# Supplementary material for: AmiR-P3: An AI-based microRNA prediction pipeline in plants
Source: PLoS One. 2024 Aug 1;19(8):e0308016. doi: 10.1371/journal.pone.0308016 (PMC11293646; doi:10.1371/journal.pone.0308016)
Supplement: S2 Table — All the calculated values in ten-fold cross-validations. (XLSX) [file pone.0308016.s002.xlsx]

## Sheet: Sheet1
AmiR-P3: An AI-based microRNA prediction pipeline in plants
Sobhan Ataei, Jafar Ahmadi, Sayed-Amir Marashi, Ilia Abolhasani
S2 Table
Details on all of the calculated metrics in ten-fold cross-validations
	accuracy						precision						recall						specificity						f1						mcc						auc
Dataset	min	max	median	mean	std	var	min	max	median	mean	std	var	min	max	median	mean	std	var	min	max	median	mean	std	var	min	max	median	mean	std	var	min	max	median	mean	std	var	min	max	median	mean	std	var
A.thaliana	0.9586	0.9941	0.9822	0.9787	0.0119	0.0001	0.931	0.9888	0.9827	0.9759	0.0183	0.0003	0.9512	1	0.9874	0.9824	0.0149	0.0002	0.931	0.9894	0.983	0.9747	0.0204	0.0004	0.9586	0.9944	0.9803	0.979	0.0112	0.0001	0.9188	0.9882	0.9642	0.9574	0.0237	0.0006	0.9883	1	0.999	0.9966	0.0042	0
C.sinensis	0.9537	1	0.9815	0.9796	0.015	0.0002	0.9423	1	0.974	0.9754	0.0204	0.0004	0.9464	1	0.9904	0.9823	0.0212	0.0004	0.9474	1	0.975	0.9765	0.0192	0.0004	0.9515	1	0.9819	0.9787	0.0166	0.0003	0.9074	1	0.9631	0.9592	0.0302	0.0009	0.9654	1	0.9945	0.9904	0.0118	0.0001
G.max	0.9013	0.9417	0.935	0.9283	0.0146	0.0002	0.8878	0.9752	0.9096	0.9197	0.0285	0.0008	0.9048	0.9722	0.938	0.9377	0.0223	0.0005	0.8812	0.9684	0.916	0.9199	0.0258	0.0007	0.9048	0.9478	0.9332	0.9283	0.0163	0.0003	0.8024	0.8853	0.8687	0.8563	0.0296	0.0009	0.9691	0.9924	0.9778	0.9799	0.0076	0.0001
G.raimondii	0.9268	0.9576	0.9423	0.9428	0.0101	0.0001	0.9213	0.9861	0.9497	0.9502	0.0185	0.0003	0.9024	0.978	0.9318	0.9346	0.0243	0.0006	0.9103	0.9884	0.9493	0.9495	0.0217	0.0005	0.925	0.9622	0.9397	0.942	0.0114	0.0001	0.8547	0.9145	0.8851	0.8859	0.02	0.0004	0.9709	0.9931	0.9813	0.9816	0.0067	0
M.truncatula	0.8814	0.933	0.9124	0.9088	0.0179	0.0003	0.8586	0.963	0.906	0.9019	0.0326	0.0011	0.85	0.9444	0.9251	0.918	0.0283	0.0008	0.8462	0.9506	0.9045	0.9008	0.0339	0.0012	0.8854	0.9412	0.9071	0.9093	0.0182	0.0003	0.7622	0.8646	0.8247	0.8184	0.035	0.0012	0.9233	0.9821	0.9662	0.9606	0.0195	0.0004
O.sativa	0.9261	0.9507	0.9437	0.9419	0.008	0.0001	0.8968	0.9781	0.9328	0.9368	0.0236	0.0006	0.9034	0.9716	0.9531	0.9486	0.0225	0.0005	0.8857	0.9784	0.9406	0.9352	0.0269	0.0007	0.9298	0.9527	0.9444	0.9422	0.0077	0.0001	0.8545	0.9029	0.888	0.8845	0.0155	0.0002	0.9773	0.993	0.9852	0.9842	0.0053	0
S.bicolor	0.8962	0.9623	0.9429	0.9385	0.019	0.0004	0.8305	0.9811	0.9065	0.9124	0.0428	0.0018	0.9123	1	0.9802	0.9704	0.0268	0.0007	0.8214	0.9796	0.9098	0.9088	0.0416	0.0017	0.8991	0.9672	0.9402	0.9396	0.0198	0.0004	0.8053	0.9237	0.8889	0.8799	0.0348	0.0012	0.9764	0.9964	0.9878	0.9873	0.0073	0.0001
T.aestivum	0.9167	0.9762	0.9291	0.9407	0.0273	0.0007	0.8696	0.9762	0.9268	0.9301	0.0363	0.0013	0.8889	1	0.9663	0.953	0.0351	0.0012	0.8286	0.9778	0.941	0.9239	0.0499	0.0025	0.9014	0.9773	0.9287	0.9409	0.0279	0.0008	0.8295	0.9534	0.8579	0.8807	0.0547	0.003	0.9583	0.9989	0.9825	0.9806	0.0157	0.0002
Z.mays	0.984	1	0.992	0.9944	0.0054	0	0.9701	1	0.9922	0.9906	0.0107	0.0001	0.9828	1	1	0.9983	0.0055	0	0.9667	1	0.9925	0.9904	0.0114	0.0001	0.9848	1	0.9921	0.9944	0.0053	0	0.9684	1	0.9841	0.9889	0.0107	0.0001	0.9997	1	1	0.9999	0.0001	0
