# Supplementary material for: AmiR-P3: An AI-based microRNA prediction pipeline in plants
Source: PLoS One. 2024 Aug 1;19(8):e0308016. doi: 10.1371/journal.pone.0308016 (PMC11293646; doi:10.1371/journal.pone.0308016)
Supplement: S3 Table — Full details of the 240 predicted microRNAs in 345 precursors for Azadirachta indica. (XLSX) [file pone.0308016.s003.xlsx]

## Sheet: Sheet1
AmiR-P3: An AI-based microRNA prediction pipeline in plants
Sobhan Ataei, Jafar Ahmadi, Sayed-Amir Marashi, Ilia Abolhasani
S3 Table (three sheets)
Details of all pre-miRNAs and miRNAs predicted in A. indica by AmiR-P3
Full details of the 240 predicted microRNAs in 345 precursors for Azadirachta indica
Predicted microRNA number	Probability	microRNA genomic sequence	Length	Experimentally validated by (more information on sheet2)	chromosome	Strand	microRNA position on the chromosome	precursor unique ID	precursor sequence	precursor visualization	Reference miRNA cluster (more information on sheet3)	Reference miRNA IDs and species	predicted microRNA seq. is identical with cluster:	predicted microRNA seq. is identical with (if not a new microRNA):
1	0.996766	TTTAGGGTTTAGGGTTTAGAGTTT	24	-	CM040440.1	-	1443756-1443779	CM040440.1|-|1443700-1443779|1-24	TTTAGGGTTTAGGGTTTAGAGTTTagggtttagggtttttagggtttagggtttagggtttagggtttagggtttagggt	http://nibiru.tbi.univie.ac.at/forna/forna.html?id=fasta&file=%3Eheader%5CnTTTAGGGTTTAGGGTTTAGAGTTTagggtttagggtttttagggtttagggtttagggtttagggtttagggtttagggt%5Cn((((((.((((((.((((((.((((((.((((((.((....)).)))))).)))))).)))))).)))))).))))))..&colors=%3Eheader%5Cnrange%5C%3Dwhite:blue%5Cn1.2%5Cn1.2%5Cn1.2%5Cn1.2%5Cn1.2%5Cn1.2%5Cn1.2%5Cn1.2%5Cn1.2%5Cn1.2%5Cn1.2%5Cn1.2%5Cn1.2%5Cn1.2%5Cn1.2%5Cn1.2%5Cn1.…	C585	stu-miR8005a MIMAT0030895 Solanum tuberosum miR8005a,stu-miR8005b-3p MIMAT0030896 Solanum tuberosum miR8005b-3p,stu-miR8005c MIMAT0030897 Solanum tuberosum miR8005c	none	New microRNA
	0.996691				CM040440.1	-	1443756-1443779	CM040440.1|-|1443756-1443831|53-76	ggtttagggtttagggtttagggtttagggttttagggtttagggtttagggTTTAGGGTTTAGGGTTTAGAGTTT	http://nibiru.tbi.univie.ac.at/forna/forna.html?id=fasta&file=%3Eheader%5CnggtttagggtttagggtttagggtttagggttttagggtttagggtttagggTTTAGGGTTTAGGGTTTAGAGTTT%5Cn(.((((((.((((((.((((((.((((((..((((.....)))).)))))).)))))).)))))).)))))).)..&colors=%3Eheader%5Cnrange%5C%3Dwhite:blue%5Cn0.8%5Cn0.8%5Cn0.8%5Cn0.8%5Cn0.8%5Cn0.8%5Cn0.8%5Cn0.8%5Cn0.8%5Cn0.8%5Cn0.8%5Cn0.8%5Cn0.8%5Cn0.8%5Cn0.8%5Cn0.8%5Cn0.8%5Cn0.8…	C585	stu-miR8005a MIMAT0030895 Solanum tuberosum miR8005a,stu-miR8005b-3p MIMAT0030896 Solanum tuberosum miR8005b-3p,stu-miR8005c MIMAT0030897 Solanum tuberosum miR8005c	none	New microRNA
	0.994738				CM040440.1	-	1443756-1443779	CM040440.1|-|1443756-1443846|68-91	gggtttagggtttagggtttagggtttagggtttagggtttagggttttagggtttagggtttagggTTTAGGGTTTAGGGTTTAGAGTTT	http://nibiru.tbi.univie.ac.at/forna/forna.html?id=fasta&file=%3Eheader%5CngggtttagggtttagggtttagggtttagggtttagggtttagggttttagggtttagggtttagggTTTAGGGTTTAGGGTTTAGAGTTT%5Cn(..((((((.((((((.((((((.((((((.((((((.(((((....))))).)))))).)))))).)))))).)))))).)))))).)..&colors=%3Eheader%5Cnrange%5C%3Dwhite:blue%5Cn0.8%5Cn0.8%5Cn0.8%5Cn0.8%5Cn0.8%5Cn0.8%5Cn0.8%5Cn0.8%5Cn0.8%5Cn0.8%5Cn0.8%5Cn0.8%5Cn0.8%5Cn0…	C585	stu-miR8005a MIMAT0030895 Solanum tuberosum miR8005a,stu-miR8005b-3p MIMAT0030896 Solanum tuberosum miR8005b-3p,stu-miR8005c MIMAT0030897 Solanum tuberosum miR8005c	none	New microRNA
2	0.996821	ATTGGAGTGAAGGGAGCTCC	20	-	CM040440.1	+	16143733-16143752	CM040440.1|+|16143582-16143752|152-171	ggctctctgaactccaactctgaaaggaggtgatggtaaaccacggctgctagttcatgaacaccctctgcctgcgcagactgagtatacatgtggcgcagtctaagggtttgcatgaactcggagacgcggttaccttgatctttttggtATTGGAGTGAAGGGAGCTCC	http://nibiru.tbi.univie.ac.at/forna/forna.html?id=fasta&file=%3Eheader%5CnggctctctgaactccaactctgaaaggaggtgatggtaaaccacggctgctagttcatgaacaccctctgcctgcgcagactgagtatacatgtggcgcagtctaagggtttgcatgaactcggagacgcggttaccttgatctttttggtATTGGAGTGAAGGGAGCTCC%5Cn((((((((..(((((((..(((((((((..(((.(((((.((.((.(((..((((((((...(((((....((((((..((((......)).)).))))))....)))))...)))))))))))...)).)))))))))).))))))))…	C5727, C5548, C5791, C5785	sly-miR319a MIMAT0009145 Solanum lycopersicum miR319a, mdm-miR159b MIMAT0025899 Malus domestica miR159b, ppt-miR319b MIMAT0003134 Physcomitrella patens miR319b, pab-miR159b MIMAT0044686 Picea abies miR159b, cpa-miR319 MIMAT0031782 Carica papaya miR319, ppt-miR319a MIMAT0003133 Physcomitrella patens miR319a, mdm-miR159a MIMAT0025898 Malus domestica miR159a, bdi-miR159a-3p MIMAT0020692 Brachypodium…	none	New microRNA
	0.994862				CM040440.1	+	16143733-16143752	CM040440.1|+|16143582-16143752|152-171	ggctctctgaactccaactctgaaaggaggtgatggtaaaccacggctgctagttcatgaacaccctctgcctgcgcagactgagtatacatgtggcgcagtctaagggtttgcatgaactcggagacgcggttaccttgatctttttggtATTGGAGTGAAGGGAGCTCC	http://nibiru.tbi.univie.ac.at/forna/forna.html?id=fasta&file=%3Eheader%5CnggctctctgaactccaactctgaaaggaggtgatggtaaaccacggctgctagttcatgaacaccctctgcctgcgcagactgagtatacatgtggcgcagtctaagggtttgcatgaactcggagacgcggttaccttgatctttttggtATTGGAGTGAAGGGAGCTCC%5Cn((((((((..(((((((..(((((((((..(((.(((.((((...((.((((...((((.((....(((((....)))))....))...)))))))))).((((..((((((....))))))..))))..)))))))))).))))))))…	C5727, C5548, C5791, C5785	sly-miR319a MIMAT0009145 Solanum lycopersicum miR319a, mdm-miR159b MIMAT0025899 Malus domestica miR159b, ppt-miR319b MIMAT0003134 Physcomitrella patens miR319b, pab-miR159b MIMAT0044686 Picea abies miR159b, cpa-miR319 MIMAT0031782 Carica papaya miR319, ppt-miR319a MIMAT0003133 Physcomitrella patens miR319a, mdm-miR159a MIMAT0025898 Malus domestica miR159a, bdi-miR159a-3p MIMAT0020692 Brachypodium…	none	New microRNA
3	0.996932	ATTGGAGTGAAGGGAGCTCCA	21	[3]	CM040440.1	+	16143733-16143753	CM040440.1|+|16143581-16143753|153-173	gggctctctgaactccaactctgaaaggaggtgatggtaaaccacggctgctagttcatgaacaccctctgcctgcgcagactgagtatacatgtggcgcagtctaagggtttgcatgaactcggagacgcggttaccttgatctttttggtATTGGAGTGAAGGGAGCTCCA	http://nibiru.tbi.univie.ac.at/forna/forna.html?id=fasta&file=%3Eheader%5CngggctctctgaactccaactctgaaaggaggtgatggtaaaccacggctgctagttcatgaacaccctctgcctgcgcagactgagtatacatgtggcgcagtctaagggtttgcatgaactcggagacgcggttaccttgatctttttggtATTGGAGTGAAGGGAGCTCCA%5Cn(((((((((..(((((((..(((((((((..(((.(((((.((.((.(((..((((((((...(((((....((((((..((((......)).)).))))))....)))))...)))))))))))...)).)))))))))).)))))…	C2951, C3182, C4269, C3893, C2950, C5095, C2505, C2910, C2973, C2473, C2373, C2384, C2564, C5096, C2506, C2724, C2385, C2383	osa-miR159c MIMAT0001024 Oryza sativa miR159c, lus-miR159a MIMAT0027182 Linum usitatissimum miR159a, zma-miR159d-3p MIMAT0001714 Zea mays miR159d-3p, zma-miR159c-3p MIMAT0001713 Zea mays miR159c-3p, ppt-miR319d-3p MIMAT0003136 Physcomitrella patens miR319d-3p, tcc-miR319 MIMAT0020418 Theobroma cacao miR319, cas-miR159a MIMAT0045289 Camelina sativa miR159a, mes-miR159c MIMAT0029177 Manihot esculen…	C2950	gma-miR159b-3p MIMAT0007351 Glycine max miR159b-3p
	0.994744				CM040440.1	+	16143733-16143753	CM040440.1|+|16143581-16143753|153-173	gggctctctgaactccaactctgaaaggaggtgatggtaaaccacggctgctagttcatgaacaccctctgcctgcgcagactgagtatacatgtggcgcagtctaagggtttgcatgaactcggagacgcggttaccttgatctttttggtATTGGAGTGAAGGGAGCTCCA	http://nibiru.tbi.univie.ac.at/forna/forna.html?id=fasta&file=%3Eheader%5CngggctctctgaactccaactctgaaaggaggtgatggtaaaccacggctgctagttcatgaacaccctctgcctgcgcagactgagtatacatgtggcgcagtctaagggtttgcatgaactcggagacgcggttaccttgatctttttggtATTGGAGTGAAGGGAGCTCCA%5Cn(((((((((..(((((((..(((((((((..(((.(((.((((...((.((((...((((.((....(((((....)))))....))...)))))))))).((((..((((((....))))))..))))..)))))))))).)))))…	C2951, C3182, C4269, C3893, C2950, C5095, C2505, C2910, C2973, C2473, C2373, C2384, C2564, C5096, C2506, C2724, C2385, C2383	osa-miR159c MIMAT0001024 Oryza sativa miR159c, lus-miR159a MIMAT0027182 Linum usitatissimum miR159a, zma-miR159d-3p MIMAT0001714 Zea mays miR159d-3p, zma-miR159c-3p MIMAT0001713 Zea mays miR159c-3p, ppt-miR319d-3p MIMAT0003136 Physcomitrella patens miR319d-3p, tcc-miR319 MIMAT0020418 Theobroma cacao miR319, cas-miR159a MIMAT0045289 Camelina sativa miR159a, mes-miR159c MIMAT0029177 Manihot esculen…	C2950	gma-miR159b-3p MIMAT0007351 Glycine max miR159b-3p
4	0.992709	TTGGAGTGAAGGGAGCTCCA	20	-	CM040440.1	+	16143734-16143753	CM040440.1|+|16143581-16143753|154-173	gggctctctgaactccaactctgaaaggaggtgatggtaaaccacggctgctagttcatgaacaccctctgcctgcgcagactgagtatacatgtggcgcagtctaagggtttgcatgaactcggagacgcggttaccttgatctttttggtaTTGGAGTGAAGGGAGCTCCA	http://nibiru.tbi.univie.ac.at/forna/forna.html?id=fasta&file=%3Eheader%5CngggctctctgaactccaactctgaaaggaggtgatggtaaaccacggctgctagttcatgaacaccctctgcctgcgcagactgagtatacatgtggcgcagtctaagggtttgcatgaactcggagacgcggttaccttgatctttttggtaTTGGAGTGAAGGGAGCTCCA%5Cn(((((((((..(((((((..(((((((((..(((.(((((.((.((.(((..((((((((...(((((....((((((..((((......)).)).))))))....)))))...)))))))))))...)).)))))))))).)))))…	C5564, C5524, C5528	ctr-miR319 MIMAT0014077 Citrus trifoliata miR319, ptc-miR319h MIMAT0002009 Populus trichocarpa miR319h, atr-miR319c MIMAT0033930 Amborella trichopoda miR319c, pab-miR319l MIMAT0045255 Picea abies miR319l, ptc-miR319b MIMAT0002003 Populus trichocarpa miR319b, pab-miR319b MIMAT0044722 Picea abies miR319b, ppe-miR319a MIMAT0027300 Prunus persica miR319a, cme-miR319d MIMAT0026132 Cucumis melo miR319d…	none	New microRNA
5	0.991661	TTGGAGTGAAGGGAGCTCCAT	21	-	CM040440.1	+	16143734-16143754	CM040440.1|+|16143580-16143754|155-175	ggggctctctgaactccaactctgaaaggaggtgatggtaaaccacggctgctagttcatgaacaccctctgcctgcgcagactgagtatacatgtggcgcagtctaagggtttgcatgaactcggagacgcggttaccttgatctttttggtaTTGGAGTGAAGGGAGCTCCAT	http://nibiru.tbi.univie.ac.at/forna/forna.html?id=fasta&file=%3Eheader%5CnggggctctctgaactccaactctgaaaggaggtgatggtaaaccacggctgctagttcatgaacaccctctgcctgcgcagactgagtatacatgtggcgcagtctaagggtttgcatgaactcggagacgcggttaccttgatctttttggtaTTGGAGTGAAGGGAGCTCCAT%5Cn((((((((((..(((((((..(((((((((..(((.(((((.((.((.(((..((((((((...(((((....((((((..((((......)).)).))))))....)))))...)))))))))))...)).)))))))))).))…	C2374, C2919, C2306	rco-miR319b MIMAT0014181 Ricinus communis miR319b, vvi-miR319b MIMAT0005703 Vitis vinifera miR319b, mes-miR319a MIMAT0029253 Manihot esculenta miR319a, nta-miR319a MIMAT0024699 Nicotiana tabacum miR319a, aau-miR319 MIMAT0022675 Acacia auriculiformis miR319, mdm-miR319a MIMAT0025967 Malus domestica miR319a, ath-miR319c MIMAT0001016 Arabidopsis thaliana miR319c, mes-miR319g MIMAT0029259 Manihot esc…	none	New microRNA
6	0.996846	CGGGGAACAGGCAGAGCACG	20	-	CM040440.1	+	17436291-17436310	CM040440.1|+|17436291-17436370|1-20	CGGGGAACAGGCAGAGCACGgatggaactattagcaaattaactgttttagctccacccatgcactgcctcttccctggc	http://nibiru.tbi.univie.ac.at/forna/forna.html?id=fasta&file=%3Eheader%5CnCGGGGAACAGGCAGAGCACGgatggaactattagcaaattaactgttttagctccacccatgcactgcctcttccctggc%5Cn(((((((.((((((.(((.((.((((.(((..((((.......)))).))).)))).)).))).)))))).)))))))..&colors=%3Eheader%5Cnrange%5C%3Dwhite:blue%5Cn1.2%5Cn1.2%5Cn1.2%5Cn1.2%5Cn1.2%5Cn1.2%5Cn1.2%5Cn1.2%5Cn1.2%5Cn1.2%5Cn1.2%5Cn1.2%5Cn1.2%5Cn1.2%5Cn1.2%5Cn1.2%5Cn1.…	C5736	gma-miR408b-5p MIMAT0021630 Glycine max miR408b-5p	none	New microRNA
7	0.996926	TTAGATTCACGCACAAACTCG	21	[2]	CM040440.1	+	17798449-17798469	CM040440.1|+|17798383-17798469|67-87	ggtttgtgcgtgaatttaatataaccgttggtttcgcttggattggaggttatatttcggatggtgTTAGATTCACGCACAAACTCG	http://nibiru.tbi.univie.ac.at/forna/forna.html?id=fasta&file=%3Eheader%5CnggtttgtgcgtgaatttaatataaccgttggtttcgcttggattggaggttatatttcggatggtgTTAGATTCACGCACAAACTCG%5Cn((((((((((((((((((((((..(((..(((...((((.......))))...))).)))...))))))))))))))))))))))..&colors=%3Eheader%5Cnrange%5C%3Dwhite:blue%5Cn0.8%5Cn0.8%5Cn0.8%5Cn0.8%5Cn0.8%5Cn0.8%5Cn0.8%5Cn0.8%5Cn0.8%5Cn0.8%5Cn0.8%5Cn0.8%5Cn0.8%5Cn0.8%5Cn0.…	C4664, C2368, C3728	aly-miR403b-3p MIMAT0031387 Arabidopsis lyrata miR403b-3p, ptc-miR403a MIMAT0002056 Populus trichocarpa miR403a, tcc-miR403a MIMAT0020444 Theobroma cacao miR403a, rco-miR403a MIMAT0014202 Ricinus communis miR403a, bra-miR403-3p MIMAT0035859 Brassica rapa miR403-3p, har-miR403a MIMAT0025519 Helianthus argophyllus miR403a, vvi-miR403b MIMAT0006570 Vitis vinifera miR403b, rco-miR403b MIMAT0014203 Ri…	C2368	ath-miR403-3p MIMAT0001004 Arabidopsis thaliana miR403-3p
8	0.995606	TGCCTGGCTCCCTGGATGCC	20	-	CM040440.1	+	1951181-1951200	CM040440.1|+|1951181-1951263|1-20	TGCCTGGCTCCCTGGATGCCaactaagaagcttgtcgacaggcatcgatttctctttagttggcatcagcggagccatgcaga	http://nibiru.tbi.univie.ac.at/forna/forna.html?id=fasta&file=%3Eheader%5CnTGCCTGGCTCCCTGGATGCCaactaagaagcttgtcgacaggcatcgatttctctttagttggcatcagcggagccatgcaga%5Cn(((.((((((((((.((((((((((((.((...(((((......)))))..)).))))))))))))))).))))))).)))..&colors=%3Eheader%5Cnrange%5C%3Dwhite:blue%5Cn1.2%5Cn1.2%5Cn1.2%5Cn1.2%5Cn1.2%5Cn1.2%5Cn1.2%5Cn1.2%5Cn1.2%5Cn1.2%5Cn1.2%5Cn1.2%5Cn1.2%5Cn1.2%5Cn1.2%5Cn1.2…	C5711	gma-miR160b MIMAT0020970 Glycine max miR160b,gma-miR160c MIMAT0020971 Glycine max miR160c,gma-miR160d MIMAT0020972 Glycine max miR160d,gma-miR160e MIMAT0020973 Glycine max miR160e,htu-miR160a MIMAT0025499 Helianthus tuberosus miR160a,bdi-miR160f MIMAT0035511 Brachypodium distachyon miR160f,cas-miR160a MIMAT0045290 Camelina sativa miR160a,cas-miR160b-5p MIMAT0045291 Camelina sativa miR160b-5p	none	New microRNA
9	0.996557	TGCCTGGCTCCCTGGATGCCA	21	-	CM040440.1	+	1951181-1951201	CM040440.1|+|1951181-1951263|1-21	TGCCTGGCTCCCTGGATGCCAactaagaagcttgtcgacaggcatcgatttctctttagttggcatcagcggagccatgcaga	http://nibiru.tbi.univie.ac.at/forna/forna.html?id=fasta&file=%3Eheader%5CnTGCCTGGCTCCCTGGATGCCAactaagaagcttgtcgacaggcatcgatttctctttagttggcatcagcggagccatgcaga%5Cn(((.((((((((((.((((((((((((.((...(((((......)))))..)).))))))))))))))).))))))).)))..&colors=%3Eheader%5Cnrange%5C%3Dwhite:blue%5Cn1.2%5Cn1.2%5Cn1.2%5Cn1.2%5Cn1.2%5Cn1.2%5Cn1.2%5Cn1.2%5Cn1.2%5Cn1.2%5Cn1.2%5Cn1.2%5Cn1.2%5Cn1.2%5Cn1.2%5Cn1.2…	C2389, C2391, C2688, C2689, C2280, C5418, C2690, C2508, C2509	lus-miR160f MIMAT0027195 Linum usitatissimum miR160f, sbi-miR160c MIMAT0001403 Sorghum bicolor miR160c, ptc-miR160a MIMAT0001907 Populus trichocarpa miR160a, osa-miR160a-5p MIMAT0000628 Oryza sativa miR160a-5p, cca-miR160a MIMAT0024513 Cynara cardunculus miR160a, ptc-miR160e-5p MIMAT0001911 Populus trichocarpa miR160e-5p, aly-miR160c-5p MIMAT0017439 Arabidopsis lyrata miR160c-5p, ppt-miR160d MIMA…	C2508	ptc-miR160g MIMAT0001913 Populus trichocarpa miR160g
10	0.996509	TGCCTGGCTCCCTGGATGCCAAC	23	-	CM040440.1	+	1951181-1951203	CM040440.1|+|1951181-1951263|1-23	TGCCTGGCTCCCTGGATGCCAACtaagaagcttgtcgacaggcatcgatttctctttagttggcatcagcggagccatgcaga	http://nibiru.tbi.univie.ac.at/forna/forna.html?id=fasta&file=%3Eheader%5CnTGCCTGGCTCCCTGGATGCCAACtaagaagcttgtcgacaggcatcgatttctctttagttggcatcagcggagccatgcaga%5Cn(((.((((((((((.((((((((((((.((...(((((......)))))..)).))))))))))))))).))))))).)))..&colors=%3Eheader%5Cnrange%5C%3Dwhite:blue%5Cn1.2%5Cn1.2%5Cn1.2%5Cn1.2%5Cn1.2%5Cn1.2%5Cn1.2%5Cn1.2%5Cn1.2%5Cn1.2%5Cn1.2%5Cn1.2%5Cn1.2%5Cn1.2%5Cn1.2%5Cn1.2…	C1090, C1016, C1089	vvi-miR160b MIMAT0005652 Vitis vinifera miR160b, mes-miR160e MIMAT0029183 Manihot esculenta miR160e, vvi-miR160a MIMAT0005651 Vitis vinifera miR160a, mes-miR160g MIMAT0029185 Manihot esculenta miR160g, mes-miR160h MIMAT0029186 Manihot esculenta miR160h	none	New microRNA
11	0.99428	GCCTGGCTCCCTGGATGCCAA	21	-	CM040440.1	+	1951182-1951202	CM040440.1|+|1951182-1951262|1-21	GCCTGGCTCCCTGGATGCCAActaagaagcttgtcgacaggcatcgatttctctttagttggcatcagcggagccatgcag	http://nibiru.tbi.univie.ac.at/forna/forna.html?id=fasta&file=%3Eheader%5CnGCCTGGCTCCCTGGATGCCAActaagaagcttgtcgacaggcatcgatttctctttagttggcatcagcggagccatgcag%5Cn((.((((((((((.((((((((((((.((...(((((......)))))..)).))))))))))))))).))))))).))..&colors=%3Eheader%5Cnrange%5C%3Dwhite:blue%5Cn1.2%5Cn1.2%5Cn1.2%5Cn1.2%5Cn1.2%5Cn1.2%5Cn1.2%5Cn1.2%5Cn1.2%5Cn1.2%5Cn1.2%5Cn1.2%5Cn1.2%5Cn1.2%5Cn1.2%5Cn1.2%5Cn…	C3220	csi-miR160a-5p MIMAT0014068 Citrus sinensis miR160a-5p	none	New microRNA
12	0.99614	GGACCAGGCTTCATTCCCCCC	21	-	CM040440.1	-	20398771-20398791	CM040440.1|-|20398771-20398862|72-92	ggggaatgttgtctggttcgagatcattcttcggcgatctcaagtttaattctcttcttcagaatgatttcGGACCAGGCTTCATTCCCCCC	http://nibiru.tbi.univie.ac.at/forna/forna.html?id=fasta&file=%3Eheader%5CnggggaatgttgtctggttcgagatcattcttcggcgatctcaagtttaattctcttcttcagaatgatttcGGACCAGGCTTCATTCCCCCC%5Cn((((((((..((((((((((((((((((((..((.((....((......))....)).))))))))))))))))))))))..))))))))..&colors=%3Eheader%5Cnrange%5C%3Dwhite:blue%5Cn0.8%5Cn0.8%5Cn0.8%5Cn0.8%5Cn0.8%5Cn0.8%5Cn0.8%5Cn0.8%5Cn0.8%5Cn0.8%5Cn0.8%5Cn0.8%5Cn0.8%5C…	C4270	mes-miR166i MIMAT0029200 Manihot esculenta miR166i	none	New microRNA
13	0.995565	CGGACCAGGCTTCATTCCCCC	21	-	CM040440.1	-	20398772-20398792	CM040440.1|-|20398772-20398861|70-90	gggaatgttgtctggttcgagatcattcttcggcgatctcaagtttaattctcttcttcagaatgatttCGGACCAGGCTTCATTCCCCC	http://nibiru.tbi.univie.ac.at/forna/forna.html?id=fasta&file=%3Eheader%5CngggaatgttgtctggttcgagatcattcttcggcgatctcaagtttaattctcttcttcagaatgatttCGGACCAGGCTTCATTCCCCC%5Cn(((((((..((((((((((((((((((((..((.((....((......))....)).))))))))))))))))))))))..)))))))..&colors=%3Eheader%5Cnrange%5C%3Dwhite:blue%5Cn0.8%5Cn0.8%5Cn0.8%5Cn0.8%5Cn0.8%5Cn0.8%5Cn0.8%5Cn0.8%5Cn0.8%5Cn0.8%5Cn0.8%5Cn0.8%5Cn0.8%5Cn0.8…	C2736, C5165	ppt-miR166k MIMAT0005047 Physcomitrella patens miR166k, ppt-miR166j MIMAT0005046 Physcomitrella patens miR166j, ppt-miR166l MIMAT0005048 Physcomitrella patens miR166l, pab-miR166j MIMAT0044706 Picea abies miR166j	none	New microRNA
14	0.996921	CGGACCAGGCTTCATTCCCC	20	-	CM040440.1	-	20398773-20398792	CM040440.1|-|20398773-20398860|69-88	ggaatgttgtctggttcgagatcattcttcggcgatctcaagtttaattctcttcttcagaatgatttCGGACCAGGCTTCATTCCCC	http://nibiru.tbi.univie.ac.at/forna/forna.html?id=fasta&file=%3Eheader%5CnggaatgttgtctggttcgagatcattcttcggcgatctcaagtttaattctcttcttcagaatgatttCGGACCAGGCTTCATTCCCC%5Cn((((((..((((((((((((((((((((..((.((....((......))....)).))))))))))))))))))))))..))))))..&colors=%3Eheader%5Cnrange%5C%3Dwhite:blue%5Cn0.8%5Cn0.8%5Cn0.8%5Cn0.8%5Cn0.8%5Cn0.8%5Cn0.8%5Cn0.8%5Cn0.8%5Cn0.8%5Cn0.8%5Cn0.8%5Cn0.8%5Cn0.8%5Cn…	C5752	gma-miR166m MIMAT0023247 Glycine max miR166m	C5752	gma-miR166m MIMAT0023247 Glycine max miR166m
	0.996434				CM040441.1	-	14695155-14695174	CM040441.1|-|14695155-14695244|71-90	ggaatgctgtctggttcgagaccattcatttgaaggccatagacaaatatcatcatctgatgaatgatctCGGACCAGGCTTCATTCCCC	http://nibiru.tbi.univie.ac.at/forna/forna.html?id=fasta&file=%3Eheader%5CnggaatgctgtctggttcgagaccattcatttgaaggccatagacaaatatcatcatctgatgaatgatctCGGACCAGGCTTCATTCCCC%5Cn((((((..(((((((((((((.((((((((.((.((..(((......)))..)).)).)))))))).)))))))))))))..))))))..&colors=%3Eheader%5Cnrange%5C%3Dwhite:blue%5Cn0.8%5Cn0.8%5Cn0.8%5Cn0.8%5Cn0.8%5Cn0.8%5Cn0.8%5Cn0.8%5Cn0.8%5Cn0.8%5Cn0.8%5Cn0.8%5Cn0.8%5Cn0.8…	C5752	gma-miR166m MIMAT0023247 Glycine max miR166m	C5752	gma-miR166m MIMAT0023247 Glycine max miR166m
	0.996434				CM040441.1	+	14601229-14601248	CM040441.1|+|14601159-14601248|71-90	ggaatgctgtctggttcgagaccattcatttgaaggccatagacaaatatcatcatctgatgaatgatctCGGACCAGGCTTCATTCCCC	http://nibiru.tbi.univie.ac.at/forna/forna.html?id=fasta&file=%3Eheader%5CnggaatgctgtctggttcgagaccattcatttgaaggccatagacaaatatcatcatctgatgaatgatctCGGACCAGGCTTCATTCCCC%5Cn((((((..(((((((((((((.((((((((.((.((..(((......)))..)).)).)))))))).)))))))))))))..))))))..&colors=%3Eheader%5Cnrange%5C%3Dwhite:blue%5Cn0.8%5Cn0.8%5Cn0.8%5Cn0.8%5Cn0.8%5Cn0.8%5Cn0.8%5Cn0.8%5Cn0.8%5Cn0.8%5Cn0.8%5Cn0.8%5Cn0.8%5Cn0.8…	C5752	gma-miR166m MIMAT0023247 Glycine max miR166m	C5752	gma-miR166m MIMAT0023247 Glycine max miR166m
15	0.993418	TCGGACCAGGCTTCATTCCC	20	-	CM040441.1	-	14695156-14695175	CM040441.1|-|14695156-14695243|69-88	gaatgctgtctggttcgagaccattcatttgaaggccatagacaaatatcatcatctgatgaatgatcTCGGACCAGGCTTCATTCCC	http://nibiru.tbi.univie.ac.at/forna/forna.html?id=fasta&file=%3Eheader%5CngaatgctgtctggttcgagaccattcatttgaaggccatagacaaatatcatcatctgatgaatgatcTCGGACCAGGCTTCATTCCC%5Cn(((((..(((((((((((((.((((((((.((.((..(((......)))..)).)).)))))))).)))))))))))))..)))))..&colors=%3Eheader%5Cnrange%5C%3Dwhite:blue%5Cn0.8%5Cn0.8%5Cn0.8%5Cn0.8%5Cn0.8%5Cn0.8%5Cn0.8%5Cn0.8%5Cn0.8%5Cn0.8%5Cn0.8%5Cn0.8%5Cn0.8%5Cn0.8%5Cn…	C5512	zma-miR166h-3p MIMAT0001377 Zea mays miR166h-3p,zma-miR166e MIMAT0001378 Zea mays miR166e,zma-miR166i-3p MIMAT0001379 Zea mays miR166i-3p,zma-miR166f MIMAT0001380 Zea mays miR166f,zma-miR166g-3p MIMAT0001381 Zea mays miR166g-3p,zma-miR166b-3p MIMAT0001382 Zea mays miR166b-3p,zma-miR166c-3p MIMAT0001383 Zea mays miR166c-3p,zma-miR166d-3p MIMAT0001384 Zea mays miR166d-3p,sbi-miR166d MIMAT0001391 So…	C5512	zma-miR166h-3p MIMAT0001377 Zea mays miR166h-3p,zma-miR166e MIMAT0001378 Zea mays miR166e,zma-miR166i-3p MIMAT0001379 Zea mays miR166i-3p,zma-miR166f MIMAT0001380 Zea mays miR166f,zma-miR166g-3p MIMAT0001381 Zea mays miR166g-3p,zma-miR166b-3p MIMAT0001382 Zea mays miR166b-3p,zma-miR166c-3p MIMAT0001383 Zea mays miR166c-3p,zma-miR166d-3p MIMAT0001384 Zea mays miR166d-3p,sbi-miR166d MIMAT0001391 So…
	0.995568				CM040440.1	-	20398774-20398793	CM040440.1|-|20398774-20398859|67-86	gaatgttgtctggttcgagatcattcttcggcgatctcaagtttaattctcttcttcagaatgattTCGGACCAGGCTTCATTCCC	http://nibiru.tbi.univie.ac.at/forna/forna.html?id=fasta&file=%3Eheader%5CngaatgttgtctggttcgagatcattcttcggcgatctcaagtttaattctcttcttcagaatgattTCGGACCAGGCTTCATTCCC%5Cn(((((..((((((((((((((((((((..((.((....((......))....)).))))))))))))))))))))))..)))))..&colors=%3Eheader%5Cnrange%5C%3Dwhite:blue%5Cn0.8%5Cn0.8%5Cn0.8%5Cn0.8%5Cn0.8%5Cn0.8%5Cn0.8%5Cn0.8%5Cn0.8%5Cn0.8%5Cn0.8%5Cn0.8%5Cn0.8%5Cn0.8%5Cn0.8%…	C5512, C5774	sbi-miR166b MIMAT0001393 Sorghum bicolor miR166b, gma-miR166r MIMAT0024900 Glycine max miR166r, gma-miR166t MIMAT0024902 Glycine max miR166t, gma-miR166q MIMAT0024899 Glycine max miR166q, zma-miR166i-3p MIMAT0001379 Zea mays miR166i-3p, zma-miR166f MIMAT0001380 Zea mays miR166f, sbi-miR166i MIMAT0011328 Sorghum bicolor miR166i, sbi-miR166d MIMAT0001391 Sorghum bicolor miR166d, gma-miR166u MIMAT00…	C5512	zma-miR166h-3p MIMAT0001377 Zea mays miR166h-3p
	0.993418				CM040441.1	+	14601228-14601247	CM040441.1|+|14601160-14601247|69-88	gaatgctgtctggttcgagaccattcatttgaaggccatagacaaatatcatcatctgatgaatgatcTCGGACCAGGCTTCATTCCC	http://nibiru.tbi.univie.ac.at/forna/forna.html?id=fasta&file=%3Eheader%5CngaatgctgtctggttcgagaccattcatttgaaggccatagacaaatatcatcatctgatgaatgatcTCGGACCAGGCTTCATTCCC%5Cn(((((..(((((((((((((.((((((((.((.((..(((......)))..)).)).)))))))).)))))))))))))..)))))..&colors=%3Eheader%5Cnrange%5C%3Dwhite:blue%5Cn0.8%5Cn0.8%5Cn0.8%5Cn0.8%5Cn0.8%5Cn0.8%5Cn0.8%5Cn0.8%5Cn0.8%5Cn0.8%5Cn0.8%5Cn0.8%5Cn0.8%5Cn0.8%5Cn…	C5512, C5638, C5788	sbi-miR166b MIMAT0001393 Sorghum bicolor miR166b, aqc-miR166c MIMAT0012558 Aquilegia caerulea miR166c, gma-miR166r MIMAT0024900 Glycine max miR166r, gma-miR166t MIMAT0024902 Glycine max miR166t, gma-miR166q MIMAT0024899 Glycine max miR166q, zma-miR166i-3p MIMAT0001379 Zea mays miR166i-3p, zma-miR166f MIMAT0001380 Zea mays miR166f, sbi-miR166i MIMAT0011328 Sorghum bicolor miR166i, sbi-miR166d MIMA…	C5512	zma-miR166h-3p MIMAT0001377 Zea mays miR166h-3p
16	0.994863	TTCGGACCAGGCTTCATTCCC	21	-	CM040440.1	-	20398774-20398794	CM040440.1|-|20398774-20398859|66-86	gaatgttgtctggttcgagatcattcttcggcgatctcaagtttaattctcttcttcagaatgatTTCGGACCAGGCTTCATTCCC	http://nibiru.tbi.univie.ac.at/forna/forna.html?id=fasta&file=%3Eheader%5CngaatgttgtctggttcgagatcattcttcggcgatctcaagtttaattctcttcttcagaatgatTTCGGACCAGGCTTCATTCCC%5Cn(((((..((((((((((((((((((((..((.((....((......))....)).))))))))))))))))))))))..)))))..&colors=%3Eheader%5Cnrange%5C%3Dwhite:blue%5Cn0.8%5Cn0.8%5Cn0.8%5Cn0.8%5Cn0.8%5Cn0.8%5Cn0.8%5Cn0.8%5Cn0.8%5Cn0.8%5Cn0.8%5Cn0.8%5Cn0.8%5Cn0.8%5Cn0.8%…	C3734, C2429, C5485, C2398	zma-miR166j-3p MIMAT0001720 Zea mays miR166j-3p, cpa-miR166d MIMAT0031799 Carica papaya miR166d, aof-miR166b MIMAT0049774 Asparagus officinalis miR166b, osa-miR166m MIMAT0001087 Oryza sativa miR166m, csi-miR166f-3p MIMAT0048877 Citrus sinensis miR166f-3p, sbi-miR166e MIMAT0001446 Sorghum bicolor miR166e, zma-miR166n-3p MIMAT0013986 Zea mays miR166n-3p, zma-miR166k-3p MIMAT0001719 Zea mays miR166k…	none	New microRNA
17	0.996087	TTTCGGACCAGGCTTCATTCCC	22	-	CM040440.1	-	20398774-20398795	CM040440.1|-|20398774-20398859|65-86	gaatgttgtctggttcgagatcattcttcggcgatctcaagtttaattctcttcttcagaatgaTTTCGGACCAGGCTTCATTCCC	http://nibiru.tbi.univie.ac.at/forna/forna.html?id=fasta&file=%3Eheader%5CngaatgttgtctggttcgagatcattcttcggcgatctcaagtttaattctcttcttcagaatgaTTTCGGACCAGGCTTCATTCCC%5Cn(((((..((((((((((((((((((((..((.((....((......))....)).))))))))))))))))))))))..)))))..&colors=%3Eheader%5Cnrange%5C%3Dwhite:blue%5Cn0.8%5Cn0.8%5Cn0.8%5Cn0.8%5Cn0.8%5Cn0.8%5Cn0.8%5Cn0.8%5Cn0.8%5Cn0.8%5Cn0.8%5Cn0.8%5Cn0.8%5Cn0.8%5Cn0.8%…	C1448, C1449	mes-miR166h MIMAT0029199 Manihot esculenta miR166h, crt-miR166b MIMAT0014085 Citrus reticulata miR166b, crt-miR166a MIMAT0014084 Citrus reticulata miR166a	none	New microRNA
18	0.995031	TTCGGACCAGGCTTCATTCC	20	-	CM040440.1	-	20398775-20398794	CM040440.1|-|20398775-20398858|65-84	aatgttgtctggttcgagatcattcttcggcgatctcaagtttaattctcttcttcagaatgatTTCGGACCAGGCTTCATTCC	http://nibiru.tbi.univie.ac.at/forna/forna.html?id=fasta&file=%3Eheader%5CnaatgttgtctggttcgagatcattcttcggcgatctcaagtttaattctcttcttcagaatgatTTCGGACCAGGCTTCATTCC%5Cn((((..((((((((((((((((((((..((.((....((......))....)).))))))))))))))))))))))..))))..&colors=%3Eheader%5Cnrange%5C%3Dwhite:blue%5Cn0.8%5Cn0.8%5Cn0.8%5Cn0.8%5Cn0.8%5Cn0.8%5Cn0.8%5Cn0.8%5Cn0.8%5Cn0.8%5Cn0.8%5Cn0.8%5Cn0.8%5Cn0.8%5Cn0.8%5Cn0…	C5638	sbi-miR166k MIMAT0011330 Sorghum bicolor miR166k,aqc-miR166c MIMAT0012558 Aquilegia caerulea miR166c	none	New microRNA
19	0.995596	TTTCGGACCAGGCTTCATTCC	21	-	CM040440.1	-	20398775-20398795	CM040440.1|-|20398775-20398858|64-84	aatgttgtctggttcgagatcattcttcggcgatctcaagtttaattctcttcttcagaatgaTTTCGGACCAGGCTTCATTCC	http://nibiru.tbi.univie.ac.at/forna/forna.html?id=fasta&file=%3Eheader%5CnaatgttgtctggttcgagatcattcttcggcgatctcaagtttaattctcttcttcagaatgaTTTCGGACCAGGCTTCATTCC%5Cn((((..((((((((((((((((((((..((.((....((......))....)).))))))))))))))))))))))..))))..&colors=%3Eheader%5Cnrange%5C%3Dwhite:blue%5Cn0.8%5Cn0.8%5Cn0.8%5Cn0.8%5Cn0.8%5Cn0.8%5Cn0.8%5Cn0.8%5Cn0.8%5Cn0.8%5Cn0.8%5Cn0.8%5Cn0.8%5Cn0.8%5Cn0.8%5Cn0…	C2511, C2737, C2419, C2422, C2669, C2512	osa-miR166h-3p MIMAT0001073 Oryza sativa miR166h-3p, mtr-miR166c MIMAT0011067 Medicago truncatula miR166c, dpr-miR166a MIMAT0023529 Digitalis purpurea miR166a, zma-miR166l-3p MIMAT0001743 Zea mays miR166l-3p, sbi-miR166f MIMAT0001465 Sorghum bicolor miR166f, lus-miR166f MIMAT0027221 Linum usitatissimum miR166f, cme-miR166e MIMAT0026179 Cucumis melo miR166e, ppt-miR166m MIMAT0005049 Physcomitrella…	none	New microRNA
20	0.996202	TTTCGGACCAGGCTTCATTC	20	-	CM040440.1	-	20398776-20398795	CM040440.1|-|20398776-20398857|63-82	atgttgtctggttcgagatcattcttcggcgatctcaagtttaattctcttcttcagaatgaTTTCGGACCAGGCTTCATTC	http://nibiru.tbi.univie.ac.at/forna/forna.html?id=fasta&file=%3Eheader%5CnatgttgtctggttcgagatcattcttcggcgatctcaagtttaattctcttcttcagaatgaTTTCGGACCAGGCTTCATTC%5Cn(((..((((((((((((((((((((..((.((....((......))....)).))))))))))))))))))))))..)))..&colors=%3Eheader%5Cnrange%5C%3Dwhite:blue%5Cn0.8%5Cn0.8%5Cn0.8%5Cn0.8%5Cn0.8%5Cn0.8%5Cn0.8%5Cn0.8%5Cn0.8%5Cn0.8%5Cn0.8%5Cn0.8%5Cn0.8%5Cn0.8%5Cn0.8%5Cn0.8%5…	C5788	cme-miR166i MIMAT0026091 Cucumis melo miR166i	none	New microRNA
21	0.993242	GGAATGTTGTCTGGTTCGAGA	21	-	CM040440.1	-	20398840-20398860	CM040440.1|-|20398773-20398860|1-21	GGAATGTTGTCTGGTTCGAGAtcattcttcggcgatctcaagtttaattctcttcttcagaatgatttcggaccaggcttcattcccc	http://nibiru.tbi.univie.ac.at/forna/forna.html?id=fasta&file=%3Eheader%5CnGGAATGTTGTCTGGTTCGAGAtcattcttcggcgatctcaagtttaattctcttcttcagaatgatttcggaccaggcttcattcccc%5Cn((((((..((((((((((((((((((((..((.((....((......))....)).))))))))))))))))))))))..))))))..&colors=%3Eheader%5Cnrange%5C%3Dwhite:blue%5Cn1.2%5Cn1.2%5Cn1.2%5Cn1.2%5Cn1.2%5Cn1.2%5Cn1.2%5Cn1.2%5Cn1.2%5Cn1.2%5Cn1.2%5Cn1.2%5Cn1.2%5Cn1.2%5Cn…	C2458, C5422	zma-miR166g-5p MIMAT0015150 Zea mays miR166g-5p, bdi-miR166d-5p MIMAT0027046 Brachypodium distachyon miR166d-5p, csi-miR166g-5p MIMAT0048878 Citrus sinensis miR166g-5p, ata-miR166e-5p MIMAT0037120 Aegilops tauschii miR166e-5p	none	New microRNA
22	0.995981	AGCCAAGGATGAGTTGCCTGC	21	-	CM040440.1	-	5218722-5218742	CM040440.1|-|5218642-5218742|1-21	AGCCAAGGATGAGTTGCCTGCcgctctcgcaagaggtctcagttatgactaaaatgctgccggtatccttcttttgtgtgtcaggcagtctccttggctaa	http://nibiru.tbi.univie.ac.at/forna/forna.html?id=fasta&file=%3Eheader%5CnAGCCAAGGATGAGTTGCCTGCcgctctcgcaagaggtctcagttatgactaaaatgctgccggtatccttcttttgtgtgtcaggcagtctccttggctaa%5Cn(((((((((.((.(((((((.(((...((.((((((.((((((............))))..))...)).)))).)).))).))))))))))))))))))..&colors=%3Eheader%5Cnrange%5C%3Dwhite:blue%5Cn1.2%5Cn1.2%5Cn1.2%5Cn1.2%5Cn1.2%5Cn1.2%5Cn1.2%5Cn1.2%5Cn1.2%5Cn1.2%5Cn1.…	C3456, C2518, C5488, C4221	cme-miR169k MIMAT0026079 Cucumis melo miR169k, fve-miR169e MIMAT0044516 Fragaria vesca miR169e, hvu-miR169 MIMAT0018218 Hordeum vulgare miR169, ptc-miR169o MIMAT0001971 Populus trichocarpa miR169o, aof-miR169b MIMAT0049783 Asparagus officinalis miR169b	none	New microRNA
23	0.995734	TAGCCAAGGATGAGTTGCCTG	21	-	CM040440.1	-	5218723-5218743	CM040440.1|-|5218641-5218743|1-21	TAGCCAAGGATGAGTTGCCTGccgctctcgcaagaggtctcagttatgactaaaatgctgccggtatccttcttttgtgtgtcaggcagtctccttggctaag	http://nibiru.tbi.univie.ac.at/forna/forna.html?id=fasta&file=%3Eheader%5CnTAGCCAAGGATGAGTTGCCTGccgctctcgcaagaggtctcagttatgactaaaatgctgccggtatccttcttttgtgtgtcaggcagtctccttggctaag%5Cn((((((((((.((.(((((((.(((...((.((((((.((((((............))))..))...)).)))).)).))).)))))))))))))))))))..&colors=%3Eheader%5Cnrange%5C%3Dwhite:blue%5Cn1.2%5Cn1.2%5Cn1.2%5Cn1.2%5Cn1.2%5Cn1.2%5Cn1.2%5Cn1.2%5Cn1.2%5Cn1.2%5…	C2675, C2936, C4180, C3514, C2319	bdi-miR169g MIMAT0020680 Brachypodium distachyon miR169g, osa-miR169h MIMAT0001053 Oryza sativa miR169h, mdm-miR169k MIMAT0043616 Malus domestica miR169k, osa-miR169m MIMAT0001058 Oryza sativa miR169m, sly-miR169b MIMAT0007919 Solanum lycopersicum miR169b, ath-miR169k MIMAT0000916 Arabidopsis thaliana miR169k, osa-miR169i-5p.1 MIMAT0001054 Oryza sativa miR169i-5p.1, ptc-miR169j MIMAT0001966 Popul…	C3514	tcc-miR169i MIMAT0020399 Theobroma cacao miR169i
24	0.99609	TAGCCAAGGATGAGTTGCCT	20	-	CM040440.1	-	5218724-5218743	CM040440.1|-|5218641-5218743|1-20	TAGCCAAGGATGAGTTGCCTgccgctctcgcaagaggtctcagttatgactaaaatgctgccggtatccttcttttgtgtgtcaggcagtctccttggctaag	http://nibiru.tbi.univie.ac.at/forna/forna.html?id=fasta&file=%3Eheader%5CnTAGCCAAGGATGAGTTGCCTgccgctctcgcaagaggtctcagttatgactaaaatgctgccggtatccttcttttgtgtgtcaggcagtctccttggctaag%5Cn((((((((((.((.(((((((.(((...((.((((((.((((((............))))..))...)).)))).)).))).)))))))))))))))))))..&colors=%3Eheader%5Cnrange%5C%3Dwhite:blue%5Cn1.2%5Cn1.2%5Cn1.2%5Cn1.2%5Cn1.2%5Cn1.2%5Cn1.2%5Cn1.2%5Cn1.2%5Cn1.2%5…	C5520	sbi-miR169d-5p MIMAT0001454 Sorghum bicolor miR169d-5p,mes-miR169ac MIMAT0029237 Manihot esculenta miR169ac,stu-miR169a-5p MIMAT0031359 Solanum tuberosum miR169a-5p,stu-miR169b-5p MIMAT0031361 Solanum tuberosum miR169b-5p,stu-miR169c-5p MIMAT0031363 Solanum tuberosum miR169c-5p,stu-miR169d-5p MIMAT0031365 Solanum tuberosum miR169d-5p,stu-miR169e-5p MIMAT0031367 Solanum tuberosum miR169e-5p,stu-mi…	none	New microRNA
25	0.996843	TAGCCAAGGATGACTTGCCTG	21	[2]	CM040440.1	-	5237727-5237747	CM040440.1|-|5237727-5237916|170-190	ggcagtcaccttggctatcttgacggtctcttcttcaacagagtaattaatctctcaaaaacttctagcaattgcatgtcgcctgtggagaaatattaattgcaccagaatggagcatgaatttaaggaagagaggtcttacatcaagataagagtattcattgtttggTAGCCAAGGATGACTTGCCTG	http://nibiru.tbi.univie.ac.at/forna/forna.html?id=fasta&file=%3Eheader%5CnggcagtcaccttggctatcttgacggtctcttcttcaacagagtaattaatctctcaaaaacttctagcaattgcatgtcgcctgtggagaaatattaattgcaccagaatggagcatgaatttaaggaagagaggtcttacatcaagataagagtattcattgtttggTAGCCAAGGATGACTTGCCTG%5Cn(((((((((((((((((((.(((.((.(((((..((....((((((...(((((((......((((.(((...((.....)).)))..))))...((((.(((.(((...))).))).....))))....…	C2675, C2520, C4091, C2316, C2936, C4180, C3258, C3514, C2319, C2519	osa-miR169h MIMAT0001053 Oryza sativa miR169h, osa-miR169i-5p.1 MIMAT0001054 Oryza sativa miR169i-5p.1, ptc-miR169j MIMAT0001966 Populus trichocarpa miR169j, mes-miR169o MIMAT0029223 Manihot esculenta miR169o, mtr-miR169f MIMAT0011069 Medicago truncatula miR169f, aly-miR169m-5p MIMAT0017509 Arabidopsis lyrata miR169m-5p, ath-miR169f-5p MIMAT0000910 Arabidopsis thaliana miR169f-5p, cme-miR169d MIM…	C2319	ath-miR169h MIMAT0000913 Arabidopsis thaliana miR169h
	0.996802				CM040440.1	-	5237727-5237747	CM040440.1|-|5237727-5237916|170-190	ggcagtcaccttggctatcttgacggtctcttcttcaacagagtaattaatctctcaaaaacttctagcaattgcatgtcgcctgtggagaaatattaattgcaccagaatggagcatgaatttaaggaagagaggtcttacatcaagataagagtattcattgtttggTAGCCAAGGATGACTTGCCTG	http://nibiru.tbi.univie.ac.at/forna/forna.html?id=fasta&file=%3Eheader%5CnggcagtcaccttggctatcttgacggtctcttcttcaacagagtaattaatctctcaaaaacttctagcaattgcatgtcgcctgtggagaaatattaattgcaccagaatggagcatgaatttaaggaagagaggtcttacatcaagataagagtattcattgtttggTAGCCAAGGATGACTTGCCTG%5Cn(((((((((((((((((((.(((.((.(((((..((....((((((...(((((((......((((...((((.(((((..((..(((...(((....)))...)))....)).)))))))))...))))…	C2675, C2520, C4091, C2316, C2936, C4180, C3258, C3514, C2319, C2519	osa-miR169h MIMAT0001053 Oryza sativa miR169h, osa-miR169i-5p.1 MIMAT0001054 Oryza sativa miR169i-5p.1, ptc-miR169j MIMAT0001966 Populus trichocarpa miR169j, mes-miR169o MIMAT0029223 Manihot esculenta miR169o, mtr-miR169f MIMAT0011069 Medicago truncatula miR169f, aly-miR169m-5p MIMAT0017509 Arabidopsis lyrata miR169m-5p, ath-miR169f-5p MIMAT0000910 Arabidopsis thaliana miR169f-5p, cme-miR169d MIM…	C2319	ath-miR169h MIMAT0000913 Arabidopsis thaliana miR169h
	0.996435				CM040440.1	-	5218950-5218970	CM040440.1|-|5218880-5218970|1-21	TAGCCAAGGATGACTTGCCTGcatcctagcttccaagtggtttgaaattgtcgaaacctcttcttggtgccaggcagtcatcttggctagc	http://nibiru.tbi.univie.ac.at/forna/forna.html?id=fasta&file=%3Eheader%5CnTAGCCAAGGATGACTTGCCTGcatcctagcttccaagtggtttgaaattgtcgaaacctcttcttggtgccaggcagtcatcttggctagc%5Cn((((((((.((((((.(((((.......((..(((((.(((((((.....)).)))))....))))).)))))))))))))))))))))..&colors=%3Eheader%5Cnrange%5C%3Dwhite:blue%5Cn1.2%5Cn1.2%5Cn1.2%5Cn1.2%5Cn1.2%5Cn1.2%5Cn1.2%5Cn1.2%5Cn1.2%5Cn1.2%5Cn1.2%5Cn1.2%5Cn1.2%5Cn1…	C2675, C2520, C4091, C2316, C2936, C4180, C3258, C3514, C2319, C2519	osa-miR169h MIMAT0001053 Oryza sativa miR169h, osa-miR169i-5p.1 MIMAT0001054 Oryza sativa miR169i-5p.1, ptc-miR169j MIMAT0001966 Populus trichocarpa miR169j, mes-miR169o MIMAT0029223 Manihot esculenta miR169o, mtr-miR169f MIMAT0011069 Medicago truncatula miR169f, aly-miR169m-5p MIMAT0017509 Arabidopsis lyrata miR169m-5p, ath-miR169f-5p MIMAT0000910 Arabidopsis thaliana miR169f-5p, cme-miR169d MIM…	C2319	ath-miR169h MIMAT0000913 Arabidopsis thaliana miR169h
	0.996154				CM040440.1	-	5240578-5240598	CM040440.1|-|5240499-5240598|1-21	TAGCCAAGGATGACTTGCCTGcgcctcgcaggaggtttcaaattaaagctgatagttagaaaccccttgtttggttgccaggcagtctccttggctaacc	http://nibiru.tbi.univie.ac.at/forna/forna.html?id=fasta&file=%3Eheader%5CnTAGCCAAGGATGACTTGCCTGcgcctcgcaggaggtttcaaattaaagctgatagttagaaaccccttgtttggttgccaggcagtctccttggctaacc%5Cn((((((((((.((((.(((((((((..(((((.((((((.(((((.......))))).)))))).)))))..)).)).)))))))))))))))))).)..&colors=%3Eheader%5Cnrange%5C%3Dwhite:blue%5Cn1.2%5Cn1.2%5Cn1.2%5Cn1.2%5Cn1.2%5Cn1.2%5Cn1.2%5Cn1.2%5Cn1.2%5Cn1.2%5Cn1.2%…	C2675, C2520, C4091, C2316, C2936, C4180, C3258, C3514, C2319, C2519	osa-miR169h MIMAT0001053 Oryza sativa miR169h, osa-miR169i-5p.1 MIMAT0001054 Oryza sativa miR169i-5p.1, ptc-miR169j MIMAT0001966 Populus trichocarpa miR169j, mes-miR169o MIMAT0029223 Manihot esculenta miR169o, mtr-miR169f MIMAT0011069 Medicago truncatula miR169f, aly-miR169m-5p MIMAT0017509 Arabidopsis lyrata miR169m-5p, ath-miR169f-5p MIMAT0000910 Arabidopsis thaliana miR169f-5p, cme-miR169d MIM…	C2319	ath-miR169h MIMAT0000913 Arabidopsis thaliana miR169h
	0.995782				CM040443.1	-	7809494-7809514	CM040443.1|-|7809347-7809514|1-21	TAGCCAAGGATGACTTGCCTGtagccctgcaacaagagtcttctgatgaaatatatgagctctaaagcttaacatagagaaaacttatcatgattcaatatgaattaaatccaatattgacgaggtttaggatctttaagcggtttccaggcagtctccttggctaac	http://nibiru.tbi.univie.ac.at/forna/forna.html?id=fasta&file=%3Eheader%5CnTAGCCAAGGATGACTTGCCTGtagccctgcaacaagagtcttctgatgaaatatatgagctctaaagcttaacatagagaaaacttatcatgattcaatatgaattaaatccaatattgacgaggtttaggatctttaagcggtttccaggcagtctccttggctaac%5Cn((((((((((.(((.((((((.((((..((.....((((.((((.(((.......((((((....)))))).)))..)))).)))).(((((......))))).((((((((...(((.....)))...)))..)))))))))))..)))))…	C2675, C2520, C4091, C2316, C2936, C4180, C3258, C3514, C2319, C2519	osa-miR169h MIMAT0001053 Oryza sativa miR169h, osa-miR169i-5p.1 MIMAT0001054 Oryza sativa miR169i-5p.1, ptc-miR169j MIMAT0001966 Populus trichocarpa miR169j, mes-miR169o MIMAT0029223 Manihot esculenta miR169o, mtr-miR169f MIMAT0011069 Medicago truncatula miR169f, aly-miR169m-5p MIMAT0017509 Arabidopsis lyrata miR169m-5p, ath-miR169f-5p MIMAT0000910 Arabidopsis thaliana miR169f-5p, cme-miR169d MIM…	C2319	ath-miR169h MIMAT0000913 Arabidopsis thaliana miR169h
	0.995715				CM040443.1	-	7809494-7809514	CM040443.1|-|7809347-7809514|1-21	TAGCCAAGGATGACTTGCCTGtagccctgcaacaagagtcttctgatgaaatatatgagctctaaagcttaacatagagaaaacttatcatgattcaatatgaattaaatccaatattgacgaggtttaggatctttaagcggtttccaggcagtctccttggctaac	http://nibiru.tbi.univie.ac.at/forna/forna.html?id=fasta&file=%3Eheader%5CnTAGCCAAGGATGACTTGCCTGtagccctgcaacaagagtcttctgatgaaatatatgagctctaaagcttaacatagagaaaacttatcatgattcaatatgaattaaatccaatattgacgaggtttaggatctttaagcggtttccaggcagtctccttggctaac%5Cn((((((((((.(((.((((((.((((.((...))(((((..((..(((...)))..)))))))...((((((...(((..((((((.((((((((((...)))))))..........)))..))))))....)))))))))))))..)))))…	C2675, C2520, C4091, C2316, C2936, C4180, C3258, C3514, C2319, C2519	osa-miR169h MIMAT0001053 Oryza sativa miR169h, osa-miR169i-5p.1 MIMAT0001054 Oryza sativa miR169i-5p.1, ptc-miR169j MIMAT0001966 Populus trichocarpa miR169j, mes-miR169o MIMAT0029223 Manihot esculenta miR169o, mtr-miR169f MIMAT0011069 Medicago truncatula miR169f, aly-miR169m-5p MIMAT0017509 Arabidopsis lyrata miR169m-5p, ath-miR169f-5p MIMAT0000910 Arabidopsis thaliana miR169f-5p, cme-miR169d MIM…	C2319	ath-miR169h MIMAT0000913 Arabidopsis thaliana miR169h
	0.995638				CM040443.1	-	7809494-7809514	CM040443.1|-|7809347-7809514|1-21	TAGCCAAGGATGACTTGCCTGtagccctgcaacaagagtcttctgatgaaatatatgagctctaaagcttaacatagagaaaacttatcatgattcaatatgaattaaatccaatattgacgaggtttaggatctttaagcggtttccaggcagtctccttggctaac	http://nibiru.tbi.univie.ac.at/forna/forna.html?id=fasta&file=%3Eheader%5CnTAGCCAAGGATGACTTGCCTGtagccctgcaacaagagtcttctgatgaaatatatgagctctaaagcttaacatagagaaaacttatcatgattcaatatgaattaaatccaatattgacgaggtttaggatctttaagcggtttccaggcagtctccttggctaac%5Cn((((((((((.(((.((((((.((((..((..(.(((....)))...)...((...((..((((((.(((..(((.((.........)))))..(((((((............))))))).))).)))))).))..)).))))))..)))))…	C2675, C2520, C4091, C2316, C2936, C4180, C3258, C3514, C2319, C2519	osa-miR169h MIMAT0001053 Oryza sativa miR169h, osa-miR169i-5p.1 MIMAT0001054 Oryza sativa miR169i-5p.1, ptc-miR169j MIMAT0001966 Populus trichocarpa miR169j, mes-miR169o MIMAT0029223 Manihot esculenta miR169o, mtr-miR169f MIMAT0011069 Medicago truncatula miR169f, aly-miR169m-5p MIMAT0017509 Arabidopsis lyrata miR169m-5p, ath-miR169f-5p MIMAT0000910 Arabidopsis thaliana miR169f-5p, cme-miR169d MIM…	C2319	ath-miR169h MIMAT0000913 Arabidopsis thaliana miR169h
	0.995611				CM040440.1	-	5240868-5240888	CM040440.1|-|5240787-5240888|1-21	TAGCCAAGGATGACTTGCCTGattcttccaagtggtttcaccaaattgttgaatacataagttaaagcccttgctggacatcaggcagtcaccttggctaac	http://nibiru.tbi.univie.ac.at/forna/forna.html?id=fasta&file=%3Eheader%5CnTAGCCAAGGATGACTTGCCTGattcttccaagtggtttcaccaaattgttgaatacataagttaaagcccttgctggacatcaggcagtcaccttggctaac%5Cn(((((((((.((((.((((((((((...(((.((((...))))..)))..))).......(((..(((....))).))).))))))))))))))))))))..&colors=%3Eheader%5Cnrange%5C%3Dwhite:blue%5Cn1.2%5Cn1.2%5Cn1.2%5Cn1.2%5Cn1.2%5Cn1.2%5Cn1.2%5Cn1.2%5Cn1.2%5Cn1.2%5Cn…	C2675, C2520, C4091, C2316, C2936, C4180, C3258, C3514, C2319, C2519	osa-miR169h MIMAT0001053 Oryza sativa miR169h, osa-miR169i-5p.1 MIMAT0001054 Oryza sativa miR169i-5p.1, ptc-miR169j MIMAT0001966 Populus trichocarpa miR169j, mes-miR169o MIMAT0029223 Manihot esculenta miR169o, mtr-miR169f MIMAT0011069 Medicago truncatula miR169f, aly-miR169m-5p MIMAT0017509 Arabidopsis lyrata miR169m-5p, ath-miR169f-5p MIMAT0000910 Arabidopsis thaliana miR169f-5p, cme-miR169d MIM…	C2319	ath-miR169h MIMAT0000913 Arabidopsis thaliana miR169h
	0.995138				CM040440.1	-	5224469-5224489	CM040440.1|-|5224391-5224489|1-21	TAGCCAAGGATGACTTGCCTGcaccttgcaaaaggttccaagttatgacttgctagctagaaccctttgtttggttgccaggcagtctccttggctaag	http://nibiru.tbi.univie.ac.at/forna/forna.html?id=fasta&file=%3Eheader%5CnTAGCCAAGGATGACTTGCCTGcaccttgcaaaaggttccaagttatgacttgctagctagaaccctttgtttggttgccaggcagtctccttggctaag%5Cn((((((((((.((((.(((((((((..(((((.(((((..(((((........))))).))))).)))))..)).)).)))))))))))))))))))..&colors=%3Eheader%5Cnrange%5C%3Dwhite:blue%5Cn1.2%5Cn1.2%5Cn1.2%5Cn1.2%5Cn1.2%5Cn1.2%5Cn1.2%5Cn1.2%5Cn1.2%5Cn1.2%5Cn1.2%5C…	C2675, C2520, C4091, C2316, C2936, C4180, C3258, C3514, C2319, C2519	osa-miR169h MIMAT0001053 Oryza sativa miR169h, osa-miR169i-5p.1 MIMAT0001054 Oryza sativa miR169i-5p.1, ptc-miR169j MIMAT0001966 Populus trichocarpa miR169j, mes-miR169o MIMAT0029223 Manihot esculenta miR169o, mtr-miR169f MIMAT0011069 Medicago truncatula miR169f, aly-miR169m-5p MIMAT0017509 Arabidopsis lyrata miR169m-5p, ath-miR169f-5p MIMAT0000910 Arabidopsis thaliana miR169f-5p, cme-miR169d MIM…	C2319	ath-miR169h MIMAT0000913 Arabidopsis thaliana miR169h
	0.995075				CM040440.1	-	5221075-5221095	CM040440.1|-|5220999-5221095|1-21	TAGCCAAGGATGACTTGCCTGcgccttgcaaaaggtttcaagttatgacttgctagagcccttttgttgggttgccaggcagtctccttcgctaacc	http://nibiru.tbi.univie.ac.at/forna/forna.html?id=fasta&file=%3Eheader%5CnTAGCCAAGGATGACTTGCCTGcgccttgcaaaaggtttcaagttatgacttgctagagcccttttgttgggttgccaggcagtctccttcgctaacc%5Cn((((.(((((.((((.((((((((((.((((((((.(((.(((........))).))).)))))))).))).)).)))))))))))))).))).)..&colors=%3Eheader%5Cnrange%5C%3Dwhite:blue%5Cn1.2%5Cn1.2%5Cn1.2%5Cn1.2%5Cn1.2%5Cn1.2%5Cn1.2%5Cn1.2%5Cn1.2%5Cn1.2%5Cn1.2%5Cn1.2…	C2675, C2520, C4091, C2316, C2936, C4180, C3258, C3514, C2319, C2519	osa-miR169h MIMAT0001053 Oryza sativa miR169h, osa-miR169i-5p.1 MIMAT0001054 Oryza sativa miR169i-5p.1, ptc-miR169j MIMAT0001966 Populus trichocarpa miR169j, mes-miR169o MIMAT0029223 Manihot esculenta miR169o, mtr-miR169f MIMAT0011069 Medicago truncatula miR169f, aly-miR169m-5p MIMAT0017509 Arabidopsis lyrata miR169m-5p, ath-miR169f-5p MIMAT0000910 Arabidopsis thaliana miR169f-5p, cme-miR169d MIM…	C2319	ath-miR169h MIMAT0000913 Arabidopsis thaliana miR169h
	0.99407				CM040440.1	-	5240868-5240888	CM040440.1|-|5240786-5240888|1-21	TAGCCAAGGATGACTTGCCTGattcttccaagtggtttcaccaaattgttgaatacataagttaaagcccttgctggacatcaggcagtcaccttggctaact	http://nibiru.tbi.univie.ac.at/forna/forna.html?id=fasta&file=%3Eheader%5CnTAGCCAAGGATGACTTGCCTGattcttccaagtggtttcaccaaattgttgaatacataagttaaagcccttgctggacatcaggcagtcaccttggctaact%5Cn(((((((((.(((((.((((((((((..((((.(((((.((.....(((.....)))...))..)))))))))..))).)))))))))))))))))))).)..&colors=%3Eheader%5Cnrange%5C%3Dwhite:blue%5Cn1.2%5Cn1.2%5Cn1.2%5Cn1.2%5Cn1.2%5Cn1.2%5Cn1.2%5Cn1.2%5Cn1.2%5Cn1.2%5…	C2675, C2520, C4091, C2316, C2936, C4180, C3258, C3514, C2319, C2519	osa-miR169h MIMAT0001053 Oryza sativa miR169h, osa-miR169i-5p.1 MIMAT0001054 Oryza sativa miR169i-5p.1, ptc-miR169j MIMAT0001966 Populus trichocarpa miR169j, mes-miR169o MIMAT0029223 Manihot esculenta miR169o, mtr-miR169f MIMAT0011069 Medicago truncatula miR169f, aly-miR169m-5p MIMAT0017509 Arabidopsis lyrata miR169m-5p, ath-miR169f-5p MIMAT0000910 Arabidopsis thaliana miR169f-5p, cme-miR169d MIM…	C2319	ath-miR169h MIMAT0000913 Arabidopsis thaliana miR169h
	0.993604				CM040443.1	-	7809494-7809514	CM040443.1|-|7809346-7809514|1-21	TAGCCAAGGATGACTTGCCTGtagccctgcaacaagagtcttctgatgaaatatatgagctctaaagcttaacatagagaaaacttatcatgattcaatatgaattaaatccaatattgacgaggtttaggatctttaagcggtttccaggcagtctccttggctaacg	http://nibiru.tbi.univie.ac.at/forna/forna.html?id=fasta&file=%3Eheader%5CnTAGCCAAGGATGACTTGCCTGtagccctgcaacaagagtcttctgatgaaatatatgagctctaaagcttaacatagagaaaacttatcatgattcaatatgaattaaatccaatattgacgaggtttaggatctttaagcggtttccaggcagtctccttggctaacg%5Cn((((((((((.((((.(((((.((((..((...((((.((((((.(((.......((((((....)))))).)))..)))((((((.((((((((((...)))))))..........)))..)))))).)))))))...))))))..))))…	C2675, C2520, C4091, C2316, C2936, C4180, C3258, C3514, C2319, C2519	osa-miR169h MIMAT0001053 Oryza sativa miR169h, osa-miR169i-5p.1 MIMAT0001054 Oryza sativa miR169i-5p.1, ptc-miR169j MIMAT0001966 Populus trichocarpa miR169j, mes-miR169o MIMAT0029223 Manihot esculenta miR169o, mtr-miR169f MIMAT0011069 Medicago truncatula miR169f, aly-miR169m-5p MIMAT0017509 Arabidopsis lyrata miR169m-5p, ath-miR169f-5p MIMAT0000910 Arabidopsis thaliana miR169f-5p, cme-miR169d MIM…	C2319	ath-miR169h MIMAT0000913 Arabidopsis thaliana miR169h
26	0.992291	GGTAGCCAAGGATGACTTGCCTG	23	-	CM040440.1	-	5240868-5240890	CM040440.1|-|5240784-5240890|1-23	GGTAGCCAAGGATGACTTGCCTGattcttccaagtggtttcaccaaattgttgaatacataagttaaagcccttgctggacatcaggcagtcaccttggctaacttg	http://nibiru.tbi.univie.ac.at/forna/forna.html?id=fasta&file=%3Eheader%5CnGGTAGCCAAGGATGACTTGCCTGattcttccaagtggtttcaccaaattgttgaatacataagttaaagcccttgctggacatcaggcagtcaccttggctaacttg%5Cn(((((((((((.((((.((((((((((...(((.((((...))))..)))..))).......(((..(((....))).))).)))))))))))))))))))).))..&colors=%3Eheader%5Cnrange%5C%3Dwhite:blue%5Cn1.2%5Cn1.2%5Cn1.2%5Cn1.2%5Cn1.2%5Cn1.2%5Cn1.2%5Cn1.2%5Cn1.2%…	C1145	ata-miR169j-5p MIMAT0037142 Aegilops tauschii miR169j-5p,ata-miR169b-5p MIMAT0037146 Aegilops tauschii miR169b-5p,ata-miR169a-5p MIMAT0037208 Aegilops tauschii miR169a-5p	none	New microRNA
	0.991876				CM040440.1	-	5218950-5218972	CM040440.1|-|5218877-5218972|1-23	GGTAGCCAAGGATGACTTGCCTGcatcctagcttccaagtggtttgaaattgtcgaaacctcttcttggtgccaggcagtcatcttggctagcttg	http://nibiru.tbi.univie.ac.at/forna/forna.html?id=fasta&file=%3Eheader%5CnGGTAGCCAAGGATGACTTGCCTGcatcctagcttccaagtggtttgaaattgtcgaaacctcttcttggtgccaggcagtcatcttggctagcttg%5Cn((((((((((.((((((.(((((.......((..(((((.(((((((.....)).)))))....))))).))))))))))))))))))))).))..&colors=%3Eheader%5Cnrange%5C%3Dwhite:blue%5Cn1.2%5Cn1.2%5Cn1.2%5Cn1.2%5Cn1.2%5Cn1.2%5Cn1.2%5Cn1.2%5Cn1.2%5Cn1.2%5Cn1.2%5Cn1.2%5…	C1145	ata-miR169j-5p MIMAT0037142 Aegilops tauschii miR169j-5p,ata-miR169b-5p MIMAT0037146 Aegilops tauschii miR169b-5p,ata-miR169a-5p MIMAT0037208 Aegilops tauschii miR169a-5p	none	New microRNA
	0.990522				CM040440.1	-	5240578-5240600	CM040440.1|-|5240497-5240600|1-23	GGTAGCCAAGGATGACTTGCCTGcgcctcgcaggaggtttcaaattaaagctgatagttagaaaccccttgtttggttgccaggcagtctccttggctaaccag	http://nibiru.tbi.univie.ac.at/forna/forna.html?id=fasta&file=%3Eheader%5CnGGTAGCCAAGGATGACTTGCCTGcgcctcgcaggaggtttcaaattaaagctgatagttagaaaccccttgtttggttgccaggcagtctccttggctaaccag%5Cn((((((((((((.((((.(((((((((..(((((.((((((.(((((.......))))).)))))).)))))..)).)).)))))))))))))))))).)))..&colors=%3Eheader%5Cnrange%5C%3Dwhite:blue%5Cn1.2%5Cn1.2%5Cn1.2%5Cn1.2%5Cn1.2%5Cn1.2%5Cn1.2%5Cn1.2%5Cn1.2%5Cn1.2…	C1145	ata-miR169j-5p MIMAT0037142 Aegilops tauschii miR169j-5p,ata-miR169b-5p MIMAT0037146 Aegilops tauschii miR169b-5p,ata-miR169a-5p MIMAT0037208 Aegilops tauschii miR169a-5p	none	New microRNA
27	0.996736	TAGCCAAGGATGACTTGCCT	20	-	CM040443.1	-	7809495-7809514	CM040443.1|-|7809347-7809514|1-20	TAGCCAAGGATGACTTGCCTgtagccctgcaacaagagtcttctgatgaaatatatgagctctaaagcttaacatagagaaaacttatcatgattcaatatgaattaaatccaatattgacgaggtttaggatctttaagcggtttccaggcagtctccttggctaac	http://nibiru.tbi.univie.ac.at/forna/forna.html?id=fasta&file=%3Eheader%5CnTAGCCAAGGATGACTTGCCTgtagccctgcaacaagagtcttctgatgaaatatatgagctctaaagcttaacatagagaaaacttatcatgattcaatatgaattaaatccaatattgacgaggtttaggatctttaagcggtttccaggcagtctccttggctaac%5Cn((((((((((.(((.((((((.((((.((...))(((((..((..(((...)))..)))))))...((((((...(((..((((((.((((((((((...)))))))..........)))..))))))....)))))))))))))..)))))…	C5537, C5520, C5858, C5825	mes-miR169ac MIMAT0029237 Manihot esculenta miR169ac, csi-miR169h-5p MIMAT0048897 Citrus sinensis miR169h-5p, csi-miR169d-5p MIMAT0048891 Citrus sinensis miR169d-5p, cpa-miR169 MIMAT0031805 Carica papaya miR169, csi-miR169c-5p MIMAT0048889 Citrus sinensis miR169c-5p, csi-miR169f-5p MIMAT0048895 Citrus sinensis miR169f-5p, fve-miR169b MIMAT0044513 Fragaria vesca miR169b, stu-miR169e-5p MIMAT003136…	C5520	sbi-miR169d-5p MIMAT0001454 Sorghum bicolor miR169d-5p
	0.996681				CM040443.1	-	7809495-7809514	CM040443.1|-|7809347-7809514|1-20	TAGCCAAGGATGACTTGCCTgtagccctgcaacaagagtcttctgatgaaatatatgagctctaaagcttaacatagagaaaacttatcatgattcaatatgaattaaatccaatattgacgaggtttaggatctttaagcggtttccaggcagtctccttggctaac	http://nibiru.tbi.univie.ac.at/forna/forna.html?id=fasta&file=%3Eheader%5CnTAGCCAAGGATGACTTGCCTgtagccctgcaacaagagtcttctgatgaaatatatgagctctaaagcttaacatagagaaaacttatcatgattcaatatgaattaaatccaatattgacgaggtttaggatctttaagcggtttccaggcagtctccttggctaac%5Cn((((((((((.(((.((((((.((((..((.....((((.((((.(((.......((((((....)))))).)))..)))).)))).(((((......))))).((((((((...(((.....)))...)))..)))))))))))..)))))…	C5537, C5520, C5858, C5825	mes-miR169ac MIMAT0029237 Manihot esculenta miR169ac, csi-miR169h-5p MIMAT0048897 Citrus sinensis miR169h-5p, csi-miR169d-5p MIMAT0048891 Citrus sinensis miR169d-5p, cpa-miR169 MIMAT0031805 Carica papaya miR169, csi-miR169c-5p MIMAT0048889 Citrus sinensis miR169c-5p, csi-miR169f-5p MIMAT0048895 Citrus sinensis miR169f-5p, fve-miR169b MIMAT0044513 Fragaria vesca miR169b, stu-miR169e-5p MIMAT003136…	C5520	sbi-miR169d-5p MIMAT0001454 Sorghum bicolor miR169d-5p
	0.996612				CM040443.1	-	7809495-7809514	CM040443.1|-|7809347-7809514|1-20	TAGCCAAGGATGACTTGCCTgtagccctgcaacaagagtcttctgatgaaatatatgagctctaaagcttaacatagagaaaacttatcatgattcaatatgaattaaatccaatattgacgaggtttaggatctttaagcggtttccaggcagtctccttggctaac	http://nibiru.tbi.univie.ac.at/forna/forna.html?id=fasta&file=%3Eheader%5CnTAGCCAAGGATGACTTGCCTgtagccctgcaacaagagtcttctgatgaaatatatgagctctaaagcttaacatagagaaaacttatcatgattcaatatgaattaaatccaatattgacgaggtttaggatctttaagcggtttccaggcagtctccttggctaac%5Cn((((((((((.(((.((((((.((((..((..(.(((....)))...)...((...((..((((((.(((..(((.((.........)))))..(((((((............))))))).))).)))))).))..)).))))))..)))))…	C5537, C5520, C5858, C5825	mes-miR169ac MIMAT0029237 Manihot esculenta miR169ac, csi-miR169h-5p MIMAT0048897 Citrus sinensis miR169h-5p, csi-miR169d-5p MIMAT0048891 Citrus sinensis miR169d-5p, cpa-miR169 MIMAT0031805 Carica papaya miR169, csi-miR169c-5p MIMAT0048889 Citrus sinensis miR169c-5p, csi-miR169f-5p MIMAT0048895 Citrus sinensis miR169f-5p, fve-miR169b MIMAT0044513 Fragaria vesca miR169b, stu-miR169e-5p MIMAT003136…	C5520	sbi-miR169d-5p MIMAT0001454 Sorghum bicolor miR169d-5p
	0.996467				CM040443.1	-	7809495-7809514	CM040443.1|-|7809346-7809514|1-20	TAGCCAAGGATGACTTGCCTgtagccctgcaacaagagtcttctgatgaaatatatgagctctaaagcttaacatagagaaaacttatcatgattcaatatgaattaaatccaatattgacgaggtttaggatctttaagcggtttccaggcagtctccttggctaacg	http://nibiru.tbi.univie.ac.at/forna/forna.html?id=fasta&file=%3Eheader%5CnTAGCCAAGGATGACTTGCCTgtagccctgcaacaagagtcttctgatgaaatatatgagctctaaagcttaacatagagaaaacttatcatgattcaatatgaattaaatccaatattgacgaggtttaggatctttaagcggtttccaggcagtctccttggctaacg%5Cn((((((((((.((((.(((((.((((..((...((((.((((((.(((.......((((((....)))))).)))..)))((((((.((((((((((...)))))))..........)))..)))))).)))))))...))))))..))))…	C5537, C5520, C5858, C5825	mes-miR169ac MIMAT0029237 Manihot esculenta miR169ac, csi-miR169h-5p MIMAT0048897 Citrus sinensis miR169h-5p, csi-miR169d-5p MIMAT0048891 Citrus sinensis miR169d-5p, cpa-miR169 MIMAT0031805 Carica papaya miR169, csi-miR169c-5p MIMAT0048889 Citrus sinensis miR169c-5p, csi-miR169f-5p MIMAT0048895 Citrus sinensis miR169f-5p, fve-miR169b MIMAT0044513 Fragaria vesca miR169b, stu-miR169e-5p MIMAT003136…	C5520	sbi-miR169d-5p MIMAT0001454 Sorghum bicolor miR169d-5p
	0.996331				CM040440.1	-	5218951-5218970	CM040440.1|-|5218880-5218970|1-20	TAGCCAAGGATGACTTGCCTgcatcctagcttccaagtggtttgaaattgtcgaaacctcttcttggtgccaggcagtcatcttggctagc	http://nibiru.tbi.univie.ac.at/forna/forna.html?id=fasta&file=%3Eheader%5CnTAGCCAAGGATGACTTGCCTgcatcctagcttccaagtggtttgaaattgtcgaaacctcttcttggtgccaggcagtcatcttggctagc%5Cn((((((((.((((((.(((((.......((..(((((.(((((((.....)).)))))....))))).)))))))))))))))))))))..&colors=%3Eheader%5Cnrange%5C%3Dwhite:blue%5Cn1.2%5Cn1.2%5Cn1.2%5Cn1.2%5Cn1.2%5Cn1.2%5Cn1.2%5Cn1.2%5Cn1.2%5Cn1.2%5Cn1.2%5Cn1.2%5Cn1.2%5Cn1…	C5537, C5520, C5858, C5825	mes-miR169ac MIMAT0029237 Manihot esculenta miR169ac, csi-miR169h-5p MIMAT0048897 Citrus sinensis miR169h-5p, csi-miR169d-5p MIMAT0048891 Citrus sinensis miR169d-5p, cpa-miR169 MIMAT0031805 Carica papaya miR169, csi-miR169c-5p MIMAT0048889 Citrus sinensis miR169c-5p, csi-miR169f-5p MIMAT0048895 Citrus sinensis miR169f-5p, fve-miR169b MIMAT0044513 Fragaria vesca miR169b, stu-miR169e-5p MIMAT003136…	C5520	sbi-miR169d-5p MIMAT0001454 Sorghum bicolor miR169d-5p
	0.996014				CM040440.1	-	5240869-5240888	CM040440.1|-|5240787-5240888|1-20	TAGCCAAGGATGACTTGCCTgattcttccaagtggtttcaccaaattgttgaatacataagttaaagcccttgctggacatcaggcagtcaccttggctaac	http://nibiru.tbi.univie.ac.at/forna/forna.html?id=fasta&file=%3Eheader%5CnTAGCCAAGGATGACTTGCCTgattcttccaagtggtttcaccaaattgttgaatacataagttaaagcccttgctggacatcaggcagtcaccttggctaac%5Cn(((((((((.((((.((((((((((...(((.((((...))))..)))..))).......(((..(((....))).))).))))))))))))))))))))..&colors=%3Eheader%5Cnrange%5C%3Dwhite:blue%5Cn1.2%5Cn1.2%5Cn1.2%5Cn1.2%5Cn1.2%5Cn1.2%5Cn1.2%5Cn1.2%5Cn1.2%5Cn1.2%5Cn…	C5537, C5520, C5858, C5825	mes-miR169ac MIMAT0029237 Manihot esculenta miR169ac, csi-miR169h-5p MIMAT0048897 Citrus sinensis miR169h-5p, csi-miR169d-5p MIMAT0048891 Citrus sinensis miR169d-5p, cpa-miR169 MIMAT0031805 Carica papaya miR169, csi-miR169c-5p MIMAT0048889 Citrus sinensis miR169c-5p, csi-miR169f-5p MIMAT0048895 Citrus sinensis miR169f-5p, fve-miR169b MIMAT0044513 Fragaria vesca miR169b, stu-miR169e-5p MIMAT003136…	C5520	sbi-miR169d-5p MIMAT0001454 Sorghum bicolor miR169d-5p
	0.995981				CM040440.1	-	5237728-5237747	CM040440.1|-|5237728-5237915|169-188	gcagtcaccttggctatcttgacggtctcttcttcaacagagtaattaatctctcaaaaacttctagcaattgcatgtcgcctgtggagaaatattaattgcaccagaatggagcatgaatttaaggaagagaggtcttacatcaagataagagtattcattgtttggTAGCCAAGGATGACTTGCCT	http://nibiru.tbi.univie.ac.at/forna/forna.html?id=fasta&file=%3Eheader%5CngcagtcaccttggctatcttgacggtctcttcttcaacagagtaattaatctctcaaaaacttctagcaattgcatgtcgcctgtggagaaatattaattgcaccagaatggagcatgaatttaaggaagagaggtcttacatcaagataagagtattcattgtttggTAGCCAAGGATGACTTGCCT%5Cn((((((((((((((((((.(((.((.(((((..((....((((((...(((((((......((((...((((.(((((..((..(((...(((....)))...)))....)).)))))))))...)))))))…	C5537, C5520, C5858, C5825	mes-miR169ac MIMAT0029237 Manihot esculenta miR169ac, csi-miR169h-5p MIMAT0048897 Citrus sinensis miR169h-5p, csi-miR169d-5p MIMAT0048891 Citrus sinensis miR169d-5p, cpa-miR169 MIMAT0031805 Carica papaya miR169, csi-miR169c-5p MIMAT0048889 Citrus sinensis miR169c-5p, csi-miR169f-5p MIMAT0048895 Citrus sinensis miR169f-5p, fve-miR169b MIMAT0044513 Fragaria vesca miR169b, stu-miR169e-5p MIMAT003136…	C5520	sbi-miR169d-5p MIMAT0001454 Sorghum bicolor miR169d-5p
	0.995787				CM040440.1	-	5237728-5237747	CM040440.1|-|5237728-5237915|169-188	gcagtcaccttggctatcttgacggtctcttcttcaacagagtaattaatctctcaaaaacttctagcaattgcatgtcgcctgtggagaaatattaattgcaccagaatggagcatgaatttaaggaagagaggtcttacatcaagataagagtattcattgtttggTAGCCAAGGATGACTTGCCT	http://nibiru.tbi.univie.ac.at/forna/forna.html?id=fasta&file=%3Eheader%5CngcagtcaccttggctatcttgacggtctcttcttcaacagagtaattaatctctcaaaaacttctagcaattgcatgtcgcctgtggagaaatattaattgcaccagaatggagcatgaatttaaggaagagaggtcttacatcaagataagagtattcattgtttggTAGCCAAGGATGACTTGCCT%5Cn((((((((((((((((((.(((.((.(((((..((....((((((...(((((((......((((.(((...((.....)).)))..))))...((((.(((.(((...))).))).....))))....)))…	C5537, C5520, C5858, C5825	mes-miR169ac MIMAT0029237 Manihot esculenta miR169ac, csi-miR169h-5p MIMAT0048897 Citrus sinensis miR169h-5p, csi-miR169d-5p MIMAT0048891 Citrus sinensis miR169d-5p, cpa-miR169 MIMAT0031805 Carica papaya miR169, csi-miR169c-5p MIMAT0048889 Citrus sinensis miR169c-5p, csi-miR169f-5p MIMAT0048895 Citrus sinensis miR169f-5p, fve-miR169b MIMAT0044513 Fragaria vesca miR169b, stu-miR169e-5p MIMAT003136…	C5520	sbi-miR169d-5p MIMAT0001454 Sorghum bicolor miR169d-5p
	0.995765				CM040440.1	-	5240579-5240598	CM040440.1|-|5240499-5240598|1-20	TAGCCAAGGATGACTTGCCTgcgcctcgcaggaggtttcaaattaaagctgatagttagaaaccccttgtttggttgccaggcagtctccttggctaacc	http://nibiru.tbi.univie.ac.at/forna/forna.html?id=fasta&file=%3Eheader%5CnTAGCCAAGGATGACTTGCCTgcgcctcgcaggaggtttcaaattaaagctgatagttagaaaccccttgtttggttgccaggcagtctccttggctaacc%5Cn((((((((((.((((.(((((((((..(((((.((((((.(((((.......))))).)))))).)))))..)).)).)))))))))))))))))).)..&colors=%3Eheader%5Cnrange%5C%3Dwhite:blue%5Cn1.2%5Cn1.2%5Cn1.2%5Cn1.2%5Cn1.2%5Cn1.2%5Cn1.2%5Cn1.2%5Cn1.2%5Cn1.2%5Cn1.2%…	C5537, C5520, C5858, C5825	mes-miR169ac MIMAT0029237 Manihot esculenta miR169ac, csi-miR169h-5p MIMAT0048897 Citrus sinensis miR169h-5p, csi-miR169d-5p MIMAT0048891 Citrus sinensis miR169d-5p, cpa-miR169 MIMAT0031805 Carica papaya miR169, csi-miR169c-5p MIMAT0048889 Citrus sinensis miR169c-5p, csi-miR169f-5p MIMAT0048895 Citrus sinensis miR169f-5p, fve-miR169b MIMAT0044513 Fragaria vesca miR169b, stu-miR169e-5p MIMAT003136…	C5520	sbi-miR169d-5p MIMAT0001454 Sorghum bicolor miR169d-5p
	0.995352				CM040440.1	-	5240869-5240888	CM040440.1|-|5240786-5240888|1-20	TAGCCAAGGATGACTTGCCTgattcttccaagtggtttcaccaaattgttgaatacataagttaaagcccttgctggacatcaggcagtcaccttggctaact	http://nibiru.tbi.univie.ac.at/forna/forna.html?id=fasta&file=%3Eheader%5CnTAGCCAAGGATGACTTGCCTgattcttccaagtggtttcaccaaattgttgaatacataagttaaagcccttgctggacatcaggcagtcaccttggctaact%5Cn(((((((((.(((((.((((((((((..((((.(((((.((.....(((.....)))...))..)))))))))..))).)))))))))))))))))))).)..&colors=%3Eheader%5Cnrange%5C%3Dwhite:blue%5Cn1.2%5Cn1.2%5Cn1.2%5Cn1.2%5Cn1.2%5Cn1.2%5Cn1.2%5Cn1.2%5Cn1.2%5Cn1.2%5…	C5537, C5520, C5858, C5825	mes-miR169ac MIMAT0029237 Manihot esculenta miR169ac, csi-miR169h-5p MIMAT0048897 Citrus sinensis miR169h-5p, csi-miR169d-5p MIMAT0048891 Citrus sinensis miR169d-5p, cpa-miR169 MIMAT0031805 Carica papaya miR169, csi-miR169c-5p MIMAT0048889 Citrus sinensis miR169c-5p, csi-miR169f-5p MIMAT0048895 Citrus sinensis miR169f-5p, fve-miR169b MIMAT0044513 Fragaria vesca miR169b, stu-miR169e-5p MIMAT003136…	C5520	sbi-miR169d-5p MIMAT0001454 Sorghum bicolor miR169d-5p
	0.994731				CM040440.1	-	9223255-9223274	CM040440.1|-|9223158-9223274|1-20	TAGCCAAGGATGACTTGCCTaagtccactagtgcctagggttttcttttcggctgcgaattaagaaagaaaacccttgtgtgtgggattatacattgggcgagcgtcctgggctatt	http://nibiru.tbi.univie.ac.at/forna/forna.html?id=fasta&file=%3Eheader%5CnTAGCCAAGGATGACTTGCCTaagtccactagtgcctagggttttcttttcggctgcgaattaagaaagaaaacccttgtgtgtgggattatacattgggcgagcgtcctgggctatt%5Cn(((((.((((((.(((((((((.(((((...(((..(((((((((((((((....)))......)))))))))))).))).)))))........))))))))))))))).)))))..&colors=%3Eheader%5Cnrange%5C%3Dwhite:blue%5Cn1.2%5Cn1.2%5Cn1.2%5Cn1.2%5Cn1.2%5Cn1.2%5…	C5537, C5520, C5858, C5825	mes-miR169ac MIMAT0029237 Manihot esculenta miR169ac, csi-miR169h-5p MIMAT0048897 Citrus sinensis miR169h-5p, csi-miR169d-5p MIMAT0048891 Citrus sinensis miR169d-5p, cpa-miR169 MIMAT0031805 Carica papaya miR169, csi-miR169c-5p MIMAT0048889 Citrus sinensis miR169c-5p, csi-miR169f-5p MIMAT0048895 Citrus sinensis miR169f-5p, fve-miR169b MIMAT0044513 Fragaria vesca miR169b, stu-miR169e-5p MIMAT003136…	C5520	sbi-miR169d-5p MIMAT0001454 Sorghum bicolor miR169d-5p
	0.993124				CM040440.1	-	5221076-5221095	CM040440.1|-|5220999-5221095|1-20	TAGCCAAGGATGACTTGCCTgcgccttgcaaaaggtttcaagttatgacttgctagagcccttttgttgggttgccaggcagtctccttcgctaacc	http://nibiru.tbi.univie.ac.at/forna/forna.html?id=fasta&file=%3Eheader%5CnTAGCCAAGGATGACTTGCCTgcgccttgcaaaaggtttcaagttatgacttgctagagcccttttgttgggttgccaggcagtctccttcgctaacc%5Cn((((.(((((.((((.((((((((((.((((((((.(((.(((........))).))).)))))))).))).)).)))))))))))))).))).)..&colors=%3Eheader%5Cnrange%5C%3Dwhite:blue%5Cn1.2%5Cn1.2%5Cn1.2%5Cn1.2%5Cn1.2%5Cn1.2%5Cn1.2%5Cn1.2%5Cn1.2%5Cn1.2%5Cn1.2%5Cn1.2…	C5537, C5520, C5858, C5825	mes-miR169ac MIMAT0029237 Manihot esculenta miR169ac, csi-miR169h-5p MIMAT0048897 Citrus sinensis miR169h-5p, csi-miR169d-5p MIMAT0048891 Citrus sinensis miR169d-5p, cpa-miR169 MIMAT0031805 Carica papaya miR169, csi-miR169c-5p MIMAT0048889 Citrus sinensis miR169c-5p, csi-miR169f-5p MIMAT0048895 Citrus sinensis miR169f-5p, fve-miR169b MIMAT0044513 Fragaria vesca miR169b, stu-miR169e-5p MIMAT003136…	C5520	sbi-miR169d-5p MIMAT0001454 Sorghum bicolor miR169d-5p
	0.993004				CM040440.1	-	5224470-5224489	CM040440.1|-|5224391-5224489|1-20	TAGCCAAGGATGACTTGCCTgcaccttgcaaaaggttccaagttatgacttgctagctagaaccctttgtttggttgccaggcagtctccttggctaag	http://nibiru.tbi.univie.ac.at/forna/forna.html?id=fasta&file=%3Eheader%5CnTAGCCAAGGATGACTTGCCTgcaccttgcaaaaggttccaagttatgacttgctagctagaaccctttgtttggttgccaggcagtctccttggctaag%5Cn((((((((((.((((.(((((((((..(((((.(((((..(((((........))))).))))).)))))..)).)).)))))))))))))))))))..&colors=%3Eheader%5Cnrange%5C%3Dwhite:blue%5Cn1.2%5Cn1.2%5Cn1.2%5Cn1.2%5Cn1.2%5Cn1.2%5Cn1.2%5Cn1.2%5Cn1.2%5Cn1.2%5Cn1.2%5C…	C5537, C5520, C5858, C5825	mes-miR169ac MIMAT0029237 Manihot esculenta miR169ac, csi-miR169h-5p MIMAT0048897 Citrus sinensis miR169h-5p, csi-miR169d-5p MIMAT0048891 Citrus sinensis miR169d-5p, cpa-miR169 MIMAT0031805 Carica papaya miR169, csi-miR169c-5p MIMAT0048889 Citrus sinensis miR169c-5p, csi-miR169f-5p MIMAT0048895 Citrus sinensis miR169f-5p, fve-miR169b MIMAT0044513 Fragaria vesca miR169b, stu-miR169e-5p MIMAT003136…	C5520	sbi-miR169d-5p MIMAT0001454 Sorghum bicolor miR169d-5p
28	0.99344	GGTAGCCAAGGATGACTTGCCT	22	-	CM040440.1	-	5218951-5218972	CM040440.1|-|5218877-5218972|1-22	GGTAGCCAAGGATGACTTGCCTgcatcctagcttccaagtggtttgaaattgtcgaaacctcttcttggtgccaggcagtcatcttggctagcttg	http://nibiru.tbi.univie.ac.at/forna/forna.html?id=fasta&file=%3Eheader%5CnGGTAGCCAAGGATGACTTGCCTgcatcctagcttccaagtggtttgaaattgtcgaaacctcttcttggtgccaggcagtcatcttggctagcttg%5Cn((((((((((.((((((.(((((.......((..(((((.(((((((.....)).)))))....))))).))))))))))))))))))))).))..&colors=%3Eheader%5Cnrange%5C%3Dwhite:blue%5Cn1.2%5Cn1.2%5Cn1.2%5Cn1.2%5Cn1.2%5Cn1.2%5Cn1.2%5Cn1.2%5Cn1.2%5Cn1.2%5Cn1.2%5Cn1.2%5…	C1927	sly-miR169e-5p MIMAT0035475 Solanum lycopersicum miR169e-5p	none	New microRNA
	0.993151				CM040440.1	-	5240579-5240600	CM040440.1|-|5240497-5240600|1-22	GGTAGCCAAGGATGACTTGCCTgcgcctcgcaggaggtttcaaattaaagctgatagttagaaaccccttgtttggttgccaggcagtctccttggctaaccag	http://nibiru.tbi.univie.ac.at/forna/forna.html?id=fasta&file=%3Eheader%5CnGGTAGCCAAGGATGACTTGCCTgcgcctcgcaggaggtttcaaattaaagctgatagttagaaaccccttgtttggttgccaggcagtctccttggctaaccag%5Cn((((((((((((.((((.(((((((((..(((((.((((((.(((((.......))))).)))))).)))))..)).)).)))))))))))))))))).)))..&colors=%3Eheader%5Cnrange%5C%3Dwhite:blue%5Cn1.2%5Cn1.2%5Cn1.2%5Cn1.2%5Cn1.2%5Cn1.2%5Cn1.2%5Cn1.2%5Cn1.2%5Cn1.2…	C1927	sly-miR169e-5p MIMAT0035475 Solanum lycopersicum miR169e-5p	none	New microRNA
	0.99279				CM040440.1	-	5240869-5240890	CM040440.1|-|5240784-5240890|1-22	GGTAGCCAAGGATGACTTGCCTgattcttccaagtggtttcaccaaattgttgaatacataagttaaagcccttgctggacatcaggcagtcaccttggctaacttg	http://nibiru.tbi.univie.ac.at/forna/forna.html?id=fasta&file=%3Eheader%5CnGGTAGCCAAGGATGACTTGCCTgattcttccaagtggtttcaccaaattgttgaatacataagttaaagcccttgctggacatcaggcagtcaccttggctaacttg%5Cn(((((((((((.(((((.((((((((((..((((.(((((.((.....(((.....)))...))..)))))))))..))).)))))))))))))))))))).)))..&colors=%3Eheader%5Cnrange%5C%3Dwhite:blue%5Cn1.2%5Cn1.2%5Cn1.2%5Cn1.2%5Cn1.2%5Cn1.2%5Cn1.2%5Cn1.2%5Cn1.2%…	C1927	sly-miR169e-5p MIMAT0035475 Solanum lycopersicum miR169e-5p	none	New microRNA
	0.991513				CM040440.1	-	5240869-5240890	CM040440.1|-|5240784-5240890|1-22	GGTAGCCAAGGATGACTTGCCTgattcttccaagtggtttcaccaaattgttgaatacataagttaaagcccttgctggacatcaggcagtcaccttggctaacttg	http://nibiru.tbi.univie.ac.at/forna/forna.html?id=fasta&file=%3Eheader%5CnGGTAGCCAAGGATGACTTGCCTgattcttccaagtggtttcaccaaattgttgaatacataagttaaagcccttgctggacatcaggcagtcaccttggctaacttg%5Cn(((((((((((.((((.((((((((((...(((.((((...))))..)))..))).......(((..(((....))).))).)))))))))))))))))))).))..&colors=%3Eheader%5Cnrange%5C%3Dwhite:blue%5Cn1.2%5Cn1.2%5Cn1.2%5Cn1.2%5Cn1.2%5Cn1.2%5Cn1.2%5Cn1.2%5Cn1.2%…	C1927	sly-miR169e-5p MIMAT0035475 Solanum lycopersicum miR169e-5p	none	New microRNA
29	0.991421	AGGCAGTCTCCTTCGCTAAC	20	-	CM040440.1	-	5221000-5221019	CM040440.1|-|5221000-5221094|76-95	agccaaggatgacttgcctgcgccttgcaaaaggtttcaagttatgacttgctagagcccttttgttgggttgccAGGCAGTCTCCTTCGCTAAC	http://nibiru.tbi.univie.ac.at/forna/forna.html?id=fasta&file=%3Eheader%5CnagccaaggatgacttgcctgcgccttgcaaaaggtttcaagttatgacttgctagagcccttttgttgggttgccAGGCAGTCTCCTTCGCTAAC%5Cn(((.(((((.((((.((((((((((.((((((((.(((.(((........))).))).)))))))).))).)).)))))))))))))).)))...&colors=%3Eheader%5Cnrange%5C%3Dwhite:blue%5Cn0.8%5Cn0.8%5Cn0.8%5Cn0.8%5Cn0.8%5Cn0.8%5Cn0.8%5Cn0.8%5Cn0.8%5Cn0.8%5Cn0.8%5Cn0.8%5Cn…	C5916	csi-miR169l-3p MIMAT0048902 Citrus sinensis miR169l-3p	none	New microRNA
30	0.992732	CAGGCAGTCTCCTTGGCTAA	20	-	CM040440.1	-	5224392-5224411	CM040440.1|-|5224392-5224488|78-97	agccaaggatgacttgcctgcaccttgcaaaaggttccaagttatgacttgctagctagaaccctttgtttggttgcCAGGCAGTCTCCTTGGCTAA	http://nibiru.tbi.univie.ac.at/forna/forna.html?id=fasta&file=%3Eheader%5CnagccaaggatgacttgcctgcaccttgcaaaaggttccaagttatgacttgctagctagaaccctttgtttggttgcCAGGCAGTCTCCTTGGCTAA%5Cn(((((((((.((((.(((((((((..(((((.(((((..(((((........))))).))))).)))))..)).)).))))))))))))))))))..&colors=%3Eheader%5Cnrange%5C%3Dwhite:blue%5Cn0.8%5Cn0.8%5Cn0.8%5Cn0.8%5Cn0.8%5Cn0.8%5Cn0.8%5Cn0.8%5Cn0.8%5Cn0.8%5Cn0.8%5Cn0.8…	C5916	csi-miR169l-3p MIMAT0048902 Citrus sinensis miR169l-3p	none	New microRNA
31	0.991975	AGCCAAGGATGACTTGCCTGC	21	-	CM040440.1	-	5224468-5224488	CM040440.1|-|5224392-5224488|1-21	AGCCAAGGATGACTTGCCTGCaccttgcaaaaggttccaagttatgacttgctagctagaaccctttgtttggttgccaggcagtctccttggctaa	http://nibiru.tbi.univie.ac.at/forna/forna.html?id=fasta&file=%3Eheader%5CnAGCCAAGGATGACTTGCCTGCaccttgcaaaaggttccaagttatgacttgctagctagaaccctttgtttggttgccaggcagtctccttggctaa%5Cn(((((((((.((((.(((((((((..(((((.(((((..(((((........))))).))))).)))))..)).)).))))))))))))))))))..&colors=%3Eheader%5Cnrange%5C%3Dwhite:blue%5Cn1.2%5Cn1.2%5Cn1.2%5Cn1.2%5Cn1.2%5Cn1.2%5Cn1.2%5Cn1.2%5Cn1.2%5Cn1.2%5Cn1.2%5Cn1.2…	C4221, C5488, C3456, C2518, C4219, C3512	cme-miR169p MIMAT0026075 Cucumis melo miR169p, cme-miR169k MIMAT0026079 Cucumis melo miR169k, fve-miR169e MIMAT0044516 Fragaria vesca miR169e, cme-miR169q MIMAT0026073 Cucumis melo miR169q, hvu-miR169 MIMAT0018218 Hordeum vulgare miR169, ptc-miR169o MIMAT0001971 Populus trichocarpa miR169o, aof-miR169b MIMAT0049783 Asparagus officinalis miR169b, tcc-miR169f MIMAT0020396 Theobroma cacao miR169f, c…	none	New microRNA
	0.990398				CM040440.1	-	5240577-5240597	CM040440.1|-|5240501-5240597|1-21	AGCCAAGGATGACTTGCCTGCgcctcgcaggaggtttcaaattaaagctgatagttagaaaccccttgtttggttgccaggcagtctccttggctaa	http://nibiru.tbi.univie.ac.at/forna/forna.html?id=fasta&file=%3Eheader%5CnAGCCAAGGATGACTTGCCTGCgcctcgcaggaggtttcaaattaaagctgatagttagaaaccccttgtttggttgccaggcagtctccttggctaa%5Cn(((((((((.((((.(((((((((..(((((.((((((.(((((.......))))).)))))).)))))..)).)).))))))))))))))))))..&colors=%3Eheader%5Cnrange%5C%3Dwhite:blue%5Cn1.2%5Cn1.2%5Cn1.2%5Cn1.2%5Cn1.2%5Cn1.2%5Cn1.2%5Cn1.2%5Cn1.2%5Cn1.2%5Cn1.2%5Cn1.2…	C4221, C5488, C3456, C2518, C4219, C3512	cme-miR169p MIMAT0026075 Cucumis melo miR169p, cme-miR169k MIMAT0026079 Cucumis melo miR169k, fve-miR169e MIMAT0044516 Fragaria vesca miR169e, cme-miR169q MIMAT0026073 Cucumis melo miR169q, hvu-miR169 MIMAT0018218 Hordeum vulgare miR169, ptc-miR169o MIMAT0001971 Populus trichocarpa miR169o, aof-miR169b MIMAT0049783 Asparagus officinalis miR169b, tcc-miR169f MIMAT0020396 Theobroma cacao miR169f, c…	none	New microRNA
32	0.993198	TAGCCAAGGATGACTAGCCTG	21	-	CM040440.1	-	5234560-5234580	CM040440.1|-|5234486-5234580|1-21	TAGCCAAGGATGACTAGCCTGcggcttgcaaaaggtttcaagttatgacttgctggaaccctttgtttggttgtcgggcagtctccttggctaag	http://nibiru.tbi.univie.ac.at/forna/forna.html?id=fasta&file=%3Eheader%5CnTAGCCAAGGATGACTAGCCTGcggcttgcaaaaggtttcaagttatgacttgctggaaccctttgtttggttgtcgggcagtctccttggctaag%5Cn((((((((((.((((.((((((((((.(((((.(((((((.((........))))))))).)))))..))))).)))))))))))))))))))..&colors=%3Eheader%5Cnrange%5C%3Dwhite:blue%5Cn1.2%5Cn1.2%5Cn1.2%5Cn1.2%5Cn1.2%5Cn1.2%5Cn1.2%5Cn1.2%5Cn1.2%5Cn1.2%5Cn1.2%5Cn1.2%5Cn…	C2675, C2319, C4180	bdi-miR169g MIMAT0020680 Brachypodium distachyon miR169g, osa-miR169h MIMAT0001053 Oryza sativa miR169h, mdm-miR169k MIMAT0043616 Malus domestica miR169k, osa-miR169m MIMAT0001058 Oryza sativa miR169m, sly-miR169b MIMAT0007919 Solanum lycopersicum miR169b, ath-miR169k MIMAT0000916 Arabidopsis thaliana miR169k, osa-miR169i-5p.1 MIMAT0001054 Oryza sativa miR169i-5p.1, ptc-miR169j MIMAT0001966 Popul…	none	New microRNA
33	0.993932	GTAGCCAAGGATGACTTGCCTG	22	-	CM040440.1	-	5237727-5237748	CM040440.1|-|5237727-5237916|169-190	ggcagtcaccttggctatcttgacggtctcttcttcaacagagtaattaatctctcaaaaacttctagcaattgcatgtcgcctgtggagaaatattaattgcaccagaatggagcatgaatttaaggaagagaggtcttacatcaagataagagtattcattgtttgGTAGCCAAGGATGACTTGCCTG	http://nibiru.tbi.univie.ac.at/forna/forna.html?id=fasta&file=%3Eheader%5CnggcagtcaccttggctatcttgacggtctcttcttcaacagagtaattaatctctcaaaaacttctagcaattgcatgtcgcctgtggagaaatattaattgcaccagaatggagcatgaatttaaggaagagaggtcttacatcaagataagagtattcattgtttgGTAGCCAAGGATGACTTGCCTG%5Cn(((((((((((((((((((.(((.((.(((((..((....((((((...(((((((......((((.(((...((.....)).)))..))))...((((.(((.(((...))).))).....))))....…	C1604	bdi-miR169k-5p MIMAT0020672 Brachypodium distachyon miR169k-5p	none	New microRNA
	0.991624				CM040440.1	-	5237727-5237748	CM040440.1|-|5237727-5237916|169-190	ggcagtcaccttggctatcttgacggtctcttcttcaacagagtaattaatctctcaaaaacttctagcaattgcatgtcgcctgtggagaaatattaattgcaccagaatggagcatgaatttaaggaagagaggtcttacatcaagataagagtattcattgtttgGTAGCCAAGGATGACTTGCCTG	http://nibiru.tbi.univie.ac.at/forna/forna.html?id=fasta&file=%3Eheader%5CnggcagtcaccttggctatcttgacggtctcttcttcaacagagtaattaatctctcaaaaacttctagcaattgcatgtcgcctgtggagaaatattaattgcaccagaatggagcatgaatttaaggaagagaggtcttacatcaagataagagtattcattgtttgGTAGCCAAGGATGACTTGCCTG%5Cn(((((((((((((((((((.(((.((.(((((..((....((((((...(((((((......((((...((((.(((((..((..(((...(((....)))...)))....)).)))))))))...))))…	C1604	bdi-miR169k-5p MIMAT0020672 Brachypodium distachyon miR169k-5p	none	New microRNA
34	0.99682	AGGCAGTCTCCTTGGCTAAC	20	-	CM040440.1	-	5240500-5240519	CM040440.1|-|5240500-5240597|79-98	agccaaggatgacttgcctgcgcctcgcaggaggtttcaaattaaagctgatagttagaaaccccttgtttggttgccAGGCAGTCTCCTTGGCTAAC	http://nibiru.tbi.univie.ac.at/forna/forna.html?id=fasta&file=%3Eheader%5CnagccaaggatgacttgcctgcgcctcgcaggaggtttcaaattaaagctgatagttagaaaccccttgtttggttgccAGGCAGTCTCCTTGGCTAAC%5Cn(((((((((.((((.(((((((((..(((((.((((((.(((((.......))))).)))))).)))))..)).)).))))))))))))))))))...&colors=%3Eheader%5Cnrange%5C%3Dwhite:blue%5Cn0.8%5Cn0.8%5Cn0.8%5Cn0.8%5Cn0.8%5Cn0.8%5Cn0.8%5Cn0.8%5Cn0.8%5Cn0.8%5Cn0.8%5Cn0…	C5916	csi-miR169l-3p MIMAT0048902 Citrus sinensis miR169l-3p	C5916	csi-miR169l-3p MIMAT0048902 Citrus sinensis miR169l-3p
	0.996601				CM040443.1	-	7809347-7809366	CM040443.1|-|7809347-7809513|148-167	agccaaggatgacttgcctgtagccctgcaacaagagtcttctgatgaaatatatgagctctaaagcttaacatagagaaaacttatcatgattcaatatgaattaaatccaatattgacgaggtttaggatctttaagcggtttccAGGCAGTCTCCTTGGCTAAC	http://nibiru.tbi.univie.ac.at/forna/forna.html?id=fasta&file=%3Eheader%5CnagccaaggatgacttgcctgtagccctgcaacaagagtcttctgatgaaatatatgagctctaaagcttaacatagagaaaacttatcatgattcaatatgaattaaatccaatattgacgaggtttaggatctttaagcggtttccAGGCAGTCTCCTTGGCTAAC%5Cn(((((((((.(((.((((((.((((.((...))(((((..((..(((...)))..)))))))...((((((...(((..((((((.((((((((((...)))))))..........)))..))))))....)))))))))))))..)))))))…	C5916	csi-miR169l-3p MIMAT0048902 Citrus sinensis miR169l-3p	C5916	csi-miR169l-3p MIMAT0048902 Citrus sinensis miR169l-3p
	0.996494				CM040443.1	-	7809347-7809366	CM040443.1|-|7809347-7809513|148-167	agccaaggatgacttgcctgtagccctgcaacaagagtcttctgatgaaatatatgagctctaaagcttaacatagagaaaacttatcatgattcaatatgaattaaatccaatattgacgaggtttaggatctttaagcggtttccAGGCAGTCTCCTTGGCTAAC	http://nibiru.tbi.univie.ac.at/forna/forna.html?id=fasta&file=%3Eheader%5CnagccaaggatgacttgcctgtagccctgcaacaagagtcttctgatgaaatatatgagctctaaagcttaacatagagaaaacttatcatgattcaatatgaattaaatccaatattgacgaggtttaggatctttaagcggtttccAGGCAGTCTCCTTGGCTAAC%5Cn(((((((((.(((.((((((.((((..((.....((((.((((.(((.......((((((....)))))).)))..)))).)))).(((((......))))).((((((((...(((.....)))...)))..)))))))))))..)))))))…	C5916	csi-miR169l-3p MIMAT0048902 Citrus sinensis miR169l-3p	C5916	csi-miR169l-3p MIMAT0048902 Citrus sinensis miR169l-3p
	0.99621				CM040443.1	-	7809347-7809366	CM040443.1|-|7809347-7809513|148-167	agccaaggatgacttgcctgtagccctgcaacaagagtcttctgatgaaatatatgagctctaaagcttaacatagagaaaacttatcatgattcaatatgaattaaatccaatattgacgaggtttaggatctttaagcggtttccAGGCAGTCTCCTTGGCTAAC	http://nibiru.tbi.univie.ac.at/forna/forna.html?id=fasta&file=%3Eheader%5CnagccaaggatgacttgcctgtagccctgcaacaagagtcttctgatgaaatatatgagctctaaagcttaacatagagaaaacttatcatgattcaatatgaattaaatccaatattgacgaggtttaggatctttaagcggtttccAGGCAGTCTCCTTGGCTAAC%5Cn(((((((((.(((.((((((.((((..((..(.(((....)))...)...((...((..((((((.(((..(((.((.........)))))..(((((((............))))))).))).)))))).))..)).))))))..)))))))…	C5916	csi-miR169l-3p MIMAT0048902 Citrus sinensis miR169l-3p	C5916	csi-miR169l-3p MIMAT0048902 Citrus sinensis miR169l-3p
	0.996118				CM040443.1	-	7809347-7809366	CM040443.1|-|7809347-7809513|148-167	agccaaggatgacttgcctgtagccctgcaacaagagtcttctgatgaaatatatgagctctaaagcttaacatagagaaaacttatcatgattcaatatgaattaaatccaatattgacgaggtttaggatctttaagcggtttccAGGCAGTCTCCTTGGCTAAC	http://nibiru.tbi.univie.ac.at/forna/forna.html?id=fasta&file=%3Eheader%5CnagccaaggatgacttgcctgtagccctgcaacaagagtcttctgatgaaatatatgagctctaaagcttaacatagagaaaacttatcatgattcaatatgaattaaatccaatattgacgaggtttaggatctttaagcggtttccAGGCAGTCTCCTTGGCTAAC%5Cn(((((((((.(((.((((((.((((..((...((((.((((((.(((.......((((((....)))))).)))..)))((((((.((((((((((...)))))))..........)))..)))))).)))))))...))))))..)))))))…	C5916	csi-miR169l-3p MIMAT0048902 Citrus sinensis miR169l-3p	C5916	csi-miR169l-3p MIMAT0048902 Citrus sinensis miR169l-3p
	0.995725				CM040443.1	-	7809347-7809366	CM040443.1|-|7809347-7809513|148-167	agccaaggatgacttgcctgtagccctgcaacaagagtcttctgatgaaatatatgagctctaaagcttaacatagagaaaacttatcatgattcaatatgaattaaatccaatattgacgaggtttaggatctttaagcggtttccAGGCAGTCTCCTTGGCTAAC	http://nibiru.tbi.univie.ac.at/forna/forna.html?id=fasta&file=%3Eheader%5CnagccaaggatgacttgcctgtagccctgcaacaagagtcttctgatgaaatatatgagctctaaagcttaacatagagaaaacttatcatgattcaatatgaattaaatccaatattgacgaggtttaggatctttaagcggtttccAGGCAGTCTCCTTGGCTAAC%5Cn(((((((((.((((.(((((.((((..((...((((.((((((.(((.......((((((....)))))).)))..)))((((((.((((((((((...)))))))..........)))..)))))).)))))))...))))))..)))))))…	C5916	csi-miR169l-3p MIMAT0048902 Citrus sinensis miR169l-3p	C5916	csi-miR169l-3p MIMAT0048902 Citrus sinensis miR169l-3p
35	0.996727	AGGCAGTCACCTTGGCTAAC	20	-	CM040440.1	-	5240787-5240806	CM040440.1|-|5240787-5240887|82-101	agccaaggatgacttgcctgattcttccaagtggtttcaccaaattgttgaatacataagttaaagcccttgctggacatcAGGCAGTCACCTTGGCTAAC	http://nibiru.tbi.univie.ac.at/forna/forna.html?id=fasta&file=%3Eheader%5CnagccaaggatgacttgcctgattcttccaagtggtttcaccaaattgttgaatacataagttaaagcccttgctggacatcAGGCAGTCACCTTGGCTAAC%5Cn((((((((.((((.((((((((((...(((.((((...))))..)))..))).......(((..(((....))).))).)))))))))))))))))))...&colors=%3Eheader%5Cnrange%5C%3Dwhite:blue%5Cn0.8%5Cn0.8%5Cn0.8%5Cn0.8%5Cn0.8%5Cn0.8%5Cn0.8%5Cn0.8%5Cn0.8%5Cn0.8%5Cn0.…	C5916	csi-miR169l-3p MIMAT0048902 Citrus sinensis miR169l-3p	none	New microRNA
	0.996499				CM040440.1	-	5240787-5240806	CM040440.1|-|5240787-5240887|82-101	agccaaggatgacttgcctgattcttccaagtggtttcaccaaattgttgaatacataagttaaagcccttgctggacatcAGGCAGTCACCTTGGCTAAC	http://nibiru.tbi.univie.ac.at/forna/forna.html?id=fasta&file=%3Eheader%5CnagccaaggatgacttgcctgattcttccaagtggtttcaccaaattgttgaatacataagttaaagcccttgctggacatcAGGCAGTCACCTTGGCTAAC%5Cn((((((((.(((((.((((((((((..((((.(((((.((.....(((.....)))...))..)))))))))..))).))))))))))))))))))))...&colors=%3Eheader%5Cnrange%5C%3Dwhite:blue%5Cn0.8%5Cn0.8%5Cn0.8%5Cn0.8%5Cn0.8%5Cn0.8%5Cn0.8%5Cn0.8%5Cn0.8%5Cn0.8%5Cn0.…	C5916	csi-miR169l-3p MIMAT0048902 Citrus sinensis miR169l-3p	none	New microRNA
36	0.99378	AGCCAAGGATGACTTGCCTGAT	22	-	CM040440.1	-	5240866-5240887	CM040440.1|-|5240788-5240887|1-22	AGCCAAGGATGACTTGCCTGATtcttccaagtggtttcaccaaattgttgaatacataagttaaagcccttgctggacatcaggcagtcaccttggctaa	http://nibiru.tbi.univie.ac.at/forna/forna.html?id=fasta&file=%3Eheader%5CnAGCCAAGGATGACTTGCCTGATtcttccaagtggtttcaccaaattgttgaatacataagttaaagcccttgctggacatcaggcagtcaccttggctaa%5Cn((((((((.(((((.((((((((((..((((.(((((.((.....(((.....)))...))..)))))))))..))).))))))))))))))))))))..&colors=%3Eheader%5Cnrange%5C%3Dwhite:blue%5Cn1.2%5Cn1.2%5Cn1.2%5Cn1.2%5Cn1.2%5Cn1.2%5Cn1.2%5Cn1.2%5Cn1.2%5Cn1.2%5Cn1.2%…	C1792	ptc-miR169ag MIMAT0025269 Populus trichocarpa miR169ag	none	New microRNA
37	0.993106	AGCCAAGGATGACTTGCCTGA	21	-	CM040440.1	-	5240867-5240887	CM040440.1|-|5240788-5240887|1-21	AGCCAAGGATGACTTGCCTGAttcttccaagtggtttcaccaaattgttgaatacataagttaaagcccttgctggacatcaggcagtcaccttggctaa	http://nibiru.tbi.univie.ac.at/forna/forna.html?id=fasta&file=%3Eheader%5CnAGCCAAGGATGACTTGCCTGAttcttccaagtggtttcaccaaattgttgaatacataagttaaagcccttgctggacatcaggcagtcaccttggctaa%5Cn((((((((.(((((.((((((((((..((((.(((((.((.....(((.....)))...))..)))))))))..))).))))))))))))))))))))..&colors=%3Eheader%5Cnrange%5C%3Dwhite:blue%5Cn1.2%5Cn1.2%5Cn1.2%5Cn1.2%5Cn1.2%5Cn1.2%5Cn1.2%5Cn1.2%5Cn1.2%5Cn1.2%5Cn1.2%…	C4221, C5488, C3456, C2518, C4219, C3512	cme-miR169p MIMAT0026075 Cucumis melo miR169p, cme-miR169k MIMAT0026079 Cucumis melo miR169k, fve-miR169e MIMAT0044516 Fragaria vesca miR169e, cme-miR169q MIMAT0026073 Cucumis melo miR169q, hvu-miR169 MIMAT0018218 Hordeum vulgare miR169, ptc-miR169o MIMAT0001971 Populus trichocarpa miR169o, aof-miR169b MIMAT0049783 Asparagus officinalis miR169b, tcc-miR169f MIMAT0020396 Theobroma cacao miR169f, c…	none	New microRNA
38	0.990073	TCGCTTGGTGCAGGTCGGGAAC	22	-	CM040440.1	+	7209123-7209144	CM040440.1|+|7209123-7209243|1-22	TCGCTTGGTGCAGGTCGGGAACcgattggcaactttttattaaaagccagatggcgagctgttattggtgaatgtaattgaatgaaaaggcgaattggatcccgccttgcatcaactgaat	http://nibiru.tbi.univie.ac.at/forna/forna.html?id=fasta&file=%3Eheader%5CnTCGCTTGGTGCAGGTCGGGAACcgattggcaactttttattaaaagccagatggcgagctgttattggtgaatgtaattgaatgaaaaggcgaattggatcccgccttgcatcaactgaat%5Cn(((.((((((((((.(((((.((((((.((..(((((((((....((((.(((((.....)))))))))...........))))))))))).)))))).))))).)))))))))).)))..&colors=%3Eheader%5Cnrange%5C%3Dwhite:blue%5Cn1.2%5Cn1.2%5Cn1.2%5Cn1.2%5Cn1.2%…	C2089	lja-miR168-5p MIMAT0043887 Lotus japonicus miR168-5p	C2089	lja-miR168-5p MIMAT0043887 Lotus japonicus miR168-5p
39	0.996776	TCTGAACTCTCTCCCTCAAC	20	-	CM040440.1	-	8842024-8842043	CM040440.1|-|8841953-8842043|1-20	TCTGAACTCTCTCCCTCAACggctcctctggtttgctatactaatttttctccagtccagaaggcgacgttgaggtgaggtggttcagaaa	http://nibiru.tbi.univie.ac.at/forna/forna.html?id=fasta&file=%3Eheader%5CnTCTGAACTCTCTCCCTCAACggctcctctggtttgctatactaatttttctccagtccagaaggcgacgttgaggtgaggtggttcagaaa%5Cn((((((((.((((((((((((...(((((((.(((.................))).)))).)))...)))))))).)))).))))))))..&colors=%3Eheader%5Cnrange%5C%3Dwhite:blue%5Cn1.2%5Cn1.2%5Cn1.2%5Cn1.2%5Cn1.2%5Cn1.2%5Cn1.2%5Cn1.2%5Cn1.2%5Cn1.2%5Cn1.2%5Cn1.2%5Cn1.2%5Cn1…	C5609	ptc-miR1446a MIMAT0006004 Populus trichocarpa miR1446a,ptc-miR1446b MIMAT0006005 Populus trichocarpa miR1446b,ptc-miR1446c MIMAT0006006 Populus trichocarpa miR1446c,ptc-miR1446d MIMAT0006007 Populus trichocarpa miR1446d,ptc-miR1446e MIMAT0006008 Populus trichocarpa miR1446e	none	New microRNA
40	0.995555	CTCTGAACTCTCTCCCTCAAC	21	-	CM040440.1	-	8842024-8842044	CM040440.1|-|8841952-8842044|1-21	CTCTGAACTCTCTCCCTCAACggctcctctggtttgctatactaatttttctccagtccagaaggcgacgttgaggtgaggtggttcagaaaa	http://nibiru.tbi.univie.ac.at/forna/forna.html?id=fasta&file=%3Eheader%5CnCTCTGAACTCTCTCCCTCAACggctcctctggtttgctatactaatttttctccagtccagaaggcgacgttgaggtgaggtggttcagaaaa%5Cn.((((((((.((((((((((((...(((((((.(((.................))).)))).)))...)))))))).)))).))))))))...&colors=%3Eheader%5Cnrange%5C%3Dwhite:blue%5Cn1.2%5Cn1.2%5Cn1.2%5Cn1.2%5Cn1.2%5Cn1.2%5Cn1.2%5Cn1.2%5Cn1.2%5Cn1.2%5Cn1.2%5Cn1.2%5Cn1.2%…	C4887	gma-miR1446 MIMAT0040968 Glycine max miR1446	none	New microRNA
41	0.990567	AGCCAAGGATGACTTGCCTAA	21	-	CM040440.1	-	9223253-9223273	CM040440.1|-|9223159-9223273|1-21	AGCCAAGGATGACTTGCCTAAgtccactagtgcctagggttttcttttcggctgcgaattaagaaagaaaacccttgtgtgtgggattatacattgggcgagcgtcctgggctat	http://nibiru.tbi.univie.ac.at/forna/forna.html?id=fasta&file=%3Eheader%5CnAGCCAAGGATGACTTGCCTAAgtccactagtgcctagggttttcttttcggctgcgaattaagaaagaaaacccttgtgtgtgggattatacattgggcgagcgtcctgggctat%5Cn((((.((((((.(((((((((.(((((...(((..(((((((((((((((....)))......)))))))))))).))).)))))........))))))))))))))).))))..&colors=%3Eheader%5Cnrange%5C%3Dwhite:blue%5Cn1.2%5Cn1.2%5Cn1.2%5Cn1.2%5Cn1.2%5Cn1.2%5Cn1.…	C2675, C5488, C4221, C4180, C4219	cme-miR169p MIMAT0026075 Cucumis melo miR169p, cme-miR169k MIMAT0026079 Cucumis melo miR169k, fve-miR169e MIMAT0044516 Fragaria vesca miR169e, cme-miR169q MIMAT0026073 Cucumis melo miR169q, pde-miR169 MIMAT0025329 Pinus densata miR169, mtr-miR169f MIMAT0011069 Medicago truncatula miR169f, aof-miR169b MIMAT0049783 Asparagus officinalis miR169b, cme-miR169s MIMAT0026074 Cucumis melo miR169s	none	New microRNA
42	0.996012	TAGCCAAGGATGACTTGCCTA	21	[2]	CM040440.1	-	9223254-9223274	CM040440.1|-|9223158-9223274|1-21	TAGCCAAGGATGACTTGCCTAagtccactagtgcctagggttttcttttcggctgcgaattaagaaagaaaacccttgtgtgtgggattatacattgggcgagcgtcctgggctatt	http://nibiru.tbi.univie.ac.at/forna/forna.html?id=fasta&file=%3Eheader%5CnTAGCCAAGGATGACTTGCCTAagtccactagtgcctagggttttcttttcggctgcgaattaagaaagaaaacccttgtgtgtgggattatacattgggcgagcgtcctgggctatt%5Cn(((((.((((((.(((((((((.(((((...(((..(((((((((((((((....)))......)))))))))))).))).)))))........))))))))))))))).)))))..&colors=%3Eheader%5Cnrange%5C%3Dwhite:blue%5Cn1.2%5Cn1.2%5Cn1.2%5Cn1.2%5Cn1.2%5Cn1.2%5…	C2520, C2522, C4091, C2316, C3512, C2912, C3456, C2408, C2518, C5487, C2409, C3513	bdi-miR169h-5p MIMAT0020699 Brachypodium distachyon miR169h-5p, bna-miR169f MIMAT0005617 Brassica napus miR169f, aly-miR169g-5p MIMAT0017497 Arabidopsis lyrata miR169g-5p, zma-miR169g MIMAT0001730 Zea mays miR169g, sbi-miR169c MIMAT0001453 Sorghum bicolor miR169c, ath-miR169f-5p MIMAT0000910 Arabidopsis thaliana miR169f-5p, far-miR169 MIMAT0018371 Festuca arundinacea miR169, tcc-miR169m MIMAT0020…	C2408	osa-miR169f.1 MIMAT0001051 Oryza sativa miR169f.1
43	0.992453	GGGAATGCTGTCTGGTTCGAG	21	-	CM040441.1	+	14601158-14601178	CM040441.1|+|14601158-14601249|1-21	GGGAATGCTGTCTGGTTCGAGaccattcatttgaaggccatagacaaatatcatcatctgatgaatgatctcggaccaggcttcattcccct	http://nibiru.tbi.univie.ac.at/forna/forna.html?id=fasta&file=%3Eheader%5CnGGGAATGCTGTCTGGTTCGAGaccattcatttgaaggccatagacaaatatcatcatctgatgaatgatctcggaccaggcttcattcccct%5Cn(((((((..(((((((((((((.((((((((.((.((..(((......)))..)).)).)))))))).)))))))))))))..)))))))..&colors=%3Eheader%5Cnrange%5C%3Dwhite:blue%5Cn1.2%5Cn1.2%5Cn1.2%5Cn1.2%5Cn1.2%5Cn1.2%5Cn1.2%5Cn1.2%5Cn1.2%5Cn1.2%5Cn1.2%5Cn1.2%5Cn1.2%5C…	C3473	csi-miR166c-5p MIMAT0037393 Citrus sinensis miR166c-5p	none	New microRNA
	0.992453				CM040441.1	-	14695225-14695245	CM040441.1|-|14695154-14695245|1-21	GGGAATGCTGTCTGGTTCGAGaccattcatttgaaggccatagacaaatatcatcatctgatgaatgatctcggaccaggcttcattcccct	http://nibiru.tbi.univie.ac.at/forna/forna.html?id=fasta&file=%3Eheader%5CnGGGAATGCTGTCTGGTTCGAGaccattcatttgaaggccatagacaaatatcatcatctgatgaatgatctcggaccaggcttcattcccct%5Cn(((((((..(((((((((((((.((((((((.((.((..(((......)))..)).)).)))))))).)))))))))))))..)))))))..&colors=%3Eheader%5Cnrange%5C%3Dwhite:blue%5Cn1.2%5Cn1.2%5Cn1.2%5Cn1.2%5Cn1.2%5Cn1.2%5Cn1.2%5Cn1.2%5Cn1.2%5Cn1.2%5Cn1.2%5Cn1.2%5Cn1.2%5C…	C3473	csi-miR166c-5p MIMAT0037393 Citrus sinensis miR166c-5p	none	New microRNA
44	0.99291	GGAATGCTGTCTGGTTCGAGA	21	-	CM040441.1	+	14601159-14601179	CM040441.1|+|14601159-14601248|1-21	GGAATGCTGTCTGGTTCGAGAccattcatttgaaggccatagacaaatatcatcatctgatgaatgatctcggaccaggcttcattcccc	http://nibiru.tbi.univie.ac.at/forna/forna.html?id=fasta&file=%3Eheader%5CnGGAATGCTGTCTGGTTCGAGAccattcatttgaaggccatagacaaatatcatcatctgatgaatgatctcggaccaggcttcattcccc%5Cn((((((..(((((((((((((.((((((((.((.((..(((......)))..)).)).)))))))).)))))))))))))..))))))..&colors=%3Eheader%5Cnrange%5C%3Dwhite:blue%5Cn1.2%5Cn1.2%5Cn1.2%5Cn1.2%5Cn1.2%5Cn1.2%5Cn1.2%5Cn1.2%5Cn1.2%5Cn1.2%5Cn1.2%5Cn1.2%5Cn1.2%5Cn1.2…	C4889	vca-miR166a-5p MIMAT0040993 Vriesea carinata miR166a-5p	none	New microRNA
45	0.991572	GAATGCTGTCTGGTTCGAGAC	21	-	CM040441.1	-	14695223-14695243	CM040441.1|-|14695156-14695243|1-21	GAATGCTGTCTGGTTCGAGACcattcatttgaaggccatagacaaatatcatcatctgatgaatgatctcggaccaggcttcattccc	http://nibiru.tbi.univie.ac.at/forna/forna.html?id=fasta&file=%3Eheader%5CnGAATGCTGTCTGGTTCGAGACcattcatttgaaggccatagacaaatatcatcatctgatgaatgatctcggaccaggcttcattccc%5Cn(((((..(((((((((((((.((((((((.((.((..(((......)))..)).)).)))))))).)))))))))))))..)))))..&colors=%3Eheader%5Cnrange%5C%3Dwhite:blue%5Cn1.2%5Cn1.2%5Cn1.2%5Cn1.2%5Cn1.2%5Cn1.2%5Cn1.2%5Cn1.2%5Cn1.2%5Cn1.2%5Cn1.2%5Cn1.2%5Cn1.2%5Cn1.2%5Cn…	C5422	csi-miR166g-5p MIMAT0048878 Citrus sinensis miR166g-5p	C5422	csi-miR166g-5p MIMAT0048878 Citrus sinensis miR166g-5p
	0.991572				CM040441.1	+	14601160-14601180	CM040441.1|+|14601160-14601247|1-21	GAATGCTGTCTGGTTCGAGACcattcatttgaaggccatagacaaatatcatcatctgatgaatgatctcggaccaggcttcattccc	http://nibiru.tbi.univie.ac.at/forna/forna.html?id=fasta&file=%3Eheader%5CnGAATGCTGTCTGGTTCGAGACcattcatttgaaggccatagacaaatatcatcatctgatgaatgatctcggaccaggcttcattccc%5Cn(((((..(((((((((((((.((((((((.((.((..(((......)))..)).)).)))))))).)))))))))))))..)))))..&colors=%3Eheader%5Cnrange%5C%3Dwhite:blue%5Cn1.2%5Cn1.2%5Cn1.2%5Cn1.2%5Cn1.2%5Cn1.2%5Cn1.2%5Cn1.2%5Cn1.2%5Cn1.2%5Cn1.2%5Cn1.2%5Cn1.2%5Cn1.2%5Cn…	C5422	csi-miR166g-5p MIMAT0048878 Citrus sinensis miR166g-5p	C5422	csi-miR166g-5p MIMAT0048878 Citrus sinensis miR166g-5p
46	0.99327	TCTCGGACCAGGCTTCATTC	20	-	CM040441.1	+	14601226-14601245	CM040441.1|+|14601162-14601245|65-84	atgctgtctggttcgagaccattcatttgaaggccatagacaaatatcatcatctgatgaatgaTCTCGGACCAGGCTTCATTC	http://nibiru.tbi.univie.ac.at/forna/forna.html?id=fasta&file=%3Eheader%5CnatgctgtctggttcgagaccattcatttgaaggccatagacaaatatcatcatctgatgaatgaTCTCGGACCAGGCTTCATTC%5Cn(((..(((((((((((((.((((((((.((.((..(((......)))..)).)).)))))))).)))))))))))))..)))..&colors=%3Eheader%5Cnrange%5C%3Dwhite:blue%5Cn0.8%5Cn0.8%5Cn0.8%5Cn0.8%5Cn0.8%5Cn0.8%5Cn0.8%5Cn0.8%5Cn0.8%5Cn0.8%5Cn0.8%5Cn0.8%5Cn0.8%5Cn0.8%5Cn0.8%5Cn0…	C5774	gma-miR166u MIMAT0024903 Glycine max miR166u	C5774	gma-miR166u MIMAT0024903 Glycine max miR166u
	0.99327				CM040441.1	-	14695158-14695177	CM040441.1|-|14695158-14695241|65-84	atgctgtctggttcgagaccattcatttgaaggccatagacaaatatcatcatctgatgaatgaTCTCGGACCAGGCTTCATTC	http://nibiru.tbi.univie.ac.at/forna/forna.html?id=fasta&file=%3Eheader%5CnatgctgtctggttcgagaccattcatttgaaggccatagacaaatatcatcatctgatgaatgaTCTCGGACCAGGCTTCATTC%5Cn(((..(((((((((((((.((((((((.((.((..(((......)))..)).)).)))))))).)))))))))))))..)))..&colors=%3Eheader%5Cnrange%5C%3Dwhite:blue%5Cn0.8%5Cn0.8%5Cn0.8%5Cn0.8%5Cn0.8%5Cn0.8%5Cn0.8%5Cn0.8%5Cn0.8%5Cn0.8%5Cn0.8%5Cn0.8%5Cn0.8%5Cn0.8%5Cn0.8%5Cn0…	C5774, C5788	gma-miR166u MIMAT0024903 Glycine max miR166u, cme-miR166i MIMAT0026091 Cucumis melo miR166i	C5774	vvi-miR396b MIMAT0005725 Vitis vinifera miR396b
47	0.991571	TCTCGGACCAGGCTTCATTCC	21	-	CM040441.1	+	14601226-14601246	CM040441.1|+|14601161-14601246|66-86	aatgctgtctggttcgagaccattcatttgaaggccatagacaaatatcatcatctgatgaatgaTCTCGGACCAGGCTTCATTCC	http://nibiru.tbi.univie.ac.at/forna/forna.html?id=fasta&file=%3Eheader%5CnaatgctgtctggttcgagaccattcatttgaaggccatagacaaatatcatcatctgatgaatgaTCTCGGACCAGGCTTCATTCC%5Cn((((..(((((((((((((.((((((((.((.((..(((......)))..)).)).)))))))).)))))))))))))..))))..&colors=%3Eheader%5Cnrange%5C%3Dwhite:blue%5Cn0.8%5Cn0.8%5Cn0.8%5Cn0.8%5Cn0.8%5Cn0.8%5Cn0.8%5Cn0.8%5Cn0.8%5Cn0.8%5Cn0.8%5Cn0.8%5Cn0.8%5Cn0.8%5Cn0.8%…	C3521, C5485	csi-miR166g-3p MIMAT0048879 Citrus sinensis miR166g-3p, csi-miR166d-3p MIMAT0048875 Citrus sinensis miR166d-3p, bdi-miR166f MIMAT0020658 Brachypodium distachyon miR166f, gma-miR166k MIMAT0023223 Glycine max miR166k, csi-miR166b-3p MIMAT0048873 Citrus sinensis miR166b-3p, aof-miR166a MIMAT0049773 Asparagus officinalis miR166a, gma-miR166h-3p MIMAT0020984 Glycine max miR166h-3p, atr-miR166b MIMAT00…	C3521	gma-miR166h-3p MIMAT0020984 Glycine max miR166h-3p
	0.991571				CM040441.1	-	14695157-14695177	CM040441.1|-|14695157-14695242|66-86	aatgctgtctggttcgagaccattcatttgaaggccatagacaaatatcatcatctgatgaatgaTCTCGGACCAGGCTTCATTCC	http://nibiru.tbi.univie.ac.at/forna/forna.html?id=fasta&file=%3Eheader%5CnaatgctgtctggttcgagaccattcatttgaaggccatagacaaatatcatcatctgatgaatgaTCTCGGACCAGGCTTCATTCC%5Cn((((..(((((((((((((.((((((((.((.((..(((......)))..)).)).)))))))).)))))))))))))..))))..&colors=%3Eheader%5Cnrange%5C%3Dwhite:blue%5Cn0.8%5Cn0.8%5Cn0.8%5Cn0.8%5Cn0.8%5Cn0.8%5Cn0.8%5Cn0.8%5Cn0.8%5Cn0.8%5Cn0.8%5Cn0.8%5Cn0.8%5Cn0.8%5Cn0.8%…	C2511, C2737, C2419, C2422, C3521, C2669, C2512	osa-miR166h-3p MIMAT0001073 Oryza sativa miR166h-3p, mtr-miR166c MIMAT0011067 Medicago truncatula miR166c, dpr-miR166a MIMAT0023529 Digitalis purpurea miR166a, zma-miR166l-3p MIMAT0001743 Zea mays miR166l-3p, atr-miR166b MIMAT0033916 Amborella trichopoda miR166b, sbi-miR166f MIMAT0001465 Sorghum bicolor miR166f, lus-miR166f MIMAT0027221 Linum usitatissimum miR166f, cme-miR166e MIMAT0026179 Cucumi…	C3521	gma-miR166h-3p MIMAT0020984 Glycine max miR166h-3p
48	0.995287	TCGGACCAGGCTTCATTCCCC	21	-	CM040441.1	-	14695155-14695175	CM040441.1|-|14695155-14695244|70-90	ggaatgctgtctggttcgagaccattcatttgaaggccatagacaaatatcatcatctgatgaatgatcTCGGACCAGGCTTCATTCCCC	http://nibiru.tbi.univie.ac.at/forna/forna.html?id=fasta&file=%3Eheader%5CnggaatgctgtctggttcgagaccattcatttgaaggccatagacaaatatcatcatctgatgaatgatcTCGGACCAGGCTTCATTCCCC%5Cn((((((..(((((((((((((.((((((((.((.((..(((......)))..)).)).)))))))).)))))))))))))..))))))..&colors=%3Eheader%5Cnrange%5C%3Dwhite:blue%5Cn0.8%5Cn0.8%5Cn0.8%5Cn0.8%5Cn0.8%5Cn0.8%5Cn0.8%5Cn0.8%5Cn0.8%5Cn0.8%5Cn0.8%5Cn0.8%5Cn0.8%5Cn0.8…	C2289, C2291	ath-miR166e-3p MIMAT0000193 Arabidopsis thaliana miR166e-3p, ath-miR166b-3p MIMAT0000190 Arabidopsis thaliana miR166b-3p, aly-miR166h-3p MIMAT0031383 Arabidopsis lyrata miR166h-3p, atr-miR166c MIMAT0033917 Amborella trichopoda miR166c, vca-miR166c-3p MIMAT0040998 Vriesea carinata miR166c-3p, nta-miR166b MIMAT0024650 Nicotiana tabacum miR166b, ssl-miR166b MIMAT0022510 Salvia sclarea miR166b, ptc-m…	C2291	ath-miR166a-3p MIMAT0000189 Arabidopsis thaliana miR166a-3p
	0.995287				CM040441.1	+	14601228-14601248	CM040441.1|+|14601159-14601248|70-90	ggaatgctgtctggttcgagaccattcatttgaaggccatagacaaatatcatcatctgatgaatgatcTCGGACCAGGCTTCATTCCCC	http://nibiru.tbi.univie.ac.at/forna/forna.html?id=fasta&file=%3Eheader%5CnggaatgctgtctggttcgagaccattcatttgaaggccatagacaaatatcatcatctgatgaatgatcTCGGACCAGGCTTCATTCCCC%5Cn((((((..(((((((((((((.((((((((.((.((..(((......)))..)).)).)))))))).)))))))))))))..))))))..&colors=%3Eheader%5Cnrange%5C%3Dwhite:blue%5Cn0.8%5Cn0.8%5Cn0.8%5Cn0.8%5Cn0.8%5Cn0.8%5Cn0.8%5Cn0.8%5Cn0.8%5Cn0.8%5Cn0.8%5Cn0.8%5Cn0.8%5Cn0.8…	C3734, C2429, C2398, C2511, C5165, C2737, C2291, C2289, C2419, C2422, C4270, C2669, C2512	ath-miR166e-3p MIMAT0000193 Arabidopsis thaliana miR166e-3p, ath-miR166b-3p MIMAT0000190 Arabidopsis thaliana miR166b-3p, aly-miR166h-3p MIMAT0031383 Arabidopsis lyrata miR166h-3p, atr-miR166c MIMAT0033917 Amborella trichopoda miR166c, sbi-miR166g MIMAT0001755 Sorghum bicolor miR166g, vca-miR166c-3p MIMAT0040998 Vriesea carinata miR166c-3p, cas-miR166e MIMAT0045303 Camelina sativa miR166e, nta-mi…	C2291	ath-miR166a-3p MIMAT0000189 Arabidopsis thaliana miR166a-3p
49	0.991659	GGACCAGGCTTCATTCCCCTC	21	-	CM040441.1	-	14695153-14695173	CM040441.1|-|14695153-14695246|74-94	ggggaatgctgtctggttcgagaccattcatttgaaggccatagacaaatatcatcatctgatgaatgatctcGGACCAGGCTTCATTCCCCTC	http://nibiru.tbi.univie.ac.at/forna/forna.html?id=fasta&file=%3Eheader%5CnggggaatgctgtctggttcgagaccattcatttgaaggccatagacaaatatcatcatctgatgaatgatctcGGACCAGGCTTCATTCCCCTC%5Cn((((((((..(((((((((((((.((((((((.((.((..(((......)))..)).)).)))))))).)))))))))))))..))))))))..&colors=%3Eheader%5Cnrange%5C%3Dwhite:blue%5Cn0.8%5Cn0.8%5Cn0.8%5Cn0.8%5Cn0.8%5Cn0.8%5Cn0.8%5Cn0.8%5Cn0.8%5Cn0.8%5Cn0.8%5Cn0.8%5Cn0.…	C4270	mes-miR166i MIMAT0029200 Manihot esculenta miR166i	none	New microRNA
50	0.992395	CGGACCAGGCTTCATTCCCCT	21	-	CM040441.1	-	14695154-14695174	CM040441.1|-|14695154-14695245|72-92	gggaatgctgtctggttcgagaccattcatttgaaggccatagacaaatatcatcatctgatgaatgatctCGGACCAGGCTTCATTCCCCT	http://nibiru.tbi.univie.ac.at/forna/forna.html?id=fasta&file=%3Eheader%5CngggaatgctgtctggttcgagaccattcatttgaaggccatagacaaatatcatcatctgatgaatgatctCGGACCAGGCTTCATTCCCCT%5Cn(((((((..(((((((((((((.((((((((.((.((..(((......)))..)).)).)))))))).)))))))))))))..)))))))..&colors=%3Eheader%5Cnrange%5C%3Dwhite:blue%5Cn0.8%5Cn0.8%5Cn0.8%5Cn0.8%5Cn0.8%5Cn0.8%5Cn0.8%5Cn0.8%5Cn0.8%5Cn0.8%5Cn0.8%5Cn0.8%5Cn0.8%5C…	C2736, C5165	ppt-miR166k MIMAT0005047 Physcomitrella patens miR166k, ppt-miR166j MIMAT0005046 Physcomitrella patens miR166j, ppt-miR166l MIMAT0005048 Physcomitrella patens miR166l, pab-miR166j MIMAT0044706 Picea abies miR166j	none	New microRNA
51	0.992546	ATCTCGGACCAGGCTTCATTC	21	-	CM040441.1	-	14695158-14695178	CM040441.1|-|14695158-14695241|64-84	atgctgtctggttcgagaccattcatttgaaggccatagacaaatatcatcatctgatgaatgATCTCGGACCAGGCTTCATTC	http://nibiru.tbi.univie.ac.at/forna/forna.html?id=fasta&file=%3Eheader%5CnatgctgtctggttcgagaccattcatttgaaggccatagacaaatatcatcatctgatgaatgATCTCGGACCAGGCTTCATTC%5Cn(((..(((((((((((((.((((((((.((.((..(((......)))..)).)).)))))))).)))))))))))))..)))..&colors=%3Eheader%5Cnrange%5C%3Dwhite:blue%5Cn0.8%5Cn0.8%5Cn0.8%5Cn0.8%5Cn0.8%5Cn0.8%5Cn0.8%5Cn0.8%5Cn0.8%5Cn0.8%5Cn0.8%5Cn0.8%5Cn0.8%5Cn0.8%5Cn0.8%5Cn0…	C5485	aof-miR166b MIMAT0049774 Asparagus officinalis miR166b	none	New microRNA
52	0.992511	ATGATCTCGGACCAGGCTTCA	21	-	CM040441.1	-	14695161-14695181	CM040441.1|-|14695161-14695238|58-78	ctgtctggttcgagaccattcatttgaaggccatagacaaatatcatcatctgatgaATGATCTCGGACCAGGCTTCA	http://nibiru.tbi.univie.ac.at/forna/forna.html?id=fasta&file=%3Eheader%5CnctgtctggttcgagaccattcatttgaaggccatagacaaatatcatcatctgatgaATGATCTCGGACCAGGCTTCA%5Cn..(((((((((((((.((((((((.((.((..(((......)))..)).)).)))))))).)))))))))))))....&colors=%3Eheader%5Cnrange%5C%3Dwhite:blue%5Cn0.8%5Cn0.8%5Cn0.8%5Cn0.8%5Cn0.8%5Cn0.8%5Cn0.8%5Cn0.8%5Cn0.8%5Cn0.8%5Cn0.8%5Cn0.8%5Cn0.8%5Cn0.8%5Cn0.8%5Cn0.8%5Cn0.8%5C…	C4632	gra-miR166c MIMAT0034156 Gossypium raimondii miR166c	none	New microRNA
53	0.994601	TTAGATGACCATCAACAAACA	21	-	CM040441.1	-	9717617-9717637	CM040441.1|-|9717617-9717690|54-74	tttgttgattgtcatctaatcagtttctttttcattgtgtttagttaatttggTTAGATGACCATCAACAAACA	http://nibiru.tbi.univie.ac.at/forna/forna.html?id=fasta&file=%3Eheader%5CntttgttgattgtcatctaatcagtttctttttcattgtgtttagttaatttggTTAGATGACCATCAACAAACA%5Cn(((((((((.(((((((((((((...((....((...))...)).....))))))))))))).)))))))))..&colors=%3Eheader%5Cnrange%5C%3Dwhite:blue%5Cn0.8%5Cn0.8%5Cn0.8%5Cn0.8%5Cn0.8%5Cn0.8%5Cn0.8%5Cn0.8%5Cn0.8%5Cn0.8%5Cn0.8%5Cn0.8%5Cn0.8%5Cn0.8%5Cn0.8%5Cn0.8%5Cn0.8%5Cn0.8%5Cn…	C3019, C4022, C3231, C4201	fve-miR827 MIMAT0044565 Fragaria vesca miR827, stu-miR827-3p MIMAT0031273 Solanum tuberosum miR827-3p, bdi-miR827-3p MIMAT0020703 Brachypodium distachyon miR827-3p, tcc-miR827 MIMAT0020449 Theobroma cacao miR827, mes-miR827 MIMAT0029302 Manihot esculenta miR827, mdm-miR827 MIMAT0026028 Malus domestica miR827, ghr-miR827a MIMAT0014341 Gossypium hirsutum miR827a, osa-miR827 MIMAT0009981 Oryza sativ…	C3231	ghr-miR827a MIMAT0014341 Gossypium hirsutum miR827a
54	0.997246	TTGGACTGAAGGGAGCTCCCT	21	-	CM040445.1	+	2147567-2147587	CM040445.1|+|2147419-2147587|149-169	agagctttcttcagtccacttatgggtggtaataggatttaattagctgccgactcattcatccaaatactgagttaaaggtcaaaatgattactcagtaaatgagtgaatgatgcgggagacaaattgaatcttaggcttcctgtacTTGGACTGAAGGGAGCTCCCT	http://nibiru.tbi.univie.ac.at/forna/forna.html?id=fasta&file=%3Eheader%5CnagagctttcttcagtccacttatgggtggtaataggatttaattagctgccgactcattcatccaaatactgagttaaaggtcaaaatgattactcagtaaatgagtgaatgatgcgggagacaaattgaatcttaggcttcctgtacTTGGACTGAAGGGAGCTCCCT%5Cn.(((((((((((((((((..((((((.(((..((((((((((((..((.(((..((((((((.((..((((((((....(((((...)))))))))))))..)).))))))))..))).))...)))))))))))).))).))))))..))…	C2374, C3660, C2919, C2306	rco-miR319b MIMAT0014181 Ricinus communis miR319b, vvi-miR319b MIMAT0005703 Vitis vinifera miR319b, mes-miR319a MIMAT0029253 Manihot esculenta miR319a, nta-miR319a MIMAT0024699 Nicotiana tabacum miR319a, aau-miR319 MIMAT0022675 Acacia auriculiformis miR319, mdm-miR319a MIMAT0025967 Malus domestica miR319a, ath-miR319c MIMAT0001016 Arabidopsis thaliana miR319c, mes-miR319g MIMAT0029259 Manihot esc…	C2306	ath-miR319a MIMAT0000511 Arabidopsis thaliana miR319a
	0.996962				CM040442.1	-	18087356-18087376	CM040442.1|-|18087356-18087530|155-175	agagcttccttcagtccactcatagatgaggtaagggtttggaattagctgccgactcattcattcaaacgcagtagaataactctaattgcttgctattgtgaatgtgtgaatgaagcgggagataattatattcatcctttcttctctgtgcTTGGACTGAAGGGAGCTCCCT	http://nibiru.tbi.univie.ac.at/forna/forna.html?id=fasta&file=%3Eheader%5CnagagcttccttcagtccactcatagatgaggtaagggtttggaattagctgccgactcattcattcaaacgcagtagaataactctaattgcttgctattgtgaatgtgtgaatgaagcgggagataattatattcatcctttcttctctgtgcTTGGACTGAAGGGAGCTCCCT%5Cn.(((((((((((((((((..((((((.((((.((((((.((.(((((.((.(((..((((((((.((..((((((((..(((......)))....))))))))..)).))))))))..))).)).))))).))...)))))).))…	C3660, C4805, C5096, C2306	gma-miR319p MIMAT0036379 Glycine max miR319p, rco-miR319b MIMAT0014181 Ricinus communis miR319b, vvi-miR319b MIMAT0005703 Vitis vinifera miR319b, mes-miR319a MIMAT0029253 Manihot esculenta miR319a, nta-miR319a MIMAT0024699 Nicotiana tabacum miR319a, aau-miR319 MIMAT0022675 Acacia auriculiformis miR319, mdm-miR319a MIMAT0025967 Malus domestica miR319a, mes-miR319b MIMAT0029254 Manihot esculenta mi…	C2306	ath-miR319a MIMAT0000511 Arabidopsis thaliana miR319a
55	0.996907	TTGGACTGAAGGGAGCTCCC	20	-	CM040442.1	-	18087357-18087376	CM040442.1|-|18087357-18087529|154-173	gagcttccttcagtccactcatagatgaggtaagggtttggaattagctgccgactcattcattcaaacgcagtagaataactctaattgcttgctattgtgaatgtgtgaatgaagcgggagataattatattcatcctttcttctctgtgcTTGGACTGAAGGGAGCTCCC	http://nibiru.tbi.univie.ac.at/forna/forna.html?id=fasta&file=%3Eheader%5CngagcttccttcagtccactcatagatgaggtaagggtttggaattagctgccgactcattcattcaaacgcagtagaataactctaattgcttgctattgtgaatgtgtgaatgaagcgggagataattatattcatcctttcttctctgtgcTTGGACTGAAGGGAGCTCCC%5Cn(((((((((((((((((..((((((.((((.((((((.((.(((((.((.(((..((((((((.((..((((((((..(((......)))....))))))))..)).))))))))..))).)).))))).))...)))))).)))))…	C5540, C5507, C5524, C5791	ctr-miR319 MIMAT0014077 Citrus trifoliata miR319, atr-miR319c MIMAT0033930 Amborella trichopoda miR319c, zma-miR319b-3p MIMAT0001717 Zea mays miR319b-3p, pab-miR319l MIMAT0045255 Picea abies miR319l, ptc-miR319b MIMAT0002003 Populus trichocarpa miR319b, pab-miR319b MIMAT0044722 Picea abies miR319b, zma-miR319d-3p MIMAT0001718 Zea mays miR319d-3p, ppe-miR319a MIMAT0027300 Prunus persica miR319a, s…	C5524	mtr-miR319a-3p MIMAT0001653 Medicago truncatula miR319a-3p
	0.997859				CM040445.1	+	2147567-2147586	CM040445.1|+|2147420-2147586|148-167	gagctttcttcagtccacttatgggtggtaataggatttaattagctgccgactcattcatccaaatactgagttaaaggtcaaaatgattactcagtaaatgagtgaatgatgcgggagacaaattgaatcttaggcttcctgtacTTGGACTGAAGGGAGCTCCC	http://nibiru.tbi.univie.ac.at/forna/forna.html?id=fasta&file=%3Eheader%5CngagctttcttcagtccacttatgggtggtaataggatttaattagctgccgactcattcatccaaatactgagttaaaggtcaaaatgattactcagtaaatgagtgaatgatgcgggagacaaattgaatcttaggcttcctgtacTTGGACTGAAGGGAGCTCCC%5Cn(((((((((((((((((..((((((.(((..((((((((((((..((.(((..((((((((.((..((((((((....(((((...)))))))))))))..)).))))))))..))).))...)))))))))))).))).))))))..)))))…	C5524, C5528, C5507, C5540, C5564	ctr-miR319 MIMAT0014077 Citrus trifoliata miR319, ptc-miR319h MIMAT0002009 Populus trichocarpa miR319h, atr-miR319c MIMAT0033930 Amborella trichopoda miR319c, zma-miR319b-3p MIMAT0001717 Zea mays miR319b-3p, pab-miR319l MIMAT0045255 Picea abies miR319l, ptc-miR319b MIMAT0002003 Populus trichocarpa miR319b, pab-miR319b MIMAT0044722 Picea abies miR319b, zma-miR319d-3p MIMAT0001718 Zea mays miR319d-…	C5524	mtr-miR319a-3p MIMAT0001653 Medicago truncatula miR319a-3p
56	0.991153	CTTGGACTGAAGGGAGCTCCC	21	[3]	CM040442.1	-	18087357-18087377	CM040442.1|-|18087357-18087529|153-173	gagcttccttcagtccactcatagatgaggtaagggtttggaattagctgccgactcattcattcaaacgcagtagaataactctaattgcttgctattgtgaatgtgtgaatgaagcgggagataattatattcatcctttcttctctgtgCTTGGACTGAAGGGAGCTCCC	http://nibiru.tbi.univie.ac.at/forna/forna.html?id=fasta&file=%3Eheader%5CngagcttccttcagtccactcatagatgaggtaagggtttggaattagctgccgactcattcattcaaacgcagtagaataactctaattgcttgctattgtgaatgtgtgaatgaagcgggagataattatattcatcctttcttctctgtgCTTGGACTGAAGGGAGCTCCC%5Cn(((((((((((((((((..((((((.((((.((((((.((.(((((.((.(((..((((((((.((..((((((((..(((......)))....))))))))..)).))))))))..))).)).))))).))...)))))).)))))…	C2951, C2950, C2973, C2919, C2373, C2384, C2564, C2724, C2385, C2383	osa-miR159c MIMAT0001024 Oryza sativa miR159c, ppt-miR319d-3p MIMAT0003136 Physcomitrella patens miR319d-3p, tcc-miR319 MIMAT0020418 Theobroma cacao miR319, cas-miR159a MIMAT0045289 Camelina sativa miR159a, vvi-miR319e MIMAT0006556 Vitis vinifera miR319e, atr-miR319b MIMAT0033929 Amborella trichopoda miR319b, atr-miR319e MIMAT0033932 Amborella trichopoda miR319e, gma-miR159f-3p MIMAT0021643 Glyci…	C2564	ppt-miR319c MIMAT0003135 Physcomitrella patens miR319c
	0.995571				CM040445.1	+	2147566-2147586	CM040445.1|+|2147420-2147586|147-167	gagctttcttcagtccacttatgggtggtaataggatttaattagctgccgactcattcatccaaatactgagttaaaggtcaaaatgattactcagtaaatgagtgaatgatgcgggagacaaattgaatcttaggcttcctgtaCTTGGACTGAAGGGAGCTCCC	http://nibiru.tbi.univie.ac.at/forna/forna.html?id=fasta&file=%3Eheader%5CngagctttcttcagtccacttatgggtggtaataggatttaattagctgccgactcattcatccaaatactgagttaaaggtcaaaatgattactcagtaaatgagtgaatgatgcgggagacaaattgaatcttaggcttcctgtaCTTGGACTGAAGGGAGCTCCC%5Cn(((((((((((((((((..((((((.(((..((((((((((((..((.(((..((((((((.((..((((((((....(((((...)))))))))))))..)).))))))))..))).))...)))))))))))).))).))))))..)))))…	C2951, C3155, C2950, C3893, C2973, C2910, C2473, C2373, C2384, C2564, C5096, C2724, C2385, C2383, C2386	osa-miR159c MIMAT0001024 Oryza sativa miR159c, zma-miR159d-3p MIMAT0001714 Zea mays miR159d-3p, zma-miR159c-3p MIMAT0001713 Zea mays miR159c-3p, ppt-miR319d-3p MIMAT0003136 Physcomitrella patens miR319d-3p, tcc-miR319 MIMAT0020418 Theobroma cacao miR319, cas-miR159a MIMAT0045289 Camelina sativa miR159a, vvi-miR319e MIMAT0006556 Vitis vinifera miR319e, ptc-miR159d MIMAT0001904 Populus trichocarpa …	C2564	ppt-miR319c MIMAT0003135 Physcomitrella patens miR319c
57	0.996015	CTTGGACTGAAGGGAGCTCC	20	-	CM040445.1	+	2147566-2147585	CM040445.1|+|2147421-2147585|146-165	agctttcttcagtccacttatgggtggtaataggatttaattagctgccgactcattcatccaaatactgagttaaaggtcaaaatgattactcagtaaatgagtgaatgatgcgggagacaaattgaatcttaggcttcctgtaCTTGGACTGAAGGGAGCTCC	http://nibiru.tbi.univie.ac.at/forna/forna.html?id=fasta&file=%3Eheader%5CnagctttcttcagtccacttatgggtggtaataggatttaattagctgccgactcattcatccaaatactgagttaaaggtcaaaatgattactcagtaaatgagtgaatgatgcgggagacaaattgaatcttaggcttcctgtaCTTGGACTGAAGGGAGCTCC%5Cn((((((((((((((((..((((((.(((..((((((((((((..((.(((..((((((((.((..((((((((....(((((...)))))))))))))..)).))))))))..))).))...)))))))))))).))).))))))..))))))))…	C5727, C5785, C5548, C5791, C5893	sly-miR319a MIMAT0009145 Solanum lycopersicum miR319a, pab-miR319j MIMAT0044729 Picea abies miR319j, mdm-miR159b MIMAT0025899 Malus domestica miR159b, ppt-miR319b MIMAT0003134 Physcomitrella patens miR319b, pab-miR159b MIMAT0044686 Picea abies miR159b, cpa-miR319 MIMAT0031782 Carica papaya miR319, ppt-miR319a MIMAT0003133 Physcomitrella patens miR319a, mdm-miR159a MIMAT0025898 Malus domestica miR…	C5548	ppt-miR319a MIMAT0003133 Physcomitrella patens miR319a
	0.99368				CM040442.1	-	18087358-18087377	CM040442.1|-|18087358-18087528|152-171	agcttccttcagtccactcatagatgaggtaagggtttggaattagctgccgactcattcattcaaacgcagtagaataactctaattgcttgctattgtgaatgtgtgaatgaagcgggagataattatattcatcctttcttctctgtgCTTGGACTGAAGGGAGCTCC	http://nibiru.tbi.univie.ac.at/forna/forna.html?id=fasta&file=%3Eheader%5CnagcttccttcagtccactcatagatgaggtaagggtttggaattagctgccgactcattcattcaaacgcagtagaataactctaattgcttgctattgtgaatgtgtgaatgaagcgggagataattatattcatcctttcttctctgtgCTTGGACTGAAGGGAGCTCC%5Cn((((((((((((((((..((((((.((((.((((((.((.(((((.((.(((..((((((((.((..((((((((..(((......)))....))))))))..)).))))))))..))).)).))))).))...)))))).))))))))…	C5785, C5528, C5548, C5564, C5893	ptc-miR319h MIMAT0002009 Populus trichocarpa miR319h, ptc-miR319f MIMAT0002007 Populus trichocarpa miR319f, cme-miR319c MIMAT0026130 Cucumis melo miR319c, sly-miR319a MIMAT0009145 Solanum lycopersicum miR319a, cpa-miR159b MIMAT0031781 Carica papaya miR159b, mdm-miR159b MIMAT0025899 Malus domestica miR159b, pab-miR319j MIMAT0044729 Picea abies miR319j, gma-miR319c MIMAT0001691 Glycine max miR319c,…	C5548	ppt-miR319a MIMAT0003133 Physcomitrella patens miR319a
58	0.991753	GCTTGGACTGAAGGGAGCTCC	21	-	CM040442.1	-	18087358-18087378	CM040442.1|-|18087358-18087528|151-171	agcttccttcagtccactcatagatgaggtaagggtttggaattagctgccgactcattcattcaaacgcagtagaataactctaattgcttgctattgtgaatgtgtgaatgaagcgggagataattatattcatcctttcttctctgtGCTTGGACTGAAGGGAGCTCC	http://nibiru.tbi.univie.ac.at/forna/forna.html?id=fasta&file=%3Eheader%5CnagcttccttcagtccactcatagatgaggtaagggtttggaattagctgccgactcattcattcaaacgcagtagaataactctaattgcttgctattgtgaatgtgtgaatgaagcgggagataattatattcatcctttcttctctgtGCTTGGACTGAAGGGAGCTCC%5Cn((((((((((((((((..((((((.((((.((((((.((.(((((.((.(((..((((((((.((..((((((((..(((......)))....))))))))..)).))))))))..))).)).))))).))...)))))).))))))))…	C3155, C3893, C4814, C2473, C2374	zma-miR159d-3p MIMAT0001714 Zea mays miR159d-3p, aly-miR319d-3p MIMAT0017664 Arabidopsis lyrata miR319d-3p, ptc-miR159d MIMAT0001904 Populus trichocarpa miR159d, pvu-miR319c MIMAT0011176 Phaseolus vulgaris miR319c, vun-miR319b MIMAT0022754 Vigna unguiculata miR319b, mes-miR319g MIMAT0029259 Manihot esculenta miR319g, zma-miR159c-3p MIMAT0001713 Zea mays miR159c-3p, aqc-miR159 MIMAT0012552 Aquileg…	none	New microRNA
59	0.993639	TGCTTGGACTGAAGGGAGCTCC	22	-	CM040442.1	-	18087358-18087379	CM040442.1|-|18087358-18087528|150-171	agcttccttcagtccactcatagatgaggtaagggtttggaattagctgccgactcattcattcaaacgcagtagaataactctaattgcttgctattgtgaatgtgtgaatgaagcgggagataattatattcatcctttcttctctgTGCTTGGACTGAAGGGAGCTCC	http://nibiru.tbi.univie.ac.at/forna/forna.html?id=fasta&file=%3Eheader%5CnagcttccttcagtccactcatagatgaggtaagggtttggaattagctgccgactcattcattcaaacgcagtagaataactctaattgcttgctattgtgaatgtgtgaatgaagcgggagataattatattcatcctttcttctctgTGCTTGGACTGAAGGGAGCTCC%5Cn((((((((((((((((..((((((.((((.((((((.((.(((((.((.(((..((((((((.((..((((((((..(((......)))....))))))))..)).))))))))..))).)).))))).))...)))))).))))))))…	C1635	gma-miR319g MIMAT0021661 Glycine max miR319g,gma-miR319l MIMAT0021666 Glycine max miR319l	none	New microRNA
60	0.996178	GCTTGGACTGAAGGGAGCTC	20	-	CM040442.1	-	18087359-18087378	CM040442.1|-|18087359-18087527|150-169	gcttccttcagtccactcatagatgaggtaagggtttggaattagctgccgactcattcattcaaacgcagtagaataactctaattgcttgctattgtgaatgtgtgaatgaagcgggagataattatattcatcctttcttctctgtGCTTGGACTGAAGGGAGCTC	http://nibiru.tbi.univie.ac.at/forna/forna.html?id=fasta&file=%3Eheader%5CngcttccttcagtccactcatagatgaggtaagggtttggaattagctgccgactcattcattcaaacgcagtagaataactctaattgcttgctattgtgaatgtgtgaatgaagcgggagataattatattcatcctttcttctctgtGCTTGGACTGAAGGGAGCTC%5Cn(((((((((((((((..((((((.((((.((((((.((.(((((.((.(((..((((((((.((..((((((((..(((......)))....))))))))..)).))))))))..))).)).))))).))...)))))).)))))))))).…	C5727	bdi-miR159a-3p MIMAT0020692 Brachypodium distachyon miR159a-3p	none	New microRNA
61	0.996841	TGCTTGGACTGAAGGGAGCTC	21	-	CM040442.1	-	18087359-18087379	CM040442.1|-|18087359-18087527|149-169	gcttccttcagtccactcatagatgaggtaagggtttggaattagctgccgactcattcattcaaacgcagtagaataactctaattgcttgctattgtgaatgtgtgaatgaagcgggagataattatattcatcctttcttctctgTGCTTGGACTGAAGGGAGCTC	http://nibiru.tbi.univie.ac.at/forna/forna.html?id=fasta&file=%3Eheader%5CngcttccttcagtccactcatagatgaggtaagggtttggaattagctgccgactcattcattcaaacgcagtagaataactctaattgcttgctattgtgaatgtgtgaatgaagcgggagataattatattcatcctttcttctctgTGCTTGGACTGAAGGGAGCTC%5Cn(((((((((((((((..((((((.((((.((((((.((.(((((.((.(((..((((((((.((..((((((((..(((......)))....))))))))..)).))))))))..))).)).))))).))...)))))).)))))))))).…	C2910, C2386	osa-miR159f MIMAT0001027 Oryza sativa miR159f, vvi-miR159a MIMAT0005648 Vitis vinifera miR159a, vvi-miR159b MIMAT0005649 Vitis vinifera miR159b	none	New microRNA
62	0.996655	GAGCTTCCTTCAGTCCACTC	20	-	CM040442.1	-	18087510-18087529	CM040442.1|-|18087357-18087529|1-20	GAGCTTCCTTCAGTCCACTCatagatgaggtaagggtttggaattagctgccgactcattcattcaaacgcagtagaataactctaattgcttgctattgtgaatgtgtgaatgaagcgggagataattatattcatcctttcttctctgtgcttggactgaagggagctccc	http://nibiru.tbi.univie.ac.at/forna/forna.html?id=fasta&file=%3Eheader%5CnGAGCTTCCTTCAGTCCACTCatagatgaggtaagggtttggaattagctgccgactcattcattcaaacgcagtagaataactctaattgcttgctattgtgaatgtgtgaatgaagcgggagataattatattcatcctttcttctctgtgcttggactgaagggagctccc%5Cn(((((((((((((((((..((((((.((((.((((((.((.(((((.((.(((..((((((((.((..((((((((..(((......)))....))))))))..)).))))))))..))).)).))))).))...)))))).)))))…	C5786	mdm-miR319b-5p MIMAT0037468 Malus domestica miR319b-5p,mdm-miR319e MIMAT0043567 Malus domestica miR319e,mdm-miR319f MIMAT0043568 Malus domestica miR319f,mdm-miR319g MIMAT0043569 Malus domestica miR319g	none	New microRNA
63	0.996905	AGAGCTTCCTTCAGTCCACTC	21	-	CM040442.1	-	18087510-18087530	CM040442.1|-|18087356-18087530|1-21	AGAGCTTCCTTCAGTCCACTCatagatgaggtaagggtttggaattagctgccgactcattcattcaaacgcagtagaataactctaattgcttgctattgtgaatgtgtgaatgaagcgggagataattatattcatcctttcttctctgtgcttggactgaagggagctccct	http://nibiru.tbi.univie.ac.at/forna/forna.html?id=fasta&file=%3Eheader%5CnAGAGCTTCCTTCAGTCCACTCatagatgaggtaagggtttggaattagctgccgactcattcattcaaacgcagtagaataactctaattgcttgctattgtgaatgtgtgaatgaagcgggagataattatattcatcctttcttctctgtgcttggactgaagggagctccct%5Cn.(((((((((((((((((..((((((.((((.((((((.((.(((((.((.(((..((((((((.((..((((((((..(((......)))....))))))))..)).))))))))..))).)).))))).))...)))))).))…	C4662, C2491, C2470	sly-miR319c-5p MIMAT0035431 Solanum lycopersicum miR319c-5p, zma-miR319d-5p MIMAT0015183 Zea mays miR319d-5p, zma-miR319b-5p MIMAT0015182 Zea mays miR319b-5p, mtr-miR319a-5p MIMAT0026556 Medicago truncatula miR319a-5p	C2470	mtr-miR319a-5p MIMAT0026556 Medicago truncatula miR319a-5p
64	0.994417	TAGCCAAGAATGACTTGCCTT	21	-	CM040443.1	-	13899775-13899795	CM040443.1|-|13899691-13899795|1-21	TAGCCAAGAATGACTTGCCTTgcttccacagtgaggtttgaactgtagttttatatatgttgaatccttgaggaagatttcaaggcagtcatatctttgcttatt	http://nibiru.tbi.univie.ac.at/forna/forna.html?id=fasta&file=%3Eheader%5CnTAGCCAAGAATGACTTGCCTTgcttccacagtgaggtttgaactgtagttttatatatgttgaatccttgaggaagatttcaaggcagtcatatctttgcttatt%5Cn((((.((((((((((.(((((((((((....((((((((((..((((......))))..))))).))))).)))))....)))))))))))).)))).)).))..&colors=%3Eheader%5Cnrange%5C%3Dwhite:blue%5Cn1.2%5Cn1.2%5Cn1.2%5Cn1.2%5Cn1.2%5Cn1.2%5Cn1.2%5Cn1.2%5Cn1.2%5Cn1…	C2675, C3994, C5167, C4180, C2518, C3512	pab-miR169e MIMAT0044715 Picea abies miR169e, pab-miR169a MIMAT0044711 Picea abies miR169a, nta-miR169t MIMAT0024685 Nicotiana tabacum miR169t, pde-miR169 MIMAT0025329 Pinus densata miR169, mtr-miR169f MIMAT0011069 Medicago truncatula miR169f, pab-miR169d MIMAT0044714 Picea abies miR169d, ptc-miR169o MIMAT0001971 Populus trichocarpa miR169o, pab-miR169b MIMAT0044712 Picea abies miR169b, tcc-miR16…	none	New microRNA
65	0.990298	AGCCAAGGATGACTTGCCTGAA	22	-	CM040443.1	-	13903216-13903237	CM040443.1|-|13903127-13903237|1-22	AGCCAAGGATGACTTGCCTGAAccagtttatatgtggttttcagtcatttttggtttcgactctgcaattacaaacttttgttttggtttcgggcagtcacctttggctac	http://nibiru.tbi.univie.ac.at/forna/forna.html?id=fasta&file=%3Eheader%5CnAGCCAAGGATGACTTGCCTGAAccagtttatatgtggttttcagtcatttttggtttcgactctgcaattacaaacttttgttttggtttcgggcagtcacctttggctac%5Cn((((((((.(((((.(((((((((((...(((...(((((...((.(((...(((....)))....))).)))))))..))).)))).)))))))))))).))))))))..&colors=%3Eheader%5Cnrange%5C%3Dwhite:blue%5Cn1.2%5Cn1.2%5Cn1.2%5Cn1.2%5Cn1.2%5Cn1.2%5Cn1.2%5Cn1.2…	C1792	ptc-miR169ag MIMAT0025269 Populus trichocarpa miR169ag	none	New microRNA
66	0.992767	AAGTTTCGTGATTTTTGGACT	21	-	CM040443.1	-	3296335-3296355	CM040443.1|-|3296205-3296355|1-21	AAGTTTCGTGATTTTTGGACTtttataaaaattgtgatgaattttcgaattattgaacctcaaatttagaaatttcaggacagtttacctgtactggaaaagggaaatattttcaaaatgtttttaatgtccaaatgttatgaaaattttg	http://nibiru.tbi.univie.ac.at/forna/forna.html?id=fasta&file=%3Eheader%5CnAAGTTTCGTGATTTTTGGACTtttataaaaattgtgatgaattttcgaattattgaacctcaaatttagaaatttcaggacagtttacctgtactggaaaagggaaatattttcaaaatgtttttaatgtccaaatgttatgaaaattttg%5Cn((((((((((((.(((((((..(((.(((.(((.(((.(((((((((((((..(((...)))))))).....((((((.((((.....)))).))))))...)))))).)).))).))).))).))).))))))).))))))))).)))..&colors=%3Eheader%…	C4236	sbi-miR6218-3p MIMAT0026397 Sorghum bicolor miR6218-3p	none	New microRNA
67	0.990225	TTGCCAACTCCTCCCATGCCGA	22	-	CM040443.1	+	5876396-5876417	CM040443.1|+|5876308-5876417|89-110	ggtcatgggagagttggcgaagaaaattttcatattcgacttcatttttttttcttttggtttttgtgttctaaagttgagattatttTTGCCAACTCCTCCCATGCCGA	http://nibiru.tbi.univie.ac.at/forna/forna.html?id=fasta&file=%3Eheader%5CnggtcatgggagagttggcgaagaaaattttcatattcgacttcatttttttttcttttggtttttgtgttctaaagttgagattatttTTGCCAACTCCTCCCATGCCGA%5Cn((.((((((((((((((((((((.((((((.((.((.((...(((.......((....)).....))).)).)).)).)))))).)))))))))))).))))))))))..&colors=%3Eheader%5Cnrange%5C%3Dwhite:blue%5Cn0.8%5Cn0.8%5Cn0.8%5Cn0.8%5Cn0.8%5Cn0.8%5Cn0.8%5Cn0.8%5…	C2248	csi-miR482e-3p MIMAT0048974 Citrus sinensis miR482e-3p	C2248	csi-miR482e-3p MIMAT0048974 Citrus sinensis miR482e-3p
68	0.993612	TTTTTCCTATGCCTCCCATTCC	22	-	CM040443.1	+	5901189-5901210	CM040443.1|+|5901135-5901210|55-76	agtgggaggctaggaaaaaagaaaatttttctttgggcaaagaattttttttctTTTTTCCTATGCCTCCCATTCC	http://nibiru.tbi.univie.ac.at/forna/forna.html?id=fasta&file=%3Eheader%5CnagtgggaggctaggaaaaaagaaaatttttctttgggcaaagaattttttttctTTTTTCCTATGCCTCCCATTCC%5Cn(((((((((((((((((((((((((...((((((....))))))....))))))))))))))).))))))))))..&colors=%3Eheader%5Cnrange%5C%3Dwhite:blue%5Cn0.8%5Cn0.8%5Cn0.8%5Cn0.8%5Cn0.8%5Cn0.8%5Cn0.8%5Cn0.8%5Cn0.8%5Cn0.8%5Cn0.8%5Cn0.8%5Cn0.8%5Cn0.8%5Cn0.8%5Cn0.8%5Cn0.8%5Cn0.8…	C1813	mdm-miR482b MIMAT0026022 Malus domestica miR482b	none	New microRNA
69	0.993814	TTTCCTATGCCTCCCATTCCTA	22	-	CM040443.1	+	5901191-5901212	CM040443.1|+|5901133-5901212|59-80	ggagtgggaggctaggaaaaaagaaaatttttctttgggcaaagaattttttttctttTTTCCTATGCCTCCCATTCCTA	http://nibiru.tbi.univie.ac.at/forna/forna.html?id=fasta&file=%3Eheader%5CnggagtgggaggctaggaaaaaagaaaatttttctttgggcaaagaattttttttctttTTTCCTATGCCTCCCATTCCTA%5Cn(((((((((((((((((((((((((((...((((((....))))))....))))))))))))))).))))))))))))..&colors=%3Eheader%5Cnrange%5C%3Dwhite:blue%5Cn0.8%5Cn0.8%5Cn0.8%5Cn0.8%5Cn0.8%5Cn0.8%5Cn0.8%5Cn0.8%5Cn0.8%5Cn0.8%5Cn0.8%5Cn0.8%5Cn0.8%5Cn0.8%5Cn0.8%5Cn0.8%5Cn0.…	C2012, C1934, C1916, C2271	bdi-miR2118a MIMAT0035531 Brachypodium distachyon miR2118a, aof-miR482a MIMAT0049812 Asparagus officinalis miR482a, eun-miR482b-3p MIMAT0041085 Eugenia uniflora miR482b-3p, gra-miR482d MIMAT0034224 Gossypium raimondii miR482d	none	New microRNA
70	0.994683	TGTAGCCAAGGATGACTTGCCT	22	-	CM040443.1	-	7809495-7809516	CM040443.1|-|7809344-7809516|1-22	TGTAGCCAAGGATGACTTGCCTgtagccctgcaacaagagtcttctgatgaaatatatgagctctaaagcttaacatagagaaaacttatcatgattcaatatgaattaaatccaatattgacgaggtttaggatctttaagcggtttccaggcagtctccttggctaacgag	http://nibiru.tbi.univie.ac.at/forna/forna.html?id=fasta&file=%3Eheader%5CnTGTAGCCAAGGATGACTTGCCTgtagccctgcaacaagagtcttctgatgaaatatatgagctctaaagcttaacatagagaaaacttatcatgattcaatatgaattaaatccaatattgacgaggtttaggatctttaagcggtttccaggcagtctccttggctaacgag%5Cn((((((((((((.(((.((((((.((((.((...))(((((..((..(((...)))..)))))))...((((((...(((..((((((.((((((((((...)))))))..........)))..))))))....)))))))))))))…	C1927	sly-miR169e-5p MIMAT0035475 Solanum lycopersicum miR169e-5p	none	New microRNA
	0.994339				CM040443.1	-	7809495-7809516	CM040443.1|-|7809344-7809516|1-22	TGTAGCCAAGGATGACTTGCCTgtagccctgcaacaagagtcttctgatgaaatatatgagctctaaagcttaacatagagaaaacttatcatgattcaatatgaattaaatccaatattgacgaggtttaggatctttaagcggtttccaggcagtctccttggctaacgag	http://nibiru.tbi.univie.ac.at/forna/forna.html?id=fasta&file=%3Eheader%5CnTGTAGCCAAGGATGACTTGCCTgtagccctgcaacaagagtcttctgatgaaatatatgagctctaaagcttaacatagagaaaacttatcatgattcaatatgaattaaatccaatattgacgaggtttaggatctttaagcggtttccaggcagtctccttggctaacgag%5Cn((((((((((((.(((.((((((.((((..((.....((((.((((.(((.......((((((....)))))).)))..)))).)))).(((((......))))).((((((((...(((.....)))...)))..)))))))))))…	C1927	sly-miR169e-5p MIMAT0035475 Solanum lycopersicum miR169e-5p	none	New microRNA
	0.993916				CM040443.1	-	7809495-7809516	CM040443.1|-|7809344-7809516|1-22	TGTAGCCAAGGATGACTTGCCTgtagccctgcaacaagagtcttctgatgaaatatatgagctctaaagcttaacatagagaaaacttatcatgattcaatatgaattaaatccaatattgacgaggtttaggatctttaagcggtttccaggcagtctccttggctaacgag	http://nibiru.tbi.univie.ac.at/forna/forna.html?id=fasta&file=%3Eheader%5CnTGTAGCCAAGGATGACTTGCCTgtagccctgcaacaagagtcttctgatgaaatatatgagctctaaagcttaacatagagaaaacttatcatgattcaatatgaattaaatccaatattgacgaggtttaggatctttaagcggtttccaggcagtctccttggctaacgag%5Cn((((((((((((.((((.(((((.((((..((...((((.((((((.(((.......((((((....)))))).)))..)))((((((.((((((((((...)))))))..........)))..)))))).)))))))...))))))…	C1927	sly-miR169e-5p MIMAT0035475 Solanum lycopersicum miR169e-5p	none	New microRNA
	0.993822				CM040443.1	-	7809495-7809516	CM040443.1|-|7809344-7809516|1-22	TGTAGCCAAGGATGACTTGCCTgtagccctgcaacaagagtcttctgatgaaatatatgagctctaaagcttaacatagagaaaacttatcatgattcaatatgaattaaatccaatattgacgaggtttaggatctttaagcggtttccaggcagtctccttggctaacgag	http://nibiru.tbi.univie.ac.at/forna/forna.html?id=fasta&file=%3Eheader%5CnTGTAGCCAAGGATGACTTGCCTgtagccctgcaacaagagtcttctgatgaaatatatgagctctaaagcttaacatagagaaaacttatcatgattcaatatgaattaaatccaatattgacgaggtttaggatctttaagcggtttccaggcagtctccttggctaacgag%5Cn((((((((((((.(((.((((((.((((..((..(.(((....)))...)...((...((..((((((.(((..(((.((.........)))))..(((((((............))))))).))).)))))).))..)).))))))…	C1927	sly-miR169e-5p MIMAT0035475 Solanum lycopersicum miR169e-5p	none	New microRNA
71	0.991297	TGGTGCCACGCTGTGTGCGTC	21	-	CM040443.1	-	7844146-7844166	CM040443.1|-|7844146-7844213|48-68	cgcacaccagcgtggaaccatcaaaacttgcattaggcaacgggtgaTGGTGCCACGCTGTGTGCGTC	http://nibiru.tbi.univie.ac.at/forna/forna.html?id=fasta&file=%3Eheader%5CncgcacaccagcgtggaaccatcaaaacttgcattaggcaacgggtgaTGGTGCCACGCTGTGTGCGTC%5Cn(((((((.(((((((.(((((((...(((((.....)))..)).))))))).))))))))))))))..&colors=%3Eheader%5Cnrange%5C%3Dwhite:blue%5Cn0.8%5Cn0.8%5Cn0.8%5Cn0.8%5Cn0.8%5Cn0.8%5Cn0.8%5Cn0.8%5Cn0.8%5Cn0.8%5Cn0.8%5Cn0.8%5Cn0.8%5Cn0.8%5Cn0.8%5Cn0.8%5Cn0.8%5Cn0.8%5Cn0.8%5Cn0.8%5…	C5443	csi-miR536-3p MIMAT0048968 Citrus sinensis miR536-3p	C5443	csi-miR536-3p MIMAT0048968 Citrus sinensis miR536-3p
72	0.991828	TGTGTTCTCAGGTCACCCCT	20	-	CM040443.1	+	7993833-7993852	CM040443.1|+|7993737-7993852|97-116	gagtgtacctgagaacacagggtgggattggctttatttaatatttgctagctagctggatggctggctgctgctaatgccattgccaatgcatttTGTGTTCTCAGGTCACCCCT	http://nibiru.tbi.univie.ac.at/forna/forna.html?id=fasta&file=%3Eheader%5CngagtgtacctgagaacacagggtgggattggctttatttaatatttgctagctagctggatggctggctgctgctaatgccattgccaatgcatttTGTGTTCTCAGGTCACCCCT%5Cn(.(((.((((((((((((((((((..((((((...((....((((.((.((((((((....))))))))...)).))))..)).)))))).))))))))))))))))))))).)..&colors=%3Eheader%5Cnrange%5C%3Dwhite:blue%5Cn0.8%5Cn0.8%5Cn0.8%5Cn0.8%5Cn0.8%5Cn0.8%5Cn…	C5688	ahy-miR398 MIMAT0016327 Arachis hypogaea miR398,lus-miR398b MIMAT0027160 Linum usitatissimum miR398b,lus-miR398c MIMAT0027214 Linum usitatissimum miR398c,cas-miR398a-3p MIMAT0045350 Camelina sativa miR398a-3p,cas-miR398b MIMAT0045351 Camelina sativa miR398b	C5688	ahy-miR398 MIMAT0016327 Arachis hypogaea miR398,lus-miR398b MIMAT0027160 Linum usitatissimum miR398b,lus-miR398c MIMAT0027214 Linum usitatissimum miR398c,cas-miR398a-3p MIMAT0045350 Camelina sativa miR398a-3p,cas-miR398b MIMAT0045351 Camelina sativa miR398b
73	0.99098	TGTGTTCTCAGGTCACCCCTT	21	-	CM040443.1	+	7993833-7993853	CM040443.1|+|7993736-7993853|98-118	ggagtgtacctgagaacacagggtgggattggctttatttaatatttgctagctagctggatggctggctgctgctaatgccattgccaatgcatttTGTGTTCTCAGGTCACCCCTT	http://nibiru.tbi.univie.ac.at/forna/forna.html?id=fasta&file=%3Eheader%5CnggagtgtacctgagaacacagggtgggattggctttatttaatatttgctagctagctggatggctggctgctgctaatgccattgccaatgcatttTGTGTTCTCAGGTCACCCCTT%5Cn((.(((.((((((((((((((((((..((((((...((....((((.((.((((((((....))))))))...)).))))..)).)))))).))))))))))))))))))))).))..&colors=%3Eheader%5Cnrange%5C%3Dwhite:blue%5Cn0.8%5Cn0.8%5Cn0.8%5Cn0.8%5Cn0.8%5Cn0.8…	C3204, C3890, C2359, C2343, C2341, C5177, C4540, C4112	osa-miR398a MIMAT0000982 Oryza sativa miR398a, mdm-miR398b MIMAT0025999 Malus domestica miR398b, nta-miR398 MIMAT0024712 Nicotiana tabacum miR398, mdm-miR398c MIMAT0026000 Malus domestica miR398c, rco-miR398a MIMAT0014194 Ricinus communis miR398a, ata-miR398f-3p MIMAT0037177 Aegilops tauschii miR398f-3p, pab-miR398a MIMAT0044786 Picea abies miR398a, bdi-miR398a MIMAT0020691 Brachypodium distachyo…	C2341	ath-miR398a-3p MIMAT0000948 Arabidopsis thaliana miR398a-3p
74	0.99375	GGCAAGTTGTCTTTGGCTACGT	22	-	CM040443.1	-	8281849-8281870	CM040443.1|-|8281849-8281983|114-135	gcagccaaggatgacttgccggcaagggtaatataatttttctgatttattttgatgatgttgccagaaggtttcaattgtggattgtcactagtaatttgtagactaaacccGGCAAGTTGTCTTTGGCTACGT	http://nibiru.tbi.univie.ac.at/forna/forna.html?id=fasta&file=%3Eheader%5CngcagccaaggatgacttgccggcaagggtaatataatttttctgatttattttgatgatgttgccagaaggtttcaattgtggattgtcactagtaatttgtagactaaacccGGCAAGTTGTCTTTGGCTACGT%5Cn(.((((((((((((((((((((....(((..(((((..((..((((..((((...(((....(((....))).))).....)))).))))..))....))))).)))....)))))))))))))))))))).)..&colors=%3Eheader%5Cnrange%5C%3Dwhite:blue%5Cn0.8%…	C1634	gma-miR169l-3p MIMAT0022994 Glycine max miR169l-3p	none	New microRNA
75	0.9958	GGCAAGTTGTCTTTGGCTAC	20	-	CM040443.1	-	8281851-8281870	CM040443.1|-|8281851-8281981|112-131	agccaaggatgacttgccggcaagggtaatataatttttctgatttattttgatgatgttgccagaaggtttcaattgtggattgtcactagtaatttgtagactaaacccGGCAAGTTGTCTTTGGCTAC	http://nibiru.tbi.univie.ac.at/forna/forna.html?id=fasta&file=%3Eheader%5CnagccaaggatgacttgccggcaagggtaatataatttttctgatttattttgatgatgttgccagaaggtttcaattgtggattgtcactagtaatttgtagactaaacccGGCAAGTTGTCTTTGGCTAC%5Cn((((((((((((((((((((....(((..(((((..((..((((..((((...(((....(((....))).))).....)))).))))..))....))))).)))....))))))))))))))))))))..&colors=%3Eheader%5Cnrange%5C%3Dwhite:blue%5Cn0.8%5Cn0.8%5…	C5498	ath-miR169a-3p MIMAT0031886 Arabidopsis thaliana miR169a-3p	none	New microRNA
	0.995057				CM040443.1	-	8281851-8281870	CM040443.1|-|8281851-8281981|112-131	agccaaggatgacttgccggcaagggtaatataatttttctgatttattttgatgatgttgccagaaggtttcaattgtggattgtcactagtaatttgtagactaaacccGGCAAGTTGTCTTTGGCTAC	http://nibiru.tbi.univie.ac.at/forna/forna.html?id=fasta&file=%3Eheader%5CnagccaaggatgacttgccggcaagggtaatataatttttctgatttattttgatgatgttgccagaaggtttcaattgtggattgtcactagtaatttgtagactaaacccGGCAAGTTGTCTTTGGCTAC%5Cn((((((((((((((((((((....((((((((......((.((....))..))..))))))))....((((((((..((((....)))).......))).)))))....))))))))))))))))))))..&colors=%3Eheader%5Cnrange%5C%3Dwhite:blue%5Cn0.8%5Cn0.8%5…	C5498	ath-miR169a-3p MIMAT0031886 Arabidopsis thaliana miR169a-3p	none	New microRNA
76	0.991683	CGGCAAGTTGTCTTTGGCTAC	21	-	CM040443.1	-	8281851-8281871	CM040443.1|-|8281851-8281981|111-131	agccaaggatgacttgccggcaagggtaatataatttttctgatttattttgatgatgttgccagaaggtttcaattgtggattgtcactagtaatttgtagactaaaccCGGCAAGTTGTCTTTGGCTAC	http://nibiru.tbi.univie.ac.at/forna/forna.html?id=fasta&file=%3Eheader%5CnagccaaggatgacttgccggcaagggtaatataatttttctgatttattttgatgatgttgccagaaggtttcaattgtggattgtcactagtaatttgtagactaaaccCGGCAAGTTGTCTTTGGCTAC%5Cn((((((((((((((((((((....(((..(((((..((..((((..((((...(((....(((....))).))).....)))).))))..))....))))).)))....))))))))))))))))))))..&colors=%3Eheader%5Cnrange%5C%3Dwhite:blue%5Cn0.8%5Cn0.8%5…	C3191	zma-miR169r-3p MIMAT0015329 Zea mays miR169r-3p,aly-miR169a-3p MIMAT0017486 Arabidopsis lyrata miR169a-3p,ata-miR169d-3p MIMAT0037207 Aegilops tauschii miR169d-3p	none	New microRNA
	0.990348				CM040443.1	-	8281851-8281871	CM040443.1|-|8281851-8281981|111-131	agccaaggatgacttgccggcaagggtaatataatttttctgatttattttgatgatgttgccagaaggtttcaattgtggattgtcactagtaatttgtagactaaaccCGGCAAGTTGTCTTTGGCTAC	http://nibiru.tbi.univie.ac.at/forna/forna.html?id=fasta&file=%3Eheader%5CnagccaaggatgacttgccggcaagggtaatataatttttctgatttattttgatgatgttgccagaaggtttcaattgtggattgtcactagtaatttgtagactaaaccCGGCAAGTTGTCTTTGGCTAC%5Cn((((((((((((((((((((....((((((((......((.((....))..))..))))))))....((((((((..((((....)))).......))).)))))....))))))))))))))))))))..&colors=%3Eheader%5Cnrange%5C%3Dwhite:blue%5Cn0.8%5Cn0.8%5…	C3191	zma-miR169r-3p MIMAT0015329 Zea mays miR169r-3p,aly-miR169a-3p MIMAT0017486 Arabidopsis lyrata miR169a-3p,ata-miR169d-3p MIMAT0037207 Aegilops tauschii miR169d-3p	none	New microRNA
77	0.993919	AGCCAAGGATGACTTGCCGGCAA	23	-	CM040443.1	-	8281959-8281981	CM040443.1|-|8281851-8281981|1-23	AGCCAAGGATGACTTGCCGGCAAgggtaatataatttttctgatttattttgatgatgttgccagaaggtttcaattgtggattgtcactagtaatttgtagactaaacccggcaagttgtctttggctac	http://nibiru.tbi.univie.ac.at/forna/forna.html?id=fasta&file=%3Eheader%5CnAGCCAAGGATGACTTGCCGGCAAgggtaatataatttttctgatttattttgatgatgttgccagaaggtttcaattgtggattgtcactagtaatttgtagactaaacccggcaagttgtctttggctac%5Cn((((((((((((((((((((....(((..(((((..((..((((..((((...(((....(((....))).))).....)))).))))..))....))))).)))....))))))))))))))))))))..&colors=%3Eheader%5Cnrange%5C%3Dwhite:blue%5Cn1.2%5Cn1.2%5…	C1084	cme-miR169t MIMAT0026187 Cucumis melo miR169t	none	New microRNA
78	0.992934	GCCAAGGATGACTTGCCGGCA	21	-	CM040443.1	-	8281960-8281980	CM040443.1|-|8281852-8281980|1-21	GCCAAGGATGACTTGCCGGCAagggtaatataatttttctgatttattttgatgatgttgccagaaggtttcaattgtggattgtcactagtaatttgtagactaaacccggcaagttgtctttggcta	http://nibiru.tbi.univie.ac.at/forna/forna.html?id=fasta&file=%3Eheader%5CnGCCAAGGATGACTTGCCGGCAagggtaatataatttttctgatttattttgatgatgttgccagaaggtttcaattgtggattgtcactagtaatttgtagactaaacccggcaagttgtctttggcta%5Cn(((((((((((((((((((....(((..(((((..((..((((..((((...(((....(((....))).))).....)))).))))..))....))))).)))....)))))))))))))))))))..&colors=%3Eheader%5Cnrange%5C%3Dwhite:blue%5Cn1.2%5Cn1.2%5Cn1.…	C4955	gma-miR169w MIMAT0041676 Glycine max miR169w	none	New microRNA
79	0.996765	AGCCAAGGATGACTTGCCGGCA	22	-	CM040443.1	-	8281960-8281981	CM040443.1|-|8281851-8281981|1-22	AGCCAAGGATGACTTGCCGGCAagggtaatataatttttctgatttattttgatgatgttgccagaaggtttcaattgtggattgtcactagtaatttgtagactaaacccggcaagttgtctttggctac	http://nibiru.tbi.univie.ac.at/forna/forna.html?id=fasta&file=%3Eheader%5CnAGCCAAGGATGACTTGCCGGCAagggtaatataatttttctgatttattttgatgatgttgccagaaggtttcaattgtggattgtcactagtaatttgtagactaaacccggcaagttgtctttggctac%5Cn((((((((((((((((((((....(((..(((((..((..((((..((((...(((....(((....))).))).....)))).))))..))....))))).)))....))))))))))))))))))))..&colors=%3Eheader%5Cnrange%5C%3Dwhite:blue%5Cn1.2%5Cn1.2%5…	C1266	mtr-miR169h MIMAT0011109 Medicago truncatula miR169h,mtr-miR169i MIMAT0029963 Medicago truncatula miR169i	none	New microRNA
80	0.994712	CAGCCAAGGATGACTTGCCGGCA	23	-	CM040443.1	-	8281960-8281982	CM040443.1|-|8281850-8281982|1-23	CAGCCAAGGATGACTTGCCGGCAagggtaatataatttttctgatttattttgatgatgttgccagaaggtttcaattgtggattgtcactagtaatttgtagactaaacccggcaagttgtctttggctacg	http://nibiru.tbi.univie.ac.at/forna/forna.html?id=fasta&file=%3Eheader%5CnCAGCCAAGGATGACTTGCCGGCAagggtaatataatttttctgatttattttgatgatgttgccagaaggtttcaattgtggattgtcactagtaatttgtagactaaacccggcaagttgtctttggctacg%5Cn.((((((((((((((((((((....(((..(((((..((..((((..((((...(((....(((....))).))).....)))).))))..))....))))).)))....))))))))))))))))))))...&colors=%3Eheader%5Cnrange%5C%3Dwhite:blue%5Cn1.2%5Cn1…	C1040	gma-miR169d MIMAT0018330 Glycine max miR169d	none	New microRNA
81	0.996259	AGCCAAGGATGACTTGCCGGC	21	-	CM040443.1	-	8281961-8281981	CM040443.1|-|8281851-8281981|1-21	AGCCAAGGATGACTTGCCGGCaagggtaatataatttttctgatttattttgatgatgttgccagaaggtttcaattgtggattgtcactagtaatttgtagactaaacccggcaagttgtctttggctac	http://nibiru.tbi.univie.ac.at/forna/forna.html?id=fasta&file=%3Eheader%5CnAGCCAAGGATGACTTGCCGGCaagggtaatataatttttctgatttattttgatgatgttgccagaaggtttcaattgtggattgtcactagtaatttgtagactaaacccggcaagttgtctttggctac%5Cn((((((((((((((((((((....(((..(((((..((..((((..((((...(((....(((....))).))).....)))).))))..))....))))).)))....))))))))))))))))))))..&colors=%3Eheader%5Cnrange%5C%3Dwhite:blue%5Cn1.2%5Cn1.2%5…	C2967, C2671, C3735, C2971, C2316, C2672, C2405, C2521, C2907, C2406, C4492	mtr-miR169e-5p MIMAT0011065 Medicago truncatula miR169e-5p, cme-miR169r MIMAT0026175 Cucumis melo miR169r, cme-miR169g MIMAT0026172 Cucumis melo miR169g, aly-miR169g-5p MIMAT0017497 Arabidopsis lyrata miR169g-5p, gma-miR169j-5p MIMAT0021649 Glycine max miR169j-5p, ath-miR169f-5p MIMAT0000910 Arabidopsis thaliana miR169f-5p, ppe-miR169k MIMAT0031464 Prunus persica miR169k, zma-miR169p-5p MIMAT0013…	none	New microRNA
82	0.99693	AGCCAAGGATGACTTGCCGG	20	-	CM040452.1	+	7201543-7201562	CM040452.1|+|7201543-7201652|1-20	AGCCAAGGATGACTTGCCGGcgctggatctttttgtgtggttcaatattcctctttagaaatttattgatgatccacaaatggtgaagttggcaagttgttcttggctac	http://nibiru.tbi.univie.ac.at/forna/forna.html?id=fasta&file=%3Eheader%5CnAGCCAAGGATGACTTGCCGGcgctggatctttttgtgtggttcaatattcctctttagaaatttattgatgatccacaaatggtgaagttggcaagttgttcttggctac%5Cn(((((((((((((((((((((.....(((..((((((.(((((((((....((....))....))))))..))))))))).)))...)))))))))))))))))))))..&colors=%3Eheader%5Cnrange%5C%3Dwhite:blue%5Cn1.2%5Cn1.2%5Cn1.2%5Cn1.2%5Cn1.2%5Cn1.2%5Cn1.2%5Cn1.2%5…	C5696	gma-miR169e MIMAT0018335 Glycine max miR169e	C5696	gma-miR169e MIMAT0018335 Glycine max miR169e
	0.99682				CM040446.1	+	3918169-3918188	CM040446.1|+|3918169-3918293|1-20	AGCCAAGGATGACTTGCCGGccgccgcccattcatttgtttatttactgattaaactatgtatatacatatataaatatatataggaatttggatcgatcggatcggcaaattgtccttggctac	http://nibiru.tbi.univie.ac.at/forna/forna.html?id=fasta&file=%3Eheader%5CnAGCCAAGGATGACTTGCCGGccgccgcccattcatttgtttatttactgattaaactatgtatatacatatataaatatatataggaatttggatcgatcggatcggcaaattgtccttggctac%5Cn((((((((((((.((((((((((.((.((((((.((((.(((.....))).))))((((((((((..........)))))))))))))..)))..))..))).))))))).))))))))))))..&colors=%3Eheader%5Cnrange%5C%3Dwhite:blue%5Cn1.2%5Cn1.2%5Cn1.2%5Cn1.2…	C5696	gma-miR169e MIMAT0018335 Glycine max miR169e	C5696	gma-miR169e MIMAT0018335 Glycine max miR169e
	0.995864				CM040446.1	+	3929992-3930011	CM040446.1|+|3929992-3930078|1-20	AGCCAAGGATGACTTGCCGGtgtgtatatgtacataatattaatatacatgttttatttgtgatctgggaagtctatccttggctct	http://nibiru.tbi.univie.ac.at/forna/forna.html?id=fasta&file=%3Eheader%5CnAGCCAAGGATGACTTGCCGGtgtgtatatgtacataatattaatatacatgttttatttgtgatctgggaagtctatccttggctct%5Cn(((((((((((((((.((((.(((.(((((((.((.......)).)))))))..))).......)))).))))).))))))))))..&colors=%3Eheader%5Cnrange%5C%3Dwhite:blue%5Cn1.2%5Cn1.2%5Cn1.2%5Cn1.2%5Cn1.2%5Cn1.2%5Cn1.2%5Cn1.2%5Cn1.2%5Cn1.2%5Cn1.2%5Cn1.2%5Cn1.2%5Cn1.2%5Cn1.…	C5696	gma-miR169e MIMAT0018335 Glycine max miR169e	C5696	gma-miR169e MIMAT0018335 Glycine max miR169e
	0.996806				CM040443.1	-	8281962-8281981	CM040443.1|-|8281851-8281981|1-20	AGCCAAGGATGACTTGCCGGcaagggtaatataatttttctgatttattttgatgatgttgccagaaggtttcaattgtggattgtcactagtaatttgtagactaaacccggcaagttgtctttggctac	http://nibiru.tbi.univie.ac.at/forna/forna.html?id=fasta&file=%3Eheader%5CnAGCCAAGGATGACTTGCCGGcaagggtaatataatttttctgatttattttgatgatgttgccagaaggtttcaattgtggattgtcactagtaatttgtagactaaacccggcaagttgtctttggctac%5Cn((((((((((((((((((((....(((..(((((..((..((((..((((...(((....(((....))).))).....)))).))))..))....))))).)))....))))))))))))))))))))..&colors=%3Eheader%5Cnrange%5C%3Dwhite:blue%5Cn1.2%5Cn1.2%5…	C5696, C5840	bdi-miR169m MIMAT0035516 Brachypodium distachyon miR169m, gma-miR169e MIMAT0018335 Glycine max miR169e	C5696	gma-miR169e MIMAT0018335 Glycine max miR169e
83	0.996799	CAGCCAAGGATGACTTGCCGG	21	-	CM040443.1	-	8281962-8281982	CM040443.1|-|8281850-8281982|1-21	CAGCCAAGGATGACTTGCCGGcaagggtaatataatttttctgatttattttgatgatgttgccagaaggtttcaattgtggattgtcactagtaatttgtagactaaacccggcaagttgtctttggctacg	http://nibiru.tbi.univie.ac.at/forna/forna.html?id=fasta&file=%3Eheader%5CnCAGCCAAGGATGACTTGCCGGcaagggtaatataatttttctgatttattttgatgatgttgccagaaggtttcaattgtggattgtcactagtaatttgtagactaaacccggcaagttgtctttggctacg%5Cn.((((((((((((((((((((....(((..(((((..((..((((..((((...(((....(((....))).))).....)))).))))..))....))))).)))....))))))))))))))))))))...&colors=%3Eheader%5Cnrange%5C%3Dwhite:blue%5Cn1.2%5Cn1…	C2968, C3737, C2520, C4091, C4221, C5488, C2315, C4266, C2952, C2970, C2969, C3222	ath-miR169c MIMAT0000907 Arabidopsis thaliana miR169c, gma-miR169k MIMAT0021651 Glycine max miR169k, aly-miR169b-5p MIMAT0017487 Arabidopsis lyrata miR169b-5p, ppe-miR169a MIMAT0031455 Prunus persica miR169a, gma-miR169c MIMAT0007357 Glycine max miR169c, mes-miR169b MIMAT0029210 Manihot esculenta miR169b, lus-miR169h MIMAT0027198 Linum usitatissimum miR169h, csi-miR169o-5p MIMAT0048995 Citrus sin…	C2315	ath-miR169b-5p MIMAT0000906 Arabidopsis thaliana miR169b-5p
	0.995146				CM040446.1	+	3918168-3918188	CM040446.1|+|3918168-3918294|1-21	CAGCCAAGGATGACTTGCCGGccgccgcccattcatttgtttatttactgattaaactatgtatatacatatataaatatatataggaatttggatcgatcggatcggcaaattgtccttggctaca	http://nibiru.tbi.univie.ac.at/forna/forna.html?id=fasta&file=%3Eheader%5CnCAGCCAAGGATGACTTGCCGGccgccgcccattcatttgtttatttactgattaaactatgtatatacatatataaatatatataggaatttggatcgatcggatcggcaaattgtccttggctaca%5Cn.((((((((((((.((((((((((.((.((((((.((((.(((.....))).))))((((((((((..........)))))))))))))..)))..))..))).))))))).))))))))))))...&colors=%3Eheader%5Cnrange%5C%3Dwhite:blue%5Cn1.2%5Cn1.2%5Cn1.2%5C…	C2968, C2524, C2408, C2969, C2298, C2675, C2671, C3994, C2672, C2952, C3735, C3737, C2971, C2315, C4180, C2405, C2521, C2406, C4492, C2319, C3942, C4190, C2518, C4266, C2970, C3222	lus-miR169g MIMAT0027196 Linum usitatissimum miR169g, osa-miR169h MIMAT0001053 Oryza sativa miR169h, mes-miR169v MIMAT0029230 Manihot esculenta miR169v, bna-miR169f MIMAT0005617 Brassica napus miR169f, osa-miR169i-5p.1 MIMAT0001054 Oryza sativa miR169i-5p.1, ptc-miR169j MIMAT0001966 Populus trichocarpa miR169j, ath-miR169c MIMAT0000907 Arabidopsis thaliana miR169c, mes-miR169o MIMAT0029223 Maniho…	C2315	ath-miR169b-5p MIMAT0000906 Arabidopsis thaliana miR169b-5p
84	0.996873	CAGCCAAGGATGACTTGCCG	20	-	CM040443.1	-	8281963-8281982	CM040443.1|-|8281850-8281982|1-20	CAGCCAAGGATGACTTGCCGgcaagggtaatataatttttctgatttattttgatgatgttgccagaaggtttcaattgtggattgtcactagtaatttgtagactaaacccggcaagttgtctttggctacg	http://nibiru.tbi.univie.ac.at/forna/forna.html?id=fasta&file=%3Eheader%5CnCAGCCAAGGATGACTTGCCGgcaagggtaatataatttttctgatttattttgatgatgttgccagaaggtttcaattgtggattgtcactagtaatttgtagactaaacccggcaagttgtctttggctacg%5Cn.((((((((((((((((((((....((((((((......((.((....))..))..))))))))....((((((((..((((....)))).......))).)))))....))))))))))))))))))))...&colors=%3Eheader%5Cnrange%5C%3Dwhite:blue%5Cn1.2%5Cn1…	C5520, C5858, C5825	mes-miR169ac MIMAT0029237 Manihot esculenta miR169ac, csi-miR169h-5p MIMAT0048897 Citrus sinensis miR169h-5p, csi-miR169d-5p MIMAT0048891 Citrus sinensis miR169d-5p, cpa-miR169 MIMAT0031805 Carica papaya miR169, csi-miR169c-5p MIMAT0048889 Citrus sinensis miR169c-5p, csi-miR169f-5p MIMAT0048895 Citrus sinensis miR169f-5p, fve-miR169b MIMAT0044513 Fragaria vesca miR169b, stu-miR169e-5p MIMAT003136…	none	New microRNA
	0.996717				CM040443.1	-	8281963-8281982	CM040443.1|-|8281850-8281982|1-20	CAGCCAAGGATGACTTGCCGgcaagggtaatataatttttctgatttattttgatgatgttgccagaaggtttcaattgtggattgtcactagtaatttgtagactaaacccggcaagttgtctttggctacg	http://nibiru.tbi.univie.ac.at/forna/forna.html?id=fasta&file=%3Eheader%5CnCAGCCAAGGATGACTTGCCGgcaagggtaatataatttttctgatttattttgatgatgttgccagaaggtttcaattgtggattgtcactagtaatttgtagactaaacccggcaagttgtctttggctacg%5Cn.((((((((((((((((((((....(((..(((((..((..((((..((((...(((....(((....))).))).....)))).))))..))....))))).)))....))))))))))))))))))))...&colors=%3Eheader%5Cnrange%5C%3Dwhite:blue%5Cn1.2%5Cn1…	C5520, C5858, C5825	mes-miR169ac MIMAT0029237 Manihot esculenta miR169ac, csi-miR169h-5p MIMAT0048897 Citrus sinensis miR169h-5p, csi-miR169d-5p MIMAT0048891 Citrus sinensis miR169d-5p, cpa-miR169 MIMAT0031805 Carica papaya miR169, csi-miR169c-5p MIMAT0048889 Citrus sinensis miR169c-5p, csi-miR169f-5p MIMAT0048895 Citrus sinensis miR169f-5p, fve-miR169b MIMAT0044513 Fragaria vesca miR169b, stu-miR169e-5p MIMAT003136…	none	New microRNA
	0.992468				CM040446.1	-	16960943-16960962	CM040446.1|-|16960877-16960962|1-20	CAGCCAAGGATGACTTGCCGgtatactacagaagtactgttggtacatttttcatttgattccccggcaagttgtccttggctaca	http://nibiru.tbi.univie.ac.at/forna/forna.html?id=fasta&file=%3Eheader%5CnCAGCCAAGGATGACTTGCCGgtatactacagaagtactgttggtacatttttcatttgattccccggcaagttgtccttggctaca%5Cn.((((((((((((((((((((..((((((((.....))).)))))......((....))....))))))))))))))))))))...&colors=%3Eheader%5Cnrange%5C%3Dwhite:blue%5Cn1.2%5Cn1.2%5Cn1.2%5Cn1.2%5Cn1.2%5Cn1.2%5Cn1.2%5Cn1.2%5Cn1.2%5Cn1.2%5Cn1.2%5Cn1.2%5Cn1.2%5Cn1.2%5Cn1.2%…	C5520, C5858, C5825	mes-miR169ac MIMAT0029237 Manihot esculenta miR169ac, csi-miR169h-5p MIMAT0048897 Citrus sinensis miR169h-5p, csi-miR169d-5p MIMAT0048891 Citrus sinensis miR169d-5p, cpa-miR169 MIMAT0031805 Carica papaya miR169, csi-miR169c-5p MIMAT0048889 Citrus sinensis miR169c-5p, csi-miR169f-5p MIMAT0048895 Citrus sinensis miR169f-5p, fve-miR169b MIMAT0044513 Fragaria vesca miR169b, stu-miR169e-5p MIMAT003136…	none	New microRNA
	0.996457				CM040453.1	+	14208295-14208314	CM040453.1|+|14208295-14208368|1-20	CAGCCAAGGATGACTTGCCGactctttataggaatcatattaataatgaagttggcaagttgttcctggctaca	http://nibiru.tbi.univie.ac.at/forna/forna.html?id=fasta&file=%3Eheader%5CnCAGCCAAGGATGACTTGCCGactctttataggaatcatattaataatgaagttggcaagttgttcctggctaca%5Cn.(((((.((((((((((((((((((.....))).((((.......)))).))))))))))))))).)))))...&colors=%3Eheader%5Cnrange%5C%3Dwhite:blue%5Cn1.2%5Cn1.2%5Cn1.2%5Cn1.2%5Cn1.2%5Cn1.2%5Cn1.2%5Cn1.2%5Cn1.2%5Cn1.2%5Cn1.2%5Cn1.2%5Cn1.2%5Cn1.2%5Cn1.2%5Cn1.2%5Cn1.2%5Cn1.2%5Cn…	C5825, C5858, C5520, C5537, C5840	mes-miR169ac MIMAT0029237 Manihot esculenta miR169ac, csi-miR169h-5p MIMAT0048897 Citrus sinensis miR169h-5p, csi-miR169d-5p MIMAT0048891 Citrus sinensis miR169d-5p, cpa-miR169 MIMAT0031805 Carica papaya miR169, bdi-miR169m MIMAT0035516 Brachypodium distachyon miR169m, csi-miR169c-5p MIMAT0048889 Citrus sinensis miR169c-5p, csi-miR169f-5p MIMAT0048895 Citrus sinensis miR169f-5p, fve-miR169b MIMAT…	none	New microRNA
	0.99618				CM040446.1	+	3879850-3879869	CM040446.1|+|3879850-3879971|1-20	CAGCCAAGGATGACTTGCCGccggccgttcatttgtatatttactgatcaaactttatatatatatatatatatatatttggaatttggatcgatcggagcagcaagttgtccttggcttta	http://nibiru.tbi.univie.ac.at/forna/forna.html?id=fasta&file=%3Eheader%5CnCAGCCAAGGATGACTTGCCGccggccgttcatttgtatatttactgatcaaactttatatatatatatatatatatatttggaatttggatcgatcggagcagcaagttgtccttggcttta%5Cn.(((((((((((((((((.((...(((.((....(((....))).(((((((.((((.((((((((....)))))))).)))).))).)))))).))).)).)))))))))))))))))...&colors=%3Eheader%5Cnrange%5C%3Dwhite:blue%5Cn1.2%5Cn1.2%5Cn1.2%5Cn1.2%5Cn1.…	C5825, C5858, C5520, C5537, C5840	mes-miR169ac MIMAT0029237 Manihot esculenta miR169ac, csi-miR169h-5p MIMAT0048897 Citrus sinensis miR169h-5p, csi-miR169d-5p MIMAT0048891 Citrus sinensis miR169d-5p, cpa-miR169 MIMAT0031805 Carica papaya miR169, bdi-miR169m MIMAT0035516 Brachypodium distachyon miR169m, csi-miR169c-5p MIMAT0048889 Citrus sinensis miR169c-5p, csi-miR169f-5p MIMAT0048895 Citrus sinensis miR169f-5p, fve-miR169b MIMAT…	none	New microRNA
	0.996085				CM040446.1	+	3918168-3918187	CM040446.1|+|3918168-3918294|1-20	CAGCCAAGGATGACTTGCCGgccgccgcccattcatttgtttatttactgattaaactatgtatatacatatataaatatatataggaatttggatcgatcggatcggcaaattgtccttggctaca	http://nibiru.tbi.univie.ac.at/forna/forna.html?id=fasta&file=%3Eheader%5CnCAGCCAAGGATGACTTGCCGgccgccgcccattcatttgtttatttactgattaaactatgtatatacatatataaatatatataggaatttggatcgatcggatcggcaaattgtccttggctaca%5Cn.((((((((((((.((((((((((.((.((((((.((((.(((.....))).))))((((((((((..........)))))))))))))..)))..))..))).))))))).))))))))))))...&colors=%3Eheader%5Cnrange%5C%3Dwhite:blue%5Cn1.2%5Cn1.2%5Cn1.2%5C…	C5825, C5858, C5520, C5537, C5840	mes-miR169ac MIMAT0029237 Manihot esculenta miR169ac, csi-miR169h-5p MIMAT0048897 Citrus sinensis miR169h-5p, csi-miR169d-5p MIMAT0048891 Citrus sinensis miR169d-5p, cpa-miR169 MIMAT0031805 Carica papaya miR169, bdi-miR169m MIMAT0035516 Brachypodium distachyon miR169m, csi-miR169c-5p MIMAT0048889 Citrus sinensis miR169c-5p, csi-miR169f-5p MIMAT0048895 Citrus sinensis miR169f-5p, fve-miR169b MIMAT…	none	New microRNA
	0.995644				CM040452.1	+	7201542-7201561	CM040452.1|+|7201542-7201653|1-20	CAGCCAAGGATGACTTGCCGgcgctggatctttttgtgtggttcaatattcctctttagaaatttattgatgatccacaaatggtgaagttggcaagttgttcttggctaca	http://nibiru.tbi.univie.ac.at/forna/forna.html?id=fasta&file=%3Eheader%5CnCAGCCAAGGATGACTTGCCGgcgctggatctttttgtgtggttcaatattcctctttagaaatttattgatgatccacaaatggtgaagttggcaagttgttcttggctaca%5Cn.(((((((((((((((((((((.....(((..((((((.(((((((((....((....))....))))))..))))))))).)))...)))))))))))))))))))))...&colors=%3Eheader%5Cnrange%5C%3Dwhite:blue%5Cn1.2%5Cn1.2%5Cn1.2%5Cn1.2%5Cn1.2%5Cn1.2%5Cn1.2%5Cn1…	C5825, C5858, C5520, C5537, C5840	mes-miR169ac MIMAT0029237 Manihot esculenta miR169ac, csi-miR169h-5p MIMAT0048897 Citrus sinensis miR169h-5p, csi-miR169d-5p MIMAT0048891 Citrus sinensis miR169d-5p, cpa-miR169 MIMAT0031805 Carica papaya miR169, bdi-miR169m MIMAT0035516 Brachypodium distachyon miR169m, csi-miR169c-5p MIMAT0048889 Citrus sinensis miR169c-5p, csi-miR169f-5p MIMAT0048895 Citrus sinensis miR169f-5p, fve-miR169b MIMAT…	none	New microRNA
85	0.996023	GCAGCCAAGGATGACTTGCCG	21	-	CM040453.1	+	14208294-14208314	CM040453.1|+|14208294-14208369|1-21	GCAGCCAAGGATGACTTGCCGactctttataggaatcatattaataatgaagttggcaagttgttcctggctacac	http://nibiru.tbi.univie.ac.at/forna/forna.html?id=fasta&file=%3Eheader%5CnGCAGCCAAGGATGACTTGCCGactctttataggaatcatattaataatgaagttggcaagttgttcctggctacac%5Cn(.(((((.((((((((((((((((((.....))).((((.......)))).))))))))))))))).))))).)..&colors=%3Eheader%5Cnrange%5C%3Dwhite:blue%5Cn1.2%5Cn1.2%5Cn1.2%5Cn1.2%5Cn1.2%5Cn1.2%5Cn1.2%5Cn1.2%5Cn1.2%5Cn1.2%5Cn1.2%5Cn1.2%5Cn1.2%5Cn1.2%5Cn1.2%5Cn1.2%5Cn1.2%5Cn1.2…	C2967, C4221, C2520, C4091, C5167, C5488, C2316, C2907	pab-miR169a MIMAT0044711 Picea abies miR169a, aly-miR169g-5p MIMAT0017497 Arabidopsis lyrata miR169g-5p, ath-miR169f-5p MIMAT0000910 Arabidopsis thaliana miR169f-5p, tcc-miR169m MIMAT0020403 Theobroma cacao miR169m, pab-miR169b MIMAT0044712 Picea abies miR169b, mes-miR169h MIMAT0029216 Manihot esculenta miR169h, gma-miR169p MIMAT0023211 Glycine max miR169p, fve-miR169e MIMAT0044516 Fragaria vesca…	none	New microRNA
	0.993806				CM040446.1	+	3879849-3879869	CM040446.1|+|3879849-3879972|1-21	GCAGCCAAGGATGACTTGCCGccggccgttcatttgtatatttactgatcaaactttatatatatatatatatatatatttggaatttggatcgatcggagcagcaagttgtccttggctttat	http://nibiru.tbi.univie.ac.at/forna/forna.html?id=fasta&file=%3Eheader%5CnGCAGCCAAGGATGACTTGCCGccggccgttcatttgtatatttactgatcaaactttatatatatatatatatatatatttggaatttggatcgatcggagcagcaagttgtccttggctttat%5Cn(.(((((((((((((((((.((...(((.((....(((....))).(((((((.((((.((((((((....)))))))).)))).))).)))))).))).)).))))))))))))))))).)..&colors=%3Eheader%5Cnrange%5C%3Dwhite:blue%5Cn1.2%5Cn1.2%5Cn1.2%5Cn1.2%5…	C2967, C4221, C2520, C4091, C5167, C5488, C2316, C2907	pab-miR169a MIMAT0044711 Picea abies miR169a, aly-miR169g-5p MIMAT0017497 Arabidopsis lyrata miR169g-5p, ath-miR169f-5p MIMAT0000910 Arabidopsis thaliana miR169f-5p, tcc-miR169m MIMAT0020403 Theobroma cacao miR169m, pab-miR169b MIMAT0044712 Picea abies miR169b, mes-miR169h MIMAT0029216 Manihot esculenta miR169h, gma-miR169p MIMAT0023211 Glycine max miR169p, fve-miR169e MIMAT0044516 Fragaria vesca…	none	New microRNA
	0.992885				CM040452.1	+	7201541-7201561	CM040452.1|+|7201541-7201654|1-21	GCAGCCAAGGATGACTTGCCGgcgctggatctttttgtgtggttcaatattcctctttagaaatttattgatgatccacaaatggtgaagttggcaagttgttcttggctacat	http://nibiru.tbi.univie.ac.at/forna/forna.html?id=fasta&file=%3Eheader%5CnGCAGCCAAGGATGACTTGCCGgcgctggatctttttgtgtggttcaatattcctctttagaaatttattgatgatccacaaatggtgaagttggcaagttgttcttggctacat%5Cn(.(((((((((((((((((((((.....(((..((((((.(((((((((....((....))....))))))..))))))))).)))...))))))))))))))))))))).)..&colors=%3Eheader%5Cnrange%5C%3Dwhite:blue%5Cn1.2%5Cn1.2%5Cn1.2%5Cn1.2%5Cn1.2%5Cn1.2%5Cn1.2%…	C2967, C4221, C2520, C4091, C5167, C5488, C2316, C2907	pab-miR169a MIMAT0044711 Picea abies miR169a, aly-miR169g-5p MIMAT0017497 Arabidopsis lyrata miR169g-5p, ath-miR169f-5p MIMAT0000910 Arabidopsis thaliana miR169f-5p, tcc-miR169m MIMAT0020403 Theobroma cacao miR169m, pab-miR169b MIMAT0044712 Picea abies miR169b, mes-miR169h MIMAT0029216 Manihot esculenta miR169h, gma-miR169p MIMAT0023211 Glycine max miR169p, fve-miR169e MIMAT0044516 Fragaria vesca…	none	New microRNA
	0.992474				CM040446.1	+	3918167-3918187	CM040446.1|+|3918167-3918295|1-21	GCAGCCAAGGATGACTTGCCGgccgccgcccattcatttgtttatttactgattaaactatgtatatacatatataaatatatataggaatttggatcgatcggatcggcaaattgtccttggctacat	http://nibiru.tbi.univie.ac.at/forna/forna.html?id=fasta&file=%3Eheader%5CnGCAGCCAAGGATGACTTGCCGgccgccgcccattcatttgtttatttactgattaaactatgtatatacatatataaatatatataggaatttggatcgatcggatcggcaaattgtccttggctacat%5Cn(.((((((((((((.((((((((((.((.((((((.((((.(((.....))).))))((((((((((..........)))))))))))))..)))..))..))).))))))).)))))))))))).)..&colors=%3Eheader%5Cnrange%5C%3Dwhite:blue%5Cn1.2%5Cn1.2%5Cn1.…	C2967, C4221, C2520, C4091, C5167, C5488, C2316, C2907	pab-miR169a MIMAT0044711 Picea abies miR169a, aly-miR169g-5p MIMAT0017497 Arabidopsis lyrata miR169g-5p, ath-miR169f-5p MIMAT0000910 Arabidopsis thaliana miR169f-5p, tcc-miR169m MIMAT0020403 Theobroma cacao miR169m, pab-miR169b MIMAT0044712 Picea abies miR169b, mes-miR169h MIMAT0029216 Manihot esculenta miR169h, gma-miR169p MIMAT0023211 Glycine max miR169p, fve-miR169e MIMAT0044516 Fragaria vesca…	none	New microRNA
	0.995646				CM040443.1	-	8281963-8281983	CM040443.1|-|8281849-8281983|1-21	GCAGCCAAGGATGACTTGCCGgcaagggtaatataatttttctgatttattttgatgatgttgccagaaggtttcaattgtggattgtcactagtaatttgtagactaaacccggcaagttgtctttggctacgt	http://nibiru.tbi.univie.ac.at/forna/forna.html?id=fasta&file=%3Eheader%5CnGCAGCCAAGGATGACTTGCCGgcaagggtaatataatttttctgatttattttgatgatgttgccagaaggtttcaattgtggattgtcactagtaatttgtagactaaacccggcaagttgtctttggctacgt%5Cn(.((((((((((((((((((((....(((..(((((..((..((((..((((...(((....(((....))).))).....)))).))))..))....))))).)))....)))))))))))))))))))).)..&colors=%3Eheader%5Cnrange%5C%3Dwhite:blue%5Cn1.2%…	C2675, C3994, C5167, C2524, C4190, C2408, C2518, C2319, C3942, C2298	lus-miR169g MIMAT0027196 Linum usitatissimum miR169g, osa-miR169h MIMAT0001053 Oryza sativa miR169h, mes-miR169v MIMAT0029230 Manihot esculenta miR169v, bna-miR169f MIMAT0005617 Brassica napus miR169f, osa-miR169i-5p.1 MIMAT0001054 Oryza sativa miR169i-5p.1, ptc-miR169j MIMAT0001966 Populus trichocarpa miR169j, mes-miR169o MIMAT0029223 Manihot esculenta miR169o, mtr-miR169f MIMAT0011069 Medicago …	none	New microRNA
	0.994381				CM040443.1	-	8281963-8281983	CM040443.1|-|8281849-8281983|1-21	GCAGCCAAGGATGACTTGCCGgcaagggtaatataatttttctgatttattttgatgatgttgccagaaggtttcaattgtggattgtcactagtaatttgtagactaaacccggcaagttgtctttggctacgt	http://nibiru.tbi.univie.ac.at/forna/forna.html?id=fasta&file=%3Eheader%5CnGCAGCCAAGGATGACTTGCCGgcaagggtaatataatttttctgatttattttgatgatgttgccagaaggtttcaattgtggattgtcactagtaatttgtagactaaacccggcaagttgtctttggctacgt%5Cn(.((((((((((((((((((((....((((((((......((.((....))..))..))))))))....((((((((..((((....)))).......))).)))))....)))))))))))))))))))).)..&colors=%3Eheader%5Cnrange%5C%3Dwhite:blue%5Cn1.2%…	C2675, C3994, C5167, C2524, C4190, C2408, C2518, C2319, C3942, C2298	lus-miR169g MIMAT0027196 Linum usitatissimum miR169g, osa-miR169h MIMAT0001053 Oryza sativa miR169h, mes-miR169v MIMAT0029230 Manihot esculenta miR169v, bna-miR169f MIMAT0005617 Brassica napus miR169f, osa-miR169i-5p.1 MIMAT0001054 Oryza sativa miR169i-5p.1, ptc-miR169j MIMAT0001966 Populus trichocarpa miR169j, mes-miR169o MIMAT0029223 Manihot esculenta miR169o, mtr-miR169f MIMAT0011069 Medicago …	none	New microRNA
86	0.996239	GCAGCCAAGGATGACTTGCC	20	-	CM040443.1	-	8281964-8281983	CM040443.1|-|8281849-8281983|1-20	GCAGCCAAGGATGACTTGCCggcaagggtaatataatttttctgatttattttgatgatgttgccagaaggtttcaattgtggattgtcactagtaatttgtagactaaacccggcaagttgtctttggctacgt	http://nibiru.tbi.univie.ac.at/forna/forna.html?id=fasta&file=%3Eheader%5CnGCAGCCAAGGATGACTTGCCggcaagggtaatataatttttctgatttattttgatgatgttgccagaaggtttcaattgtggattgtcactagtaatttgtagactaaacccggcaagttgtctttggctacgt%5Cn(.((((((((((((((((((((....(((..(((((..((..((((..((((...(((....(((....))).))).....)))).))))..))....))))).)))....)))))))))))))))))))).)..&colors=%3Eheader%5Cnrange%5C%3Dwhite:blue%5Cn1.2%…	C5537	ptc-miR169ab MIMAT0001953 Populus trichocarpa miR169ab	none	New microRNA
	0.995301				CM040443.1	-	8281964-8281983	CM040443.1|-|8281849-8281983|1-20	GCAGCCAAGGATGACTTGCCggcaagggtaatataatttttctgatttattttgatgatgttgccagaaggtttcaattgtggattgtcactagtaatttgtagactaaacccggcaagttgtctttggctacgt	http://nibiru.tbi.univie.ac.at/forna/forna.html?id=fasta&file=%3Eheader%5CnGCAGCCAAGGATGACTTGCCggcaagggtaatataatttttctgatttattttgatgatgttgccagaaggtttcaattgtggattgtcactagtaatttgtagactaaacccggcaagttgtctttggctacgt%5Cn(.((((((((((((((((((((....((((((((......((.((....))..))..))))))))....((((((((..((((....)))).......))).)))))....)))))))))))))))))))).)..&colors=%3Eheader%5Cnrange%5C%3Dwhite:blue%5Cn1.2%…	C5537	ptc-miR169ab MIMAT0001953 Populus trichocarpa miR169ab	none	New microRNA
87	0.996187	TGCAGCCAAGGATGACTTGCC	21	-	CM040443.1	-	8281964-8281984	CM040443.1|-|8281848-8281984|1-21	TGCAGCCAAGGATGACTTGCCggcaagggtaatataatttttctgatttattttgatgatgttgccagaaggtttcaattgtggattgtcactagtaatttgtagactaaacccggcaagttgtctttggctacgtc	http://nibiru.tbi.univie.ac.at/forna/forna.html?id=fasta&file=%3Eheader%5CnTGCAGCCAAGGATGACTTGCCggcaagggtaatataatttttctgatttattttgatgatgttgccagaaggtttcaattgtggattgtcactagtaatttgtagactaaacccggcaagttgtctttggctacgtc%5Cn((.((((((((((((((((((((....(((..(((((..((..((((..((((...(((....(((....))).))).....)))).))))..))....))))).)))....)))))))))))))))))))).))..&colors=%3Eheader%5Cnrange%5C%3Dwhite:blue%5Cn…	C4180	pde-miR169 MIMAT0025329 Pinus densata miR169	none	New microRNA
	0.995134				CM040443.1	-	8281964-8281984	CM040443.1|-|8281848-8281984|1-21	TGCAGCCAAGGATGACTTGCCggcaagggtaatataatttttctgatttattttgatgatgttgccagaaggtttcaattgtggattgtcactagtaatttgtagactaaacccggcaagttgtctttggctacgtc	http://nibiru.tbi.univie.ac.at/forna/forna.html?id=fasta&file=%3Eheader%5CnTGCAGCCAAGGATGACTTGCCggcaagggtaatataatttttctgatttattttgatgatgttgccagaaggtttcaattgtggattgtcactagtaatttgtagactaaacccggcaagttgtctttggctacgtc%5Cn((.((((((((((((((((((((....((((((((......((.((....))..))..))))))))....((((((((..((((....)))).......))).)))))....)))))))))))))))))))).))..&colors=%3Eheader%5Cnrange%5C%3Dwhite:blue%5Cn…	C4180	pde-miR169 MIMAT0025329 Pinus densata miR169	none	New microRNA
88	0.996545	TGAAGTGTTTGGGGGAACTC	20	-	CM040443.1	+	8701301-8701320	CM040443.1|+|8701260-8701320|42-61	gttcccctgaccacttcactgagttctcttacgagcctcacTGAAGTGTTTGGGGGAACTC	http://nibiru.tbi.univie.ac.at/forna/forna.html?id=fasta&file=%3Eheader%5CngttcccctgaccacttcactgagttctcttacgagcctcacTGAAGTGTTTGGGGGAACTC%5Cn((((((((((.(((((((.((((..(((....))).)))).))))))).))))))))))..&colors=%3Eheader%5Cnrange%5C%3Dwhite:blue%5Cn0.8%5Cn0.8%5Cn0.8%5Cn0.8%5Cn0.8%5Cn0.8%5Cn0.8%5Cn0.8%5Cn0.8%5Cn0.8%5Cn0.8%5Cn0.8%5Cn0.8%5Cn0.8%5Cn0.8%5Cn0.8%5Cn0.8%5Cn0.8%5Cn0.8%5Cn0.8%5Cn0.2%5Cn0.2%5…	C5800, C5695	bdi-miR395l-3p MIMAT0020751 Brachypodium distachyon miR395l-3p, bdi-miR395j-3p MIMAT0020749 Brachypodium distachyon miR395j-3p, tae-miR395b MIMAT0018223 Triticum aestivum miR395b, cpa-miR395a MIMAT0031817 Carica papaya miR395a, ata-miR395e-3p MIMAT0037117 Aegilops tauschii miR395e-3p, bdi-miR395k-3p MIMAT0020750 Brachypodium distachyon miR395k-3p, bdi-miR395c-3p MIMAT0020702 Brachypodium distachy…	C5695	tae-miR395b MIMAT0018223 Triticum aestivum miR395b
	0.996522				CM040443.1	+	8727892-8727911	CM040443.1|+|8727849-8727911|44-63	gttcccttgaccacttcactgggttactcattgctcaccctacTGAAGTGTTTGGGGGAACTC	http://nibiru.tbi.univie.ac.at/forna/forna.html?id=fasta&file=%3Eheader%5CngttcccttgaccacttcactgggttactcattgctcaccctacTGAAGTGTTTGGGGGAACTC%5Cn((((((((((.(((((((..((((............))))...))))))).))))))))))..&colors=%3Eheader%5Cnrange%5C%3Dwhite:blue%5Cn0.8%5Cn0.8%5Cn0.8%5Cn0.8%5Cn0.8%5Cn0.8%5Cn0.8%5Cn0.8%5Cn0.8%5Cn0.8%5Cn0.8%5Cn0.8%5Cn0.8%5Cn0.8%5Cn0.8%5Cn0.8%5Cn0.8%5Cn0.8%5Cn0.8%5Cn0.8%5Cn0.2%5Cn0…	C5800, C5695	bdi-miR395l-3p MIMAT0020751 Brachypodium distachyon miR395l-3p, bdi-miR395j-3p MIMAT0020749 Brachypodium distachyon miR395j-3p, tae-miR395b MIMAT0018223 Triticum aestivum miR395b, cpa-miR395a MIMAT0031817 Carica papaya miR395a, ata-miR395e-3p MIMAT0037117 Aegilops tauschii miR395e-3p, bdi-miR395k-3p MIMAT0020750 Brachypodium distachyon miR395k-3p, bdi-miR395c-3p MIMAT0020702 Brachypodium distachy…	C5695	tae-miR395b MIMAT0018223 Triticum aestivum miR395b
	0.996363				CM040443.1	-	8700283-8700302	CM040443.1|-|8700283-8700352|51-70	gttcccctgagcacttcactggtaactctttattagggtttaattcccacTGAAGTGTTTGGGGGAACTC	http://nibiru.tbi.univie.ac.at/forna/forna.html?id=fasta&file=%3Eheader%5CngttcccctgagcacttcactggtaactctttattagggtttaattcccacTGAAGTGTTTGGGGGAACTC%5Cn((((((((((((((((((.(((.((((((.....))))))......))).))))))))))))))))))..&colors=%3Eheader%5Cnrange%5C%3Dwhite:blue%5Cn0.8%5Cn0.8%5Cn0.8%5Cn0.8%5Cn0.8%5Cn0.8%5Cn0.8%5Cn0.8%5Cn0.8%5Cn0.8%5Cn0.8%5Cn0.8%5Cn0.8%5Cn0.8%5Cn0.8%5Cn0.8%5Cn0.8%5Cn0.8%5Cn0.8%5Cn0…	C5800, C5695	bdi-miR395l-3p MIMAT0020751 Brachypodium distachyon miR395l-3p, bdi-miR395j-3p MIMAT0020749 Brachypodium distachyon miR395j-3p, tae-miR395b MIMAT0018223 Triticum aestivum miR395b, cpa-miR395a MIMAT0031817 Carica papaya miR395a, ata-miR395e-3p MIMAT0037117 Aegilops tauschii miR395e-3p, bdi-miR395k-3p MIMAT0020750 Brachypodium distachyon miR395k-3p, bdi-miR395c-3p MIMAT0020702 Brachypodium distachy…	C5695	tae-miR395b MIMAT0018223 Triticum aestivum miR395b
89	0.994367	CTGAAGTGTTTGGGGGAACTC	21	[1, 3]	CM040443.1	-	8700283-8700303	CM040443.1|-|8700283-8700352|50-70	gttcccctgagcacttcactggtaactctttattagggtttaattcccaCTGAAGTGTTTGGGGGAACTC	http://nibiru.tbi.univie.ac.at/forna/forna.html?id=fasta&file=%3Eheader%5CngttcccctgagcacttcactggtaactctttattagggtttaattcccaCTGAAGTGTTTGGGGGAACTC%5Cn((((((((((((((((((.(((.((((((.....))))))......))).))))))))))))))))))..&colors=%3Eheader%5Cnrange%5C%3Dwhite:blue%5Cn0.8%5Cn0.8%5Cn0.8%5Cn0.8%5Cn0.8%5Cn0.8%5Cn0.8%5Cn0.8%5Cn0.8%5Cn0.8%5Cn0.8%5Cn0.8%5Cn0.8%5Cn0.8%5Cn0.8%5Cn0.8%5Cn0.8%5Cn0.8%5Cn0.8%5Cn0…	C2591, C2333, C2332, C5489, C3388	gma-miR395c MIMAT0021626 Glycine max miR395c, ppe-miR395e MIMAT0031483 Prunus persica miR395e, ath-miR395c MIMAT0000940 Arabidopsis thaliana miR395c, aly-miR395f-3p MIMAT0017556 Arabidopsis lyrata miR395f-3p, mdm-miR395g-3p MIMAT0025986 Malus domestica miR395g-3p, aly-miR395e-3p MIMAT0017554 Arabidopsis lyrata miR395e-3p, aly-miR395h-3p MIMAT0017668 Arabidopsis lyrata miR395h-3p, vvi-miR395l MIMA…	C2332	ath-miR395a MIMAT0000938 Arabidopsis thaliana miR395a
	0.995429				CM040443.1	+	8701300-8701320	CM040443.1|+|8701260-8701320|41-61	gttcccctgaccacttcactgagttctcttacgagcctcaCTGAAGTGTTTGGGGGAACTC	http://nibiru.tbi.univie.ac.at/forna/forna.html?id=fasta&file=%3Eheader%5CngttcccctgaccacttcactgagttctcttacgagcctcaCTGAAGTGTTTGGGGGAACTC%5Cn((((((((((.(((((((.((((..(((....))).)))).))))))).))))))))))..&colors=%3Eheader%5Cnrange%5C%3Dwhite:blue%5Cn0.8%5Cn0.8%5Cn0.8%5Cn0.8%5Cn0.8%5Cn0.8%5Cn0.8%5Cn0.8%5Cn0.8%5Cn0.8%5Cn0.8%5Cn0.8%5Cn0.8%5Cn0.8%5Cn0.8%5Cn0.8%5Cn0.8%5Cn0.8%5Cn0.8%5Cn0.8%5Cn0.8%5Cn0.2%5…	C2591, C2354, C2353, C2351, C2468, C2590, C4118, C2593, C2352, C2332, C3998, C5171, C5490, C2355, C2469, C3452, C3197, C2333, C2592, C3388, C5006	osa-miR395a MIMAT0000973 Oryza sativa miR395a, zma-miR395g-3p MIMAT0014004 Zea mays miR395g-3p, gma-miR395c MIMAT0021626 Glycine max miR395c, ppe-miR395e MIMAT0031483 Prunus persica miR395e, ath-miR395c MIMAT0000940 Arabidopsis thaliana miR395c, aly-miR395f-3p MIMAT0017556 Arabidopsis lyrata miR395f-3p, mdm-miR395g-3p MIMAT0025986 Malus domestica miR395g-3p, zma-miR395o-3p MIMAT0014012 Zea mays m…	C2332	ath-miR395a MIMAT0000938 Arabidopsis thaliana miR395a
90	0.992607	ACTGAAGTGTTTGGGGGAACT	21	-	CM040443.1	-	8700284-8700304	CM040443.1|-|8700284-8700351|48-68	ttcccctgagcacttcactggtaactctttattagggtttaattcccACTGAAGTGTTTGGGGGAACT	http://nibiru.tbi.univie.ac.at/forna/forna.html?id=fasta&file=%3Eheader%5CnttcccctgagcacttcactggtaactctttattagggtttaattcccACTGAAGTGTTTGGGGGAACT%5Cn(((((((((((((((((.(((.((((((.....))))))......))).)))))))))))))))))..&colors=%3Eheader%5Cnrange%5C%3Dwhite:blue%5Cn0.8%5Cn0.8%5Cn0.8%5Cn0.8%5Cn0.8%5Cn0.8%5Cn0.8%5Cn0.8%5Cn0.8%5Cn0.8%5Cn0.8%5Cn0.8%5Cn0.8%5Cn0.8%5Cn0.8%5Cn0.8%5Cn0.8%5Cn0.8%5Cn0.8%5Cn0.8%5…	C3452, C3941	gma-miR395d MIMAT0023243 Glycine max miR395d, gma-miR395f MIMAT0023245 Glycine max miR395f, gma-miR395e MIMAT0023244 Glycine max miR395e, gma-miR395g MIMAT0023246 Glycine max miR395g, pab-miR395 MIMAT0018151 Picea abies miR395	none	New microRNA
91	0.993895	CACTGAAGTGTTTGGGGGAAC	21	-	CM040443.1	-	8700285-8700305	CM040443.1|-|8700285-8700350|46-66	tcccctgagcacttcactggtaactctttattagggtttaattccCACTGAAGTGTTTGGGGGAAC	http://nibiru.tbi.univie.ac.at/forna/forna.html?id=fasta&file=%3Eheader%5CntcccctgagcacttcactggtaactctttattagggtttaattccCACTGAAGTGTTTGGGGGAAC%5Cn((((((((((((((((.(((.((((((.....))))))......))).))))))))))))))))..&colors=%3Eheader%5Cnrange%5C%3Dwhite:blue%5Cn0.8%5Cn0.8%5Cn0.8%5Cn0.8%5Cn0.8%5Cn0.8%5Cn0.8%5Cn0.8%5Cn0.8%5Cn0.8%5Cn0.8%5Cn0.8%5Cn0.8%5Cn0.8%5Cn0.8%5Cn0.8%5Cn0.8%5Cn0.8%5Cn0.8%5Cn0.8%5Cn0.…	C5006	mdm-miR395l MIMAT0043626 Malus domestica miR395l	none	New microRNA
92	0.995263	CTGAAGTGTTTGGGGGAACT	20	-	CM040443.1	+	8701300-8701319	CM040443.1|+|8701261-8701319|40-59	ttcccctgaccacttcactgagttctcttacgagcctcaCTGAAGTGTTTGGGGGAACT	http://nibiru.tbi.univie.ac.at/forna/forna.html?id=fasta&file=%3Eheader%5CnttcccctgaccacttcactgagttctcttacgagcctcaCTGAAGTGTTTGGGGGAACT%5Cn(((((((((.(((((((.((((..(((....))).)))).))))))).)))))))))..&colors=%3Eheader%5Cnrange%5C%3Dwhite:blue%5Cn0.8%5Cn0.8%5Cn0.8%5Cn0.8%5Cn0.8%5Cn0.8%5Cn0.8%5Cn0.8%5Cn0.8%5Cn0.8%5Cn0.8%5Cn0.8%5Cn0.8%5Cn0.8%5Cn0.8%5Cn0.8%5Cn0.8%5Cn0.8%5Cn0.8%5Cn0.8%5Cn0.2%5Cn0.2%5Cn0.…	C5554	ppt-miR395 MIMAT0004355 Physcomitrella patens miR395	none	New microRNA
93	0.994444	CTGAAGTGTTTGGGGGAACTCT	22	-	CM040443.1	+	8701300-8701321	CM040443.1|+|8701259-8701321|42-63	agttcccctgaccacttcactgagttctcttacgagcctcaCTGAAGTGTTTGGGGGAACTCT	http://nibiru.tbi.univie.ac.at/forna/forna.html?id=fasta&file=%3Eheader%5CnagttcccctgaccacttcactgagttctcttacgagcctcaCTGAAGTGTTTGGGGGAACTCT%5Cn(((((((((((.(((((((.((((..(((....))).)))).))))))).)))))))))))..&colors=%3Eheader%5Cnrange%5C%3Dwhite:blue%5Cn0.8%5Cn0.8%5Cn0.8%5Cn0.8%5Cn0.8%5Cn0.8%5Cn0.8%5Cn0.8%5Cn0.8%5Cn0.8%5Cn0.8%5Cn0.8%5Cn0.8%5Cn0.8%5Cn0.8%5Cn0.8%5Cn0.8%5Cn0.8%5Cn0.8%5Cn0.8%5Cn0.8%5Cn0…	C1344	sly-miR395a MIMAT0007926 Solanum lycopersicum miR395a,sly-miR395b MIMAT0007927 Solanum lycopersicum miR395b	none	New microRNA
94	0.995872	TGAAGTGTTTGGGGGAACTCT	21	-	CM040443.1	+	8701301-8701321	CM040443.1|+|8701259-8701321|43-63	agttcccctgaccacttcactgagttctcttacgagcctcacTGAAGTGTTTGGGGGAACTCT	http://nibiru.tbi.univie.ac.at/forna/forna.html?id=fasta&file=%3Eheader%5CnagttcccctgaccacttcactgagttctcttacgagcctcacTGAAGTGTTTGGGGGAACTCT%5Cn(((((((((((.(((((((.((((..(((....))).)))).))))))).)))))))))))..&colors=%3Eheader%5Cnrange%5C%3Dwhite:blue%5Cn0.8%5Cn0.8%5Cn0.8%5Cn0.8%5Cn0.8%5Cn0.8%5Cn0.8%5Cn0.8%5Cn0.8%5Cn0.8%5Cn0.8%5Cn0.8%5Cn0.8%5Cn0.8%5Cn0.8%5Cn0.8%5Cn0.8%5Cn0.8%5Cn0.8%5Cn0.8%5Cn0.8%5Cn0…	C5489, C3941	gma-miR395d MIMAT0023243 Glycine max miR395d, gma-miR395f MIMAT0023245 Glycine max miR395f, aof-miR395a MIMAT0049801 Asparagus officinalis miR395a, gma-miR395e MIMAT0023244 Glycine max miR395e, gma-miR395g MIMAT0023246 Glycine max miR395g	C5489	aof-miR395a MIMAT0049801 Asparagus officinalis miR395a
95	0.995111	TGAAGTGTTTGGGGGAACTCC	21	-	CM040443.1	+	8727892-8727912	CM040443.1|+|8727848-8727912|45-65	agttcccttgaccacttcactgggttactcattgctcaccctacTGAAGTGTTTGGGGGAACTCC	http://nibiru.tbi.univie.ac.at/forna/forna.html?id=fasta&file=%3Eheader%5CnagttcccttgaccacttcactgggttactcattgctcaccctacTGAAGTGTTTGGGGGAACTCC%5Cn(((((((((((.(((((((..((((............))))...))))))).)))))))))))..&colors=%3Eheader%5Cnrange%5C%3Dwhite:blue%5Cn0.8%5Cn0.8%5Cn0.8%5Cn0.8%5Cn0.8%5Cn0.8%5Cn0.8%5Cn0.8%5Cn0.8%5Cn0.8%5Cn0.8%5Cn0.8%5Cn0.8%5Cn0.8%5Cn0.8%5Cn0.8%5Cn0.8%5Cn0.8%5Cn0.8%5Cn0.8%5Cn0.8%…	C5489, C3941	gma-miR395d MIMAT0023243 Glycine max miR395d, gma-miR395f MIMAT0023245 Glycine max miR395f, aof-miR395a MIMAT0049801 Asparagus officinalis miR395a, gma-miR395e MIMAT0023244 Glycine max miR395e, gma-miR395g MIMAT0023246 Glycine max miR395g	none	New microRNA
96	0.995753	TTGGATTGAAGGGAGCTCTAC	21	-	CM040445.1	-	13308158-13308178	CM040445.1|-|13308158-13308332|155-175	ggagctccttgaagtccaatagaggttcttgcagggaagatagagctgctgagctatgaatcccacagtcctatcacatatatttctcgggtttttgataggcttgtggcttgcatatctcaggagcttcattacccatctgttagatccttgtTTGGATTGAAGGGAGCTCTAC	http://nibiru.tbi.univie.ac.at/forna/forna.html?id=fasta&file=%3Eheader%5CnggagctccttgaagtccaatagaggttcttgcagggaagatagagctgctgagctatgaatcccacagtcctatcacatatatttctcgggtttttgataggcttgtggcttgcatatctcaggagcttcattacccatctgttagatccttgtTTGGATTGAAGGGAGCTCTAC%5Cn((((((((((..(((((((..((((.(((.(((((...(((.(((((.(((((.((((....((((((.(((((((...((.........))...))))))).))))))....)))).))))).))))).))).....))))).)…	C5159, C2386	osa-miR159f MIMAT0001027 Oryza sativa miR159f, pab-miR159a MIMAT0044685 Picea abies miR159a	none	New microRNA
97	0.996727	TTGGATTGAAGGGAGCTCTA	20	-	CM040445.1	-	13308159-13308178	CM040445.1|-|13308159-13308331|154-173	gagctccttgaagtccaatagaggttcttgcagggaagatagagctgctgagctatgaatcccacagtcctatcacatatatttctcgggtttttgataggcttgtggcttgcatatctcaggagcttcattacccatctgttagatccttgtTTGGATTGAAGGGAGCTCTA	http://nibiru.tbi.univie.ac.at/forna/forna.html?id=fasta&file=%3Eheader%5CngagctccttgaagtccaatagaggttcttgcagggaagatagagctgctgagctatgaatcccacagtcctatcacatatatttctcgggtttttgataggcttgtggcttgcatatctcaggagcttcattacccatctgttagatccttgtTTGGATTGAAGGGAGCTCTA%5Cn(((((((((..(((((((..((((.(((.(((((...(((.(((((.(((((.((((....((((((.(((((((...((.........))...))))))).))))))....)))).))))).))))).))).....))))).))).…	C5727	bdi-miR159a-3p MIMAT0020692 Brachypodium distachyon miR159a-3p	none	New microRNA
98	0.996897	TTTGGATTGAAGGGAGCTCTA	21	[3]	CM040445.1	-	13308159-13308179	CM040445.1|-|13308159-13308331|153-173	gagctccttgaagtccaatagaggttcttgcagggaagatagagctgctgagctatgaatcccacagtcctatcacatatatttctcgggtttttgataggcttgtggcttgcatatctcaggagcttcattacccatctgttagatccttgTTTGGATTGAAGGGAGCTCTA	http://nibiru.tbi.univie.ac.at/forna/forna.html?id=fasta&file=%3Eheader%5CngagctccttgaagtccaatagaggttcttgcagggaagatagagctgctgagctatgaatcccacagtcctatcacatatatttctcgggtttttgataggcttgtggcttgcatatctcaggagcttcattacccatctgttagatccttgTTTGGATTGAAGGGAGCTCTA%5Cn(((((((((..(((((((..((((.(((.(((((...(((.(((((.(((((.((((....((((((.(((((((...((.........))...))))))).))))))....)))).))))).))))).))).....))))).))).…	C4269, C3155, C5095, C2910, C2279, C4179	pvu-miR159a.1 MIMAT0015301 Phaseolus vulgaris miR159a.1, ppe-miR159 MIMAT0031437 Prunus persica miR159, mdm-miR159f MIMAT0043541 Malus domestica miR159f, sly-miR159 MIMAT0009141 Solanum lycopersicum miR159, cme-miR159a MIMAT0026160 Cucumis melo miR159a, fve-miR159a-3p MIMAT0044488 Fragaria vesca miR159a-3p, mes-miR159a-3p MIMAT0024410 Manihot esculenta miR159a-3p, mdm-miR159d MIMAT0043539 Malus d…	C2279	vvi-miR159c MIMAT0005650 Vitis vinifera miR159c
99	0.996878	TTTGGATTGAAGGGAGCTCT	20	-	CM040445.1	-	13308160-13308179	CM040445.1|-|13308160-13308330|152-171	agctccttgaagtccaatagaggttcttgcagggaagatagagctgctgagctatgaatcccacagtcctatcacatatatttctcgggtttttgataggcttgtggcttgcatatctcaggagcttcattacccatctgttagatccttgTTTGGATTGAAGGGAGCTCT	http://nibiru.tbi.univie.ac.at/forna/forna.html?id=fasta&file=%3Eheader%5CnagctccttgaagtccaatagaggttcttgcagggaagatagagctgctgagctatgaatcccacagtcctatcacatatatttctcgggtttttgataggcttgtggcttgcatatctcaggagcttcattacccatctgttagatccttgTTTGGATTGAAGGGAGCTCT%5Cn((((((((..(((((((..((((.(((.(((((...(((.(((((.(((((.((((....((((((.(((((((...((.........))...))))))).))))))....)))).))))).))))).))).....))))).))).)))…	C5548, C5791, C5785	sly-miR319a MIMAT0009145 Solanum lycopersicum miR319a, ppt-miR319b MIMAT0003134 Physcomitrella patens miR319b, pab-miR159b MIMAT0044686 Picea abies miR159b, cpa-miR319 MIMAT0031782 Carica papaya miR319, ppt-miR319a MIMAT0003133 Physcomitrella patens miR319a, mdm-miR159a MIMAT0025898 Malus domestica miR159a, mdm-miR159b MIMAT0025899 Malus domestica miR159b, cpa-miR159b MIMAT0031781 Carica papaya m…	none	New microRNA
100	0.996959	GGAGCTCCTTGAAGTCCAAT	20	-	CM040445.1	-	13308313-13308332	CM040445.1|-|13308158-13308332|1-20	GGAGCTCCTTGAAGTCCAATagaggttcttgcagggaagatagagctgctgagctatgaatcccacagtcctatcacatatatttctcgggtttttgataggcttgtggcttgcatatctcaggagcttcattacccatctgttagatccttgtttggattgaagggagctctac	http://nibiru.tbi.univie.ac.at/forna/forna.html?id=fasta&file=%3Eheader%5CnGGAGCTCCTTGAAGTCCAATagaggttcttgcagggaagatagagctgctgagctatgaatcccacagtcctatcacatatatttctcgggtttttgataggcttgtggcttgcatatctcaggagcttcattacccatctgttagatccttgtttggattgaagggagctctac%5Cn((((((((((..(((((((..((((.(((.(((((...(((.(((((.(((((.((((....((((((.(((((((...((.........))...))))))).))))))....)))).))))).))))).))).....))))).)…	C5737	gma-miR159e-5p MIMAT0021640 Glycine max miR159e-5p	none	New microRNA
101	0.9969	TGGAGCTCCTTGAAGTCCAAT	21	-	CM040445.1	-	13308313-13308333	CM040445.1|-|13308157-13308333|1-21	TGGAGCTCCTTGAAGTCCAATagaggttcttgcagggaagatagagctgctgagctatgaatcccacagtcctatcacatatatttctcgggtttttgataggcttgtggcttgcatatctcaggagcttcattacccatctgttagatccttgtttggattgaagggagctctaca	http://nibiru.tbi.univie.ac.at/forna/forna.html?id=fasta&file=%3Eheader%5CnTGGAGCTCCTTGAAGTCCAATagaggttcttgcagggaagatagagctgctgagctatgaatcccacagtcctatcacatatatttctcgggtttttgataggcttgtggcttgcatatctcaggagcttcattacccatctgttagatccttgtttggattgaagggagctctaca%5Cn(((((((((((..(((((((..((((.(((.(((((...(((.(((((.(((((.((((....((((((.(((((((...((.........))...))))))).))))))....)))).))))).))))).))).....))))…	C2304, C2476	ath-miR159b-5p MIMAT0031889 Arabidopsis thaliana miR159b-5p, aly-miR159b-5p MIMAT0017425 Arabidopsis lyrata miR159b-5p, gma-miR159a-5p MIMAT0020919 Glycine max miR159a-5p	none	New microRNA
102	0.996755	GTGGAGCTCCTTGAAGTCCAA	21	-	CM040445.1	-	13308314-13308334	CM040445.1|-|13308156-13308334|1-21	GTGGAGCTCCTTGAAGTCCAAtagaggttcttgcagggaagatagagctgctgagctatgaatcccacagtcctatcacatatatttctcgggtttttgataggcttgtggcttgcatatctcaggagcttcattacccatctgttagatccttgtttggattgaagggagctctacaa	http://nibiru.tbi.univie.ac.at/forna/forna.html?id=fasta&file=%3Eheader%5CnGTGGAGCTCCTTGAAGTCCAAtagaggttcttgcagggaagatagagctgctgagctatgaatcccacagtcctatcacatatatttctcgggtttttgataggcttgtggcttgcatatctcaggagcttcattacccatctgttagatccttgtttggattgaagggagctctacaa%5Cn((((((((((((..(((((((..((((.(((.(((((...(((.(((((.(((((.((((....((((((.(((((((...((.........))...))))))).))))))....)))).))))).))))).))).....)…	C3472	csi-miR159a-5p MIMAT0037392 Citrus sinensis miR159a-5p	none	New microRNA
103	0.995656	GTGCTCTCTATGCTTCTGTCA	21	-	CM040445.1	-	13452526-13452546	CM040445.1|-|13452526-13452607|62-82	acagaagatagagagcacagatgatgatatgcaaattaatgaagttgcatctcactcctttGTGCTCTCTATGCTTCTGTCA	http://nibiru.tbi.univie.ac.at/forna/forna.html?id=fasta&file=%3Eheader%5CnacagaagatagagagcacagatgatgatatgcaaattaatgaagttgcatctcactcctttGTGCTCTCTATGCTTCTGTCA%5Cn(((((((((((((((((((((.(((((.((((((.((....)).)))))).))).)).)))))))))))))).)))))))..&colors=%3Eheader%5Cnrange%5C%3Dwhite:blue%5Cn0.8%5Cn0.8%5Cn0.8%5Cn0.8%5Cn0.8%5Cn0.8%5Cn0.8%5Cn0.8%5Cn0.8%5Cn0.8%5Cn0.8%5Cn0.8%5Cn0.8%5Cn0.8%5Cn0.8%5Cn0.8%5…	C2277	ath-miR157c-3p MIMAT0031872 Arabidopsis thaliana miR157c-3p,aly-miR157c-3p MIMAT0017418 Arabidopsis lyrata miR157c-3p,cas-miR157b MIMAT0045283 Camelina sativa miR157b,cas-miR157c MIMAT0045284 Camelina sativa miR157c	none	New microRNA
104	0.996568	ACAGAAGATAGAGAGCACAG	20	[1]	CM040445.1	-	13452588-13452607	CM040445.1|-|13452526-13452607|1-20	ACAGAAGATAGAGAGCACAGatgatgatatgcaaattaatgaagttgcatctcactcctttgtgctctctatgcttctgtca	http://nibiru.tbi.univie.ac.at/forna/forna.html?id=fasta&file=%3Eheader%5CnACAGAAGATAGAGAGCACAGatgatgatatgcaaattaatgaagttgcatctcactcctttgtgctctctatgcttctgtca%5Cn(((((((((((((((((((((.(((((.((((((.((....)).)))))).))).)).)))))))))))))).)))))))..&colors=%3Eheader%5Cnrange%5C%3Dwhite:blue%5Cn1.2%5Cn1.2%5Cn1.2%5Cn1.2%5Cn1.2%5Cn1.2%5Cn1.2%5Cn1.2%5Cn1.2%5Cn1.2%5Cn1.2%5Cn1.2%5Cn1.2%5Cn1.2%5Cn1.2%5Cn1.2%5…	C5699	gma-miR156g MIMAT0018339 Glycine max miR156g	C5699	gma-miR156g MIMAT0018339 Glycine max miR156g
105	0.991107	GACAGAAGATAGAGAGCACAG	21	-	CM040445.1	-	13452588-13452608	CM040445.1|-|13452525-13452608|1-21	GACAGAAGATAGAGAGCACAGatgatgatatgcaaattaatgaagttgcatctcactcctttgtgctctctatgcttctgtcat	http://nibiru.tbi.univie.ac.at/forna/forna.html?id=fasta&file=%3Eheader%5CnGACAGAAGATAGAGAGCACAGatgatgatatgcaaattaatgaagttgcatctcactcctttgtgctctctatgcttctgtcat%5Cn((((((((((((((((((((((.(((((.((((((.((....)).)))))).))).)).)))))))))))))).))))))))..&colors=%3Eheader%5Cnrange%5C%3Dwhite:blue%5Cn1.2%5Cn1.2%5Cn1.2%5Cn1.2%5Cn1.2%5Cn1.2%5Cn1.2%5Cn1.2%5Cn1.2%5Cn1.2%5Cn1.2%5Cn1.2%5Cn1.2%5Cn1.2%5Cn1.2%5Cn1…	C5205	pab-miR529h MIMAT0044870 Picea abies miR529h,pab-miR529j MIMAT0044872 Picea abies miR529j	none	New microRNA
106	0.992245	GACAGAAGATAGAGAGCACA	20	-	CM040445.1	-	13452589-13452608	CM040445.1|-|13452525-13452608|1-20	GACAGAAGATAGAGAGCACAgatgatgatatgcaaattaatgaagttgcatctcactcctttgtgctctctatgcttctgtcat	http://nibiru.tbi.univie.ac.at/forna/forna.html?id=fasta&file=%3Eheader%5CnGACAGAAGATAGAGAGCACAgatgatgatatgcaaattaatgaagttgcatctcactcctttgtgctctctatgcttctgtcat%5Cn((((((((((((((((((((((.(((((.((((((.((....)).)))))).))).)).)))))))))))))).))))))))..&colors=%3Eheader%5Cnrange%5C%3Dwhite:blue%5Cn1.2%5Cn1.2%5Cn1.2%5Cn1.2%5Cn1.2%5Cn1.2%5Cn1.2%5Cn1.2%5Cn1.2%5Cn1.2%5Cn1.2%5Cn1.2%5Cn1.2%5Cn1.2%5Cn1.2%5Cn1…	C5562, C5563, C5909	pta-miR156a MIMAT0004988 Pinus taeda miR156a, cas-miR156i MIMAT0045278 Camelina sativa miR156i, pta-miR156b MIMAT0004989 Pinus taeda miR156b	none	New microRNA
107	0.995709	TGACAGAAGATAGAGAGCACA	21	-	CM040445.1	-	13452589-13452609	CM040445.1|-|13452524-13452609|1-21	TGACAGAAGATAGAGAGCACAgatgatgatatgcaaattaatgaagttgcatctcactcctttgtgctctctatgcttctgtcatc	http://nibiru.tbi.univie.ac.at/forna/forna.html?id=fasta&file=%3Eheader%5CnTGACAGAAGATAGAGAGCACAgatgatgatatgcaaattaatgaagttgcatctcactcctttgtgctctctatgcttctgtcatc%5Cn(((((((((((((((((((((((.(((((.((((((.((....)).)))))).))).)).)))))))))))))).)))))))))..&colors=%3Eheader%5Cnrange%5C%3Dwhite:blue%5Cn1.2%5Cn1.2%5Cn1.2%5Cn1.2%5Cn1.2%5Cn1.2%5Cn1.2%5Cn1.2%5Cn1.2%5Cn1.2%5Cn1.2%5Cn1.2%5Cn1.2%5Cn1.2%5Cn1.2%…	C2379, C5448, C2475	csi-miR156h-5p MIMAT0048989 Citrus sinensis miR156h-5p, far-miR156a MIMAT0018368 Festuca arundinacea miR156a, mdm-miR156q MIMAT0025883 Malus domestica miR156q, osa-miR156k MIMAT0001020 Oryza sativa miR156k, mdm-miR156p MIMAT0025882 Malus domestica miR156p, zma-miR156j-5p MIMAT0001710 Zea mays miR156j-5p, mtr-miR156a MIMAT0001654 Medicago truncatula miR156a, mdm-miR156r MIMAT0025884 Malus domestic…	none	New microRNA
108	0.99583	TGACAGAAGATAGAGAGCAC	20	-	CM040445.1	-	13452590-13452609	CM040445.1|-|13452524-13452609|1-20	TGACAGAAGATAGAGAGCACagatgatgatatgcaaattaatgaagttgcatctcactcctttgtgctctctatgcttctgtcatc	http://nibiru.tbi.univie.ac.at/forna/forna.html?id=fasta&file=%3Eheader%5CnTGACAGAAGATAGAGAGCACagatgatgatatgcaaattaatgaagttgcatctcactcctttgtgctctctatgcttctgtcatc%5Cn(((((((((((((((((((((((.(((((.((((((.((....)).)))))).))).)).)))))))))))))).)))))))))..&colors=%3Eheader%5Cnrange%5C%3Dwhite:blue%5Cn1.2%5Cn1.2%5Cn1.2%5Cn1.2%5Cn1.2%5Cn1.2%5Cn1.2%5Cn1.2%5Cn1.2%5Cn1.2%5Cn1.2%5Cn1.2%5Cn1.2%5Cn1.2%5Cn1.2%…	C5910, C5687, C5496, C5890, C5505	mdm-miR156aa MIMAT0025893 Malus domestica miR156aa, nta-miR156i MIMAT0024637 Nicotiana tabacum miR156i, aqc-miR156a MIMAT0012551 Aquilegia caerulea miR156a, nta-miR156g MIMAT0024635 Nicotiana tabacum miR156g, pab-miR156z MIMAT0045249 Picea abies miR156z, aly-miR156h-5p MIMAT0017411 Arabidopsis lyrata miR156h-5p, ath-miR157d MIMAT0000175 Arabidopsis thaliana miR157d, hpa-miR156a MIMAT0025494 Helia…	C5496	ath-miR157d MIMAT0000175 Arabidopsis thaliana miR157d
109	0.991108	CTATTGGACTGAAGGGAGCTCC	22	-	CM040445.1	-	13954552-13954573	CM040445.1|-|13954552-13954754|182-203	agctcctttcaggccaataacgagggctgagtagtggcaagagctgccatctcatgcacgaggctaggcttaatatttttattttctggaggatatgatatgtaaccaagcaatcgatctgagtgttaagtttagccaggtgcatgacgtgggagcaactccttccacttgctttgtccgcCTATTGGACTGAAGGGAGCTCC	http://nibiru.tbi.univie.ac.at/forna/forna.html?id=fasta&file=%3Eheader%5CnagctcctttcaggccaataacgagggctgagtagtggcaagagctgccatctcatgcacgaggctaggcttaatatttttattttctggaggatatgatatgtaaccaagcaatcgatctgagtgttaagtttagccaggtgcatgacgtgggagcaactccttccacttgctttgtccgcCTATTGGACTGAAGGGAGCTCC%5Cn((((((((((((.((((((....((((.(((((((((.(((.(((.((((.((((((((..((((((((((((((((((((.....))))((((..(((.(((......)))))).)…	C1635	gma-miR319g MIMAT0021661 Glycine max miR319g,gma-miR319l MIMAT0021666 Glycine max miR319l	none	New microRNA
110	0.994082	CTATTGGACTGAAGGGAGCTC	21	-	CM040445.1	-	13954553-13954573	CM040445.1|-|13954553-13954753|181-201	gctcctttcaggccaataacgagggctgagtagtggcaagagctgccatctcatgcacgaggctaggcttaatatttttattttctggaggatatgatatgtaaccaagcaatcgatctgagtgttaagtttagccaggtgcatgacgtgggagcaactccttccacttgctttgtccgcCTATTGGACTGAAGGGAGCTC	http://nibiru.tbi.univie.ac.at/forna/forna.html?id=fasta&file=%3Eheader%5CngctcctttcaggccaataacgagggctgagtagtggcaagagctgccatctcatgcacgaggctaggcttaatatttttattttctggaggatatgatatgtaaccaagcaatcgatctgagtgttaagtttagccaggtgcatgacgtgggagcaactccttccacttgctttgtccgcCTATTGGACTGAAGGGAGCTC%5Cn(((((((((((.((((((....((((.(((((((((.(((.(((.((((.((((((((..((((((((((((((((((((.....))))((((..(((.(((......)))))).))))…	C4269, C5095, C2506	lus-miR159a MIMAT0027182 Linum usitatissimum miR159a, ptc-miR159c MIMAT0001906 Populus trichocarpa miR159c, mes-miR159d MIMAT0029178 Manihot esculenta miR159d, fve-miR159b MIMAT0044489 Fragaria vesca miR159b, mes-miR159c MIMAT0029177 Manihot esculenta miR159c	none	New microRNA
111	0.996928	TGGAGGCAGCGGTTCATCGATC	22	-	CM040445.1	+	14511487-14511508	CM040445.1|+|14511487-14511577|1-22	TGGAGGCAGCGGTTCATCGATCtcttcctggcaattttgttgtgaaaataacacaaatacacgaatcgatcgataaacctctgcatccagc	http://nibiru.tbi.univie.ac.at/forna/forna.html?id=fasta&file=%3Eheader%5CnTGGAGGCAGCGGTTCATCGATCtcttcctggcaattttgttgtgaaaataacacaaatacacgaatcgatcgataaacctctgcatccagc%5Cn((((.((((.((((.(((((((..(((.((...((((((((((....)))))).)))).)).)))..))))))).)))).)))).))))..&colors=%3Eheader%5Cnrange%5C%3Dwhite:blue%5Cn1.2%5Cn1.2%5Cn1.2%5Cn1.2%5Cn1.2%5Cn1.2%5Cn1.2%5Cn1.2%5Cn1.2%5Cn1.2%5Cn1.2%5Cn1.2%5Cn1.2%5Cn1…	C1201	ath-miR162a-5p MIMAT0031876 Arabidopsis thaliana miR162a-5p,ath-miR162b-5p MIMAT0031877 Arabidopsis thaliana miR162b-5p,csi-miR162-5p MIMAT0017388 Citrus sinensis miR162-5p	C1201	ath-miR162a-5p MIMAT0031876 Arabidopsis thaliana miR162a-5p,ath-miR162b-5p MIMAT0031877 Arabidopsis thaliana miR162b-5p,csi-miR162-5p MIMAT0017388 Citrus sinensis miR162-5p
112	0.994635	ATCGATGAACCGCTGCCTCC	20	-	CM040445.1	-	14511488-14511507	CM040445.1|-|14511488-14511572|66-85	atgcagaggtttatcgatcgattcgtgtatttgtgttattttcacaacaaaattgccaggaagagATCGATGAACCGCTGCCTCC	http://nibiru.tbi.univie.ac.at/forna/forna.html?id=fasta&file=%3Eheader%5CnatgcagaggtttatcgatcgattcgtgtatttgtgttattttcacaacaaaattgccaggaagagATCGATGAACCGCTGCCTCC%5Cn(.((((.((((((((((((..(((..(((.((.((((........)))).)).)))...)))..)))))))))))).)))).)..&colors=%3Eheader%5Cnrange%5C%3Dwhite:blue%5Cn0.8%5Cn0.8%5Cn0.8%5Cn0.8%5Cn0.8%5Cn0.8%5Cn0.8%5Cn0.8%5Cn0.8%5Cn0.8%5Cn0.8%5Cn0.8%5Cn0.8%5Cn0.8%5Cn0.8%5C…	C5912	cas-miR162b MIMAT0045372 Camelina sativa miR162b	C5912	cas-miR162b MIMAT0045372 Camelina sativa miR162b
113	0.996786	GGAGGCAGCGGTTCATCGATC	21	-	CM040445.1	+	14511488-14511508	CM040445.1|+|14511488-14511576|1-21	GGAGGCAGCGGTTCATCGATCtcttcctggcaattttgttgtgaaaataacacaaatacacgaatcgatcgataaacctctgcatccag	http://nibiru.tbi.univie.ac.at/forna/forna.html?id=fasta&file=%3Eheader%5CnGGAGGCAGCGGTTCATCGATCtcttcctggcaattttgttgtgaaaataacacaaatacacgaatcgatcgataaacctctgcatccag%5Cn(((.((((.((((.(((((((..(((.((...((((((((((....)))))).)))).)).)))..))))))).)))).)))).)))..&colors=%3Eheader%5Cnrange%5C%3Dwhite:blue%5Cn1.2%5Cn1.2%5Cn1.2%5Cn1.2%5Cn1.2%5Cn1.2%5Cn1.2%5Cn1.2%5Cn1.2%5Cn1.2%5Cn1.2%5Cn1.2%5Cn1.2%5Cn1.2%5…	C3249	aly-miR162a-5p MIMAT0017445 Arabidopsis lyrata miR162a-5p,aly-miR162b-5p MIMAT0017447 Arabidopsis lyrata miR162b-5p,stu-miR162a-5p MIMAT0031279 Solanum tuberosum miR162a-5p,stu-miR162b-5p MIMAT0031281 Solanum tuberosum miR162b-5p,bra-miR162-5p MIMAT0035830 Brassica rapa miR162-5p,eun-miR162-5p MIMAT0041055 Eugenia uniflora miR162-5p,fve-miR162-5p MIMAT0044493 Fragaria vesca miR162-5p	C3249	aly-miR162a-5p MIMAT0017445 Arabidopsis lyrata miR162a-5p,aly-miR162b-5p MIMAT0017447 Arabidopsis lyrata miR162b-5p,stu-miR162a-5p MIMAT0031279 Solanum tuberosum miR162a-5p,stu-miR162b-5p MIMAT0031281 Solanum tuberosum miR162b-5p,bra-miR162-5p MIMAT0035830 Brassica rapa miR162-5p,eun-miR162-5p MIMAT0041055 Eugenia uniflora miR162-5p,fve-miR162-5p MIMAT0044493 Fragaria vesca miR162-5p
114	0.996921	TCGATAAACCTCTGCATCCA	20	-	CM040445.1	+	14511556-14511575	CM040445.1|+|14511489-14511575|68-87	gaggcagcggttcatcgatctcttcctggcaattttgttgtgaaaataacacaaatacacgaatcgaTCGATAAACCTCTGCATCCA	http://nibiru.tbi.univie.ac.at/forna/forna.html?id=fasta&file=%3Eheader%5CngaggcagcggttcatcgatctcttcctggcaattttgttgtgaaaataacacaaatacacgaatcgaTCGATAAACCTCTGCATCCA%5Cn((.((((.((((.(((((((..(((.((...((((((((((....)))))).)))).)).)))..))))))).)))).)))).))..&colors=%3Eheader%5Cnrange%5C%3Dwhite:blue%5Cn0.8%5Cn0.8%5Cn0.8%5Cn0.8%5Cn0.8%5Cn0.8%5Cn0.8%5Cn0.8%5Cn0.8%5Cn0.8%5Cn0.8%5Cn0.8%5Cn0.8%5Cn0.8%5Cn0.…	C5511	zma-miR162-3p MIMAT0001376 Zea mays miR162-3p,gma-miR162a MIMAT0007353 Glycine max miR162a,cas-miR162a MIMAT0045294 Camelina sativa miR162a	C5511	zma-miR162-3p MIMAT0001376 Zea mays miR162-3p,gma-miR162a MIMAT0007353 Glycine max miR162a,cas-miR162a MIMAT0045294 Camelina sativa miR162a
115	0.996599	TCGATAAACCTCTGCATCCAG	21	-	CM040445.1	+	14511556-14511576	CM040445.1|+|14511488-14511576|69-89	ggaggcagcggttcatcgatctcttcctggcaattttgttgtgaaaataacacaaatacacgaatcgaTCGATAAACCTCTGCATCCAG	http://nibiru.tbi.univie.ac.at/forna/forna.html?id=fasta&file=%3Eheader%5CnggaggcagcggttcatcgatctcttcctggcaattttgttgtgaaaataacacaaatacacgaatcgaTCGATAAACCTCTGCATCCAG%5Cn(((.((((.((((.(((((((..(((.((...((((((((((....)))))).)))).)).)))..))))))).)))).)))).)))..&colors=%3Eheader%5Cnrange%5C%3Dwhite:blue%5Cn0.8%5Cn0.8%5Cn0.8%5Cn0.8%5Cn0.8%5Cn0.8%5Cn0.8%5Cn0.8%5Cn0.8%5Cn0.8%5Cn0.8%5Cn0.8%5Cn0.8%5Cn0.8%5…	C3645, C2285, C3982, C2393, C4188	pab-miR162a MIMAT0044694 Picea abies miR162a, fve-miR162-3p MIMAT0044494 Fragaria vesca miR162-3p, cpa-miR162a MIMAT0005567 Carica papaya miR162a, tcc-miR162 MIMAT0020379 Theobroma cacao miR162, aly-miR162b-3p MIMAT0017448 Arabidopsis lyrata miR162b-3p, mes-miR162 MIMAT0029187 Manihot esculenta miR162, mdm-miR162b MIMAT0025906 Malus domestica miR162b, nta-miR162a MIMAT0024644 Nicotiana tabacum mi…	C2285	ath-miR162a-3p MIMAT0000182 Arabidopsis thaliana miR162a-3p
116	0.99287	CACTCTCCCTCAAGGGCTTC	20	-	CM040445.1	-	1902240-1902259	CM040445.1|-|1902156-1902259|1-20	CACTCTCCCTCAAGGGCTTCtgcttacagcccgggcaatcagaaatgtaaagtttggatttctggtacaaagggcaaggtaagaagcacttgggggagatcgaa	http://nibiru.tbi.univie.ac.at/forna/forna.html?id=fasta&file=%3Eheader%5CnCACTCTCCCTCAAGGGCTTCtgcttacagcccgggcaatcagaaatgtaaagtttggatttctggtacaaagggcaaggtaagaagcacttgggggagatcgaa%5Cn(..(((((((((((.((((((((((...((((.....(((((((((.(((...))).))))))))).....)))).)))).)))))).)))))))))))..)..&colors=%3Eheader%5Cnrange%5C%3Dwhite:blue%5Cn1.2%5Cn1.2%5Cn1.2%5Cn1.2%5Cn1.2%5Cn1.2%5Cn1.2%5Cn1.2%5Cn1.2%5Cn1.2…	C5555	ppt-miR477c MIMAT0004359 Physcomitrella patens miR477c,ppt-miR477a-5p MIMAT0004360 Physcomitrella patens miR477a-5p,ppt-miR477d MIMAT0005051 Physcomitrella patens miR477d,ppt-miR477e MIMAT0005052 Physcomitrella patens miR477e,ppt-miR477b MIMAT0005375 Physcomitrella patens miR477b	none	New microRNA
	0.990799				CM040445.1	-	1901916-1901935	CM040445.1|-|1901862-1901935|1-20	CACTCTCCCTCAAGGGCTTCtggatttggcctgttcgatctaagacttatactgaggtccttggggagagtgga	http://nibiru.tbi.univie.ac.at/forna/forna.html?id=fasta&file=%3Eheader%5CnCACTCTCCCTCAAGGGCTTCtggatttggcctgttcgatctaagacttatactgaggtccttggggagagtgga%5Cn(((((((((.((((((((((...((..((.((..........)).)).))...)))))))))))))))))))..&colors=%3Eheader%5Cnrange%5C%3Dwhite:blue%5Cn1.2%5Cn1.2%5Cn1.2%5Cn1.2%5Cn1.2%5Cn1.2%5Cn1.2%5Cn1.2%5Cn1.2%5Cn1.2%5Cn1.2%5Cn1.2%5Cn1.2%5Cn1.2%5Cn1.2%5Cn1.2%5Cn1.2%5Cn1.2%5Cn…	C5555	ppt-miR477c MIMAT0004359 Physcomitrella patens miR477c,ppt-miR477a-5p MIMAT0004360 Physcomitrella patens miR477a-5p,ppt-miR477d MIMAT0005051 Physcomitrella patens miR477d,ppt-miR477e MIMAT0005052 Physcomitrella patens miR477e,ppt-miR477b MIMAT0005375 Physcomitrella patens miR477b	none	New microRNA
117	0.996873	CACTCTCCCTCAAGGACTTCC	21	-	CM040445.1	-	1902066-1902086	CM040445.1|-|1902009-1902086|1-21	CACTCTCCCTCAAGGACTTCCagcaatggcaaacgcatgcattcagcggccaggcctgaggtctttggggacagtgga	http://nibiru.tbi.univie.ac.at/forna/forna.html?id=fasta&file=%3Eheader%5CnCACTCTCCCTCAAGGACTTCCagcaatggcaaacgcatgcattcagcggccaggcctgaggtctttggggacagtgga%5Cn((((.((((.((((((((((..((..((((....((.........)).)))).))..)))))))))))))).))))..&colors=%3Eheader%5Cnrange%5C%3Dwhite:blue%5Cn1.2%5Cn1.2%5Cn1.2%5Cn1.2%5Cn1.2%5Cn1.2%5Cn1.2%5Cn1.2%5Cn1.2%5Cn1.2%5Cn1.2%5Cn1.2%5Cn1.2%5Cn1.2%5Cn1.2%5Cn1.2%5Cn1.2%5C…	C4274	mes-miR477i MIMAT0029289 Manihot esculenta miR477i,aof-miR477a MIMAT0049810 Asparagus officinalis miR477a	none	New microRNA
118	0.992964	CACTCTCCCTCAAGGACTTC	20	-	CM040445.1	-	1902067-1902086	CM040445.1|-|1902009-1902086|1-20	CACTCTCCCTCAAGGACTTCcagcaatggcaaacgcatgcattcagcggccaggcctgaggtctttggggacagtgga	http://nibiru.tbi.univie.ac.at/forna/forna.html?id=fasta&file=%3Eheader%5CnCACTCTCCCTCAAGGACTTCcagcaatggcaaacgcatgcattcagcggccaggcctgaggtctttggggacagtgga%5Cn((((.((((.((((((((((..((..((((....((.........)).)))).))..)))))))))))))).))))..&colors=%3Eheader%5Cnrange%5C%3Dwhite:blue%5Cn1.2%5Cn1.2%5Cn1.2%5Cn1.2%5Cn1.2%5Cn1.2%5Cn1.2%5Cn1.2%5Cn1.2%5Cn1.2%5Cn1.2%5Cn1.2%5Cn1.2%5Cn1.2%5Cn1.2%5Cn1.2%5Cn1.2%5C…	C5657, C5793, C5794	mes-miR477e MIMAT0029294 Manihot esculenta miR477e, aqc-miR477e MIMAT0012584 Aquilegia caerulea miR477e, mes-miR477b MIMAT0029291 Manihot esculenta miR477b, aqc-miR477b MIMAT0012586 Aquilegia caerulea miR477b, mes-miR477d MIMAT0029293 Manihot esculenta miR477d, aqc-miR477a MIMAT0012585 Aquilegia caerulea miR477a, mes-miR477a MIMAT0029290 Manihot esculenta miR477a, mes-miR477c MIMAT0029292 Manihot…	none	New microRNA
119	0.995652	TCACTCTCCCTCAAGGACTTC	21	-	CM040445.1	-	1902067-1902087	CM040445.1|-|1902008-1902087|1-21	TCACTCTCCCTCAAGGACTTCcagcaatggcaaacgcatgcattcagcggccaggcctgaggtctttggggacagtggac	http://nibiru.tbi.univie.ac.at/forna/forna.html?id=fasta&file=%3Eheader%5CnTCACTCTCCCTCAAGGACTTCcagcaatggcaaacgcatgcattcagcggccaggcctgaggtctttggggacagtggac%5Cn(((((.((((.((((((((((..((..((((....((.........)).)))).))..)))))))))))))).)))))..&colors=%3Eheader%5Cnrange%5C%3Dwhite:blue%5Cn1.2%5Cn1.2%5Cn1.2%5Cn1.2%5Cn1.2%5Cn1.2%5Cn1.2%5Cn1.2%5Cn1.2%5Cn1.2%5Cn1.2%5Cn1.2%5Cn1.2%5Cn1.2%5Cn1.2%5Cn1.2%5Cn1.…	C4020, C3485, C4273, C5104	mes-miR477h MIMAT0029288 Manihot esculenta miR477h, csi-miR477c-5p MIMAT0018474 Citrus sinensis miR477c-5p, fve-miR477a MIMAT0044556 Fragaria vesca miR477a, nta-miR477a MIMAT0024721 Nicotiana tabacum miR477a	none	New microRNA
120	0.995468	CTCTCCCTCAAGGGCTTCTG	20	-	CM040445.1	-	1902238-1902257	CM040445.1|-|1902158-1902257|1-20	CTCTCCCTCAAGGGCTTCTGcttacagcccgggcaatcagaaatgtaaagtttggatttctggtacaaagggcaaggtaagaagcacttgggggagatcg	http://nibiru.tbi.univie.ac.at/forna/forna.html?id=fasta&file=%3Eheader%5CnCTCTCCCTCAAGGGCTTCTGcttacagcccgggcaatcagaaatgtaaagtttggatttctggtacaaagggcaaggtaagaagcacttgggggagatcg%5Cn.(((((((((((.((((((((((...((((.....(((((((((.(((...))).))))))))).....)))).)))).)))))).)))))))))))...&colors=%3Eheader%5Cnrange%5C%3Dwhite:blue%5Cn1.2%5Cn1.2%5Cn1.2%5Cn1.2%5Cn1.2%5Cn1.2%5Cn1.2%5Cn1.2%5Cn1.2%5Cn1.2%5Cn1.2%…	C5789, C5793	mes-miR477e MIMAT0029294 Manihot esculenta miR477e, mes-miR477b MIMAT0029291 Manihot esculenta miR477b, cme-miR477b MIMAT0026102 Cucumis melo miR477b, mes-miR477a MIMAT0029290 Manihot esculenta miR477a, mes-miR477c MIMAT0029292 Manihot esculenta miR477c	C5793	mes-miR477a MIMAT0029290 Manihot esculenta miR477a
121	0.991541	ACTCTCCCTCAAGGGCTTCTG	21	-	CM040445.1	-	1902238-1902258	CM040445.1|-|1902157-1902258|1-21	ACTCTCCCTCAAGGGCTTCTGcttacagcccgggcaatcagaaatgtaaagtttggatttctggtacaaagggcaaggtaagaagcacttgggggagatcga	http://nibiru.tbi.univie.ac.at/forna/forna.html?id=fasta&file=%3Eheader%5CnACTCTCCCTCAAGGGCTTCTGcttacagcccgggcaatcagaaatgtaaagtttggatttctggtacaaagggcaaggtaagaagcacttgggggagatcga%5Cn..(((((((((((.((((((((((...((((.....(((((((((.(((...))).))))))))).....)))).)))).)))))).)))))))))))....&colors=%3Eheader%5Cnrange%5C%3Dwhite:blue%5Cn1.2%5Cn1.2%5Cn1.2%5Cn1.2%5Cn1.2%5Cn1.2%5Cn1.2%5Cn1.2%5Cn1.2%5Cn1.2%5Cn…	C4021, C4020, C4478, C4477	nta-miR477b MIMAT0024722 Nicotiana tabacum miR477b, stu-miR477a-5p MIMAT0031326 Solanum tuberosum miR477a-5p, nta-miR477a MIMAT0024721 Nicotiana tabacum miR477a, stu-miR477b-5p MIMAT0031328 Solanum tuberosum miR477b-5p	C4020	nta-miR477a MIMAT0024721 Nicotiana tabacum miR477a
122	0.991502	ACTCTCCCTCAAGGGCTTCT	20	-	CM040445.1	-	1902239-1902258	CM040445.1|-|1902157-1902258|1-20	ACTCTCCCTCAAGGGCTTCTgcttacagcccgggcaatcagaaatgtaaagtttggatttctggtacaaagggcaaggtaagaagcacttgggggagatcga	http://nibiru.tbi.univie.ac.at/forna/forna.html?id=fasta&file=%3Eheader%5CnACTCTCCCTCAAGGGCTTCTgcttacagcccgggcaatcagaaatgtaaagtttggatttctggtacaaagggcaaggtaagaagcacttgggggagatcga%5Cn..(((((((((((.((((((((((...((((.....(((((((((.(((...))).))))))))).....)))).)))).)))))).)))))))))))....&colors=%3Eheader%5Cnrange%5C%3Dwhite:blue%5Cn1.2%5Cn1.2%5Cn1.2%5Cn1.2%5Cn1.2%5Cn1.2%5Cn1.2%5Cn1.2%5Cn1.2%5Cn1.2%5Cn…	C5657, C5794	mes-miR477d MIMAT0029293 Manihot esculenta miR477d, aqc-miR477e MIMAT0012584 Aquilegia caerulea miR477e, aqc-miR477b MIMAT0012586 Aquilegia caerulea miR477b, aqc-miR477a MIMAT0012585 Aquilegia caerulea miR477a	none	New microRNA
123	0.99691	AGAGCTTTCTTCAGTCCACTT	21	-	CM040445.1	+	2147419-2147439	CM040445.1|+|2147419-2147587|1-21	AGAGCTTTCTTCAGTCCACTTatgggtggtaataggatttaattagctgccgactcattcatccaaatactgagttaaaggtcaaaatgattactcagtaaatgagtgaatgatgcgggagacaaattgaatcttaggcttcctgtacttggactgaagggagctccct	http://nibiru.tbi.univie.ac.at/forna/forna.html?id=fasta&file=%3Eheader%5CnAGAGCTTTCTTCAGTCCACTTatgggtggtaataggatttaattagctgccgactcattcatccaaatactgagttaaaggtcaaaatgattactcagtaaatgagtgaatgatgcgggagacaaattgaatcttaggcttcctgtacttggactgaagggagctccct%5Cn.(((((((((((((((((..((((((.(((..((((((((((((..((.(((..((((((((.((..((((((((....(((((...)))))))))))))..)).))))))))..))).))...)))))))))))).))).))))))..))…	C3244, C4471, C3659, C2470	stu-miR319a-5p MIMAT0031277 Solanum tuberosum miR319a-5p, mtr-miR319d-5p MIMAT0029982 Medicago truncatula miR319d-5p, bdi-miR319b-5p MIMAT0027099 Brachypodium distachyon miR319b-5p, aly-miR319b-5p MIMAT0017431 Arabidopsis lyrata miR319b-5p, cas-miR319b MIMAT0045332 Camelina sativa miR319b, mtr-miR319a-5p MIMAT0026556 Medicago truncatula miR319a-5p	none	New microRNA
124	0.996191	GAGCTTTCTTCAGTCCACTT	20	-	CM040445.1	+	2147420-2147439	CM040445.1|+|2147420-2147586|1-20	GAGCTTTCTTCAGTCCACTTatgggtggtaataggatttaattagctgccgactcattcatccaaatactgagttaaaggtcaaaatgattactcagtaaatgagtgaatgatgcgggagacaaattgaatcttaggcttcctgtacttggactgaagggagctccc	http://nibiru.tbi.univie.ac.at/forna/forna.html?id=fasta&file=%3Eheader%5CnGAGCTTTCTTCAGTCCACTTatgggtggtaataggatttaattagctgccgactcattcatccaaatactgagttaaaggtcaaaatgattactcagtaaatgagtgaatgatgcgggagacaaattgaatcttaggcttcctgtacttggactgaagggagctccc%5Cn(((((((((((((((((..((((((.(((..((((((((((((..((.(((..((((((((.((..((((((((....(((((...)))))))))))))..)).))))))))..))).))...)))))))))))).))).))))))..)))))…	C5786, C5530, C5915	mdm-miR319g MIMAT0043569 Malus domestica miR319g, zma-miR319a-5p MIMAT0015180 Zea mays miR319a-5p, mdm-miR319f MIMAT0043568 Malus domestica miR319f, csi-miR159c-5p MIMAT0048862 Citrus sinensis miR159c-5p, mdm-miR319e MIMAT0043567 Malus domestica miR319e, mdm-miR319b-5p MIMAT0037468 Malus domestica miR319b-5p, zma-miR319c-5p MIMAT0015181 Zea mays miR319c-5p	none	New microRNA
125	0.992014	GAGCTTTCTTCAGTCCACTTA	21	-	CM040445.1	+	2147420-2147440	CM040445.1|+|2147420-2147586|1-21	GAGCTTTCTTCAGTCCACTTAtgggtggtaataggatttaattagctgccgactcattcatccaaatactgagttaaaggtcaaaatgattactcagtaaatgagtgaatgatgcgggagacaaattgaatcttaggcttcctgtacttggactgaagggagctccc	http://nibiru.tbi.univie.ac.at/forna/forna.html?id=fasta&file=%3Eheader%5CnGAGCTTTCTTCAGTCCACTTAtgggtggtaataggatttaattagctgccgactcattcatccaaatactgagttaaaggtcaaaatgattactcagtaaatgagtgaatgatgcgggagacaaattgaatcttaggcttcctgtacttggactgaagggagctccc%5Cn(((((((((((((((((..((((((.(((..((((((((((((..((.(((..((((((((.((..((((((((....(((((...)))))))))))))..)).))))))))..))).))...)))))))))))).))).))))))..)))))…	C2678	mtr-miR319b-5p MIMAT0026727 Medicago truncatula miR319b-5p	none	New microRNA
126	0.996845	ACTTGGACTGAAGGGAGCTCC	21	-	CM040445.1	+	2147565-2147585	CM040445.1|+|2147421-2147585|145-165	agctttcttcagtccacttatgggtggtaataggatttaattagctgccgactcattcatccaaatactgagttaaaggtcaaaatgattactcagtaaatgagtgaatgatgcgggagacaaattgaatcttaggcttcctgtACTTGGACTGAAGGGAGCTCC	http://nibiru.tbi.univie.ac.at/forna/forna.html?id=fasta&file=%3Eheader%5CnagctttcttcagtccacttatgggtggtaataggatttaattagctgccgactcattcatccaaatactgagttaaaggtcaaaatgattactcagtaaatgagtgaatgatgcgggagacaaattgaatcttaggcttcctgtACTTGGACTGAAGGGAGCTCC%5Cn((((((((((((((((..((((((.(((..((((((((((((..((.(((..((((((((.((..((((((((....(((((...)))))))))))))..)).))))))))..))).))...)))))))))))).))).))))))..))))))))…	C4805	gma-miR319p MIMAT0036379 Glycine max miR319p	none	New microRNA
127	0.996961	TTGGACTGAAGGGAGCTCCCTT	22	-	CM040445.1	+	2147567-2147588	CM040445.1|+|2147418-2147588|150-171	gagagctttcttcagtccacttatgggtggtaataggatttaattagctgccgactcattcatccaaatactgagttaaaggtcaaaatgattactcagtaaatgagtgaatgatgcgggagacaaattgaatcttaggcttcctgtacTTGGACTGAAGGGAGCTCCCTT	http://nibiru.tbi.univie.ac.at/forna/forna.html?id=fasta&file=%3Eheader%5CngagagctttcttcagtccacttatgggtggtaataggatttaattagctgccgactcattcatccaaatactgagttaaaggtcaaaatgattactcagtaaatgagtgaatgatgcgggagacaaattgaatcttaggcttcctgtacTTGGACTGAAGGGAGCTCCCTT%5Cn(.(((((((((((((((((..((((((.(((..((((((((((((..((.(((..((((((((.((..((((((((....(((((...)))))))))))))..)).))))))))..))).))...)))))))))))).))).)))))).…	C1635	gma-miR319g MIMAT0021661 Glycine max miR319g,gma-miR319l MIMAT0021666 Glycine max miR319l	none	New microRNA
128	0.995706	TGGACTGAAGGGAGCTCCCTT	21	-	CM040445.1	+	2147568-2147588	CM040445.1|+|2147418-2147588|151-171	gagagctttcttcagtccacttatgggtggtaataggatttaattagctgccgactcattcatccaaatactgagttaaaggtcaaaatgattactcagtaaatgagtgaatgatgcgggagacaaattgaatcttaggcttcctgtactTGGACTGAAGGGAGCTCCCTT	http://nibiru.tbi.univie.ac.at/forna/forna.html?id=fasta&file=%3Eheader%5CngagagctttcttcagtccacttatgggtggtaataggatttaattagctgccgactcattcatccaaatactgagttaaaggtcaaaatgattactcagtaaatgagtgaatgatgcgggagacaaattgaatcttaggcttcctgtactTGGACTGAAGGGAGCTCCCTT%5Cn(.(((((((((((((((((..((((((.(((..((((((((((((..((.(((..((((((((.((..((((((((....(((((...)))))))))))))..)).))))))))..))).))...)))))))))))).))).)))))).…	C4814	gma-miR319q MIMAT0036398 Glycine max miR319q	none	New microRNA
129	0.995632	TGACAGAAGAGAGCGAGCACAC	22	-	CM040446.1	-	11137118-11137139	CM040446.1|-|11137051-11137139|1-22	TGACAGAAGAGAGCGAGCACACatggttcttttcttgcggggaaccctccacgcttgaagctctgcgtgctcgttctctgtctgtcatc	http://nibiru.tbi.univie.ac.at/forna/forna.html?id=fasta&file=%3Eheader%5CnTGACAGAAGAGAGCGAGCACACatggttcttttcttgcggggaaccctccacgcttgaagctctgcgtgctcgttctctgtctgtcatc%5Cn((((((((((((((((((((.((.(((....(((..(((.(((....))).)))..)))))).)).))))))))))))).)))))))..&colors=%3Eheader%5Cnrange%5C%3Dwhite:blue%5Cn1.2%5Cn1.2%5Cn1.2%5Cn1.2%5Cn1.2%5Cn1.2%5Cn1.2%5Cn1.2%5Cn1.2%5Cn1.2%5Cn1.2%5Cn1.2%5Cn1.2%5Cn1.2%5…	C1560, C1825	gma-miR156f MIMAT0018318 Glycine max miR156f, cme-miR156j MIMAT0026186 Cucumis melo miR156j	none	New microRNA
130	0.995344	GACAGAAGAGAGCGAGCACA	20	-	CM040446.1	-	11137119-11137138	CM040446.1|-|11137052-11137138|1-20	GACAGAAGAGAGCGAGCACAcatggttcttttcttgcggggaaccctccacgcttgaagctctgcgtgctcgttctctgtctgtcat	http://nibiru.tbi.univie.ac.at/forna/forna.html?id=fasta&file=%3Eheader%5CnGACAGAAGAGAGCGAGCACAcatggttcttttcttgcggggaaccctccacgcttgaagctctgcgtgctcgttctctgtctgtcat%5Cn(((((((((((((((((((.((.((((((((......))))))))......(((...)))..)).))))))))))))).))))))..&colors=%3Eheader%5Cnrange%5C%3Dwhite:blue%5Cn1.2%5Cn1.2%5Cn1.2%5Cn1.2%5Cn1.2%5Cn1.2%5Cn1.2%5Cn1.2%5Cn1.2%5Cn1.2%5Cn1.2%5Cn1.2%5Cn1.2%5Cn1.2%5Cn1.…	C5909, C5504	ath-miR156g MIMAT0001012 Arabidopsis thaliana miR156g, smo-miR156a MIMAT0005213 Selaginella moellendorffii miR156a, aly-miR156g-5p MIMAT0017409 Arabidopsis lyrata miR156g-5p, cas-miR156i MIMAT0045278 Camelina sativa miR156i	none	New microRNA
	0.994672				CM040446.1	-	11137119-11137138	CM040446.1|-|11137052-11137138|1-20	GACAGAAGAGAGCGAGCACAcatggttcttttcttgcggggaaccctccacgcttgaagctctgcgtgctcgttctctgtctgtcat	http://nibiru.tbi.univie.ac.at/forna/forna.html?id=fasta&file=%3Eheader%5CnGACAGAAGAGAGCGAGCACAcatggttcttttcttgcggggaaccctccacgcttgaagctctgcgtgctcgttctctgtctgtcat%5Cn(((((((((((((((((((.((.(((....(((..(((.(((....))).)))..)))))).)).))))))))))))).))))))..&colors=%3Eheader%5Cnrange%5C%3Dwhite:blue%5Cn1.2%5Cn1.2%5Cn1.2%5Cn1.2%5Cn1.2%5Cn1.2%5Cn1.2%5Cn1.2%5Cn1.2%5Cn1.2%5Cn1.2%5Cn1.2%5Cn1.2%5Cn1.2%5Cn1.…	C5909, C5504	ath-miR156g MIMAT0001012 Arabidopsis thaliana miR156g, smo-miR156a MIMAT0005213 Selaginella moellendorffii miR156a, aly-miR156g-5p MIMAT0017409 Arabidopsis lyrata miR156g-5p, cas-miR156i MIMAT0045278 Camelina sativa miR156i	none	New microRNA
131	0.995694	TGACAGAAGAGAGCGAGCACA	21	-	CM040446.1	-	11137119-11137139	CM040446.1|-|11137051-11137139|1-21	TGACAGAAGAGAGCGAGCACAcatggttcttttcttgcggggaaccctccacgcttgaagctctgcgtgctcgttctctgtctgtcatc	http://nibiru.tbi.univie.ac.at/forna/forna.html?id=fasta&file=%3Eheader%5CnTGACAGAAGAGAGCGAGCACAcatggttcttttcttgcggggaaccctccacgcttgaagctctgcgtgctcgttctctgtctgtcatc%5Cn((((((((((((((((((((.((.(((....(((..(((.(((....))).)))..)))))).)).))))))))))))).)))))))..&colors=%3Eheader%5Cnrange%5C%3Dwhite:blue%5Cn1.2%5Cn1.2%5Cn1.2%5Cn1.2%5Cn1.2%5Cn1.2%5Cn1.2%5Cn1.2%5Cn1.2%5Cn1.2%5Cn1.2%5Cn1.2%5Cn1.2%5Cn1.2%5…	C2379, C3733, C5093, C3367, C2723, C4318	rco-miR156b MIMAT0014145 Ricinus communis miR156b, fve-miR156b MIMAT0044476 Fragaria vesca miR156b, zma-miR156j-5p MIMAT0001710 Zea mays miR156j-5p, hvu-miR156a MIMAT0018207 Hordeum vulgare miR156a, sbi-miR156d MIMAT0001444 Sorghum bicolor miR156d, rco-miR156e MIMAT0014148 Ricinus communis miR156e, fve-miR156c MIMAT0044478 Fragaria vesca miR156c, mdm-miR156t MIMAT0025886 Malus domestica miR156t, …	none	New microRNA
132	0.996128	TGACAGAAGAGAGCGAGCAC	20	-	CM040446.1	-	11137120-11137139	CM040446.1|-|11137051-11137139|1-20	TGACAGAAGAGAGCGAGCACacatggttcttttcttgcggggaaccctccacgcttgaagctctgcgtgctcgttctctgtctgtcatc	http://nibiru.tbi.univie.ac.at/forna/forna.html?id=fasta&file=%3Eheader%5CnTGACAGAAGAGAGCGAGCACacatggttcttttcttgcggggaaccctccacgcttgaagctctgcgtgctcgttctctgtctgtcatc%5Cn((((((((((((((((((((.((.(((....(((..(((.(((....))).)))..)))))).)).))))))))))))).)))))))..&colors=%3Eheader%5Cnrange%5C%3Dwhite:blue%5Cn1.2%5Cn1.2%5Cn1.2%5Cn1.2%5Cn1.2%5Cn1.2%5Cn1.2%5Cn1.2%5Cn1.2%5Cn1.2%5Cn1.2%5Cn1.2%5Cn1.2%5Cn1.2%5…	C5536, C5687, C5495, C5820, C5535	mdm-miR156e MIMAT0025871 Malus domestica miR156e, vun-miR156a MIMAT0022752 Vigna unguiculata miR156a, nta-miR156e MIMAT0024633 Nicotiana tabacum miR156e, stu-miR156k-5p MIMAT0031357 Solanum tuberosum miR156k-5p, ata-miR156d-5p MIMAT0037094 Aegilops tauschii miR156d-5p, cpa-miR156d MIMAT0031777 Carica papaya miR156d, stu-miR156e MIMAT0031346 Solanum tuberosum miR156e, cme-miR156c MIMAT0026121 Cucu…	C5535	zma-miR156k-5p MIMAT0001749 Zea mays miR156k-5p
133	0.995441	ATGACAGAAGAGAGCGAGCAC	21	-	CM040446.1	-	11137120-11137140	CM040446.1|-|11137050-11137140|1-21	ATGACAGAAGAGAGCGAGCACacatggttcttttcttgcggggaaccctccacgcttgaagctctgcgtgctcgttctctgtctgtcatcc	http://nibiru.tbi.univie.ac.at/forna/forna.html?id=fasta&file=%3Eheader%5CnATGACAGAAGAGAGCGAGCACacatggttcttttcttgcggggaaccctccacgcttgaagctctgcgtgctcgttctctgtctgtcatcc%5Cn(((((((((((((((((((((.((.((((((((......))))))))......(((...)))..)).))))))))))))).))))))))..&colors=%3Eheader%5Cnrange%5C%3Dwhite:blue%5Cn1.2%5Cn1.2%5Cn1.2%5Cn1.2%5Cn1.2%5Cn1.2%5Cn1.2%5Cn1.2%5Cn1.2%5Cn1.2%5Cn1.2%5Cn1.2%5Cn1.2%5Cn1…	C3931	gma-miR156q MIMAT0023203 Glycine max miR156q,gma-miR156s MIMAT0023216 Glycine max miR156s	none	New microRNA
	0.994765				CM040446.1	-	11137120-11137140	CM040446.1|-|11137050-11137140|1-21	ATGACAGAAGAGAGCGAGCACacatggttcttttcttgcggggaaccctccacgcttgaagctctgcgtgctcgttctctgtctgtcatcc	http://nibiru.tbi.univie.ac.at/forna/forna.html?id=fasta&file=%3Eheader%5CnATGACAGAAGAGAGCGAGCACacatggttcttttcttgcggggaaccctccacgcttgaagctctgcgtgctcgttctctgtctgtcatcc%5Cn(((((((((((((((((((((.((.(((....(((..(((.(((....))).)))..)))))).)).))))))))))))).))))))))..&colors=%3Eheader%5Cnrange%5C%3Dwhite:blue%5Cn1.2%5Cn1.2%5Cn1.2%5Cn1.2%5Cn1.2%5Cn1.2%5Cn1.2%5Cn1.2%5Cn1.2%5Cn1.2%5Cn1.2%5Cn1.2%5Cn1.2%5Cn1…	C3931	gma-miR156q MIMAT0023203 Glycine max miR156q,gma-miR156s MIMAT0023216 Glycine max miR156s	none	New microRNA
134	0.995518	ATGACAGAAGAGAGCGAGCA	20	-	CM040446.1	-	11137121-11137140	CM040446.1|-|11137050-11137140|1-20	ATGACAGAAGAGAGCGAGCAcacatggttcttttcttgcggggaaccctccacgcttgaagctctgcgtgctcgttctctgtctgtcatcc	http://nibiru.tbi.univie.ac.at/forna/forna.html?id=fasta&file=%3Eheader%5CnATGACAGAAGAGAGCGAGCAcacatggttcttttcttgcggggaaccctccacgcttgaagctctgcgtgctcgttctctgtctgtcatcc%5Cn(((((((((((((((((((((.((.(((....(((..(((.(((....))).)))..)))))).)).))))))))))))).))))))))..&colors=%3Eheader%5Cnrange%5C%3Dwhite:blue%5Cn1.2%5Cn1.2%5Cn1.2%5Cn1.2%5Cn1.2%5Cn1.2%5Cn1.2%5Cn1.2%5Cn1.2%5Cn1.2%5Cn1.2%5Cn1.2%5Cn1.2%5Cn1…	C5748, C5620	ath-miR156i MIMAT0022421 Arabidopsis thaliana miR156i, vvi-miR156h MIMAT0006544 Vitis vinifera miR156h	none	New microRNA
	0.994707				CM040446.1	-	11137121-11137140	CM040446.1|-|11137050-11137140|1-20	ATGACAGAAGAGAGCGAGCAcacatggttcttttcttgcggggaaccctccacgcttgaagctctgcgtgctcgttctctgtctgtcatcc	http://nibiru.tbi.univie.ac.at/forna/forna.html?id=fasta&file=%3Eheader%5CnATGACAGAAGAGAGCGAGCAcacatggttcttttcttgcggggaaccctccacgcttgaagctctgcgtgctcgttctctgtctgtcatcc%5Cn(((((((((((((((((((((.((.((((((((......))))))))......(((...)))..)).))))))))))))).))))))))..&colors=%3Eheader%5Cnrange%5C%3Dwhite:blue%5Cn1.2%5Cn1.2%5Cn1.2%5Cn1.2%5Cn1.2%5Cn1.2%5Cn1.2%5Cn1.2%5Cn1.2%5Cn1.2%5Cn1.2%5Cn1.2%5Cn1.2%5Cn1…	C5748, C5620	ath-miR156i MIMAT0022421 Arabidopsis thaliana miR156i, vvi-miR156h MIMAT0006544 Vitis vinifera miR156h	none	New microRNA
135	0.990572	ATTCAAGAAAGCTGTGGAAAA	21	-	CM040446.1	-	15820039-15820059	CM040446.1|-|15820039-15820146|88-108	ttccacagctttcttgaactgtttccaaattccatgactctgcatgatgagattccaatattgcagcagaaattaatttatgacacgATTCAAGAAAGCTGTGGAAAA	http://nibiru.tbi.univie.ac.at/forna/forna.html?id=fasta&file=%3Eheader%5CnttccacagctttcttgaactgtttccaaattccatgactctgcatgatgagattccaatattgcagcagaaattaatttatgacacgATTCAAGAAAGCTGTGGAAAA%5Cn((((((((((((((((((.(((.((.(((((..((..(((((((..((.........))..))))).))..)).)))))..)).))).))))))))))))))))))..&colors=%3Eheader%5Cnrange%5C%3Dwhite:blue%5Cn0.8%5Cn0.8%5Cn0.8%5Cn0.8%5Cn0.8%5Cn0.8%5Cn0.8%5Cn0.8%5Cn0.…	C3935, C3476	csi-miR396a-3p MIMAT0037398 Citrus sinensis miR396a-3p, gma-miR396j MIMAT0023214 Glycine max miR396j	C3476	csi-miR396a-3p MIMAT0037398 Citrus sinensis miR396a-3p
136	0.994491	TTCCACAGCTTTCTTGAATC	20	-	CM040446.1	+	15820041-15820060	CM040446.1|+|15820041-15820148|1-20	TTCCACAGCTTTCTTGAATCgtgtcataaattaatttctgctgcaatattggaatctcatcatgcagagtcatggaatttggaaacagttcaagaaagctgtggaaga	http://nibiru.tbi.univie.ac.at/forna/forna.html?id=fasta&file=%3Eheader%5CnTTCCACAGCTTTCTTGAATCgtgtcataaattaatttctgctgcaatattggaatctcatcatgcagagtcatggaatttggaaacagttcaagaaagctgtggaaga%5Cn(((((((((((((((((((.((.((.((((((.((..((.(((((....(((....)))...)))))))..))..)))))))).)).)))))))))))))))))))..&colors=%3Eheader%5Cnrange%5C%3Dwhite:blue%5Cn1.2%5Cn1.2%5Cn1.2%5Cn1.2%5Cn1.2%5Cn1.2%5Cn1.2%5Cn1.2%5Cn1.…	C5917, C5582, C5599	vca-miR396-5p MIMAT0041013 Vriesea carinata miR396-5p, csi-miR396e-5p MIMAT0048928 Citrus sinensis miR396e-5p, smo-miR396 MIMAT0005227 Selaginella moellendorffii miR396, vvi-miR396b MIMAT0005725 Vitis vinifera miR396b	none	New microRNA
137	0.99382	TTCCACAGCTTTCTTGAATCG	21	-	CM040446.1	+	15820041-15820061	CM040446.1|+|15820041-15820148|1-21	TTCCACAGCTTTCTTGAATCGtgtcataaattaatttctgctgcaatattggaatctcatcatgcagagtcatggaatttggaaacagttcaagaaagctgtggaaga	http://nibiru.tbi.univie.ac.at/forna/forna.html?id=fasta&file=%3Eheader%5CnTTCCACAGCTTTCTTGAATCGtgtcataaattaatttctgctgcaatattggaatctcatcatgcagagtcatggaatttggaaacagttcaagaaagctgtggaaga%5Cn(((((((((((((((((((.((.((.((((((.((..((.(((((....(((....)))...)))))))..))..)))))))).)).)))))))))))))))))))..&colors=%3Eheader%5Cnrange%5C%3Dwhite:blue%5Cn1.2%5Cn1.2%5Cn1.2%5Cn1.2%5Cn1.2%5Cn1.2%5Cn1.2%5Cn1.2%5Cn1.…	C4496, C2336, C4194, C2920, C2334	aly-miR396b-5p MIMAT0017559 Arabidopsis lyrata miR396b-5p, mes-miR396a MIMAT0029273 Manihot esculenta miR396a, pab-miR396a-5p MIMAT0018152 Picea abies miR396a-5p, ata-miR396e-5p MIMAT0037168 Aegilops tauschii miR396e-5p, sbi-miR396c MIMAT0001436 Sorghum bicolor miR396c, csi-miR396f-5p MIMAT0048930 Citrus sinensis miR396f-5p, sly-miR396b MIMAT0035481 Solanum lycopersicum miR396b, ath-miR396a-5p MI…	none	New microRNA
138	0.995363	TCCACAGCTTTCTTGAATCG	20	-	CM040446.1	+	15820042-15820061	CM040446.1|+|15820042-15820147|1-20	TCCACAGCTTTCTTGAATCGtgtcataaattaatttctgctgcaatattggaatctcatcatgcagagtcatggaatttggaaacagttcaagaaagctgtggaag	http://nibiru.tbi.univie.ac.at/forna/forna.html?id=fasta&file=%3Eheader%5CnTCCACAGCTTTCTTGAATCGtgtcataaattaatttctgctgcaatattggaatctcatcatgcagagtcatggaatttggaaacagttcaagaaagctgtggaag%5Cn((((((((((((((((((.((.((.((((((.((..((.(((((....(((....)))...)))))))..))..)))))))).)).))))))))))))))))))..&colors=%3Eheader%5Cnrange%5C%3Dwhite:blue%5Cn1.2%5Cn1.2%5Cn1.2%5Cn1.2%5Cn1.2%5Cn1.2%5Cn1.2%5Cn1.2%5Cn1.2%5C…	C5739	gma-miR396h MIMAT0021668 Glycine max miR396h	none	New microRNA
139	0.993827	TCCACAGCTTTCTTGAACTG	20	-	CM040446.1	-	15820126-15820145	CM040446.1|-|15820040-15820145|1-20	TCCACAGCTTTCTTGAACTGtttccaaattccatgactctgcatgatgagattccaatattgcagcagaaattaatttatgacacgattcaagaaagctgtggaaa	http://nibiru.tbi.univie.ac.at/forna/forna.html?id=fasta&file=%3Eheader%5CnTCCACAGCTTTCTTGAACTGtttccaaattccatgactctgcatgatgagattccaatattgcagcagaaattaatttatgacacgattcaagaaagctgtggaaa%5Cn(((((((((((((((((.(((.((.(((((..((..(((((((..((.........))..))))).))..)).)))))..)).))).)))))))))))))))))..&colors=%3Eheader%5Cnrange%5C%3Dwhite:blue%5Cn1.2%5Cn1.2%5Cn1.2%5Cn1.2%5Cn1.2%5Cn1.2%5Cn1.2%5Cn1.2%5Cn1.2%5C…	C5739	gma-miR396h MIMAT0021668 Glycine max miR396h	C5739	gma-miR396h MIMAT0021668 Glycine max miR396h
140	0.99411	TTCCACAGCTTTCTTGAACTG	21	-	CM040446.1	-	15820126-15820146	CM040446.1|-|15820039-15820146|1-21	TTCCACAGCTTTCTTGAACTGtttccaaattccatgactctgcatgatgagattccaatattgcagcagaaattaatttatgacacgattcaagaaagctgtggaaaa	http://nibiru.tbi.univie.ac.at/forna/forna.html?id=fasta&file=%3Eheader%5CnTTCCACAGCTTTCTTGAACTGtttccaaattccatgactctgcatgatgagattccaatattgcagcagaaattaatttatgacacgattcaagaaagctgtggaaaa%5Cn((((((((((((((((((.(((.((.(((((..((..(((((((..((.........))..))))).))..)).)))))..)).))).))))))))))))))))))..&colors=%3Eheader%5Cnrange%5C%3Dwhite:blue%5Cn1.2%5Cn1.2%5Cn1.2%5Cn1.2%5Cn1.2%5Cn1.2%5Cn1.2%5Cn1.2%5Cn1.…	C4573, C2539, C2334	mtr-miR396b-5p MIMAT0011108 Medicago truncatula miR396b-5p, gma-miR396i-5p MIMAT0021669 Glycine max miR396i-5p, mes-miR396a MIMAT0029273 Manihot esculenta miR396a, aau-miR396 MIMAT0022674 Acacia auriculiformis miR396, atr-miR396d MIMAT0033941 Amborella trichopoda miR396d, ptc-miR396b MIMAT0002032 Populus trichocarpa miR396b, ata-miR396e-5p MIMAT0037168 Aegilops tauschii miR396e-5p, tcc-miR396b MI…	C2334	ath-miR396a-5p MIMAT0000944 Arabidopsis thaliana miR396a-5p
141	0.9961	TTCCACAGCTTTCTTGAACT	20	-	CM040446.1	-	15820127-15820146	CM040446.1|-|15820039-15820146|1-20	TTCCACAGCTTTCTTGAACTgtttccaaattccatgactctgcatgatgagattccaatattgcagcagaaattaatttatgacacgattcaagaaagctgtggaaaa	http://nibiru.tbi.univie.ac.at/forna/forna.html?id=fasta&file=%3Eheader%5CnTTCCACAGCTTTCTTGAACTgtttccaaattccatgactctgcatgatgagattccaatattgcagcagaaattaatttatgacacgattcaagaaagctgtggaaaa%5Cn((((((((((((((((((.(((.((.(((((..((..(((((((..((.........))..))))).))..)).)))))..)).))).))))))))))))))))))..&colors=%3Eheader%5Cnrange%5C%3Dwhite:blue%5Cn1.2%5Cn1.2%5Cn1.2%5Cn1.2%5Cn1.2%5Cn1.2%5Cn1.2%5Cn1.2%5Cn1.…	C5917, C5599	csi-miR396e-5p MIMAT0048928 Citrus sinensis miR396e-5p, vca-miR396-5p MIMAT0041013 Vriesea carinata miR396-5p, vvi-miR396b MIMAT0005725 Vitis vinifera miR396b	C5599	vvi-miR396b MIMAT0005725 Vitis vinifera miR396b
	0.991706				CM040446.1	+	5557148-5557167	CM040446.1|+|5557148-5557241|1-20	TTCCACAGCTTTCTTGAACTgcatcgatgatgatccgtcgttgcatgtggcggcgtggcattaatttgttgcggttcaataaagctgtgggaag	http://nibiru.tbi.univie.ac.at/forna/forna.html?id=fasta&file=%3Eheader%5CnTTCCACAGCTTTCTTGAACTgcatcgatgatgatccgtcgttgcatgtggcggcgtggcattaatttgttgcggttcaataaagctgtgggaag%5Cn((((((((((((.((((((((((.(((...(((((((.((((((.....))))))))).))))..))).)))))))))).))))))))))))..&colors=%3Eheader%5Cnrange%5C%3Dwhite:blue%5Cn1.2%5Cn1.2%5Cn1.2%5Cn1.2%5Cn1.2%5Cn1.2%5Cn1.2%5Cn1.2%5Cn1.2%5Cn1.2%5Cn1.2%5Cn1.2%5Cn1.…	C5917, C5582, C5599	vca-miR396-5p MIMAT0041013 Vriesea carinata miR396-5p, csi-miR396e-5p MIMAT0048928 Citrus sinensis miR396e-5p, smo-miR396 MIMAT0005227 Selaginella moellendorffii miR396, vvi-miR396b MIMAT0005725 Vitis vinifera miR396b	C5599	vvi-miR396b MIMAT0005725 Vitis vinifera miR396b
142	0.99349	CTTCCACAGCTTTCTTGAACT	21	-	CM040446.1	-	15820127-15820147	CM040446.1|-|15820038-15820147|1-21	CTTCCACAGCTTTCTTGAACTgtttccaaattccatgactctgcatgatgagattccaatattgcagcagaaattaatttatgacacgattcaagaaagctgtggaaaat	http://nibiru.tbi.univie.ac.at/forna/forna.html?id=fasta&file=%3Eheader%5CnCTTCCACAGCTTTCTTGAACTgtttccaaattccatgactctgcatgatgagattccaatattgcagcagaaattaatttatgacacgattcaagaaagctgtggaaaat%5Cn.((((((((((((((((((.(((.((.(((((..((..(((((((..((.........))..))))).))..)).)))))..)).))).))))))))))))))))))...&colors=%3Eheader%5Cnrange%5C%3Dwhite:blue%5Cn1.2%5Cn1.2%5Cn1.2%5Cn1.2%5Cn1.2%5Cn1.2%5Cn1.2%5Cn1.2%5…	C2540, C2336, C2920	vvi-miR396a MIMAT0005724 Vitis vinifera miR396a, aqc-miR396b MIMAT0012577 Aquilegia caerulea miR396b, aly-miR396b-5p MIMAT0017559 Arabidopsis lyrata miR396b-5p, osa-miR396c-5p MIMAT0000979 Oryza sativa miR396c-5p, gma-miR396b-5p MIMAT0001688 Glycine max miR396b-5p, gma-miR396k-5p MIMAT0032132 Glycine max miR396k-5p, bra-miR396-5p MIMAT0035852 Brassica rapa miR396-5p, pab-miR396a-5p MIMAT0018152 P…	none	New microRNA
143	0.993714	GGCAAGTTGTCCTTGGCTAC	20	-	CM040446.1	-	16960878-16960897	CM040446.1|-|16960878-16960961|65-84	agccaaggatgacttgccggtatactacagaagtactgttggtacatttttcatttgattccccGGCAAGTTGTCCTTGGCTAC	http://nibiru.tbi.univie.ac.at/forna/forna.html?id=fasta&file=%3Eheader%5CnagccaaggatgacttgccggtatactacagaagtactgttggtacatttttcatttgattccccGGCAAGTTGTCCTTGGCTAC%5Cn((((((((((((((((((((..((((((((.....))).)))))......((....))....))))))))))))))))))))..&colors=%3Eheader%5Cnrange%5C%3Dwhite:blue%5Cn0.8%5Cn0.8%5Cn0.8%5Cn0.8%5Cn0.8%5Cn0.8%5Cn0.8%5Cn0.8%5Cn0.8%5Cn0.8%5Cn0.8%5Cn0.8%5Cn0.8%5Cn0.8%5Cn0.8%5Cn0…	C5498, C5728	bdi-miR169c-3p MIMAT0027073 Brachypodium distachyon miR169c-3p, ath-miR169a-3p MIMAT0031886 Arabidopsis thaliana miR169a-3p	C5498	ath-miR169a-3p MIMAT0031886 Arabidopsis thaliana miR169a-3p
144	0.99482	GACAGAAGAGAGTGAGCACA	20	-	CM040446.1	-	1833793-1833812	CM040446.1|-|1833733-1833812|1-20	GACAGAAGAGAGTGAGCACAcgcaggcaattgtatgaggaaatatctttgcgggtgcgtgctcacttctctttctgtcag	http://nibiru.tbi.univie.ac.at/forna/forna.html?id=fasta&file=%3Eheader%5CnGACAGAAGAGAGTGAGCACAcgcaggcaattgtatgaggaaatatctttgcgggtgcgtgctcacttctctttctgtcag%5Cn(((((((((((((((((((.(((..((((..((((......))))..))))..))).)))))))).)))).)))))))..&colors=%3Eheader%5Cnrange%5C%3Dwhite:blue%5Cn1.2%5Cn1.2%5Cn1.2%5Cn1.2%5Cn1.2%5Cn1.2%5Cn1.2%5Cn1.2%5Cn1.2%5Cn1.2%5Cn1.2%5Cn1.2%5Cn1.2%5Cn1.2%5Cn1.2%5Cn1.2%5Cn1.…	C5909, C5504	ath-miR156g MIMAT0001012 Arabidopsis thaliana miR156g, smo-miR156a MIMAT0005213 Selaginella moellendorffii miR156a, aly-miR156g-5p MIMAT0017409 Arabidopsis lyrata miR156g-5p, cas-miR156i MIMAT0045278 Camelina sativa miR156i	none	New microRNA
145	0.996389	TGACAGAAGAGAGTGAGCACA	21	-	CM040446.1	-	1833793-1833813	CM040446.1|-|1833732-1833813|1-21	TGACAGAAGAGAGTGAGCACAcgcaggcaattgtatgaggaaatatctttgcgggtgcgtgctcacttctctttctgtcagc	http://nibiru.tbi.univie.ac.at/forna/forna.html?id=fasta&file=%3Eheader%5CnTGACAGAAGAGAGTGAGCACAcgcaggcaattgtatgaggaaatatctttgcgggtgcgtgctcacttctctttctgtcagc%5Cn((((((((((((((((((((.(((..((((..((((......))))..))))..))).)))))))).)))).))))))))..&colors=%3Eheader%5Cnrange%5C%3Dwhite:blue%5Cn1.2%5Cn1.2%5Cn1.2%5Cn1.2%5Cn1.2%5Cn1.2%5Cn1.2%5Cn1.2%5Cn1.2%5Cn1.2%5Cn1.2%5Cn1.2%5Cn1.2%5Cn1.2%5Cn1.2%5Cn1.2%5…	C2379, C3367, C2723, C3733	rco-miR156b MIMAT0014145 Ricinus communis miR156b, fve-miR156b MIMAT0044476 Fragaria vesca miR156b, zma-miR156j-5p MIMAT0001710 Zea mays miR156j-5p, hvu-miR156a MIMAT0018207 Hordeum vulgare miR156a, sbi-miR156d MIMAT0001444 Sorghum bicolor miR156d, rco-miR156e MIMAT0014148 Ricinus communis miR156e, fve-miR156c MIMAT0044478 Fragaria vesca miR156c, mdm-miR156t MIMAT0025886 Malus domestica miR156t, …	C2723	bna-miR156a MIMAT0004445 Brassica napus miR156a
	0.996849				CM040446.1	+	5663467-5663487	CM040446.1|+|5663467-5663552|1-21	TGACAGAAGAGAGTGAGCACAcatggtactttcttgcatggttgaccgtgcttgaagctctgcgtgctcactctctctctgtcacc	http://nibiru.tbi.univie.ac.at/forna/forna.html?id=fasta&file=%3Eheader%5CnTGACAGAAGAGAGTGAGCACAcatggtactttcttgcatggttgaccgtgcttgaagctctgcgtgctcactctctctctgtcacc%5Cn((((((((((((((((((((.((.(((...(((..((((((....))))))..)))))).)).))))))))))))).)))))))..&colors=%3Eheader%5Cnrange%5C%3Dwhite:blue%5Cn1.2%5Cn1.2%5Cn1.2%5Cn1.2%5Cn1.2%5Cn1.2%5Cn1.2%5Cn1.2%5Cn1.2%5Cn1.2%5Cn1.2%5Cn1.2%5Cn1.2%5Cn1.2%5Cn1.2%…	C2379, C3931, C2380, C2723, C3993	rco-miR156b MIMAT0014145 Ricinus communis miR156b, zma-miR156j-5p MIMAT0001710 Zea mays miR156j-5p, hvu-miR156a MIMAT0018207 Hordeum vulgare miR156a, sbi-miR156d MIMAT0001444 Sorghum bicolor miR156d, rco-miR156e MIMAT0014148 Ricinus communis miR156e, ssl-miR156 MIMAT0022506 Salvia sclarea miR156, tcc-miR156a MIMAT0020369 Theobroma cacao miR156a, osa-miR156l-5p MIMAT0001021 Oryza sativa miR156l-5p…	C2723	bna-miR156a MIMAT0004445 Brassica napus miR156a
146	0.996793	TGACAGAAGAGAGTGAGCAC	20	[1, 2]	CM040446.1	-	1833794-1833813	CM040446.1|-|1833732-1833813|1-20	TGACAGAAGAGAGTGAGCACacgcaggcaattgtatgaggaaatatctttgcgggtgcgtgctcacttctctttctgtcagc	http://nibiru.tbi.univie.ac.at/forna/forna.html?id=fasta&file=%3Eheader%5CnTGACAGAAGAGAGTGAGCACacgcaggcaattgtatgaggaaatatctttgcgggtgcgtgctcacttctctttctgtcagc%5Cn((((((((((((((((((((.(((..((((..((((......))))..))))..))).)))))))).)))).))))))))..&colors=%3Eheader%5Cnrange%5C%3Dwhite:blue%5Cn1.2%5Cn1.2%5Cn1.2%5Cn1.2%5Cn1.2%5Cn1.2%5Cn1.2%5Cn1.2%5Cn1.2%5Cn1.2%5Cn1.2%5Cn1.2%5Cn1.2%5Cn1.2%5Cn1.2%5Cn1.2%5…	C5761, C5889, C5730, C5536, C5784, C5687, C5495, C5598, C5535	mdm-miR156e MIMAT0025871 Malus domestica miR156e, vun-miR156a MIMAT0022752 Vigna unguiculata miR156a, nta-miR156e MIMAT0024633 Nicotiana tabacum miR156e, stu-miR156k-5p MIMAT0031357 Solanum tuberosum miR156k-5p, ata-miR156d-5p MIMAT0037094 Aegilops tauschii miR156d-5p, cpa-miR156d MIMAT0031777 Carica papaya miR156d, stu-miR156e MIMAT0031346 Solanum tuberosum miR156e, nta-miR156f MIMAT0024634 Nico…	C5495	ath-miR156a-5p MIMAT0000166 Arabidopsis thaliana miR156a-5p
	0.996868				CM040446.1	+	5663467-5663486	CM040446.1|+|5663467-5663552|1-20	TGACAGAAGAGAGTGAGCACacatggtactttcttgcatggttgaccgtgcttgaagctctgcgtgctcactctctctctgtcacc	http://nibiru.tbi.univie.ac.at/forna/forna.html?id=fasta&file=%3Eheader%5CnTGACAGAAGAGAGTGAGCACacatggtactttcttgcatggttgaccgtgcttgaagctctgcgtgctcactctctctctgtcacc%5Cn((((((((((((((((((((.((.(((...(((..((((((....))))))..)))))).)).))))))))))))).)))))))..&colors=%3Eheader%5Cnrange%5C%3Dwhite:blue%5Cn1.2%5Cn1.2%5Cn1.2%5Cn1.2%5Cn1.2%5Cn1.2%5Cn1.2%5Cn1.2%5Cn1.2%5Cn1.2%5Cn1.2%5Cn1.2%5Cn1.2%5Cn1.2%5Cn1.2%…	C5761, C5889, C5730, C5536, C5553, C5504, C5782, C5784, C5687, C5748, C5495, C5620, C5598, C5881, C5535	mdm-miR156e MIMAT0025871 Malus domestica miR156e, vun-miR156a MIMAT0022752 Vigna unguiculata miR156a, nta-miR156e MIMAT0024633 Nicotiana tabacum miR156e, stu-miR156k-5p MIMAT0031357 Solanum tuberosum miR156k-5p, ata-miR156d-5p MIMAT0037094 Aegilops tauschii miR156d-5p, cpa-miR156d MIMAT0031777 Carica papaya miR156d, stu-miR156e MIMAT0031346 Solanum tuberosum miR156e, nta-miR156f MIMAT0024634 Nico…	C5495	ath-miR156a-5p MIMAT0000166 Arabidopsis thaliana miR156a-5p
147	0.992362	CTGACAGAAGAGAGTGAGCAC	21	-	CM040446.1	-	1833794-1833814	CM040446.1|-|1833731-1833814|1-21	CTGACAGAAGAGAGTGAGCACacgcaggcaattgtatgaggaaatatctttgcgggtgcgtgctcacttctctttctgtcagct	http://nibiru.tbi.univie.ac.at/forna/forna.html?id=fasta&file=%3Eheader%5CnCTGACAGAAGAGAGTGAGCACacgcaggcaattgtatgaggaaatatctttgcgggtgcgtgctcacttctctttctgtcagct%5Cn(((((((((((((((((((((.(((..((((..((((......))))..))))..))).)))))))).)))).)))))))))..&colors=%3Eheader%5Cnrange%5C%3Dwhite:blue%5Cn1.2%5Cn1.2%5Cn1.2%5Cn1.2%5Cn1.2%5Cn1.2%5Cn1.2%5Cn1.2%5Cn1.2%5Cn1.2%5Cn1.2%5Cn1.2%5Cn1.2%5Cn1.2%5Cn1.2%5Cn1…	C2380, C4318, C3931	gma-miR156q MIMAT0023203 Glycine max miR156q, gma-miR156s MIMAT0023216 Glycine max miR156s, osa-miR156l-5p MIMAT0001021 Oryza sativa miR156l-5p, ama-miR156 MIMAT0031153 Avicennia marina miR156	C4318	ama-miR156 MIMAT0031153 Avicennia marina miR156
148	0.992469	CTGACAGAAGAGAGTGAGCA	20	-	CM040446.1	-	1833795-1833814	CM040446.1|-|1833731-1833814|1-20	CTGACAGAAGAGAGTGAGCAcacgcaggcaattgtatgaggaaatatctttgcgggtgcgtgctcacttctctttctgtcagct	http://nibiru.tbi.univie.ac.at/forna/forna.html?id=fasta&file=%3Eheader%5CnCTGACAGAAGAGAGTGAGCAcacgcaggcaattgtatgaggaaatatctttgcgggtgcgtgctcacttctctttctgtcagct%5Cn(((((((((((((((((((((.(((..((((..((((......))))..))))..))).)))))))).)))).)))))))))..&colors=%3Eheader%5Cnrange%5C%3Dwhite:blue%5Cn1.2%5Cn1.2%5Cn1.2%5Cn1.2%5Cn1.2%5Cn1.2%5Cn1.2%5Cn1.2%5Cn1.2%5Cn1.2%5Cn1.2%5Cn1.2%5Cn1.2%5Cn1.2%5Cn1.2%5Cn1…	C5820, C5748, C5620	ath-miR156i MIMAT0022421 Arabidopsis thaliana miR156i, stu-miR156f-5p MIMAT0031347 Solanum tuberosum miR156f-5p, vvi-miR156h MIMAT0006544 Vitis vinifera miR156h	C5820	stu-miR156f-5p MIMAT0031347 Solanum tuberosum miR156f-5p
149	0.996023	CAGCCAAGGATGACTTGCCGC	21	-	CM040446.1	+	3879850-3879870	CM040446.1|+|3879850-3879971|1-21	CAGCCAAGGATGACTTGCCGCcggccgttcatttgtatatttactgatcaaactttatatatatatatatatatatatttggaatttggatcgatcggagcagcaagttgtccttggcttta	http://nibiru.tbi.univie.ac.at/forna/forna.html?id=fasta&file=%3Eheader%5CnCAGCCAAGGATGACTTGCCGCcggccgttcatttgtatatttactgatcaaactttatatatatatatatatatatatttggaatttggatcgatcggagcagcaagttgtccttggcttta%5Cn.(((((((((((((((((.((...(((.((....(((....))).(((((((.((((.((((((((....)))))))).)))).))).)))))).))).)).)))))))))))))))))...&colors=%3Eheader%5Cnrange%5C%3Dwhite:blue%5Cn1.2%5Cn1.2%5Cn1.2%5Cn1.2%5Cn1.…	C2968, C2524, C2408, C2969, C2298, C2675, C2671, C3994, C2672, C2952, C3735, C3737, C2971, C2315, C4180, C2405, C2521, C2406, C4492, C2319, C3942, C4190, C2518, C4266, C2970, C3222	lus-miR169g MIMAT0027196 Linum usitatissimum miR169g, osa-miR169h MIMAT0001053 Oryza sativa miR169h, mes-miR169v MIMAT0029230 Manihot esculenta miR169v, bna-miR169f MIMAT0005617 Brassica napus miR169f, osa-miR169i-5p.1 MIMAT0001054 Oryza sativa miR169i-5p.1, ptc-miR169j MIMAT0001966 Populus trichocarpa miR169j, ath-miR169c MIMAT0000907 Arabidopsis thaliana miR169c, mes-miR169o MIMAT0029223 Maniho…	none	New microRNA
150	0.996823	AGCCAAGGATGACTTGCCGC	20	-	CM040446.1	+	3879851-3879870	CM040446.1|+|3879851-3879970|1-20	AGCCAAGGATGACTTGCCGCcggccgttcatttgtatatttactgatcaaactttatatatatatatatatatatatttggaatttggatcgatcggagcagcaagttgtccttggcttt	http://nibiru.tbi.univie.ac.at/forna/forna.html?id=fasta&file=%3Eheader%5CnAGCCAAGGATGACTTGCCGCcggccgttcatttgtatatttactgatcaaactttatatatatatatatatatatatttggaatttggatcgatcggagcagcaagttgtccttggcttt%5Cn(((((((((((((((((.((...(((.((....(((....))).(((((((.((((.((((((((....)))))))).)))).))).)))))).))).)).)))))))))))))))))..&colors=%3Eheader%5Cnrange%5C%3Dwhite:blue%5Cn1.2%5Cn1.2%5Cn1.2%5Cn1.2%5Cn1.2%5C…	C5696	gma-miR169e MIMAT0018335 Glycine max miR169e	none	New microRNA
151	0.994315	AGCAAGTTGTCCTTGGCTTT	20	-	CM040446.1	+	3879951-3879970	CM040446.1|+|3879851-3879970|101-120	agccaaggatgacttgccgccggccgttcatttgtatatttactgatcaaactttatatatatatatatatatatatttggaatttggatcgatcggagcAGCAAGTTGTCCTTGGCTTT	http://nibiru.tbi.univie.ac.at/forna/forna.html?id=fasta&file=%3Eheader%5CnagccaaggatgacttgccgccggccgttcatttgtatatttactgatcaaactttatatatatatatatatatatatttggaatttggatcgatcggagcAGCAAGTTGTCCTTGGCTTT%5Cn(((((((((((((((((.((...(((.((....(((....))).(((((((.((((.((((((((....)))))))).)))).))).)))))).))).)).)))))))))))))))))..&colors=%3Eheader%5Cnrange%5C%3Dwhite:blue%5Cn0.8%5Cn0.8%5Cn0.8%5Cn0.8%5Cn0.8%5C…	C5498	ath-miR169a-3p MIMAT0031886 Arabidopsis thaliana miR169a-3p	none	New microRNA
152	0.996621	TGAGCCGAGAATGACTTGCCG	21	-	CM040446.1	+	3883027-3883047	CM040446.1|+|3883027-3883115|1-21	TGAGCCGAGAATGACTTGCCGttaccggccggcaggcatttgctgtacatgcctcaattgcacgtacgacaggttgttctcggctcgat	http://nibiru.tbi.univie.ac.at/forna/forna.html?id=fasta&file=%3Eheader%5CnTGAGCCGAGAATGACTTGCCGttaccggccggcaggcatttgctgtacatgcctcaattgcacgtacgacaggttgttctcggctcgat%5Cn((((((((((((((((((.(((...((((.(((.(((....)))......)))......)).)).))).))))))))))))))))))..&colors=%3Eheader%5Cnrange%5C%3Dwhite:blue%5Cn1.2%5Cn1.2%5Cn1.2%5Cn1.2%5Cn1.2%5Cn1.2%5Cn1.2%5Cn1.2%5Cn1.2%5Cn1.2%5Cn1.2%5Cn1.2%5Cn1.2%5Cn1.2%5…	C5098	fve-miR169f MIMAT0044517 Fragaria vesca miR169f	none	New microRNA
153	0.993706	TGAGCCGAGAATGACTTGCCGTT	23	-	CM040446.1	+	3883027-3883049	CM040446.1|+|3883027-3883115|1-23	TGAGCCGAGAATGACTTGCCGTTaccggccggcaggcatttgctgtacatgcctcaattgcacgtacgacaggttgttctcggctcgat	http://nibiru.tbi.univie.ac.at/forna/forna.html?id=fasta&file=%3Eheader%5CnTGAGCCGAGAATGACTTGCCGTTaccggccggcaggcatttgctgtacatgcctcaattgcacgtacgacaggttgttctcggctcgat%5Cn((((((((((((((((((.(((...((((.(((.(((....)))......)))......)).)).))).))))))))))))))))))..&colors=%3Eheader%5Cnrange%5C%3Dwhite:blue%5Cn1.2%5Cn1.2%5Cn1.2%5Cn1.2%5Cn1.2%5Cn1.2%5Cn1.2%5Cn1.2%5Cn1.2%5Cn1.2%5Cn1.2%5Cn1.2%5Cn1.2%5Cn1.2%5…	C1084	cme-miR169t MIMAT0026187 Cucumis melo miR169t	none	New microRNA
154	0.995798	GAGCCGAGAATGACTTGCCG	20	-	CM040446.1	+	3883028-3883047	CM040446.1|+|3883028-3883114|1-20	GAGCCGAGAATGACTTGCCGttaccggccggcaggcatttgctgtacatgcctcaattgcacgtacgacaggttgttctcggctcga	http://nibiru.tbi.univie.ac.at/forna/forna.html?id=fasta&file=%3Eheader%5CnGAGCCGAGAATGACTTGCCGttaccggccggcaggcatttgctgtacatgcctcaattgcacgtacgacaggttgttctcggctcga%5Cn(((((((((((((((((.(((...((((.(((.(((....)))......)))......)).)).))).)))))))))))))))))..&colors=%3Eheader%5Cnrange%5C%3Dwhite:blue%5Cn1.2%5Cn1.2%5Cn1.2%5Cn1.2%5Cn1.2%5Cn1.2%5Cn1.2%5Cn1.2%5Cn1.2%5Cn1.2%5Cn1.2%5Cn1.2%5Cn1.2%5Cn1.2%5Cn1.…	C5825	cpa-miR169 MIMAT0031805 Carica papaya miR169	none	New microRNA
155	0.992428	CGAGCCAAAAATGACTTGCCG	21	-	CM040446.1	+	3885759-3885779	CM040446.1|+|3885759-3885849|1-21	CGAGCCAAAAATGACTTGCCGccaacattaattaatttccttcctggaaacccaacgaatatgcctgtggcaagtcattctttggctcatt	http://nibiru.tbi.univie.ac.at/forna/forna.html?id=fasta&file=%3Eheader%5CnCGAGCCAAAAATGACTTGCCGccaacattaattaatttccttcctggaaacccaacgaatatgcctgtggcaagtcattctttggctcatt%5Cn.(((((((((((((((((((((...(((..(((..(((((.....))))).......))))))...))))))))))))).))))))))...&colors=%3Eheader%5Cnrange%5C%3Dwhite:blue%5Cn1.2%5Cn1.2%5Cn1.2%5Cn1.2%5Cn1.2%5Cn1.2%5Cn1.2%5Cn1.2%5Cn1.2%5Cn1.2%5Cn1.2%5Cn1.2%5Cn1.2%5Cn1…	C2907, C4219	cme-miR169q MIMAT0026073 Cucumis melo miR169q, bna-miR169m MIMAT0005624 Brassica napus miR169m, cme-miR169p MIMAT0026075 Cucumis melo miR169p, cme-miR169s MIMAT0026074 Cucumis melo miR169s	none	New microRNA
156	0.995536	GAGCCAAAAATGACTTGCCG	20	-	CM040446.1	+	3885760-3885779	CM040446.1|+|3885760-3885848|1-20	GAGCCAAAAATGACTTGCCGccaacattaattaatttccttcctggaaacccaacgaatatgcctgtggcaagtcattctttggctcat	http://nibiru.tbi.univie.ac.at/forna/forna.html?id=fasta&file=%3Eheader%5CnGAGCCAAAAATGACTTGCCGccaacattaattaatttccttcctggaaacccaacgaatatgcctgtggcaagtcattctttggctcat%5Cn(((((((((((((((((((((...(((..(((..(((((.....))))).......))))))...))))))))))))).))))))))..&colors=%3Eheader%5Cnrange%5C%3Dwhite:blue%5Cn1.2%5Cn1.2%5Cn1.2%5Cn1.2%5Cn1.2%5Cn1.2%5Cn1.2%5Cn1.2%5Cn1.2%5Cn1.2%5Cn1.2%5Cn1.2%5Cn1.2%5Cn1.2%5…	C5825	cpa-miR169 MIMAT0031805 Carica papaya miR169	none	New microRNA
157	0.992411	GAGCCAAAAATGACTTGCCGC	21	-	CM040446.1	+	3885760-3885780	CM040446.1|+|3885760-3885848|1-21	GAGCCAAAAATGACTTGCCGCcaacattaattaatttccttcctggaaacccaacgaatatgcctgtggcaagtcattctttggctcat	http://nibiru.tbi.univie.ac.at/forna/forna.html?id=fasta&file=%3Eheader%5CnGAGCCAAAAATGACTTGCCGCcaacattaattaatttccttcctggaaacccaacgaatatgcctgtggcaagtcattctttggctcat%5Cn(((((((((((((((((((((...(((..(((..(((((.....))))).......))))))...))))))))))))).))))))))..&colors=%3Eheader%5Cnrange%5C%3Dwhite:blue%5Cn1.2%5Cn1.2%5Cn1.2%5Cn1.2%5Cn1.2%5Cn1.2%5Cn1.2%5Cn1.2%5Cn1.2%5Cn1.2%5Cn1.2%5Cn1.2%5Cn1.2%5Cn1.2%5…	C3735, C3737, C4226, C2521, C3222	mes-miR169j MIMAT0029218 Manihot esculenta miR169j, cme-miR169r MIMAT0026175 Cucumis melo miR169r, mes-miR169k MIMAT0029219 Manihot esculenta miR169k, cme-miR169b MIMAT0026094 Cucumis melo miR169b, cme-miR169a MIMAT0026095 Cucumis melo miR169a, mes-miR169n MIMAT0029222 Manihot esculenta miR169n, gma-miR169l-5p MIMAT0021652 Glycine max miR169l-5p, mes-miR169m MIMAT0029221 Manihot esculenta miR169m…	none	New microRNA
158	0.992812	GCAGCCAAGGATGACTTGCCGG	22	-	CM040446.1	+	3918167-3918188	CM040446.1|+|3918167-3918295|1-22	GCAGCCAAGGATGACTTGCCGGccgccgcccattcatttgtttatttactgattaaactatgtatatacatatataaatatatataggaatttggatcgatcggatcggcaaattgtccttggctacat	http://nibiru.tbi.univie.ac.at/forna/forna.html?id=fasta&file=%3Eheader%5CnGCAGCCAAGGATGACTTGCCGGccgccgcccattcatttgtttatttactgattaaactatgtatatacatatataaatatatataggaatttggatcgatcggatcggcaaattgtccttggctacat%5Cn(.((((((((((((.((((((((((.((.((((((.((((.(((.....))).))))((((((((((..........)))))))))))))..)))..))..))).))))))).)))))))))))).)..&colors=%3Eheader%5Cnrange%5C%3Dwhite:blue%5Cn1.2%5Cn1.2%5Cn1.…	C1266	mtr-miR169h MIMAT0011109 Medicago truncatula miR169h,mtr-miR169i MIMAT0029963 Medicago truncatula miR169i	none	New microRNA
159	0.991822	GGCAAATTGTCCTTGGCTAC	20	-	CM040446.1	+	3918274-3918293	CM040446.1|+|3918169-3918293|106-125	agccaaggatgacttgccggccgccgcccattcatttgtttatttactgattaaactatgtatatacatatataaatatatataggaatttggatcgatcggatcGGCAAATTGTCCTTGGCTAC	http://nibiru.tbi.univie.ac.at/forna/forna.html?id=fasta&file=%3Eheader%5CnagccaaggatgacttgccggccgccgcccattcatttgtttatttactgattaaactatgtatatacatatataaatatatataggaatttggatcgatcggatcGGCAAATTGTCCTTGGCTAC%5Cn((((((((((((.((((((((((.((.((((((.((((.(((.....))).))))((((((((((..........)))))))))))))..)))..))..))).))))))).))))))))))))..&colors=%3Eheader%5Cnrange%5C%3Dwhite:blue%5Cn0.8%5Cn0.8%5Cn0.8%5Cn0.8…	C5498	ath-miR169a-3p MIMAT0031886 Arabidopsis thaliana miR169a-3p	none	New microRNA
160	0.99266	GGCAAATTGTCCTTGGCTACA	21	-	CM040446.1	+	3918274-3918294	CM040446.1|+|3918168-3918294|107-127	cagccaaggatgacttgccggccgccgcccattcatttgtttatttactgattaaactatgtatatacatatataaatatatataggaatttggatcgatcggatcGGCAAATTGTCCTTGGCTACA	http://nibiru.tbi.univie.ac.at/forna/forna.html?id=fasta&file=%3Eheader%5CncagccaaggatgacttgccggccgccgcccattcatttgtttatttactgattaaactatgtatatacatatataaatatatataggaatttggatcgatcggatcGGCAAATTGTCCTTGGCTACA%5Cn.((((((((((((.((((((((((.((.((((((.((((.(((.....))).))))((((((((((..........)))))))))))))..)))..))..))).))))))).))))))))))))...&colors=%3Eheader%5Cnrange%5C%3Dwhite:blue%5Cn0.8%5Cn0.8%5Cn0.8%5C…	C3191	zma-miR169r-3p MIMAT0015329 Zea mays miR169r-3p,aly-miR169a-3p MIMAT0017486 Arabidopsis lyrata miR169a-3p,ata-miR169d-3p MIMAT0037207 Aegilops tauschii miR169d-3p	none	New microRNA
161	0.997731	TGAGCCAAGGATGACTTGCCG	21	-	CM040446.1	+	3929990-3930010	CM040446.1|+|3929990-3930080|1-21	TGAGCCAAGGATGACTTGCCGgtgtgtatatgtacataatattaatatacatgttttatttgtgatctgggaagtctatccttggctcttg	http://nibiru.tbi.univie.ac.at/forna/forna.html?id=fasta&file=%3Eheader%5CnTGAGCCAAGGATGACTTGCCGgtgtgtatatgtacataatattaatatacatgttttatttgtgatctgggaagtctatccttggctcttg%5Cn.((((((((((((((((.((((.(((.(((((((.((.......)).)))))))..))).......)))).))))).)))))))))))...&colors=%3Eheader%5Cnrange%5C%3Dwhite:blue%5Cn1.2%5Cn1.2%5Cn1.2%5Cn1.2%5Cn1.2%5Cn1.2%5Cn1.2%5Cn1.2%5Cn1.2%5Cn1.2%5Cn1.2%5Cn1.2%5Cn1.2%5Cn1…	C2967, C4221, C2520, C4091, C5488, C2316, C2907, C4219, C2913, C5098	cme-miR169p MIMAT0026075 Cucumis melo miR169p, aly-miR169g-5p MIMAT0017497 Arabidopsis lyrata miR169g-5p, ath-miR169f-5p MIMAT0000910 Arabidopsis thaliana miR169f-5p, tcc-miR169m MIMAT0020403 Theobroma cacao miR169m, fve-miR169f MIMAT0044517 Fragaria vesca miR169f, mes-miR169h MIMAT0029216 Manihot esculenta miR169h, gma-miR169p MIMAT0023211 Glycine max miR169p, fve-miR169e MIMAT0044516 Fragaria v…	C2316	ath-miR169d MIMAT0000908 Arabidopsis thaliana miR169d
162	0.996586	TGAGCCAAGGATGACTTGCCGG	22	-	CM040446.1	+	3929990-3930011	CM040446.1|+|3929990-3930080|1-22	TGAGCCAAGGATGACTTGCCGGtgtgtatatgtacataatattaatatacatgttttatttgtgatctgggaagtctatccttggctcttg	http://nibiru.tbi.univie.ac.at/forna/forna.html?id=fasta&file=%3Eheader%5CnTGAGCCAAGGATGACTTGCCGGtgtgtatatgtacataatattaatatacatgttttatttgtgatctgggaagtctatccttggctcttg%5Cn.((((((((((((((((.((((.(((.(((((((.((.......)).)))))))..))).......)))).))))).)))))))))))...&colors=%3Eheader%5Cnrange%5C%3Dwhite:blue%5Cn1.2%5Cn1.2%5Cn1.2%5Cn1.2%5Cn1.2%5Cn1.2%5Cn1.2%5Cn1.2%5Cn1.2%5Cn1.2%5Cn1.2%5Cn1.2%5Cn1.2%5Cn1…	C1266	mtr-miR169h MIMAT0011109 Medicago truncatula miR169h,mtr-miR169i MIMAT0029963 Medicago truncatula miR169i	none	New microRNA
163	0.995194	GAGCCAAGGATGACTTGCCG	20	-	CM040446.1	+	3929991-3930010	CM040446.1|+|3929991-3930079|1-20	GAGCCAAGGATGACTTGCCGgtgtgtatatgtacataatattaatatacatgttttatttgtgatctgggaagtctatccttggctctt	http://nibiru.tbi.univie.ac.at/forna/forna.html?id=fasta&file=%3Eheader%5CnGAGCCAAGGATGACTTGCCGgtgtgtatatgtacataatattaatatacatgttttatttgtgatctgggaagtctatccttggctctt%5Cn((((((((((((((((.((((.(((.(((((((.((.......)).)))))))..))).......)))).))))).)))))))))))..&colors=%3Eheader%5Cnrange%5C%3Dwhite:blue%5Cn1.2%5Cn1.2%5Cn1.2%5Cn1.2%5Cn1.2%5Cn1.2%5Cn1.2%5Cn1.2%5Cn1.2%5Cn1.2%5Cn1.2%5Cn1.2%5Cn1.2%5Cn1.2%5…	C5825, C5858, C5520, C5537, C5840	mes-miR169ac MIMAT0029237 Manihot esculenta miR169ac, csi-miR169h-5p MIMAT0048897 Citrus sinensis miR169h-5p, csi-miR169d-5p MIMAT0048891 Citrus sinensis miR169d-5p, cpa-miR169 MIMAT0031805 Carica papaya miR169, bdi-miR169m MIMAT0035516 Brachypodium distachyon miR169m, csi-miR169c-5p MIMAT0048889 Citrus sinensis miR169c-5p, csi-miR169f-5p MIMAT0048895 Citrus sinensis miR169f-5p, fve-miR169b MIMAT…	none	New microRNA
164	0.990912	TTTCCACAGCTTTCTTGAACT	21	-	CM040446.1	+	5557147-5557167	CM040446.1|+|5557147-5557242|1-21	TTTCCACAGCTTTCTTGAACTgcatcgatgatgatccgtcgttgcatgtggcggcgtggcattaatttgttgcggttcaataaagctgtgggaaga	http://nibiru.tbi.univie.ac.at/forna/forna.html?id=fasta&file=%3Eheader%5CnTTTCCACAGCTTTCTTGAACTgcatcgatgatgatccgtcgttgcatgtggcggcgtggcattaatttgttgcggttcaataaagctgtgggaaga%5Cn(((((((((((((.((((((((((.(((...(((((((.((((((.....))))))))).))))..))).)))))))))).)))))))))))))..&colors=%3Eheader%5Cnrange%5C%3Dwhite:blue%5Cn1.2%5Cn1.2%5Cn1.2%5Cn1.2%5Cn1.2%5Cn1.2%5Cn1.2%5Cn1.2%5Cn1.2%5Cn1.2%5Cn1.2%5Cn1.2%5…	C2130	pab-miR396u MIMAT0044765 Picea abies miR396u	none	New microRNA
165	0.995773	GGTGACAGAAGAGAGTGAGCAC	22	-	CM040446.1	+	5663465-5663486	CM040446.1|+|5663465-5663554|1-22	GGTGACAGAAGAGAGTGAGCACacatggtactttcttgcatggttgaccgtgcttgaagctctgcgtgctcactctctctctgtcacccc	http://nibiru.tbi.univie.ac.at/forna/forna.html?id=fasta&file=%3Eheader%5CnGGTGACAGAAGAGAGTGAGCACacatggtactttcttgcatggttgaccgtgcttgaagctctgcgtgctcactctctctctgtcacccc%5Cn((((((((((((((((((((((.((.(((...(((..((((((....))))))..)))))).)).))))))))))))).)))))))))..&colors=%3Eheader%5Cnrange%5C%3Dwhite:blue%5Cn1.2%5Cn1.2%5Cn1.2%5Cn1.2%5Cn1.2%5Cn1.2%5Cn1.2%5Cn1.2%5Cn1.2%5Cn1.2%5Cn1.2%5Cn1.2%5Cn1.2%5Cn1.2…	C1825	cme-miR156j MIMAT0026186 Cucumis melo miR156j	none	New microRNA
166	0.99663	GTGACAGAAGAGAGTGAGCA	20	-	CM040446.1	+	5663466-5663485	CM040446.1|+|5663466-5663553|1-20	GTGACAGAAGAGAGTGAGCAcacatggtactttcttgcatggttgaccgtgcttgaagctctgcgtgctcactctctctctgtcaccc	http://nibiru.tbi.univie.ac.at/forna/forna.html?id=fasta&file=%3Eheader%5CnGTGACAGAAGAGAGTGAGCAcacatggtactttcttgcatggttgaccgtgcttgaagctctgcgtgctcactctctctctgtcaccc%5Cn(((((((((((((((((((((.((.(((...(((..((((((....))))))..)))))).)).))))))))))))).))))))))..&colors=%3Eheader%5Cnrange%5C%3Dwhite:blue%5Cn1.2%5Cn1.2%5Cn1.2%5Cn1.2%5Cn1.2%5Cn1.2%5Cn1.2%5Cn1.2%5Cn1.2%5Cn1.2%5Cn1.2%5Cn1.2%5Cn1.2%5Cn1.2%5Cn…	C5820	stu-miR156f-5p MIMAT0031347 Solanum tuberosum miR156f-5p	none	New microRNA
167	0.995482	GTGACAGAAGAGAGTGAGCAC	21	-	CM040446.1	+	5663466-5663486	CM040446.1|+|5663466-5663553|1-21	GTGACAGAAGAGAGTGAGCACacatggtactttcttgcatggttgaccgtgcttgaagctctgcgtgctcactctctctctgtcaccc	http://nibiru.tbi.univie.ac.at/forna/forna.html?id=fasta&file=%3Eheader%5CnGTGACAGAAGAGAGTGAGCACacatggtactttcttgcatggttgaccgtgcttgaagctctgcgtgctcactctctctctgtcaccc%5Cn(((((((((((((((((((((.((.(((...(((..((((((....))))))..)))))).)).))))))))))))).))))))))..&colors=%3Eheader%5Cnrange%5C%3Dwhite:blue%5Cn1.2%5Cn1.2%5Cn1.2%5Cn1.2%5Cn1.2%5Cn1.2%5Cn1.2%5Cn1.2%5Cn1.2%5Cn1.2%5Cn1.2%5Cn1.2%5Cn1.2%5Cn1.2%5Cn…	C4318, C3733, C3367	far-miR156b MIMAT0018374 Festuca arundinacea miR156b, gma-miR156o MIMAT0021639 Glycine max miR156o, fve-miR156b MIMAT0044476 Fragaria vesca miR156b, fve-miR156a MIMAT0044477 Fragaria vesca miR156a, mdm-miR156u MIMAT0025887 Malus domestica miR156u, ahy-miR156c MIMAT0016320 Arachis hypogaea miR156c, mdm-miR156v MIMAT0025888 Malus domestica miR156v, fve-miR156c MIMAT0044478 Fragaria vesca miR156c, g…	none	New microRNA
168	0.991826	GTGACAGAAGAGAGTGAGCACA	22	-	CM040446.1	+	5663466-5663487	CM040446.1|+|5663466-5663553|1-22	GTGACAGAAGAGAGTGAGCACAcatggtactttcttgcatggttgaccgtgcttgaagctctgcgtgctcactctctctctgtcaccc	http://nibiru.tbi.univie.ac.at/forna/forna.html?id=fasta&file=%3Eheader%5CnGTGACAGAAGAGAGTGAGCACAcatggtactttcttgcatggttgaccgtgcttgaagctctgcgtgctcactctctctctgtcaccc%5Cn(((((((((((((((((((((.((.(((...(((..((((((....))))))..)))))).)).))))))))))))).))))))))..&colors=%3Eheader%5Cnrange%5C%3Dwhite:blue%5Cn1.2%5Cn1.2%5Cn1.2%5Cn1.2%5Cn1.2%5Cn1.2%5Cn1.2%5Cn1.2%5Cn1.2%5Cn1.2%5Cn1.2%5Cn1.2%5Cn1.2%5Cn1.2%5Cn…	C1560	gma-miR156f MIMAT0018318 Glycine max miR156f	none	New microRNA
169	0.996767	CAGAAGAGAGTGAGCACACA	20	-	CM040446.1	+	5663470-5663489	CM040446.1|+|5663470-5663549|1-20	CAGAAGAGAGTGAGCACACAtggtactttcttgcatggttgaccgtgcttgaagctctgcgtgctcactctctctctgtc	http://nibiru.tbi.univie.ac.at/forna/forna.html?id=fasta&file=%3Eheader%5CnCAGAAGAGAGTGAGCACACAtggtactttcttgcatggttgaccgtgcttgaagctctgcgtgctcactctctctctgtc%5Cn(((((((((((((((((.((.(((...(((..((((((....))))))..)))))).)).))))))))))))).))))..&colors=%3Eheader%5Cnrange%5C%3Dwhite:blue%5Cn1.2%5Cn1.2%5Cn1.2%5Cn1.2%5Cn1.2%5Cn1.2%5Cn1.2%5Cn1.2%5Cn1.2%5Cn1.2%5Cn1.2%5Cn1.2%5Cn1.2%5Cn1.2%5Cn1.2%5Cn1.2%5Cn1.…	C5909	cas-miR156i MIMAT0045278 Camelina sativa miR156i	none	New microRNA
170	0.996855	TGCTCACTCTCTCTCTGTCACC	22	-	CM040446.1	+	5663531-5663552	CM040446.1|+|5663467-5663552|65-86	tgacagaagagagtgagcacacatggtactttcttgcatggttgaccgtgcttgaagctctgcgTGCTCACTCTCTCTCTGTCACC	http://nibiru.tbi.univie.ac.at/forna/forna.html?id=fasta&file=%3Eheader%5CntgacagaagagagtgagcacacatggtactttcttgcatggttgaccgtgcttgaagctctgcgTGCTCACTCTCTCTCTGTCACC%5Cn((((((((((((((((((((.((.(((...(((..((((((....))))))..)))))).)).))))))))))))).)))))))..&colors=%3Eheader%5Cnrange%5C%3Dwhite:blue%5Cn0.8%5Cn0.8%5Cn0.8%5Cn0.8%5Cn0.8%5Cn0.8%5Cn0.8%5Cn0.8%5Cn0.8%5Cn0.8%5Cn0.8%5Cn0.8%5Cn0.8%5Cn0.8%5Cn0.8%…	C1264, C1262	mtr-miR156b-3p MIMAT0026723 Medicago truncatula miR156b-3p, mtr-miR156c-3p MIMAT0026724 Medicago truncatula miR156c-3p, cas-miR156k-3p MIMAT0045281 Camelina sativa miR156k-3p	none	New microRNA
171	0.996796	GCTCACTCTCTCTCTGTCACC	21	-	CM040446.1	+	5663532-5663552	CM040446.1|+|5663467-5663552|66-86	tgacagaagagagtgagcacacatggtactttcttgcatggttgaccgtgcttgaagctctgcgtGCTCACTCTCTCTCTGTCACC	http://nibiru.tbi.univie.ac.at/forna/forna.html?id=fasta&file=%3Eheader%5CntgacagaagagagtgagcacacatggtactttcttgcatggttgaccgtgcttgaagctctgcgtGCTCACTCTCTCTCTGTCACC%5Cn((((((((((((((((((((.((.(((...(((..((((((....))))))..)))))).)).))))))))))))).)))))))..&colors=%3Eheader%5Cnrange%5C%3Dwhite:blue%5Cn0.8%5Cn0.8%5Cn0.8%5Cn0.8%5Cn0.8%5Cn0.8%5Cn0.8%5Cn0.8%5Cn0.8%5Cn0.8%5Cn0.8%5Cn0.8%5Cn0.8%5Cn0.8%5Cn0.8%…	C3235, C3237, C2307, C4325	ata-miR156e-3p MIMAT0037239 Aegilops tauschii miR156e-3p, aly-miR156d-3p MIMAT0017404 Arabidopsis lyrata miR156d-3p, bdi-miR156i-3p MIMAT0030080 Brachypodium distachyon miR156i-3p, bra-miR156b-3p MIMAT0035819 Brassica rapa miR156b-3p, osa-miR156b-3p MIMAT0022845 Oryza sativa miR156b-3p, csi-miR156c-3p MIMAT0048853 Citrus sinensis miR156c-3p, ata-miR156a-3p MIMAT0037123 Aegilops tauschii miR156a-3…	none	New microRNA
172	0.996062	TTGCAGCATCATCAAGATTC	20	-	CM040447.1	-	16349523-16349542	CM040447.1|-|16349430-16349542|1-20	TTGCAGCATCATCAAGATTCtcgcttccaggaagcaagacaatcgtatatatattatatatataataccactgcttgtgccgttagggcgtgaatcttgaggacgctgcaaca	http://nibiru.tbi.univie.ac.at/forna/forna.html?id=fasta&file=%3Eheader%5CnTTGCAGCATCATCAAGATTCtcgcttccaggaagcaagacaatcgtatatatattatatatataataccactgcttgtgccgttagggcgtgaatcttgaggacgctgcaaca%5Cn(((((((.((.(((((((((.(((((...((..(((((.((...((((((((((...)))))).))))...))))))).))....))))).))))))))).)).)))))))..&colors=%3Eheader%5Cnrange%5C%3Dwhite:blue%5Cn1.2%5Cn1.2%5Cn1.2%5Cn1.2%5Cn1.2%5Cn1.2%5Cn1.2%5C…	C5508	osa-miR172d-5p MIMAT0022885 Oryza sativa miR172d-5p,gma-miR172g MIMAT0021656 Glycine max miR172g	none	New microRNA
173	0.993066	GTTGCAGCATCATCAAGATTC	21	-	CM040447.1	-	16349523-16349543	CM040447.1|-|16349429-16349543|1-21	GTTGCAGCATCATCAAGATTCtcgcttccaggaagcaagacaatcgtatatatattatatatataataccactgcttgtgccgttagggcgtgaatcttgaggacgctgcaacag	http://nibiru.tbi.univie.ac.at/forna/forna.html?id=fasta&file=%3Eheader%5CnGTTGCAGCATCATCAAGATTCtcgcttccaggaagcaagacaatcgtatatatattatatatataataccactgcttgtgccgttagggcgtgaatcttgaggacgctgcaacag%5Cn((((((((.((.(((((((((.(((((...((..(((((.((...((((((((((...)))))).))))...))))))).))....))))).))))))))).)).))))))))..&colors=%3Eheader%5Cnrange%5C%3Dwhite:blue%5Cn1.2%5Cn1.2%5Cn1.2%5Cn1.2%5Cn1.2%5Cn1.2%5Cn1.…	C4919, C4013	csi-miR172b-5p MIMAT0048915 Citrus sinensis miR172b-5p, lus-miR172j MIMAT0027234 Linum usitatissimum miR172j, eun-miR172b-5p MIMAT0041068 Eugenia uniflora miR172b-5p	none	New microRNA
174	0.996002	GGGCATCTCTTACTTGGCAGG	21	-	CM040452.1	+	23697435-23697455	CM040452.1|+|23697435-23697547|1-21	GGGCATCTCTTACTTGGCAGGcaatggtgatttattgttggtgcaattcactgcaattcaccagcattcaatatatatacatcccatggatttgccaaaggagagttgccctg	http://nibiru.tbi.univie.ac.at/forna/forna.html?id=fasta&file=%3Eheader%5CnGGGCATCTCTTACTTGGCAGGcaatggtgatttattgttggtgcaattcactgcaattcaccagcattcaatatatatacatcccatggatttgccaaaggagagttgccctg%5Cn(((((.(((((..((((((((..((((.(((.(((((((((((.((((......))))))))))))..........))).)))))))...))))))))..))))).)))))..&colors=%3Eheader%5Cnrange%5C%3Dwhite:blue%5Cn1.2%5Cn1.2%5Cn1.2%5Cn1.2%5Cn1.2%5Cn1.2%5Cn1.2%5C…	C3479	csi-miR399d-5p MIMAT0037402 Citrus sinensis miR399d-5p	none	New microRNA
	0.995563				CM040448.1	+	12008511-12008531	CM040448.1|+|12008511-12008623|1-21	GGGCATCTCTTACTTGGCAGGcaatggtgatttattgttggtgcaattcactgcaattcaccagcattcaatatatatacttcccatggatttgccaaaggagagttgccctg	http://nibiru.tbi.univie.ac.at/forna/forna.html?id=fasta&file=%3Eheader%5CnGGGCATCTCTTACTTGGCAGGcaatggtgatttattgttggtgcaattcactgcaattcaccagcattcaatatatatacttcccatggatttgccaaaggagagttgccctg%5Cn(((((.(((((..((((((((..((((.((..(((((((((((.((((......))))))))))))..........)))..))))))...))))))))..))))).)))))..&colors=%3Eheader%5Cnrange%5C%3Dwhite:blue%5Cn1.2%5Cn1.2%5Cn1.2%5Cn1.2%5Cn1.2%5Cn1.2%5Cn1.2%5C…	C3479	csi-miR399d-5p MIMAT0037402 Citrus sinensis miR399d-5p	none	New microRNA
175	0.995791	TGCCAAAGGAGAGTTGCCCTG	21	-	CM040448.1	+	12008603-12008623	CM040448.1|+|12008511-12008623|93-113	gggcatctcttacttggcaggcaatggtgatttattgttggtgcaattcactgcaattcaccagcattcaatatatatacttcccatggattTGCCAAAGGAGAGTTGCCCTG	http://nibiru.tbi.univie.ac.at/forna/forna.html?id=fasta&file=%3Eheader%5CngggcatctcttacttggcaggcaatggtgatttattgttggtgcaattcactgcaattcaccagcattcaatatatatacttcccatggattTGCCAAAGGAGAGTTGCCCTG%5Cn(((((.(((((..((((((((..((((.((..(((((((((((.((((......))))))))))))..........)))..))))))...))))))))..))))).)))))..&colors=%3Eheader%5Cnrange%5C%3Dwhite:blue%5Cn0.8%5Cn0.8%5Cn0.8%5Cn0.8%5Cn0.8%5Cn0.8%5Cn0.8%5C…	C2364, C4220, C4497, C3518, C4499, C2921, C2349, C2347, C2361, C2467, C2977, C2344, C5103, C2546, C3891, C2360, C2363, C2549, C2345, C2362, C4019	ptc-miR399f MIMAT0002049 Populus trichocarpa miR399f, sbi-miR399d MIMAT0001439 Sorghum bicolor miR399d, tcc-miR399d MIMAT0020438 Theobroma cacao miR399d, mtr-miR399n MIMAT0011095 Medicago truncatula miR399n, bna-miR399b MIMAT0023642 Brassica napus miR399b, lus-miR399f MIMAT0027157 Linum usitatissimum miR399f, csi-miR399f-3p MIMAT0048936 Citrus sinensis miR399f-3p, ptc-miR399b MIMAT0002045 Populus…	C2345	ath-miR399b MIMAT0000952 Arabidopsis thaliana miR399b
	0.995146				CM040452.1	+	23697527-23697547	CM040452.1|+|23697435-23697547|93-113	gggcatctcttacttggcaggcaatggtgatttattgttggtgcaattcactgcaattcaccagcattcaatatatatacatcccatggattTGCCAAAGGAGAGTTGCCCTG	http://nibiru.tbi.univie.ac.at/forna/forna.html?id=fasta&file=%3Eheader%5CngggcatctcttacttggcaggcaatggtgatttattgttggtgcaattcactgcaattcaccagcattcaatatatatacatcccatggattTGCCAAAGGAGAGTTGCCCTG%5Cn(((((.(((((..((((((((..((((.(((.(((((((((((.((((......))))))))))))..........))).)))))))...))))))))..))))).)))))..&colors=%3Eheader%5Cnrange%5C%3Dwhite:blue%5Cn0.8%5Cn0.8%5Cn0.8%5Cn0.8%5Cn0.8%5Cn0.8%5Cn0.8%5C…	C2364, C4220, C4497, C3518, C4499, C2921, C2349, C2347, C2361, C2467, C2977, C2344, C5103, C2546, C3891, C2360, C2363, C2549, C2345, C2362, C4019	ptc-miR399f MIMAT0002049 Populus trichocarpa miR399f, sbi-miR399d MIMAT0001439 Sorghum bicolor miR399d, tcc-miR399d MIMAT0020438 Theobroma cacao miR399d, mtr-miR399n MIMAT0011095 Medicago truncatula miR399n, bna-miR399b MIMAT0023642 Brassica napus miR399b, lus-miR399f MIMAT0027157 Linum usitatissimum miR399f, csi-miR399f-3p MIMAT0048936 Citrus sinensis miR399f-3p, ptc-miR399b MIMAT0002045 Populus…	C2345	ath-miR399b MIMAT0000952 Arabidopsis thaliana miR399b
176	0.993269	TGACAGAAGATAGAGGGCGC	20	-	CM040448.1	+	3595083-3595102	CM040448.1|+|3595083-3595163|1-20	TGACAGAAGATAGAGGGCGCagatgatgaagtgcatggagcttgcacctcactcctttgtgctctctatccttctgtcatc	http://nibiru.tbi.univie.ac.at/forna/forna.html?id=fasta&file=%3Eheader%5CnTGACAGAAGATAGAGGGCGCagatgatgaagtgcatggagcttgcacctcactcctttgtgctctctatccttctgtcatc%5Cn(((((((((((((((((((((((.(((((.(((((.......))))).))).)).)))))))))))))).)))))))))..&colors=%3Eheader%5Cnrange%5C%3Dwhite:blue%5Cn1.2%5Cn1.2%5Cn1.2%5Cn1.2%5Cn1.2%5Cn1.2%5Cn1.2%5Cn1.2%5Cn1.2%5Cn1.2%5Cn1.2%5Cn1.2%5Cn1.2%5Cn1.2%5Cn1.2%5Cn1.2%5Cn…	C5914	csi-miR156d-5p MIMAT0048854 Citrus sinensis miR156d-5p	none	New microRNA
177	0.993078	TGATTGAGCCGTGCCAATAT	20	-	CM040449.1	-	1849447-1849466	CM040449.1|-|1849447-1849601|136-155	attggcccggttcactcagagaaaacactgcgtttctaagcaaaagactgaggttgagcttaaacgttgagtaaaacactgcgttgctaagcaaaagactgaggttgagcttaaacgttgagtactggtggacttTGATTGAGCCGTGCCAATAT	http://nibiru.tbi.univie.ac.at/forna/forna.html?id=fasta&file=%3Eheader%5CnattggcccggttcactcagagaaaacactgcgtttctaagcaaaagactgaggttgagcttaaacgttgagtaaaacactgcgttgctaagcaaaagactgaggttgagcttaaacgttgagtactggtggacttTGATTGAGCCGTGCCAATAT%5Cn((((((.(((((((.((((((....(((((((((..(((((....((((..((((..((((((((((..(((.....))))))))..)))))....))))..))))..))))))))))........))))..)))))).))))))).))))))..&colors=%3…	C5783, C5513	zma-miR171a-3p MIMAT0001385 Zea mays miR171a-3p, htu-miR171a MIMAT0025506 Helianthus tuberosus miR171a	C5783	htu-miR171a MIMAT0025506 Helianthus tuberosus miR171a
	0.993078				CM040449.1	+	2934236-2934255	CM040449.1|+|2934101-2934255|136-155	attggcccggttcactcagagaaaacactgcgtttctaagcaaaagactgaggttgagcttaaacgttgagtaaaacactgcgttgctaagcaaaagactgaggttgagcttaaacgttgagtactggtggacttTGATTGAGCCGTGCCAATAT	http://nibiru.tbi.univie.ac.at/forna/forna.html?id=fasta&file=%3Eheader%5CnattggcccggttcactcagagaaaacactgcgtttctaagcaaaagactgaggttgagcttaaacgttgagtaaaacactgcgttgctaagcaaaagactgaggttgagcttaaacgttgagtactggtggacttTGATTGAGCCGTGCCAATAT%5Cn((((((.(((((((.((((((....(((((((((..(((((....((((..((((..((((((((((..(((.....))))))))..)))))....))))..))))..))))))))))........))))..)))))).))))))).))))))..&colors=%3…	C5783, C5513	zma-miR171a-3p MIMAT0001385 Zea mays miR171a-3p, htu-miR171a MIMAT0025506 Helianthus tuberosus miR171a	C5783	htu-miR171a MIMAT0025506 Helianthus tuberosus miR171a
178	0.994257	TTGATTGAGCCGTGCCAATAT	21	-	CM040449.1	-	1849447-1849467	CM040449.1|-|1849447-1849601|135-155	attggcccggttcactcagagaaaacactgcgtttctaagcaaaagactgaggttgagcttaaacgttgagtaaaacactgcgttgctaagcaaaagactgaggttgagcttaaacgttgagtactggtggactTTGATTGAGCCGTGCCAATAT	http://nibiru.tbi.univie.ac.at/forna/forna.html?id=fasta&file=%3Eheader%5CnattggcccggttcactcagagaaaacactgcgtttctaagcaaaagactgaggttgagcttaaacgttgagtaaaacactgcgttgctaagcaaaagactgaggttgagcttaaacgttgagtactggtggactTTGATTGAGCCGTGCCAATAT%5Cn((((((.(((((((.((((((....(((((((((..(((((....((((..((((..((((((((((..(((.....))))))))..)))))....))))..))))..))))))))))........))))..)))))).))))))).))))))..&colors=%3…	C2679	mtr-miR171c MIMAT0011083 Medicago truncatula miR171c	none	New microRNA
179	0.996761	TTGGCCCGGTTCACTCAGAGA	21	-	CM040449.1	-	1849580-1849600	CM040449.1|-|1849448-1849600|1-21	TTGGCCCGGTTCACTCAGAGAaaacactgcgtttctaagcaaaagactgaggttgagcttaaacgttgagtaaaacactgcgttgctaagcaaaagactgaggttgagcttaaacgttgagtactggtggactttgattgagccgtgccaata	http://nibiru.tbi.univie.ac.at/forna/forna.html?id=fasta&file=%3Eheader%5CnTTGGCCCGGTTCACTCAGAGAaaacactgcgtttctaagcaaaagactgaggttgagcttaaacgttgagtaaaacactgcgttgctaagcaaaagactgaggttgagcttaaacgttgagtactggtggactttgattgagccgtgccaata%5Cn(((((.(((((((.((((((....(((((((((..(((((....((((..((((..((((((((((..(((.....))))))))..)))))....))))..))))..))))))))))........))))..)))))).))))))).)))))..&colors=%3Ehea…	C2413	osa-miR171d-5p MIMAT0022878 Oryza sativa miR171d-5p	none	New microRNA
	0.993027				CM040449.1	-	1849580-1849600	CM040449.1|-|1849448-1849600|1-21	TTGGCCCGGTTCACTCAGAGAaaacactgcgtttctaagcaaaagactgaggttgagcttaaacgttgagtaaaacactgcgttgctaagcaaaagactgaggttgagcttaaacgttgagtactggtggactttgattgagccgtgccaata	http://nibiru.tbi.univie.ac.at/forna/forna.html?id=fasta&file=%3Eheader%5CnTTGGCCCGGTTCACTCAGAGAaaacactgcgtttctaagcaaaagactgaggttgagcttaaacgttgagtaaaacactgcgttgctaagcaaaagactgaggttgagcttaaacgttgagtactggtggactttgattgagccgtgccaata%5Cn(((((.(((((((.((((((....(((((((((..(((((....(((....)))..))))))))))..((((...((..(((((..(((((....(((....)))..))))))))))))..))))))))..)))))).))))))).)))))..&colors=%3Ehea…	C2413	osa-miR171d-5p MIMAT0022878 Oryza sativa miR171d-5p	none	New microRNA
180	0.996814	TATTGGCCCGGTTCACTCAGA	21	-	CM040449.1	-	1849582-1849602	CM040449.1|-|1849446-1849602|1-21	TATTGGCCCGGTTCACTCAGAgaaaacactgcgtttctaagcaaaagactgaggttgagcttaaacgttgagtaaaacactgcgttgctaagcaaaagactgaggttgagcttaaacgttgagtactggtggactttgattgagccgtgccaatatc	http://nibiru.tbi.univie.ac.at/forna/forna.html?id=fasta&file=%3Eheader%5CnTATTGGCCCGGTTCACTCAGAgaaaacactgcgtttctaagcaaaagactgaggttgagcttaaacgttgagtaaaacactgcgttgctaagcaaaagactgaggttgagcttaaacgttgagtactggtggactttgattgagccgtgccaatatc%5Cn(((((((.(((((((.((((((....(((((((((..(((((....((((..((((..((((((((((..(((.....))))))))..)))))....))))..))))..))))))))))........))))..)))))).))))))).)))))))..&color…	C2299	ath-miR170-5p MIMAT0031887 Arabidopsis thaliana miR170-5p,ath-miR171a-5p MIMAT0031888 Arabidopsis thaliana miR171a-5p,aly-miR170-5p MIMAT0017513 Arabidopsis lyrata miR170-5p,aly-miR171a-5p MIMAT0017515 Arabidopsis lyrata miR171a-5p,gma-miR171j-5p MIMAT0021623 Glycine max miR171j-5p,stu-miR171a-5p MIMAT0031256 Solanum tuberosum miR171a-5p,stu-miR171c-5p MIMAT0031258 Solanum tuberosum miR171c-5p,sl…	none	New microRNA
	0.996698				CM040449.1	-	1849582-1849602	CM040449.1|-|1849446-1849602|1-21	TATTGGCCCGGTTCACTCAGAgaaaacactgcgtttctaagcaaaagactgaggttgagcttaaacgttgagtaaaacactgcgttgctaagcaaaagactgaggttgagcttaaacgttgagtactggtggactttgattgagccgtgccaatatc	http://nibiru.tbi.univie.ac.at/forna/forna.html?id=fasta&file=%3Eheader%5CnTATTGGCCCGGTTCACTCAGAgaaaacactgcgtttctaagcaaaagactgaggttgagcttaaacgttgagtaaaacactgcgttgctaagcaaaagactgaggttgagcttaaacgttgagtactggtggactttgattgagccgtgccaatatc%5Cn(((((((.(((((((.((((((....(((((((((..(((((....(((....)))..))))))))))..((((...((..(((((..(((((....(((....)))..))))))))))))..))))))))..)))))).))))))).)))))))..&color…	C2299	ath-miR170-5p MIMAT0031887 Arabidopsis thaliana miR170-5p,ath-miR171a-5p MIMAT0031888 Arabidopsis thaliana miR171a-5p,aly-miR170-5p MIMAT0017513 Arabidopsis lyrata miR170-5p,aly-miR171a-5p MIMAT0017515 Arabidopsis lyrata miR171a-5p,gma-miR171j-5p MIMAT0021623 Glycine max miR171j-5p,stu-miR171a-5p MIMAT0031256 Solanum tuberosum miR171a-5p,stu-miR171c-5p MIMAT0031258 Solanum tuberosum miR171c-5p,sl…	none	New microRNA
	0.996797				CM040449.1	+	2934100-2934120	CM040449.1|+|2934100-2934256|1-21	TATTGGCCCGGTTCACTCAGAgaaaacactgcgtttctaagcaaaagactgaggttgagcttaaacgttgagtaaaacactgcgttgctaagcaaaagactgaggttgagcttaaacgttgagtactggtggactttgattgagccgtgccaatatc	http://nibiru.tbi.univie.ac.at/forna/forna.html?id=fasta&file=%3Eheader%5CnTATTGGCCCGGTTCACTCAGAgaaaacactgcgtttctaagcaaaagactgaggttgagcttaaacgttgagtaaaacactgcgttgctaagcaaaagactgaggttgagcttaaacgttgagtactggtggactttgattgagccgtgccaatatc%5Cn(((((((.(((((((.((((((....(((((((((..(((((....((((..((((..((((((((((..(((.....))))))))..)))))....))))..))))..))))))))))........))))..)))))).))))))).)))))))..&color…	C2413, C2299	stu-miR171a-5p MIMAT0031256 Solanum tuberosum miR171a-5p, aly-miR171a-5p MIMAT0017515 Arabidopsis lyrata miR171a-5p, csi-miR171f-5p MIMAT0048910 Citrus sinensis miR171f-5p, stu-miR171c-5p MIMAT0031258 Solanum tuberosum miR171c-5p, osa-miR171d-5p MIMAT0022878 Oryza sativa miR171d-5p, ath-miR171a-5p MIMAT0031888 Arabidopsis thaliana miR171a-5p, aly-miR170-5p MIMAT0017513 Arabidopsis lyrata miR170-5…	none	New microRNA
	0.996729				CM040449.1	+	2934100-2934120	CM040449.1|+|2934100-2934256|1-21	TATTGGCCCGGTTCACTCAGAgaaaacactgcgtttctaagcaaaagactgaggttgagcttaaacgttgagtaaaacactgcgttgctaagcaaaagactgaggttgagcttaaacgttgagtactggtggactttgattgagccgtgccaatatc	http://nibiru.tbi.univie.ac.at/forna/forna.html?id=fasta&file=%3Eheader%5CnTATTGGCCCGGTTCACTCAGAgaaaacactgcgtttctaagcaaaagactgaggttgagcttaaacgttgagtaaaacactgcgttgctaagcaaaagactgaggttgagcttaaacgttgagtactggtggactttgattgagccgtgccaatatc%5Cn(((((((.(((((((.((((((....(((((((((..(((((....(((....)))..))))))))))..((((...((..(((((..(((((....(((....)))..))))))))))))..))))))))..)))))).))))))).)))))))..&color…	C2413, C2299	stu-miR171a-5p MIMAT0031256 Solanum tuberosum miR171a-5p, aly-miR171a-5p MIMAT0017515 Arabidopsis lyrata miR171a-5p, csi-miR171f-5p MIMAT0048910 Citrus sinensis miR171f-5p, stu-miR171c-5p MIMAT0031258 Solanum tuberosum miR171c-5p, osa-miR171d-5p MIMAT0022878 Oryza sativa miR171d-5p, ath-miR171a-5p MIMAT0031888 Arabidopsis thaliana miR171a-5p, aly-miR170-5p MIMAT0017513 Arabidopsis lyrata miR170-5…	none	New microRNA
181	0.996738	GAATCCTGATGATGCTGCATT	21	-	CM040450.1	-	6374060-6374080	CM040450.1|-|6374060-6374134|55-75	tgcatcatcatcaagattcacatcatacacatatatatgagatgctatatctgtGAATCCTGATGATGCTGCATT	http://nibiru.tbi.univie.ac.at/forna/forna.html?id=fasta&file=%3Eheader%5CntgcatcatcatcaagattcacatcatacacatatatatgagatgctatatctgtGAATCCTGATGATGCTGCATT%5Cn((((.((((((((.(((((((.(((((........)))))((((...)))).))))))).)))))))).))))..&colors=%3Eheader%5Cnrange%5C%3Dwhite:blue%5Cn0.8%5Cn0.8%5Cn0.8%5Cn0.8%5Cn0.8%5Cn0.8%5Cn0.8%5Cn0.8%5Cn0.8%5Cn0.8%5Cn0.8%5Cn0.8%5Cn0.8%5Cn0.8%5Cn0.8%5Cn0.8%5Cn0.8%5Cn0.8%5…	C2302, C2378, C4531, C3516, C4018	zma-miR172e MIMAT0001742 Zea mays miR172e, bna-miR172c MIMAT0023632 Brassica napus miR172c, sly-miR172b MIMAT0009144 Solanum lycopersicum miR172b, ppe-miR172b MIMAT0031470 Prunus persica miR172b, egu-miR172a MIMAT0024020 Elaeis guineensis miR172a, egu-miR172c MIMAT0024022 Elaeis guineensis miR172c, bra-miR172d-3p MIMAT0035877 Brassica rapa miR172d-3p, egu-miR172b MIMAT0024021 Elaeis guineensis mi…	none	New microRNA
	0.993032				CM040450.1	-	12020808-12020828	CM040450.1|-|12020808-12020878|51-71	tgcagcatgatcaagattcacatcacatatatgtgagatgtcacgtctgtGAATCCTGATGATGCTGCATT	http://nibiru.tbi.univie.ac.at/forna/forna.html?id=fasta&file=%3Eheader%5CntgcagcatgatcaagattcacatcacatatatgtgagatgtcacgtctgtGAATCCTGATGATGCTGCATT%5Cn((((((((.((((.(((((((.(((((....)))))(((.....))).))))))).)))).))))))))..&colors=%3Eheader%5Cnrange%5C%3Dwhite:blue%5Cn0.8%5Cn0.8%5Cn0.8%5Cn0.8%5Cn0.8%5Cn0.8%5Cn0.8%5Cn0.8%5Cn0.8%5Cn0.8%5Cn0.8%5Cn0.8%5Cn0.8%5Cn0.8%5Cn0.8%5Cn0.8%5Cn0.8%5Cn0.8%5Cn0.8%5C…	C2302, C2378, C4531, C3516, C4018	zma-miR172e MIMAT0001742 Zea mays miR172e, bna-miR172c MIMAT0023632 Brassica napus miR172c, sly-miR172b MIMAT0009144 Solanum lycopersicum miR172b, ppe-miR172b MIMAT0031470 Prunus persica miR172b, egu-miR172a MIMAT0024020 Elaeis guineensis miR172a, egu-miR172c MIMAT0024022 Elaeis guineensis miR172c, bra-miR172d-3p MIMAT0035877 Brassica rapa miR172d-3p, egu-miR172b MIMAT0024021 Elaeis guineensis mi…	none	New microRNA
182	0.996847	CGCTATCCATCCTGAGTTTCA	21	[3]	CM040450.1	-	3080030-3080050	CM040450.1|-|3080030-3080105|56-76	aagctcaggagggatagcgccttggatgacgatgatgatcttggttcagaaatggCGCTATCCATCCTGAGTTTCA	http://nibiru.tbi.univie.ac.at/forna/forna.html?id=fasta&file=%3Eheader%5CnaagctcaggagggatagcgccttggatgacgatgatgatcttggttcagaaatggCGCTATCCATCCTGAGTTTCA%5Cn((((((((((.((((((((((.(((((...(((....)))...))))).....)))))))))).))))))))))..&colors=%3Eheader%5Cnrange%5C%3Dwhite:blue%5Cn0.8%5Cn0.8%5Cn0.8%5Cn0.8%5Cn0.8%5Cn0.8%5Cn0.8%5Cn0.8%5Cn0.8%5Cn0.8%5Cn0.8%5Cn0.8%5Cn0.8%5Cn0.8%5Cn0.8%5Cn0.8%5Cn0.8%5Cn0.8…	C4781, C2326	lja-miR390b-3p MIMAT0029325 Lotus japonicus miR390b-3p, sly-miR390b-3p MIMAT0035480 Solanum lycopersicum miR390b-3p, lja-miR390a-3p MIMAT0029323 Lotus japonicus miR390a-3p, csi-miR390a-3p MIMAT0037374 Citrus sinensis miR390a-3p, cas-miR390a-3p MIMAT0045335 Camelina sativa miR390a-3p, bra-miR390-3p MIMAT0035841 Brassica rapa miR390-3p, aly-miR390a-3p MIMAT0017534 Arabidopsis lyrata miR390a-3p, ath…	C2326	ath-miR390a-3p MIMAT0031902 Arabidopsis thaliana miR390a-3p
183	0.993647	CGCTATCCATCCTGAGTTTC	20	-	CM040450.1	-	3080031-3080050	CM040450.1|-|3080031-3080104|55-74	agctcaggagggatagcgccttggatgacgatgatgatcttggttcagaaatggCGCTATCCATCCTGAGTTTC	http://nibiru.tbi.univie.ac.at/forna/forna.html?id=fasta&file=%3Eheader%5CnagctcaggagggatagcgccttggatgacgatgatgatcttggttcagaaatggCGCTATCCATCCTGAGTTTC%5Cn(((((((((.((((((((((.(((((...(((....)))...))))).....)))))))))).)))))))))..&colors=%3Eheader%5Cnrange%5C%3Dwhite:blue%5Cn0.8%5Cn0.8%5Cn0.8%5Cn0.8%5Cn0.8%5Cn0.8%5Cn0.8%5Cn0.8%5Cn0.8%5Cn0.8%5Cn0.8%5Cn0.8%5Cn0.8%5Cn0.8%5Cn0.8%5Cn0.8%5Cn0.8%5Cn0.8%5Cn…	C5613	gma-miR390a-3p MIMAT0007360 Glycine max miR390a-3p,gma-miR390c MIMAT0020995 Glycine max miR390c,mes-miR390 MIMAT0029261 Manihot esculenta miR390	C5613	gma-miR390a-3p MIMAT0007360 Glycine max miR390a-3p,gma-miR390c MIMAT0020995 Glycine max miR390c,mes-miR390 MIMAT0029261 Manihot esculenta miR390
184	0.993814	TGGCGCTATCCATCCTGAGTT	21	-	CM040450.1	-	3080033-3080053	CM040450.1|-|3080033-3080102|50-70	ctcaggagggatagcgccttggatgacgatgatgatcttggttcagaaaTGGCGCTATCCATCCTGAGTT	http://nibiru.tbi.univie.ac.at/forna/forna.html?id=fasta&file=%3Eheader%5CnctcaggagggatagcgccttggatgacgatgatgatcttggttcagaaaTGGCGCTATCCATCCTGAGTT%5Cn(((((((.((((((((((.(((((...(((....)))...))))).....)))))))))).)))))))..&colors=%3Eheader%5Cnrange%5C%3Dwhite:blue%5Cn0.8%5Cn0.8%5Cn0.8%5Cn0.8%5Cn0.8%5Cn0.8%5Cn0.8%5Cn0.8%5Cn0.8%5Cn0.8%5Cn0.8%5Cn0.8%5Cn0.8%5Cn0.8%5Cn0.8%5Cn0.8%5Cn0.8%5Cn0.8%5Cn0.8%5Cn0…	C3262	aly-miR390b-3p MIMAT0017536 Arabidopsis lyrata miR390b-3p	none	New microRNA
185	0.99609	AGCTCAGGAGGGATAGCGCC	20	-	CM040452.1	-	14946645-14946664	CM040452.1|-|14946584-14946664|1-20	AGCTCAGGAGGGATAGCGCCacggattctaattttagctaggttgttcgaattatcagtggcgctatctatcctgagtttc	http://nibiru.tbi.univie.ac.at/forna/forna.html?id=fasta&file=%3Eheader%5CnAGCTCAGGAGGGATAGCGCCacggattctaattttagctaggttgttcgaattatcagtggcgctatctatcctgagtttc%5Cn(((((((((.((((((((((((.(((((.(((.((.....))..))).)))))....)))))))))))).)))))))))..&colors=%3Eheader%5Cnrange%5C%3Dwhite:blue%5Cn1.2%5Cn1.2%5Cn1.2%5Cn1.2%5Cn1.2%5Cn1.2%5Cn1.2%5Cn1.2%5Cn1.2%5Cn1.2%5Cn1.2%5Cn1.2%5Cn1.2%5Cn1.2%5Cn1.2%5Cn1.2%5Cn…	C5775	gma-miR390e MIMAT0024907 Glycine max miR390e,csi-miR390b-5p MIMAT0048918 Citrus sinensis miR390b-5p	C5775	gma-miR390e MIMAT0024907 Glycine max miR390e,csi-miR390b-5p MIMAT0048918 Citrus sinensis miR390b-5p
	0.993921				CM040450.1	-	3080085-3080104	CM040450.1|-|3080031-3080104|1-20	AGCTCAGGAGGGATAGCGCCttggatgacgatgatgatcttggttcagaaatggcgctatccatcctgagtttc	http://nibiru.tbi.univie.ac.at/forna/forna.html?id=fasta&file=%3Eheader%5CnAGCTCAGGAGGGATAGCGCCttggatgacgatgatgatcttggttcagaaatggcgctatccatcctgagtttc%5Cn(((((((((.((((((((((.(((((...(((....)))...))))).....)))))))))).)))))))))..&colors=%3Eheader%5Cnrange%5C%3Dwhite:blue%5Cn1.2%5Cn1.2%5Cn1.2%5Cn1.2%5Cn1.2%5Cn1.2%5Cn1.2%5Cn1.2%5Cn1.2%5Cn1.2%5Cn1.2%5Cn1.2%5Cn1.2%5Cn1.2%5Cn1.2%5Cn1.2%5Cn1.2%5Cn1.2%5Cn…	C5775	gma-miR390e MIMAT0024907 Glycine max miR390e,csi-miR390b-5p MIMAT0048918 Citrus sinensis miR390b-5p	C5775	gma-miR390e MIMAT0024907 Glycine max miR390e,csi-miR390b-5p MIMAT0048918 Citrus sinensis miR390b-5p
186	0.995123	AAGCTCAGGAGGGATAGCGCC	21	[3]	CM040452.1	-	14946645-14946665	CM040452.1|-|14946583-14946665|1-21	AAGCTCAGGAGGGATAGCGCCacggattctaattttagctaggttgttcgaattatcagtggcgctatctatcctgagtttca	http://nibiru.tbi.univie.ac.at/forna/forna.html?id=fasta&file=%3Eheader%5CnAAGCTCAGGAGGGATAGCGCCacggattctaattttagctaggttgttcgaattatcagtggcgctatctatcctgagtttca%5Cn((((((((((.((((((((((((.(((((.(((.((.....))..))).)))))....)))))))))))).))))))))))..&colors=%3Eheader%5Cnrange%5C%3Dwhite:blue%5Cn1.2%5Cn1.2%5Cn1.2%5Cn1.2%5Cn1.2%5Cn1.2%5Cn1.2%5Cn1.2%5Cn1.2%5Cn1.2%5Cn1.2%5Cn1.2%5Cn1.2%5Cn1.2%5Cn1.2%5Cn1.2…	C2325	ath-miR390a-5p MIMAT0000931 Arabidopsis thaliana miR390a-5p,ath-miR390b-5p MIMAT0000932 Arabidopsis thaliana miR390b-5p,osa-miR390-5p MIMAT0001588 Oryza sativa miR390-5p,ptc-miR390a MIMAT0002011 Populus trichocarpa miR390a,ptc-miR390b MIMAT0002012 Populus trichocarpa miR390b,ptc-miR390c MIMAT0002013 Populus trichocarpa miR390c,ptc-miR390d-5p MIMAT0002014 Populus trichocarpa miR390d-5p,ppt-miR390a…	C2325	ath-miR390a-5p MIMAT0000931 Arabidopsis thaliana miR390a-5p,ath-miR390b-5p MIMAT0000932 Arabidopsis thaliana miR390b-5p,osa-miR390-5p MIMAT0001588 Oryza sativa miR390-5p,ptc-miR390a MIMAT0002011 Populus trichocarpa miR390a,ptc-miR390b MIMAT0002012 Populus trichocarpa miR390b,ptc-miR390c MIMAT0002013 Populus trichocarpa miR390c,ptc-miR390d-5p MIMAT0002014 Populus trichocarpa miR390d-5p,ppt-miR390a…
	0.996033				CM040450.1	-	3080085-3080105	CM040450.1|-|3080030-3080105|1-21	AAGCTCAGGAGGGATAGCGCCttggatgacgatgatgatcttggttcagaaatggcgctatccatcctgagtttca	http://nibiru.tbi.univie.ac.at/forna/forna.html?id=fasta&file=%3Eheader%5CnAAGCTCAGGAGGGATAGCGCCttggatgacgatgatgatcttggttcagaaatggcgctatccatcctgagtttca%5Cn((((((((((.((((((((((.(((((...(((....)))...))))).....)))))))))).))))))))))..&colors=%3Eheader%5Cnrange%5C%3Dwhite:blue%5Cn1.2%5Cn1.2%5Cn1.2%5Cn1.2%5Cn1.2%5Cn1.2%5Cn1.2%5Cn1.2%5Cn1.2%5Cn1.2%5Cn1.2%5Cn1.2%5Cn1.2%5Cn1.2%5Cn1.2%5Cn1.2%5Cn1.2%5Cn1.2…	C4571, C2325	sbi-miR390 MIMAT0011347 Sorghum bicolor miR390, cme-miR390c MIMAT0026135 Cucumis melo miR390c, aof-miR390 MIMAT0049797 Asparagus officinalis miR390, bna-miR390a MIMAT0005602 Brassica napus miR390a, lja-miR390b-5p MIMAT0029324 Lotus japonicus miR390b-5p, fve-miR390a MIMAT0044539 Fragaria vesca miR390a, atr-miR390.2 MIMAT0033934 Amborella trichopoda miR390.2, cas-miR390b MIMAT0045336 Camelina sativ…	C2325	ath-miR390a-5p MIMAT0000931 Arabidopsis thaliana miR390a-5p
187	0.995997	TTAAGCTCAGGAGGGATAGCG	21	-	CM040450.1	-	3080087-3080107	CM040450.1|-|3080028-3080107|1-21	TTAAGCTCAGGAGGGATAGCGccttggatgacgatgatgatcttggttcagaaatggcgctatccatcctgagtttcatg	http://nibiru.tbi.univie.ac.at/forna/forna.html?id=fasta&file=%3Eheader%5CnTTAAGCTCAGGAGGGATAGCGccttggatgacgatgatgatcttggttcagaaatggcgctatccatcctgagtttcatg%5Cn(.((((((((((.((((((((((.(((((...(((....)))...))))).....)))))))))).)))))))))).)..&colors=%3Eheader%5Cnrange%5C%3Dwhite:blue%5Cn1.2%5Cn1.2%5Cn1.2%5Cn1.2%5Cn1.2%5Cn1.2%5Cn1.2%5Cn1.2%5Cn1.2%5Cn1.2%5Cn1.2%5Cn1.2%5Cn1.2%5Cn1.2%5Cn1.2%5Cn1.2%5Cn1.…	C3997	cca-miR390 MIMAT0024523 Cynara cardunculus miR390	none	New microRNA
188	0.995301	TAATCTGCATCCTGAGGTTT	20	-	CM040450.1	+	4205959-4205978	CM040450.1|+|4205959-4206028|1-20	TAATCTGCATCCTGAGGTTTggatcagcatgtatattttgctttatctagtcctcgggatgcagattacc	http://nibiru.tbi.univie.ac.at/forna/forna.html?id=fasta&file=%3Eheader%5CnTAATCTGCATCCTGAGGTTTggatcagcatgtatattttgctttatctagtcctcgggatgcagattacc%5Cn(((((((((((((((((.((((((.((((.........))))..)))))).)))))))))))))))))..&colors=%3Eheader%5Cnrange%5C%3Dwhite:blue%5Cn1.2%5Cn1.2%5Cn1.2%5Cn1.2%5Cn1.2%5Cn1.2%5Cn1.2%5Cn1.2%5Cn1.2%5Cn1.2%5Cn1.2%5Cn1.2%5Cn1.2%5Cn1.2%5Cn1.2%5Cn1.2%5Cn1.2%5Cn1.2%5Cn1.2%5Cn1…	C5883	fve-miR2111c MIMAT0044532 Fragaria vesca miR2111c,fve-miR2111a MIMAT0044533 Fragaria vesca miR2111a,fve-miR2111b-5p MIMAT0044534 Fragaria vesca miR2111b-5p	C5883	fve-miR2111c MIMAT0044532 Fragaria vesca miR2111c,fve-miR2111a MIMAT0044533 Fragaria vesca miR2111a,fve-miR2111b-5p MIMAT0044534 Fragaria vesca miR2111b-5p
189	0.996695	TAATCTGCATCCTGAGGTTTG	21	-	CM040450.1	+	4205959-4205979	CM040450.1|+|4205959-4206028|1-21	TAATCTGCATCCTGAGGTTTGgatcagcatgtatattttgctttatctagtcctcgggatgcagattacc	http://nibiru.tbi.univie.ac.at/forna/forna.html?id=fasta&file=%3Eheader%5CnTAATCTGCATCCTGAGGTTTGgatcagcatgtatattttgctttatctagtcctcgggatgcagattacc%5Cn(((((((((((((((((.((((((.((((.........))))..)))))).)))))))))))))))))..&colors=%3Eheader%5Cnrange%5C%3Dwhite:blue%5Cn1.2%5Cn1.2%5Cn1.2%5Cn1.2%5Cn1.2%5Cn1.2%5Cn1.2%5Cn1.2%5Cn1.2%5Cn1.2%5Cn1.2%5Cn1.2%5Cn1.2%5Cn1.2%5Cn1.2%5Cn1.2%5Cn1.2%5Cn1.2%5Cn1.2%5Cn1…	C5185, C3384, C3985, C3055, C4174	bna-miR2111d MIMAT0023646 Brassica napus miR2111d, mtr-miR2111f MIMAT0021256 Medicago truncatula miR2111f, gma-miR2111c MIMAT0023221 Glycine max miR2111c, mdm-miR2111a MIMAT0026014 Malus domestica miR2111a, ptc-miR2111a MIMAT0025270 Populus trichocarpa miR2111a, mtr-miR2111g-5p MIMAT0013294 Medicago truncatula miR2111g-5p, mtr-miR2111b MIMAT0013358 Medicago truncatula miR2111b, cme-miR2111b MIMAT…	C4174	ptc-miR2111a MIMAT0025270 Populus trichocarpa miR2111a
190	0.991855	TAATCTGCATCCTGAGGTTTGG	22	-	CM040450.1	+	4205959-4205980	CM040450.1|+|4205959-4206028|1-22	TAATCTGCATCCTGAGGTTTGGatcagcatgtatattttgctttatctagtcctcgggatgcagattacc	http://nibiru.tbi.univie.ac.at/forna/forna.html?id=fasta&file=%3Eheader%5CnTAATCTGCATCCTGAGGTTTGGatcagcatgtatattttgctttatctagtcctcgggatgcagattacc%5Cn(((((((((((((((((.((((((.((((.........))))..)))))).)))))))))))))))))..&colors=%3Eheader%5Cnrange%5C%3Dwhite:blue%5Cn1.2%5Cn1.2%5Cn1.2%5Cn1.2%5Cn1.2%5Cn1.2%5Cn1.2%5Cn1.2%5Cn1.2%5Cn1.2%5Cn1.2%5Cn1.2%5Cn1.2%5Cn1.2%5Cn1.2%5Cn1.2%5Cn1.2%5Cn1.2%5Cn1.2%5Cn1…	C1904	atr-miR2111 MIMAT0033897 Amborella trichopoda miR2111	none	New microRNA
191	0.995789	GAATCCTGATGATGCTGCAT	20	-	CM040450.1	-	6374061-6374080	CM040450.1|-|6374061-6374133|54-73	gcatcatcatcaagattcacatcatacacatatatatgagatgctatatctgtGAATCCTGATGATGCTGCAT	http://nibiru.tbi.univie.ac.at/forna/forna.html?id=fasta&file=%3Eheader%5CngcatcatcatcaagattcacatcatacacatatatatgagatgctatatctgtGAATCCTGATGATGCTGCAT%5Cn(((.((((((((.(((((((.(((((........)))))((((...)))).))))))).)))))))).)))..&colors=%3Eheader%5Cnrange%5C%3Dwhite:blue%5Cn0.8%5Cn0.8%5Cn0.8%5Cn0.8%5Cn0.8%5Cn0.8%5Cn0.8%5Cn0.8%5Cn0.8%5Cn0.8%5Cn0.8%5Cn0.8%5Cn0.8%5Cn0.8%5Cn0.8%5Cn0.8%5Cn0.8%5Cn0.8%5Cn0.…	C5519, C5676, C5516	zma-miR172a MIMAT0001387 Zea mays miR172a, zma-miR172b-3p MIMAT0001389 Zea mays miR172b-3p, mtr-miR172d-3p MIMAT0029979 Medicago truncatula miR172d-3p, sbi-miR172a MIMAT0001397 Sorghum bicolor miR172a, mdm-miR172c MIMAT0025954 Malus domestica miR172c, lja-miR172b MIMAT0029320 Lotus japonicus miR172b, aly-miR172e-3p MIMAT0017530 Arabidopsis lyrata miR172e-3p, lja-miR172c MIMAT0029321 Lotus japonic…	none	New microRNA
192	0.995029	TGAATCCTGATGATGCTGCAT	21	-	CM040450.1	-	6374061-6374081	CM040450.1|-|6374061-6374133|53-73	gcatcatcatcaagattcacatcatacacatatatatgagatgctatatctgTGAATCCTGATGATGCTGCAT	http://nibiru.tbi.univie.ac.at/forna/forna.html?id=fasta&file=%3Eheader%5CngcatcatcatcaagattcacatcatacacatatatatgagatgctatatctgTGAATCCTGATGATGCTGCAT%5Cn(((.((((((((.(((((((.(((((........)))))((((...)))).))))))).)))))))).)))..&colors=%3Eheader%5Cnrange%5C%3Dwhite:blue%5Cn0.8%5Cn0.8%5Cn0.8%5Cn0.8%5Cn0.8%5Cn0.8%5Cn0.8%5Cn0.8%5Cn0.8%5Cn0.8%5Cn0.8%5Cn0.8%5Cn0.8%5Cn0.8%5Cn0.8%5Cn0.8%5Cn0.8%5Cn0.8%5Cn0.…	C2680, C3929, C2323, C3216, C2535, C2533	cme-miR172e MIMAT0026126 Cucumis melo miR172e, nta-miR172a MIMAT0024689 Nicotiana tabacum miR172a, sly-miR172c MIMAT0042004 Solanum lycopersicum miR172c, cme-miR172a MIMAT0026181 Cucumis melo miR172a, mes-miR172f MIMAT0029252 Manihot esculenta miR172f, ath-miR172c MIMAT0000922 Arabidopsis thaliana miR172c, stu-miR172d-3p MIMAT0031293 Solanum tuberosum miR172d-3p, mes-miR172e MIMAT0029251 Manihot …	none	New microRNA
193	0.992949	ATGCATCATCATCAAGATTCA	21	-	CM040450.1	-	6374115-6374135	CM040450.1|-|6374059-6374135|1-21	ATGCATCATCATCAAGATTCAcatcatacacatatatatgagatgctatatctgtgaatcctgatgatgctgcattt	http://nibiru.tbi.univie.ac.at/forna/forna.html?id=fasta&file=%3Eheader%5CnATGCATCATCATCAAGATTCAcatcatacacatatatatgagatgctatatctgtgaatcctgatgatgctgcattt%5Cn(((((.((((((((.(((((((.(((((........)))))((((...)))).))))))).)))))))).)))))..&colors=%3Eheader%5Cnrange%5C%3Dwhite:blue%5Cn1.2%5Cn1.2%5Cn1.2%5Cn1.2%5Cn1.2%5Cn1.2%5Cn1.2%5Cn1.2%5Cn1.2%5Cn1.2%5Cn1.2%5Cn1.2%5Cn1.2%5Cn1.2%5Cn1.2%5Cn1.2%5Cn1.2%5Cn1…	C4787	bra-miR172c-5p MIMAT0035872 Brassica rapa miR172c-5p	none	New microRNA
194	0.994883	TCTGCATTTGCACCTGCACCT	21	-	CM040452.1	+	12281249-12281269	CM040452.1|+|12281249-12281387|1-21	TCTGCATTTGCACCTGCACCTtattgttgcgttgtgacattatctggttcaactttaaaaaccaggagtatgaaaaatccaagcaattagcttaagtttacatggacgacagcgggaggtgcaggtgatgatgcagttg	http://nibiru.tbi.univie.ac.at/forna/forna.html?id=fasta&file=%3Eheader%5CnTCTGCATTTGCACCTGCACCTtattgttgcgttgtgacattatctggttcaactttaaaaaccaggagtatgaaaaatccaagcaattagcttaagtttacatggacgacagcgggaggtgcaggtgatgatgcagttg%5Cn.(((((((..((((((((((((..((((((((((((.(((..(((((((..........)))))))...)))..((((..((((.....))))..)))).))).)))).))))).))))))))))))..)))))))...&colors=%3Eheader%5Cnrange%5C%3Dwhite:blue…	C2776, C4479, C2775, C2774, C2773	eun-miR530-5p MIMAT0041088 Eugenia uniflora miR530-5p, ppt-miR1030c MIMAT0005125 Physcomitrella patens miR1030c, ppt-miR1030b MIMAT0005124 Physcomitrella patens miR1030b, ppt-miR1030j MIMAT0005132 Physcomitrella patens miR1030j, ppt-miR1030h MIMAT0005130 Physcomitrella patens miR1030h, ppt-miR1030g MIMAT0005129 Physcomitrella patens miR1030g, stu-miR530 MIMAT0031330 Solanum tuberosum miR530, ppt-…	C4479	stu-miR530 MIMAT0031330 Solanum tuberosum miR530
	0.991298				CM040450.1	+	6667928-6667948	CM040450.1|+|6667928-6668017|1-21	TCTGCATTTGCACCTGCACCTcttttttagttcaaaaaccctagcccatatggattctgaagaagagaggtgcaggtggaggtgcagaca	http://nibiru.tbi.univie.ac.at/forna/forna.html?id=fasta&file=%3Eheader%5CnTCTGCATTTGCACCTGCACCTcttttttagttcaaaaaccctagcccatatggattctgaagaagagaggtgcaggtggaggtgcagaca%5Cn(((((((((.(((((((((((((((((...((((.((.((.((.....)).)).)).))))))))))))))))))))).)))))))))..&colors=%3Eheader%5Cnrange%5C%3Dwhite:blue%5Cn1.2%5Cn1.2%5Cn1.2%5Cn1.2%5Cn1.2%5Cn1.2%5Cn1.2%5Cn1.2%5Cn1.2%5Cn1.2%5Cn1.2%5Cn1.2%5Cn1.2%5Cn1.2…	C2776, C4479, C2775, C2774, C2773	eun-miR530-5p MIMAT0041088 Eugenia uniflora miR530-5p, ppt-miR1030c MIMAT0005125 Physcomitrella patens miR1030c, ppt-miR1030b MIMAT0005124 Physcomitrella patens miR1030b, ppt-miR1030j MIMAT0005132 Physcomitrella patens miR1030j, ppt-miR1030h MIMAT0005130 Physcomitrella patens miR1030h, ppt-miR1030g MIMAT0005129 Physcomitrella patens miR1030g, stu-miR530 MIMAT0031330 Solanum tuberosum miR530, ppt-…	C4479	stu-miR530 MIMAT0031330 Solanum tuberosum miR530
195	0.996464	TGCATTTGCACCTGCACCTC	20	-	CM040450.1	+	6667930-6667949	CM040450.1|+|6667930-6668015|1-20	TGCATTTGCACCTGCACCTCttttttagttcaaaaaccctagcccatatggattctgaagaagagaggtgcaggtggaggtgcaga	http://nibiru.tbi.univie.ac.at/forna/forna.html?id=fasta&file=%3Eheader%5CnTGCATTTGCACCTGCACCTCttttttagttcaaaaaccctagcccatatggattctgaagaagagaggtgcaggtggaggtgcaga%5Cn(((((((.(((((((((((((((((...((((.((.((.((.....)).)).)).))))))))))))))))))))).)))))))..&colors=%3Eheader%5Cnrange%5C%3Dwhite:blue%5Cn1.2%5Cn1.2%5Cn1.2%5Cn1.2%5Cn1.2%5Cn1.2%5Cn1.2%5Cn1.2%5Cn1.2%5Cn1.2%5Cn1.2%5Cn1.2%5Cn1.2%5Cn1.2%5Cn1.2%…	C5715, C5790, C5710, C5604, C5547	cme-miR530a MIMAT0026182 Cucumis melo miR530a, mes-miR530a MIMAT0029298 Manihot esculenta miR530a, tcc-miR530a MIMAT0020446 Theobroma cacao miR530a, gma-miR530a MIMAT0021003 Glycine max miR530a, ptc-miR530a MIMAT0005997 Populus trichocarpa miR530a, lus-miR530a MIMAT0027162 Linum usitatissimum miR530a, htu-miR530 MIMAT0025521 Helianthus tuberosus miR530, osa-miR530-5p MIMAT0006787 Oryza sativa miR…	C5710	tcc-miR530a MIMAT0020446 Theobroma cacao miR530a
196	0.995107	TGCATTTGCACCTGCACCTCT	21	-	CM040450.1	+	6667930-6667950	CM040450.1|+|6667930-6668015|1-21	TGCATTTGCACCTGCACCTCTtttttagttcaaaaaccctagcccatatggattctgaagaagagaggtgcaggtggaggtgcaga	http://nibiru.tbi.univie.ac.at/forna/forna.html?id=fasta&file=%3Eheader%5CnTGCATTTGCACCTGCACCTCTtttttagttcaaaaaccctagcccatatggattctgaagaagagaggtgcaggtggaggtgcaga%5Cn(((((((.(((((((((((((((((...((((.((.((.((.....)).)).)).))))))))))))))))))))).)))))))..&colors=%3Eheader%5Cnrange%5C%3Dwhite:blue%5Cn1.2%5Cn1.2%5Cn1.2%5Cn1.2%5Cn1.2%5Cn1.2%5Cn1.2%5Cn1.2%5Cn1.2%5Cn1.2%5Cn1.2%5Cn1.2%5Cn1.2%5Cn1.2%5Cn1.2%…	C5105, C4275, C3491, C4703	bdi-miR530a MIMAT0035526 Brachypodium distachyon miR530a, csi-miR530a-5p MIMAT0018482 Citrus sinensis miR530a-5p, mes-miR530b MIMAT0029299 Manihot esculenta miR530b, bdi-miR530b MIMAT0035527 Brachypodium distachyon miR530b, fve-miR530 MIMAT0044562 Fragaria vesca miR530	C5105	fve-miR530 MIMAT0044562 Fragaria vesca miR530
197	0.995398	GAGGAAGAAGAAGAAGAAAA	20	-	CM040450.1	+	9732387-9732406	CM040450.1|+|9732256-9732406|132-151	ttcttttctttttccctttgtgtgtgtgtgtttttttccctccttgatagttgctacctatggtagcttcaatggctgcttgtggaaggctgcttatagcagccacaaatgactacctacaacaaccatgaGAGGAAGAAGAAGAAGAAAA	http://nibiru.tbi.univie.ac.at/forna/forna.html?id=fasta&file=%3Eheader%5CnttcttttctttttccctttgtgtgtgtgtgtttttttccctccttgatagttgctacctatggtagcttcaatggctgcttgtggaaggctgcttatagcagccacaaatgactacctacaacaaccatgaGAGGAAGAAGAAGAAGAAAA%5Cn((((((((((((((((((.((.((((.(((((..(((......((((.....((((((...)))))).))))((((((((.((((....))))....)))))))).))).))).)).))))...))...))).)))))))))).)))))..&colors=%3Eheader%…	C5719	ath-miR5021 MIMAT0020525 Arabidopsis thaliana miR5021	none	New microRNA
198	0.995091	TCATTGAGTGCAGCGTTGATG	21	-	CM040451.1	+	10705253-10705273	CM040451.1|+|10705253-10705324|1-21	TCATTGAGTGCAGCGTTGATGaacgcctccagtttttgttgaattccttcatcagcgctgcactcagtcatg	http://nibiru.tbi.univie.ac.at/forna/forna.html?id=fasta&file=%3Eheader%5CnTCATTGAGTGCAGCGTTGATGaacgcctccagtttttgttgaattccttcatcagcgctgcactcagtcatg%5Cn(.(((((((((((((((((((((......(((......)))......))))))))))))))))))))).)..&colors=%3Eheader%5Cnrange%5C%3Dwhite:blue%5Cn1.2%5Cn1.2%5Cn1.2%5Cn1.2%5Cn1.2%5Cn1.2%5Cn1.2%5Cn1.2%5Cn1.2%5Cn1.2%5Cn1.2%5Cn1.2%5Cn1.2%5Cn1.2%5Cn1.2%5Cn1.2%5Cn1.2%5Cn1.2%5Cn1.2%…	C2338, C2339, C2542, C4575, C3201, C4574, C2358, C3453, C3458	hvu-miR397a MIMAT0018224 Hordeum vulgare miR397a, aly-miR397a-5p MIMAT0017561 Arabidopsis lyrata miR397a-5p, zma-miR397a-5p MIMAT0014018 Zea mays miR397a-5p, bdi-miR397a MIMAT0012180 Brachypodium distachyon miR397a, atr-miR397b MIMAT0033944 Amborella trichopoda miR397b, ssl-miR397 MIMAT0022518 Salvia sclarea miR397, fve-miR397 MIMAT0044552 Fragaria vesca miR397, tcc-miR397 MIMAT0020432 Theobroma …	C2338	ath-miR397a MIMAT0000946 Arabidopsis thaliana miR397a
199	0.991881	TCATTGAGTGCAGCGTTGATGA	22	-	CM040451.1	+	10705253-10705274	CM040451.1|+|10705253-10705324|1-22	TCATTGAGTGCAGCGTTGATGAacgcctccagtttttgttgaattccttcatcagcgctgcactcagtcatg	http://nibiru.tbi.univie.ac.at/forna/forna.html?id=fasta&file=%3Eheader%5CnTCATTGAGTGCAGCGTTGATGAacgcctccagtttttgttgaattccttcatcagcgctgcactcagtcatg%5Cn(.(((((((((((((((((((((......(((......)))......))))))))))))))))))))).)..&colors=%3Eheader%5Cnrange%5C%3Dwhite:blue%5Cn1.2%5Cn1.2%5Cn1.2%5Cn1.2%5Cn1.2%5Cn1.2%5Cn1.2%5Cn1.2%5Cn1.2%5Cn1.2%5Cn1.2%5Cn1.2%5Cn1.2%5Cn1.2%5Cn1.2%5Cn1.2%5Cn1.2%5Cn1.2%5Cn1.2%…	C1305	bna-miR397a MIMAT0005600 Brassica napus miR397a,bna-miR397b MIMAT0005601 Brassica napus miR397b	none	New microRNA
200	0.990118	TTGAGTGCAGCGTTGATGAAC	21	-	CM040451.1	+	10705256-10705276	CM040451.1|+|10705256-10705321|1-21	TTGAGTGCAGCGTTGATGAACgcctccagtttttgttgaattccttcatcagcgctgcactcagtc	http://nibiru.tbi.univie.ac.at/forna/forna.html?id=fasta&file=%3Eheader%5CnTTGAGTGCAGCGTTGATGAACgcctccagtttttgttgaattccttcatcagcgctgcactcagtc%5Cn((((((((((((((((((((......(((......)))......))))))))))))))))))))..&colors=%3Eheader%5Cnrange%5C%3Dwhite:blue%5Cn1.2%5Cn1.2%5Cn1.2%5Cn1.2%5Cn1.2%5Cn1.2%5Cn1.2%5Cn1.2%5Cn1.2%5Cn1.2%5Cn1.2%5Cn1.2%5Cn1.2%5Cn1.2%5Cn1.2%5Cn1.2%5Cn1.2%5Cn1.2%5Cn1.2%5Cn1.2%5Cn1.…	C4195	mdm-miR397a MIMAT0025996 Malus domestica miR397a,mdm-miR397b MIMAT0025997 Malus domestica miR397b	none	New microRNA
201	0.991909	GGGCAATTCTCCTTTGGCAGA	21	-	CM040451.1	-	12463688-12463708	CM040451.1|-|12463639-12463708|1-21	GGGCAATTCTCCTTTGGCAGAcagaagtatgcgaaatgcatgatctctctgccaaaggagaattgcactg	http://nibiru.tbi.univie.ac.at/forna/forna.html?id=fasta&file=%3Eheader%5CnGGGCAATTCTCCTTTGGCAGAcagaagtatgcgaaatgcatgatctctctgccaaaggagaattgcactg%5Cn(.(((((((((((((((((((.(((..(((((.....))))).))).))))))))))))))))))).)..&colors=%3Eheader%5Cnrange%5C%3Dwhite:blue%5Cn1.2%5Cn1.2%5Cn1.2%5Cn1.2%5Cn1.2%5Cn1.2%5Cn1.2%5Cn1.2%5Cn1.2%5Cn1.2%5Cn1.2%5Cn1.2%5Cn1.2%5Cn1.2%5Cn1.2%5Cn1.2%5Cn1.2%5Cn1.2%5Cn1.2%5Cn1…	C5433	csi-miR399f-5p MIMAT0048935 Citrus sinensis miR399f-5p	C5433	csi-miR399f-5p MIMAT0048935 Citrus sinensis miR399f-5p
202	0.991811	TTTGCCAAAGGAGATTTGCCC	21	-	CM040451.1	+	12467033-12467053	CM040451.1|+|12466988-12467053|46-66	gcaaatctcctttagcaaaacgtccgcgctttcgcatacttctatTTTGCCAAAGGAGATTTGCCC	http://nibiru.tbi.univie.ac.at/forna/forna.html?id=fasta&file=%3Eheader%5CngcaaatctcctttagcaaaacgtccgcgctttcgcatacttctatTTTGCCAAAGGAGATTTGCCC%5Cn(((((((((((((.((((((.((..(((....)))..)).....)))))).)))))))))))))..&colors=%3Eheader%5Cnrange%5C%3Dwhite:blue%5Cn0.8%5Cn0.8%5Cn0.8%5Cn0.8%5Cn0.8%5Cn0.8%5Cn0.8%5Cn0.8%5Cn0.8%5Cn0.8%5Cn0.8%5Cn0.8%5Cn0.8%5Cn0.8%5Cn0.8%5Cn0.8%5Cn0.8%5Cn0.8%5Cn0.8%5Cn0.8%5Cn0.…	C4498	ppe-miR399b MIMAT0031498 Prunus persica miR399b	none	New microRNA
203	0.996316	TGCCAAAGGAGATTTGCCCTG	21	-	CM040451.1	+	12467035-12467055	CM040451.1|+|12466986-12467055|50-70	gagcaaatctcctttagcaaaacgtccgcgctttcgcatacttctatttTGCCAAAGGAGATTTGCCCTG	http://nibiru.tbi.univie.ac.at/forna/forna.html?id=fasta&file=%3Eheader%5CngagcaaatctcctttagcaaaacgtccgcgctttcgcatacttctatttTGCCAAAGGAGATTTGCCCTG%5Cn(.(((((((((((((.((((((.((..(((....)))..)).....)))))).))))))))))))).)..&colors=%3Eheader%5Cnrange%5C%3Dwhite:blue%5Cn0.8%5Cn0.8%5Cn0.8%5Cn0.8%5Cn0.8%5Cn0.8%5Cn0.8%5Cn0.8%5Cn0.8%5Cn0.8%5Cn0.8%5Cn0.8%5Cn0.8%5Cn0.8%5Cn0.8%5Cn0.8%5Cn0.8%5Cn0.8%5Cn0.8%5Cn0…	C3517, C2364, C2365, C4220, C2348, C4497, C3518, C2921, C3207, C2349, C2347, C2361, C2977, C2545, C2677, C2344, C5103, C3519, C3891, C2549, C2345, C2362, C2360	ptc-miR399f MIMAT0002049 Populus trichocarpa miR399f, sbi-miR399d MIMAT0001439 Sorghum bicolor miR399d, tcc-miR399d MIMAT0020438 Theobroma cacao miR399d, sbi-miR399g MIMAT0001443 Sorghum bicolor miR399g, bna-miR399b MIMAT0023642 Brassica napus miR399b, lus-miR399f MIMAT0027157 Linum usitatissimum miR399f, csi-miR399f-3p MIMAT0048936 Citrus sinensis miR399f-3p, ptc-miR399b MIMAT0002045 Populus tri…	C2344	ath-miR399a MIMAT0000951 Arabidopsis thaliana miR399a
204	0.992016	CAGGGCAAATCTCCTTTGGCA	21	-	CM040451.1	-	12467035-12467055	CM040451.1|-|12466982-12467055|1-21	CAGGGCAAATCTCCTTTGGCAaaatagaagtatgcgaaagcgcggacgttttgctaaaggagatttgctctgta	http://nibiru.tbi.univie.ac.at/forna/forna.html?id=fasta&file=%3Eheader%5CnCAGGGCAAATCTCCTTTGGCAaaatagaagtatgcgaaagcgcggacgttttgctaaaggagatttgctctgta%5Cn(((((((((((((((((((((((((....((.((((....)))).)))))))))))))))))))))))))))..&colors=%3Eheader%5Cnrange%5C%3Dwhite:blue%5Cn1.2%5Cn1.2%5Cn1.2%5Cn1.2%5Cn1.2%5Cn1.2%5Cn1.2%5Cn1.2%5Cn1.2%5Cn1.2%5Cn1.2%5Cn1.2%5Cn1.2%5Cn1.2%5Cn1.2%5Cn1.2%5Cn1.2%5Cn1.2%5Cn…	C5433	csi-miR399f-5p MIMAT0048935 Citrus sinensis miR399f-5p	none	New microRNA
205	0.994336	TTTCTGCCAAAGGAGAATTGC	21	-	CM040451.1	-	12470079-12470099	CM040451.1|-|12470079-12470148|50-70	aattctcctttggcggcaaatagctaattcttgtgcttatgcacagtatTTTCTGCCAAAGGAGAATTGC	http://nibiru.tbi.univie.ac.at/forna/forna.html?id=fasta&file=%3Eheader%5CnaattctcctttggcggcaaatagctaattcttgtgcttatgcacagtatTTTCTGCCAAAGGAGAATTGC%5Cn((((((((((((((((.(((((........((((((....))))))))))).))))))))))))))))..&colors=%3Eheader%5Cnrange%5C%3Dwhite:blue%5Cn0.8%5Cn0.8%5Cn0.8%5Cn0.8%5Cn0.8%5Cn0.8%5Cn0.8%5Cn0.8%5Cn0.8%5Cn0.8%5Cn0.8%5Cn0.8%5Cn0.8%5Cn0.8%5Cn0.8%5Cn0.8%5Cn0.8%5Cn0.8%5Cn0.8%5Cn0…	C4498	ppe-miR399b MIMAT0031498 Prunus persica miR399b	none	New microRNA
206	0.994261	GGGCAAATCTCCTTTGGCAGA	21	-	CM040451.1	+	12475006-12475026	CM040451.1|+|12475006-12475096|1-21	GGGCAAATCTCCTTTGGCAGAaagcacactgaggctgaagaatgagttcaagtccaattagtggccgcctgccaacggagatcttgccctg	http://nibiru.tbi.univie.ac.at/forna/forna.html?id=fasta&file=%3Eheader%5CnGGGCAAATCTCCTTTGGCAGAaagcacactgaggctgaagaatgagttcaagtccaattagtggccgcctgccaacggagatcttgccctg%5Cn((((((((((((.(((((((...((.((((((((((...(((....))).))))...))))))))...))))))).)))))).))))))..&colors=%3Eheader%5Cnrange%5C%3Dwhite:blue%5Cn1.2%5Cn1.2%5Cn1.2%5Cn1.2%5Cn1.2%5Cn1.2%5Cn1.2%5Cn1.2%5Cn1.2%5Cn1.2%5Cn1.2%5Cn1.2%5Cn1.2%5Cn1…	C5433	csi-miR399f-5p MIMAT0048935 Citrus sinensis miR399f-5p	none	New microRNA
207	0.994106	CTGCCTGGCTCCCTGAATGCC	21	-	CM040451.1	+	14486135-14486155	CM040451.1|+|14486135-14486222|1-21	CTGCCTGGCTCCCTGAATGCCacatatgaagcttttgtcaaagactgttgacagacttcctacttggcatgaagggagtcacgcaggc	http://nibiru.tbi.univie.ac.at/forna/forna.html?id=fasta&file=%3Eheader%5CnCTGCCTGGCTCCCTGAATGCCacatatgaagcttttgtcaaagactgttgacagacttcctacttggcatgaagggagtcacgcaggc%5Cn((((.(((((((((..((((((..((.((((..((((((((......)))))))))))).))..))))))..))))))))).))))..&colors=%3Eheader%5Cnrange%5C%3Dwhite:blue%5Cn1.2%5Cn1.2%5Cn1.2%5Cn1.2%5Cn1.2%5Cn1.2%5Cn1.2%5Cn1.2%5Cn1.2%5Cn1.2%5Cn1.2%5Cn1.2%5Cn1.2%5Cn1.2%5Cn…	C5162	pab-miR160c MIMAT0044690 Picea abies miR160c,pab-miR160e MIMAT0044692 Picea abies miR160e,pab-miR160f MIMAT0044693 Picea abies miR160f	none	New microRNA
208	0.996163	TGCCTGGCTCCCTGAATGCC	20	-	CM040451.1	+	14486136-14486155	CM040451.1|+|14486136-14486221|1-20	TGCCTGGCTCCCTGAATGCCacatatgaagcttttgtcaaagactgttgacagacttcctacttggcatgaagggagtcacgcagg	http://nibiru.tbi.univie.ac.at/forna/forna.html?id=fasta&file=%3Eheader%5CnTGCCTGGCTCCCTGAATGCCacatatgaagcttttgtcaaagactgttgacagacttcctacttggcatgaagggagtcacgcagg%5Cn(((.(((((((((..((((((..((.((((..((((((((......)))))))))))).))..))))))..))))))))).)))..&colors=%3Eheader%5Cnrange%5C%3Dwhite:blue%5Cn1.2%5Cn1.2%5Cn1.2%5Cn1.2%5Cn1.2%5Cn1.2%5Cn1.2%5Cn1.2%5Cn1.2%5Cn1.2%5Cn1.2%5Cn1.2%5Cn1.2%5Cn1.2%5Cn1.2%…	C5711	gma-miR160b MIMAT0020970 Glycine max miR160b,gma-miR160c MIMAT0020971 Glycine max miR160c,gma-miR160d MIMAT0020972 Glycine max miR160d,gma-miR160e MIMAT0020973 Glycine max miR160e,htu-miR160a MIMAT0025499 Helianthus tuberosus miR160a,bdi-miR160f MIMAT0035511 Brachypodium distachyon miR160f,cas-miR160a MIMAT0045290 Camelina sativa miR160a,cas-miR160b-5p MIMAT0045291 Camelina sativa miR160b-5p	none	New microRNA
209	0.994147	TGCCTGGCTCCCTGAATGCCA	21	-	CM040451.1	+	14486136-14486156	CM040451.1|+|14486136-14486221|1-21	TGCCTGGCTCCCTGAATGCCAcatatgaagcttttgtcaaagactgttgacagacttcctacttggcatgaagggagtcacgcagg	http://nibiru.tbi.univie.ac.at/forna/forna.html?id=fasta&file=%3Eheader%5CnTGCCTGGCTCCCTGAATGCCAcatatgaagcttttgtcaaagactgttgacagacttcctacttggcatgaagggagtcacgcagg%5Cn(((.(((((((((..((((((..((.((((..((((((((......)))))))))))).))..))))))..))))))))).)))..&colors=%3Eheader%5Cnrange%5C%3Dwhite:blue%5Cn1.2%5Cn1.2%5Cn1.2%5Cn1.2%5Cn1.2%5Cn1.2%5Cn1.2%5Cn1.2%5Cn1.2%5Cn1.2%5Cn1.2%5Cn1.2%5Cn1.2%5Cn1.2%5Cn1.2%…	C2389, C2391, C2688, C2689, C2280, C5418, C2690, C2508, C2509	lus-miR160f MIMAT0027195 Linum usitatissimum miR160f, sbi-miR160c MIMAT0001403 Sorghum bicolor miR160c, ptc-miR160a MIMAT0001907 Populus trichocarpa miR160a, osa-miR160a-5p MIMAT0000628 Oryza sativa miR160a-5p, cca-miR160a MIMAT0024513 Cynara cardunculus miR160a, ptc-miR160e-5p MIMAT0001911 Populus trichocarpa miR160e-5p, aly-miR160c-5p MIMAT0017439 Arabidopsis lyrata miR160c-5p, ppt-miR160d MIMA…	C2391	osa-miR160f-5p MIMAT0001031 Oryza sativa miR160f-5p
210	0.996919	TGCATTTGCACCTGCATCTT	20	-	CM040452.1	-	12255696-12255715	CM040452.1|-|12255578-12255715|1-20	TGCATTTGCACCTGCATCTTtctgcgttatttggttctgattcgaaaaccgaagcataaaaaagccttagaaattggctgaaattgattggaagttaggagttagggccaagcaagaagatgcaggtgtaggtgcagg	http://nibiru.tbi.univie.ac.at/forna/forna.html?id=fasta&file=%3Eheader%5CnTGCATTTGCACCTGCATCTTtctgcgttatttggttctgattcgaaaaccgaagcataaaaaagccttagaaattggctgaaattgattggaagttaggagttagggccaagcaagaagatgcaggtgtaggtgcagg%5Cn(((((((((((((((((((((.(((......((((((((((((.((..((((..((......((((.........)))).....)).))))...))..)))))))))))).))).)))))))))))))))))))))..&colors=%3Eheader%5Cnrange%5C%3Dwhite:blue%5…	C5605	ptc-miR530b MIMAT0005998 Populus trichocarpa miR530b	C5605	ptc-miR530b MIMAT0005998 Populus trichocarpa miR530b
211	0.992025	CTGCATTTGCACCTGCATCTT	21	-	CM040452.1	-	12255696-12255716	CM040452.1|-|12255577-12255716|1-21	CTGCATTTGCACCTGCATCTTtctgcgttatttggttctgattcgaaaaccgaagcataaaaaagccttagaaattggctgaaattgattggaagttaggagttagggccaagcaagaagatgcaggtgtaggtgcaggt	http://nibiru.tbi.univie.ac.at/forna/forna.html?id=fasta&file=%3Eheader%5CnCTGCATTTGCACCTGCATCTTtctgcgttatttggttctgattcgaaaaccgaagcataaaaaagccttagaaattggctgaaattgattggaagttaggagttagggccaagcaagaagatgcaggtgtaggtgcaggt%5Cn((((((((((((((((((((((.(((......((((((((((((.((..((((..((......((((.........)))).....)).))))...))..)))))))))))).))).))))))))))))))))))))))..&colors=%3Eheader%5Cnrange%5C%3Dwhite:bl…	C3493	csi-miR530b-5p MIMAT0018483 Citrus sinensis miR530b-5p	none	New microRNA
212	0.995002	CTGCATTTGCACCTGCATCT	20	-	CM040452.1	-	12255697-12255716	CM040452.1|-|12255577-12255716|1-20	CTGCATTTGCACCTGCATCTttctgcgttatttggttctgattcgaaaaccgaagcataaaaaagccttagaaattggctgaaattgattggaagttaggagttagggccaagcaagaagatgcaggtgtaggtgcaggt	http://nibiru.tbi.univie.ac.at/forna/forna.html?id=fasta&file=%3Eheader%5CnCTGCATTTGCACCTGCATCTttctgcgttatttggttctgattcgaaaaccgaagcataaaaaagccttagaaattggctgaaattgattggaagttaggagttagggccaagcaagaagatgcaggtgtaggtgcaggt%5Cn((((((((((((((((((((((.(((......((((((((((((.((..((((..((......((((.........)))).....)).))))...))..)))))))))))).))).))))))))))))))))))))))..&colors=%3Eheader%5Cnrange%5C%3Dwhite:bl…	C5659	aqc-miR530 MIMAT0012593 Aquilegia caerulea miR530	none	New microRNA
213	0.994377	TTATCTGCATTTGCACCTGCA	21	-	CM040452.1	-	12255700-12255720	CM040452.1|-|12255573-12255720|1-21	TTATCTGCATTTGCACCTGCAtctttctgcgttatttggttctgattcgaaaaccgaagcataaaaaagccttagaaattggctgaaattgattggaagttaggagttagggccaagcaagaagatgcaggtgtaggtgcaggtaaat	http://nibiru.tbi.univie.ac.at/forna/forna.html?id=fasta&file=%3Eheader%5CnTTATCTGCATTTGCACCTGCAtctttctgcgttatttggttctgattcgaaaaccgaagcataaaaaagccttagaaattggctgaaattgattggaagttaggagttagggccaagcaagaagatgcaggtgtaggtgcaggtaaat%5Cn((((((((((((((((((((((((((.(((......((((((((((((.((..((((..((......((((.........)))).....)).))))...))..)))))))))))).))).))))))))))))))))))))))))))..&colors=%3Eheader%5Cnran…	C4479	stu-miR530 MIMAT0031330 Solanum tuberosum miR530,ppe-miR530 MIMAT0031513 Prunus persica miR530,eun-miR530-5p MIMAT0041088 Eugenia uniflora miR530-5p	none	New microRNA
214	0.9947	TGCATTTGCACCTGCACCTT	20	-	CM040452.1	+	12281251-12281270	CM040452.1|+|12281251-12281385|1-20	TGCATTTGCACCTGCACCTTattgttgcgttgtgacattatctggttcaactttaaaaaccaggagtatgaaaaatccaagcaattagcttaagtttacatggacgacagcgggaggtgcaggtgatgatgcagt	http://nibiru.tbi.univie.ac.at/forna/forna.html?id=fasta&file=%3Eheader%5CnTGCATTTGCACCTGCACCTTattgttgcgttgtgacattatctggttcaactttaaaaaccaggagtatgaaaaatccaagcaattagcttaagtttacatggacgacagcgggaggtgcaggtgatgatgcagt%5Cn((((((..((((((((((((..((((((((((((.(((..(((((((..........)))))))...)))..((((..((((.....))))..)))).))).)))).))))).))))))))))))..))))))..&colors=%3Eheader%5Cnrange%5C%3Dwhite:blue%5Cn1.2%…	C5715, C5790, C5710, C5604, C5547	cme-miR530a MIMAT0026182 Cucumis melo miR530a, mes-miR530a MIMAT0029298 Manihot esculenta miR530a, tcc-miR530a MIMAT0020446 Theobroma cacao miR530a, gma-miR530a MIMAT0021003 Glycine max miR530a, ptc-miR530a MIMAT0005997 Populus trichocarpa miR530a, lus-miR530a MIMAT0027162 Linum usitatissimum miR530a, htu-miR530 MIMAT0025521 Helianthus tuberosus miR530, osa-miR530-5p MIMAT0006787 Oryza sativa miR…	C5604	ptc-miR530a MIMAT0005997 Populus trichocarpa miR530a
215	0.996202	CGCTATCTATCCTGAGTTTCA	21	-	CM040452.1	-	14946583-14946603	CM040452.1|-|14946583-14946665|63-83	aagctcaggagggatagcgccacggattctaattttagctaggttgttcgaattatcagtggCGCTATCTATCCTGAGTTTCA	http://nibiru.tbi.univie.ac.at/forna/forna.html?id=fasta&file=%3Eheader%5CnaagctcaggagggatagcgccacggattctaattttagctaggttgttcgaattatcagtggCGCTATCTATCCTGAGTTTCA%5Cn((((((((((.((((((((((((.(((((.(((.((.....))..))).)))))....)))))))))))).))))))))))..&colors=%3Eheader%5Cnrange%5C%3Dwhite:blue%5Cn0.8%5Cn0.8%5Cn0.8%5Cn0.8%5Cn0.8%5Cn0.8%5Cn0.8%5Cn0.8%5Cn0.8%5Cn0.8%5Cn0.8%5Cn0.8%5Cn0.8%5Cn0.8%5Cn0.8%5Cn0.8…	C2326	ath-miR390a-3p MIMAT0031902 Arabidopsis thaliana miR390a-3p,csi-miR390a-3p MIMAT0037374 Citrus sinensis miR390a-3p,aly-miR390a-3p MIMAT0017534 Arabidopsis lyrata miR390a-3p,lja-miR390a-3p MIMAT0029323 Lotus japonicus miR390a-3p,lja-miR390b-3p MIMAT0029325 Lotus japonicus miR390b-3p,sly-miR390b-3p MIMAT0035480 Solanum lycopersicum miR390b-3p,cas-miR390a-3p MIMAT0045335 Camelina sativa miR390a-3p	none	New microRNA
216	0.993054	CGCTATCTATCCTGAGTTTC	20	-	CM040452.1	-	14946584-14946603	CM040452.1|-|14946584-14946664|62-81	agctcaggagggatagcgccacggattctaattttagctaggttgttcgaattatcagtggCGCTATCTATCCTGAGTTTC	http://nibiru.tbi.univie.ac.at/forna/forna.html?id=fasta&file=%3Eheader%5CnagctcaggagggatagcgccacggattctaattttagctaggttgttcgaattatcagtggCGCTATCTATCCTGAGTTTC%5Cn(((((((((.((((((((((((.(((((.(((.((.....))..))).)))))....)))))))))))).)))))))))..&colors=%3Eheader%5Cnrange%5C%3Dwhite:blue%5Cn0.8%5Cn0.8%5Cn0.8%5Cn0.8%5Cn0.8%5Cn0.8%5Cn0.8%5Cn0.8%5Cn0.8%5Cn0.8%5Cn0.8%5Cn0.8%5Cn0.8%5Cn0.8%5Cn0.8%5Cn0.8%5Cn…	C5613	gma-miR390a-3p MIMAT0007360 Glycine max miR390a-3p,gma-miR390c MIMAT0020995 Glycine max miR390c,mes-miR390 MIMAT0029261 Manihot esculenta miR390	none	New microRNA
217	0.996255	GGCGCTATCTATCCTGAGTT	20	-	CM040452.1	-	14946586-14946605	CM040452.1|-|14946586-14946662|58-77	ctcaggagggatagcgccacggattctaattttagctaggttgttcgaattatcagtGGCGCTATCTATCCTGAGTT	http://nibiru.tbi.univie.ac.at/forna/forna.html?id=fasta&file=%3Eheader%5CnctcaggagggatagcgccacggattctaattttagctaggttgttcgaattatcagtGGCGCTATCTATCCTGAGTT%5Cn(((((((.((((((((((((.(((((.(((.((.....))..))).)))))....)))))))))))).)))))))..&colors=%3Eheader%5Cnrange%5C%3Dwhite:blue%5Cn0.8%5Cn0.8%5Cn0.8%5Cn0.8%5Cn0.8%5Cn0.8%5Cn0.8%5Cn0.8%5Cn0.8%5Cn0.8%5Cn0.8%5Cn0.8%5Cn0.8%5Cn0.8%5Cn0.8%5Cn0.8%5Cn0.8%5Cn0…	C5501	ath-miR390b-3p MIMAT0031903 Arabidopsis thaliana miR390b-3p	none	New microRNA
218	0.995912	AGCTCAGGAGGGATAGCGCCA	21	-	CM040452.1	-	14946644-14946664	CM040452.1|-|14946584-14946664|1-21	AGCTCAGGAGGGATAGCGCCAcggattctaattttagctaggttgttcgaattatcagtggcgctatctatcctgagtttc	http://nibiru.tbi.univie.ac.at/forna/forna.html?id=fasta&file=%3Eheader%5CnAGCTCAGGAGGGATAGCGCCAcggattctaattttagctaggttgttcgaattatcagtggcgctatctatcctgagtttc%5Cn(((((((((.((((((((((((.(((((.(((.((.....))..))).)))))....)))))))))))).)))))))))..&colors=%3Eheader%5Cnrange%5C%3Dwhite:blue%5Cn1.2%5Cn1.2%5Cn1.2%5Cn1.2%5Cn1.2%5Cn1.2%5Cn1.2%5Cn1.2%5Cn1.2%5Cn1.2%5Cn1.2%5Cn1.2%5Cn1.2%5Cn1.2%5Cn1.2%5Cn1.2%5Cn…	C2588	ppt-miR390c-5p MIMAT0003919 Physcomitrella patens miR390c-5p	none	New microRNA
219	0.991227	TAAAGCTCAGGAGGGATAGCG	21	-	CM040452.1	-	14946647-14946667	CM040452.1|-|14946581-14946667|1-21	TAAAGCTCAGGAGGGATAGCGccacggattctaattttagctaggttgttcgaattatcagtggcgctatctatcctgagtttcatg	http://nibiru.tbi.univie.ac.at/forna/forna.html?id=fasta&file=%3Eheader%5CnTAAAGCTCAGGAGGGATAGCGccacggattctaattttagctaggttgttcgaattatcagtggcgctatctatcctgagtttcatg%5Cn(.((((((((((.((((((((((((.(((((.(((.((.....))..))).)))))....)))))))))))).)))))))))).)..&colors=%3Eheader%5Cnrange%5C%3Dwhite:blue%5Cn1.2%5Cn1.2%5Cn1.2%5Cn1.2%5Cn1.2%5Cn1.2%5Cn1.2%5Cn1.2%5Cn1.2%5Cn1.2%5Cn1.2%5Cn1.2%5Cn1.2%5Cn1.2%5Cn1.…	C3997, C4571	atr-miR390.1 MIMAT0033933 Amborella trichopoda miR390.1, cca-miR390 MIMAT0024523 Cynara cardunculus miR390	C4571	atr-miR390.1 MIMAT0033933 Amborella trichopoda miR390.1
220	0.992573	CTGAGATGCTCATTTGAGCAAG	22	-	CM040452.1	-	21548979-21549000	CM040452.1|-|21548979-21549171|172-193	tgctcaaatgagtattccaaaaacagctgctgcttatccgtcatttatatgatatattagatatttcttatttacaagatctgctttctgttttttcttcatcttctttcaatataatgaaatatacaactatttaaatatatgtatatgtgtaaaaatatatgctgttggCTGAGATGCTCATTTGAGCAAG	http://nibiru.tbi.univie.ac.at/forna/forna.html?id=fasta&file=%3Eheader%5CntgctcaaatgagtattccaaaaacagctgctgcttatccgtcatttatatgatatattagatatttcttatttacaagatctgctttctgttttttcttcatcttctttcaatataatgaaatatacaactatttaaatatatgtatatgtgtaaaaatatatgctgttggCTGAGATGCTCATTTGAGCAAG%5Cn((((((((((((((((.((..((((((.......(((....(((.(((((.(((((((..(((((((.((((...(((((....................))))).....))))....)))))))..…	C1471	aly-miR828-3p MIMAT0017610 Arabidopsis lyrata miR828-3p	none	New microRNA
	0.992013				CM040452.1	-	21548979-21549000	CM040452.1|-|21548979-21549171|172-193	tgctcaaatgagtattccaaaaacagctgctgcttatccgtcatttatatgatatattagatatttcttatttacaagatctgctttctgttttttcttcatcttctttcaatataatgaaatatacaactatttaaatatatgtatatgtgtaaaaatatatgctgttggCTGAGATGCTCATTTGAGCAAG	http://nibiru.tbi.univie.ac.at/forna/forna.html?id=fasta&file=%3Eheader%5CntgctcaaatgagtattccaaaaacagctgctgcttatccgtcatttatatgatatattagatatttcttatttacaagatctgctttctgttttttcttcatcttctttcaatataatgaaatatacaactatttaaatatatgtatatgtgtaaaaatatatgctgttggCTGAGATGCTCATTTGAGCAAG%5Cn((((((((((((((((.((..((((((......((((.(.((((((((((((.....((((....((((......)))).......))))........)))).........))).))))).((((((…	C1471	aly-miR828-3p MIMAT0017610 Arabidopsis lyrata miR828-3p	none	New microRNA
221	0.99253	TCTTGCTCAAATGAGTATTCCA	22	-	CM040452.1	-	21549153-21549174	CM040452.1|-|21548976-21549174|1-22	TCTTGCTCAAATGAGTATTCCAaaaacagctgctgcttatccgtcatttatatgatatattagatatttcttatttacaagatctgctttctgttttttcttcatcttctttcaatataatgaaatatacaactatttaaatatatgtatatgtgtaaaaatatatgctgttggctgagatgctcatttgagcaagaag	http://nibiru.tbi.univie.ac.at/forna/forna.html?id=fasta&file=%3Eheader%5CnTCTTGCTCAAATGAGTATTCCAaaaacagctgctgcttatccgtcatttatatgatatattagatatttcttatttacaagatctgctttctgttttttcttcatcttctttcaatataatgaaatatacaactatttaaatatatgtatatgtgtaaaaatatatgctgttggctgagatgctcatttgagcaagaag%5Cn(((((((((((((((((((.((..((((((.......(((....(((.(((((.(((((((..(((((((.((((...(((((....................))))).....))))....…	C1248, C1717, C1325	mdm-miR828a MIMAT0026029 Malus domestica miR828a, lus-miR828a MIMAT0027220 Linum usitatissimum miR828a, ptc-miR828a MIMAT0025279 Populus trichocarpa miR828a, pab-miR828 MIMAT0045246 Picea abies miR828, gma-miR828b MIMAT0023198 Glycine max miR828b, aly-miR828-5p MIMAT0017609 Arabidopsis lyrata miR828-5p, mdm-miR828b MIMAT0026030 Malus domestica miR828b, mes-miR828b MIMAT0029304 Manihot esculenta m…	C1325	vvi-miR828a MIMAT0006577 Vitis vinifera miR828a
222	0.991206	TCTTGCTCAAATGAGTATTCC	21	-	CM040452.1	-	21549154-21549174	CM040452.1|-|21548976-21549174|1-21	TCTTGCTCAAATGAGTATTCCaaaaacagctgctgcttatccgtcatttatatgatatattagatatttcttatttacaagatctgctttctgttttttcttcatcttctttcaatataatgaaatatacaactatttaaatatatgtatatgtgtaaaaatatatgctgttggctgagatgctcatttgagcaagaag	http://nibiru.tbi.univie.ac.at/forna/forna.html?id=fasta&file=%3Eheader%5CnTCTTGCTCAAATGAGTATTCCaaaaacagctgctgcttatccgtcatttatatgatatattagatatttcttatttacaagatctgctttctgttttttcttcatcttctttcaatataatgaaatatacaactatttaaatatatgtatatgtgtaaaaatatatgctgttggctgagatgctcatttgagcaagaag%5Cn(((((((((((((((((((.((..((((((.......(((....(((.(((((.(((((((..(((((((.((((...(((((....................))))).....))))....…	C5394	cas-miR828 MIMAT0045360 Camelina sativa miR828	none	New microRNA
223	0.993244	CGAGCCGAATCAATATCACTC	21	[1, 3]	CM040452.1	-	21615492-21615512	CM040452.1|-|21615492-21615564|53-73	tgtgatattgcttcggctcatctatttgaaaaatattacataaattactagaCGAGCCGAATCAATATCACTC	http://nibiru.tbi.univie.ac.at/forna/forna.html?id=fasta&file=%3Eheader%5CntgtgatattgcttcggctcatctatttgaaaaatattacataaattactagaCGAGCCGAATCAATATCACTC%5Cn.(((((((((.((((((((.((((((((............))))....)))).)))))))).)))))))))..&colors=%3Eheader%5Cnrange%5C%3Dwhite:blue%5Cn0.8%5Cn0.8%5Cn0.8%5Cn0.8%5Cn0.8%5Cn0.8%5Cn0.8%5Cn0.8%5Cn0.8%5Cn0.8%5Cn0.8%5Cn0.8%5Cn0.8%5Cn0.8%5Cn0.8%5Cn0.8%5Cn0.8%5Cn0.8%5Cn0.…	C3940, C5099, C2955	mtr-miR171h MIMAT0021269 Medicago truncatula miR171h, gma-miR171r MIMAT0023229 Glycine max miR171r, mes-miR171l MIMAT0045968 Manihot esculenta miR171l, gma-miR171s MIMAT0023234 Glycine max miR171s, mtr-miR171g MIMAT0023132 Medicago truncatula miR171g, csi-miR171b-3p MIMAT0018455 Citrus sinensis miR171b-3p, ppe-miR171d-3p MIMAT0031467 Prunus persica miR171d-3p, fve-miR171b MIMAT0044525 Fragaria ve…	C2955	gma-miR171b-3p MIMAT0007363 Glycine max miR171b-3p
224	0.995794	CGAGCCGAATCAATATCACT	20	-	CM040452.1	-	21615493-21615512	CM040452.1|-|21615493-21615563|52-71	gtgatattgcttcggctcatctatttgaaaaatattacataaattactagaCGAGCCGAATCAATATCACT	http://nibiru.tbi.univie.ac.at/forna/forna.html?id=fasta&file=%3Eheader%5CngtgatattgcttcggctcatctatttgaaaaatattacataaattactagaCGAGCCGAATCAATATCACT%5Cn(((((((((.((((((((.((((((((............))))....)))).)))))))).))))))))).&colors=%3Eheader%5Cnrange%5C%3Dwhite:blue%5Cn0.8%5Cn0.8%5Cn0.8%5Cn0.8%5Cn0.8%5Cn0.8%5Cn0.8%5Cn0.8%5Cn0.8%5Cn0.8%5Cn0.8%5Cn0.8%5Cn0.8%5Cn0.8%5Cn0.8%5Cn0.8%5Cn0.8%5Cn0.8%5Cn0.8%5C…	C5603	ptc-miR171l-3p MIMAT0005994 Populus trichocarpa miR171l-3p,ptc-miR171m MIMAT0005995 Populus trichocarpa miR171m,ptc-miR171j MIMAT0005996 Populus trichocarpa miR171j	C5603	ptc-miR171l-3p MIMAT0005994 Populus trichocarpa miR171l-3p,ptc-miR171m MIMAT0005995 Populus trichocarpa miR171m,ptc-miR171j MIMAT0005996 Populus trichocarpa miR171j
225	0.994399	TGTGATATTGCTTCGGCTCATC	22	-	CM040452.1	-	21615543-21615564	CM040452.1|-|21615491-21615564|1-22	TGTGATATTGCTTCGGCTCATCtatttgaaaaatattacataaattactagacgagccgaatcaatatcactct	http://nibiru.tbi.univie.ac.at/forna/forna.html?id=fasta&file=%3Eheader%5CnTGTGATATTGCTTCGGCTCATCtatttgaaaaatattacataaattactagacgagccgaatcaatatcactct%5Cn.(((((((((.((((((((.((((((((............))))....)))).)))))))).)))))))))...&colors=%3Eheader%5Cnrange%5C%3Dwhite:blue%5Cn1.2%5Cn1.2%5Cn1.2%5Cn1.2%5Cn1.2%5Cn1.2%5Cn1.2%5Cn1.2%5Cn1.2%5Cn1.2%5Cn1.2%5Cn1.2%5Cn1.2%5Cn1.2%5Cn1.2%5Cn1.2%5Cn1.2%5Cn1.2%5Cn…	C1312, C1566, C1309	ptc-miR171l-5p MIMAT0002095 Populus trichocarpa miR171l-5p, vvi-miR479 MIMAT0005734 Vitis vinifera miR479, csi-miR171b-5p MIMAT0037396 Citrus sinensis miR171b-5p	none	New microRNA
226	0.99576	ATGAGCCGAAGCAATATCACA	21	-	CM040452.1	+	21615544-21615564	CM040452.1|+|21615495-21615564|50-70	tgatattgattcggctcgtctagtaatttatgtaatatttttcaaatagATGAGCCGAAGCAATATCACA	http://nibiru.tbi.univie.ac.at/forna/forna.html?id=fasta&file=%3Eheader%5CntgatattgattcggctcgtctagtaatttatgtaatatttttcaaatagATGAGCCGAAGCAATATCACA%5Cn((((((((.(((((((((((((..((..(((...)))..)).....))))))))))))).))))))))..&colors=%3Eheader%5Cnrange%5C%3Dwhite:blue%5Cn0.8%5Cn0.8%5Cn0.8%5Cn0.8%5Cn0.8%5Cn0.8%5Cn0.8%5Cn0.8%5Cn0.8%5Cn0.8%5Cn0.8%5Cn0.8%5Cn0.8%5Cn0.8%5Cn0.8%5Cn0.8%5Cn0.8%5Cn0.8%5Cn0.8%5Cn0…	C2504, C2972, C2423	osa-miR171h MIMAT0001077 Oryza sativa miR171h, sbi-miR171e MIMAT0001466 Sorghum bicolor miR171e, zma-miR171h-3p MIMAT0001746 Zea mays miR171h-3p, zma-miR171k-3p MIMAT0001745 Zea mays miR171k-3p, vvi-miR171g MIMAT0006555 Vitis vinifera miR171g, lus-miR171h MIMAT0027219 Linum usitatissimum miR171h, sbi-miR171f MIMAT0001756 Sorghum bicolor miR171f	none	New microRNA
227	0.99538	TGAGCCGAAGCAATATCACA	20	-	CM040452.1	+	21615545-21615564	CM040452.1|+|21615495-21615564|51-70	tgatattgattcggctcgtctagtaatttatgtaatatttttcaaatagaTGAGCCGAAGCAATATCACA	http://nibiru.tbi.univie.ac.at/forna/forna.html?id=fasta&file=%3Eheader%5CntgatattgattcggctcgtctagtaatttatgtaatatttttcaaatagaTGAGCCGAAGCAATATCACA%5Cn((((((((.(((((((((((((..((..(((...)))..)).....))))))))))))).))))))))..&colors=%3Eheader%5Cnrange%5C%3Dwhite:blue%5Cn0.8%5Cn0.8%5Cn0.8%5Cn0.8%5Cn0.8%5Cn0.8%5Cn0.8%5Cn0.8%5Cn0.8%5Cn0.8%5Cn0.8%5Cn0.8%5Cn0.8%5Cn0.8%5Cn0.8%5Cn0.8%5Cn0.8%5Cn0.8%5Cn0.8%5Cn0…	C5603	ptc-miR171l-3p MIMAT0005994 Populus trichocarpa miR171l-3p,ptc-miR171m MIMAT0005995 Populus trichocarpa miR171m,ptc-miR171j MIMAT0005996 Populus trichocarpa miR171j	none	New microRNA
228	0.99128	TGAGCCGAAGCAATATCACAC	21	-	CM040452.1	+	21615545-21615565	CM040452.1|+|21615494-21615565|52-72	gtgatattgattcggctcgtctagtaatttatgtaatatttttcaaatagaTGAGCCGAAGCAATATCACAC	http://nibiru.tbi.univie.ac.at/forna/forna.html?id=fasta&file=%3Eheader%5CngtgatattgattcggctcgtctagtaatttatgtaatatttttcaaatagaTGAGCCGAAGCAATATCACAC%5Cn(((((((((.(((((((((((((..((..(((...)))..)).....))))))))))))).)))))))))..&colors=%3Eheader%5Cnrange%5C%3Dwhite:blue%5Cn0.8%5Cn0.8%5Cn0.8%5Cn0.8%5Cn0.8%5Cn0.8%5Cn0.8%5Cn0.8%5Cn0.8%5Cn0.8%5Cn0.8%5Cn0.8%5Cn0.8%5Cn0.8%5Cn0.8%5Cn0.8%5Cn0.8%5Cn0.8%5Cn0.8%…	C4279, C4702, C4192	bdi-miR171f MIMAT0035519 Brachypodium distachyon miR171f, aof-miR479 MIMAT0049811 Asparagus officinalis miR479, lja-miR171c MIMAT0029316 Lotus japonicus miR171c, ata-miR171a-3p MIMAT0037191 Aegilops tauschii miR171a-3p, stu-miR479 MIMAT0031311 Solanum tuberosum miR479, mdm-miR171i MIMAT0025946 Malus domestica miR171i	none	New microRNA
229	0.990744	GGCAAGTTGTTCTTGGCTACA	21	-	CM040452.1	+	7201633-7201653	CM040452.1|+|7201542-7201653|92-112	cagccaaggatgacttgccggcgctggatctttttgtgtggttcaatattcctctttagaaatttattgatgatccacaaatggtgaagttGGCAAGTTGTTCTTGGCTACA	http://nibiru.tbi.univie.ac.at/forna/forna.html?id=fasta&file=%3Eheader%5CncagccaaggatgacttgccggcgctggatctttttgtgtggttcaatattcctctttagaaatttattgatgatccacaaatggtgaagttGGCAAGTTGTTCTTGGCTACA%5Cn.(((((((((((((((((((((.....(((..((((((.(((((((((....((....))....))))))..))))))))).)))...)))))))))))))))))))))...&colors=%3Eheader%5Cnrange%5C%3Dwhite:blue%5Cn0.8%5Cn0.8%5Cn0.8%5Cn0.8%5Cn0.8%5Cn0.8%5Cn0.8%5Cn0…	C2454, C3191	aly-miR169a-3p MIMAT0017486 Arabidopsis lyrata miR169a-3p, zma-miR169r-3p MIMAT0015329 Zea mays miR169r-3p, ata-miR169d-3p MIMAT0037207 Aegilops tauschii miR169d-3p, zma-miR169b-3p MIMAT0015141 Zea mays miR169b-3p, zma-miR169a-3p MIMAT0015140 Zea mays miR169a-3p	C2454	zma-miR169a-3p MIMAT0015140 Zea mays miR169a-3p
230	0.996493	AGCCAAGGATGACTTGCCGA	20	-	CM040453.1	+	14208296-14208315	CM040453.1|+|14208296-14208367|1-20	AGCCAAGGATGACTTGCCGActctttataggaatcatattaataatgaagttggcaagttgttcctggctac	http://nibiru.tbi.univie.ac.at/forna/forna.html?id=fasta&file=%3Eheader%5CnAGCCAAGGATGACTTGCCGActctttataggaatcatattaataatgaagttggcaagttgttcctggctac%5Cn(((((.((((((((((((((((((.....))).((((.......)))).))))))))))))))).)))))..&colors=%3Eheader%5Cnrange%5C%3Dwhite:blue%5Cn1.2%5Cn1.2%5Cn1.2%5Cn1.2%5Cn1.2%5Cn1.2%5Cn1.2%5Cn1.2%5Cn1.2%5Cn1.2%5Cn1.2%5Cn1.2%5Cn1.2%5Cn1.2%5Cn1.2%5Cn1.2%5Cn1.2%5Cn1.2%5Cn1.2%…	C5696	gma-miR169e MIMAT0018335 Glycine max miR169e	none	New microRNA
231	0.995732	GGCAAGTTGTTCCTGGCTACA	21	-	CM040453.1	+	14208348-14208368	CM040453.1|+|14208295-14208368|54-74	cagccaaggatgacttgccgactctttataggaatcatattaataatgaagttGGCAAGTTGTTCCTGGCTACA	http://nibiru.tbi.univie.ac.at/forna/forna.html?id=fasta&file=%3Eheader%5CncagccaaggatgacttgccgactctttataggaatcatattaataatgaagttGGCAAGTTGTTCCTGGCTACA%5Cn.(((((.((((((((((((((((((.....))).((((.......)))).))))))))))))))).)))))...&colors=%3Eheader%5Cnrange%5C%3Dwhite:blue%5Cn0.8%5Cn0.8%5Cn0.8%5Cn0.8%5Cn0.8%5Cn0.8%5Cn0.8%5Cn0.8%5Cn0.8%5Cn0.8%5Cn0.8%5Cn0.8%5Cn0.8%5Cn0.8%5Cn0.8%5Cn0.8%5Cn0.8%5Cn0.8%5Cn…	C2454	zma-miR169a-3p MIMAT0015140 Zea mays miR169a-3p,zma-miR169b-3p MIMAT0015141 Zea mays miR169b-3p	none	New microRNA
232	0.996513	GCAAGTTGTTCCTGGCTACA	20	-	CM040453.1	+	14208349-14208368	CM040453.1|+|14208295-14208368|55-74	cagccaaggatgacttgccgactctttataggaatcatattaataatgaagttgGCAAGTTGTTCCTGGCTACA	http://nibiru.tbi.univie.ac.at/forna/forna.html?id=fasta&file=%3Eheader%5CncagccaaggatgacttgccgactctttataggaatcatattaataatgaagttgGCAAGTTGTTCCTGGCTACA%5Cn.(((((.((((((((((((((((((.....))).((((.......)))).))))))))))))))).)))))...&colors=%3Eheader%5Cnrange%5C%3Dwhite:blue%5Cn0.8%5Cn0.8%5Cn0.8%5Cn0.8%5Cn0.8%5Cn0.8%5Cn0.8%5Cn0.8%5Cn0.8%5Cn0.8%5Cn0.8%5Cn0.8%5Cn0.8%5Cn0.8%5Cn0.8%5Cn0.8%5Cn0.8%5Cn0.8%5Cn…	C5851	ata-miR169h-3p MIMAT0037253 Aegilops tauschii miR169h-3p	none	New microRNA
233	0.994952	GATCATGTGGCAGTTTCACC	20	-	CM040453.1	+	1805082-1805101	CM040453.1|+|1805026-1805101|57-76	tgaagctgccagcatgatctaagctttccttaatttccgtcgtctaggagagtctaGATCATGTGGCAGTTTCACC	http://nibiru.tbi.univie.ac.at/forna/forna.html?id=fasta&file=%3Eheader%5CntgaagctgccagcatgatctaagctttccttaatttccgtcgtctaggagagtctaGATCATGTGGCAGTTTCACC%5Cn(((((((((((.(((((((((.((((((((..((.......))..)))))))).))))))))))))))))))))..&colors=%3Eheader%5Cnrange%5C%3Dwhite:blue%5Cn0.8%5Cn0.8%5Cn0.8%5Cn0.8%5Cn0.8%5Cn0.8%5Cn0.8%5Cn0.8%5Cn0.8%5Cn0.8%5Cn0.8%5Cn0.8%5Cn0.8%5Cn0.8%5Cn0.8%5Cn0.8%5Cn0.8%5Cn0.8…	C5663	zma-miR167j-3p MIMAT0015322 Zea mays miR167j-3p	none	New microRNA
234	0.996923	AGAATCTTGATGATGCTGCA	20	-	CM040453.1	+	9168295-9168314	CM040453.1|+|9168295-9168488|1-20	AGAATCTTGATGATGCTGCAtcggccataattgactatatctcgtcatcatcatcatcatcatccagtttcaacctccatgtaaatcaagttattgaattatttggtaaatagatactgattcccgcagaattgaatcaatgaacaacagtcaatcagtcattgtttgctgatgcagcatcatcaagattcaca	http://nibiru.tbi.univie.ac.at/forna/forna.html?id=fasta&file=%3Eheader%5CnAGAATCTTGATGATGCTGCAtcggccataattgactatatctcgtcatcatcatcatcatcatccagtttcaacctccatgtaaatcaagttattgaattatttggtaaatagatactgattcccgcagaattgaatcaatgaacaacagtcaatcagtcattgtttgctgatgcagcatcatcaagattcaca%5Cn.((((((((((((((((((((((((.(((((.((((((..((.((..((((..(((...((...((((.((.....(((.((((.((((....)))).)))).)))......)).)))).......…	C5519, C5516	zma-miR172d-3p MIMAT0001388 Zea mays miR172d-3p, mdm-miR172c MIMAT0025954 Malus domestica miR172c, lja-miR172b MIMAT0029320 Lotus japonicus miR172b, tcc-miR172a MIMAT0020413 Theobroma cacao miR172a, csi-miR172a-3p MIMAT0014076 Citrus sinensis miR172a-3p, mdm-miR172b MIMAT0025953 Malus domestica miR172b, lja-miR172c MIMAT0029321 Lotus japonicus miR172c, zma-miR172c-3p MIMAT0001390 Zea mays miR172c…	C5516	zma-miR172a MIMAT0001387 Zea mays miR172a
	0.996871				CM040453.1	+	9168295-9168314	CM040453.1|+|9168295-9168488|1-20	AGAATCTTGATGATGCTGCAtcggccataattgactatatctcgtcatcatcatcatcatcatccagtttcaacctccatgtaaatcaagttattgaattatttggtaaatagatactgattcccgcagaattgaatcaatgaacaacagtcaatcagtcattgtttgctgatgcagcatcatcaagattcaca	http://nibiru.tbi.univie.ac.at/forna/forna.html?id=fasta&file=%3Eheader%5CnAGAATCTTGATGATGCTGCAtcggccataattgactatatctcgtcatcatcatcatcatcatccagtttcaacctccatgtaaatcaagttattgaattatttggtaaatagatactgattcccgcagaattgaatcaatgaacaacagtcaatcagtcattgtttgctgatgcagcatcatcaagattcaca%5Cn.((((((((((((((((((((((((.((((.(((((((..((.((..((((.................(((((..((..(((.(((((..(((((..(((....))).)))))....)))))...)…	C5519, C5516	zma-miR172d-3p MIMAT0001388 Zea mays miR172d-3p, mdm-miR172c MIMAT0025954 Malus domestica miR172c, lja-miR172b MIMAT0029320 Lotus japonicus miR172b, tcc-miR172a MIMAT0020413 Theobroma cacao miR172a, csi-miR172a-3p MIMAT0014076 Citrus sinensis miR172a-3p, mdm-miR172b MIMAT0025953 Malus domestica miR172b, lja-miR172c MIMAT0029321 Lotus japonicus miR172c, zma-miR172c-3p MIMAT0001390 Zea mays miR172c…	C5516	zma-miR172a MIMAT0001387 Zea mays miR172a
	0.996035				CM040453.1	+	9168295-9168314	CM040453.1|+|9168295-9168488|1-20	AGAATCTTGATGATGCTGCAtcggccataattgactatatctcgtcatcatcatcatcatcatccagtttcaacctccatgtaaatcaagttattgaattatttggtaaatagatactgattcccgcagaattgaatcaatgaacaacagtcaatcagtcattgtttgctgatgcagcatcatcaagattcaca	http://nibiru.tbi.univie.ac.at/forna/forna.html?id=fasta&file=%3Eheader%5CnAGAATCTTGATGATGCTGCAtcggccataattgactatatctcgtcatcatcatcatcatcatccagtttcaacctccatgtaaatcaagttattgaattatttggtaaatagatactgattcccgcagaattgaatcaatgaacaacagtcaatcagtcattgtttgctgatgcagcatcatcaagattcaca%5Cn.((((((((((((((((((((((((.((((.(((((...(((((..((((..(((........((((.(((((.((..((....))..))...)))))....))))......)))..))))...))…	C5519, C5516	zma-miR172d-3p MIMAT0001388 Zea mays miR172d-3p, mdm-miR172c MIMAT0025954 Malus domestica miR172c, lja-miR172b MIMAT0029320 Lotus japonicus miR172b, tcc-miR172a MIMAT0020413 Theobroma cacao miR172a, csi-miR172a-3p MIMAT0014076 Citrus sinensis miR172a-3p, mdm-miR172b MIMAT0025953 Malus domestica miR172b, lja-miR172c MIMAT0029321 Lotus japonicus miR172c, zma-miR172c-3p MIMAT0001390 Zea mays miR172c…	C5516	zma-miR172a MIMAT0001387 Zea mays miR172a
235	0.996442	AGAATCTTGATGATGCTGCAT	21	[3]	CM040453.1	+	9168295-9168315	CM040453.1|+|9168295-9168488|1-21	AGAATCTTGATGATGCTGCATcggccataattgactatatctcgtcatcatcatcatcatcatccagtttcaacctccatgtaaatcaagttattgaattatttggtaaatagatactgattcccgcagaattgaatcaatgaacaacagtcaatcagtcattgtttgctgatgcagcatcatcaagattcaca	http://nibiru.tbi.univie.ac.at/forna/forna.html?id=fasta&file=%3Eheader%5CnAGAATCTTGATGATGCTGCATcggccataattgactatatctcgtcatcatcatcatcatcatccagtttcaacctccatgtaaatcaagttattgaattatttggtaaatagatactgattcccgcagaattgaatcaatgaacaacagtcaatcagtcattgtttgctgatgcagcatcatcaagattcaca%5Cn.((((((((((((((((((((((((.(((((.((((((..((.((..((((..(((...((...((((.((.....(((.((((.((((....)))).)))).)))......)).)))).......…	C2680, C2417, C3929, C2302, C4844, C2378, C2323, C3216, C3516, C2535, C4018, C2533	zma-miR172e MIMAT0001742 Zea mays miR172e, bna-miR172c MIMAT0023632 Brassica napus miR172c, sly-miR172b MIMAT0009144 Solanum lycopersicum miR172b, ppe-miR172b MIMAT0031470 Prunus persica miR172b, mdm-miR172m MIMAT0025964 Malus domestica miR172m, egu-miR172a MIMAT0024020 Elaeis guineensis miR172a, lja-miR172a MIMAT0029319 Lotus japonicus miR172a, egu-miR172c MIMAT0024022 Elaeis guineensis miR172c,…	C2302	ath-miR172a MIMAT0000203 Arabidopsis thaliana miR172a
236	0.99024	GAATCTTGATGATGCTGCAT	20	-	CM040453.1	+	9168296-9168315	CM040453.1|+|9168296-9168487|1-20	GAATCTTGATGATGCTGCATcggccataattgactatatctcgtcatcatcatcatcatcatccagtttcaacctccatgtaaatcaagttattgaattatttggtaaatagatactgattcccgcagaattgaatcaatgaacaacagtcaatcagtcattgtttgctgatgcagcatcatcaagattcac	http://nibiru.tbi.univie.ac.at/forna/forna.html?id=fasta&file=%3Eheader%5CnGAATCTTGATGATGCTGCATcggccataattgactatatctcgtcatcatcatcatcatcatccagtttcaacctccatgtaaatcaagttattgaattatttggtaaatagatactgattcccgcagaattgaatcaatgaacaacagtcaatcagtcattgtttgctgatgcagcatcatcaagattcac%5Cn((((((((((((((((((((((((.(((((.((((((..((.((..((((..(((...((...((((.((.....(((.((((.((((....)))).)))).)))......)).)))).........)…	C5676	aly-miR172e-3p MIMAT0017530 Arabidopsis lyrata miR172e-3p	C5676	aly-miR172e-3p MIMAT0017530 Arabidopsis lyrata miR172e-3p
237	0.992711	TGGTATGGGTGAGTAGGGAAG	21	-	CM040453.1	+	9866137-9866157	CM040453.1|+|9866137-9866288|1-21	TGGTATGGGTGAGTAGGGAAGatttctaaatatatttttatatatatagaaaaaaagtattaactattatttctaacttaatgtcaaaaatatatattttttttccttaattaatatgtttattaaattttccctactccacccatgccata	http://nibiru.tbi.univie.ac.at/forna/forna.html?id=fasta&file=%3Eheader%5CnTGGTATGGGTGAGTAGGGAAGatttctaaatatatttttatatatatagaaaaaaagtattaactattatttctaacttaatgtcaaaaatatatattttttttccttaattaatatgtttattaaattttccctactccacccatgccata%5Cn(((((((((((((((((((((((((.((((((((((.(((((((((((((((((.(((....))).)).))))))...............))))))...........)))..))))))))))..))))))))))))))).))))))))))..&colors=%3Eheade…	C5437	csi-miR482d-5p MIMAT0048943 Citrus sinensis miR482d-5p	C5437	csi-miR482d-5p MIMAT0048943 Citrus sinensis miR482d-5p
	0.991907				CM040453.1	+	9866137-9866157	CM040453.1|+|9866137-9866288|1-21	TGGTATGGGTGAGTAGGGAAGatttctaaatatatttttatatatatagaaaaaaagtattaactattatttctaacttaatgtcaaaaatatatattttttttccttaattaatatgtttattaaattttccctactccacccatgccata	http://nibiru.tbi.univie.ac.at/forna/forna.html?id=fasta&file=%3Eheader%5CnTGGTATGGGTGAGTAGGGAAGatttctaaatatatttttatatatatagaaaaaaagtattaactattatttctaacttaatgtcaaaaatatatattttttttccttaattaatatgtttattaaattttccctactccacccatgccata%5Cn(((((((((((((((((((((((((.((.((((((....)))))).))((((((((((((.......(((((...((.....))...))))).))))))))))))..(((.(.....).)))..))))))))))))))).))))))))))..&colors=%3Eheade…	C5437	csi-miR482d-5p MIMAT0048943 Citrus sinensis miR482d-5p	C5437	csi-miR482d-5p MIMAT0048943 Citrus sinensis miR482d-5p
	0.99046				CM040453.1	+	9573860-9573880	CM040453.1|+|9573860-9574017|1-21	TGGTATGGGTGAGTAGGGAAGatttctaaatatatttttatatatatagaaaaaaaaatattaactattatttctaacttaatgtcaaaaatatatatttttttttttttttttaattaatatgtttattaaattttccctactccacccatgccata	http://nibiru.tbi.univie.ac.at/forna/forna.html?id=fasta&file=%3Eheader%5CnTGGTATGGGTGAGTAGGGAAGatttctaaatatatttttatatatatagaaaaaaaaatattaactattatttctaacttaatgtcaaaaatatatatttttttttttttttttaattaatatgtttattaaattttccctactccacccatgccata%5Cn(((((((((((((((((((((((((.((((((((((.(((.......(((((((((((((((((...(((....))).))))))).((((((....)))))))))))))))).)))..))))))))))..))))))))))))))).))))))))))..&col…	C5437	csi-miR482d-5p MIMAT0048943 Citrus sinensis miR482d-5p	C5437	csi-miR482d-5p MIMAT0048943 Citrus sinensis miR482d-5p
238	0.995612	TCCCTACTCCACCCATGCCATA	22	-	CM040453.1	+	9866267-9866288	CM040453.1|+|9866137-9866288|131-152	tggtatgggtgagtagggaagatttctaaatatatttttatatatatagaaaaaaagtattaactattatttctaacttaatgtcaaaaatatatattttttttccttaattaatatgtttattaaatttTCCCTACTCCACCCATGCCATA	http://nibiru.tbi.univie.ac.at/forna/forna.html?id=fasta&file=%3Eheader%5CntggtatgggtgagtagggaagatttctaaatatatttttatatatatagaaaaaaagtattaactattatttctaacttaatgtcaaaaatatatattttttttccttaattaatatgtttattaaatttTCCCTACTCCACCCATGCCATA%5Cn(((((((((((((((((((((((((.((.((((((....)))))).))((((((((((((.......(((((...((.....))...))))).))))))))))))..(((.(.....).)))..))))))))))))))).))))))))))..&colors=%3Eheade…	C2237	csi-miR482d-3p MIMAT0048944 Citrus sinensis miR482d-3p	C2237	csi-miR482d-3p MIMAT0048944 Citrus sinensis miR482d-3p
	0.994449				CM040453.1	+	9573996-9574017	CM040453.1|+|9573860-9574017|137-158	tggtatgggtgagtagggaagatttctaaatatatttttatatatatagaaaaaaaaatattaactattatttctaacttaatgtcaaaaatatatatttttttttttttttttaattaatatgtttattaaatttTCCCTACTCCACCCATGCCATA	http://nibiru.tbi.univie.ac.at/forna/forna.html?id=fasta&file=%3Eheader%5CntggtatgggtgagtagggaagatttctaaatatatttttatatatatagaaaaaaaaatattaactattatttctaacttaatgtcaaaaatatatatttttttttttttttttaattaatatgtttattaaatttTCCCTACTCCACCCATGCCATA%5Cn(((((((((((((((((((((((((.((((((((((.(((.......(((((((((((((((((...(((....))).))))))).((((((....)))))))))))))))).)))..))))))))))..))))))))))))))).))))))))))..&col…	C2237	csi-miR482d-3p MIMAT0048944 Citrus sinensis miR482d-3p	C2237	csi-miR482d-3p MIMAT0048944 Citrus sinensis miR482d-3p
	0.994434				CM040453.1	+	9866267-9866288	CM040453.1|+|9866137-9866288|131-152	tggtatgggtgagtagggaagatttctaaatatatttttatatatatagaaaaaaagtattaactattatttctaacttaatgtcaaaaatatatattttttttccttaattaatatgtttattaaatttTCCCTACTCCACCCATGCCATA	http://nibiru.tbi.univie.ac.at/forna/forna.html?id=fasta&file=%3Eheader%5CntggtatgggtgagtagggaagatttctaaatatatttttatatatatagaaaaaaagtattaactattatttctaacttaatgtcaaaaatatatattttttttccttaattaatatgtttattaaatttTCCCTACTCCACCCATGCCATA%5Cn(((((((((((((((((((((((((.((((((((((.(((((((((((((((((.(((....))).)).))))))...............))))))...........)))..))))))))))..))))))))))))))).))))))))))..&colors=%3Eheade…	C2237	csi-miR482d-3p MIMAT0048944 Citrus sinensis miR482d-3p	C2237	csi-miR482d-3p MIMAT0048944 Citrus sinensis miR482d-3p
	0.993628				CM040453.1	+	9866267-9866288	CM040453.1|+|9866137-9866288|131-152	tggtatgggtgagtagggaagatttctaaatatatttttatatatatagaaaaaaagtattaactattatttctaacttaatgtcaaaaatatatattttttttccttaattaatatgtttattaaatttTCCCTACTCCACCCATGCCATA	http://nibiru.tbi.univie.ac.at/forna/forna.html?id=fasta&file=%3Eheader%5CntggtatgggtgagtagggaagatttctaaatatatttttatatatatagaaaaaaagtattaactattatttctaacttaatgtcaaaaatatatattttttttccttaattaatatgtttattaaatttTCCCTACTCCACCCATGCCATA%5Cn(((((((((((((((((((((((((.((((((((((.(((........((((((((((((.......(((((...((.....))...))))).))))))))))))..)))..))))))))))..)))))))))))))).)))))))))))..&colors=%3Eheade…	C2237	csi-miR482d-3p MIMAT0048944 Citrus sinensis miR482d-3p	C2237	csi-miR482d-3p MIMAT0048944 Citrus sinensis miR482d-3p
	0.99301				CM040453.1	+	9573996-9574017	CM040453.1|+|9573860-9574017|137-158	tggtatgggtgagtagggaagatttctaaatatatttttatatatatagaaaaaaaaatattaactattatttctaacttaatgtcaaaaatatatatttttttttttttttttaattaatatgtttattaaatttTCCCTACTCCACCCATGCCATA	http://nibiru.tbi.univie.ac.at/forna/forna.html?id=fasta&file=%3Eheader%5CntggtatgggtgagtagggaagatttctaaatatatttttatatatatagaaaaaaaaatattaactattatttctaacttaatgtcaaaaatatatatttttttttttttttttaattaatatgtttattaaatttTCCCTACTCCACCCATGCCATA%5Cn(((((((((((((((((((((((((.((((((((((.(((.......((((((((((((((.......(((((...((.....))...))))).)))))))))))))).....)))..))))))))))..)))))))))))))).)))))))))))..&col…	C2237	csi-miR482d-3p MIMAT0048944 Citrus sinensis miR482d-3p	C2237	csi-miR482d-3p MIMAT0048944 Citrus sinensis miR482d-3p
239	0.990628	TTTTCCCTACTCCACCCATGCC	22	-	CM040453.1	+	9866264-9866285	CM040453.1|+|9866140-9866285|125-146	tatgggtgagtagggaagatttctaaatatatttttatatatatagaaaaaaagtattaactattatttctaacttaatgtcaaaaatatatattttttttccttaattaatatgtttattaaaTTTTCCCTACTCCACCCATGCC	http://nibiru.tbi.univie.ac.at/forna/forna.html?id=fasta&file=%3Eheader%5CntatgggtgagtagggaagatttctaaatatatttttatatatatagaaaaaaagtattaactattatttctaacttaatgtcaaaaatatatattttttttccttaattaatatgtttattaaaTTTTCCCTACTCCACCCATGCC%5Cn((((((((((((((((((((((.((((((((((.(((((((((((((((((.(((....))).)).))))))...............))))))...........)))..))))))))))..))))))))))))))).)))))))..&colors=%3Eheader%5Cnrange%5…	C1232	ptc-miR472a MIMAT0002060 Populus trichocarpa miR472a	none	New microRNA
240	0.995268	GATTGAGCCGTGCCAATATC	20	-	JAGQDM010000070.1	-	4653261-4653280	JAGQDM010000070.1|-|4653261-4653373|94-113	tattggcctggttcactcagagcaaaatcgaagttgctagctgctaagatcaaattaacttgctagccagctagggtttacggtttttggtttGATTGAGCCGTGCCAATATC	http://nibiru.tbi.univie.ac.at/forna/forna.html?id=fasta&file=%3Eheader%5CntattggcctggttcactcagagcaaaatcgaagttgctagctgctaagatcaaattaacttgctagccagctagggtttacggtttttggtttGATTGAGCCGTGCCAATATC%5Cn(((((((.(((((((.(((((.((((((((.((...((((((((((....(((......))).))).)))))))...)).))).))))).))))).))))))).)))))))..&colors=%3Eheader%5Cnrange%5C%3Dwhite:blue%5Cn0.8%5Cn0.8%5Cn0.8%5Cn0.8%5Cn0.8%5Cn0.8%5Cn0.8%5C…	C5624, C5515	sly-miR171d MIMAT0007925 Solanum lycopersicum miR171d, csi-miR171a MIMAT0018456 Citrus sinensis miR171a, zma-miR171b-3p MIMAT0001386 Zea mays miR171b-3p	none	New microRNA
References:
1. Paul, S., Reyes-Pérez, P., Angulo-Bejarano, P.I., Srivastava, A., Ramalingam, S., Sharma, A., 2021. Characterization of microRNAs from neem (Azadirachta indica) and their tissue-specific expression study in leaves and stem. 3 Biotech 11, 277.
2. Rajakani, R., Prakash, P., Ghosliya, D., Soni, R., Singh, A., Gupta, V., 2021. Azadirachta indica MicroRNAs: Genome-Wide Identification, Target Transcript Prediction, and Expression Analyses. Applied Biochemistry and Biotechnology 193, 1924-1944.
3. Reyes Pérez, P.R., Analysis of microRNAs and metabolomic profiling of two different populations of Neem (Azadirachta indica A. Juss) from Mexico. 2020, Instituto Tecnológico y de Estudios Superiores de Monterrey. (https://repositorio.tec.mx/handle/11285/643570)

## Sheet: Sheet2
Experimentally validated Azadirachta indica miRNAs which are also predicted by AmiR-P3
Predicted microRNA by AmiR-P3 (column B in Sheet1)	miRNA ID	miRNA sequence	Reference
3	ain-miR159f-3p	ATTGGAGTGAAGGGAGCTCCA	[3]
7	ain-miR403c	TTAGATTCACGCACAAACTCG	[2]
25	ain-miR169h	TAGCCAAGGATGACTTGCCTG	[2]
42	ain-miR169g	TAGCCAAGGATGACTTGCCTA	[2]
56	ain-miR159c-3p	CTTGGACTGAAGGGAGCTCCC	[3]
89	ain-miR395d	CTGAAGTGTTTGGGGGAACTC	[1, 3]
98	ain-miR159e-3p	TTTGGATTGAAGGGAGCTCTA	[3]
104	ain-miR156g	ACAGAAGATAGAGAGCACAG	[1]
146	ain-miR156a-5p	TGACAGAAGAGAGTGAGCAC	[1, 2]
182	ain-miR390a-3p	CGCTATCCATCCTGAGTTTCA	[3]
186	ain-miR390g	AAGCTCAGGAGGGATAGCGCC	[3]
223	ain-miR171b-3p	CGAGCCGAATCAATATCACTC	[1, 3]
235	ain-miR172a	AGAATCTTGATGATGCTGCAT	[3]
References:
1. Paul, S., Reyes-Pérez, P., Angulo-Bejarano, P.I., Srivastava, A., Ramalingam, S., Sharma, A., 2021. Characterization of microRNAs from neem (Azadirachta indica) and their tissue-specific expression study in leaves and stem. 3 Biotech 11, 1-12.
2. Rajakani, R., Prakash, P., Ghosliya, D., Soni, R., Singh, A., Gupta, V., 2021. Azadirachta indica MicroRNAs: Genome-Wide Identification, Target Transcript Prediction, and Expression Analyses. Applied Biochemistry and Biotechnology 193, 1924-1944.
3. Reyes Pérez, P.R., Analysis of microRNAs and metabolomic profiling of two different populations of Neem (Azadirachta indica A. Juss) from Mexico. 2020, Instituto Tecnológico y de Estudios Superiores de Monterrey. (https://repositorio.tec.mx/handle/11285/643570)

## Sheet: Sheet3
Query clusters information for the homology search
cluster	miRNA ID	Sequence
C1016	vvi-miR160a	UGCCUGGCUCCCUGAAUGCCAUC
C1016	vvi-miR160b	UGCCUGGCUCCCUGAAUGCCAUC
C1016	mes-miR160e	UGCCUGGCUCCCUGAAUGCCAUC
C1040	gma-miR169d	UGAGCCAAGGAUGACUUGCCGGU
C1084	cme-miR169t	UGAGCCAAGAAUGACUUGCCGGC
C1089	mes-miR160g	UGCCUGGCUCCCUGUAUGCCAUC
C1090	mes-miR160h	UGCCUGGCUCCCUGUAUGCCAUU
C1145	ata-miR169j-5p	UAGCCAAGGAUGAUUUGCCUGUG
C1145	ata-miR169b-5p	UAGCCAAGGAUGAUUUGCCUGUG
C1145	ata-miR169a-5p	UAGCCAAGGAUGAUUUGCCUGUG
C1201	ath-miR162a-5p	UGGAGGCAGCGGUUCAUCGAUC
C1201	ath-miR162b-5p	UGGAGGCAGCGGUUCAUCGAUC
C1201	csi-miR162-5p	UGGAGGCAGCGGUUCAUCGAUC
C1232	ptc-miR472a	UUUUCCCUACUCCACCCAUCCC
C1248	ath-miR828	UCUUGCUUAAAUGAGUAUUCCA
C1248	aly-miR828-5p	UCUUGCUUAAAUGAGUAUUCCA
C1262	mtr-miR156b-3p	UGCUCACUCUCUAUCUGUCACC
C1264	mtr-miR156c-3p	UGCUUACUCUCUAUCUGUCACC
C1264	cas-miR156k-3p	UGCUUACUCUCUAUCUGUCACC
C1266	mtr-miR169h	UGAGCCAAAGAUGACUUGCCGG
C1266	mtr-miR169i	UGAGCCAAAGAUGACUUGCCGG
C1305	bna-miR397a	UCAUUGAGUGCAGCGUUGAUGU
C1305	bna-miR397b	UCAUUGAGUGCAGCGUUGAUGU
C1309	vvi-miR479	UGUGGUAUUGGUUCGGCUCAUC
C1312	ptc-miR171l-5p	UGUGAUAUUGGUCCGGCUCAUC
C1325	vvi-miR828a	UCUUGCUCAAAUGAGUAUUCCA
C1325	ssl-miR828	UCUUGCUCAAAUGAGUAUUCCA
C1325	gma-miR828a	UCUUGCUCAAAUGAGUAUUCCA
C1325	gma-miR828b	UCUUGCUCAAAUGAGUAUUCCA
C1325	ppe-miR828-5p	UCUUGCUCAAAUGAGUAUUCCA
C1325	ptc-miR828a	UCUUGCUCAAAUGAGUAUUCCA
C1325	ptc-miR828b-5p	UCUUGCUCAAAUGAGUAUUCCA
C1325	mdm-miR828a	UCUUGCUCAAAUGAGUAUUCCA
C1325	mdm-miR828b	UCUUGCUCAAAUGAGUAUUCCA
C1325	cme-miR828	UCUUGCUCAAAUGAGUAUUCCA
C1325	mes-miR828a	UCUUGCUCAAAUGAGUAUUCCA
C1325	mes-miR828b	UCUUGCUCAAAUGAGUAUUCCA
C1344	sly-miR395a	CUGAAGUGUUUGGGGGAACUCC
C1344	sly-miR395b	CUGAAGUGUUUGGGGGAACUCC
C1448	crt-miR166a	UCGGACCAGGCUUCAUUCCCGU
C1448	mes-miR166h	UCGGACCAGGCUUCAUUCCCGU
C1449	crt-miR166b	UCGGACCAGGCUUCAUUCCCUU
C1471	aly-miR828-3p	AGAUGCUCAUUUGAGCAAGCAA
C1560	gma-miR156f	UUGACAGAAGAGAGAGAGCACA
C1566	csi-miR171b-5p	UGUGAUAUUGGUUCGGCUCAUC
C1604	bdi-miR169k-5p	UAGCCAAGGAUGAUUUGCCUGU
C1634	gma-miR169l-3p	CGGGCAAGUUGUUUUUGGCUAC
C1635	gma-miR319g	UUGGACUGAAGGGAGCUCCUUC
C1635	gma-miR319l	UUGGACUGAAGGGAGCUCCUUC
C1717	lus-miR828a	UCUUGCUCAAAUGAGUGUUCCA
C1717	pab-miR828	UCUUGCUCAAAUGAGUGUUCCA
C1792	ptc-miR169ag	AAGCCAAGGGUGACUUGCCUGA
C1813	mdm-miR482b	UCUUUCCUAUCCCUCCCAUUCC
C1825	cme-miR156j	GUUGACAGAAGAGAGUGAGCAC
C1904	atr-miR2111	UAAUCUGUAUCUUGAGGUUUGG
C1916	gra-miR482d	UUUCCUAUGCCCCCCAUUCCAC
C1927	sly-miR169e-5p	UAGCCAAGGAUGACUUGCCUUU
C1934	bdi-miR2118a	UUUCCGAUGCCUCCCAUUCCUA
C2012	eun-miR482b-3p	UUUCCUAUUCCUCCCAUUCCAU
C2089	lja-miR168-5p	UCGCUUGGUGCAGGUCGGGAAC
C2130	pab-miR396u	UUUCCACAUGCUUUCUUGAACU
C2237	csi-miR482d-3p	UCCCUACUCCACCCAUGCCAUA
C2248	csi-miR482e-3p	UUGCCAACUCCUCCCAUGCCGA
C2271	aof-miR482a	UUUCCAAUGCCUCCCAUUCCGG
C2277	ath-miR157c-3p	GCUCUCUAUACUUCUGUCACC
C2277	aly-miR157c-3p	GCUCUCUAUACUUCUGUCACC
C2277	cas-miR157b	GCUCUCUAUACUUCUGUCACC
C2277	cas-miR157c	GCUCUCUAUACUUCUGUCACC
C2279	ath-miR159a	UUUGGAUUGAAGGGAGCUCUA
C2279	gma-miR159a-3p	UUUGGAUUGAAGGGAGCUCUA
C2279	ptc-miR159a	UUUGGAUUGAAGGGAGCUCUA
C2279	ptc-miR159b	UUUGGAUUGAAGGGAGCUCUA
C2279	bna-miR159	UUUGGAUUGAAGGGAGCUCUA
C2279	vvi-miR159c	UUUGGAUUGAAGGGAGCUCUA
C2279	sly-miR159	UUUGGAUUGAAGGGAGCUCUA
C2279	bra-miR159a	UUUGGAUUGAAGGGAGCUCUA
C2279	mtr-miR159a	UUUGGAUUGAAGGGAGCUCUA
C2279	pvu-miR159a.1	UUUGGAUUGAAGGGAGCUCUA
C2279	rco-miR159	UUUGGAUUGAAGGGAGCUCUA
C2279	aly-miR159a-3p	UUUGGAUUGAAGGGAGCUCUA
C2279	ahy-miR159	UUUGGAUUGAAGGGAGCUCUA
C2279	csi-miR159a-3p	UUUGGAUUGAAGGGAGCUCUA
C2279	gma-miR159e-3p	UUUGGAUUGAAGGGAGCUCUA
C2279	mes-miR159a-3p	UUUGGAUUGAAGGGAGCUCUA
C2279	nta-miR159	UUUGGAUUGAAGGGAGCUCUA
C2279	hbr-miR159a	UUUGGAUUGAAGGGAGCUCUA
C2279	htu-miR159a	UUUGGAUUGAAGGGAGCUCUA
C2279	cme-miR159a	UUUGGAUUGAAGGGAGCUCUA
C2279	mes-miR159b	UUUGGAUUGAAGGGAGCUCUA
C2279	ppe-miR159	UUUGGAUUGAAGGGAGCUCUA
C2279	cpa-miR159a	UUUGGAUUGAAGGGAGCUCUA
C2279	atr-miR159	UUUGGAUUGAAGGGAGCUCUA
C2279	vca-miR159-3p	UUUGGAUUGAAGGGAGCUCUA
C2279	mdm-miR159d	UUUGGAUUGAAGGGAGCUCUA
C2279	mdm-miR159e	UUUGGAUUGAAGGGAGCUCUA
C2279	mdm-miR159f	UUUGGAUUGAAGGGAGCUCUA
C2279	fve-miR159a-3p	UUUGGAUUGAAGGGAGCUCUA
C2279	aof-miR159	UUUGGAUUGAAGGGAGCUCUA
C2280	ath-miR160a-5p	UGCCUGGCUCCCUGUAUGCCA
C2280	ath-miR160b	UGCCUGGCUCCCUGUAUGCCA
C2280	ath-miR160c-5p	UGCCUGGCUCCCUGUAUGCCA
C2280	osa-miR160a-5p	UGCCUGGCUCCCUGUAUGCCA
C2280	osa-miR160b-5p	UGCCUGGCUCCCUGUAUGCCA
C2280	osa-miR160c-5p	UGCCUGGCUCCCUGUAUGCCA
C2280	osa-miR160d-5p	UGCCUGGCUCCCUGUAUGCCA
C2280	zma-miR160a-5p	UGCCUGGCUCCCUGUAUGCCA
C2280	zma-miR160c-5p	UGCCUGGCUCCCUGUAUGCCA
C2280	zma-miR160d-5p	UGCCUGGCUCCCUGUAUGCCA
C2280	zma-miR160b-5p	UGCCUGGCUCCCUGUAUGCCA
C2280	zma-miR160e	UGCCUGGCUCCCUGUAUGCCA
C2280	sbi-miR160d	UGCCUGGCUCCCUGUAUGCCA
C2280	sbi-miR160a	UGCCUGGCUCCCUGUAUGCCA
C2280	sbi-miR160c	UGCCUGGCUCCCUGUAUGCCA
C2280	sbi-miR160b	UGCCUGGCUCCCUGUAUGCCA
C2280	sbi-miR160e	UGCCUGGCUCCCUGUAUGCCA
C2280	mtr-miR160a	UGCCUGGCUCCCUGUAUGCCA
C2280	gma-miR160a-5p	UGCCUGGCUCCCUGUAUGCCA
C2280	ptc-miR160a	UGCCUGGCUCCCUGUAUGCCA
C2280	ptc-miR160b-5p	UGCCUGGCUCCCUGUAUGCCA
C2280	ptc-miR160c-5p	UGCCUGGCUCCCUGUAUGCCA
C2280	ptc-miR160d	UGCCUGGCUCCCUGUAUGCCA
C2280	mtr-miR160b	UGCCUGGCUCCCUGUAUGCCA
C2280	mtr-miR160d	UGCCUGGCUCCCUGUAUGCCA
C2280	mtr-miR160e	UGCCUGGCUCCCUGUAUGCCA
C2280	ppt-miR160a	UGCCUGGCUCCCUGUAUGCCA
C2280	ppt-miR160e	UGCCUGGCUCCCUGUAUGCCA
C2280	ppt-miR160f	UGCCUGGCUCCCUGUAUGCCA
C2280	smo-miR160a	UGCCUGGCUCCCUGUAUGCCA
C2280	smo-miR160b	UGCCUGGCUCCCUGUAUGCCA
C2280	tae-miR160	UGCCUGGCUCCCUGUAUGCCA
C2280	vvi-miR160c	UGCCUGGCUCCCUGUAUGCCA
C2280	vvi-miR160d	UGCCUGGCUCCCUGUAUGCCA
C2280	vvi-miR160e	UGCCUGGCUCCCUGUAUGCCA
C2280	sly-miR160a	UGCCUGGCUCCCUGUAUGCCA
C2280	bra-miR160a-5p	UGCCUGGCUCCCUGUAUGCCA
C2280	aqc-miR160b	UGCCUGGCUCCCUGUAUGCCA
C2280	zma-miR160g-5p	UGCCUGGCUCCCUGUAUGCCA
C2280	rco-miR160a	UGCCUGGCUCCCUGUAUGCCA
C2280	rco-miR160b	UGCCUGGCUCCCUGUAUGCCA
C2280	aly-miR160a-5p	UGCCUGGCUCCCUGUAUGCCA
C2280	aly-miR160b-5p	UGCCUGGCUCCCUGUAUGCCA
C2280	aly-miR160c-5p	UGCCUGGCUCCCUGUAUGCCA
C2280	pab-miR160a	UGCCUGGCUCCCUGUAUGCCA
C2280	pab-miR160b	UGCCUGGCUCCCUGUAUGCCA
C2280	ttu-miR160	UGCCUGGCUCCCUGUAUGCCA
C2280	far-miR160	UGCCUGGCUCCCUGUAUGCCA
C2280	tcc-miR160b	UGCCUGGCUCCCUGUAUGCCA
C2280	bdi-miR160a-5p	UGCCUGGCUCCCUGUAUGCCA
C2280	bdi-miR160b-5p	UGCCUGGCUCCCUGUAUGCCA
C2280	bdi-miR160c-5p	UGCCUGGCUCCCUGUAUGCCA
C2280	bdi-miR160d-5p	UGCCUGGCUCCCUGUAUGCCA
C2280	vun-miR160	UGCCUGGCUCCCUGUAUGCCA
C2280	bna-miR160a	UGCCUGGCUCCCUGUAUGCCA
C2280	bna-miR160b	UGCCUGGCUCCCUGUAUGCCA
C2280	bna-miR160c	UGCCUGGCUCCCUGUAUGCCA
C2280	bna-miR160d	UGCCUGGCUCCCUGUAUGCCA
C2280	cca-miR160b	UGCCUGGCUCCCUGUAUGCCA
C2280	lus-miR160a	UGCCUGGCUCCCUGUAUGCCA
C2280	lus-miR160b	UGCCUGGCUCCCUGUAUGCCA
C2280	lus-miR160d	UGCCUGGCUCCCUGUAUGCCA
C2280	lus-miR160e	UGCCUGGCUCCCUGUAUGCCA
C2280	lus-miR160f	UGCCUGGCUCCCUGUAUGCCA
C2280	lus-miR160h	UGCCUGGCUCCCUGUAUGCCA
C2280	lus-miR160i	UGCCUGGCUCCCUGUAUGCCA
C2280	lus-miR160j	UGCCUGGCUCCCUGUAUGCCA
C2280	nta-miR160a	UGCCUGGCUCCCUGUAUGCCA
C2280	nta-miR160b	UGCCUGGCUCCCUGUAUGCCA
C2280	nta-miR160c	UGCCUGGCUCCCUGUAUGCCA
C2280	gma-miR160f	UGCCUGGCUCCCUGUAUGCCA
C2280	mdm-miR160a	UGCCUGGCUCCCUGUAUGCCA
C2280	mdm-miR160b	UGCCUGGCUCCCUGUAUGCCA
C2280	mdm-miR160c	UGCCUGGCUCCCUGUAUGCCA
C2280	mdm-miR160d	UGCCUGGCUCCCUGUAUGCCA
C2280	mdm-miR160e	UGCCUGGCUCCCUGUAUGCCA
C2280	cme-miR160a	UGCCUGGCUCCCUGUAUGCCA
C2280	cme-miR160b	UGCCUGGCUCCCUGUAUGCCA
C2280	cme-miR160c	UGCCUGGCUCCCUGUAUGCCA
C2280	mes-miR160a	UGCCUGGCUCCCUGUAUGCCA
C2280	mes-miR160b	UGCCUGGCUCCCUGUAUGCCA
C2280	mes-miR160d	UGCCUGGCUCCCUGUAUGCCA
C2280	stu-miR160a-5p	UGCCUGGCUCCCUGUAUGCCA
C2280	stu-miR160b	UGCCUGGCUCCCUGUAUGCCA
C2280	ppe-miR160a	UGCCUGGCUCCCUGUAUGCCA
C2280	ppe-miR160b	UGCCUGGCUCCCUGUAUGCCA
C2280	cpa-miR160a	UGCCUGGCUCCCUGUAUGCCA
C2280	cpa-miR160b	UGCCUGGCUCCCUGUAUGCCA
C2280	cpa-miR160c-5p	UGCCUGGCUCCCUGUAUGCCA
C2280	cpa-miR160e	UGCCUGGCUCCCUGUAUGCCA
C2280	cpa-miR160f-5p	UGCCUGGCUCCCUGUAUGCCA
C2280	atr-miR160	UGCCUGGCUCCCUGUAUGCCA
C2280	ata-miR160b-5p	UGCCUGGCUCCCUGUAUGCCA
C2280	ata-miR160a-5p	UGCCUGGCUCCCUGUAUGCCA
C2280	ata-miR160c-5p	UGCCUGGCUCCCUGUAUGCCA
C2280	eun-miR160-5p	UGCCUGGCUCCCUGUAUGCCA
C2280	fve-miR160b	UGCCUGGCUCCCUGUAUGCCA
C2280	fve-miR160a	UGCCUGGCUCCCUGUAUGCCA
C2280	pab-miR160d	UGCCUGGCUCCCUGUAUGCCA
C2280	aof-miR160c	UGCCUGGCUCCCUGUAUGCCA
C2285	ath-miR162a-3p	UCGAUAAACCUCUGCAUCCAG
C2285	ath-miR162b-3p	UCGAUAAACCUCUGCAUCCAG
C2285	osa-miR162a	UCGAUAAACCUCUGCAUCCAG
C2285	mtr-miR162	UCGAUAAACCUCUGCAUCCAG
C2285	ptc-miR162a	UCGAUAAACCUCUGCAUCCAG
C2285	ptc-miR162b	UCGAUAAACCUCUGCAUCCAG
C2285	ghr-miR162a	UCGAUAAACCUCUGCAUCCAG
C2285	cpa-miR162a	UCGAUAAACCUCUGCAUCCAG
C2285	vvi-miR162	UCGAUAAACCUCUGCAUCCAG
C2285	sly-miR162	UCGAUAAACCUCUGCAUCCAG
C2285	sbi-miR162	UCGAUAAACCUCUGCAUCCAG
C2285	csi-miR162-3p	UCGAUAAACCUCUGCAUCCAG
C2285	rco-miR162	UCGAUAAACCUCUGCAUCCAG
C2285	aly-miR162a-3p	UCGAUAAACCUCUGCAUCCAG
C2285	aly-miR162b-3p	UCGAUAAACCUCUGCAUCCAG
C2285	tcc-miR162	UCGAUAAACCUCUGCAUCCAG
C2285	gma-miR162b	UCGAUAAACCUCUGCAUCCAG
C2285	gma-miR162c	UCGAUAAACCUCUGCAUCCAG
C2285	aau-miR162	UCGAUAAACCUCUGCAUCCAG
C2285	vun-miR162	UCGAUAAACCUCUGCAUCCAG
C2285	lus-miR162a	UCGAUAAACCUCUGCAUCCAG
C2285	lus-miR162b	UCGAUAAACCUCUGCAUCCAG
C2285	nta-miR162a	UCGAUAAACCUCUGCAUCCAG
C2285	nta-miR162b	UCGAUAAACCUCUGCAUCCAG
C2285	pde-miR162	UCGAUAAACCUCUGCAUCCAG
C2285	htu-miR162a	UCGAUAAACCUCUGCAUCCAG
C2285	hpe-miR162a	UCGAUAAACCUCUGCAUCCAG
C2285	mdm-miR162a	UCGAUAAACCUCUGCAUCCAG
C2285	mdm-miR162b	UCGAUAAACCUCUGCAUCCAG
C2285	cme-miR162	UCGAUAAACCUCUGCAUCCAG
C2285	mes-miR162	UCGAUAAACCUCUGCAUCCAG
C2285	stu-miR162a-3p	UCGAUAAACCUCUGCAUCCAG
C2285	stu-miR162b-3p	UCGAUAAACCUCUGCAUCCAG
C2285	ppe-miR162	UCGAUAAACCUCUGCAUCCAG
C2285	bra-miR162-3p	UCGAUAAACCUCUGCAUCCAG
C2285	eun-miR162-3p	UCGAUAAACCUCUGCAUCCAG
C2285	fve-miR162-3p	UCGAUAAACCUCUGCAUCCAG
C2289	ath-miR165a-3p	UCGGACCAGGCUUCAUCCCCC
C2289	ath-miR165b	UCGGACCAGGCUUCAUCCCCC
C2289	bna-miR166f	UCGGACCAGGCUUCAUCCCCC
C2289	lus-miR166b	UCGGACCAGGCUUCAUCCCCC
C2289	cas-miR165a	UCGGACCAGGCUUCAUCCCCC
C2289	aof-miR166c	UCGGACCAGGCUUCAUCCCCC
C2291	ath-miR166a-3p	UCGGACCAGGCUUCAUUCCCC
C2291	ath-miR166b-3p	UCGGACCAGGCUUCAUUCCCC
C2291	ath-miR166c	UCGGACCAGGCUUCAUUCCCC
C2291	ath-miR166d	UCGGACCAGGCUUCAUUCCCC
C2291	ath-miR166e-3p	UCGGACCAGGCUUCAUUCCCC
C2291	ath-miR166f	UCGGACCAGGCUUCAUUCCCC
C2291	ath-miR166g	UCGGACCAGGCUUCAUUCCCC
C2291	osa-miR166a-3p	UCGGACCAGGCUUCAUUCCCC
C2291	osa-miR166b-3p	UCGGACCAGGCUUCAUUCCCC
C2291	osa-miR166c-3p	UCGGACCAGGCUUCAUUCCCC
C2291	osa-miR166d-3p	UCGGACCAGGCUUCAUUCCCC
C2291	osa-miR166f	UCGGACCAGGCUUCAUUCCCC
C2291	osa-miR166j-3p	UCGGACCAGGCUUCAUUCCCC
C2291	zma-miR166a-3p	UCGGACCAGGCUUCAUUCCCC
C2291	mtr-miR166a	UCGGACCAGGCUUCAUUCCCC
C2291	gma-miR166a-3p	UCGGACCAGGCUUCAUUCCCC
C2291	gma-miR166b	UCGGACCAGGCUUCAUUCCCC
C2291	ptc-miR166a	UCGGACCAGGCUUCAUUCCCC
C2291	ptc-miR166b	UCGGACCAGGCUUCAUUCCCC
C2291	ptc-miR166c	UCGGACCAGGCUUCAUUCCCC
C2291	ptc-miR166d	UCGGACCAGGCUUCAUUCCCC
C2291	ptc-miR166e	UCGGACCAGGCUUCAUUCCCC
C2291	ptc-miR166f	UCGGACCAGGCUUCAUUCCCC
C2291	ptc-miR166g	UCGGACCAGGCUUCAUUCCCC
C2291	ptc-miR166h	UCGGACCAGGCUUCAUUCCCC
C2291	ptc-miR166i	UCGGACCAGGCUUCAUUCCCC
C2291	ptc-miR166j	UCGGACCAGGCUUCAUUCCCC
C2291	ptc-miR166k	UCGGACCAGGCUUCAUUCCCC
C2291	ptc-miR166l	UCGGACCAGGCUUCAUUCCCC
C2291	ptc-miR166m	UCGGACCAGGCUUCAUUCCCC
C2291	mtr-miR166e-3p	UCGGACCAGGCUUCAUUCCCC
C2291	mtr-miR166g-3p	UCGGACCAGGCUUCAUUCCCC
C2291	ghr-miR166b	UCGGACCAGGCUUCAUUCCCC
C2291	ppt-miR166b	UCGGACCAGGCUUCAUUCCCC
C2291	ppt-miR166a	UCGGACCAGGCUUCAUUCCCC
C2291	pta-miR166a	UCGGACCAGGCUUCAUUCCCC
C2291	pta-miR166b	UCGGACCAGGCUUCAUUCCCC
C2291	ppt-miR166c	UCGGACCAGGCUUCAUUCCCC
C2291	ppt-miR166d	UCGGACCAGGCUUCAUUCCCC
C2291	ppt-miR166e	UCGGACCAGGCUUCAUUCCCC
C2291	ppt-miR166f	UCGGACCAGGCUUCAUUCCCC
C2291	ppt-miR166g	UCGGACCAGGCUUCAUUCCCC
C2291	ppt-miR166h	UCGGACCAGGCUUCAUUCCCC
C2291	ppt-miR166i	UCGGACCAGGCUUCAUUCCCC
C2291	smo-miR166a	UCGGACCAGGCUUCAUUCCCC
C2291	smo-miR166b	UCGGACCAGGCUUCAUUCCCC
C2291	smo-miR166c	UCGGACCAGGCUUCAUUCCCC
C2291	bna-miR166a	UCGGACCAGGCUUCAUUCCCC
C2291	bna-miR166b	UCGGACCAGGCUUCAUUCCCC
C2291	bna-miR166c	UCGGACCAGGCUUCAUUCCCC
C2291	bna-miR166d	UCGGACCAGGCUUCAUUCCCC
C2291	vvi-miR166c	UCGGACCAGGCUUCAUUCCCC
C2291	vvi-miR166d	UCGGACCAGGCUUCAUUCCCC
C2291	vvi-miR166e	UCGGACCAGGCUUCAUUCCCC
C2291	vvi-miR166f	UCGGACCAGGCUUCAUUCCCC
C2291	vvi-miR166g	UCGGACCAGGCUUCAUUCCCC
C2291	vvi-miR166h	UCGGACCAGGCUUCAUUCCCC
C2291	sly-miR166a	UCGGACCAGGCUUCAUUCCCC
C2291	sly-miR166b	UCGGACCAGGCUUCAUUCCCC
C2291	pvu-miR166a	UCGGACCAGGCUUCAUUCCCC
C2291	bdi-miR166a-3p	UCGGACCAGGCUUCAUUCCCC
C2291	aqc-miR166e	UCGGACCAGGCUUCAUUCCCC
C2291	aqc-miR166b	UCGGACCAGGCUUCAUUCCCC
C2291	csi-miR166e-3p	UCGGACCAGGCUUCAUUCCCC
C2291	rco-miR166a	UCGGACCAGGCUUCAUUCCCC
C2291	rco-miR166b	UCGGACCAGGCUUCAUUCCCC
C2291	rco-miR166c	UCGGACCAGGCUUCAUUCCCC
C2291	rco-miR166d	UCGGACCAGGCUUCAUUCCCC
C2291	rco-miR166e	UCGGACCAGGCUUCAUUCCCC
C2291	aly-miR166a-3p	UCGGACCAGGCUUCAUUCCCC
C2291	aly-miR166b-3p	UCGGACCAGGCUUCAUUCCCC
C2291	aly-miR166c-3p	UCGGACCAGGCUUCAUUCCCC
C2291	aly-miR166d-3p	UCGGACCAGGCUUCAUUCCCC
C2291	aly-miR166e-3p	UCGGACCAGGCUUCAUUCCCC
C2291	aly-miR166f-3p	UCGGACCAGGCUUCAUUCCCC
C2291	aly-miR166g-3p	UCGGACCAGGCUUCAUUCCCC
C2291	hvu-miR166a	UCGGACCAGGCUUCAUUCCCC
C2291	hvu-miR166b	UCGGACCAGGCUUCAUUCCCC
C2291	tcc-miR166a	UCGGACCAGGCUUCAUUCCCC
C2291	tcc-miR166d	UCGGACCAGGCUUCAUUCCCC
C2291	gma-miR166c-3p	UCGGACCAGGCUUCAUUCCCC
C2291	gma-miR166d	UCGGACCAGGCUUCAUUCCCC
C2291	gma-miR166e	UCGGACCAGGCUUCAUUCCCC
C2291	gma-miR166f	UCGGACCAGGCUUCAUUCCCC
C2291	gma-miR166g	UCGGACCAGGCUUCAUUCCCC
C2291	bdi-miR166d-3p	UCGGACCAGGCUUCAUUCCCC
C2291	bdi-miR166b-3p	UCGGACCAGGCUUCAUUCCCC
C2291	bdi-miR166c-3p	UCGGACCAGGCUUCAUUCCCC
C2291	hvu-miR166c	UCGGACCAGGCUUCAUUCCCC
C2291	gma-miR166i-3p	UCGGACCAGGCUUCAUUCCCC
C2291	ssl-miR166b	UCGGACCAGGCUUCAUUCCCC
C2291	dpr-miR166b	UCGGACCAGGCUUCAUUCCCC
C2291	bna-miR166e	UCGGACCAGGCUUCAUUCCCC
C2291	lus-miR166a	UCGGACCAGGCUUCAUUCCCC
C2291	lus-miR166c	UCGGACCAGGCUUCAUUCCCC
C2291	lus-miR166d	UCGGACCAGGCUUCAUUCCCC
C2291	lus-miR166g	UCGGACCAGGCUUCAUUCCCC
C2291	lus-miR166h	UCGGACCAGGCUUCAUUCCCC
C2291	nta-miR166a	UCGGACCAGGCUUCAUUCCCC
C2291	nta-miR166b	UCGGACCAGGCUUCAUUCCCC
C2291	nta-miR166c	UCGGACCAGGCUUCAUUCCCC
C2291	nta-miR166d	UCGGACCAGGCUUCAUUCCCC
C2291	nta-miR166e	UCGGACCAGGCUUCAUUCCCC
C2291	nta-miR166f	UCGGACCAGGCUUCAUUCCCC
C2291	nta-miR166g	UCGGACCAGGCUUCAUUCCCC
C2291	nta-miR166h	UCGGACCAGGCUUCAUUCCCC
C2291	gma-miR166n	UCGGACCAGGCUUCAUUCCCC
C2291	gma-miR166o	UCGGACCAGGCUUCAUUCCCC
C2291	hpa-miR166a	UCGGACCAGGCUUCAUUCCCC
C2291	hpe-miR166a	UCGGACCAGGCUUCAUUCCCC
C2291	mdm-miR166a	UCGGACCAGGCUUCAUUCCCC
C2291	mdm-miR166b	UCGGACCAGGCUUCAUUCCCC
C2291	mdm-miR166c	UCGGACCAGGCUUCAUUCCCC
C2291	mdm-miR166d	UCGGACCAGGCUUCAUUCCCC
C2291	mdm-miR166e	UCGGACCAGGCUUCAUUCCCC
C2291	mdm-miR166f	UCGGACCAGGCUUCAUUCCCC
C2291	mdm-miR166g	UCGGACCAGGCUUCAUUCCCC
C2291	mdm-miR166h	UCGGACCAGGCUUCAUUCCCC
C2291	mdm-miR166i	UCGGACCAGGCUUCAUUCCCC
C2291	cme-miR166c	UCGGACCAGGCUUCAUUCCCC
C2291	cme-miR166b	UCGGACCAGGCUUCAUUCCCC
C2291	cme-miR166d	UCGGACCAGGCUUCAUUCCCC
C2291	cme-miR166h	UCGGACCAGGCUUCAUUCCCC
C2291	cme-miR166f	UCGGACCAGGCUUCAUUCCCC
C2291	cme-miR166a	UCGGACCAGGCUUCAUUCCCC
C2291	mes-miR166a	UCGGACCAGGCUUCAUUCCCC
C2291	mes-miR166b	UCGGACCAGGCUUCAUUCCCC
C2291	mes-miR166c	UCGGACCAGGCUUCAUUCCCC
C2291	mes-miR166d	UCGGACCAGGCUUCAUUCCCC
C2291	mes-miR166e	UCGGACCAGGCUUCAUUCCCC
C2291	mes-miR166f	UCGGACCAGGCUUCAUUCCCC
C2291	mes-miR166g	UCGGACCAGGCUUCAUUCCCC
C2291	bdi-miR166i-3p	UCGGACCAGGCUUCAUUCCCC
C2291	ssp-miR166	UCGGACCAGGCUUCAUUCCCC
C2291	stu-miR166a-3p	UCGGACCAGGCUUCAUUCCCC
C2291	stu-miR166c-3p	UCGGACCAGGCUUCAUUCCCC
C2291	stu-miR166d-3p	UCGGACCAGGCUUCAUUCCCC
C2291	aly-miR166h-3p	UCGGACCAGGCUUCAUUCCCC
C2291	ppe-miR166a	UCGGACCAGGCUUCAUUCCCC
C2291	ppe-miR166b	UCGGACCAGGCUUCAUUCCCC
C2291	ppe-miR166c	UCGGACCAGGCUUCAUUCCCC
C2291	ppe-miR166d	UCGGACCAGGCUUCAUUCCCC
C2291	ppe-miR166e	UCGGACCAGGCUUCAUUCCCC
C2291	cpa-miR166a	UCGGACCAGGCUUCAUUCCCC
C2291	cpa-miR166b	UCGGACCAGGCUUCAUUCCCC
C2291	cpa-miR166c	UCGGACCAGGCUUCAUUCCCC
C2291	lus-miR166j	UCGGACCAGGCUUCAUUCCCC
C2291	atr-miR166a	UCGGACCAGGCUUCAUUCCCC
C2291	atr-miR166c	UCGGACCAGGCUUCAUUCCCC
C2291	atr-miR166d	UCGGACCAGGCUUCAUUCCCC
C2291	ata-miR166a-3p	UCGGACCAGGCUUCAUUCCCC
C2291	ata-miR166e-3p	UCGGACCAGGCUUCAUUCCCC
C2291	ata-miR166b-3p	UCGGACCAGGCUUCAUUCCCC
C2291	ata-miR166d-3p	UCGGACCAGGCUUCAUUCCCC
C2291	vca-miR166a-3p	UCGGACCAGGCUUCAUUCCCC
C2291	vca-miR166b-3p	UCGGACCAGGCUUCAUUCCCC
C2291	vca-miR166c-3p	UCGGACCAGGCUUCAUUCCCC
C2291	eun-miR166-3p	UCGGACCAGGCUUCAUUCCCC
C2291	mdm-miR166j	UCGGACCAGGCUUCAUUCCCC
C2291	fve-miR166e	UCGGACCAGGCUUCAUUCCCC
C2291	fve-miR166a	UCGGACCAGGCUUCAUUCCCC
C2291	fve-miR166b	UCGGACCAGGCUUCAUUCCCC
C2291	fve-miR166d-3p	UCGGACCAGGCUUCAUUCCCC
C2291	fve-miR166c	UCGGACCAGGCUUCAUUCCCC
C2291	fve-miR166f	UCGGACCAGGCUUCAUUCCCC
C2291	pab-miR166f	UCGGACCAGGCUUCAUUCCCC
C2291	pab-miR166g	UCGGACCAGGCUUCAUUCCCC
C2291	pab-miR166h	UCGGACCAGGCUUCAUUCCCC
C2291	pab-miR166i	UCGGACCAGGCUUCAUUCCCC
C2291	aof-miR166d	UCGGACCAGGCUUCAUUCCCC
C2298	ath-miR169a-5p	CAGCCAAGGAUGACUUGCCGA
C2298	osa-miR169a	CAGCCAAGGAUGACUUGCCGA
C2298	zma-miR169a-5p	CAGCCAAGGAUGACUUGCCGA
C2298	zma-miR169b-5p	CAGCCAAGGAUGACUUGCCGA
C2298	sbi-miR169a	CAGCCAAGGAUGACUUGCCGA
C2298	mtr-miR169a	CAGCCAAGGAUGACUUGCCGA
C2298	ptc-miR169a	CAGCCAAGGAUGACUUGCCGA
C2298	ptc-miR169b-5p	CAGCCAAGGAUGACUUGCCGA
C2298	ptc-miR169c	CAGCCAAGGAUGACUUGCCGA
C2298	bna-miR169a	CAGCCAAGGAUGACUUGCCGA
C2298	bna-miR169b	CAGCCAAGGAUGACUUGCCGA
C2298	vvi-miR169f	CAGCCAAGGAUGACUUGCCGA
C2298	vvi-miR169g	CAGCCAAGGAUGACUUGCCGA
C2298	gma-miR169b	CAGCCAAGGAUGACUUGCCGA
C2298	sly-miR169c	CAGCCAAGGAUGACUUGCCGA
C2298	aly-miR169a-5p	CAGCCAAGGAUGACUUGCCGA
C2298	tcc-miR169a	CAGCCAAGGAUGACUUGCCGA
C2298	tcc-miR169c	CAGCCAAGGAUGACUUGCCGA
C2298	tcc-miR169e	CAGCCAAGGAUGACUUGCCGA
C2298	bdi-miR169a-5p	CAGCCAAGGAUGACUUGCCGA
C2298	lus-miR169g	CAGCCAAGGAUGACUUGCCGA
C2298	lus-miR169l	CAGCCAAGGAUGACUUGCCGA
C2298	nta-miR169a	CAGCCAAGGAUGACUUGCCGA
C2298	nta-miR169b	CAGCCAAGGAUGACUUGCCGA
C2298	nta-miR169c	CAGCCAAGGAUGACUUGCCGA
C2298	nta-miR169d	CAGCCAAGGAUGACUUGCCGA
C2298	nta-miR169e	CAGCCAAGGAUGACUUGCCGA
C2298	nta-miR169f	CAGCCAAGGAUGACUUGCCGA
C2298	nta-miR169g	CAGCCAAGGAUGACUUGCCGA
C2298	nta-miR169h	CAGCCAAGGAUGACUUGCCGA
C2298	nta-miR169i	CAGCCAAGGAUGACUUGCCGA
C2298	nta-miR169j	CAGCCAAGGAUGACUUGCCGA
C2298	nta-miR169k	CAGCCAAGGAUGACUUGCCGA
C2298	nta-miR169l	CAGCCAAGGAUGACUUGCCGA
C2298	nta-miR169m	CAGCCAAGGAUGACUUGCCGA
C2298	nta-miR169o	CAGCCAAGGAUGACUUGCCGA
C2298	nta-miR169p	CAGCCAAGGAUGACUUGCCGA
C2298	mes-miR169g	CAGCCAAGGAUGACUUGCCGA
C2298	ata-miR169g-5p	CAGCCAAGGAUGACUUGCCGA
C2298	ata-miR169e-5p	CAGCCAAGGAUGACUUGCCGA
C2298	ata-miR169f-5p	CAGCCAAGGAUGACUUGCCGA
C2298	cas-miR169a	CAGCCAAGGAUGACUUGCCGA
C2299	ath-miR170-5p	UAUUGGCCUGGUUCACUCAGA
C2299	ath-miR171a-5p	UAUUGGCCUGGUUCACUCAGA
C2299	aly-miR170-5p	UAUUGGCCUGGUUCACUCAGA
C2299	aly-miR171a-5p	UAUUGGCCUGGUUCACUCAGA
C2299	gma-miR171j-5p	UAUUGGCCUGGUUCACUCAGA
C2299	stu-miR171a-5p	UAUUGGCCUGGUUCACUCAGA
C2299	stu-miR171c-5p	UAUUGGCCUGGUUCACUCAGA
C2299	sly-miR171f	UAUUGGCCUGGUUCACUCAGA
C2299	cas-miR170	UAUUGGCCUGGUUCACUCAGA
C2299	cas-miR171a-5p	UAUUGGCCUGGUUCACUCAGA
C2299	csi-miR171f-5p	UAUUGGCCUGGUUCACUCAGA
C2302	ath-miR172a	AGAAUCUUGAUGAUGCUGCAU
C2302	ath-miR172b-3p	AGAAUCUUGAUGAUGCUGCAU
C2302	osa-miR172a	AGAAUCUUGAUGAUGCUGCAU
C2302	osa-miR172d-3p	AGAAUCUUGAUGAUGCUGCAU
C2302	gma-miR172a	AGAAUCUUGAUGAUGCUGCAU
C2302	gma-miR172b-3p	AGAAUCUUGAUGAUGCUGCAU
C2302	ptc-miR172a	AGAAUCUUGAUGAUGCUGCAU
C2302	ptc-miR172b-3p	AGAAUCUUGAUGAUGCUGCAU
C2302	ptc-miR172c	AGAAUCUUGAUGAUGCUGCAU
C2302	ptc-miR172f	AGAAUCUUGAUGAUGCUGCAU
C2302	sly-miR172a	AGAAUCUUGAUGAUGCUGCAU
C2302	sly-miR172b	AGAAUCUUGAUGAUGCUGCAU
C2302	bra-miR172a	AGAAUCUUGAUGAUGCUGCAU
C2302	bra-miR172b-3p	AGAAUCUUGAUGAUGCUGCAU
C2302	bol-miR172a	AGAAUCUUGAUGAUGCUGCAU
C2302	bol-miR172b	AGAAUCUUGAUGAUGCUGCAU
C2302	aqc-miR172a	AGAAUCUUGAUGAUGCUGCAU
C2302	aly-miR172a-3p	AGAAUCUUGAUGAUGCUGCAU
C2302	aly-miR172b-3p	AGAAUCUUGAUGAUGCUGCAU
C2302	tcc-miR172b	AGAAUCUUGAUGAUGCUGCAU
C2302	tcc-miR172e	AGAAUCUUGAUGAUGCUGCAU
C2302	bdi-miR172a-3p	AGAAUCUUGAUGAUGCUGCAU
C2302	mtr-miR172b	AGAAUCUUGAUGAUGCUGCAU
C2302	mtr-miR172c-3p	AGAAUCUUGAUGAUGCUGCAU
C2302	gma-miR172h-3p	AGAAUCUUGAUGAUGCUGCAU
C2302	ssl-miR172	AGAAUCUUGAUGAUGCUGCAU
C2302	vun-miR172	AGAAUCUUGAUGAUGCUGCAU
C2302	dpr-miR172a	AGAAUCUUGAUGAUGCUGCAU
C2302	dpr-miR172b	AGAAUCUUGAUGAUGCUGCAU
C2302	bna-miR172a	AGAAUCUUGAUGAUGCUGCAU
C2302	egu-miR172a	AGAAUCUUGAUGAUGCUGCAU
C2302	egu-miR172b	AGAAUCUUGAUGAUGCUGCAU
C2302	egu-miR172c	AGAAUCUUGAUGAUGCUGCAU
C2302	mes-miR172a	AGAAUCUUGAUGAUGCUGCAU
C2302	cca-miR172	AGAAUCUUGAUGAUGCUGCAU
C2302	lus-miR172a	AGAAUCUUGAUGAUGCUGCAU
C2302	lus-miR172b	AGAAUCUUGAUGAUGCUGCAU
C2302	lus-miR172c	AGAAUCUUGAUGAUGCUGCAU
C2302	lus-miR172d	AGAAUCUUGAUGAUGCUGCAU
C2302	lus-miR172f	AGAAUCUUGAUGAUGCUGCAU
C2302	lus-miR172h	AGAAUCUUGAUGAUGCUGCAU
C2302	nta-miR172c	AGAAUCUUGAUGAUGCUGCAU
C2302	nta-miR172d	AGAAUCUUGAUGAUGCUGCAU
C2302	nta-miR172e	AGAAUCUUGAUGAUGCUGCAU
C2302	nta-miR172f	AGAAUCUUGAUGAUGCUGCAU
C2302	nta-miR172g	AGAAUCUUGAUGAUGCUGCAU
C2302	nta-miR172h	AGAAUCUUGAUGAUGCUGCAU
C2302	nta-miR172i	AGAAUCUUGAUGAUGCUGCAU
C2302	mdm-miR172d	AGAAUCUUGAUGAUGCUGCAU
C2302	mdm-miR172e	AGAAUCUUGAUGAUGCUGCAU
C2302	mdm-miR172f	AGAAUCUUGAUGAUGCUGCAU
C2302	mdm-miR172g	AGAAUCUUGAUGAUGCUGCAU
C2302	mdm-miR172h	AGAAUCUUGAUGAUGCUGCAU
C2302	cme-miR172b	AGAAUCUUGAUGAUGCUGCAU
C2302	cme-miR172c	AGAAUCUUGAUGAUGCUGCAU
C2302	mes-miR172b	AGAAUCUUGAUGAUGCUGCAU
C2302	mes-miR172d	AGAAUCUUGAUGAUGCUGCAU
C2302	stu-miR172b-3p	AGAAUCUUGAUGAUGCUGCAU
C2302	stu-miR172a-3p	AGAAUCUUGAUGAUGCUGCAU
C2302	stu-miR172e-3p	AGAAUCUUGAUGAUGCUGCAU
C2302	ppe-miR172a-3p	AGAAUCUUGAUGAUGCUGCAU
C2302	ppe-miR172b	AGAAUCUUGAUGAUGCUGCAU
C2302	ata-miR172b-3p	AGAAUCUUGAUGAUGCUGCAU
C2302	vca-miR172a-3p	AGAAUCUUGAUGAUGCUGCAU
C2302	vca-miR172b-3p	AGAAUCUUGAUGAUGCUGCAU
C2302	eun-miR172a-3p	AGAAUCUUGAUGAUGCUGCAU
C2302	eun-miR172b-3p	AGAAUCUUGAUGAUGCUGCAU
C2302	eun-miR172c-3p	AGAAUCUUGAUGAUGCUGCAU
C2302	mdm-miR172p	AGAAUCUUGAUGAUGCUGCAU
C2302	fve-miR172b	AGAAUCUUGAUGAUGCUGCAU
C2302	fve-miR172c	AGAAUCUUGAUGAUGCUGCAU
C2302	fve-miR172a	AGAAUCUUGAUGAUGCUGCAU
C2302	cas-miR172a-3p	AGAAUCUUGAUGAUGCUGCAU
C2302	cas-miR172b	AGAAUCUUGAUGAUGCUGCAU
C2302	csi-miR172b-3p	AGAAUCUUGAUGAUGCUGCAU
C2302	aof-miR172	AGAAUCUUGAUGAUGCUGCAU
C2304	ath-miR159b-5p	GAGCUCCUUGAAGUUCAAUGG
C2304	aly-miR159b-5p	GAGCUCCUUGAAGUUCAAUGG
C2306	ath-miR319a	UUGGACUGAAGGGAGCUCCCU
C2306	ath-miR319b	UUGGACUGAAGGGAGCUCCCU
C2306	vvi-miR319b	UUGGACUGAAGGGAGCUCCCU
C2306	vvi-miR319c	UUGGACUGAAGGGAGCUCCCU
C2306	vvi-miR319f	UUGGACUGAAGGGAGCUCCCU
C2306	aqc-miR319	UUGGACUGAAGGGAGCUCCCU
C2306	rco-miR319a	UUGGACUGAAGGGAGCUCCCU
C2306	rco-miR319b	UUGGACUGAAGGGAGCUCCCU
C2306	rco-miR319c	UUGGACUGAAGGGAGCUCCCU
C2306	aly-miR319a-3p	UUGGACUGAAGGGAGCUCCCU
C2306	aly-miR319b-3p	UUGGACUGAAGGGAGCUCCCU
C2306	tae-miR319	UUGGACUGAAGGGAGCUCCCU
C2306	gma-miR319h	UUGGACUGAAGGGAGCUCCCU
C2306	gma-miR319j	UUGGACUGAAGGGAGCUCCCU
C2306	gma-miR319k	UUGGACUGAAGGGAGCUCCCU
C2306	gma-miR319m	UUGGACUGAAGGGAGCUCCCU
C2306	aau-miR319	UUGGACUGAAGGGAGCUCCCU
C2306	amg-miR319	UUGGACUGAAGGGAGCUCCCU
C2306	vun-miR319a	UUGGACUGAAGGGAGCUCCCU
C2306	cca-miR319	UUGGACUGAAGGGAGCUCCCU
C2306	lus-miR319a	UUGGACUGAAGGGAGCUCCCU
C2306	nta-miR319a	UUGGACUGAAGGGAGCUCCCU
C2306	nta-miR319b	UUGGACUGAAGGGAGCUCCCU
C2306	hbr-miR319	UUGGACUGAAGGGAGCUCCCU
C2306	mdm-miR319a	UUGGACUGAAGGGAGCUCCCU
C2306	mdm-miR319b-3p	UUGGACUGAAGGGAGCUCCCU
C2306	mes-miR319a	UUGGACUGAAGGGAGCUCCCU
C2306	mes-miR319b	UUGGACUGAAGGGAGCUCCCU
C2306	mes-miR319c	UUGGACUGAAGGGAGCUCCCU
C2306	mes-miR319d	UUGGACUGAAGGGAGCUCCCU
C2306	mes-miR319e	UUGGACUGAAGGGAGCUCCCU
C2306	mtr-miR319d-3p	UUGGACUGAAGGGAGCUCCCU
C2306	stu-miR319a-3p	UUGGACUGAAGGGAGCUCCCU
C2306	sly-miR319b	UUGGACUGAAGGGAGCUCCCU
C2306	bra-miR319-3p	UUGGACUGAAGGGAGCUCCCU
C2306	aof-miR319a	UUGGACUGAAGGGAGCUCCCU
C2307	osa-miR156b-3p	GCUCACUCUCUAUCUGUCAGC
C2315	ath-miR169b-5p	CAGCCAAGGAUGACUUGCCGG
C2315	ath-miR169c	CAGCCAAGGAUGACUUGCCGG
C2315	osa-miR169b	CAGCCAAGGAUGACUUGCCGG
C2315	osa-miR169c	CAGCCAAGGAUGACUUGCCGG
C2315	sbi-miR169b	CAGCCAAGGAUGACUUGCCGG
C2315	gma-miR169a	CAGCCAAGGAUGACUUGCCGG
C2315	zma-miR169c-5p	CAGCCAAGGAUGACUUGCCGG
C2315	ptc-miR169d	CAGCCAAGGAUGACUUGCCGG
C2315	ptc-miR169e	CAGCCAAGGAUGACUUGCCGG
C2315	ptc-miR169f	CAGCCAAGGAUGACUUGCCGG
C2315	ptc-miR169g	CAGCCAAGGAUGACUUGCCGG
C2315	ptc-miR169h	CAGCCAAGGAUGACUUGCCGG
C2315	ptc-miR169p	CAGCCAAGGAUGACUUGCCGG
C2315	mtr-miR169g	CAGCCAAGGAUGACUUGCCGG
C2315	mtr-miR169b	CAGCCAAGGAUGACUUGCCGG
C2315	vvi-miR169a	CAGCCAAGGAUGACUUGCCGG
C2315	vvi-miR169c	CAGCCAAGGAUGACUUGCCGG
C2315	vvi-miR169j	CAGCCAAGGAUGACUUGCCGG
C2315	vvi-miR169k	CAGCCAAGGAUGACUUGCCGG
C2315	vvi-miR169s	CAGCCAAGGAUGACUUGCCGG
C2315	vvi-miR169w	CAGCCAAGGAUGACUUGCCGG
C2315	sly-miR169a	CAGCCAAGGAUGACUUGCCGG
C2315	sbi-miR169k	CAGCCAAGGAUGACUUGCCGG
C2315	aqc-miR169c	CAGCCAAGGAUGACUUGCCGG
C2315	zma-miR169r-5p	CAGCCAAGGAUGACUUGCCGG
C2315	rco-miR169a	CAGCCAAGGAUGACUUGCCGG
C2315	rco-miR169b	CAGCCAAGGAUGACUUGCCGG
C2315	aly-miR169b-5p	CAGCCAAGGAUGACUUGCCGG
C2315	aly-miR169c-5p	CAGCCAAGGAUGACUUGCCGG
C2315	tcc-miR169b	CAGCCAAGGAUGACUUGCCGG
C2315	tcc-miR169k	CAGCCAAGGAUGACUUGCCGG
C2315	tcc-miR169l	CAGCCAAGGAUGACUUGCCGG
C2315	gma-miR169f	CAGCCAAGGAUGACUUGCCGG
C2315	gma-miR169g	CAGCCAAGGAUGACUUGCCGG
C2315	bdi-miR169c-5p	CAGCCAAGGAUGACUUGCCGG
C2315	bdi-miR169f	CAGCCAAGGAUGACUUGCCGG
C2315	gma-miR169m	CAGCCAAGGAUGACUUGCCGG
C2315	vun-miR169	CAGCCAAGGAUGACUUGCCGG
C2315	bna-miR169n	CAGCCAAGGAUGACUUGCCGG
C2315	lus-miR169f	CAGCCAAGGAUGACUUGCCGG
C2315	lus-miR169h	CAGCCAAGGAUGACUUGCCGG
C2315	lus-miR169j	CAGCCAAGGAUGACUUGCCGG
C2315	nta-miR169q	CAGCCAAGGAUGACUUGCCGG
C2315	nta-miR169r	CAGCCAAGGAUGACUUGCCGG
C2315	nta-miR169s	CAGCCAAGGAUGACUUGCCGG
C2315	mdm-miR169a	CAGCCAAGGAUGACUUGCCGG
C2315	cme-miR169h	CAGCCAAGGAUGACUUGCCGG
C2315	cme-miR169f	CAGCCAAGGAUGACUUGCCGG
C2315	mes-miR169a	CAGCCAAGGAUGACUUGCCGG
C2315	mes-miR169b	CAGCCAAGGAUGACUUGCCGG
C2315	mes-miR169c	CAGCCAAGGAUGACUUGCCGG
C2315	mes-miR169d	CAGCCAAGGAUGACUUGCCGG
C2315	mes-miR169e	CAGCCAAGGAUGACUUGCCGG
C2315	mtr-miR169l-5p	CAGCCAAGGAUGACUUGCCGG
C2315	ppe-miR169a	CAGCCAAGGAUGACUUGCCGG
C2315	ppe-miR169b	CAGCCAAGGAUGACUUGCCGG
C2315	ppe-miR169c	CAGCCAAGGAUGACUUGCCGG
C2315	ata-miR169d-5p	CAGCCAAGGAUGACUUGCCGG
C2315	mdm-miR169g	CAGCCAAGGAUGACUUGCCGG
C2315	mdm-miR169h	CAGCCAAGGAUGACUUGCCGG
C2315	mdm-miR169i	CAGCCAAGGAUGACUUGCCGG
C2315	mdm-miR169j	CAGCCAAGGAUGACUUGCCGG
C2315	cas-miR169b	CAGCCAAGGAUGACUUGCCGG
C2315	csi-miR169g-5p	CAGCCAAGGAUGACUUGCCGG
C2315	csi-miR169k-5p	CAGCCAAGGAUGACUUGCCGG
C2315	csi-miR169m-5p	CAGCCAAGGAUGACUUGCCGG
C2315	csi-miR169n-5p	CAGCCAAGGAUGACUUGCCGG
C2315	csi-miR169o-5p	CAGCCAAGGAUGACUUGCCGG
C2315	csi-miR169r-5p	CAGCCAAGGAUGACUUGCCGG
C2316	ath-miR169d	UGAGCCAAGGAUGACUUGCCG
C2316	ath-miR169e	UGAGCCAAGGAUGACUUGCCG
C2316	ath-miR169f-5p	UGAGCCAAGGAUGACUUGCCG
C2316	ath-miR169g-5p	UGAGCCAAGGAUGACUUGCCG
C2316	ptc-miR169n-5p	UGAGCCAAGGAUGACUUGCCG
C2316	rco-miR169c	UGAGCCAAGGAUGACUUGCCG
C2316	aly-miR169d-5p	UGAGCCAAGGAUGACUUGCCG
C2316	aly-miR169e-5p	UGAGCCAAGGAUGACUUGCCG
C2316	aly-miR169f-5p	UGAGCCAAGGAUGACUUGCCG
C2316	aly-miR169g-5p	UGAGCCAAGGAUGACUUGCCG
C2316	tcc-miR169m	UGAGCCAAGGAUGACUUGCCG
C2316	gma-miR169p	UGAGCCAAGGAUGACUUGCCG
C2316	lus-miR169e	UGAGCCAAGGAUGACUUGCCG
C2316	lus-miR169i	UGAGCCAAGGAUGACUUGCCG
C2316	mes-miR169h	UGAGCCAAGGAUGACUUGCCG
C2319	ath-miR169h	UAGCCAAGGAUGACUUGCCUG
C2319	ath-miR169i	UAGCCAAGGAUGACUUGCCUG
C2319	ath-miR169j	UAGCCAAGGAUGACUUGCCUG
C2319	ath-miR169k	UAGCCAAGGAUGACUUGCCUG
C2319	ath-miR169l	UAGCCAAGGAUGACUUGCCUG
C2319	ath-miR169m	UAGCCAAGGAUGACUUGCCUG
C2319	ath-miR169n	UAGCCAAGGAUGACUUGCCUG
C2319	osa-miR169h	UAGCCAAGGAUGACUUGCCUG
C2319	osa-miR169i-5p.1	UAGCCAAGGAUGACUUGCCUG
C2319	osa-miR169j	UAGCCAAGGAUGACUUGCCUG
C2319	osa-miR169k	UAGCCAAGGAUGACUUGCCUG
C2319	osa-miR169l	UAGCCAAGGAUGACUUGCCUG
C2319	osa-miR169m	UAGCCAAGGAUGACUUGCCUG
C2319	sbi-miR169f	UAGCCAAGGAUGACUUGCCUG
C2319	sbi-miR169g	UAGCCAAGGAUGACUUGCCUG
C2319	zma-miR169i-5p	UAGCCAAGGAUGACUUGCCUG
C2319	zma-miR169k-5p	UAGCCAAGGAUGACUUGCCUG
C2319	zma-miR169j-5p	UAGCCAAGGAUGACUUGCCUG
C2319	ptc-miR169i	UAGCCAAGGAUGACUUGCCUG
C2319	ptc-miR169j	UAGCCAAGGAUGACUUGCCUG
C2319	ptc-miR169k	UAGCCAAGGAUGACUUGCCUG
C2319	ptc-miR169l	UAGCCAAGGAUGACUUGCCUG
C2319	ptc-miR169m	UAGCCAAGGAUGACUUGCCUG
C2319	ghb-miR169a	UAGCCAAGGAUGACUUGCCUG
C2319	sly-miR169b	UAGCCAAGGAUGACUUGCCUG
C2319	sbi-miR169l	UAGCCAAGGAUGACUUGCCUG
C2319	aqc-miR169b	UAGCCAAGGAUGACUUGCCUG
C2319	aly-miR169h-5p	UAGCCAAGGAUGACUUGCCUG
C2319	aly-miR169i-5p	UAGCCAAGGAUGACUUGCCUG
C2319	aly-miR169j-5p	UAGCCAAGGAUGACUUGCCUG
C2319	aly-miR169k-5p	UAGCCAAGGAUGACUUGCCUG
C2319	aly-miR169l-5p	UAGCCAAGGAUGACUUGCCUG
C2319	aly-miR169m-5p	UAGCCAAGGAUGACUUGCCUG
C2319	tcc-miR169h	UAGCCAAGGAUGACUUGCCUG
C2319	tcc-miR169j	UAGCCAAGGAUGACUUGCCUG
C2319	bdi-miR169g	UAGCCAAGGAUGACUUGCCUG
C2319	bdi-miR169e-5p	UAGCCAAGGAUGACUUGCCUG
C2319	lus-miR169b	UAGCCAAGGAUGACUUGCCUG
C2319	lus-miR169c	UAGCCAAGGAUGACUUGCCUG
C2319	lus-miR169k	UAGCCAAGGAUGACUUGCCUG
C2319	ghr-miR169a	UAGCCAAGGAUGACUUGCCUG
C2319	cme-miR169n	UAGCCAAGGAUGACUUGCCUG
C2319	cme-miR169e	UAGCCAAGGAUGACUUGCCUG
C2319	mes-miR169o	UAGCCAAGGAUGACUUGCCUG
C2319	mes-miR169p	UAGCCAAGGAUGACUUGCCUG
C2319	mes-miR169q	UAGCCAAGGAUGACUUGCCUG
C2319	mes-miR169s	UAGCCAAGGAUGACUUGCCUG
C2319	mes-miR169u	UAGCCAAGGAUGACUUGCCUG
C2319	mes-miR169w	UAGCCAAGGAUGACUUGCCUG
C2319	mes-miR169y	UAGCCAAGGAUGACUUGCCUG
C2319	mes-miR169aa	UAGCCAAGGAUGACUUGCCUG
C2319	ata-miR169i-5p	UAGCCAAGGAUGACUUGCCUG
C2319	mdm-miR169k	UAGCCAAGGAUGACUUGCCUG
C2319	mdm-miR169l	UAGCCAAGGAUGACUUGCCUG
C2319	mdm-miR169m	UAGCCAAGGAUGACUUGCCUG
C2319	mdm-miR169n	UAGCCAAGGAUGACUUGCCUG
C2319	cas-miR169c	UAGCCAAGGAUGACUUGCCUG
C2319	cas-miR169e-5p	UAGCCAAGGAUGACUUGCCUG
C2319	cas-miR169g-5p	UAGCCAAGGAUGACUUGCCUG
C2323	ath-miR172c	AGAAUCUUGAUGAUGCUGCAG
C2323	ath-miR172d-3p	AGAAUCUUGAUGAUGCUGCAG
C2323	aly-miR172c-3p	AGAAUCUUGAUGAUGCUGCAG
C2323	aly-miR172d-3p	AGAAUCUUGAUGAUGCUGCAG
C2323	bna-miR172d	AGAAUCUUGAUGAUGCUGCAG
C2323	nta-miR172a	AGAAUCUUGAUGAUGCUGCAG
C2323	mdm-miR172m	AGAAUCUUGAUGAUGCUGCAG
C2323	mdm-miR172n	AGAAUCUUGAUGAUGCUGCAG
C2323	mdm-miR172o	AGAAUCUUGAUGAUGCUGCAG
C2323	cme-miR172e	AGAAUCUUGAUGAUGCUGCAG
C2323	lja-miR172a	AGAAUCUUGAUGAUGCUGCAG
C2323	aly-miR172f-3p	AGAAUCUUGAUGAUGCUGCAG
C2323	bra-miR172c-3p	AGAAUCUUGAUGAUGCUGCAG
C2323	sly-miR172c	AGAAUCUUGAUGAUGCUGCAG
C2325	ath-miR390a-5p	AAGCUCAGGAGGGAUAGCGCC
C2325	ath-miR390b-5p	AAGCUCAGGAGGGAUAGCGCC
C2325	osa-miR390-5p	AAGCUCAGGAGGGAUAGCGCC
C2325	ptc-miR390a	AAGCUCAGGAGGGAUAGCGCC
C2325	ptc-miR390b	AAGCUCAGGAGGGAUAGCGCC
C2325	ptc-miR390c	AAGCUCAGGAGGGAUAGCGCC
C2325	ptc-miR390d-5p	AAGCUCAGGAGGGAUAGCGCC
C2325	ppt-miR390a	AAGCUCAGGAGGGAUAGCGCC
C2325	ppt-miR390b	AAGCUCAGGAGGGAUAGCGCC
C2325	mtr-miR390	AAGCUCAGGAGGGAUAGCGCC
C2325	ghr-miR390a	AAGCUCAGGAGGGAUAGCGCC
C2325	ghr-miR390b	AAGCUCAGGAGGGAUAGCGCC
C2325	ghr-miR390c	AAGCUCAGGAGGGAUAGCGCC
C2325	bna-miR390a	AAGCUCAGGAGGGAUAGCGCC
C2325	bna-miR390b	AAGCUCAGGAGGGAUAGCGCC
C2325	bna-miR390c	AAGCUCAGGAGGGAUAGCGCC
C2325	vvi-miR390	AAGCUCAGGAGGGAUAGCGCC
C2325	gma-miR390a-5p	AAGCUCAGGAGGGAUAGCGCC
C2325	sbi-miR390	AAGCUCAGGAGGGAUAGCGCC
C2325	zma-miR390a-5p	AAGCUCAGGAGGGAUAGCGCC
C2325	zma-miR390b-5p	AAGCUCAGGAGGGAUAGCGCC
C2325	csi-miR390a-5p	AAGCUCAGGAGGGAUAGCGCC
C2325	rco-miR390a	AAGCUCAGGAGGGAUAGCGCC
C2325	rco-miR390b	AAGCUCAGGAGGGAUAGCGCC
C2325	aly-miR390a-5p	AAGCUCAGGAGGGAUAGCGCC
C2325	aly-miR390b-5p	AAGCUCAGGAGGGAUAGCGCC
C2325	tcc-miR390a	AAGCUCAGGAGGGAUAGCGCC
C2325	tcc-miR390b	AAGCUCAGGAGGGAUAGCGCC
C2325	bdi-miR390a-5p	AAGCUCAGGAGGGAUAGCGCC
C2325	cme-miR390b	AAGCUCAGGAGGGAUAGCGCC
C2325	lus-miR390a	AAGCUCAGGAGGGAUAGCGCC
C2325	lus-miR390b	AAGCUCAGGAGGGAUAGCGCC
C2325	lus-miR390c	AAGCUCAGGAGGGAUAGCGCC
C2325	lus-miR390d	AAGCUCAGGAGGGAUAGCGCC
C2325	nta-miR390b	AAGCUCAGGAGGGAUAGCGCC
C2325	nta-miR390c	AAGCUCAGGAGGGAUAGCGCC
C2325	gma-miR390f	AAGCUCAGGAGGGAUAGCGCC
C2325	gma-miR390g	AAGCUCAGGAGGGAUAGCGCC
C2325	hex-miR390a	AAGCUCAGGAGGGAUAGCGCC
C2325	hex-miR390b	AAGCUCAGGAGGGAUAGCGCC
C2325	mdm-miR390a	AAGCUCAGGAGGGAUAGCGCC
C2325	mdm-miR390b	AAGCUCAGGAGGGAUAGCGCC
C2325	mdm-miR390c	AAGCUCAGGAGGGAUAGCGCC
C2325	mdm-miR390d	AAGCUCAGGAGGGAUAGCGCC
C2325	mdm-miR390e	AAGCUCAGGAGGGAUAGCGCC
C2325	mdm-miR390f	AAGCUCAGGAGGGAUAGCGCC
C2325	cme-miR390d	AAGCUCAGGAGGGAUAGCGCC
C2325	cme-miR390a	AAGCUCAGGAGGGAUAGCGCC
C2325	cme-miR390c	AAGCUCAGGAGGGAUAGCGCC
C2325	lja-miR390a-5p	AAGCUCAGGAGGGAUAGCGCC
C2325	lja-miR390b-5p	AAGCUCAGGAGGGAUAGCGCC
C2325	ppe-miR390	AAGCUCAGGAGGGAUAGCGCC
C2325	cpa-miR390a	AAGCUCAGGAGGGAUAGCGCC
C2325	cpa-miR390b	AAGCUCAGGAGGGAUAGCGCC
C2325	atr-miR390.2	AAGCUCAGGAGGGAUAGCGCC
C2325	sly-miR390b-5p	AAGCUCAGGAGGGAUAGCGCC
C2325	bra-miR390-5p	AAGCUCAGGAGGGAUAGCGCC
C2325	ata-miR390-5p	AAGCUCAGGAGGGAUAGCGCC
C2325	fve-miR390a	AAGCUCAGGAGGGAUAGCGCC
C2325	fve-miR390b	AAGCUCAGGAGGGAUAGCGCC
C2325	pab-miR390a	AAGCUCAGGAGGGAUAGCGCC
C2325	pab-miR390b	AAGCUCAGGAGGGAUAGCGCC
C2325	cas-miR390a-5p	AAGCUCAGGAGGGAUAGCGCC
C2325	cas-miR390b	AAGCUCAGGAGGGAUAGCGCC
C2325	mes-miR390b	AAGCUCAGGAGGGAUAGCGCC
C2325	aof-miR390	AAGCUCAGGAGGGAUAGCGCC
C2326	ath-miR390a-3p	CGCUAUCCAUCCUGAGUUUCA
C2326	csi-miR390a-3p	CGCUAUCCAUCCUGAGUUUCA
C2326	aly-miR390a-3p	CGCUAUCCAUCCUGAGUUUCA
C2326	lja-miR390a-3p	CGCUAUCCAUCCUGAGUUUCA
C2326	lja-miR390b-3p	CGCUAUCCAUCCUGAGUUUCA
C2326	sly-miR390b-3p	CGCUAUCCAUCCUGAGUUUCA
C2326	cas-miR390a-3p	CGCUAUCCAUCCUGAGUUUCA
C2332	ath-miR395a	CUGAAGUGUUUGGGGGAACUC
C2332	ath-miR395d	CUGAAGUGUUUGGGGGAACUC
C2332	ath-miR395e	CUGAAGUGUUUGGGGGAACUC
C2332	ptc-miR395b	CUGAAGUGUUUGGGGGAACUC
C2332	ptc-miR395c	CUGAAGUGUUUGGGGGAACUC
C2332	ptc-miR395d	CUGAAGUGUUUGGGGGAACUC
C2332	ptc-miR395e	CUGAAGUGUUUGGGGGAACUC
C2332	ptc-miR395f	CUGAAGUGUUUGGGGGAACUC
C2332	ptc-miR395g	CUGAAGUGUUUGGGGGAACUC
C2332	ptc-miR395h	CUGAAGUGUUUGGGGGAACUC
C2332	ptc-miR395i	CUGAAGUGUUUGGGGGAACUC
C2332	ptc-miR395j	CUGAAGUGUUUGGGGGAACUC
C2332	vvi-miR395a	CUGAAGUGUUUGGGGGAACUC
C2332	vvi-miR395b	CUGAAGUGUUUGGGGGAACUC
C2332	vvi-miR395c	CUGAAGUGUUUGGGGGAACUC
C2332	vvi-miR395d	CUGAAGUGUUUGGGGGAACUC
C2332	vvi-miR395e	CUGAAGUGUUUGGGGGAACUC
C2332	vvi-miR395f	CUGAAGUGUUUGGGGGAACUC
C2332	vvi-miR395g	CUGAAGUGUUUGGGGGAACUC
C2332	vvi-miR395h	CUGAAGUGUUUGGGGGAACUC
C2332	vvi-miR395i	CUGAAGUGUUUGGGGGAACUC
C2332	vvi-miR395j	CUGAAGUGUUUGGGGGAACUC
C2332	vvi-miR395k	CUGAAGUGUUUGGGGGAACUC
C2332	vvi-miR395l	CUGAAGUGUUUGGGGGAACUC
C2332	vvi-miR395m	CUGAAGUGUUUGGGGGAACUC
C2332	rco-miR395a	CUGAAGUGUUUGGGGGAACUC
C2332	rco-miR395b	CUGAAGUGUUUGGGGGAACUC
C2332	rco-miR395c	CUGAAGUGUUUGGGGGAACUC
C2332	rco-miR395d	CUGAAGUGUUUGGGGGAACUC
C2332	rco-miR395e	CUGAAGUGUUUGGGGGAACUC
C2332	aly-miR395d-3p	CUGAAGUGUUUGGGGGAACUC
C2332	aly-miR395e-3p	CUGAAGUGUUUGGGGGAACUC
C2332	aly-miR395g-3p	CUGAAGUGUUUGGGGGAACUC
C2332	csi-miR395a	CUGAAGUGUUUGGGGGAACUC
C2332	tcc-miR395a	CUGAAGUGUUUGGGGGAACUC
C2332	tcc-miR395b	CUGAAGUGUUUGGGGGAACUC
C2332	gma-miR395a	CUGAAGUGUUUGGGGGAACUC
C2332	gma-miR395b	CUGAAGUGUUUGGGGGAACUC
C2332	gma-miR395c	CUGAAGUGUUUGGGGGAACUC
C2332	vun-miR395	CUGAAGUGUUUGGGGGAACUC
C2332	bna-miR395a	CUGAAGUGUUUGGGGGAACUC
C2332	bna-miR395b	CUGAAGUGUUUGGGGGAACUC
C2332	bna-miR395c	CUGAAGUGUUUGGGGGAACUC
C2332	lus-miR395a	CUGAAGUGUUUGGGGGAACUC
C2332	lus-miR395b	CUGAAGUGUUUGGGGGAACUC
C2332	lus-miR395c	CUGAAGUGUUUGGGGGAACUC
C2332	lus-miR395d	CUGAAGUGUUUGGGGGAACUC
C2332	nta-miR395a	CUGAAGUGUUUGGGGGAACUC
C2332	nta-miR395b	CUGAAGUGUUUGGGGGAACUC
C2332	nta-miR395c	CUGAAGUGUUUGGGGGAACUC
C2332	ptc-miR395k	CUGAAGUGUUUGGGGGAACUC
C2332	mdm-miR395a	CUGAAGUGUUUGGGGGAACUC
C2332	mdm-miR395b	CUGAAGUGUUUGGGGGAACUC
C2332	mdm-miR395c	CUGAAGUGUUUGGGGGAACUC
C2332	mdm-miR395d-3p	CUGAAGUGUUUGGGGGAACUC
C2332	mdm-miR395e	CUGAAGUGUUUGGGGGAACUC
C2332	mdm-miR395f	CUGAAGUGUUUGGGGGAACUC
C2332	mdm-miR395g-3p	CUGAAGUGUUUGGGGGAACUC
C2332	mdm-miR395h	CUGAAGUGUUUGGGGGAACUC
C2332	mdm-miR395i-3p	CUGAAGUGUUUGGGGGAACUC
C2332	cme-miR395a	CUGAAGUGUUUGGGGGAACUC
C2332	cme-miR395e	CUGAAGUGUUUGGGGGAACUC
C2332	cme-miR395d	CUGAAGUGUUUGGGGGAACUC
C2332	cme-miR395f	CUGAAGUGUUUGGGGGAACUC
C2332	mes-miR395a	CUGAAGUGUUUGGGGGAACUC
C2332	mes-miR395b	CUGAAGUGUUUGGGGGAACUC
C2332	mes-miR395c	CUGAAGUGUUUGGGGGAACUC
C2332	mes-miR395d	CUGAAGUGUUUGGGGGAACUC
C2332	stu-miR395a	CUGAAGUGUUUGGGGGAACUC
C2332	stu-miR395b	CUGAAGUGUUUGGGGGAACUC
C2332	stu-miR395c	CUGAAGUGUUUGGGGGAACUC
C2332	stu-miR395d	CUGAAGUGUUUGGGGGAACUC
C2332	stu-miR395e	CUGAAGUGUUUGGGGGAACUC
C2332	stu-miR395f	CUGAAGUGUUUGGGGGAACUC
C2332	stu-miR395g	CUGAAGUGUUUGGGGGAACUC
C2332	stu-miR395h	CUGAAGUGUUUGGGGGAACUC
C2332	stu-miR395i	CUGAAGUGUUUGGGGGAACUC
C2332	stu-miR395j	CUGAAGUGUUUGGGGGAACUC
C2332	ppe-miR395c	CUGAAGUGUUUGGGGGAACUC
C2332	ppe-miR395d	CUGAAGUGUUUGGGGGAACUC
C2332	ppe-miR395e	CUGAAGUGUUUGGGGGAACUC
C2332	ppe-miR395f	CUGAAGUGUUUGGGGGAACUC
C2332	ppe-miR395g	CUGAAGUGUUUGGGGGAACUC
C2332	ppe-miR395h	CUGAAGUGUUUGGGGGAACUC
C2332	ppe-miR395i	CUGAAGUGUUUGGGGGAACUC
C2332	ppe-miR395j	CUGAAGUGUUUGGGGGAACUC
C2332	ppe-miR395k	CUGAAGUGUUUGGGGGAACUC
C2332	ppe-miR395l	CUGAAGUGUUUGGGGGAACUC
C2332	ppe-miR395m	CUGAAGUGUUUGGGGGAACUC
C2332	ppe-miR395n	CUGAAGUGUUUGGGGGAACUC
C2332	atr-miR395	CUGAAGUGUUUGGGGGAACUC
C2332	bra-miR395d-3p	CUGAAGUGUUUGGGGGAACUC
C2332	bra-miR395b-3p	CUGAAGUGUUUGGGGGAACUC
C2332	bra-miR395c-3p	CUGAAGUGUUUGGGGGAACUC
C2332	bra-miR395a-3p	CUGAAGUGUUUGGGGGAACUC
C2332	cas-miR395a	CUGAAGUGUUUGGGGGAACUC
C2332	cas-miR395d-3p	CUGAAGUGUUUGGGGGAACUC
C2332	csi-miR395b-3p	CUGAAGUGUUUGGGGGAACUC
C2332	csi-miR395c-3p	CUGAAGUGUUUGGGGGAACUC
C2333	ath-miR395b	CUGAAGUGUUUGGGGGGACUC
C2333	ath-miR395c	CUGAAGUGUUUGGGGGGACUC
C2333	ath-miR395f	CUGAAGUGUUUGGGGGGACUC
C2333	aly-miR395b-3p	CUGAAGUGUUUGGGGGGACUC
C2333	aly-miR395f-3p	CUGAAGUGUUUGGGGGGACUC
C2333	aly-miR395h-3p	CUGAAGUGUUUGGGGGGACUC
C2333	bna-miR395d	CUGAAGUGUUUGGGGGGACUC
C2333	bna-miR395e	CUGAAGUGUUUGGGGGGACUC
C2333	bna-miR395f	CUGAAGUGUUUGGGGGGACUC
C2333	cas-miR395b	CUGAAGUGUUUGGGGGGACUC
C2333	cas-miR395c-3p	CUGAAGUGUUUGGGGGGACUC
C2334	ath-miR396a-5p	UUCCACAGCUUUCUUGAACUG
C2334	osa-miR396a-5p	UUCCACAGCUUUCUUGAACUG
C2334	osa-miR396b-5p	UUCCACAGCUUUCUUGAACUG
C2334	sbi-miR396b	UUCCACAGCUUUCUUGAACUG
C2334	sbi-miR396a	UUCCACAGCUUUCUUGAACUG
C2334	sof-miR396	UUCCACAGCUUUCUUGAACUG
C2334	gma-miR396a-5p	UUCCACAGCUUUCUUGAACUG
C2334	zma-miR396b-5p	UUCCACAGCUUUCUUGAACUG
C2334	zma-miR396a-5p	UUCCACAGCUUUCUUGAACUG
C2334	ptc-miR396a	UUCCACAGCUUUCUUGAACUG
C2334	ptc-miR396b	UUCCACAGCUUUCUUGAACUG
C2334	mtr-miR396b-5p	UUCCACAGCUUUCUUGAACUG
C2334	ghr-miR396a	UUCCACAGCUUUCUUGAACUG
C2334	ghr-miR396b	UUCCACAGCUUUCUUGAACUG
C2334	vvi-miR396d	UUCCACAGCUUUCUUGAACUG
C2334	vvi-miR396c	UUCCACAGCUUUCUUGAACUG
C2334	lja-miR396	UUCCACAGCUUUCUUGAACUG
C2334	aqc-miR396a	UUCCACAGCUUUCUUGAACUG
C2334	aly-miR396a-5p	UUCCACAGCUUUCUUGAACUG
C2334	csi-miR396a-5p	UUCCACAGCUUUCUUGAACUG
C2334	csi-miR396b-5p	UUCCACAGCUUUCUUGAACUG
C2334	bgy-miR396a	UUCCACAGCUUUCUUGAACUG
C2334	bcy-miR396a	UUCCACAGCUUUCUUGAACUG
C2334	tcc-miR396a	UUCCACAGCUUUCUUGAACUG
C2334	tcc-miR396b	UUCCACAGCUUUCUUGAACUG
C2334	bdi-miR396d-5p	UUCCACAGCUUUCUUGAACUG
C2334	bdi-miR396c-5p	UUCCACAGCUUUCUUGAACUG
C2334	ssp-miR396	UUCCACAGCUUUCUUGAACUG
C2334	gma-miR396i-5p	UUCCACAGCUUUCUUGAACUG
C2334	aau-miR396	UUCCACAGCUUUCUUGAACUG
C2334	amg-miR396	UUCCACAGCUUUCUUGAACUG
C2334	ssl-miR396	UUCCACAGCUUUCUUGAACUG
C2334	dpr-miR396	UUCCACAGCUUUCUUGAACUG
C2334	lus-miR396a	UUCCACAGCUUUCUUGAACUG
C2334	lus-miR396c	UUCCACAGCUUUCUUGAACUG
C2334	nta-miR396a	UUCCACAGCUUUCUUGAACUG
C2334	hbr-miR396b	UUCCACAGCUUUCUUGAACUG
C2334	mdm-miR396b	UUCCACAGCUUUCUUGAACUG
C2334	cme-miR396b	UUCCACAGCUUUCUUGAACUG
C2334	mes-miR396a	UUCCACAGCUUUCUUGAACUG
C2334	mes-miR396b	UUCCACAGCUUUCUUGAACUG
C2334	cpa-miR396	UUCCACAGCUUUCUUGAACUG
C2334	sly-miR396a-5p	UUCCACAGCUUUCUUGAACUG
C2334	ata-miR396e-5p	UUCCACAGCUUUCUUGAACUG
C2334	eun-miR396b-5p	UUCCACAGCUUUCUUGAACUG
C2334	fve-miR396a-5p	UUCCACAGCUUUCUUGAACUG
C2334	fve-miR396c-5p	UUCCACAGCUUUCUUGAACUG
C2334	fve-miR396d	UUCCACAGCUUUCUUGAACUG
C2334	cas-miR396a	UUCCACAGCUUUCUUGAACUG
C2334	aof-miR396b	UUCCACAGCUUUCUUGAACUG
C2336	ath-miR396b-5p	UUCCACAGCUUUCUUGAACUU
C2336	osa-miR396c-5p	UUCCACAGCUUUCUUGAACUU
C2336	sbi-miR396c	UUCCACAGCUUUCUUGAACUU
C2336	gma-miR396b-5p	UUCCACAGCUUUCUUGAACUU
C2336	ptc-miR396c	UUCCACAGCUUUCUUGAACUU
C2336	ptc-miR396d	UUCCACAGCUUUCUUGAACUU
C2336	ptc-miR396e-5p	UUCCACAGCUUUCUUGAACUU
C2336	mtr-miR396a-5p	UUCCACAGCUUUCUUGAACUU
C2336	bna-miR396a	UUCCACAGCUUUCUUGAACUU
C2336	pta-miR396	UUCCACAGCUUUCUUGAACUU
C2336	gma-miR396c	UUCCACAGCUUUCUUGAACUU
C2336	aqc-miR396b	UUCCACAGCUUUCUUGAACUU
C2336	zma-miR396e-5p	UUCCACAGCUUUCUUGAACUU
C2336	zma-miR396f-5p	UUCCACAGCUUUCUUGAACUU
C2336	ccl-miR396	UUCCACAGCUUUCUUGAACUU
C2336	rco-miR396	UUCCACAGCUUUCUUGAACUU
C2336	aly-miR396b-5p	UUCCACAGCUUUCUUGAACUU
C2336	bgy-miR396b	UUCCACAGCUUUCUUGAACUU
C2336	bcy-miR396b	UUCCACAGCUUUCUUGAACUU
C2336	tcc-miR396c	UUCCACAGCUUUCUUGAACUU
C2336	tcc-miR396e	UUCCACAGCUUUCUUGAACUU
C2336	bdi-miR396e-5p	UUCCACAGCUUUCUUGAACUU
C2336	gma-miR396k-5p	UUCCACAGCUUUCUUGAACUU
C2336	cca-miR396a-5p	UUCCACAGCUUUCUUGAACUU
C2336	lus-miR396b	UUCCACAGCUUUCUUGAACUU
C2336	nta-miR396b	UUCCACAGCUUUCUUGAACUU
C2336	nta-miR396c	UUCCACAGCUUUCUUGAACUU
C2336	mdm-miR396c	UUCCACAGCUUUCUUGAACUU
C2336	mdm-miR396d	UUCCACAGCUUUCUUGAACUU
C2336	mdm-miR396e	UUCCACAGCUUUCUUGAACUU
C2336	cme-miR396a	UUCCACAGCUUUCUUGAACUU
C2336	cme-miR396c	UUCCACAGCUUUCUUGAACUU
C2336	cme-miR396d	UUCCACAGCUUUCUUGAACUU
C2336	mes-miR396c	UUCCACAGCUUUCUUGAACUU
C2336	mes-miR396d	UUCCACAGCUUUCUUGAACUU
C2336	mes-miR396e	UUCCACAGCUUUCUUGAACUU
C2336	mes-miR396f	UUCCACAGCUUUCUUGAACUU
C2336	ama-miR396-5p	UUCCACAGCUUUCUUGAACUU
C2336	stu-miR396-5p	UUCCACAGCUUUCUUGAACUU
C2336	ppe-miR396b	UUCCACAGCUUUCUUGAACUU
C2336	lus-miR396e	UUCCACAGCUUUCUUGAACUU
C2336	atr-miR396b	UUCCACAGCUUUCUUGAACUU
C2336	atr-miR396c	UUCCACAGCUUUCUUGAACUU
C2336	atr-miR396e	UUCCACAGCUUUCUUGAACUU
C2336	sly-miR396b	UUCCACAGCUUUCUUGAACUU
C2336	bra-miR396-5p	UUCCACAGCUUUCUUGAACUU
C2336	ata-miR396c-5p	UUCCACAGCUUUCUUGAACUU
C2336	fve-miR396b-5p	UUCCACAGCUUUCUUGAACUU
C2336	pab-miR396g	UUCCACAGCUUUCUUGAACUU
C2336	pab-miR396h	UUCCACAGCUUUCUUGAACUU
C2336	cas-miR396b	UUCCACAGCUUUCUUGAACUU
C2336	csi-miR396f-5p	UUCCACAGCUUUCUUGAACUU
C2338	ath-miR397a	UCAUUGAGUGCAGCGUUGAUG
C2338	osa-miR397a	UCAUUGAGUGCAGCGUUGAUG
C2338	ptc-miR397a	UCAUUGAGUGCAGCGUUGAUG
C2338	vvi-miR397a	UCAUUGAGUGCAGCGUUGAUG
C2338	sbi-miR397-5p	UCAUUGAGUGCAGCGUUGAUG
C2338	bdi-miR397a	UCAUUGAGUGCAGCGUUGAUG
C2338	rco-miR397	UCAUUGAGUGCAGCGUUGAUG
C2338	aly-miR397a-5p	UCAUUGAGUGCAGCGUUGAUG
C2338	aly-miR397b-5p	UCAUUGAGUGCAGCGUUGAUG
C2338	csi-miR397-5p	UCAUUGAGUGCAGCGUUGAUG
C2338	tcc-miR397	UCAUUGAGUGCAGCGUUGAUG
C2338	gma-miR397a	UCAUUGAGUGCAGCGUUGAUG
C2338	gma-miR397b-5p	UCAUUGAGUGCAGCGUUGAUG
C2338	ssl-miR397	UCAUUGAGUGCAGCGUUGAUG
C2338	lus-miR397b	UCAUUGAGUGCAGCGUUGAUG
C2338	cme-miR397	UCAUUGAGUGCAGCGUUGAUG
C2338	mtr-miR397-5p	UCAUUGAGUGCAGCGUUGAUG
C2338	ppe-miR397	UCAUUGAGUGCAGCGUUGAUG
C2338	vca-miR397-5p	UCAUUGAGUGCAGCGUUGAUG
C2338	fve-miR397	UCAUUGAGUGCAGCGUUGAUG
C2338	cas-miR397	UCAUUGAGUGCAGCGUUGAUG
C2338	mes-miR397b	UCAUUGAGUGCAGCGUUGAUG
C2339	ath-miR397b	UCAUUGAGUGCAUCGUUGAUG
C2341	ath-miR398a-3p	UGUGUUCUCAGGUCACCCCUU
C2341	osa-miR398a	UGUGUUCUCAGGUCACCCCUU
C2341	gma-miR398a	UGUGUUCUCAGGUCACCCCUU
C2341	gma-miR398b-3p	UGUGUUCUCAGGUCACCCCUU
C2341	ptc-miR398a	UGUGUUCUCAGGUCACCCCUU
C2341	mtr-miR398a-3p	UGUGUUCUCAGGUCACCCCUU
C2341	vvi-miR398a	UGUGUUCUCAGGUCACCCCUU
C2341	bol-miR398a-3p	UGUGUUCUCAGGUCACCCCUU
C2341	aqc-miR398a	UGUGUUCUCAGGUCACCCCUU
C2341	csi-miR398a-3p	UGUGUUCUCAGGUCACCCCUU
C2341	rco-miR398a	UGUGUUCUCAGGUCACCCCUU
C2341	gra-miR398	UGUGUUCUCAGGUCACCCCUU
C2341	ghr-miR398	UGUGUUCUCAGGUCACCCCUU
C2341	aly-miR398a-3p	UGUGUUCUCAGGUCACCCCUU
C2341	tcc-miR398b	UGUGUUCUCAGGUCACCCCUU
C2341	mdm-miR398a	UGUGUUCUCAGGUCACCCCUU
C2341	cme-miR398b	UGUGUUCUCAGGUCACCCCUU
C2343	ath-miR398b-3p	UGUGUUCUCAGGUCACCCCUG
C2343	ath-miR398c-3p	UGUGUUCUCAGGUCACCCCUG
C2343	aly-miR398b-3p	UGUGUUCUCAGGUCACCCCUG
C2343	bra-miR398-3p	UGUGUUCUCAGGUCACCCCUG
C2344	ath-miR399a	UGCCAAAGGAGAUUUGCCCUG
C2344	mtr-miR399c	UGCCAAAGGAGAUUUGCCCUG
C2344	mtr-miR399h	UGCCAAAGGAGAUUUGCCCUG
C2344	mtr-miR399i	UGCCAAAGGAGAUUUGCCCUG
C2344	ghr-miR399d	UGCCAAAGGAGAUUUGCCCUG
C2344	aly-miR399f-3p	UGCCAAAGGAGAUUUGCCCUG
C2344	cca-miR399	UGCCAAAGGAGAUUUGCCCUG
C2344	gma-miR399j	UGCCAAAGGAGAUUUGCCCUG
C2344	gma-miR399k	UGCCAAAGGAGAUUUGCCCUG
C2345	ath-miR399b	UGCCAAAGGAGAGUUGCCCUG
C2345	ath-miR399c-3p	UGCCAAAGGAGAGUUGCCCUG
C2345	osa-miR399d	UGCCAAAGGAGAGUUGCCCUG
C2345	sbi-miR399d	UGCCAAAGGAGAGUUGCCCUG
C2345	zma-miR399e-3p	UGCCAAAGGAGAGUUGCCCUG
C2345	sbi-miR399i	UGCCAAAGGAGAGUUGCCCUG
C2345	mtr-miR399l	UGCCAAAGGAGAGUUGCCCUG
C2345	mtr-miR399p	UGCCAAAGGAGAGUUGCCCUG
C2345	vvi-miR399b	UGCCAAAGGAGAGUUGCCCUG
C2345	vvi-miR399c	UGCCAAAGGAGAGUUGCCCUG
C2345	pvu-miR399a	UGCCAAAGGAGAGUUGCCCUG
C2345	zma-miR399i-3p	UGCCAAAGGAGAGUUGCCCUG
C2345	zma-miR399j-3p	UGCCAAAGGAGAGUUGCCCUG
C2345	rco-miR399a	UGCCAAAGGAGAGUUGCCCUG
C2345	aly-miR399b-3p	UGCCAAAGGAGAGUUGCCCUG
C2345	aly-miR399c-3p	UGCCAAAGGAGAGUUGCCCUG
C2345	csi-miR399d-3p	UGCCAAAGGAGAGUUGCCCUG
C2345	tcc-miR399i	UGCCAAAGGAGAGUUGCCCUG
C2345	vun-miR399a	UGCCAAAGGAGAGUUGCCCUG
C2345	gma-miR399a	UGCCAAAGGAGAGUUGCCCUG
C2345	gma-miR399b	UGCCAAAGGAGAGUUGCCCUG
C2345	gma-miR399c	UGCCAAAGGAGAGUUGCCCUG
C2345	gma-miR399h	UGCCAAAGGAGAGUUGCCCUG
C2345	mdm-miR399i	UGCCAAAGGAGAGUUGCCCUG
C2345	mdm-miR399j	UGCCAAAGGAGAGUUGCCCUG
C2345	mes-miR399f	UGCCAAAGGAGAGUUGCCCUG
C2345	fve-miR399a	UGCCAAAGGAGAGUUGCCCUG
C2345	pab-miR399d	UGCCAAAGGAGAGUUGCCCUG
C2345	aof-miR399a	UGCCAAAGGAGAGUUGCCCUG
C2347	ath-miR399d	UGCCAAAGGAGAUUUGCCCCG
C2347	ptc-miR399a	UGCCAAAGGAGAUUUGCCCCG
C2347	aly-miR399d-3p	UGCCAAAGGAGAUUUGCCCCG
C2347	aly-miR399g-3p	UGCCAAAGGAGAUUUGCCCCG
C2347	aly-miR399i-3p	UGCCAAAGGAGAUUUGCCCCG
C2347	tcc-miR399h	UGCCAAAGGAGAUUUGCCCCG
C2347	hvu-miR399	UGCCAAAGGAGAUUUGCCCCG
C2347	ghr-miR399e	UGCCAAAGGAGAUUUGCCCCG
C2347	cme-miR399a	UGCCAAAGGAGAUUUGCCCCG
C2348	ath-miR399e	UGCCAAAGGAGAUUUGCCUCG
C2348	aly-miR399e-3p	UGCCAAAGGAGAUUUGCCUCG
C2349	ath-miR399f	UGCCAAAGGAGAUUUGCCCGG
C2349	ptc-miR399b	UGCCAAAGGAGAUUUGCCCGG
C2349	bna-miR399a	UGCCAAAGGAGAUUUGCCCGG
C2349	vvi-miR399e	UGCCAAAGGAGAUUUGCCCGG
C2349	rco-miR399b	UGCCAAAGGAGAUUUGCCCGG
C2349	rco-miR399c	UGCCAAAGGAGAUUUGCCCGG
C2349	aly-miR399a-3p	UGCCAAAGGAGAUUUGCCCGG
C2349	aly-miR399h-3p	UGCCAAAGGAGAUUUGCCCGG
C2349	csi-miR399a-3p	UGCCAAAGGAGAUUUGCCCGG
C2349	tcc-miR399b	UGCCAAAGGAGAUUUGCCCGG
C2349	tcc-miR399d	UGCCAAAGGAGAUUUGCCCGG
C2349	bna-miR399b	UGCCAAAGGAGAUUUGCCCGG
C2349	lus-miR399a	UGCCAAAGGAGAUUUGCCCGG
C2349	lus-miR399c	UGCCAAAGGAGAUUUGCCCGG
C2349	lus-miR399e	UGCCAAAGGAGAUUUGCCCGG
C2349	cme-miR399c	UGCCAAAGGAGAUUUGCCCGG
C2349	mes-miR399b	UGCCAAAGGAGAUUUGCCCGG
C2349	mes-miR399c	UGCCAAAGGAGAUUUGCCCGG
C2349	mes-miR399d	UGCCAAAGGAGAUUUGCCCGG
C2349	mes-miR399g	UGCCAAAGGAGAUUUGCCCGG
C2349	bdi-miR399d	UGCCAAAGGAGAUUUGCCCGG
C2349	csi-miR399e-3p	UGCCAAAGGAGAUUUGCCCGG
C2351	osa-miR395b	GUGAAGUGUUUGGGGGAACUC
C2351	osa-miR395d	GUGAAGUGUUUGGGGGAACUC
C2351	osa-miR395e	GUGAAGUGUUUGGGGGAACUC
C2351	osa-miR395g	GUGAAGUGUUUGGGGGAACUC
C2351	osa-miR395h	GUGAAGUGUUUGGGGGAACUC
C2351	osa-miR395i	GUGAAGUGUUUGGGGGAACUC
C2351	osa-miR395j	GUGAAGUGUUUGGGGGAACUC
C2351	osa-miR395k	GUGAAGUGUUUGGGGGAACUC
C2351	osa-miR395l	GUGAAGUGUUUGGGGGAACUC
C2351	osa-miR395s	GUGAAGUGUUUGGGGGAACUC
C2351	sbi-miR395b	GUGAAGUGUUUGGGGGAACUC
C2351	sbi-miR395a	GUGAAGUGUUUGGGGGAACUC
C2351	sbi-miR395d	GUGAAGUGUUUGGGGGAACUC
C2351	sbi-miR395e	GUGAAGUGUUUGGGGGAACUC
C2351	zma-miR395b-3p	GUGAAGUGUUUGGGGGAACUC
C2351	zma-miR395a-3p	GUGAAGUGUUUGGGGGAACUC
C2351	osa-miR395m	GUGAAGUGUUUGGGGGAACUC
C2351	osa-miR395n	GUGAAGUGUUUGGGGGAACUC
C2351	osa-miR395p	GUGAAGUGUUUGGGGGAACUC
C2351	osa-miR395q	GUGAAGUGUUUGGGGGAACUC
C2351	osa-miR395r	GUGAAGUGUUUGGGGGAACUC
C2351	sbi-miR395c	GUGAAGUGUUUGGGGGAACUC
C2351	sbi-miR395g	GUGAAGUGUUUGGGGGAACUC
C2351	sbi-miR395h	GUGAAGUGUUUGGGGGAACUC
C2351	sbi-miR395i	GUGAAGUGUUUGGGGGAACUC
C2351	sbi-miR395j	GUGAAGUGUUUGGGGGAACUC
C2351	zma-miR395d-3p	GUGAAGUGUUUGGGGGAACUC
C2351	zma-miR395e-3p	GUGAAGUGUUUGGGGGAACUC
C2351	zma-miR395f-3p	GUGAAGUGUUUGGGGGAACUC
C2351	zma-miR395g-3p	GUGAAGUGUUUGGGGGAACUC
C2351	zma-miR395h-3p	GUGAAGUGUUUGGGGGAACUC
C2351	zma-miR395i-3p	GUGAAGUGUUUGGGGGAACUC
C2351	zma-miR395j-3p	GUGAAGUGUUUGGGGGAACUC
C2351	zma-miR395n-3p	GUGAAGUGUUUGGGGGAACUC
C2351	zma-miR395p-3p	GUGAAGUGUUUGGGGGAACUC
C2351	osa-miR395y	GUGAAGUGUUUGGGGGAACUC
C2351	tae-miR395a	GUGAAGUGUUUGGGGGAACUC
C2352	osa-miR395t	GUGAAGUGUUUGGGGAAACUC
C2353	osa-miR395c	GUGAAGUGUUUGGAGGAACUC
C2353	zma-miR395c-3p	GUGAAGUGUUUGGAGGAACUC
C2353	sbi-miR395k	GUGAAGUGUUUGGAGGAACUC
C2353	zma-miR395l-3p	GUGAAGUGUUUGGAGGAACUC
C2353	zma-miR395m-3p	GUGAAGUGUUUGGAGGAACUC
C2354	osa-miR395a	GUGAAGUGCUUGGGGGAACUC
C2354	sbi-miR395l	GUGAAGUGCUUGGGGGAACUC
C2355	osa-miR395f	GUGAAUUGUUUGGGGGAACUC
C2358	osa-miR397b	UUAUUGAGUGCAGCGUUGAUG
C2359	osa-miR398b	UGUGUUCUCAGGUCGCCCCUG
C2359	ptc-miR398b	UGUGUUCUCAGGUCGCCCCUG
C2359	ptc-miR398c-3p	UGUGUUCUCAGGUCGCCCCUG
C2359	mtr-miR398b	UGUGUUCUCAGGUCGCCCCUG
C2359	mtr-miR398c	UGUGUUCUCAGGUCGCCCCUG
C2359	vvi-miR398b	UGUGUUCUCAGGUCGCCCCUG
C2359	vvi-miR398c	UGUGUUCUCAGGUCGCCCCUG
C2359	aqc-miR398b	UGUGUUCUCAGGUCGCCCCUG
C2359	rco-miR398b	UGUGUUCUCAGGUCGCCCCUG
C2359	tcc-miR398a	UGUGUUCUCAGGUCGCCCCUG
C2359	gma-miR398c	UGUGUUCUCAGGUCGCCCCUG
C2359	bdi-miR398a	UGUGUUCUCAGGUCGCCCCUG
C2359	cca-miR398	UGUGUUCUCAGGUCGCCCCUG
C2359	lus-miR398a	UGUGUUCUCAGGUCGCCCCUG
C2359	nta-miR398	UGUGUUCUCAGGUCGCCCCUG
C2359	ppe-miR398a-3p	UGUGUUCUCAGGUCGCCCCUG
C2359	mdm-miR398b	UGUGUUCUCAGGUCGCCCCUG
C2359	mdm-miR398c	UGUGUUCUCAGGUCGCCCCUG
C2359	cme-miR398a	UGUGUUCUCAGGUCGCCCCUG
C2359	gma-miR398d	UGUGUUCUCAGGUCGCCCCUG
C2359	mes-miR398	UGUGUUCUCAGGUCGCCCCUG
C2359	csi-miR398b-3p	UGUGUUCUCAGGUCGCCCCUG
C2359	aof-miR398	UGUGUUCUCAGGUCGCCCCUG
C2360	osa-miR399a	UGCCAAAGGAGAAUUGCCCUG
C2360	osa-miR399b	UGCCAAAGGAGAAUUGCCCUG
C2360	osa-miR399c	UGCCAAAGGAGAAUUGCCCUG
C2360	sbi-miR399a	UGCCAAAGGAGAAUUGCCCUG
C2360	sbi-miR399c	UGCCAAAGGAGAAUUGCCCUG
C2360	zma-miR399a-3p	UGCCAAAGGAGAAUUGCCCUG
C2360	zma-miR399c-3p	UGCCAAAGGAGAAUUGCCCUG
C2360	sbi-miR399h	UGCCAAAGGAGAAUUGCCCUG
C2360	ptc-miR399f	UGCCAAAGGAGAAUUGCCCUG
C2360	ptc-miR399g	UGCCAAAGGAGAAUUGCCCUG
C2360	vvi-miR399a	UGCCAAAGGAGAAUUGCCCUG
C2360	vvi-miR399h	UGCCAAAGGAGAAUUGCCCUG
C2360	sbi-miR399j	UGCCAAAGGAGAAUUGCCCUG
C2360	zma-miR399h-3p	UGCCAAAGGAGAAUUGCCCUG
C2360	csi-miR399c-3p	UGCCAAAGGAGAAUUGCCCUG
C2360	tcc-miR399g	UGCCAAAGGAGAAUUGCCCUG
C2360	bdi-miR399b	UGCCAAAGGAGAAUUGCCCUG
C2360	vun-miR399b	UGCCAAAGGAGAAUUGCCCUG
C2360	mes-miR399a	UGCCAAAGGAGAAUUGCCCUG
C2360	lus-miR399b	UGCCAAAGGAGAAUUGCCCUG
C2360	lus-miR399d	UGCCAAAGGAGAAUUGCCCUG
C2360	mdm-miR399a	UGCCAAAGGAGAAUUGCCCUG
C2360	mdm-miR399b	UGCCAAAGGAGAAUUGCCCUG
C2360	mdm-miR399c	UGCCAAAGGAGAAUUGCCCUG
C2360	bdi-miR399c	UGCCAAAGGAGAAUUGCCCUG
C2360	gma-miR399i	UGCCAAAGGAGAAUUGCCCUG
C2360	ata-miR399b-3p	UGCCAAAGGAGAAUUGCCCUG
C2360	ata-miR399a-3p	UGCCAAAGGAGAAUUGCCCUG
C2361	osa-miR399e	UGCCAAAGGAGAUUUGCCCAG
C2361	osa-miR399f	UGCCAAAGGAGAUUUGCCCAG
C2361	osa-miR399g	UGCCAAAGGAGAUUUGCCCAG
C2361	sbi-miR399e	UGCCAAAGGAGAUUUGCCCAG
C2361	sbi-miR399f	UGCCAAAGGAGAUUUGCCCAG
C2361	mtr-miR399a	UGCCAAAGGAGAUUUGCCCAG
C2361	mtr-miR399e	UGCCAAAGGAGAUUUGCCCAG
C2361	mtr-miR399f	UGCCAAAGGAGAUUUGCCCAG
C2361	mtr-miR399g	UGCCAAAGGAGAUUUGCCCAG
C2361	rco-miR399e	UGCCAAAGGAGAUUUGCCCAG
C2361	gma-miR399d	UGCCAAAGGAGAUUUGCCCAG
C2361	gma-miR399e	UGCCAAAGGAGAUUUGCCCAG
C2361	gma-miR399f	UGCCAAAGGAGAUUUGCCCAG
C2361	gma-miR399g	UGCCAAAGGAGAUUUGCCCAG
C2361	lus-miR399f	UGCCAAAGGAGAUUUGCCCAG
C2361	lus-miR399g	UGCCAAAGGAGAUUUGCCCAG
C2361	mtr-miR399s-3p	UGCCAAAGGAGAUUUGCCCAG
C2361	mtr-miR399t-3p	UGCCAAAGGAGAUUUGCCCAG
C2362	osa-miR399h	UGCCAAAGGAGACUUGCCCAG
C2363	osa-miR399i	UGCCAAAGGAGAGCUGCCCUG
C2363	sbi-miR399b	UGCCAAAGGAGAGCUGCCCUG
C2363	mtr-miR399b	UGCCAAAGGAGAGCUGCCCUG
C2363	zma-miR399d-3p	UGCCAAAGGAGAGCUGCCCUG
C2363	mtr-miR399o	UGCCAAAGGAGAGCUGCCCUG
C2363	rco-miR399d	UGCCAAAGGAGAGCUGCCCUG
C2363	stu-miR399a-3p	UGCCAAAGGAGAGCUGCCCUG
C2363	stu-miR399b-3p	UGCCAAAGGAGAGCUGCCCUG
C2363	stu-miR399c-3p	UGCCAAAGGAGAGCUGCCCUG
C2363	stu-miR399d-3p	UGCCAAAGGAGAGCUGCCCUG
C2363	stu-miR399e-3p	UGCCAAAGGAGAGCUGCCCUG
C2363	stu-miR399f-3p	UGCCAAAGGAGAGCUGCCCUG
C2363	gma-miR399l	UGCCAAAGGAGAGCUGCCCUG
C2363	gma-miR399n	UGCCAAAGGAGAGCUGCCCUG
C2364	osa-miR399j	UGCCAAAGGAGAGUUGCCCUA
C2364	ptc-miR399i	UGCCAAAGGAGAGUUGCCCUA
C2364	sly-miR399	UGCCAAAGGAGAGUUGCCCUA
C2364	aqc-miR399	UGCCAAAGGAGAGUUGCCCUA
C2364	csi-miR399b-3p	UGCCAAAGGAGAGUUGCCCUA
C2364	mdm-miR399d	UGCCAAAGGAGAGUUGCCCUA
C2364	cme-miR399b	UGCCAAAGGAGAGUUGCCCUA
C2364	stu-miR399i-3p	UGCCAAAGGAGAGUUGCCCUA
C2365	osa-miR399k	UGCCAAAGGAAAUUUGCCCCG
C2365	sbi-miR399g	UGCCAAAGGAAAUUUGCCCCG
C2365	zma-miR399f-3p	UGCCAAAGGAAAUUUGCCCCG
C2368	ath-miR403-3p	UUAGAUUCACGCACAAACUCG
C2368	ptc-miR403a	UUAGAUUCACGCACAAACUCG
C2368	ptc-miR403b	UUAGAUUCACGCACAAACUCG
C2368	ptc-miR403c-3p	UUAGAUUCACGCACAAACUCG
C2368	vvi-miR403a	UUAGAUUCACGCACAAACUCG
C2368	vvi-miR403b	UUAGAUUCACGCACAAACUCG
C2368	vvi-miR403c	UUAGAUUCACGCACAAACUCG
C2368	vvi-miR403d	UUAGAUUCACGCACAAACUCG
C2368	vvi-miR403e	UUAGAUUCACGCACAAACUCG
C2368	vvi-miR403f	UUAGAUUCACGCACAAACUCG
C2368	rco-miR403a	UUAGAUUCACGCACAAACUCG
C2368	rco-miR403b	UUAGAUUCACGCACAAACUCG
C2368	aly-miR403a-3p	UUAGAUUCACGCACAAACUCG
C2368	csi-miR403a-3p	UUAGAUUCACGCACAAACUCG
C2368	tcc-miR403a	UUAGAUUCACGCACAAACUCG
C2368	tcc-miR403b	UUAGAUUCACGCACAAACUCG
C2368	bna-miR403	UUAGAUUCACGCACAAACUCG
C2368	htu-miR403a	UUAGAUUCACGCACAAACUCG
C2368	htu-miR403b	UUAGAUUCACGCACAAACUCG
C2368	htu-miR403c	UUAGAUUCACGCACAAACUCG
C2368	htu-miR403d	UUAGAUUCACGCACAAACUCG
C2368	htu-miR403e	UUAGAUUCACGCACAAACUCG
C2368	har-miR403a	UUAGAUUCACGCACAAACUCG
C2368	hpe-miR403a	UUAGAUUCACGCACAAACUCG
C2368	mdm-miR403a	UUAGAUUCACGCACAAACUCG
C2368	mdm-miR403b	UUAGAUUCACGCACAAACUCG
C2368	mes-miR403a	UUAGAUUCACGCACAAACUCG
C2368	mes-miR403b	UUAGAUUCACGCACAAACUCG
C2368	ptc-miR403d	UUAGAUUCACGCACAAACUCG
C2368	aly-miR403b-3p	UUAGAUUCACGCACAAACUCG
C2368	ppe-miR403	UUAGAUUCACGCACAAACUCG
C2368	bra-miR403-3p	UUAGAUUCACGCACAAACUCG
C2368	csi-miR403b-3p	UUAGAUUCACGCACAAACUCG
C2373	ath-miR159c	UUUGGAUUGAAGGGAGCUCCU
C2373	aly-miR159c-3p	UUUGGAUUGAAGGGAGCUCCU
C2373	cas-miR159a	UUUGGAUUGAAGGGAGCUCCU
C2374	ath-miR319c	UUGGACUGAAGGGAGCUCCUU
C2374	pvu-miR319c	UUGGACUGAAGGGAGCUCCUU
C2374	rco-miR319d	UUGGACUGAAGGGAGCUCCUU
C2374	aly-miR319c-3p	UUGGACUGAAGGGAGCUCCUU
C2374	aly-miR319d-3p	UUGGACUGAAGGGAGCUCCUU
C2374	mes-miR319g	UUGGACUGAAGGGAGCUCCUU
C2374	sly-miR319c-3p	UUGGACUGAAGGGAGCUCCUU
C2378	ath-miR172e-3p	GGAAUCUUGAUGAUGCUGCAU
C2378	osa-miR172b	GGAAUCUUGAUGAUGCUGCAU
C2378	zma-miR172e	GGAAUCUUGAUGAUGCUGCAU
C2378	ptc-miR172d	GGAAUCUUGAUGAUGCUGCAU
C2378	ptc-miR172e	GGAAUCUUGAUGAUGCUGCAU
C2378	aqc-miR172b	GGAAUCUUGAUGAUGCUGCAU
C2378	tcc-miR172c	GGAAUCUUGAUGAUGCUGCAU
C2378	bdi-miR172b	GGAAUCUUGAUGAUGCUGCAU
C2378	gma-miR172i-3p	GGAAUCUUGAUGAUGCUGCAU
C2378	gma-miR172l	GGAAUCUUGAUGAUGCUGCAU
C2378	bna-miR172b	GGAAUCUUGAUGAUGCUGCAU
C2378	bna-miR172c	GGAAUCUUGAUGAUGCUGCAU
C2378	lus-miR172g	GGAAUCUUGAUGAUGCUGCAU
C2378	nta-miR172j	GGAAUCUUGAUGAUGCUGCAU
C2378	mdm-miR172i	GGAAUCUUGAUGAUGCUGCAU
C2378	mdm-miR172j	GGAAUCUUGAUGAUGCUGCAU
C2378	mdm-miR172k	GGAAUCUUGAUGAUGCUGCAU
C2378	cme-miR172d	GGAAUCUUGAUGAUGCUGCAU
C2378	ppe-miR172c	GGAAUCUUGAUGAUGCUGCAU
C2378	bra-miR172d-3p	GGAAUCUUGAUGAUGCUGCAU
C2378	ata-miR172c-3p	GGAAUCUUGAUGAUGCUGCAU
C2379	osa-miR156k	UGACAGAAGAGAGAGAGCACA
C2379	sbi-miR156d	UGACAGAAGAGAGAGAGCACA
C2379	mtr-miR156a	UGACAGAAGAGAGAGAGCACA
C2379	gma-miR156b	UGACAGAAGAGAGAGAGCACA
C2379	zma-miR156j-5p	UGACAGAAGAGAGAGAGCACA
C2379	bdi-miR156a	UGACAGAAGAGAGAGAGCACA
C2379	rco-miR156e	UGACAGAAGAGAGAGAGCACA
C2379	far-miR156a	UGACAGAAGAGAGAGAGCACA
C2379	tcc-miR156a	UGACAGAAGAGAGAGAGCACA
C2380	osa-miR156l-5p	CGACAGAAGAGAGUGAGCAUA
C2383	osa-miR159c	AUUGGAUUGAAGGGAGCUCCA
C2384	osa-miR159d	AUUGGAUUGAAGGGAGCUCCG
C2385	osa-miR159e	AUUGGAUUGAAGGGAGCUCCU
C2385	cme-miR159b	AUUGGAUUGAAGGGAGCUCCU
C2386	osa-miR159f	CUUGGAUUGAAGGGAGCUCUA
C2389	osa-miR160e-5p	UGCCUGGCUCCCUGUAUGCCG
C2389	zma-miR160f-5p	UGCCUGGCUCCCUGUAUGCCG
C2389	mes-miR160c	UGCCUGGCUCCCUGUAUGCCG
C2389	csi-miR160b-5p	UGCCUGGCUCCCUGUAUGCCG
C2391	osa-miR160f-5p	UGCCUGGCUCCCUGAAUGCCA
C2391	ptc-miR160e-5p	UGCCUGGCUCCCUGAAUGCCA
C2391	ptc-miR160f	UGCCUGGCUCCCUGAAUGCCA
C2391	mtr-miR160c	UGCCUGGCUCCCUGAAUGCCA
C2391	sbi-miR160f	UGCCUGGCUCCCUGAAUGCCA
C2391	rco-miR160c	UGCCUGGCUCCCUGAAUGCCA
C2391	ahy-miR160-5p	UGCCUGGCUCCCUGAAUGCCA
C2391	tcc-miR160a	UGCCUGGCUCCCUGAAUGCCA
C2391	bdi-miR160e-5p	UGCCUGGCUCCCUGAAUGCCA
C2391	cme-miR160d	UGCCUGGCUCCCUGAAUGCCA
C2391	mes-miR160f	UGCCUGGCUCCCUGAAUGCCA
C2391	cpa-miR160d	UGCCUGGCUCCCUGAAUGCCA
C2391	vca-miR160-5p	UGCCUGGCUCCCUGAAUGCCA
C2391	aof-miR160a	UGCCUGGCUCCCUGAAUGCCA
C2393	osa-miR162b	UCGAUAAGCCUCUGCAUCCAG
C2393	pab-miR162b	UCGAUAAGCCUCUGCAUCCAG
C2393	pab-miR162c	UCGAUAAGCCUCUGCAUCCAG
C2398	osa-miR166k-3p	UCGGACCAGGCUUCAAUCCCU
C2398	osa-miR166l-3p	UCGGACCAGGCUUCAAUCCCU
C2398	sbi-miR166e	UCGGACCAGGCUUCAAUCCCU
C2398	zma-miR166k-3p	UCGGACCAGGCUUCAAUCCCU
C2398	zma-miR166j-3p	UCGGACCAGGCUUCAAUCCCU
C2398	sbi-miR166g	UCGGACCAGGCUUCAAUCCCU
C2398	zma-miR166n-3p	UCGGACCAGGCUUCAAUCCCU
C2398	bdi-miR166h-3p	UCGGACCAGGCUUCAAUCCCU
C2398	ata-miR5168-3p	UCGGACCAGGCUUCAAUCCCU
C2405	osa-miR169d	UAGCCAAGGAUGAAUUGCCGG
C2405	bdi-miR169l	UAGCCAAGGAUGAAUUGCCGG
C2406	osa-miR169e	UAGCCAAGGAUGACUUGCCGG
C2406	sbi-miR169e	UAGCCAAGGAUGACUUGCCGG
C2406	sbi-miR169j	UAGCCAAGGAUGACUUGCCGG
C2406	bdi-miR169b	UAGCCAAGGAUGACUUGCCGG
C2406	zma-miR169p-5p	UAGCCAAGGAUGACUUGCCGG
C2406	ssp-miR169	UAGCCAAGGAUGACUUGCCGG
C2406	mes-miR169f	UAGCCAAGGAUGACUUGCCGG
C2406	ata-miR169h-5p	UAGCCAAGGAUGACUUGCCGG
C2408	osa-miR169f.1	UAGCCAAGGAUGACUUGCCUA
C2408	osa-miR169g	UAGCCAAGGAUGACUUGCCUA
C2408	sbi-miR169c	UAGCCAAGGAUGACUUGCCUA
C2408	zma-miR169f-5p	UAGCCAAGGAUGACUUGCCUA
C2408	zma-miR169g	UAGCCAAGGAUGACUUGCCUA
C2408	zma-miR169h	UAGCCAAGGAUGACUUGCCUA
C2408	ptc-miR169r	UAGCCAAGGAUGACUUGCCUA
C2408	bna-miR169c	UAGCCAAGGAUGACUUGCCUA
C2408	bna-miR169d	UAGCCAAGGAUGACUUGCCUA
C2408	bna-miR169e	UAGCCAAGGAUGACUUGCCUA
C2408	bna-miR169f	UAGCCAAGGAUGACUUGCCUA
C2408	vvi-miR169x	UAGCCAAGGAUGACUUGCCUA
C2408	sly-miR169d	UAGCCAAGGAUGACUUGCCUA
C2408	sbi-miR169h	UAGCCAAGGAUGACUUGCCUA
C2408	sbi-miR169m	UAGCCAAGGAUGACUUGCCUA
C2408	sbi-miR169n	UAGCCAAGGAUGACUUGCCUA
C2408	aqc-miR169a	UAGCCAAGGAUGACUUGCCUA
C2408	far-miR169	UAGCCAAGGAUGACUUGCCUA
C2408	tcc-miR169d	UAGCCAAGGAUGACUUGCCUA
C2408	bdi-miR169h-5p	UAGCCAAGGAUGACUUGCCUA
C2408	ssl-miR169	UAGCCAAGGAUGACUUGCCUA
C2408	mes-miR169ab	UAGCCAAGGAUGACUUGCCUA
C2408	bdi-miR169n	UAGCCAAGGAUGACUUGCCUA
C2408	ata-miR169c-5p	UAGCCAAGGAUGACUUGCCUA
C2409	osa-miR169n	UAGCCAAGAAUGACUUGCCUA
C2409	osa-miR169o	UAGCCAAGAAUGACUUGCCUA
C2409	sbi-miR169i	UAGCCAAGAAUGACUUGCCUA
C2409	zma-miR169o-5p	UAGCCAAGAAUGACUUGCCUA
C2409	bdi-miR169d	UAGCCAAGAAUGACUUGCCUA
C2413	osa-miR171d-5p	UGUUGGCCCGGCUCACUCAGA
C2417	osa-miR172c	UGAAUCUUGAUGAUGCUGCAC
C2417	sbi-miR172e	UGAAUCUUGAUGAUGCUGCAC
C2417	egu-miR172d	UGAAUCUUGAUGAUGCUGCAC
C2417	egu-miR172e	UGAAUCUUGAUGAUGCUGCAC
C2417	egu-miR172f	UGAAUCUUGAUGAUGCUGCAC
C2419	osa-miR166g-3p	UCGGACCAGGCUUCAUUCCUC
C2419	osa-miR166h-3p	UCGGACCAGGCUUCAUUCCUC
C2419	sbi-miR166f	UCGGACCAGGCUUCAUUCCUC
C2419	zma-miR166l-3p	UCGGACCAGGCUUCAUUCCUC
C2419	zma-miR166m-3p	UCGGACCAGGCUUCAUUCCUC
C2419	mtr-miR166c	UCGGACCAGGCUUCAUUCCUC
C2419	mtr-miR166f	UCGGACCAGGCUUCAUUCCUC
C2419	aqc-miR166a	UCGGACCAGGCUUCAUUCCUC
C2419	aqc-miR166d	UCGGACCAGGCUUCAUUCCUC
C2419	pab-miR166a	UCGGACCAGGCUUCAUUCCUC
C2419	tcc-miR166c	UCGGACCAGGCUUCAUUCCUC
C2419	ssl-miR166a	UCGGACCAGGCUUCAUUCCUC
C2419	dpr-miR166a	UCGGACCAGGCUUCAUUCCUC
C2419	lus-miR166e	UCGGACCAGGCUUCAUUCCUC
C2419	cme-miR166e	UCGGACCAGGCUUCAUUCCUC
C2419	stu-miR166b	UCGGACCAGGCUUCAUUCCUC
C2419	sly-miR166c-3p	UCGGACCAGGCUUCAUUCCUC
C2422	osa-miR166i-3p	UCGGAUCAGGCUUCAUUCCUC
C2423	osa-miR171h	GUGAGCCGAACCAAUAUCACU
C2423	sbi-miR171e	GUGAGCCGAACCAAUAUCACU
C2423	zma-miR171k-3p	GUGAGCCGAACCAAUAUCACU
C2423	zma-miR171h-3p	GUGAGCCGAACCAAUAUCACU
C2429	osa-miR166m	UCGGACCAGGCUUCAUUCCCU
C2429	cas-miR166e	UCGGACCAGGCUUCAUUCCCU
C2429	csi-miR166f-3p	UCGGACCAGGCUUCAUUCCCU
C2454	zma-miR169a-3p	GGCAAGUUGUUCUUGGCUACA
C2454	zma-miR169b-3p	GGCAAGUUGUUCUUGGCUACA
C2458	zma-miR166g-5p	GGAAUGUUGUCUGGUUGGAGA
C2458	bdi-miR166d-5p	GGAAUGUUGUCUGGUUGGAGA
C2458	ata-miR166e-5p	GGAAUGUUGUCUGGUUGGAGA
C2467	mtr-miR399d	UGCCAAAGGAGAGCUGCCCUA
C2467	mtr-miR399m	UGCCAAAGGAGAGCUGCCCUA
C2467	mtr-miR399n	UGCCAAAGGAGAGCUGCCCUA
C2468	mtr-miR395a	AUGAAGUGUUUGGGGGAACUC
C2468	sbi-miR395f	AUGAAGUGUUUGGGGGAACUC
C2468	mtr-miR395c	AUGAAGUGUUUGGGGGAACUC
C2468	mtr-miR395d	AUGAAGUGUUUGGGGGAACUC
C2468	mtr-miR395e	AUGAAGUGUUUGGGGGAACUC
C2468	mtr-miR395f	AUGAAGUGUUUGGGGGAACUC
C2468	mtr-miR395i	AUGAAGUGUUUGGGGGAACUC
C2468	mtr-miR395j	AUGAAGUGUUUGGGGGAACUC
C2468	mtr-miR395l	AUGAAGUGUUUGGGGGAACUC
C2468	mtr-miR395m	AUGAAGUGUUUGGGGGAACUC
C2468	mtr-miR395n	AUGAAGUGUUUGGGGGAACUC
C2468	mtr-miR395o	AUGAAGUGUUUGGGGGAACUC
C2468	gma-miR395i	AUGAAGUGUUUGGGGGAACUC
C2468	gma-miR395j	AUGAAGUGUUUGGGGGAACUC
C2468	gma-miR395k	AUGAAGUGUUUGGGGGAACUC
C2468	gma-miR395l	AUGAAGUGUUUGGGGGAACUC
C2468	gma-miR395m	AUGAAGUGUUUGGGGGAACUC
C2468	eun-miR395-3p	AUGAAGUGUUUGGGGGAACUC
C2469	mtr-miR395b	AUGAAGUAUUUGGGGGAACUC
C2470	mtr-miR319a-5p	AGAGCUUCCUUCAGUCCACUC
C2473	sof-miR159c	CUUGGAUUGAAGGGAGCUCCU
C2473	zma-miR159c-3p	CUUGGAUUGAAGGGAGCUCCU
C2473	zma-miR159d-3p	CUUGGAUUGAAGGGAGCUCCU
C2473	sbi-miR159b	CUUGGAUUGAAGGGAGCUCCU
C2473	ptc-miR159d	CUUGGAUUGAAGGGAGCUCCU
C2475	gma-miR156e	CUGACAGAAGAUAGAGAGCAC
C2475	smo-miR156b	CUGACAGAAGAUAGAGAGCAC
C2475	mdm-miR156p	CUGACAGAAGAUAGAGAGCAC
C2475	mdm-miR156q	CUGACAGAAGAUAGAGAGCAC
C2475	mdm-miR156r	CUGACAGAAGAUAGAGAGCAC
C2475	mdm-miR156s	CUGACAGAAGAUAGAGAGCAC
C2475	pab-miR156o	CUGACAGAAGAUAGAGAGCAC
C2476	gma-miR159a-5p	GAGCUCCUUGAAGUCCAAUUG
C2491	zma-miR319b-5p	AGAGCGUCCUUCAGUCCACUC
C2491	zma-miR319d-5p	AGAGCGUCCUUCAGUCCACUC
C2504	sbi-miR171f	AUGAGCCGAACCAAUAUCACU
C2504	lus-miR171h	AUGAGCCGAACCAAUAUCACU
C2505	ptc-miR159e	CUUGGGGUGAAGGGAGCUCCU
C2506	ptc-miR159c	AUUGGAGUGAAGGGAGCUCGA
C2506	lus-miR159a	AUUGGAGUGAAGGGAGCUCGA
C2508	ptc-miR160g	UGCCUGGCUCCCUGGAUGCCA
C2508	aqc-miR160a	UGCCUGGCUCCCUGGAUGCCA
C2508	tcc-miR160c	UGCCUGGCUCCCUGGAUGCCA
C2508	cca-miR160a	UGCCUGGCUCCCUGGAUGCCA
C2508	lus-miR160c	UGCCUGGCUCCCUGGAUGCCA
C2508	lus-miR160g	UGCCUGGCUCCCUGGAUGCCA
C2509	ptc-miR160h	UGCCUGGCUCCCUGCAUGCCA
C2509	nta-miR160d	UGCCUGGCUCCCUGCAUGCCA
C2511	ptc-miR166n	UCGGACCAGGCUUCAUUCCUU
C2511	ptc-miR166o	UCGGACCAGGCUUCAUUCCUU
C2511	ptc-miR166q	UCGGACCAGGCUUCAUUCCUU
C2511	pab-miR166b	UCGGACCAGGCUUCAUUCCUU
C2511	lus-miR166f	UCGGACCAGGCUUCAUUCCUU
C2511	bdi-miR166j	UCGGACCAGGCUUCAUUCCUU
C2511	ata-miR166c-3p	UCGGACCAGGCUUCAUUCCUU
C2512	ptc-miR166p	UCGGACCAGGCUCCAUUCCUU
C2518	ptc-miR169o	AAGCCAAGGAUGACUUGCCUG
C2519	ptc-miR169q	UAGCCAAGGACGACUUGCCUG
C2520	ptc-miR169s	UCAGCCAAGGAUGACUUGCCG
C2521	ptc-miR169t	GAGCCAAGAAUGACUUGCCGG
C2521	cme-miR169r	GAGCCAAGAAUGACUUGCCGG
C2521	mes-miR169i	GAGCCAAGAAUGACUUGCCGG
C2521	mes-miR169j	GAGCCAAGAAUGACUUGCCGG
C2521	mes-miR169k	GAGCCAAGAAUGACUUGCCGG
C2522	ptc-miR169u-5p	UAGCCAAGGACGACUUGCCUA
C2524	ptc-miR169v	UAGCCAAGGAUGACUUGCCCA
C2524	ptc-miR169w	UAGCCAAGGAUGACUUGCCCA
C2524	lus-miR169a	UAGCCAAGGAUGACUUGCCCA
C2524	lus-miR169d	UAGCCAAGGAUGACUUGCCCA
C2533	ptc-miR172g-3p	GGAAUCUUGAUGAUGCUGCAG
C2533	ptc-miR172h-3p	GGAAUCUUGAUGAUGCUGCAG
C2533	vvi-miR172c	GGAAUCUUGAUGAUGCUGCAG
C2533	gma-miR172c	GGAAUCUUGAUGAUGCUGCAG
C2533	rco-miR172	GGAAUCUUGAUGAUGCUGCAG
C2533	lus-miR172e	GGAAUCUUGAUGAUGCUGCAG
C2533	lus-miR172i	GGAAUCUUGAUGAUGCUGCAG
C2533	mdm-miR172l	GGAAUCUUGAUGAUGCUGCAG
C2533	cme-miR172a	GGAAUCUUGAUGAUGCUGCAG
C2533	mes-miR172e	GGAAUCUUGAUGAUGCUGCAG
C2533	mes-miR172f	GGAAUCUUGAUGAUGCUGCAG
C2533	stu-miR172d-3p	GGAAUCUUGAUGAUGCUGCAG
C2533	ppe-miR172d	GGAAUCUUGAUGAUGCUGCAG
C2533	sly-miR172d	GGAAUCUUGAUGAUGCUGCAG
C2535	ptc-miR172i	AGAAUCCUGAUGAUGCUGCAA
C2539	ptc-miR396f	UUCCACGGCUUUCUUGAACUG
C2539	mdm-miR396f	UUCCACGGCUUUCUUGAACUG
C2539	mdm-miR396g	UUCCACGGCUUUCUUGAACUG
C2539	cme-miR396e	UUCCACGGCUUUCUUGAACUG
C2539	eun-miR396a-5p	UUCCACGGCUUUCUUGAACUG
C2539	aof-miR396a	UUCCACGGCUUUCUUGAACUG
C2540	ptc-miR396g-5p	UUCCACGGCUUUCUUGAACUU
C2540	pab-miR396b	UUCCACGGCUUUCUUGAACUU
C2540	pab-miR396c	UUCCACGGCUUUCUUGAACUU
C2540	tcc-miR396d	UUCCACGGCUUUCUUGAACUU
C2540	pab-miR396i	UUCCACGGCUUUCUUGAACUU
C2540	pab-miR396j	UUCCACGGCUUUCUUGAACUU
C2540	pab-miR396k	UUCCACGGCUUUCUUGAACUU
C2540	pab-miR396l	UUCCACGGCUUUCUUGAACUU
C2540	pab-miR396m	UUCCACGGCUUUCUUGAACUU
C2540	pab-miR396n	UUCCACGGCUUUCUUGAACUU
C2540	pab-miR396o	UUCCACGGCUUUCUUGAACUU
C2540	pab-miR396p	UUCCACGGCUUUCUUGAACUU
C2540	pab-miR396q	UUCCACGGCUUUCUUGAACUU
C2540	pab-miR396r	UUCCACGGCUUUCUUGAACUU
C2540	pab-miR396s	UUCCACGGCUUUCUUGAACUU
C2540	pab-miR396t	UUCCACGGCUUUCUUGAACUU
C2542	ptc-miR397b	CCAUUGAGUGCAGCGUUGAUG
C2542	dpr-miR397	CCAUUGAGUGCAGCGUUGAUG
C2545	ptc-miR399d	UGCCAAAGAAGAUUUGCCCCG
C2545	mtr-miR399r	UGCCAAAGAAGAUUUGCCCCG
C2546	ptc-miR399h	UGCCAAAGGAGAGUUUCCCUG
C2549	ptc-miR399e	CGCCAAAGGAGAGUUGCCCUC
C2564	ppt-miR319c	CUUGGACUGAAGGGAGCUCCC
C2564	ppt-miR319d-3p	CUUGGACUGAAGGGAGCUCCC
C2564	ppt-miR319e	CUUGGACUGAAGGGAGCUCCC
C2564	csi-miR159c-3p	CUUGGACUGAAGGGAGCUCCC
C2588	ppt-miR390c-5p	GAGCUCAGGAGGGAUAGCGCC
C2590	mtr-miR395g	UUGAAGUGUUUGGGGGAACUC
C2590	cme-miR395b	UUGAAGUGUUUGGGGGAACUC
C2590	cme-miR395c	UUGAAGUGUUUGGGGGAACUC
C2591	mtr-miR395h	AUGAAGUGUUUGGGGGAACUU
C2592	mtr-miR395k	UUGAAGCGUUUGGGGGAACUC
C2593	osa-miR395o	AUGAAGUGUUUGGAGGAACUC
C2669	mtr-miR166b	UCGGACCAGGCUUCAUUCCUA
C2671	mtr-miR169d-5p	AAGCCAAGGAUGACUUGCCGG
C2671	gma-miR169s-5p	AAGCCAAGGAUGACUUGCCGG
C2672	mtr-miR169e-5p	GAGCCAAGGAUGACUUGCCGG
C2672	vvi-miR169m	GAGCCAAGGAUGACUUGCCGG
C2672	vvi-miR169p	GAGCCAAGGAUGACUUGCCGG
C2672	vvi-miR169n	GAGCCAAGGAUGACUUGCCGG
C2672	vvi-miR169q	GAGCCAAGGAUGACUUGCCGG
C2675	mtr-miR169f	AAGCCAAGGAUGACUUGCCUA
C2677	mtr-miR399k	UGCCAAAGAAGAUUUGCCCUG
C2678	mtr-miR319b-5p	GAGCUUUCUUUAGUCCACUCA
C2679	mtr-miR171c	UGAUUGAGCCGUGCCAAUAUU
C2680	mtr-miR172a	AGAAUCCUGAUGAUGCUGCAG
C2680	bdi-miR172d	AGAAUCCUGAUGAUGCUGCAG
C2680	ghr-miR172	AGAAUCCUGAUGAUGCUGCAG
C2688	ppt-miR160b	CGCCUGGCUCCCUGUAUGCCA
C2688	ppt-miR160i	CGCCUGGCUCCCUGUAUGCCA
C2689	ppt-miR160c	CGCCUGGCUCCCUGCAUGCCA
C2690	ppt-miR160d	CGCCUGGCUCCCUGCAUGCCG
C2723	bna-miR156a	UGACAGAAGAGAGUGAGCACA
C2723	rco-miR156a	UGACAGAAGAGAGUGAGCACA
C2723	rco-miR156b	UGACAGAAGAGAGUGAGCACA
C2723	rco-miR156c	UGACAGAAGAGAGUGAGCACA
C2723	rco-miR156d	UGACAGAAGAGAGUGAGCACA
C2723	hvu-miR156a	UGACAGAAGAGAGUGAGCACA
C2723	tae-miR156	UGACAGAAGAGAGUGAGCACA
C2723	ssp-miR156	UGACAGAAGAGAGUGAGCACA
C2723	ssl-miR156	UGACAGAAGAGAGUGAGCACA
C2723	hvu-miR156b	UGACAGAAGAGAGUGAGCACA
C2724	pta-miR159c	CUUGGAUUGAAGGGAGCUCCC
C2724	smo-miR159	CUUGGAUUGAAGGGAGCUCCC
C2736	ppt-miR166j	UCCGGACCAGGCUUCAUUCCC
C2736	ppt-miR166k	UCCGGACCAGGCUUCAUUCCC
C2736	ppt-miR166l	UCCGGACCAGGCUUCAUUCCC
C2737	ppt-miR166m	UCGGACCAGGCAUCAUUCCUU
C2773	ppt-miR1030a	UCUGCAUCUGCACCUGCACCA
C2773	ppt-miR1030b	UCUGCAUCUGCACCUGCACCA
C2773	ppt-miR1030c	UCUGCAUCUGCACCUGCACCA
C2773	ppt-miR1030d	UCUGCAUCUGCACCUGCACCA
C2773	ppt-miR1030e	UCUGCAUCUGCACCUGCACCA
C2773	ppt-miR1030f	UCUGCAUCUGCACCUGCACCA
C2773	ppt-miR1030g	UCUGCAUCUGCACCUGCACCA
C2774	ppt-miR1030h	UCUGCAUCUGCACCUGCACCG
C2775	ppt-miR1030i	CCUGCAUCUGCACCUGCACCG
C2776	ppt-miR1030j	CCUGCAUCUGCACCUGCACCA
C2907	bna-miR169m	UGAGCCAAAGAUGACUUGCCG
C2910	vvi-miR159a	CUUGGAGUGAAGGGAGCUCUC
C2910	vvi-miR159b	CUUGGAGUGAAGGGAGCUCUC
C2912	vvi-miR169y	UAGCGAAGGAUGACUUGCCUA
C2913	vvi-miR169r	UGAGUCAAGGAUGACUUGCCG
C2913	vvi-miR169u	UGAGUCAAGGAUGACUUGCCG
C2919	vvi-miR319g	UUGGACUGAAGGGAGCUCCCA
C2919	mtr-miR319c-3p	UUGGACUGAAGGGAGCUCCCA
C2920	vvi-miR396a	UUCCACAGCUUUCUUGAACUA
C2920	pab-miR396a-5p	UUCCACAGCUUUCUUGAACUA
C2921	vvi-miR399g	UGCCAAAGGAGAUUUGCCCCU
C2936	osa-miR169r-5p	UAGCCAAGGAUGAUUUGCCUG
C2936	sbi-miR169o	UAGCCAAGGAUGAUUUGCCUG
C2950	gma-miR159b-3p	AUUGGAGUGAAGGGAGCUCCA
C2950	mtr-miR159b	AUUGGAGUGAAGGGAGCUCCA
C2950	gma-miR159f-3p	AUUGGAGUGAAGGGAGCUCCA
C2951	gma-miR159c	AUUGGAGUGAAGGGAGCUCCG
C2952	gma-miR169c	AAGCCAAGGAUGACUUGCCGA
C2955	gma-miR171b-3p	CGAGCCGAAUCAAUAUCACUC
C2955	csi-miR171b-3p	CGAGCCGAAUCAAUAUCACUC
C2955	mtr-miR171h	CGAGCCGAAUCAAUAUCACUC
C2955	mtr-miR171g	CGAGCCGAAUCAAUAUCACUC
C2955	ppe-miR171d-3p	CGAGCCGAAUCAAUAUCACUC
C2967	vvi-miR169b	UGAGCCAAGGAUGGCUUGCCG
C2967	vvi-miR169h	UGAGCCAAGGAUGGCUUGCCG
C2968	vvi-miR169i	GAGCCAAGGAUGACUGGCCGU
C2969	vvi-miR169l	GAGCCAAGGAUGACUUGCCGU
C2970	vvi-miR169o	GAGCCAAGGAUGACUUGCCGC
C2971	vvi-miR169v	AAGCCAAGGAUGAAUUGCCGG
C2971	cme-miR169g	AAGCCAAGGAUGAAUUGCCGG
C2972	vvi-miR171g	UUGAGCCGAACCAAUAUCACC
C2973	vvi-miR319e	UUUGGACUGAAGGGAGCUCCU
C2973	csi-miR159d	UUUGGACUGAAGGGAGCUCCU
C2973	tcc-miR319	UUUGGACUGAAGGGAGCUCCU
C2973	atr-miR319b	UUUGGACUGAAGGGAGCUCCU
C2973	atr-miR319d	UUUGGACUGAAGGGAGCUCCU
C2973	atr-miR319e	UUUGGACUGAAGGGAGCUCCU
C2973	fve-miR319	UUUGGACUGAAGGGAGCUCCU
C2973	cas-miR319c	UUUGGACUGAAGGGAGCUCCU
C2973	aof-miR319b	UUUGGACUGAAGGGAGCUCCU
C2977	vvi-miR399i	CGCCAAAGGAGAGUUGCCCUG
C2977	tcc-miR399a	CGCCAAAGGAGAGUUGCCCUG
C2977	pab-miR399b	CGCCAAAGGAGAGUUGCCCUG
C2977	pab-miR399c	CGCCAAAGGAGAGUUGCCCUG
C3019	osa-miR827	UUAGAUGACCAUCAGCAAACA
C3019	zma-miR827-3p	UUAGAUGACCAUCAGCAAACA
C3019	bdi-miR827-3p	UUAGAUGACCAUCAGCAAACA
C3019	ssp-miR827	UUAGAUGACCAUCAGCAAACA
C3055	ath-miR2111a-5p	UAAUCUGCAUCCUGAGGUUUA
C3055	ath-miR2111b-5p	UAAUCUGCAUCCUGAGGUUUA
C3055	bna-miR2111b-5p	UAAUCUGCAUCCUGAGGUUUA
C3055	bna-miR2111a-5p	UAAUCUGCAUCCUGAGGUUUA
C3055	mtr-miR2111c	UAAUCUGCAUCCUGAGGUUUA
C3055	mtr-miR2111d-5p	UAAUCUGCAUCCUGAGGUUUA
C3055	mtr-miR2111e-5p	UAAUCUGCAUCCUGAGGUUUA
C3055	mtr-miR2111g-5p	UAAUCUGCAUCCUGAGGUUUA
C3055	mtr-miR2111h	UAAUCUGCAUCCUGAGGUUUA
C3055	mtr-miR2111i	UAAUCUGCAUCCUGAGGUUUA
C3055	mtr-miR2111m-5p	UAAUCUGCAUCCUGAGGUUUA
C3055	mtr-miR2111n	UAAUCUGCAUCCUGAGGUUUA
C3055	mtr-miR2111o	UAAUCUGCAUCCUGAGGUUUA
C3055	mtr-miR2111b	UAAUCUGCAUCCUGAGGUUUA
C3055	mtr-miR2111j	UAAUCUGCAUCCUGAGGUUUA
C3055	mtr-miR2111k	UAAUCUGCAUCCUGAGGUUUA
C3055	aly-miR2111a-5p	UAAUCUGCAUCCUGAGGUUUA
C3055	aly-miR2111b-5p	UAAUCUGCAUCCUGAGGUUUA
C3055	lja-miR2111-5p	UAAUCUGCAUCCUGAGGUUUA
C3055	bra-miR2111a-5p	UAAUCUGCAUCCUGAGGUUUA
C3055	bra-miR2111b-5p	UAAUCUGCAUCCUGAGGUUUA
C3055	tcc-miR2111	UAAUCUGCAUCCUGAGGUUUA
C3055	mtr-miR2111f	UAAUCUGCAUCCUGAGGUUUA
C3055	mtr-miR2111a-5p	UAAUCUGCAUCCUGAGGUUUA
C3055	gma-miR2111b	UAAUCUGCAUCCUGAGGUUUA
C3055	gma-miR2111c	UAAUCUGCAUCCUGAGGUUUA
C3055	gma-miR2111e	UAAUCUGCAUCCUGAGGUUUA
C3055	gma-miR2111f	UAAUCUGCAUCCUGAGGUUUA
C3055	bna-miR2111d	UAAUCUGCAUCCUGAGGUUUA
C3055	mdm-miR2111a	UAAUCUGCAUCCUGAGGUUUA
C3055	mdm-miR2111b	UAAUCUGCAUCCUGAGGUUUA
C3055	cme-miR2111a	UAAUCUGCAUCCUGAGGUUUA
C3055	cme-miR2111b	UAAUCUGCAUCCUGAGGUUUA
C3055	mes-miR2111a	UAAUCUGCAUCCUGAGGUUUA
C3055	mes-miR2111b	UAAUCUGCAUCCUGAGGUUUA
C3055	aly-miR2111c-5p	UAAUCUGCAUCCUGAGGUUUA
C3055	ppe-miR2111a	UAAUCUGCAUCCUGAGGUUUA
C3055	ppe-miR2111b	UAAUCUGCAUCCUGAGGUUUA
C3055	ppe-miR2111c	UAAUCUGCAUCCUGAGGUUUA
C3055	ppe-miR2111d	UAAUCUGCAUCCUGAGGUUUA
C3155	aqc-miR159	UUUGGACUGAAGGGAGCUCUA
C3182	zma-miR159h-3p	UUUGGAGUGAAGGGAGCUCUG
C3182	zma-miR159i-3p	UUUGGAGUGAAGGGAGCUCUG
C3191	zma-miR169r-3p	GGCAAGUUGUCCUUGGCUACA
C3191	aly-miR169a-3p	GGCAAGUUGUCCUUGGCUACA
C3191	ata-miR169d-3p	GGCAAGUUGUCCUUGGCUACA
C3197	zma-miR395o-3p	GUGAAGUGUUUGGGUGAACUC
C3201	zma-miR397a-5p	UCAUUGAGCGCAGCGUUGAUG
C3201	zma-miR397b-5p	UCAUUGAGCGCAGCGUUGAUG
C3204	zma-miR398a-3p	UGUGUUCUCAGGUCGCCCCCG
C3204	zma-miR398b-3p	UGUGUUCUCAGGUCGCCCCCG
C3204	sbi-miR398	UGUGUUCUCAGGUCGCCCCCG
C3204	tae-miR398	UGUGUUCUCAGGUCGCCCCCG
C3204	ata-miR398f-3p	UGUGUUCUCAGGUCGCCCCCG
C3204	ata-miR398g-3p	UGUGUUCUCAGGUCGCCCCCG
C3207	zma-miR399g-3p	UGCCAAAGGGGAUUUGCCCGG
C3207	sbi-miR399k	UGCCAAAGGGGAUUUGCCCGG
C3216	sbi-miR172f	AGAAUCCUGAUGAUGCUGCAC
C3220	csi-miR160a-5p	GCCUGGCUCCCUGUAUGCCAU
C3222	csi-miR169a	GAGCCAAGAAUGACUUGCCGA
C3222	mes-miR169n	GAGCCAAGAAUGACUUGCCGA
C3231	ghr-miR827a	UUAGAUGACCAUCAACAAACA
C3231	ghr-miR827b	UUAGAUGACCAUCAACAAACA
C3231	ghr-miR827c	UUAGAUGACCAUCAACAAACA
C3231	csi-miR827	UUAGAUGACCAUCAACAAACA
C3231	tcc-miR827	UUAGAUGACCAUCAACAAACA
C3231	mes-miR827	UUAGAUGACCAUCAACAAACA
C3231	ppe-miR827	UUAGAUGACCAUCAACAAACA
C3231	fve-miR827	UUAGAUGACCAUCAACAAACA
C3231	aof-miR827	UUAGAUGACCAUCAACAAACA
C3235	aly-miR156d-3p	GCUCACUCUCUUUCUGUCAUA
C3235	cas-miR156d-3p	GCUCACUCUCUUUCUGUCAUA
C3237	aly-miR156f-3p	GCUCACUCUCUAUCUGUCACC
C3237	bra-miR156b-3p	GCUCACUCUCUAUCUGUCACC
C3237	bra-miR156d-3p	GCUCACUCUCUAUCUGUCACC
C3237	csi-miR156c-3p	GCUCACUCUCUAUCUGUCACC
C3244	aly-miR319b-5p	AGAGCUUUCUUCGGUCCACUC
C3244	cas-miR319b	AGAGCUUUCUUCGGUCCACUC
C3249	aly-miR162a-5p	GGAGGCAGCGGUUCAUCGAUC
C3249	aly-miR162b-5p	GGAGGCAGCGGUUCAUCGAUC
C3249	stu-miR162a-5p	GGAGGCAGCGGUUCAUCGAUC
C3249	stu-miR162b-5p	GGAGGCAGCGGUUCAUCGAUC
C3249	bra-miR162-5p	GGAGGCAGCGGUUCAUCGAUC
C3249	eun-miR162-5p	GGAGGCAGCGGUUCAUCGAUC
C3249	fve-miR162-5p	GGAGGCAGCGGUUCAUCGAUC
C3258	aly-miR169n-5p	UAGCCAAAGAUGACUUGCCUG
C3258	cme-miR169o	UAGCCAAAGAUGACUUGCCUG
C3258	cme-miR169d	UAGCCAAAGAUGACUUGCCUG
C3258	cme-miR169c	UAGCCAAAGAUGACUUGCCUG
C3262	aly-miR390b-3p	CGCUAUCCAUCCUGAGUUCCA
C3367	ahy-miR156c	UUGACAGAAGAGAGAGAGCAC
C3367	far-miR156b	UUGACAGAAGAGAGAGAGCAC
C3367	mdm-miR156t	UUGACAGAAGAGAGAGAGCAC
C3367	mdm-miR156u	UUGACAGAAGAGAGAGAGCAC
C3367	mdm-miR156v	UUGACAGAAGAGAGAGAGCAC
C3367	mdm-miR156w	UUGACAGAAGAGAGAGAGCAC
C3367	mes-miR156k	UUGACAGAAGAGAGAGAGCAC
C3384	vvi-miR2111-5p	UAAUCUGCAUCCUGAGGUCUA
C3388	aly-miR395i	CUGAAGUGUUUGGAGGAACUC
C3388	cca-miR395b	CUGAAGUGUUUGGAGGAACUC
C3388	cca-miR395c	CUGAAGUGUUUGGAGGAACUC
C3388	lus-miR395e	CUGAAGUGUUUGGAGGAACUC
C3452	pab-miR395	CUGAAGUGUUUGGAGGAACUU
C3453	pab-miR397b	UCAUUGAGUGCAGCGUUGACG
C3456	hvu-miR169	AAGCCAAGGAUGAGUUGCCUG
C3458	hvu-miR397a	CCGUUGAGUGCAGCGUUGAUG
C3472	csi-miR159a-5p	GAGCUCCUUGAAGUCCAAAAG
C3473	csi-miR166c-5p	GGGAAUGUUGUCUGGUUCGAG
C3476	csi-miR396a-3p	AUUCAAGAAAGCUGUGGAAAA
C3479	csi-miR399d-5p	GGGCACCUCUUACUUGGCAUG
C3485	csi-miR477c-5p	ACUCUCCCUCAAGGGCUUCGC
C3491	csi-miR530a-5p	UGCAUUUGCACCUGCACCUUG
C3493	csi-miR530b-5p	UGCAUUUGCACCUGCAUCUUG
C3512	tcc-miR169f	AAGCCAAGAAUGACUUGCCUG
C3513	tcc-miR169g	UAGCCAGGGAUGACUUGCCUA
C3514	tcc-miR169i	UAGCCAAGGAUGAGUUGCCUG
C3516	tcc-miR172d	AGAAUCCUGAUGAUGCUGCAU
C3517	tcc-miR399c	UGCCAAUGGAGAUUUGCCCAG
C3518	tcc-miR399e	CGCCAAAGGAGAAUUGCCCUG
C3518	csi-miR399f-3p	CGCCAAAGGAGAAUUGCCCUG
C3519	tcc-miR399f	UGCCAGAGGAGAUUUGCCCUG
C3521	gma-miR166h-3p	UCUCGGACCAGGCUUCAUUCC
C3521	bdi-miR166f	UCUCGGACCAGGCUUCAUUCC
C3521	gma-miR166k	UCUCGGACCAGGCUUCAUUCC
C3521	atr-miR166b	UCUCGGACCAGGCUUCAUUCC
C3521	pab-miR166e	UCUCGGACCAGGCUUCAUUCC
C3521	csi-miR166b-3p	UCUCGGACCAGGCUUCAUUCC
C3521	csi-miR166d-3p	UCUCGGACCAGGCUUCAUUCC
C3521	csi-miR166g-3p	UCUCGGACCAGGCUUCAUUCC
C3521	aof-miR166a	UCUCGGACCAGGCUUCAUUCC
C3645	bdi-miR162	UCGAUAAACCUCUGCAUCCGG
C3645	pab-miR162a	UCGAUAAACCUCUGCAUCCGG
C3659	bdi-miR319b-5p	AGAGCUCUCUUCAGUCCACUC
C3659	mtr-miR319d-5p	AGAGCUCUCUUCAGUCCACUC
C3660	bdi-miR319b-3p	UUGGACUGAAGGGUGCUCCCU
C3728	gma-miR403a	UUAGAUUCACGCACAAACUUG
C3728	gma-miR403b	UUAGAUUCACGCACAAACUUG
C3733	gma-miR156k	UUGACAGAAGAGAGUGAGCAC
C3733	gma-miR156n	UUGACAGAAGAGAGUGAGCAC
C3733	gma-miR156o	UUGACAGAAGAGAGUGAGCAC
C3733	fve-miR156b	UUGACAGAAGAGAGUGAGCAC
C3733	fve-miR156a	UUGACAGAAGAGAGUGAGCAC
C3733	fve-miR156c	UUGACAGAAGAGAGUGAGCAC
C3733	fve-miR156e	UUGACAGAAGAGAGUGAGCAC
C3734	gma-miR166j-3p	UCGGACCAGGCUUCAUUCCCG
C3734	cpa-miR166d	UCGGACCAGGCUUCAUUCCCG
C3735	gma-miR169j-5p	UAGCCAAGAAUGACUUGCCGG
C3737	gma-miR169k	CAGCCAAGAAUGACUUGCCGG
C3737	gma-miR169l-5p	CAGCCAAGAAUGACUUGCCGG
C3737	mes-miR169l	CAGCCAAGAAUGACUUGCCGG
C3737	mes-miR169m	CAGCCAAGAAUGACUUGCCGG
C3890	ssl-miR398	UGUGUUCUCAGGUCACCCCUC
C3890	lus-miR398d	UGUGUUCUCAGGUCACCCCUC
C3890	lus-miR398e	UGUGUUCUCAGGUCACCCCUC
C3891	ssl-miR399	UGCCAAAGGAGAAUUGCCCGG
C3893	vun-miR319b	CUUGGACUGAAGGGAGCUCCU
C3893	mes-miR319h	CUUGGACUGAAGGGAGCUCCU
C3929	gma-miR172k	UGAAUCUUGAUGAUGCUGCAU
C3931	gma-miR156q	UGACAGAAGAGAGUGAGCACU
C3931	gma-miR156s	UGACAGAAGAGAGUGAGCACU
C3935	gma-miR396j	AUUCAAGAUAGCUGUGGAAAA
C3940	gma-miR171r	CGAGCCGAAUCAAUACCACUC
C3940	gma-miR171s	CGAGCCGAAUCAAUACCACUC
C3941	gma-miR395d	UGAAGUGUUUGGGGGAACUUU
C3941	gma-miR395e	UGAAGUGUUUGGGGGAACUUU
C3941	gma-miR395f	UGAAGUGUUUGGGGGAACUUU
C3941	gma-miR395g	UGAAGUGUUUGGGGGAACUUU
C3942	gma-miR169u	CAGCCAAGGAUGACUUGCCGU
C3982	bna-miR162a	UCGAUAAACCUGUGCAUCCAG
C3985	bna-miR2111c	UAAUCUGCAUCCUGGGGUUUA
C3985	bra-miR2111-5p	UAAUCUGCAUCCUGGGGUUUA
C3993	cca-miR156b	UGACAGAAGAGAGUGAGCAUA
C3994	cca-miR169a	UAGCCAAGGAUGACUUGCCUU
C3994	nta-miR169t	UAGCCAAGGAUGACUUGCCUU
C3997	cca-miR390	AAGCUCAGGAGGGAUAGCGUC
C3998	cca-miR395a	UUGAAGUGUUUGGGGGGACUC
C4013	lus-miR172j	GCAGCAUCAUCAAGAUUCCCA
C4018	nta-miR172b	AGAAUCAUGAUGAUGCUGCAU
C4019	nta-miR399a	CGCCAAAGGAGAGCUGCCCUG
C4019	nta-miR399b	CGCCAAAGGAGAGCUGCCCUG
C4019	nta-miR399c	CGCCAAAGGAGAGCUGCCCUG
C4019	nta-miR399d	CGCCAAAGGAGAGCUGCCCUG
C4019	nta-miR399e	CGCCAAAGGAGAGCUGCCCUG
C4019	nta-miR399f	CGCCAAAGGAGAGCUGCCCUG
C4019	nta-miR399g	CGCCAAAGGAGAGCUGCCCUG
C4019	stu-miR399j-3p	CGCCAAAGGAGAGCUGCCCUG
C4019	stu-miR399k-3p	CGCCAAAGGAGAGCUGCCCUG
C4019	stu-miR399l-3p	CGCCAAAGGAGAGCUGCCCUG
C4019	stu-miR399m-3p	CGCCAAAGGAGAGCUGCCCUG
C4019	stu-miR399n-3p	CGCCAAAGGAGAGCUGCCCUG
C4019	stu-miR399o-3p	CGCCAAAGGAGAGCUGCCCUG
C4020	nta-miR477a	ACUCUCCCUCAAGGGCUUCUG
C4021	nta-miR477b	UCUCUCCCUCAAGGGCUUCUC
C4022	nta-miR827	UUAGAUGAACAUCAACAAACA
C4022	stu-miR827-3p	UUAGAUGAACAUCAACAAACA
C4022	sly-miR827	UUAGAUGAACAUCAACAAACA
C4091	ppe-miR169e-5p	UGAGCCAAGGAUGACUUGCCA
C4091	ppe-miR169d	UGAGCCAAGGAUGACUUGCCA
C4112	ppe-miR398b	CGUGUUCUCAGGUCGCCCCUG
C4118	gma-miR395h	AUGAAGUGUUUGGGAGAACUC
C4174	ptc-miR2111a	UAAUCUGCAUCCUGAGGUUUG
C4174	ptc-miR2111b	UAAUCUGCAUCCUGAGGUUUG
C4174	csi-miR2111-5p	UAAUCUGCAUCCUGAGGUUUG
C4179	pde-miR159	UUUGGUUUGAAGGGAGCUCUA
C4180	pde-miR169	CAGCCAAGGAUGACUUGCCUA
C4188	cln-miR162	UUGAUAAACCUCUGCAUCCAG
C4190	mdm-miR169c	UAGCCAAGGAUGACUUGCCCG
C4190	mdm-miR169d	UAGCCAAGGAUGACUUGCCCG
C4190	mes-miR169r	UAGCCAAGGAUGACUUGCCCG
C4190	mes-miR169t	UAGCCAAGGAUGACUUGCCCG
C4190	mes-miR169v	UAGCCAAGGAUGACUUGCCCG
C4190	mes-miR169x	UAGCCAAGGAUGACUUGCCCG
C4190	mes-miR169z	UAGCCAAGGAUGACUUGCCCG
C4192	mdm-miR171i	UGAGCCGAACCAAUAUCACUC
C4192	stu-miR479	UGAGCCGAACCAAUAUCACUC
C4192	ata-miR171a-3p	UGAGCCGAACCAAUAUCACUC
C4192	aof-miR479	UGAGCCGAACCAAUAUCACUC
C4194	mdm-miR396a	UUCCACAGCUUUCUUGAACAG
C4195	mdm-miR397a	UUGAGUGCAGCGUUGAUGAAA
C4195	mdm-miR397b	UUGAGUGCAGCGUUGAUGAAA
C4201	mdm-miR827	UUAGAUGACCAUCAACGAACA
C4219	cme-miR169q	UGAGCCAAAGAUGACUUGCCU
C4219	cme-miR169s	UGAGCCAAAGAUGACUUGCCU
C4219	cme-miR169p	UGAGCCAAAGAUGACUUGCCU
C4220	cme-miR399d	UGCCAAAGGAGAGUUGCCCUU
C4220	cme-miR399e	UGCCAAAGGAGAGUUGCCCUU
C4220	mdm-miR399k	UGCCAAAGGAGAGUUGCCCUU
C4221	cme-miR169k	UGAGCCAAGGAUGACUUGCCU
C4221	fve-miR169e	UGAGCCAAGGAUGACUUGCCU
C4226	cme-miR169b	UAGCCAAAAAUGACUUGCCUG
C4226	cme-miR169a	UAGCCAAAAAUGACUUGCCUG
C4236	sbi-miR6218-3p	ACAAGUUUCGUGAUUUUUGGA
C4266	ghr-miR169b	CAGCCAAGGAUGAUUUGCCGG
C4269	mes-miR159c	AUUGGAGUGAAGGGAGCUCUG
C4269	mes-miR159d	AUUGGAGUGAAGGGAGCUCUG
C4270	mes-miR166i	UUGGACCAGGCUUCAUUCCCC
C4273	mes-miR477h	ACUCUCCCUCAAGGGCUUCAG
C4274	mes-miR477i	ACUCUCCCUCAAGGGCUUCCG
C4274	aof-miR477a	ACUCUCCCUCAAGGGCUUCCG
C4275	mes-miR530b	UGCAUUUGCACCUGCACCUUA
C4279	lja-miR171c	UGAGCCGAAUCAAUAUCACUC
C4318	ama-miR156	CUGACAGAAGAGAGUGAGCAC
C4325	bdi-miR156g-3p	GCUCACCCUCUCUCUGUCAGC
C4325	bdi-miR156i-3p	GCUCACCCUCUCUCUGUCAGC
C4325	ata-miR156a-3p	GCUCACCCUCUCUCUGUCAGC
C4325	ata-miR156e-3p	GCUCACCCUCUCUCUGUCAGC
C4471	stu-miR319a-5p	AGAGCUUUCUUCGGUCCACAC
C4477	stu-miR477a-5p	CCUCUCCCUCAAGGGCUUCUC
C4478	stu-miR477b-5p	ACUCUCCCUCAAAGGCUUCUG
C4479	stu-miR530	UCUGCAUUUGCACCUGCACCU
C4479	ppe-miR530	UCUGCAUUUGCACCUGCACCU
C4479	eun-miR530-5p	UCUGCAUUUGCACCUGCACCU
C4492	ppe-miR169k	GAGCCAAGGAUGAAUUGCCGG
C4492	ppe-miR169l	GAGCCAAGGAUGAAUUGCCGG
C4496	ppe-miR396a	UUCCACAGCUUUCUUGAACGU
C4497	ppe-miR399a	CGCCAAAGGAGAGUUGCCCUU
C4498	ppe-miR399b	UCUGCCAAAGGAGAAUUGCCC
C4499	ppe-miR399c	UGCCAAAGAAGAGUUGCCCUA
C4499	ppe-miR399d	UGCCAAAGAAGAGUUGCCCUA
C4499	ppe-miR399e	UGCCAAAGAAGAGUUGCCCUA
C4499	ppe-miR399f	UGCCAAAGAAGAGUUGCCCUA
C4499	ppe-miR399g	UGCCAAAGAAGAGUUGCCCUA
C4499	ppe-miR399h	UGCCAAAGAAGAGUUGCCCUA
C4499	ppe-miR399i	UGCCAAAGAAGAGUUGCCCUA
C4499	ppe-miR399j	UGCCAAAGAAGAGUUGCCCUA
C4499	ppe-miR399k	UGCCAAAGAAGAGUUGCCCUA
C4499	ppe-miR399l	UGCCAAAGAAGAGUUGCCCUA
C4531	cpa-miR172a	GGGAAUCUUGAUGAUGCUGCA
C4531	cpa-miR172b	GGGAAUCUUGAUGAUGCUGCA
C4540	lus-miR398f	GGUGUUCUCAGGUCGCCCCUG
C4571	atr-miR390.1	UAAAGCUCAGGAGGGAUAGCG
C4573	atr-miR396d	CUCCACGGCUUUCUUGAACUU
C4574	atr-miR397a	UCCUUGAGUGCAGCGUUGAUG
C4575	atr-miR397b	UCAUUGAGUGCAGCGUUGGUG
C4632	gra-miR166c	UAUAUGAUCUCGGACCAGGCU
C4662	sly-miR319c-5p	AGAGCUUCCUUCAGCCCACUC
C4664	sly-miR403-3p	CUAGAUUCACGCACAAGCUCG
C4702	bdi-miR171f	UGAGCCGAACCAAUAUCACCC
C4703	bdi-miR530a	UGCAUUUGCACCUGCACCUAC
C4703	bdi-miR530b	UGCAUUUGCACCUGCACCUAC
C4781	bra-miR390-3p	CGCUGUCCAUCCUGAGUUUCA
C4787	bra-miR172c-5p	GCAUCAUCAUCAAGAUUCAGA
C4805	gma-miR319p	UUUUGGACUGAAGGGAGCUCC
C4814	gma-miR319q	UGGACUGAAGGGAGCUCCUUC
C4844	ata-miR172a-3p	AGAAUCUUGAUGAUGCUGCGU
C4887	gma-miR1446	UUCUGAACUCUCUCCCUCAAU
C4889	vca-miR166a-5p	GGAAUGUUGUCUGGUUCGAAA
C4919	eun-miR172b-5p	GCAGCAUCAUCAAGAUUCACA
C4919	csi-miR172b-5p	GCAGCAUCAUCAAGAUUCACA
C4955	gma-miR169w	CAAGGAUGACUUGCCGGCAUU
C5006	mdm-miR395l	CUGAAGUGUUUGGGGGAACCC
C5093	fve-miR156j	UUGACGGAAGAGAGCGAGCAC
C5095	fve-miR159b	AUUGGAUUGAAGGGAGCUCUC
C5096	fve-miR159c	AUUGGAUUGAAGGGAGCUCCC
C5098	fve-miR169f	UGAGCCAAGAAUGACUUGCUG
C5099	fve-miR171b	CGAGCCGAACCAAUAUCACUC
C5099	mes-miR171l	CGAGCCGAACCAAUAUCACUC
C5103	fve-miR399b	AGCCAAAGGAGAAUUGCCCUG
C5104	fve-miR477a	ACUCUCCCUCAAGGGCUUCUC
C5105	fve-miR530	UGCAUUUGCACCUGCACCUCU
C5159	pab-miR159a	UUGGUUUGAAGGGAGCUCUAC
C5162	pab-miR160c	CUGCCUGGCUCCCUGUAUGCC
C5162	pab-miR160e	CUGCCUGGCUCCCUGUAUGCC
C5162	pab-miR160f	CUGCCUGGCUCCCUGUAUGCC
C5165	pab-miR166j	CCGGACCAGGCUUCAUUCCCC
C5167	pab-miR169a	UCAGCCAAGAAUGACUUGCCC
C5167	pab-miR169b	UCAGCCAAGAAUGACUUGCCC
C5167	pab-miR169c	UCAGCCAAGAAUGACUUGCCC
C5167	pab-miR169d	UCAGCCAAGAAUGACUUGCCC
C5167	pab-miR169e	UCAGCCAAGAAUGACUUGCCC
C5171	pab-miR395b	CAGAAGUGUUUGGGGGGACUC
C5171	pab-miR395c	CAGAAGUGUUUGGGGGGACUC
C5171	pab-miR395d	CAGAAGUGUUUGGGGGGACUC
C5171	pab-miR395e	CAGAAGUGUUUGGGGGGACUC
C5171	pab-miR395g	CAGAAGUGUUUGGGGGGACUC
C5177	pab-miR398a	CGUGUUCUCAGGUCACCCCUG
C5185	pab-miR2111	UAAUCUGCAUCCUGGGGUUUG
[truncated: 502 more rows]
