# Supplementary material for: AmiR-P3: An AI-based microRNA prediction pipeline in plants
Source: PLoS One. 2024 Aug 1;19(8):e0308016. doi: 10.1371/journal.pone.0308016 (PMC11293646; doi:10.1371/journal.pone.0308016)
Supplement: S1 File — The compiled positive and negative datasets employed to train and test the implemented classification model. (ZIP) [file pone.0308016.s004.zip]

Archive with 28 entries (18 files):
- S1_File/
- S1_File/A.thaliana/
- S1_File/A.thaliana/A.th_Negative.txt
- S1_File/A.thaliana/A.th_Positive.txt
- S1_File/C.sinensis/
- S1_File/C.sinensis/C.si_Negative.txt
- S1_File/C.sinensis/C.si_Positive.txt
- S1_File/G.max/
- S1_File/G.max/G.ma_Negative.txt
- S1_File/G.max/G.ma_Positive.txt
- S1_File/G.raimondii/
- S1_File/G.raimondii/G.ra_Positive.txt
- S1_File/G.raimondii/G.ra__Negative.txt
- S1_File/M.truncatula/
- S1_File/M.truncatula/M.tr_Negative.txt
- S1_File/M.truncatula/M.tr_Positive.txt
- S1_File/O.sativa/
- S1_File/O.sativa/O.sa_Negative.txt
- S1_File/O.sativa/O.sa_Positive.txt
- S1_File/S.bicolor/
- S1_File/S.bicolor/S.bi_Negative.txt
- S1_File/S.bicolor/S.bi_Positive.txt
- S1_File/T.aestivum/
- S1_File/T.aestivum/T.aePositive.txt
- S1_File/T.aestivum/T.ae_Negative.txt
- S1_File/Z.mays/
- S1_File/Z.mays/Z.maPositive.txt
- S1_File/Z.mays/Z.ma_Negative.txt
