# Supplementary material for: AmiR-P3: An AI-based microRNA prediction pipeline in plants
Source: PLoS One. 2024 Aug 1;19(8):e0308016. doi: 10.1371/journal.pone.0308016 (PMC11293646; doi:10.1371/journal.pone.0308016)
Supplement: S1 File — The compiled positive and negative datasets employed to train and test the implemented classification model. (ZIP) [file pone.0308016.s004.zip › S1_File/A.thaliana/A.th_Negative.txt]

>NC_003070.9|+|10035354-10035503|106-125
tcctcctctgttgaagaattcttagaaaaacagcgaacgaaagacacagagcttctctgttgtggaagtaatggaatcgatttgaaatttcgagaagggaagagaAGTGAAGAAGAAGAAGAAGCagtagaaatggaagccattgacgaa
>NC_003070.9|+|10074535-10074844|48-68
gttttgtcattagtcaagtcttgccgtacaagcaatgtttttgttaaTCATCATCATCATCATCATCAtcacataattttcttcctctttgattttttacaacgaatgaattcttactgctgaaagaataccctttatgtatccactgtaccagagccaaggcaggaccagtcgaaagcaggagttgcatagggaccgttgagtataccctcagtcatcttctggtaggcggcttcggttaaatgataaccatcccagttcacatactcagaaggattttgacaatagttaactccttcgtatccacact
>NC_003070.9|-|10134405-10134777|286-306
cttgtccaaatccagctgctggtgaagagaatgaggcactccaagcttaatctgcaacttcatttctccaaatgaaactccaggaatcgaaccttcaccaacacattcaacgccactaagtatcaagttaaaagttcgaaattgctagataattacttgcattgttgagccaagatgatgatattcaatttggtacccctcctaaaagcaggaatcgaattcgaagaaattgcattcttacaagccttcatcgccgcagatgtcacatcttgcctgtttcaatttTTTCAACATTTTCAAGATTCGatctcaattctcacatcggtatgatcgatgaagacgcaaattttgagagtaagaaaactaaagatct
>NC_003070.9|+|10152852-10152993|92-112
gccattcagccaaaaactgatcaaaatgcccctgacgaaactgaacccggtttgtacgtacggaccgcgtcgttggaatccaagagaaccgGATTTGTACGTACACTGTTCAtcgacgagaaatgcattaaatgttttctag
>NC_003070.9|+|10253104-10253235|23-43
attctgattgctattggtgaggCTGTTGCATATGTTCTTTCGGgaatgtatggtcctgttggtcaacttggtgttggaaatgctattctgatcatcctccagcttttctttgctggaatcatcgttatctgt
>NC_003070.9|+|10265813-10266057|51-71
tcagtgaccgcgatgctgaatctctcgatatatgagaagaacaagagtcgGATCATGGAAGAAGGTGATTGtttggagtctatagtaagtgttcttgtttctggtctcacagtggaagcgcaagaaaatgcagcggctacattgttcagtctctctgcagtacacgagtataagaaacggatagcgattgtggatcagtgcgttgaggcattagcgttgctgcttcaaaacgggacgccgagagg
>NC_003070.9|+|10327489-10327613|83-103
ttgtaagaacctcctgatcagaatcaccaggagctgtcccagacaccattaccggcatttgaaacttcggaaagcttcttctTCATCATCATCATCATCATCTgggaagcaagggaccaaagtgt
>NC_003070.9|+|10327498-10327618|77-97
cctcctgatcagaatcaccaggagctgtcccagacaccattaccggcatttgaaacttcggaaagcttcttcttcaTCATCATCATCATCATCTGGGaagcaagggaccaaagtgttggct
>NC_003070.9|+|10545757-10545935|121-142
caaaaagttaccaaagtacaaaaaaggaggagattatgaagagtcacctttgaaagcagatacactatcatcactgtcaaggagaagccccatacgagtatcaatactagtcttcacaaaGACGCATTGAGATTCGTTGATTcgggacatagcttgaagaaatagggatttgaagaagt
>NC_003070.9|+|1057618-1057809|109-128
ctttgaaaactgatcaggtcaaggctttggctctggaacaatcaatctcggcaaattacaagtcatcaaaatcacggattttgaatttatatggagatacagatccacAGAGAAGAAGAAGAACATTTcattttacaaaccaaagggattgttacctaaagacttccattgcttaggtcactactgtcagtc
>NC_003070.9|+|10629005-10629163|27-46
ccctactactgtaaccaccattaatgGCAGAAGAAGAAGAAGAGATtccaaagttgtaatcaggtacaaaggagaatgggtgattcattggctcttgagaggaagagtttggtatttgcagctgaaccgggttaaagcaatcagaaccaccggtccaat
>NC_003070.9|+|1063603-1064020|236-255
tcaacacctaaaaccgcttcttggagaaaagaaagatgccaatcaaactttgaggcaaaggttttagcggtttcgctattaggatgaagctgaacaatgtaagtctgcttctgcaggatctctgacgaagaagaacaaaatagaagaaagataatgcagagaaagaaaggtttgggttccattggagagagttaaaaaaaggagttggtttagtgtagttgaagtgcatggttttAGAGAAGAAGAAGAATAGGGtatttaaagaagaatgaagagaattcaaaacctgggatttggagtctaaggaagaagatgatgaagctcgtgaagagtaagagctctgcctcacgagtatcctttgtatgttgcagaggtaggagcttcttctcttttatttttttctaagacatgaactata
>NC_003070.9|-|10663542-10663675|25-44
gaggtagtagtagaagatgaagaaGACGAAGAAGAAGAAGAGATgagctcttacgtcatcgagataaactcagatcgattcgaccgatacagagaagaaggaggaggaggaggaggaaattcagattcaaacga
>NC_003070.9|-|1067150-1067315|36-55
agggaggatctgcttcagatctaaaggcaatcaaaGAGAAGAAGAAGAAAGCTAAgcgttcccgcaaaaagcagcttgttcaagaagaggaacgagtaaagggaaaagtcagcatgaaggtgtacttgtcatacatgggtgctgcatataaaggggctctgattcc
>NC_003070.9|-|1067163-1067308|24-43
atctgcttcagatctaaaggcaaTCAAAGAGAAGAAGAAGAAAgctaagcgttcccgcaaaaagcagcttgttcaagaagaggaacgagtaaagggaaaagtcagcatgaaggtgtacttgtcatacatgggtgctgcatataaag
>NC_003070.9|+|10672416-10672615|21-41
gttcgtcgccacttgttacaTTTCCTTCTTCATCATCGTCAtcttctcctaattcatcaatctcattgaacctagggtttcgaatttctccgaattcaggatcaccaacactcgtagcattcaaagctgaagactttccgaaacccaattgcctaaactctccaaagtggtcatcttcttgactagaagaatctccttct
>NC_003070.9|-|10680821-10681020|29-49
agaacaggtcaaagacacaaactttagcCAAAAACAGAGCAAAAACAGAggttttagcaactccttcaaagctttaacttatcaaactgagagatggaagaagaagagagaagattaactattaccatcgtcgtctgaataagagttagaagctaacaagctgttcttggagaactcggagtcatctggaatctgaagac
>NC_003070.9|+|10686394-10686523|85-106
atgcggaaatgagggataagttaataaactcacggccaagggtcatcgccgaggagaagaacgtcgttctctcggtcaacaaatACAAGCTGCCAGCCTGATCTCAcagggtcttctaattggccttcga
>NC_003070.9|-|10720510-10720765|44-63
ctcagaaatggagaacgcattggtcaaaactccactgagaaagCTAAGAAGAAGAAGAACTAAacgggtctggagattgaagcagaagctaaagcttgcatggaaatctatcaagatccgggtcaagtcacatcttccgggtttcttgtcaaccaagaaacacctcttccacattaaatcacgaaaggaagaacaagatttgtctcaagtggcccagaggatctgcaaaatctccaatgactcgaccaaatcactg
>NC_003070.9|-|1073086-1073566|175-194
gaattcgatggcggtggattctttgagagcagaaatagcttcaagatcagccttttccttctccgtggtcggcgtcgctccagcgtccatccatagcgccattgattcgcagcagaaagatagaaagcaaatagtgaaatattcgattaacctagacgacgacagaagcaggagAAGAAGAAGAAGAAGAAGCTtcgagttctttggagggagagggacagataccggttatttcctctcgttaaccgaataccggtttaatactattgtcccggtttgatctcaatagctatcatgagcctcgattgtgtgtatatgagagagtattatgggcccaaatttaacacacatgagatttttttttttaaagtgaaatttctgagtcgaataataaattccagtgacagtgagactgagacaccggagtctaaaggaaaggtgagagcgggggacaatgtaagaaaaaggtcggtgagaaata
>NC_003070.9|-|10766104-10766228|81-101
ccacgcctgtttccaacaatataaagaaacaacttactgtcaggatcatctgtctttgccaaaaatatcccgatgaatatGCAGAAGATAGAGAGCAAAACgggtacgaggaaagcaggtgcaac
>NC_003070.9|+|10787596-10787785|143-162
aaacagagcttttctcagtcaagtaccagcttgatgatgatgatctaaacagtgattcagaagactactcttcttctgactctactaattcatcttatgatcctaaacccatggaacgtcaattccaagagaagatgatgcaGCAGAAGAAGAAGAAGTCTGggatactaaaaatgctttctcttttatg
>NC_003070.9|-|10860029-10860272|74-93
tttttggttttgattattcacacttcagttttctttattttggagttagacacggatctgtgagatctagaagAAGAAGAAGAAGAAGAAGCTaagacaatggcatccatggcaggaccagatcatctcttcaatttgagaaaccatttctacttgggtgcttatcaagctgcgatcaacaacagcgagatccctaatctttcgcaggaagatatcgtcgagcgagactgtctcgtccatcgcg
>NC_003070.9|-|10908334-10908551|70-90
cctccattaaggaacgattccaccaaggtttttgttttcaaaggcttctttaggatatgcaacttctctAGCTAAAGATTTCATCTTTGTattgatgagaatttggttcttgtttttttctacagtttatgcagaggaactcgtttatgggacgggctggggtaatggggctagagaaagctgttgaagttctagacacgctcgggagcagcatgact
>NC_003070.9|-|10960972-10961111|93-112
tatcatcgattactttcttacgatatctaaaggagttaactgaatcacagagaaaccctagagcctttgagttcttctcacgggatctaatcGGAGAAGAAAGAGAGCTCGTcggagacaaacgaagacgaccgagattc
>NC_003070.9|+|10987271-10987399|21-41
tcatcaatttcaaaatttacTTCCTCCTCTTCTTCTTGTTGcaattcccattttttggagtgcttatccgagtgtgtctgtacacgggacatcatgagattatcgatcttctctcgcaacccgctgtcg
>NC_003070.9|+|11017794-11017939|24-44
cacagacttggagaggtcatgagATGTATCTTGGCCTTGTTGTTgtaaagggcttgacttgagttgcagcactgcatcgctaacactaaaatcttctacatagtcaacaaaggcatggcaagctatgtgatcacgattagctccaa
>NC_003070.9|+|11022093-11022255|41-61
ttgttcttcacagacggagcagacttggagaggtcatgagATGTATCTTGGCCTTGTCGTGgttttggcctcttggtaacgatattttggccttgttgttgtaaagggcttgacttgagttgtcgcactgcatcgttaacactaagatcctctacatagtcag
>NC_003070.9|-|11072086-11072308|139-158
acactcttcttcttcacacacacacacacactctccaaaatttaagctcccaatcaaaatctctcttagggttcttcttcttcaataaattgagtgactctttaattaccataaaaatccacagaaatggttagagaaGGTGAAGAAGAAGAAGAGATgatgatgatgatggcaacgaaacctgcatggcttgaaggtttaatggcggagactttcttctcaa
>NC_003070.9|-|11087485-11087647|30-49
actttggattagtagtgaaattcataagaATAAGAAGAAGAAGAAGAAGaaaaaaggaatttacgttactccagcaatattgaagacgtcctgttcgttgattaatagcagaagccatagactgatcaagctcactatactcaactactgtcaacggtcctcc
>NC_003070.9|-|11114819-11115039|157-176
atgatcaacttggtgggtatcttggagattatgtgcctcttaagagcaacattcagttggaggatttagatatttgaagatttgtcaagatgatgattctcttgtactgtttttcttctcttattaccattctctctctctctttgtagtttgtaaTATTGGAGAAGAAGAAGAAAtttggaatctgaacaatagttttaatgtaatgtgtatgtattaga
>NC_003070.9|+|11190177-11190351|125-145
agctgcgaaagggtttcaccacactctcaagcccacagtacaaggtttatcattatgtttgaactcctctttgttggcgttccgcaaagcaatttcagtcatcgaatacctgaagttgtactttGGGTGGAGAAATATACGTCAGtttaagaattgtaggcctgatgacgtggta
>NC_003070.9|-|11274042-11274256|174-193
aattcaattcctggggatatggtttgattcagtttcttacattgagtttccctaattgttcaatctatttgcaaaatcaaaagattgggtttacggtggtaaaatcctgatacttgtcgtcgttttccaggtttatagttacctagtatcgggtaatgctaaacccacagagaCCATAGAAGAAGAAGAAGCTccagttcctctgtctagtgtct
>NC_003070.9|-|11277785-11277918|89-109
aaggagttcctcctatacacacacttgacaatggtagtcgaaagaacccatggaaggttttatcaacaacaacaaccttccaacaatcAGATTTGAAATCGTAGATTTCaacacttaaattattaggacaccga
>NC_003070.9|-|1129380-1129519|97-117
ttcctttgtccttaattcagaaaacagtttcttctctctctaccagtatctatctttattctcctttaacttgtataaaacactcagcttcctcgaAGCCTCTCATCTTCATCATCAgcagcttctctatatctctcctc
>NC_003070.9|+|11391254-11391415|21-40
gaagatcatcagagatcgaaGAAGAAGAAGAAGAAGGCAAtgctcgaagatcgtttgtagaagaaaaccaaacgaagcagagtaacaatggcttcgacggtgggattagcaccggggctctcccggaaattgaagaaggtattggattgtcgtacagatagt
>NC_003070.9|-|11396170-11396677|301-320
ttcacctagatttccgtacagtgaaagctccagaagcaatcctagcagataactcagcacgacgcttctcttcttgaagcttctccaagcttttcacaccattaggtactgaattctcctctaaaggatctcgtccattagaactcgacgagaaaactacaaagttcgatctccgagagtacgttactggtttaacagtaatcgtcggagtataagaaagaggaaaggccatagccatacaacgccaccgcaaaataaaaactcaaatcacagagctaaaaacagagactgaagtggaaaAGAAGAAGAAGAAGAAGAGAtgtgacgtgtgcattttactaacgtacactcattatctctttaagaggtgtcactattaattacctttgtttagtacaaaatccaatggatttttattttaattagtttccttaaacacgtttatataacacataaacaaacacacgcgcctgcaaacataagcaagttttgtggcagtgatgtacac
>NC_003070.9|-|11427664-11427853|124-147
acccgtgattttccctccaaaaacgtaaatccgtgatttttccgccaaaaacgtaaacccgaaattttaacaaaatgagttgagtcaacccataactcatttaaccttaaactcattaaattaTGAGTTGAGTTGAGTTGAGTTAACcattttgacacctctacttataataatgagtatttgcagtaat
>NC_003070.9|+|11437306-11437498|32-51
agtatgaaagtagtgatgttgtagagaagaaGAAGAAGAAGAAGAAGCAGAagaagccatctaaacctgaaccaagaggtgttttagttgtcgacgaagatccagtttggcaaaagcaggttgatcctgaagaggacgaaaacgaagatgattcagcaggtaaattgcttgactgtttcttgtttcttggact
>NC_003070.9|-|1144176-1144396|46-65
aaggctacaaggtgtccgaagaggggacgataaccgaaaaatattGGGAAGAAGAAGAAGAAGAAacgaaagaaaatggcaaacaacaaaatctgaaaccttacagaatcgagctggtcggtgtggtttgtgacgcttatcttgccgtagcaagaggcatacggtaaagattcatcaagttttcacattttcgaaaatattttgtagtctttgttactcgt
>NC_003070.9|-|1147644-1148016|284-304
gccggagcttcacattccggagtttcagtggagatcaatgtttcataccttgatgctgcttttctcgatgtaacttcctttccttctttcttaaatttattagatgtctttctttgcaaaattgattgacatatatataaaaaaaaacacaggaagagatagagatagaatcaaaggcattgcgtgttggtaaagctgtagcagtagtgagtgtggagctgaggaagaagacgactggtaagattattgctcaaggtcgtcataccaagtactttgctcctcgTTCCAACCTTTGATCGTTCAAccaacctttcttcttttttacattcaataaacaacatcaaggtgtttttagtctttgtcccatttgctt
>NC_003070.9|-|11479561-11480095|87-107
tattactcaactcttcctctacaccattagtgacctcttgaggcacttcttcgacttcatgattttcctctgtatgtttgttcttcTTGCTTTTCTTCTTCTTCTTGttggtcatcggactctcgacggctaaaggttcgccggagacgggaagctcttgcttttgtccagccatttctttgtttcgtttacaggagagagttgttgatgaaacggccgaacgagagtccgttgttcaatttaggtttttagggttttaaagcattgcaaaaatattttctacaattgcaattttgcctacatagttttggttattacatagagagtctagacatctcttttgttaaagtaaaacccaaatttaatttgatttgtagatcgataacaagtctttaaagcctcccgaacgttgcataccaaccgtcggataggggatgacccatggacgcgaaagaggacgtgagacccactggtaggggcggtcggggcgttacagcaaaatcgcatgtgattgttaccagcaatatgagtgtaa
>NC_003070.9|+|11479985-11480155|113-132
ccaacaagaagaagaagaaaagcaagaagaacaaacatacagaggaaaatcatgaagtcgaagaagtgcctcaagaggtcactaatggtgtagaggaagagttgagtaataaAGAGAAGAAGAAGAAACGTAagagagaggagaaagagtctgagaagaataagaagaagg
>NC_003070.9|+|11480066-11480239|29-48
ctaatggtgtagaggaagagttgagtaaTAAAGAGAAGAAGAAGAAACgtaagagagaggagaaagagtctgagaagaataagaagaaggatgtcccggagaagaagcttgaagctgaggatttaggagaaggagagagtgaacaacagaaggttgttgtgactgggaaaggtg
>NC_003070.9|+|11518917-11519131|174-193
gtaaaccctacccttcctgcagtgctggacggtaccgaggcgaatgaaaaccgcctggttcttgatgctactgcacatgcagagggtatacaaccgatagccgctttgccgcctagagggcaaatgaaggctttggaaaagcgccaaaggagcacggaccccgaggcgaagagTAAAAAGAAGAAGAAGAAGGccagtcgggaagagggcgagcc
>NC_003070.9|+|11519003-11519143|91-110
tatacaaccgatagccgctttgccgcctagagggcaaatgaaggctttggaaaagcgccaaaggagcacggaccccgaggcgaagagtaaAAAGAAGAAGAAGAAGGCCAgtcgggaagagggcgagccaatttatgtaga
>NC_003070.9|+|11537838-11538114|158-177
tccccgagcaattggatcacgtaaacgcagtttgtcaagaacaacttgtacaaagttagctccaatcagaccagtcacaacgactacagctgctgtaagagacgaattggtccctgaaaatgtccaacaaattcgttagggatgttctttaatgtgtTGAGAAGAAGAAGAAACATAtataccttcaaagagtgatacaatgctaagggccaatgcaaccgtgatgcagcgaggtaggattgaaaccgttaaagaaggttctaaaccgactaaacgt
>NC_003070.9|+|11537912-11538033|81-100
tcacaacgactacagctgctgtaagagacgaattggtccctgaaaatgtccaacaaattcgttagggatgttctttaatgTGTTGAGAAGAAGAAGAAACatatataccttcaaagagtgat
>NC_003070.9|-|11540377-11540525|33-53
ccaattttccattcattcgagaaagaagtagaATTATCATCATCATCATCATCagaaaaagagactcaccaagaagagacaccagaggtaagagtggacaaacatgaaacacagtcgtctagtcctgtgacagagctcggtacttcttc
>NC_003070.9|+|1156952-1157131|121-140
aagaaagtcgccgactttttgcgagttgaggattgtctcgtagctaaagagactgtcttcgtcgtcgcagttgcataacgacaagctaccgtcgtcttctgcggcggtgacgacggaaccGATTAAGAAGAAGAAGAAGAagacaagccattggactaacaatgtctttaacatcgatta
>NC_003070.9|-|11589330-11589479|99-118
ccaatcaggagtcggttccgtccgtttccggagacatcgtttccggctcatctggtaaagacaacgaaccggatctaaccgatgtgagaatcaacgtaGGTGAAGAAGAAGAAGACGAtaccttgctttccaagatatcttattctctta
>NC_003070.9|-|11641695-11641851|37-56
actgacgaaaatggcgatcatgcgataatcgtgtagCCGAAGAAGAAGAAGAAGAAgaagaaagaagatggtgttttgggagataactctaggaacagcttacttcttgggactgagacggacttataggctcgctctgaagatccagcgtcggctt
>NC_003070.9|-|1165141-1165376|141-160
atcaatgagacctttcacacctgttttcgtctcgtcgaaagctttgcgctcactgtaagagtcgaattctttggtctccatttttgtttctttaacctatttcgaagattcattcacaaaaagctgcttcatacatatacAAAAAGAAGAAGAAGAAGGTtatcaagaaaaatggatttatgtttttgcattcttgtggtgagagaagacaagatagaaacgacaatttgagaatt
>NC_003070.9|-|11654144-11654291|33-52
aacagctttgtgacatacagaaaaataggattGAAGAAGAAGAAAACTAACCtcttctggatataagatggattcgagaacgaggaccttcgaacatccaactatcttcttccaaagacttaacctctttgtcaagttcagtcatcaa
>NC_003070.9|-|1167412-1167650|30-50
cagattccggtagctggagacggtgaagaTAGTAGCAGTAGTGGTGGTGGtaatagcagagtcatgaagagatgtttcttctcttttggaagtagtagaacttcaaaaagttcttcaatattacctgtttatttggaaccctaattctgtattttcctcttcttgattcattgttcaaaaaaattattttttgtatttgttatttgctgaggtgaatttaaaaaaaaatattttggaag
>NC_003070.9|+|11676260-11676433|127-146
actactattggtagtttagagcatacagatgaaatcgaaagctatgaaagacgaatgaaagcatcgaatttgcggttttggaggtcacattctactggacactctatagtagttaagaccgaaaacGAACAAGAAGAAGAAGAAGAagaagaaaaagatgagattaagatacgt
>NC_003070.9|-|11757260-11757435|42-61
aaaaaactagggtttttcggcagccggtgatagaggaagatGATGAAGAAGAAGAAGAGTGgcaaacgatttttcgatctttgccagtggctttccaataaccagatttagttgctctgtttattcgagatccgttctggtattttctgtcgcgatgacagaagaaaaaccattcc
>NC_003070.9|+|11797988-11798177|126-145
acaaagatgaagtcatgatccgtcgaatgaagaacagagaaagacaacgtaggtatcgagccaggaaacggatgcgggaagaagaagcgggtaacgatgataatctttcgtttgagacaatgggaAAACAAGAAGAAGAAGAAGAagaagacgagggactagagtttaatggacctagtggttatgttga
>NC_003070.9|+|11798017-11798190|106-125
aagaacagagaaagacaacgtaggtatcgagccaggaaacggatgcgggaagaagaagcgggtaacgatgataatctttcgtttgagacaatgggaaaacaagaaGAAGAAGAAGAAGAAGACGAgggactagagtttaatggacctagtggttatgttgagaactttgtgcgg
>NC_003070.9|-|11811101-11811516|34-53
gctgcagggaactgccatctcgaagttgggtacCAAAGAAGAAGAAGAAGACTtctctccgtcttcgtgggaaaacgagaagaggaaggtaagctgcttctcaggctcgttaaatgcagcgttactcaaaccgactataaaccgtgattgcttcgaggagatagcgtagtaggaatcaatgaaacctcggcttcggatgatggaagaccacatctttgacacgcatcgcaacttcataagagacttggcagggattctagtcagtatcgccatctttaggtcaagaggcagcgaatctaactctaacttactagggtttgtgtcttctttctcatcttcctcgagtttattttggtgactcttcttcatatgagatttggtaggcactgtagccatctttagatcaagagggatcg
>NC_003070.9|+|1185664-1185915|171-190
aaaagacacattcacacatctacatgttaggctttataacagcacattattttgatcatttgcaaccattttttcccaaacttgtagtaatctgatcagatgaatcttgaataccttccagattcttcccttctgatgccaacgagcaagactgcgaaacgaaaaacacaCTCGAAGAAGAAGAAGATTCagcagtcgaaaacaactccctttcatcgaatcccctagatttcttcatgtctctctcttctt
>NC_003070.9|-|11865333-11865548|72-91
gtcttgaccggctcgtagcttggcaattgaacaatggtcatcataatccgtgtcatcgtaagagttttgatGAAGAAGAAGAAAATGGTGAtactatgatgcagcgatgggatcttcattggaataatgatgataatgttgatctttggagtagtttcactgagtcttcttcgtctttagacccacttcttcatttatctgtatgattatctatac
>NC_003070.9|+|11883-12038|100-119
gaaagtgaagacttccctttcttagcaaattgatcatcatcgccatcatcaccatcatcattatcatcatcatgatcagtcgataaatttagtcgtagaGCTGAAGAAGAAGAAGAAGAtgcaccaatttcgccacgtggcaccaaccatgactct
>NC_003070.9|-|11882959-11883151|151-171
gataaaccgctgcaatataataatatcgatctaatcaagaataattcaaaggtaagcttcatattggtatagttttagccaatctaagacgtacctcctcctccttattagcctcattgtgtggaacatctcttcctccgaggacagaagGATCAGTAGTTGCAGAGCTTTtaagcacaattcggaaatgatg
>NC_003070.9|+|11913544-11913733|29-48
tgaagaggaacaagtctggaggaaacaaCGATAAGAAGAAGAAGAAGAacaaaggtttcttttgcttatcgatcattggggctttatgtgctttgttttgggtgatcataggaacaatgggaggttcagggaggcctttgttatggtgagaaccgaaaaatccaagaggttaagagacataaaggcttgg
>NC_003070.9|-|11919980-11920351|68-87
taaacacaatcaaactaataagaagataaaatttgaatgtaaggaggatatatggagggaaaacggtTAAGAAGAAGAAGAAACCGTttcttttcttgttcgctacgtcacaaatcttgctcaaatgcaagattctttacctctttcacatttcagtttagatttctcgggtttatcttcaagttttgtgaattgcttaggagagaagtcaaagaagagagaaagccacgtcactaaaacccaaatcttggtctaaaaacgatctcacaagtaaacaatctctggtgatttctagatggacgacgaagccatgatcgctgccattcaagctggtgtttggtcagaagatcctctaacacagcttgcatgcac
>NC_003070.9|-|11931338-11931477|29-48
agagacaaagacgcgttttgaccgccgaCGGAAGAAGAAGAAGAAGCAgaattgcgttcagagcggtagacataagaagcagcggtgactttctttcccataatctctgcacacatggcgtcgaaggcactaaacatcga
>NC_003070.9|+|11931900-11932042|31-50
tcaatcataatcataacctagactaataatCCATAAGAAGAAGAAGAAGCtgaaaactatacattacagagagaaaatatttagaaactactatgccaaattgctccatcgccttcaccacaacgttgatgtacttcaagcat
>NC_003070.9|+|11938-12135|48-67
catcattatcatcatcatgatcagtcgataaatttagtcgtagagctGAAGAAGAAGAAGAAGATGCaccaatttcgccacgtggcaccaaccatgactcttcttgttgattatagtcattgccacattccatattcaccccaaagagccttagtctctttcccgccgtagaaggaggcggaggaagcggcggtaaca
>NC_003070.9|+|11957992-11958118|23-43
gactggatagtccggatttctcACAAGTATAGGGAAACTAATCgtctagcggatgagttagcgaactatgcatttttttttgcctcttggttttcagtttttttatgtttgtccggatgctgtttat
>NC_003070.9|+|11970733-11970961|70-89
aaaaaggaaaggtctaaagtataatcaccccaaatagaatcttcgtgttcagatttgagagagaaggcaGGAGAAGAAGAAGAACCGATtgcgaaaggtttagcggaaggtgaaagaccgcttcgtaaaccatcaattccgtgactgtagtgcttcatcttctctatatctctgttgttatggtttaggatggagaaatggtgaaatcttgtagaagaagaagaaggga
>NC_003070.9|+|12018865-12019041|128-147
ggcaaaagagatcgagtcgcgacttgtgctggagaagaagagtcgcgacggctgctggagaagaagagtcgcaacggctgctggagaagaagagtcgcgacgactgcaggagaagacgagacgcgacGGAGAAGAAGAAGAAGTTAGatcggacggtggaagttggaatggaaagaa
>NC_003070.9|-|12046805-12046976|36-55
agtcaacgacggaggctctgttacggagagaaagcTCTTCTTGAGAAGAAGAAGAgacgaaggatgtggaagagtcatgaagctctttaacttgttcgacgattcgtctcacttcttcttcaacctcttccatggtgtttggatcgcgagatcggacttgtgggtttgaatg
>NC_003070.9|+|12053397-12053567|31-50
ggttgcggttgagagaatacgggaaatggaGAAGAAGAAGAAGAAGGCATgagaatgggattagcgacggagagaggagtaacgtcgagggaagatgaaggaggagtagtgttgagagcttcaagctgagagaagaacttgtaagctttaccatcatgacgaccaccgcga
>NC_003070.9|-|12057854-12058016|103-123
tgagcgagctgaactttctttctctgcttggaacgggataagtcaacccagtgagtttgatcttgacataaagcttccaatttcgtctctctgtaagaagccTATCCTCTTCTTCTTGAAAGAggttggccaagaaggtaatgctacacttggaacgtactca
>NC_003070.9|-|12243425-12243593|26-46
cagatagaagcttgtcaagaagatcTAGAGAAGAAGATGATAGATTcttgaacgtctctagaaggacacgcttataaggatgttgcggtttgtaacttgtcgcctgtgggaactttgtcgtattccagaactcttcagatggtgaaccacacagtttaaagatcttgtg
>NC_003070.9|+|12261502-12261679|117-136
ctcttaatctcaaggtcatattcataggttcctcaatcttgatcttgatcatcatctacttagcaagatcaaacatctcttcttcctcttcaaagccaatctccaaaacaaatctcTCCCAAGAAGAAGAAGAAACtcagcataaacaagaaggatgtccaacaacacaacaatgcac
>NC_003070.9|-|1232840-1233071|137-156
gaaactttccaaattcagaaaagattgatgctttttttttggtaaataaccccacatggacccagaaatcgaaatctaacctgtagaagtggaaggatctgaatttgaagagccagaactggaggatgaagacgaaGATGAAGAAGAAGAAGATCTtctggggacaccatttgggtaataactataagcgatgaaacacttatgtagataaatctgtccggagattgagctt
>NC_003070.9|+|1234994-1235159|38-58
ctcaaattcgtcttttccttgtccagaagactcatcaTCATCCTCATCATCATCCTCAtcatcatcatccgcgtttatctcccagaggaaactagcatatgctgcaagaacaatgctgaaaagaaaaaacatattattatcacaggaactgataaccaatggtggt
>NC_003070.9|+|1235005-1235258|39-59
cttttccttgtccagaagactcatcatcatcctcatcaTCATCCTCATCATCATCATCCgcgtttatctcccagaggaaactagcatatgctgcaagaacaatgctgaaaagaaaaaacatattattatcacaggaactgataaccaatggtggtatttccaaaaaatgttccaacagacctatcatcaggagatgcttgaactgcacgttcaaagtagctcatggctttagcttcatcttggtgaagcttcat
>NC_003070.9|-|12351516-12351965|299-318
cttctttaatttccatcatcttcttaaattacaaaaattcgtaaccctaaaattcatagaaaccaaaattccaaattcaagacccaacgagaaaataaaaccctaacctggacttcccaggacgaaacgaaacccaattgtaacgatcagcgaaacgaggatcaatttgagataagagatcggactgtgaaagagaaggcggcaagtgacgaacaaccaccttcttcttctgcaaaggttccttcatcgaaaaccctaaattttccttggagaaagtcgcaaatcaaacacgaacacgATGAAGAAGAAGAAGAAGAAaagtgaaacacatcaatacgctaattttgccctaatttttgtttcctctcttccctttcctctgggaaaagaaaaaattaaaatacccgtagacaaatcaatcttcggtctacgtggactttttaacctata
>NC_003070.9|-|12412313-12412425|21-40
aaatctatggtgagaagaagAGGAAGAAGAAGAAGAACTAagaggtggtgacaagagagagtaccatcaactttcacaaacatattcacaagaagaaggctccaacaacgatg
>NC_003070.9|-|12485788-12486160|286-306
tcaatataaaagagtcatgttttgttgatctcttacctatcacaagagtttccatcaacagaacactcacctgccaaataaaacatcatccaaatcatttaaacgcgttttcggatgatttcaacagcacaagagaagaaatctataccagagagagagcgttcactgctagataaagaattagaaggagtcatcaatggagattctgtaacaccaaggtccacaggaccaagaacacgagaagtagccacctgtttaaaaccaaagaaaacgcgttaagcatcaTAAATCATCATCATCATCATCatcattaaatctaccaaatcataaaaatccagaaataaggaaaataaaatatcgaccgacggagatt
>NC_003070.9|-|12485822-12485977|106-126
gaaggagtcatcaatggagattctgtaacaccaaggtccacaggaccaagaacacgagaagtagccacctgtttaaaaccaaagaaaacgcgttaagcatcataaATCATCATCATCATCATCATCattaaatctaccaaatcataaaaatccaga
>NC_003070.9|+|12503302-12503578|101-120
cgtagttcataatggagacgctcatttaaaattgtcaactttgacgactaattacaatatctaagagtaattaattaaagagaaaaagagtcttcattgaTAACAGAAGAGAGAGAGAAGaagaagaagaagcttcacaatcgtaacaatggcggtgaagacgccatttctcaaacttctccctcttcttctccttctcctccacttccctttctcattctctaccatacctctcggctccgttatttacgcctccggttccaaccagaactggcca
>NC_003070.9|-|12515792-12515963|40-60
ggaaaggcattaagaaatggaaatttcgtttgtgtcattAAGGAGAAGTGAGATGAAGCAgatctaagtaaaatcagagaatgggcaaagcaaagaaggaagaagaagagaaaagagggaggaagaacagtttcaagatggggttttgtgagactcattactgtctttacag
>NC_003070.9|-|12544556-12544820|209-228
tcacttttttcaggagtttcccacgaaagtctatgagaaagcagtatgaagaggtccagtgactaagaaaattactacctttacacgatatccactttccatcagcttcaatgcttgatcagatttaaactttaggtccttggcctcctgaagaaaaaaaagtaagtgaaagaaaaattgtcattgtagtattttcattaccacagagATAAGAAGAAGAAGAAGAAAtagatagggtaaagcgtttctagagaagcatacaatt
>NC_003070.9|-|12627703-12627940|138-157
agaattgacatgcaacgggtcacgctgctgttgcctaaaccgtatataagtattatccgacggcatcttgcacaaaaaacaaacccaaagttagaaccgtaaactacaaaaggttagatctggaaaaaagaagtaagATCGGAGAAGAAGAAGAAGTtagatttgagagaagaacttaaatcggagaagcagacgttacccttagaggcaaaacagttcgagtcagagaagaagagac
>NC_003070.9|+|12665472-12665633|103-122
gcccttcatgccgacggttaagatcgaggattttctttgcttcggcccgaacgagacagaagatatcctgcgtcttaacgagcagaaagctttcgaaaaggcTGAGAAGAAGAAGAGGAAGAggaacaaaaaggtgataatgccagattctcccggctcaac
>NC_003070.9|-|12679089-12679507|224-244
taggagtttgtagctataggagttcagcatatctgttattgcatcactgtaatataacccaacacactaggctaataggctgaaacatttcacttcaaacataaatatacaaacatcacagttagtagttgagtttcaatacaactgttctctgattacaacagaaactccatgtttgttcaacataaattacacatctacaaatcaagcaccacgttctgttGGAGACAATGCATTGAAAGTTtcgatagcgtactgtttagctgcatctcgcatcttcccatcatctagtttcccacaatactccattgcgttcactgagtgtagctctagtaagaccacacttgcaattccaaccagccctgaaataaacaaatgtaactatatatgtaaaccaatcacattgcacacaattagtg
>NC_003070.9|+|12755607-12755850|152-171
ttgtgcttgaatcatggagacttctcaaaaggtgattactacggtgatacttcaagggggaaactacctaacttggtcaagaacaacaaaaacggtgttgtgtggtcgtgggctttggagccatgtaatctcatctcaagctccaaaagaaGACAAAGAAGAAGAAGAAACggagactatatctcccgaggaagaaaaatggttccaagaggatcaagccgtccttgctcttcttcaaaactct
>NC_003070.9|+|12764047-12764208|123-142
accaaaactcttgtatcaacaataccctaattgagcctttaccgcttattgatcgcataaacttgaactcaaacctagacctaaaccctaatcccttgtatgcggaagaaggagagcaagagGAGGAAGAAGAAGAAGAAGAagaccgtgaagtggacgtgg
>NC_003070.9|+|12764053-12764232|123-142
actcttgtatcaacaataccctaattgagcctttaccgcttattgatcgcataaacttgaactcaaacctagacctaaaccctaatcccttgtatgcggaagaaggagagcaagaggaggaaGAAGAAGAAGAAGAAGACCGtgaagtggacgtggacttacacatcggccttcctggtt
>NC_003070.9|-|12861617-12861839|135-154
ttgttcctggatccttgagtttgggctgattcctctccgtggacttcttactctctttaaggggttcgttttagttggtttaagtgttcaacaatgtcttcggctatggataaagctatgttagctatgtctttACAAGAAGAAGAAGAAGATCagccgtttgatatgccggatctaccggaattctcctcttgtgaaagaaatgctctgagtttggttggga
>NC_003070.9|-|12940091-12940576|65-85
tcattcaatatgtgctactagaaaagatgtgtggaatgggaaagaactcgaaggaataccagaaGAGACAGAAGATATAGAGCCAtatgtggtaatagatgacaacacaatacaatatttcagccacaaagagcattacctgagattccacgttaatgatcttctttgggaggaaaacaagtggtgcagcgcttgcacccaccccatttgtctccaatccttctatagctctatcgattgtgatttccttcttcaccaaaactgcgctgaatatcgtagaaagatatggcatgtgctgcataatgaacgtcttactttagttacaagcaaggatgattattttcactgcactgcgtgtgatagactctccaatggtttcaagtaccaatgtggggatattaagttagatgtactgtgtggttcaatttctgaaccatttgtccatccgagtcatcctcatcatcccttatattacattccattagt
>NC_003070.9|-|12977578-12977836|70-89
cgggaaaatgtgaatcgcagtaatcggattcagggattctccgttaagctcagccgtagaaaatagcatGGTGAAGAAGAAGAAGATAGatccggttgaattgaaattgaaactgaaagtgtttccggtttaattgaaactggaaataagtcaaataaccaataactacattgccggttaagttaacgagtttaataatcttggtttaaaagaaatttgaaagcccaatagagtcaagttgacggagatttgactttca
>NC_003070.9|-|13018841-13019075|33-53
tcatccaatctaagaaactctaattcatatgaGTAAAGAAGCAAGATGACGACagagatcttcgacctggataggcataaacatctcaaatagtataagcttattaggtttcatcacttccggtgttgcttcaaagagagacttccacaagtgaagaatgttagactttatctcttccctcacaaacccatttgcctctgaaaactccttggcagacctcaacttctcttctagc
>NC_003070.9|-|13192837-13193060|72-91
gacgacgctgcaacaaataaaaaaaagcttcaagcaaattgcaagatatgaagaagaggaagaagaagaagAAGAAGAAGAAGAAGAAGTAggagaagtaactaacgtttcctgagaagggaggagagccgaagtaaaagaagctggaaacgagttatcggcgagaacaggaatggagccgcagagaaaaccgactggttttggtgggacgatcaccatagttc
>NC_003070.9|-|13192858-13193034|31-50
gcttcaagcaaattgcaagatatgaagaagAGGAAGAAGAAGAAGAAGAAgaagaagaagaagtaggagaagtaactaacgtttcctgagaagggaggagagccgaagtaaaagaagctggaaacgagttatcggcgagaacaggaatggagccgcagagaaaaccgactggttttg
>NC_003070.9|+|13193789-13193913|31-50
taaacaatctaaacaggatggtttcatttgTGAGAAGAAGAAGAGCAAAAaaaacaaggcaggtgttgagccggtaagaaagaattctcaaatcagtgaaaagatcaagtcttctggagattctg
>NC_003070.9|-|13308615-13308755|29-48
aacatgccacaaaccgaggttcctgaaaCGCAAGAAGAAGAAGAAGTGtatcgtgttaccattgatgatgatgaaatattccaaaattctgctgctagaaggcaacaacgaggtaggccaaatttttggtcaaccgctaga
>NC_003070.9|-|13308684-13308822|97-116
agaacaattgatccacgagcatggagttgatgaagaaggtgaagattactcagatagtgacagtggtaacatgccacaaaccgaggttcctgaaacGCAAGAAGAAGAAGAAGTGTatcgtgttaccattgatgatgat
>NC_003070.9|+|13381249-13381385|38-57
gtgactctgaaacgccacagcaagaacaaggttcagcTGAGAAGAAGAAGAACGAGAtcaaagattggttcgattgcaggttagtctatttctttgttatttcttaattatttggtttggtttcatattgaataaaa
>NC_003070.9|+|13400726-13400918|21-41
tgagttggagctcgcagttgCAGAGATGGTGTCGACCGACAccttccagtgtctatatttctcttgattattgcctgattaatgagtgctgcaggttcgactcaatccgacttttggaaaatttatatggcaaaccaacaaacttgaggatatcctagtttccaacacaaccactaaggttggagctaatctc
>NC_003070.9|+|13427451-13427705|171-191
gcacttgttgttcttattcccaaagtggttaaaccggagaagattactcaatttagaccgattagtttgtgtaatgtcttgtttaagactatcactaaaactatggtggagtggttgaagccggttatgagtaagttgatagggccagaccaatcgagctttattccgggAAGGTTAAGTGCTGATAATATagttgttcaagaggcggttcattctatgcagcgtaagaaaggggtaaaaggatggatgttaatt
>NC_003070.9|+|13429857-13430055|72-92
acatcatttgtcgttcctggtacgtttgtgtcacggctttatctcgaaggactggatagtccgaattactcACATGTATAGGGAAGCTAACTgcctcgcgaatggattagcaactatgcgtttttgttaccattaggttttcatgttttaccttttgttcctgttgattttgcttcgattgtaagggaggattcacttg
>NC_003070.9|+|1345540-1345724|23-42
taagagaaggccacattctccaGTAGCACCATTAAGATATCAaagagaggaataccgtaatcatcatcttcacggaagagccagaccagtccctgaaattggggacaaccgggaaagttctgatacacgaactgagagtggacatcgccctcgtgcttctgtaggcaatgctttgtttaggagaa
>NC_003070.9|-|13483570-13483796|31-51
aaagtacataacttctggcggcaatggttgATTATCATCATCATCATCATCatcatcctgcatattctgcggctgaagatcatcatcaccatgctgcatattctacggcaggttatcatcatcaccatcatcctgcatattcaattcaaaatactttcaatttcacattaactacctagttgtactagttgttcctgaatgaccattcacaaatttacgacctagtt
>NC_003070.9|-|13483604-13484143|384-404
aacttctccacaaacttcaaactgcctaaagtcttatagttttttgggtactcacggcagttcaaaccggtcaacaatgcatgctctctaattgagtaccttataggtactccattgacaacaaaccaacactctctcgccaattctgtcttagccgtgcgaaccataagcatccacatgccttgaatcatgtgattgggctccttaggcatgtggaatatgtgcttaaattggtcatgattcctaaaccacttcagttctgcatccaaagtctctataaattccactgtttgtaccaactgacacctcgttcctatcttacacaccttcgtgtaggtagttggatcaaagtacataacttctggcggcaatggttgattatcATCATCATCATCATCATCATCctgcatattctgcggctgaagatcatcatcaccatgctgcatattctacggcaggttatcatcatcaccatcatcctgcatattcaattcaaaatactttcaatttcacattaactacctagttgtactagttgtt
>NC_003070.9|-|13483718-13483851|89-109
gtaccaactgacacctcgttcctatcttacacaccttcgtgtaggtagttggatcaaagtacataacttctggcggcaatggttgattATCATCATCATCATCATCATCatcctgcatattctgcggctgaaga
>NC_003070.9|+|13485249-13485498|168-187
agcaaggccttggttattcacagtggaatccgtgacccagcacctccaactattgagtctctaagtgagtttttgttgaacttttgtgtagtgatgctttcacaatagttcttacatgtttggttacatatttttgtaggtgatggcagcgatgagtccgatgaagaGGATAAGAAGAAGAAGAAGAagaagcagatatcgaagaagaagagaaagcatgttggtcctactctggaatctgggaaaaaac
>NC_003070.9|-|13494415-13494646|28-47
aaagagtgaagagattgaaggttcaaaGAGAAGAAGAAGAAAGGGACtttgctctaaaagaaaagtgaagcgtgaaaagtaacaaggaaagagtaaaatgaatttaccatacgcaagccagtgatgatgacgaaaccgccttgggagtcgtgggggaagtggaagagtttccccgctttaatagtaaataagcgatatacggtcataattgtgacagatgtcacgagagtaa
>NC_003070.9|-|13494536-13494907|284-303
ccttgaagtagatctcgtttacacaaaagaacccgggacggtggtcctccggtgattcagtgggctccggcatctgcgagtctttcataatctcagccagaatccgacaaagctctcccaatcgattaagggattgaagagtgcacgtggtttggtagtggggaccggcgatatcatttggccgggtgcaaaggtcattactagaaccgagatcttcgaaagatggggattcaggcctttcattttcagaattcatcgtacaaagagtgaagagattgaaggtTCAAAGAGAAGAAGAAGAAAgggactttgctctaaaagaaaagtgaagcgtgaaaagtaacaaggaaagagtaaaatgaatttaccata
>NC_003070.9|-|13518560-13518976|34-54
ctgaagacgagttggagctcgcagttacagagaTGGTGTCGACCGACACCCTCCtgtgtcgaccgacaccctcctgtatcgatcgacaccatacaggactcttttctcagagacgactcaatacgacggtgtcgatcgatacccatccagtgtgatcgacactggatccggactgcaccttgtgaggtgcaagtacctatgcagcccgagcccgtttacactcctcatgtcccctatccgaggaggcgtcgttctaagcaggagattcacgctgctaagtgcacaaccataatggagaagatcctctatactcttcctaaggatgctttagagacatcttccgcctcactcaacaggtatgtcaagcgacttgttgacaatggaattagcttagatgaagctaaactgcttaccaga
>NC_003070.9|-|13593246-13593394|99-119
aaaatatccagggactaataatgcaaatagggaagtcttctgaggcaaatttcctctactataaactcgaaagcgtctaggacttttgctgggccgacACTGGTGTCGATCGACACCAAgagtgtgtcgatcgacattcctcgctgatt
>NC_003070.9|+|13595985-13596237|171-191
gctggatgtacatgtggctcaaactacacaatctatcaatagacaagagggctttcttccaggtaatcctgatgcaaacccaaggaagagctgtaatgccatcttgattagagaaggagatgatgtgtgggacgaattagacactgaagacgagttggagctcgcagttgCAGAGATGGTGTCGACCGACAccctccagtgtcgatcgacaccatacggactcttttcttagagacgactcaatacgacggtg
>NC_003070.9|-|13598635-13598868|143-163
ttgataataagaaaactaggtctaaaaacaatataaagaccctaaaaacgtccagggactaataatgcaaatagagaagtcttctgaggcaaatttcctctactgtaaactcgaaagcgtctaggacttttgctgggccgacACTGGTGTCGATCGACACCAAgagtgtgtcgatcgacactcctcgctaattcctgaatccaaattcgtccttagcttcctttcctctagctc
>NC_003070.9|-|13610317-13610497|42-62
aggctttttactgatccacttgttctcttcaatggatacccTTCTTGATGATGCTGCAGTAAaaatctatcggcacctttcccgttctggtttcacaagccttgctcccttactacttgtctccaaaaggcaaagcaggcttgcgttttccagtggcgttttacatgatctctctcttcat
>NC_003070.9|-|13622359-13622616|48-69
tttcaagtattctatgcagtgggacaataatggagataaggagacatCCTGGAGCAAAAGCTAAGGAAAggaagccaaggacgattttggattcaggaatcagcgaggagtgtctatcgacacactaaagacgctttcaagtttacagaagaggaaatttgtcgtagaagacttccctatttgcattattagtctctggacgttttatagggtttatatacattgtttagacctaagttttcattatcaagactttta
>NC_003070.9|-|13640480-13640677|132-151
tgggtttaaaagacttcttatgggtataaggccggaacaagggattttggtggccatcgaagataaattgagctccatttttgtgtgatttagggtttatggcaatttactcgaaaacagagcatatagagAAGAAGAAAGAGAGCAATATgagtgcgagatcggttcgcggtttggtttggtttggttctgctattt
>NC_003070.9|+|1365483-1365806|56-76
ctttcctgtttacattttcatcccaaaaaccatgacaagtaagaaactggacccaTCATCATCATCATCATCATCAgtgtagatccttcaagtagatctagatgcgtatttttatgcccgattgtttacctgaaatgtttggttggtgagtctaattttccggaatttttcctcatctggattcttagcgacatttcccatgtaagtcagcagagtctggaacgctctcttcactttagcatcatcctcctgaacaaacaagcaaaattactgttatactcaaactttacttgatcctccttgaaccctttttccccgatttcc
>NC_003070.9|-|13700731-13700994|31-50
gacgaatgagatcgccagaagcggacgtatGAGGAAGAAGAAGAAGAGATtgtcaaggaacgaaggagatgattccatggattagaatttcttgctttcaaagatctctctctctctctctttgtaatttttgattacgtggaagaagaagatacgaaaagaccaaactgaaattaaaaagagtttttgagatcaggttttggttttgtctttaaacaaatcgagtgatgatgttaaaaaaatgatatatcatgtatgggctta
>NC_003070.9|+|13737911-13738184|77-96
ggcgtcgtcttacgcttccttgagccacctcgaccgccgataggcatgatagtgagccaaatgaagagattgaagaGAAGAAGAAGAAGAAGACGAagcagatcggagaggttgaaggttagagatcgaagaagatcgatcgatcttataggaagaagaagaagatcgatctataaggagaaaggatcgatcttagaaagagttttggggattagggttttcgagacaaagaagaagaagaagaggaggttggatcgaataggtttaaggtgag
>NC_003070.9|+|13737922-13738402|288-307
acgcttccttgagccacctcgaccgccgataggcatgatagtgagccaaatgaagagattgaagagaagaagaagaagaagacgaagcagatcggagaggttgaaggttagagatcgaagaagatcgatcgatcttataggaagaagaagaagatcgatctataaggagaaaggatcgatcttagaaagagttttggggattagggttttcgagacaaagaagaagaagaagaggaggttggatcgaataggtttaaggtgagagatcgaagaagatcgatcgatctTAGAAAGAAGAAGAAGAAGAtcgaagaagaaagagaattggggattagggttttgcgagacgaagaagacgaagaagaagaagaagaactggctaagtgtttggctcgaagagaaatgactcgatttagggttttcaacacaatagaggtcgcataatagtcgcataattgtcgcatactaatttgggtttggg
>NC_003070.9|-|13783351-13783495|28-48
acgagttggagctcgtagttgcagagaTGGTGTCGACCGACACCCTCCtgtgtcgatcgacaccatatgggacacttttctcagagacgactcaatacgacggtgtcgatcgatacccgtctagtgtcgatcgacactggatccg
>NC_003070.9|+|13791143-13791406|176-195
gatctcaaaaagaaatctgatgagcaagaagaaaccatagagaagctagctcagacagttgaggaacttaagagtaaactggatcagatgcaagagaaagctcaatcaaaatgcgggattgatactatcccgagaaaaacgtttacttcaagatggtctgaggagatagattatcCACCAGAAGAGAGAGAGGCCtatttcgaggaaagaagaattgagtattcggctactcatctctcaagagaggacgctgaatatgatgat
>NC_003070.9|+|13791247-13791471|72-91
atcaaaatgcgggattgatactatcccgagaaaaacgtttacttcaagatggtctgaggagatagattatcCACCAGAAGAGAGAGAGGCCtatttcgaggaaagaagaattgagtattcggctactcatctctcaagagaggacgctgaatatgatgatgagatcagagaggactatgcagatcctctctatcacccattttcttcttaatgagtatgaggagt
>NC_003070.9|-|13861164-13861369|138-157
tctgttgctgctgatcatatagaattgacgttgtgtgcaaataaagatgccattaagttgctcaaaaaattggaggaaaaaaaggagcatttaaaatctgatgcatggatgctccaaactttagatattgaacttgtGGAAGAAGAAGAAGAAGACAaggatgtttcaaatgcatgtgggggtaaaaagaaaagctcttgttggac
>NC_003070.9|-|13861177-13861341|109-128
cgttgtgtgcaaataaagatgccattaagttgctcaaaaaattggaggaaaaaaaggagcatttaaaatctgatgcatggatgctccaaactttagatattgaacttgTGGAAGAAGAAGAAGAAGACaaggatgtttcaaatgcatgtgggggtaaaaagaaaa
>NC_003070.9|+|13924941-13925165|75-95
cgcgcttcacagacagatgcttctgcacctcttccacagcccacaactgctttagttccctgtgataggtactcCTCTATCTCTTATCCAACTGTtactttgattatttctttagactcttcgaaatgtgcttcacatgtaaacaagaatcgagattctcgagagcttgtttcttctgctgatcttgcagataacagaaagagtatcgatcgacaaatgatgctg
>NC_003070.9|+|14010182-14010345|30-50
catactgttggtgatcgcgactgttcatgTCCTCTTCATCATCATCGCTTagtacaattgtctctacttgatatgattgagtttgatgttcatcatcgtgtgctgttttctgacacaccggacactgtttcttcgtcaatatccatggtttcacgctgttgata
>NC_003070.9|-|14044040-14044170|24-43
agaacaaccgatttttgattgaaAATAGAAGAAGAAGAAGAGAcatgcaaagagggaaataagagaagaaataaattactcaccaacggcaaagagaaatcgccaaatcctgatgatattgacgccgttgt
>NC_003070.9|-|14058250-14058481|140-159
cagtgaaaacatggaagaagctgaagttaataatatttatgtggatggtgaagatgatgaaagtagattcgattactgcgacgattctgacggaatcgatttcgaagatgagaaatttagcatgtacggaattccacctGAAGAAGAAGAAAAACCTCAgttactactccaaaatttaggtatattcatcgaagaagaaaaagaagaagctacttatgctactttagatgtg
>NC_003070.9|+|14078778-14079296|441-461
ctcaagtctcttggtttgccatctagattttccaatagtcagattgtgtcgaacctgcagcattaatcaacccggcaataatctaaagaaaagagatcataattcctaacaaaatgttgactcaataaaacgactaaaaaataagaaaaataagagtaagaataagactcaaaaagaaaaacgtagttagtaactgcctctcccagacttaaacgtcactgtccttagtggcattcaaatcgggagtctggtatcaatcctgctctgtcaatctcggtcgattctgctccgtcaaacgtcgacacttcctcaggttggtattgttgtggatcgacacccaggtggtgtcggtcaacactatcaatgtgtgtcgagcgactctagagatcagtgtcgagcctgctcgattttgcttcgtcacagcctaatggctcatatatATGCACTGGTGTCGATCGACAccaagggatgtgtcggtcgatactacctttgcaacgtcaaattcgtcactctcatcat
>NC_003070.9|+|14080480-14080673|34-54
atgggtgactcaaaccctgaggtttcttcagcaTCGGACCAAGCTTCATTGCCTaggaaatcctacgcaagtgttgctcataagcatggatttacaaaacaataattcgtagtggatgtagttgatggccaaggcagaatggttgttccaagagaggtttttgttgtagctaaacctctctgggaagattttgt
>NC_003070.9|-|1411260-1411384|80-100
ggagaggtataatcgacgcgatagctttgttaactagaagatttttgacgaaatcgagtccgttttgagatacgagaacCGATGTGAATGAATCGGTGCTctgcgtttgtgaaggcaagaagaag
>NC_003070.9|+|14116560-14116869|243-263
caagcttcatggaatgatttagtaccggtttgctgaaaggaggagatctcattcctcataatggctgtcctggactgggtaaaatactgtgtcaagaatgcagctttgtaatcttcccaacttctcagattctccggattcatagacttaaacaagcgatgggttttgtctgccaaggagaatgagaacaatttacggttgattagaacatttggcactctattcaatttcgtcgtcccacaTATATCCTCAAAATTATCCAAatggtagaccagattctcagattcacaagagacaacaacccaatttt
>NC_003070.9|-|142007-142422|364-383
taaaaaaaatcaattataatcaatcgttaaacagagatttgggggaaaaaaccctaaatcgatggttgggatcaaaattgacggatcatggagaaaatggtacgaaaagggtgaaattagtggtagattggagaagcttacgagatgaagaggagctttgatgtgtttgacaagagcagaggtacactggttttctctgcacagatgttgatgatgcgtccgtacgtattgcaccgtctcgagaccaccgtacatcgccgtgccgccttcaacgccgtccatcatatctctctctctctctctctctttcgttcttcgttgttatctcacaagggagaatctctggaaatggataataaatacAAGGAAGAAGAAGAAGATGCttcgttatgccaaaacaaaattacttgtttatg
>NC_003070.9|-|14228287-14228411|31-50
aatcttaaaagtaacaaacaaacacccaatCGGCAACGGCGCCAAATTGAtaataggtttttaagatcaataaatcctaaaacactatcatgtcgttgtagtactaaaggttgtcaatccaaatg
>NC_003070.9|-|14275037-14275288|63-82
tcgatcacttgatcgaagacatacacgaggctaagcttgttaaaggttattaggatgtgaagACGAATGAGAAGAAGAAGAAactggttaaagataaagcagcgaatgtgtctgaatctcccgcaaagaagtagaaagtatctcacagtgagggtgttcaagctggtggaggagatgcacaaaagaagaagaagaataaggaagtagctgtcaaatctgatgaggacgaggacgagcaggatgttcgtggag
>NC_003070.9|-|14275059-14275322|215-234
catacttggccagacaaagtagaagacccagcactcgatcacttgatcgaagacatacacgaggctaagcttgttaaaggttattaggatgtgaagacgaatgagaagaagaagaaactggttaaagataaagcagcgaatgtgtctgaatctcccgcaaagaagtagaaagtatctcacagtgagggtgttcaagctggtggaggagatgcacAAAAGAAGAAGAAGAATAAGgaagtagctgtcaaatctgatgaggacgag
>NC_003070.9|-|14275177-14275327|108-127
tgtttcatacttggccagacaaagtagaagacccagcactcgatcacttgatcgaagacatacacgaggctaagcttgttaaaggttattaggatgtgaagacgaatGAGAAGAAGAAGAAACTGGTtaaagataaagcagcgaatgtgtc
>NC_003070.9|+|14349035-14349211|116-136
tgtcttcggatctcttcattccccactcaaccacacatctgagcatacgggataggagaggaaaaagcatctactcgaccaattgatcactcggagtgatatgttgcgtttttggTGTCTTAGGTCCCTTAGTTTTgagttgtttgtcgtgtcatagttcgtcttttgcgtcttttc
>NC_003070.9|+|14360989-14361178|143-162
taagctccttctgttttgtgctccttgtttgcctaggcatacactttgaacacagaaaagaagaaaacaagaaacgcgtgagtaacaaaatagaagtaaaactagacgaaatctctaaacaaaactcaatgatgattcccaaGAACTTCGGCAACGGCGCCAaatttgatatggttcaaattacctagaa
>NC_003070.9|+|14363734-14363972|82-102
ttgcttctccaagctttgatggtgtagccgaaatccgtataaatatttggctttgtatcttctaataaggaaacactacttAGGGTTTTAAGATCAGGTTGCggttctaagtcttatacatattcatacacatgacattaagtcatatatgactcccaaaaactaaacaagcttcttcttccttctcaaaggtttgatggtgtagccgaagttcatatgagtctttggatttgtatctt
>NC_003070.9|+|14394781-14394905|23-43
gagtgatatgttgcgtttttggTGTCTTAGGTCCCTTAGTTTTgagttgtttgtcgtgtcatagttcgtcttttgcgtcttttcggttgtgtcttgagtcattttgcaggttgtaggtatttaag
>NC_003070.9|+|14406739-14406911|46-65
aaaactagacgaaatctctaaacaaaactcaatgatgattcccaaGAACTTCGGCAACGGCGCCAaatttgatatggttcaaattacctagaactactctctcaaataagagatcaattgcagtattttaggatcgaattcatggagttcttttgttcaaacaatgagttaaa
>NC_003070.9|+|14409279-14409535|190-210
gaaacactacataagcttttaagatccggttgcggttcaagttcttagacacaatcctacacatgcaatctactcatatttgactcctaaacactatcaagcttcttcttgcttctccaagctttgatggtgtagccgaaatccgtataaatatttggctttgtatcttctaataaggaaacactacttAGGGTTTTAAGATCAGGTTGCggttctaagtcttatacatattcatacacatgacattaagtcatata
>NC_003070.9|+|14461614-14461738|83-103
agacatctgagcatacggagaggagaggaaaaaacatctactcgaccaattgatcactcggagtgatatgttgcgtttttggTGTCTTAGGTCCCTTAGTTTTgagtcgtttgtcgtgtcatagt
>NC_003070.9|-|14472574-14472712|95-116
agtctttatgttatttctcgagtctttttagtgccttttcaggtataatatgcaatgagacaacaatggagataaggagatattttggaacaagAGCTAAGGAAAAGGAAGATAAGgacgattttagattcagtaatca
>NC_003070.9|-|1464767-1464923|40-60
attaggagtcttggagttagccgagcttgcaaaatcattCCAGTCATCGTCATCATCATCattaacatctgtaggggtcttctcaatggattttttttcattggtttgccatagatcatctccgatccaatcaatatccatggatgaatttccattg
>NC_003070.9|-|14701500-14701644|102-122
gtcaatatgtattgcaatccaatacatttaactgattatatgagttagagatggattaggggtgttttgacaacacttatatccattttctcccaaaagagGCTAAAACCAACAAAAAACTGcttaaaagcagtaaacagttttg
>NC_003070.9|-|14715251-14715459|70-89
agtaacaaaatagaagtaaaaactagacaaaatctctaaactaaactcaatgatgattcccaagaacttCGGCAACGGCGCCAAATTTGatatggttcaaattacctagaactactctctcaaataagagatcaattgcaatattttaggatcgaattcgcggagttcttttgttcaaacagtgagttaaatgtcgagattaagctatt
>NC_003070.9|+|14749040-14749262|72-91
aacgcgtgagtaacaaaatagaagtaaaaactagacaaaatctctaaactaaactcaatgatgattcccaaGAACTTCGGCAACGGCGCCAaatttgatatggttcaaattacctagaactactctctcaaataagagatcaattgcaatattttaggatcgaattcgcggagttcttttgttcaaacagtgagttaaatgtcgagattaagctattaaggta
>NC_003070.9|+|14820447-14820586|31-51
cttatatccattttctcccaaaagaggctaAAACCAACAAAAAACTGCTTAaaagcagtaaacagttttgttagtgtttttatggtaaatatgtgtcacaatccaatgcatttgaccaattataagagttaaagatgtgt
>NC_003070.9|+|14862839-14863377|171-191
aggaggatgcataatgcaccttttctcgttattcatgtcaatgaacacgggtttgtcgtgagtaacattccatcggcatctcatctgatagtacccggttgttgactcatacgccagtcctttgttcttctctacaaactttgcatacggattatttgcaccaagacattTTTGGAAGAAACTGTAGTACTtagaatgaggcattgaccaccacataaaatgattgtccatgtcaatgcaaacagaggctagggtttttgtggacataagaacatcctttccctctctcccagctagcaaccagttctttagtaagatgaaagtctgaactgcagcttattcaaagcttgattataggggccaactagagcagctagtcgtaagccttcgatgtatttggctgtgttgttaccagactgtaaacaccttagcaaaaatggccggtagggcgacccttcgatgcataaagaggaaaccgtaataaactcatcaagacaaacctcctttaaaacttcatcagaaatgaatacttagacgca
>NC_003070.9|+|14895310-14895513|127-147
caatataagttaaaaacttctaggtaatgactactaaccttccagtaagctaactcatataagattgatctctttttccaccgccattgatcatcgtgttctgcatattcatcagttgcgttcaagTCATCATCATCATCATCTGCTtcaatcctttttctcttgcctttcttctttaaaggtctaccaaattcattcttaaag
>NC_003070.9|+|14917339-14917463|81-101
gtacccggttgttgactcatacgccagtcctttgttcttctctacaaactttgcatacggattatttgcaccaagacattTTTGGAAGAAACTGTAGTACTtagaatgaggcattgaccaccaca
>NC_003070.9|+|14923122-14923272|53-73
ttactcttttataaagacagcatcagctcttacctttttttgtaacccgacgATTGATTCCAGCTTTTGACTAcaagttagttcggccatccgtctagaaatttgttgtctcctactacggatgaatcggttgggattattgcttggaaca
>NC_003070.9|+|15000064-15000205|28-48
taccaagtatttgtccaaggaacgtagACATTGCATTAACTTGATCACctaatgtctttacttgtgtcttcagctgggcaactaattcagaattttctatatcttgtcttctagttgcattggaatgtctcactaatcttga
>NC_003070.9|-|1505660-1505830|43-62
aacattcacagagcttggcctctgtcttaatggccgcaaagaAGAAGAAGAAGAAGAAGACGagtttctagagaaattacttctacaagcacattcctttggaacaacccacaagacagaaacacataacaacacaactctgattgctttcgccatggaaacttctcttat
>NC_003070.9|-|1505714-1505964|171-190
tttgagtcttgaaagatgatattaagcttgatgcccttaagaacactttggtcagcattaacatcatccatagctgctttaaccgcgggtttagccgctcttccgataaaagaatcataagtaaacagagctccaacattcacagagcttggcctctgtcttaatggccgCAAAGAAGAAGAAGAAGAAGaagacgagtttctagagaaattacttctacaagcacattcctttggaacaacccacaagac
>NC_003070.9|-|15082816-15083002|36-56
tttgtgtcttctaacaaggatacaattttcacgccTTTAAGATCTGGTTGCGGTTTaagttcttatactaaatcatacacatgacatcaagtcatattcgactccaagacactaaccaaccttcttcttgcttctcaaagctttcatggtgtagccaaagtccatatgagtctttggctttgtgtct
>NC_003070.9|-|15214144-15214445|92-111
gaagaagaagaagaagaagaagaagaagaagaagaagaagaagaagaagaagaagaagaagagaatcgatttagggttaagaagaagaagaAGAAGAAGAAGAAGAAGATCgaagaagatcgaggaagaagaagaagagagaagaagagaagaatcgaagaagtggctaagtgtttggaacgaaggagaaatgaatcgaattagggttttcaacactggagtagtcgtatatcagtcgcataatagtcactaaatcaattgggtttgggcttcgacgattaaaagcccaataacttacaccg
>NC_003070.9|-|15214190-15214365|42-61
gaagaagaagaagaagaagaagaagaagatcgaagaagatcGAGGAAGAAGAAGAAGAGAGaagaagagaagaatcgaagaagtggctaagtgtttggaacgaaggagaaatgaatcgaattagggttttcaacactggagtagtcgtatatcagtcgcataatagtcactaaatc
>NC_003070.9|-|15301704-15302006|192-212
ggaaagctgtctttcgggcagcctttgttaaggtcggtgaaatctacgcagactctccatttgccgtttttcttttttactatgaccgggtttgcgatccaatcgggatattttgcctcggtgatggagccgatcctcagtaatttctctacttcggcttttacggcttctgctcgctcccgacccaatttTCTCCTCTTCTGCTTGATAGGtttgaaagtcgggtcgatgtagagctcgtgtgatacgatgtcaacacttactccgggtaaatcttctggggaccaggcgaacatattgatg
>NC_003070.9|-|15305127-15305345|47-66
agcgacaaagcggcgggtaaacgcgttcgggttgacaatgaaccgtCAAAGAAGAAGAAGAAGAAGaagaagaagaagaagaagaagaagaagaaaacttatggccccgaggcggagaaagtgctcccgatcttcgaagatcgcattgcctcggccaacttgctcgggggatgcgtaggtcccctgcttcctcctccagatactctcctggaatctcgg
>NC_003070.9|-|1532809-1533029|63-83
ctgaaatggtaatatatttgcttttctagattccaaccatgtcggacatgatagaaagttggAAGCAGAAACAGAACACATTCggaatactttatggatggtttcttgcaaaggcaggttttccttaatcaagaaactttttgatggaagctttaagtctctgaaccaaaaatttacatcctttccttctgttagatcgccagtcatcttgaggtttttcc
>NC_003070.9|-|15399494-15400033|137-157
tccatttgccgtttttcttttttactatgaccgggtttgcgatccaatcgggatattttgcctcggtgatggagccgatcctcagtaatttctctacttcggcttttacggcttctgctcgctcccgacccaatttTCTCCTCTTCTGCTTGATAGGtttgaaagtcgggtcgatgtagagctcgtgtgatacgatgtcaacacttactccgggtaaatcttctggggaccaggcgaacatattgatgttttctttgaggaaagaggtaagtgcagctgttaactcttctcctagatctccgcctatttctacgcatcgcttgggcttttcgttttcaatgcagatggagattactggatcgggagttggtgttacggattctcgagcctcctcgatccttagctgctataattgctcagaaattgatttctcttcagctcggccaagcttgaccttcttatgatccgcatcggccgtcgattcagtggcggggttcctgagcttgtgtgctgccatgaagcagattcgagcattttttt
>NC_003070.9|+|1543968-1544501|87-106
tccttctccgctccggaaaaagcggcgcgcggcggttaacacttggagagatcgtcgtcttcatgcgcgcgtgagaatcaatcgcgGTTGAAGAAGAAGAAGATGAttcctctcgttctgccggagatgaaaaacattttaattaattactctttttattttttaattatatttctgactggattttacatattatttataatttgcttaatttcgatttcatttaatgcaaatggattttatttgcttgattttcgattcttttccatatgatttttatttttatttcctttgtttgtaatagataaaacgtttcagttttggttaagttgtgttttatccacagtctgttaagcttttctaacagtattttgtcagtcacaaaacgtatttaattctattttttgcaacaaatattatgttttcttttcttttcttacattatccattgcgattaacaaggataatggattattttcggatgacaaaagaaaaggataatggtttttttctgaatttgtccaaagtgattaa
>NC_003070.9|-|1552130-1552360|72-92
aacacatcctgaagcttttggtatcaaagcaatatcatattcattcaagaaatccttatgtgatcaccatcACCATCATCATCATCATCATCatcaccaccaccggcataaaccttcggataccaaaagaaaggtatcaatatgcgacgatttccctaaaaatatacctccattggacaccgacacaacatcctatctctgcgtggataagaacggttgctgcaatttcac
>NC_003070.9|-|1552234-1552390|105-125
tgccgttctggcatctaaaactctctttaaaacacatcctgaagcttttggtatcaaagcaatatcatattcattcaagaaatccttatgtgatcaccatcaccATCATCATCATCATCATCATCaccaccaccggcataaaccttcggataccaaa
>NC_003070.9|+|15528104-15528262|27-46
ctgatagtgattattcatcaagtgaaTCCGAAGAAGAAGAAGAAGTagaagttgacgaggatgagttatcaagatggaagaaacgatctatcttattcaagctgccttattgggaggtatgtatagcttaatataattttagaattgataaacggatat
>NC_003070.9|-|1555025-1555147|35-55
aagcatcttctaaagacttcaactgcttctctgcTTTCTCATCATCATCATCATCatactttttgttgatcccttctttctcaacttttacaaatccaccatcaaatattgtatcctcctctt
>NC_003070.9|-|15590771-15591026|153-173
ttggtactaatgttggaagctaagttgtcaatcaacattgttgcatcttctggatatcttgacatgaaattcccatgactagctgcatccaatgccatctgataacgtcaatgctctgaatctgatccaagcggctttaaattcttcagctgCTTCTTGAGAGAAGATAGAGAtcttcattctcagctcctcggaccttgcatcattataaaagttgttaagaaaagcaacctttatttctttccaagttgtcaga
>NC_003070.9|+|15714836-15715101|224-244
gcataatcaggtccgcttcttccagttagctcgtcaacaactccaaatcacgtgaaaccaacacaaatatgcaacatgcatgcaaaactatcctaaacatacaaagtgatgacaaatgatcagaaatggtataaaacaatgatgatatgatgataaagtgatgataatggatgctcaaaacaggcaaaatgcacacttatcagtgtgggttgtggttggctccACGAGTTGTCCTTGGCTCTGGttttagtggaagtcttcttctt
>NC_003070.9|+|15715027-15715167|32-51
cacacttatcagtgtgggttgtggttggctcCACGAGTTGTCCTTGGCTCTggttttagtggaagtcttcttcttgatttgttgttcacgttggatagcaaggtgaagaacttcttgtagtgtgtggtaaggttgtgtctc
>NC_003070.9|+|15734634-15734813|120-139
ttcaaaacctgaaaattttcaaaaacacttttggaaatctaaaacaagctgcaagaaagagaaaacagaaggaaatttctagattagactctgacagtgacgatctgtctagtgagttaGAAGAAGAAGAAGAAGTAAAagttgatgaggaggagttatctagaaaaaggtcaattttat
>NC_003070.9|-|15739245-15739468|139-159
agagacaagaggggtttcttcctggtaatcctgatgctaacccaaggaagagctgcaatgccatcttgatcatagaaggagatgatgtgtgggaggaattggacactgaagacgagttgaagctcgcagttgcagaggTGGTGTCGACCGACACCATCCagttcgatcgacaccatacgggaaccttttgtcagaaacgactcaatacgatggtgtcgatcgat
>NC_003070.9|+|15741131-15741302|36-55
gaaatctctcaacaaaactcaataacgattcccaaGAACTTCGGCAACGGCGCCAaatttgatatggttcaaattacctagaactactctctcaaataagagatcaattgcagtattttaggatcgaattcacggagttcttttgttcaaacaatgagttaaataccgagat
>NC_003070.9|-|15793599-15793758|32-51
agagaactagaagacatcaatcatgatggttCCGAAGAAGAAGAAGAATCAtacgaatttggcgaatctgatgagtgcgttgagtttgaaaatgattgtaataatttagaaaatgaatcataataaatgttgttactgtttaattttgatgtatttacca
>NC_003070.9|+|15811434-15811877|339-359
acacctttttaattaacttttgtaaatcgatttaaatacgtaaaatctttaaaaactttttacttacctcttctttctttcctcatcttcatcacatctctgataattattttcctccattttaatgtctaaaatcttctcaatcagctcgactctcttgtgaaggtcttcaaggattgtcaaaatcttgtcaagcgtctcgttatcagatattttattattccttttcttttcacctacttcttcaagggcagcaagaacatcaacacattttgtattccattcatttttcttcattttgtagaccattttaacaagttctagaactttttggaattCTGTGTCATCTAGATGGAGATcaggaactaaagacttgaagtcttttgggtttcaaataattgtattcacctcaatctgcgaagatacaataacattcaaaatatt
>NC_003070.9|+|15814830-15814961|89-109
gatgaaggcggaaatgtggcggaagagaagaaatcatcaccaccgcaaaggaaaggcattaagagatggagatttcgtttgtgtcattAAAGAGAAGTGAGATGAAGCAtatcttagtaaaatcagagaatg
>NC_003070.9|-|1583522-1583721|152-172
aacaactagaaccatcctctttttcatctatatctgattctgaggttcctgttgttatcagacagaaagattcatgggtttccttgtagccgtcatgaacttttctcctactttggtgcatcaccatatgaaatcgaagccacaatgtcaaAGTATCACTCTTCTTCTTCTTtatctcttttctgtgttttttttttttt
>NC_003070.9|-|15858229-15858393|47-67
tcttcagtttcctctatattgtgttgtcgacaaaaattcatccacaAAAAAGTCATCTTCATCATCAacaataacatctttgttagatttcagcccaccgcttcttgctatttgttttttctgcttcgtgtaatgcatccatgaattcttcatctacagaagtca
>NC_003070.9|+|15859839-15859959|79-99
tttaaagagctttatggacagattgaatccatgaaccaaaattgcggtaagtatctacatgatatagaaatggctaatTGGACAAGGTTATATTTCAGGggacatcgtttaaatctgatga
>NC_003070.9|-|15893591-15893843|39-58
gttaggcgagattacaaacatagtcaaacaaaggaattTAAAGAAGAAGAAGAAGAAGaagaagaagaagaagaagaagaagaagaaggaactgacggtcgctgttaggtgatacatgccatgtctccccctgacgtgaaccaatcccactgaaaaatttctcttcccacttgtctccccatttggtccccaactctgtctcagcccacttgtctgtcctgtggattgttcaccaacaactaaatcaaaatca
>NC_003070.9|-|15893602-15893793|21-40
agaagaagaagaagaagaagAAGAAGAAGAAGAAGAAGGAactgacggtcgctgttaggtgatacatgccatgtctccccctgacgtgaaccaatcccactgaaaaatttctcttcccacttgtctccccatttggtccccaactctgtctcagcccacttgtctgtcctgtggattgttcaccaacaacta
>NC_003070.9|-|15927056-15927428|283-302
ataaaaggaatagcctgataacaaaaaaaaaaaaaaatatacacacacatttgaaaatcttgaatcttgaaaaagaagagattcaaagaatggtgtttttggtacctgttgaacttgcgaacgtaatgtatcaaattgagtctctgtgcaacaaacattgccagtgattgttggacataagctttgaatctttgaagataacaaatcatcaggctagaagaagaagagtgaagagcattagtagagaaacaatcaacaaaatcatctttttgagtaattaatAGAAGAAGAAGAAAAAAAAAacactgaccttcacagaaggaatgttgaaagggcaatttagtactttcccatcacttcttgctccacagat
>NC_003070.9|-|15944514-15944653|30-50
gtgaataccgaacaaagacgaacttgaaaGTTGTTGATTCCTTGGAATAGccgagattcaagagagaagagaagcttaaagctccgttttaaattcaataataagttgagttctgcaactacaagagagcctttatatag
>NC_003070.9|+|15979394-15979780|240-259
ttttggcgacagtacagctccgtgacccgacaaggagatatgaggctgtaggagggacagttgtggtagcagtacaagcggaagaggaggaggagaaagggttaaaggtaggaagtttgcacattgggggagtgaagaaagatgcggcggagaagcggaggcttaccgcggcgcaatggcttgtggaacacggaatgggaaagaaagggaagaagaagagtaatataaagaagaaggagAAGGAAGAAGAAGAAGAGGAgatgttgtggagcttgtcatctagagtaatggcggatatgtggcttaaatctataaggaaccctgatgtgaaattgcattagttgatcttggaggtattcatactatacaataagatgcatttgttta
>NC_003070.9|+|15990442-15990618|121-140
ttgacgttgtgtgcaaaatgaagatgccattatgttgcttaaaaaattagagggaaaaaggagcttttaaaatataatgcatggatgctccaaacttgagatgttgaatttgtggaagaaGAAAAAGAAGAAGAAGAAGAaaaagacaaggatgtttcaaatgcacgtggggtaaag
>NC_003070.9|-|16020950-16021149|32-52
cataaggattattcgcttcaagacacttcttGAAGAAAGTGTAGTATTTTGAatgagacatggaccaccacatgaaatgatggtttttgtccattcgaacggaagataatgttttcttaaaagaactgcatatctcccctctctaccagccagcaagaagttcttcaacgcatcaacaccatcttctccaaccttgctaa
>NC_003070.9|-|16046101-16046224|26-45
actcaatgatgattcccaagaacttCGGCAACGGCGCCAAATTTGatatggttcaaattacctagaactactatctcaaataagagatcaattacagtattttaggatcaaattcacggagttc
>NC_003070.9|+|16046563-16046687|85-105
aatagctgccagagacgcagcagggctcgctgtcgatcgacacaacagaggtgtcgatcgacaccatcgggagcagcacgacgaCGCGATTGGTGTCGACCGACAcaacagaggtgtcgaccgac
>NC_003070.9|+|16048019-16048437|24-44
agacgagttggagctcgcagttgCAGAGATGGTGTCGACCGACAccctcctgtgtcgatcgacaccatatgggacgcttttctcagagacgactcaatacgacggtgtcgatcgatacccatctagtgtcgatcgacactggatccggactgcaccttgtgaggtgcaagtacctatgcagcccgagcccgtttacattcctcctatcccttatccgaggaagcgtcgttctaagaaggagattcatgctgctaagtgcacagccataatggagaagatcctccatactcttcataaggatgcttctgagacatcttccgcctcactcaacaggtatgtcaagcgacttgttgacaaaggaattagcttagatgaagctaagctacttaccagagacatcagtgcaatcatgctgccta
>NC_003070.9|+|16112577-16112776|149-169
aaactgcacaatctattaagaaaagaaggttttcttcctcgaactcctgatgctaaccctaggaagagctgtaatgccatcttggtcagagatggagacaatgtgtgggaggaattagacactgaagacgagttaaagctcgcagctaCAGAGTTGGTGTCGACCGACAcctaccattgtcgatcgacacctaccattgt
>NC_003070.9|+|16113830-16113955|80-101
tgttattctagagtctttttagagtcttttcaggtattctatggagagggacaacaatggagataaggagacattttggAGCAAAAGTTAAGGAAAAAGAAgctaaagacgatttctctttcagat
>NC_003070.9|-|16118155-16118574|176-197
cgtagcaatacaggcttcctttcctagaccacgtatgagagctctcatcttcactttccagtgtccgtaatttcctttttccaacatgattgctttaccgaccgcaacgaactcttcggggtagtccatcctctccgcaggatctgcacctgttgttaagtacaacttggttcagATGCCCGCTCTGATACCAAATGaaattcaacatgaaccaagaatcgtattccccaaactcagaaccactgagtatcactttattagaaatctgattaagaagtttacaactaccttaattggttttacacaagatctaaactactttagcttgtcacttgagatttccctaaacacacaagagcagatcacaagaacacactctttcatctctctagaattccaatcagactaaaccttagtctc
>NC_003070.9|+|16120668-16120809|29-49
gtgtaaaatgctgggctacaaacgagaaGAACCAAAACACTCTCACTGGagttagaactgggaacaattgctacatgtgggaagaacctaaagagtgtcttagagctgaaaaagaggatccagtggtatggcatcaacgtct
>NC_003070.9|-|16151934-16152094|30-50
catattttcgatacaaaacaacttcgccaGTACCAATCATTCCAGCAGAGaacactgattctatccggcttggacgtagcacttcgggcattttgtagaaagtgtctgaccatttatgttcctcggcgttctctaaaacccacaaaacaaagaaattactt
>NC_003070.9|+|16253966-16254131|26-49
cactcatttaactctaaactcatttGATTATGAGTTGAGTTGAGTTGGGttacccattttgacacccctaatctcgtatcttgctttaaagcgatataattcacacaaccaaaatcaatcggctcttcacaagtggatttcaactattttacacatatgccttcaa
>NC_003070.9|+|16415365-16415507|31-50
aaagcatcttactacgcaactctttcagaaGAAGAAGAAGAAGAAGCTTCatttagtccttgacttggaccacacgctactccactctgttctggtttcagacctatctaaacgcgagaagtatctactcgaagaaactgatt
>NC_003070.9|-|16449819-16449981|115-134
aggcctacaacatcttttccattagtttctcataaccgcaaaactgacataaaacttatcaaatcgtagcttaccataagcctgaggaatgatgacaatctctgtatgtgtttcACAAGAAGAAGAAGAATGTGaagaatgtgaaatgtgaaagccctcatct
>NC_003070.9|+|16495206-16495412|34-53
agtggtaacatgccagaagccgaggttcctgaaACGCAAGAAGAAGAAGAAGTgtatcgtgttaccattgatgatgatgaagtattccaacattctgctgctagaaggcaacaatgaggtaggccaaattcgcagtcaaccgctagacgtggaagtagtgcacaaagatctggaggaagctcactagtttctataggaagtggttca
>NC_003070.9|+|16495215-16495364|28-47
atgccagaagccgaggttcctgaaacgCAAGAAGAAGAAGAAGTGTAtcgtgttaccattgatgatgatgaagtattccaacattctgctgctagaaggcaacaatgaggtaggccaaattcgcagtcaaccgctagacgtggaagtagt
>NC_003070.9|+|16548673-16549014|256-275
tcttttgtgactcttgtatgtttgagtctattcaccggtgagttcaattctcgatttcccctgtgcgtcgatcaaattgtgcctattaggtttctcctgtggtttgattgaattatgcatatacctatttctcttgttcttcagctattgcttagggataacaccgattccttttacggaatacataacttggatttgtgaggattgtgataacagtgagagtgattctgattgcaatgaagttgatcagactgtTAAGAAGAAGAAGAAGAGTAgaaatcaaccccttgtggttttagctgaggacaatgtgctccaggaacctttggaggggtctaagag
>NC_003070.9|+|16548803-16548980|123-142
ctcttgttcttcagctattgcttagggataacaccgattccttttacggaatacataacttggatttgtgaggattgtgataacagtgagagtgattctgattgcaatgaagttgatcagacTGTTAAGAAGAAGAAGAAGAgtagaaatcaaccccttgtggttttagctgaggaca
>NC_003070.9|+|16549149-16549331|41-60
atcagactgctaatcttggacatatcttggagaggagtgaGAAAAAGAAGAAGAAGAAGAagaagaaaaagagcatcaatcattcgccaccggttttagctgttgaggaccatgagcttcagggtactaccaatgttgttgaacctgtggaggtgtcttcttcttcaccaactaaagaaacga
>NC_003070.9|+|16574815-16574988|125-146
taccgtgtagttgatagcgtttagcataggacattggattgaagaggatccactaacttctttcgttgttctagctgcgggaacgatatcactcatttcttcttatgattgattcaatagcctcACGCTCTGATACCAAATCTAGAgtttaagaaagattaagaactcaaaata
>NC_003070.9|-|16608648-16608913|210-229
tctccgacgtcggcatcttgcaaaaaaaacaaaacccagagtttagatccgtaaactagaaaagattagatcgggaaaacaatgtaagatcggagatgaagaagaagttagatcggagaagaaaacgttaccttggaggcaaaagagatcgagtcgcggctgctgttggagaagaagagtcgcgacggctgctggagaagaagagacgcGACGGAGAAGAAGAAGAAGTtagatcggacggtggaagttggattggaaagaagaag
>NC_003070.9|-|16613279-16613423|28-51
ctcatttaaccctaaactcatttgattATGAGTTGAGTTGAGTTGGGTTACccattttgacacccctagtgacatgtgtcactctctcaactggtgatatagcggaaggatggagagatttgatcaactttcatatatttgatta
>NC_003070.9|+|16646939-16647420|175-195
ttcttcgtcaggacaacccgaatttgattacttgtttaaggttttattgatcggagattctggtgttggaaagagctctcttttgttgagtttcacatctaatacctttgatgatctttctccaacgattggtgagttttagattaattgatcaagctttaaagtaccgatcttAGCTTTTGTGTTTTGTTTTTTgatcttggatctgttttgtctaggtgtggattttaaggttaagtatctgacaattggagaaaagaaactcaagcttgcgatttgggatacaggtgagagatcaatactcttgttgttgttgtttggaatttatgtaaatgtcacacatcttgtggtttcaatttagatgtttaggggaatcattgaacaatatagagtttgagaatgtctcccacaatgatgtgtgataatctttttttatgttgtgtcttagtcagtcattgttgcctaagctctaatgtgactgg
>NC_003070.9|-|16739167-16739582|38-58
tgttgtcatcatcgccatcttctttgtcatctccgttATCGTCATCTTCAGCATCATCatcatcatcatgattgtgcatctttagtctgagcttatgaaaattgatacgtgcagcaggacagaaaaaaagaggttgaagagggaggtcgtcgccaccagaatccatggctagtgcttcaccggaggaagttgggttgtctgtttgtgttaatgtgtataccaaaaatgattttccatcaatttcctccttacgaaatacaccaacagaattcatagttgctaaaatggagattttgattattttggtttttcttttgtgtgatattcttcctctcttcttcccccttgcatatatattagctttagcgaaccatttaatataagacttgtgaatacagctaacgcttggtcttttt
>NC_003070.9|-|16739399-16739741|68-88
caccgtcatcgtcatcgcaatcgccatcttcgttgtcatcatcaccatcatcatcatcatcatcatcATCATCATCATCATCATCATCatcatcatcatcatcatcgttgtcatcatcttcgttgtcatcttcgttgtcatcatcaccatcatcacctttgttgtcatcatcgccatcttctttgtcatctccgttatcgtcatcttcagcatcatcatcatcatcatgattgtgcatctttagtctgagcttatgaaaattgatacgtgcagcaggacagaaaaaaagaggttgaagagggaggtcgtcgccaccagaatccatggctagtgcttcaccgga
>NC_003070.9|-|16739485-16739741|44-64
caccgtcatcgtcatcgcaatcgccatcttcgttgtcatcatcACCATCATCATCATCATCATCatcatcatcatcatcatcatcatcatcatcatcatcatcatcgttgtcatcatcttcgttgtcatcttcgttgtcatcatcaccatcatcacctttgttgtcatcatcgccatcttctttgtcatctccgttatcgtcatcttcagcatcatcatcatcatcatgattgtgcatctttagtctgagcttatga
>NC_003070.9|-|16739588-16739838|168-188
acgtctgggtggttgcaatcaagcaaagattcaccttgttgatcaccacttcttgtgctggggaagtgaggggtggaatcgaatggaagaagcaagtcaccgtcatcgtcatcgcaatcgccatcttcgttgtcatcatcaccatcatcatcatcatcatcatcatcATCATCATCATCATCATCATCatcatcatcatcatcgttgtcatcatcttcgttgtcatcttcgttgtcatcatcaccatcatc
>NC_003070.9|-|16739617-16739823|156-176
caatcaagcaaagattcaccttgttgatcaccacttcttgtgctggggaagtgaggggtggaatcgaatggaagaagcaagtcaccgtcatcgtcatcgcaatcgccatcttcgttgtcatcatcaccatcatcatcatcatcatcatcatcatcATCATCATCATCATCATCATCatcatcatcatcgttgtcatcatcttcgttg
>NC_003070.9|-|16739635-16739825|143-163
tgcaatcaagcaaagattcaccttgttgatcaccacttcttgtgctggggaagtgaggggtggaatcgaatggaagaagcaagtcaccgtcatcgtcatcgcaatcgccatcttcgttgtcatcatcaccatcatcatcatcATCATCATCATCATCATCATCatcatcatcatcatcatcatcatcatcg
>NC_003070.9|-|16739652-16739979|288-308
ttgtggaactttccttggcattggagacatgcaaaatagctttcgcagagcgttgtcattttacatgcaccgcactcgaatccaacagtagaacgttctttattgttgcaccaaaaaagagggactacagggagcttacaaacgtctgggtggttgcaatcaagcaaagattcaccttgttgatcaccacttcttgtgctggggaagtgaggggtggaatcgaatggaagaagcaagtcaccgtcatcgtcatcgcaatcgccatcttcgttgtcatcatcaccatcATCATCATCATCATCATCATCatcatcatcatcatcatcat
>NC_003070.9|+|16766078-16766344|209-230
agttttaacttacaccaaacttatagctgatgcaattgtatatccaattgctgtaccaaatagattaacatattgcacaactccacatactttcaccttaatcccacctaaaaatgaatcaagaatgaattaagtttttgatgataataactattgggatatggaaccgatatggagaaccagagatcgacagagatcaacggttgaaATGACAAGGCCAAGATACGGCAagaaaatattattctaaaagataaatgttaaactttc
>NC_003070.9|+|16782822-16783029|34-54
acgatgacgttgtttctgctttgaccagagtacTGAGAGAGGGAACACTGCAAGgtaaaagaaatgcttcacatgctcttcatcaattactcaagcattttcaagtcagtgatgtatttaaaggaaatgagcagtgtcgatttgctgtttctgaactcattgatctcttaaacgcaactgacctgaacaacagcgctttcatcgacgt
>NC_003070.9|-|16810195-16810392|48-67
tggactctcttcctcttctcatttatcttctccctccaatcacacagCAAAGAAGAAGAAGAAGACAcaccaatcacacgattccagcaatacttaagattcaacaccgctcatccaaaccctaactacaccgcaccaatctcttttcttcttgatcaagcaagatcaattggtcttacttctcgaaccatcgagttt
>NC_003070.9|-|16909326-16909458|23-42
ccagattttcgagaaggagacgGTGAAGAAGAAGAAGAAGATcaaaaccatgacgagtcaccacgcgatcgaagtgacgaagacggtgctggaagtagccgacgtagcatggaccgcggtggaaacttaccat
>NC_003070.9|+|16933802-16933984|27-47
cacttcaaaagacaccaaagagaatgTCATCTCCATCATCATCATCTtcatcatcctcatcaacatcatcatcatccataaggatgaagaagtacaagggagtgagaatgagaagttggggttcatgggtttcagagatcagagctcctaatcaaaagacaaggatctggcttggttcttact
>NC_003070.9|-|16943810-16943958|31-51
gttttgttgtccacaaataagtcatccacgAATATGTCATCTTCATCATCAacaattacttcttcgttagatttcagcccaccacttcttgctattttttcttctgcatcgtgtaatgcatccatgaattcgtcatctacaggggtcac
>NC_003070.9|+|16970388-16970509|81-100
actccgaaaatttctccgatgaagaagaagcagctgtagatacccaagtcattagagatgagcctgacgaagcggaggatGAAGAAGAAGAAGAAGGAGAagatctcttcaatgatactttt
>NC_003070.9|+|16970442-16970586|24-43
gagatgagcctgacgaagcggagGATGAAGAAGAAGAAGAAGGagaagatctcttcaatgatacttttatgaacgattatcggaagatggatgagaatgatcagtatgagtctaatggaatagatgattccgtcgatgatgaaag
>NC_003070.9|+|17026131-17026502|68-87
tgttgataactgatctaatattctttctgtagactgatctgacgtttcttctgcaataccaggactgTGAGAAGAAGAAGAGAAGTTgttgcctataggaacatgatctaagcccgccgtacacccataacttctttcctcttccacagcaggtactacagtcggtcttggtattggtattggtagtataggtgtttctcttgtaggtagtggaggaaaatcttcacttgtgaataaactgtcatctgatttaggttgaggtttacttactgtgttgattccctttgtccaggctagcatcaaaggagtaagacttcctgaatttggtcttgaatgagactgagcaaaagggaagacagtttcatcaaagat
>NC_003070.9|+|1703930-1704153|66-86
aaaacttaaaacacttcctacaaaagacagagacatgttcctctatatggatttatattctgtacCTTTTCCTCCAATTTATCGAAagtgttgcacaacactatgtcgactcgatcaatgtttgagagctgatccaccacaatcctcagtatattcgggtatgaggacgattcgcagaggaaagacggcaaatcatttgcagtcagcatcgggaacgaagggaa
>NC_003070.9|-|17182674-17182790|22-41
ttttgattctttcgatggactTCAAGAAGAAGAAGAAGATTcacattttgttgttgaaccagagtctccaaaggtgtatattgcaccaagagtcatgataaaccatcaagactcgtt
>NC_003070.9|-|17183597-17183756|27-47
cctagaccaccacaagccgtactgccTCATTCATCATCATCATCATCagaagaagatgaattgataagttggatagcagcatgtttaggttttgcacctggaatggtatttggtcttacgatgggatacataatgacttcacacaagcatgagtggttca
>NC_003070.9|-|17201771-17201963|153-173
tacattattctaattatctaaattattctataagagtatctagatttgttgaaacccccttggctcaatggttgaccaaaggttcattaatgcttctacatcaagaggtctgaattagagtcccagctattgcgatttattagcagatttgcAGATTAATGGAGGCAAGTGTGcatgagatctacaacgaagt
>NC_003070.9|+|17214523-17214653|89-108
caatccatttgagtcttaacgcaaatgtatttttctgttgtacttaagtgatcttattgagttcgttaatgaagacaaagatggcaagGGAGAAGAAGAAGAAGTTTAaatttgctttcaatttgcttttg
>NC_003070.9|+|17260598-17260757|25-45
aactcacgtccaagttcggaacttCATCTGGAAAGACATAATTTGtaggcacgacctgccttatgaaattgtcaccgacaacggatctcagttcatttccgaacaattcgaagcgttttgtgaagagtggcgaatccgtctcagtcattctacacctcgt
>NC_003070.9|+|17328163-17328339|39-58
ggcaaaatccagtcgccaacggagttcacaaaccaaggAAAGAAGAAGAAGAAGCCGCtgatggatttctgctcagggaacctgggaggagaatccgttataaaagaaccattaattctgaaaaacaagtcgccgagatggcacgaacagcttcagtgctggtgtctaaacttcaaa
>NC_003070.9|+|17328174-17328290|25-44
gtcgccaacggagttcacaaaccaAGGAAAGAAGAAGAAGAAGCcgctgatggatttctgctcagggaacctgggaggagaatccgttataaaagaaccattaattctgaaaaacaa
>NC_003070.9|-|17457172-17457679|301-320
atccacttgaatcataatacaacacaacacagattatcctcgagtacactagactgattcacctaatggctaatagacactaccaaaatcctttttggtgctctggaaaacctaattgagctctcacgagtcatggaatggccaagaacagtagaatttcatcgatatcgtattaaacagattctctaaatgccataatcactgaatctaaatacttagaaccagccaaacaacgcgaagaaggtcgaagtaatcaaaggtgaaatgaatccagaaatgctatcaaatctgaagaatcaaAAGAGAGAAGAAGAAGAAGGtaaggttctatcaccggaaagagcgagaactctgggtttagccatttgtcgacccaattttccagacttgccccaaacaccgcgactcttggcgacacgtatcgacataacgatcgattgcttggttccttcgatcgcggcctcgcaagctcgccgaagctcttcatcgtcggcgcttgatttcgcca
>NC_003070.9|+|1748264-1748519|149-168
agaaaaagaaaaaggtaacgacattaaagaaggtgcacttaatgcgcagtatgtcctcttgtgccagcttgttgcaccgtcttccgtctcctcctctttccctctctctctctctccaaaccagtcctacttctctctctagaaacctAGGGAAGAAGAAGAAGACGGtgaagcgagcgatgtcttcggacgacgaaggaagagaggagtatctcttcaagattgttgttatcggcgactctgccgtcggtaaatc
>NC_003070.9|+|17493693-17493870|128-148
agttaaaggatcacttgattttctagggttgaactattatgttacacaatatgcaactgacgcacctcctccgacacaacttaatgcaataacggatgcacgagttactcttggatgtaagtaaagcTAATTTTGTGTTTTTTTTTGTgtgtgtgtattcttagtttctattatcaat
>NC_003070.9|+|17497570-17497767|72-91
gcccaattgcatagagttggctataagccgcaaataggacgccgagagagatgtaaagaagaaagagtttgCCAAAAGAAGAAGAAGAAGAggaagtttcactatgggtggaaaatgaagaacgccataagagaagaagaaaggctgtaaaaggaaacgcagcgttttggaccatagactggagccatgtgcctttaa
>NC_003070.9|+|17497576-17497840|69-88
ttgcatagagttggctataagccgcaaataggacgccgagagagatgtaaagaagaaagagtttgccaAAAGAAGAAGAAGAAGAGGAagtttcactatgggtggaaaatgaagaacgccataagagaagaagaaaggctgtaaaaggaaacgcagcgttttggaccatagactggagccatgtgcctttaaattgctttgggtcatcacaaacatctcgtcctgtttggatgaagtagaagtttaaaagaagggtggataaaac
>NC_003070.9|-|17497864-17498008|24-43
tgtctttttttttgggttggtttATAAGAAGAAGAAGAAGCAAatataggagttgataatcaaccaagagaaacgacatcaacatctcttaataggtcacaaattattaagacaagaaactggtggatttgtatctttgtctgct
>NC_003070.9|-|17497870-17498018|33-52
tgtaataaaatgtctttttttttgggttggttTATAAGAAGAAGAAGAAGCAaatataggagttgataatcaaccaagagaaacgacatcaacatctcttaataggtcacaaattattaagacaagaaactggtggatttgtatctttg
>NC_003070.9|+|17522348-17522470|83-103
taagaataaaggctcagattattgtcatgtttgtcatttagctaaacagagaaagttacccttcccttctcagaataaagttTGTAATGAAATCTTTGATTTGttacacattgacatttgggg
>NC_003070.9|-|17564841-17565097|44-64
agagaagagaagaccgaaaatatccagagaaaaagaagcagagGAAAATCTTCATCATCATCCTtacctctcgatctaacctcggagatattctcaaggctgcctgcgaagtctgtcgtgaggtttcgttgtgtttcaaagctttggtcatcaatcaccaccgctccatatttcaccaactcctttgaaactcggccgaatctcatgttctttttcaaagaaggtgacaagttctttgttttcacgattcctcaaca
>NC_003070.9|+|17614491-17614863|70-90
cgtcgcgattcaccactaatctatgaacctgtgaaaagaattaagaatcagaaacctaaaaaggataaaAAAAGGAAGATGATAGAATTTgaaatgagtagtacctcgtattcgactttgtgtttctcggattcttcgagagggacatagtatttggctagacgagtcttaccttgtctgttctgcaataatatgaatcggatctggacaaattgggagagaggtggatcagaattgagcgtcagacatgaacaaaggaaaacaaagtggaagagaaataaagcagtgtaccattttctctgcaaaatctaatggagaattcaggagaaatcgtgagcgatcagaggaattttcttctttcagatctcacttt
>NC_003070.9|+|17618005-17618352|242-262
ctttagtccacttgcttaatgtgcctgaatcaatagaggtttgcttcacagggaatgaaaaggtaaaccctaactcccttttcctcccttcttctaaaagaaaccgacctggcttctcctttgcaacaaaatttgcaagctttgaagcaatgaacccgaaaagctcctaaaacattcaaccgagtcaaccaattaaaccaatcaacactcattgatatattaaagatttgattcatttaccTCACTTGTACCAATCATAAGCttttgagaaatagatatttgttcagattcggtagctaagactcgctctttctttcctcctaattgcacgctacgcacccgaaaatt
>NC_003070.9|+|17646754-17646955|112-131
cggcaaaaatgctcttcctacgaaggaaaccccggacttaatggtccttctcttgagaatgtttgtggacatatcaaagagtcaacaccaacacaaaccgaaccgttggagACAAAAGAAGAAGAAGAAGAagaatcatttagttggatagcagcaggtttaggctttgcacctggagttgtatttggactagcgatgggat
>NC_003070.9|+|17676032-17676450|236-256
gtgagagactttgttagctagcagtaaactgatgaccaaaaaaaaaacaagtcagtagcaaaaactgacctcaagggaatcgagagacaagtggagagtcgtaatgtggcttatacccgcaactagatttgtaacgtcaccaaatatagctgtccttggttcatcatcagaagaataaccaggatcgctatcatcagacgaataaccaccattatcttcatcatcatcatcatcaTCATCATCATCATCATCATCAtcatcatcattatcatcatcatcatcagcagcagcataatcataatcgtaagttgactcccacaacctgagactcaggctgacttcaacaagagaatccaaatgagtaaactgataatcttcggagacataactagaatagtcaaggtacacaagatttggtg
>NC_003070.9|+|17676099-17676580|175-195
acctcaagggaatcgagagacaagtggagagtcgtaatgtggcttatacccgcaactagatttgtaacgtcaccaaatatagctgtccttggttcatcatcagaagaataaccaggatcgctatcatcagacgaataaccaccattatcttcatcatcatcatcatcatcatcaTCATCATCATCATCATCATCAtcattatcatcatcatcatcagcagcagcataatcataatcgtaagttgactcccacaacctgagactcaggctgacttcaacaagagaatccaaatgagtaaactgataatcttcggagacataactagaatagtcaaggtacacaagatttggtgtttcaaaataaataagatcgtgatcctcttgaaaatctggaagattggtaaaaaccacaagtcgcttgatggatgcactttgcacgtccaaaccgcaatgatcactatcacgtttgtataattcttcaag
>NC_003070.9|+|17676111-17676330|154-174
tcgagagacaagtggagagtcgtaatgtggcttatacccgcaactagatttgtaacgtcaccaaatatagctgtccttggttcatcatcagaagaataaccaggatcgctatcatcagacgaataaccaccattatcttcatcatcatcatcaTCATCATCATCATCATCATCAtcatcatcatcattatcatcatcatcatcagcagcagcataatcat
>NC_003070.9|+|17676133-17676371|138-158
taatgtggcttatacccgcaactagatttgtaacgtcaccaaatatagctgtccttggttcatcatcagaagaataaccaggatcgctatcatcagacgaataaccaccattatcttcatcatcatcatcatcatcaTCATCATCATCATCATCATCAtcatcattatcatcatcatcatcagcagcagcataatcataatcgtaagttgactcccacaacctgagactcaggctgact
>NC_003070.9|+|17676142-17676340|108-128
ttatacccgcaactagatttgtaacgtcaccaaatatagctgtccttggttcatcatcagaagaataaccaggatcgctatcatcagacgaataaccaccattatctTCATCATCATCATCATCATCAtcatcatcatcatcatcatcatcatcattatcatcatcatcatcagcagcagcataatcataatcgtaagt
>NC_003070.9|+|17676203-17676383|41-61
agaataaccaggatcgctatcatcagacgaataaccaccaTTATCTTCATCATCATCATCAtcatcatcatcatcatcatcatcatcatcatcattatcatcatcatcatcagcagcagcataatcataatcgtaagttgactcccacaacctgagactcaggctgacttcaacaagagaa
>NC_003070.9|+|17676222-17676617|55-75
tcatcagacgaataaccaccattatcttcatcatcatcatcatcatcatcatcaTCATCATCATCATCATCATCAttatcatcatcatcatcagcagcagcataatcataatcgtaagttgactcccacaacctgagactcaggctgacttcaacaagagaatccaaatgagtaaactgataatcttcggagacataactagaatagtcaaggtacacaagatttggtgtttcaaaataaataagatcgtgatcctcttgaaaatctggaagattggtaaaaaccacaagtcgcttgatggatgcactttgcacgtccaaaccgcaatgatcactatcacgtttgtataattcttcaagcacagagcagccattgatgagccgactgtaagttaag
>NC_003070.9|+|17676228-17676410|25-45
gacgaataaccaccattatcttcaTCATCATCATCATCATCATCAtcatcatcatcatcatcatcatcattatcatcatcatcatcagcagcagcataatcataatcgtaagttgactcccacaacctgagactcaggctgacttcaacaagagaatccaaatgagtaaactgataatcttcg
>NC_003070.9|+|17676231-17676405|31-51
gaataaccaccattatcttcatcatcatcaTCATCATCATCATCATCATCAtcatcatcatcatcattatcatcatcatcatcagcagcagcataatcataatcgtaagttgactcccacaacctgagactcaggctgacttcaacaagagaatccaaatgagtaaactgataat
>NC_003070.9|+|17676232-17676488|48-68
aataaccaccattatcttcatcatcatcatcatcatcatcatcatcaTCATCATCATCATCATCATTAtcatcatcatcatcagcagcagcataatcataatcgtaagttgactcccacaacctgagactcaggctgacttcaacaagagaatccaaatgagtaaactgataatcttcggagacataactagaatagtcaaggtacacaagatttggtgtttcaaaataaataagatcgtgatcctcttgaaaatct
>NC_003070.9|-|17687291-17687552|44-64
gcaaaacctgaacatcatcatcgtcatcgtcatcttcttcttcTTCCTCATCATCATCATCATCtccttcacttccatcatcatcgtcttcgtcgctaacttcttcacctacgtctttaacttgttcttcatcactatcgtcgtcgcttaaaacttgaatctctggttcttctttgaagttcttatcatcatcatcattaacaccagtcatgtttcttcgaaaagcaaaaagtttaaagattttcccgagaaaagttttcga
>NC_003070.9|-|17715248-17715470|66-85
gtggtaaaattggcggttggaaacaaagtgctgttggcccagtggtaaattttaaaggtggaggtGTTGGGTTCGAGGCACGTTGagagaaatctcttgttcaaaagagatgaatttaaccttgtgtaaatcccgcctctaaaagatatagggtttttgaatctaaacttctagatattcaaaaaaaaaaaaaaatattggcggttggagtgaaatgtaaaat
>NC_003070.9|+|17795515-17795713|132-152
tggagactaaggaaagattaggatagtacaatctagaagacgtgtgcaatgcagcccaatagcaaatcatagggaagtgccagttgcgttgtcgtcgtcattttctatcatagggtttgatcaaacttttgATTTCTTCTACTTCTTCTTGAgagagttgtctagggatcgatcaatttagatatagttatcatttacc
>NC_003070.9|+|17853424-17853718|205-224
aggggcgagagttgaaggtaagattctggctccttgagacgaagtatgaacctgagaataagaacacacacatataagggcttattagaagcaaaattgcccatttacaaacactctaagccatccgaaatcgcccgaactaccgcaacaaaatcgcccagagagagagagagggattgcggaaaaacctcgttgggaattggcAATGAAGAAGAAGAAGAGGAattgcgttgctggttgattctctgaagagcttcgttttcaatagcatccatctcttccacagtcaaatccc
>NC_003070.9|+|17882490-17883020|453-473
ggcaacactaacaacagaaaagaatctcagcaaggtttatatcataccttgatgactaaggtgtgtagatttggacaactcttgaggagaagtggcattacttgccaacctttatccttgttactctcaatagataaattaaggaggttgttgaacacgggcatggatttacagcagaaatgaaacacctaagttataaacgaacacaaccaaaaaccataaataagtaagagaccttgctagctccggtaacaaacactaagacgaagcaaaaactaacctcaagggaatcaggagacaagtgaagggtcgtaatgttgcgtatagccgcaagtagttctgtaacatcaccaaatataggcgcctttggttctacaatataataatcaccatcatcatcatcatcatcatcatcatcatcatcatcatcatcatcatcatcatcatcatcaTCATCATCATCATCATCATCAtcatcatcatcatcatcatcatcatcatcatcatcatcatcagaataatcataatcgt
>NC_003070.9|+|17882691-17883078|240-260
gaacacaaccaaaaaccataaataagtaagagaccttgctagctccggtaacaaacactaagacgaagcaaaaactaacctcaagggaatcaggagacaagtgaagggtcgtaatgttgcgtatagccgcaagtagttctgtaacatcaccaaatataggcgcctttggttctacaatataataatcaccatcatcatcatcatcatcatcatcatcatcatcatcatcatcatcatcaTCATCATCATCATCATCATCAtcatcatcatcatcatcatcatcatcatcatcatcatcatcatcatcatcatcagaataatcataatcgttagttgacacccataacctgagactcagcctggcttcgacaagcaaatcgaaatcaac
>NC_003070.9|+|17882777-17882960|124-144
gaatcaggagacaagtgaagggtcgtaatgttgcgtatagccgcaagtagttctgtaacatcaccaaatataggcgcctttggttctacaatataataatcaccatcatcatcatcatcatcaTCATCATCATCATCATCATCAtcatcatcatcatcatcatcatcatcatcatcatcatcat
>NC_003070.9|+|17882792-17882972|121-141
tgaagggtcgtaatgttgcgtatagccgcaagtagttctgtaacatcaccaaatataggcgcctttggttctacaatataataatcaccatcatcatcatcatcatcatcatcatcatcaTCATCATCATCATCATCATCAtcatcatcatcatcatcatcatcatcatcatcatcatcat
>NC_003070.9|+|17882793-17882932|90-110
gaagggtcgtaatgttgcgtatagccgcaagtagttctgtaacatcaccaaatataggcgcctttggttctacaatataataatcaccaTCATCATCATCATCATCATCAtcatcatcatcatcatcatcatcatcatca
>NC_003070.9|+|17882800-17882976|116-136
cgtaatgttgcgtatagccgcaagtagttctgtaacatcaccaaatataggcgcctttggttctacaatataataatcaccatcatcatcatcatcatcatcatcatcatcatcaTCATCATCATCATCATCATCAtcatcatcatcatcatcatcatcatcatcatcatcatcatc
>NC_003070.9|+|17882807-17882957|79-99
ttgcgtatagccgcaagtagttctgtaacatcaccaaatataggcgcctttggttctacaatataataatcaccatcaTCATCATCATCATCATCATCAtcatcatcatcatcatcatcatcatcatcatcatcatcatcatcatcatcat
>NC_003070.9|+|17882807-17883346|91-111
ttgcgtatagccgcaagtagttctgtaacatcaccaaatataggcgcctttggttctacaatataataatcaccatcatcatcatcatcaTCATCATCATCATCATCATCAtcatcatcatcatcatcatcatcatcatcatcatcatcatcatcatcatcatcatcatcatcatcatcatcatcatcatcatcatcagaataatcataatcgttagttgacacccataacctgagactcagcctggcttcgacaagcaaatcgaaatcaacaacatcatacttagccgagacataactggaatagtcaaggtagacaagacttggtgcttcaaaataaatcagttcgtgccaaatcatttcatttggattatgggtaaaaatcacaagtcgcttgagggatgcactttccacgttggtaccacaagtaagccgcaagaacggataatcaccatcacgcatgtataattcttccaacacagggcagccatcgatgagccgtatatagttggtataatcacccagaattgagaagagagaa
>NC_003070.9|+|17882809-17882980|113-133
gcgtatagccgcaagtagttctgtaacatcaccaaatataggcgcctttggttctacaatataataatcaccatcatcatcatcatcatcatcatcatcatcatcatcatcaTCATCATCATCATCATCATCAtcatcatcatcatcatcatcatcatcatcatcatcatca
>NC_003070.9|+|17882814-17882992|123-143
tagccgcaagtagttctgtaacatcaccaaatataggcgcctttggttctacaatataataatcaccatcatcatcatcatcatcatcatcatcatcatcatcatcatcatcatcatcatcaTCATCATCATCATCATCATCAtcatcatcatcatcatcatcatcatcatcatcatca
>NC_003070.9|+|17882815-17883032|80-100
agccgcaagtagttctgtaacatcaccaaatataggcgcctttggttctacaatataataatcaccatcatcatcatcaTCATCATCATCATCATCATCAtcatcatcatcatcatcatcatcatcatcatcatcatcatcatcatcatcatcatcatcatcatcatcatcatcatcatcatcatcatcagaataatcataatcgttagttgacaccc
>NC_003070.9|+|17882832-17883065|72-92
taacatcaccaaatataggcgcctttggttctacaatataataatcaccatcatcatcatcatcatcatcaTCATCATCATCATCATCATCAtcatcatcatcatcatcatcatcatcatcatcatcatcatcatcatcatcatcatcatcatcatcatcatcatcatcatcagaataatcataatcgttagttgacacccataacctgagactcagcctggcttcgacaagca
>NC_003070.9|+|17882833-17883058|74-94
aacatcaccaaatataggcgcctttggttctacaatataataatcaccatcatcatcatcatcatcatcatcaTCATCATCATCATCATCATCAtcatcatcatcatcatcatcatcatcatcatcatcatcatcatcatcatcatcatcatcatcatcatcatcatcatcagaataatcataatcgttagttgacacccataacctgagactcagcctggcttcg
>NC_003070.9|+|17882835-17883059|75-95
catcaccaaatataggcgcctttggttctacaatataataatcaccatcatcatcatcatcatcatcatcatcaTCATCATCATCATCATCATCAtcatcatcatcatcatcatcatcatcatcatcatcatcatcatcatcatcatcatcatcatcatcatcatcatcagaataatcataatcgttagttgacacccataacctgagactcagcctggcttcga
>NC_003070.9|+|17882899-17883105|65-85
atcatcatcatcatcatcatcatcatcatcatcatcatcatcatcatcatcatcatcatcatcaTCATCATCATCATCATCATCAtcatcatcatcatcatcatcagaataatcataatcgttagttgacacccataacctgagactcagcctggcttcgacaagcaaatcgaaatcaacaacatcatacttagccgagacataact
>NC_003070.9|+|17882903-17883077|46-66
tcatcatcatcatcatcatcatcatcatcatcatcatcatcatcaTCATCATCATCATCATCATCAtcatcatcatcatcatcatcatcatcatcatcatcagaataatcataatcgttagttgacacccataacctgagactcagcctggcttcgacaagcaaatcgaaatcaa
>NC_003070.9|+|17882906-17883099|34-54
tcatcatcatcatcatcatcatcatcatcatcaTCATCATCATCATCATCATCAtcatcatcatcatcatcatcatcatcatcatcatcatcatcatcagaataatcataatcgttagttgacacccataacctgagactcagcctggcttcgacaagcaaatcgaaatcaacaacatcatacttagccgagac
>NC_003070.9|+|17882934-17883073|24-44
catcatcatcatcatcatcatcaTCATCATCATCATCATCATCAtcatcatcatcatcatcatcatcatcagaataatcataatcgttagttgacacccataacctgagactcagcctggcttcgacaagcaaatcgaaa
>NC_003070.9|+|17882942-17883083|28-48
tcatcatcatcatcatcatcatcatcaTCATCATCATCATCATCATCAtcatcatcatcatcagaataatcataatcgttagttgacacccataacctgagactcagcctggcttcgacaagcaaatcgaaatcaacaacat
>NC_003070.9|+|17882947-17883079|38-58
atcatcatcatcatcatcatcatcatcatcatcatcaTCATCATCATCATCATCATCAgaataatcataatcgttagttgacacccataacctgagactcagcctggcttcgacaagcaaatcgaaatcaaca
>NC_003070.9|+|17882948-17883105|31-51
tcatcatcatcatcatcatcatcatcatcaTCATCATCATCATCATCATCAtcatcagaataatcataatcgttagttgacacccataacctgagactcagcctggcttcgacaagcaaatcgaaatcaacaacatcatacttagccgagacataact
>NC_003070.9|+|17882956-17883080|26-46
atcatcatcatcatcatcatcatcaTCATCATCATCATCATCATCAtcagaataatcataatcgttagttgacacccataacctgagactcagcctggcttcgacaagcaaatcgaaatcaacaa
>NC_003070.9|+|17898398-17898589|153-172
ttgatcaacagcttccgccattaagaattcgagttttcgtactttgtttccactcaattccattccggtgaaatcatctcgcttgatccagagttctgtgccattaggaagaccaggaagattccatcgatggatcggagtaggaagctgaaGAAGAAGAAGAAGAAGATGAtcagtgaaaagtaatggaga
>NC_003070.9|-|17918397-17918622|177-196
ggcctccgacggcggagcggagagagagaagagcggttctgtcggcgttgagatcttgagttgatggaagagggagagagaggagaaggagggagaggaaaacagagagaatcgccatggacgagttggggaagaagaagactcgcattgtgactattcagagaagaagacgaagaAGAAGAAGAAGAAGAAGAGAgagagagagagagagaaaggtataaaaatg
>NC_003070.9|-|18006558-18006944|240-259
cgattcttagtgctgaagttgattcgtgtgtctgtgagattgaagtgaagttagatctttacaaattggtatcagagctcacggttgttgagcgagtgcgaatctaagatggtaggaactccgatcgcgatctttgatggatcaggagatttctccttgtggaagacaaggattatggcatatctaagcgtcattggacttaaggatgttgtcatcggaacatcgtctctgccgctcacTGCAGAAGAAGAAGAAGATCcggagaaaaggaagaaacgagacgcagatgatgcagcaaggcttgagcgatgtgataaagcaaagaatgtgatcttccttaatgttgcagataaggtcttaagaaagatcgagctatgtcaaactgca
>NC_003070.9|+|18006765-18006925|101-121
tgccataatccttgtcttccacaaggagaaatctcctgatccatcaaagatcgcgatcggagttcctaccatcttagattcgcactcgctcaacaaccgtGAGCTCTGATACCAATTTGTAaagatctaacttcacttcaatctcacagacacacgaatca
>NC_003070.9|+|18014118-18014268|108-127
agatcattggatctaaaatttgagcatattgtcaccgtcattgaagaaacaaaagatttagaagctatgacaatagagcaacttcttgggtcattacaagcttatgaAGAAAAGAAGAAGAAGAAAGaagatatcatcgaacaagtcctca
>NC_003070.9|+|18037520-18037743|130-150
gctctctcctgcacttccacatcatggtatccagataaaggccccaaaccaagctcaatcacattcaccagactcaatatagattcatgtgtgaaaacattcaccaacaaagagccagaacttgattccTGAGCCAAGGATGACGAAGTGggttcctgggacgagaagtaagaccccagacagaagacaagaactttgaaagctgaatgtatatagatagcttt
>NC_003070.9|+|18040231-18040365|25-44
ctctcgaagctctcaacaaaaaaaATCGAAGAAGAAGAAGAAGAagacgtaacaatggagcctccttttgaaagatcgaaacgtctccacaacttctctttgcctcaactccgttggggtcaacaaagattcctc
>NC_003070.9|+|18040231-18040407|31-50
ctctcgaagctctcaacaaaaaaaatcgaaGAAGAAGAAGAAGAAGACGTaacaatggagcctccttttgaaagatcgaaacgtctccacaacttctctttgcctcaactccgttggggtcaacaaagattcctcagatgcgtcaatctaccatctcctcctccttcttcttcctct
>NC_003070.9|+|18042595-18042772|123-142
aagcacacaggaaagaaaggtgaaggaggaggaagcttctccgtcattccagtcctcaatggtccatctacatttgggttaggatcgatcttacgccattcgaattcgaaagataagacgaaGACAAAGAAGAAGAAGAACAagaagtagatgataagagatgttcagagtttcgatc
>NC_003070.9|+|18057054-18057177|26-45
agtcgcaatgaaatatatccagttcTACGAAGAAGAAGAAGATTGcgacaagacgctactcaagtttgccaagcttaatttcaaattcctgcagctacattaccttcaagagctcaaaatcctt
>NC_003070.9|+|18074017-18074249|74-94
ccattttttcgcgcttttcttgctggaactccgcgatggactggtggaagcattacttgagatttcttctgaaTCATCATCATCATCATCCACTccttctagttcctcatcagagattgaagtagttgatccatagttctcctctctaacacaacactgcaatccactatcacagagagatgaatctgaagaagaactagtaacctcatcactgtaatcgcttaccatcctct
>NC_003070.9|-|18074302-18074461|90-109
tgaaatgatgagtgtgggaagaagtgaagttgttgttgatgatttgttctttgattcatctgatgttttgtctattggtgaacaagtagTAGTAGAAGAAGAAGAAGTAgaagaagcagagtttcaagtttggtctggtgagccaattagtgttgaggaa
>NC_003070.9|-|18103310-18103448|43-63
tttgctgacaagtacagaggactatacacaaattctatcccaAATGCAAAAGCTTTCTACATGtcatctggttactcggtatatatattctctcaacactttcattctctaatccttccattgaatcttgttccactac
>NC_003070.9|-|18133011-18133230|72-91
aggtaaagaatcttccaaatcttttttcactcttttaagtctaaataatatcaatggatagatgatggagaTGAAGGAGAAGAAGAAGAAAccgatgctcttcttcagtccatggaatcccttttcttctctcttgctcagctctcgagccaccacttcttcctccattggagctacttatcccggaggtgccaggatttggtttcttctcagatgatcc
>NC_003070.9|-|18133062-18133178|25-44
aatggatagatgatggagatgaagGAGAAGAAGAAGAAACCGATgctcttcttcagtccatggaatcccttttcttctctcttgctcagctctcgagccaccacttcttcctccatt
>NC_003070.9|-|18159789-18160032|175-194
gaccgttctgctgccggcgtgaaatcgtactgggacggaagagaacgaggtcgtcgaccagccgtggatgtggaggctctctgagcaaggttaggactggttcgcttcttttttcctcgcccaaacatgatattaaggagagatctagatgagacagaggttcaaatcgatgaaATCGAAGAAGAAGAAGAGATttaagagaaaaacgaagaggaaagattgatttggtagggtttcaaagagg
>NC_003070.9|-|18179549-18179741|114-133
aatccattagccactctttgtcctctgattattgcccacgatccgatgatgaggcaaacccgaccgtagctgcaacaacagaagatcaagaagcagagaaaccaggaagcttgGAGGAAGAAGAAGAAGATGAgaggttaaaagaggagttagaaaagatagaagaacggttcagagaagagatgaaagagat
>NC_003070.9|-|18268121-18268297|27-46
aagggcgtctcttacggattttttgaCCCAGTTGAGAAGAAGAAGAcaaaggagatgaatctacccgagctatctaagtcttcaggtatcctttattccaaggatgggtggttactcatgaacgactctctttcactaattgccgacatgtactttttcaacccgtttacccgagag
>NC_003070.9|-|18302729-18303115|129-148
atatcatccgcaaaacatagattagtaagcttcatatttttgcacctagggtggtaaccaaaatttcctctttgttgcagtcctatcaagaagatataagagtacattcatacaaatcacgaaaatgtAAGAAGAGAGAGAGCAATCCtacctaagatctctttcgattcggaaaacccagtcaattccctatttacttgcactaaaatctgaaaaggtagccgtagaaacacataagtaggtcgagtgaacaaatttgtctgataagtctaaagccttcaagacattcaacaaaaatggtcattgcaccgagtcaaaagcctttaaaatgtctattttattacaattaaagtgtattatcaattttgattgttaaagtgtattatc
>NC_003070.9|-|18302855-18303013|27-46
tacattcatacaaatcacgaaaatgtAAGAAGAGAGAGAGCAATCCtacctaagatctctttcgattcggaaaacccagtcaattccctatttacttgcactaaaatctgaaaaggtagccgtagaaacacataagtaggtcgagtgaacaaatttgtc
>NC_003070.9|-|18328284-18328420|24-43
acttctctgagattgaagagagaAAAGAAGAAGAAGAAAGCTCctatctatgctcgaacactactccacgaggttccagataatccccgaaactaatcaaagtgaccacttggcactttaaaacaccagcctacaaa
>NC_003070.9|-|18343665-18343808|101-121
aatgagttcttagtaacattcactgtaagactcaaagatctcaactttttgtttctttttagttacctgtaaatgactcttgacttcatcattggttaagCCTTCTTCTTGCATATGTTCTctaatttgtttaggagttgccac
>NC_003070.9|+|18404028-18404330|192-212
ctgaccgataaccgtgttgaaatcatttgttgcatttgtcatttccttgtagctgaactttctgaaagctgaggaagaatcatctgcagaaaaaagcgttttcaagtcatttcttaggtatcttatattataaaacaaagaactcaactctctattttcacaccttcatgaatcttgaatacaggaagggaAGAAGGAACTGATTTTGTTGActttctatccaagctctcagattcatccagttcccggttctttctacggataagaattaccaagactacaagcatcgtaagagcaacagct
>NC_003070.9|+|18435891-18436309|24-44
atatacaagagtcgcaagagccaCAGCAGCAGCAGCGGTGGTAAgcaaattattttggttttcgagtcgttttagaaaattggatatccgggatctcggcgcgtgatcaagaaactgaaatccgtatgtccttatcttggtaacagaatctggacgtcgaagtgggagcaaattctcaataaaaggagaaataacacatatgtctctctcgaggatacgaacctcgtcagtctttgtataatatttctataacctcttctcattatcatggaagaaaagattccctcgcttagaaaccgccagtggcctagtccaaaaccacaattggaaatggttcataatactagagttcatatctttagagaataaacgtatggagtaagtaatgctccgtgttccatcgtgtgcatccatgctcc
>NC_003070.9|+|18474629-18474956|288-308
gcagcatctgcgtttgaggttgggtcaccttttgcagttgggtttgcgattgcggttgtgtttgtgaatgcggtgtgggacagagagcagcggtttcatctttggagagagaagaagaagaagaaggaacttcatcatcaccaaaacgctgttgatttggtgctacactattcaagctaggcctaataacggctctgttttcacactcgttttcttcttctaaacgtatgtctttggaggaaggatcaacatcatcatcatcatcatcatcatcctcatcaccatcaTCATCATCATCATCATCATCAtcataataagaacaagactt
>NC_003070.9|+|18474714-18474863|26-45
agcagcggtttcatctttggagagaGAAGAAGAAGAAGAAGGAACttcatcatcaccaaaacgctgttgatttggtgctacactattcaagctaggcctaataacggctctgttttcacactcgttttcttcttctaaacgtatgtcttt
>NC_003070.9|+|18474781-18475004|133-153
tgatttggtgctacactattcaagctaggcctaataacggctctgttttcacactcgttttcttcttctaaacgtatgtctttggaggaaggatcaacatcatcatcatcatcatcatcatcctcatcaccaTCATCATCATCATCATCATCAtcatcataataagaacaagactttggctttggttttgattttgattgttcaataccttgaaacaaaagctc
>NC_003070.9|+|18474783-18474946|104-124
atttggtgctacactattcaagctaggcctaataacggctctgttttcacactcgttttcttcttctaaacgtatgtctttggaggaaggatcaacatcatcaTCATCATCATCATCATCCTCAtcaccatcatcatcatcatcatcatcatcatcataataag
>NC_003070.9|+|18474849-18475042|32-52
taaacgtatgtctttggaggaaggatcaacaTCATCATCATCATCATCATCAtcctcatcaccatcatcatcatcatcatcatcatcatcataataagaacaagactttggctttggttttgattttgattgttcaataccttgaaacaaaagctcaacgaaatcgttgtcgtttgaaaaccgggctgcttctt
>NC_003070.9|+|18474878-18475056|45-65
catcatcatcatcatcatcatcatcctcatcaccatcatcatcaTCATCATCATCATCATCATAAtaagaacaagactttggctttggttttgattttgattgttcaataccttgaaacaaaagctcaacgaaatcgttgtcgtttgaaaaccgggctgcttctttctcttcttcaaat
>NC_003070.9|+|18474886-18475079|34-54
tcatcatcatcatcatcctcatcaccatcatcaTCATCATCATCATCATCATCAtaataagaacaagactttggctttggttttgattttgattgttcaataccttgaaacaaaagctcaacgaaatcgttgtcgtttgaaaaccgggctgcttctttctcttcttcaaattcttcttctagccggttcgattc
>NC_003070.9|-|18474964-18475381|236-255
agtgtgttgagattgggttggggagttgtgaacaagagccaatacaagagcgttttggtgatgataaagatccttcttcggatcacggaaacgtagaatctatccggctagaagaagaagacgccgttttgtttgagccttggttgaaaagcaggttgaaaagcagggacagggaacagtctcaacgacaaggttttggtgaatacgaagattgtttctcggaacgcaggttcttACAAGAAGAAGAAGAAGAGTgttttggtgacgatgaagattctttctcggatcagatttcattcttggaatcgaaccggctagaagaagaatttgaagaagagaaagaagcagcccggttttcaaacgacaacgatttcgttgagcttttgtttcaaggtattgaacaatcaaaatcaaaacc
>NC_003070.9|-|18505318-18505492|29-49
acaaacaaaaacttatcatcattatcaaTTTATCATCATCATCATCATCaattcatcataatcatttgttggctttgagccattccagaatccgtttttcagattcactgagctctgcttctgtctttccctttatagatccttcaacaaactcaaagtagtctttataattcct
>NC_003070.9|-|18554104-18554309|65-84
actcaatgagacatataatggagaaatctgaagatgcaaaagacagagagagtgattgcaatttCACAGACAGAAGAGAGTGATttcaattgtgttttgctgtgtatgtttgctagcttcatcaggaagttagctgcccagtccacgatttacaatctttggaagcaaaggaacaatgtggttcacaaccaagtctcgatcccagc
>NC_003070.9|-|18554142-18554265|21-40
agagagagtgattgcaatttCACAGACAGAAGAGAGTGATttcaattgtgttttgctgtgtatgtttgctagcttcatcaggaagttagctgcccagtccacgatttacaatctttggaagcaa
>NC_003070.9|-|18570288-18570798|57-77
gctcaggtcaaaagacagccaaaggatcctcattcttggtgccaccaaccgtccctTTGATCTTGATGATGCTGTCAttcgtcgtctaccaaggcggtaacacctgatttgacttttatttacctttttgaaaattgctagtttgtatttctagtattggtaaactgtgtacctttgaattctaggatatatgtcgacttaccagatgccgaaaaccggttaaagatactgaaaatatttctaactcctgaaaatctggaatctgatttccagttcgagaaacttgcaaaggaaactgaaggttattccggtagcgatctgaaggttggtatttgttttctcatccctagctcatgacggcacttgtaagttctttatttaatcttttttgtttcttttgtgggcttacatttgcagaatctatgcattgctgctgcgtacaggcctgttcaagaactgttacaagaagaacaaaaggtacagaatccagattttgcagtgaaacatagac
>NC_003070.9|-|18570547-18570965|224-244
atcttagttattgatgctcttagtaaatatttgatgatgggtaaatgtgactgaacgggatttttgtttgtttggtagatcgacagtctgctaggtgctcgtggtggctcttccgagcacgaagctaccagaagaatgagaaatgagttcatggcagcttgggacgggctcaggtcaaaagacagccaaaggatcctcattcttggtgccaccaaccgtccctTTGATCTTGATGATGCTGTCAttcgtcgtctaccaaggcggtaacacctgatttgacttttatttacctttttgaaaattgctagtttgtatttctagtattggtaaactgtgtacctttgaattctaggatatatgtcgacttaccagatgccgaaaaccggttaaagatactgaaaatatttctaactcctgaa
>NC_003070.9|-|18570685-18570846|105-125
cgaagctaccagaagaatgagaaatgagttcatggcagcttgggacgggctcaggtcaaaagacagccaaaggatcctcattcttggtgccaccaaccgtccctTTGATCTTGATGATGCTGTCAttcgtcgtctaccaaggcggtaacacctgatttgact
>NC_003070.9|+|18586945-18587179|73-93
gtcaccgtggagctaaagtgttgtaacaaactgaagtcagttcctgaaggaacgagattcctaaaaaatctaCAAGAAGTAGAGATTGGGAACaggacaaaggcatttaaggacaagctaatctctggtggtgaagatttctacaaggttcaacatgtgccttgtgttgtttttgagaactgtgaactttaagaatttgggtgttacaggtgtatatgatcttgttaaagatttt
>NC_003070.9|-|18589865-18589998|85-104
aaaaagggatgccactatgctgtccattcgaaatgtgcaacaaagaatgaagtgtgggatggtaaagatcttgatggagtgcctGAGGAAGAAGAAGAAGAGATtgagccattcgtgaggattgacgaagagac
>NC_003070.9|+|18607010-18607158|97-117
aagctaaaacggtgctttatttgacagataaaaaaagccaatcgtgttcagatatgggtgtcgaggattatcatgtgatagagcttgtcggtgaagGATCTTTTGGGAGGGTTTACAaaggaagacgcaagtataccggccaggtaaat
>NC_003070.9|+|18625596-18625757|113-132
ttcgaaccaccactcgttgcttcttccgcaagcaacagaccgcgaaatatacctaccgtctgattctgacgtgttcttggccatctcaggagaaagagaagaggcgaaggaaGAAAGCGAAGAAGAAGAAAAatcgtctgaattctgagagattttgttcaa
>NC_003070.9|-|18676541-18676676|21-41
tcgacaatggtgacatcatcATCATCATCATCATCATCATCattcggctgctgcgaggaagaagccatttgaccattctgtgttgagtttgaagtgccttggttagaaagcgactgcagaatatctaagacagctt
>NC_003070.9|-|18676567-18676699|35-55
gagttgacttcagactcgttttctcgacaatggtGACATCATCATCATCATCATCatcatcatcattcggctgctgcgaggaagaagccatttgaccattctgtgttgagtttgaagtgccttggttagaaag
>NC_003070.9|-|18676586-18677096|435-455
atgtgctcgatcaatagcctgatcttcagtagttggattccaccatagatcaagaagaatgacatgacatgcagcaatcatattcagcccaagatttccagcttttaaagacattatcatcacttttacctgtttaagacaaaaaaacaaaaaaaggagggaacacatacaccaccactaagaaaattgtttaggaaaaaatgatttcagatatgcatacgacttacatctggatcgttgctgaattctttcacagctctgtctctggcaattagactcattgtaccatctaatcttctgaattctatactattttcaattagagatagctccaccaagtcaagcataccagtccactgagaaaatataatcgtttttattggtcctccattagaaggagttgacttcagactcgttttctcgacaatggtgacATCATCATCATCATCATCATCatcatcattcggctgctgcgaggaagaagccatttgaccattctgtgttgagtttg
>NC_003070.9|-|18676617-18676802|144-164
cttctgaattctatactattttcaattagagatagctccaccaagtcaagcataccagtccactgagaaaatataatcgtttttattggtcctccattagaaggagttgacttcagactcgttttctcgacaatggtgacatcATCATCATCATCATCATCATCatcattcggctgctgcgaggaa
>NC_003070.9|-|18728847-18728998|31-51
gagaagtttctgcactgtggaaggtatgcaACAACAACTTTGAAGCTTTGAcatacttagctgaattctatgacttgcctgacggttctgcaaagctggaaactgaacttagaaaaaccactcccactcgtggatgatgagtttcgtaattt
>NC_003070.9|+|18744114-18744378|209-228
ttttggtgtgttgatcttggaagttttgacaggaagattccctgaaaattacttaacgcaaggttatgattctaacatgagtcttgtgacttgggttaacgatatggttaaggagaagaaaacaggtgacgtgttcgacaaggaaatgaaagggaagaagaattgtaaagcggaaatgattaatttgttgaaaattggtttgagatgtTGCGAAGAAGAAGAAGAGAGgaggatggatatgagagaagttgtggagatggttgag
>NC_003070.9|-|18809489-18809626|95-115
agaaggaagatgttgttgctgatgatgacacaatgaacaacattgaaccagtccctcatcaacagcatgctaccagaggaactaatagagatgaAACAAGCAGAGCATGCAAGAGtgtggttctgagcccaactgatg
>NC_003070.9|+|18820424-18820586|115-134
atggaagtgttgttacaaggttttaaaagatggggttttttgctgcttcttggtgaactgttttcagtgggtaaaaccatgctcttctctctctcttcaacgctcgtcttggtgATTGAAGAAGAAGAAGACAAttctcagaattttgaactcatatatgaag
>NC_003070.9|-|18822444-18822649|32-51
caaaatcagaagcaatttgagaagaagaagaAGAAGAAGAAGAAGAAGACCcaccgttgttcttagggttttgatcagatttagaaacagagtatgatttttctttcttctcaagacaatccatgagatgcttcttcgttctcatcagacgatcttcgatgattcttaactcagacaaatcgtcacaatcaccgtagagattaggg
>NC_003070.9|+|18834424-18834674|168-188
tgagctatccacggtggcaaaaacaggcaaacccaaaacagagaaacccaaaagcaccataacgtcttcaagggttatagttgcttcaccccaagggaaaatgaaggttttagtgtctggacaccatttctcagctaaacccagaacaagatctgtgtctttagggaTTTTGTATGTTGAAGCTATAAcagcttcaaaaatcccagcttttctccaaatgggttcgtgcaaagatgccatttttctagccc
>NC_003070.9|-|1883518-1883645|44-63
agaagatgaataggaggaggaggaagaaggagaagatgtcaacGTCGAAGAAGAAGAAGATTTcttctttcctctaggacggtttctcatggagtgttttctcttcaaggctatcaccggagactctc
>NC_003070.9|+|18835734-18835875|95-115
cacattttctcattgcatctatgcttttcgctatttttatggaccaaaaactctgctttcttgctcccattgcttccaatgcttttcatagtcgATCCATTATGTTGCTGCTCATcatcgatcatactcttcttccctgcag
>NC_003070.9|+|18849469-18849886|376-395
gggtgcagacgttgaaggtccatgttgttgagccggctccgtcgcaggaacttgaaccgtcggcgccggagtgaagttgtattggggaggaagatttgcaggtcttgatccgccggcgccggctctctgagtgacgttcggcgtcgtcttacgcttccgggagccacctcgaccggcgataggcatgatagtgagccaaatgaagagattgaagagattgaagagaagaagaagaagaagacgaagcagatcggagaggttgaaggtgagagatcgaagaagatcgatcgatcttataggaagaagaagaagatcgatctacaaggagaaaggatcgatcttagaaagagttttggggattagggttttcgagacGAAGAAGAAGAAGAAGAGGAggttggatcgaataggtttaagg
>NC_003070.9|+|18849610-18849815|156-175
cgtcgtcttacgcttccgggagccacctcgaccggcgataggcatgatagtgagccaaatgaagagattgaagagattgaagagaagaagaagaagaagacgaagcagatcggagaggttgaaggtgagagatcgaagaagatcgatcgatcttaTAGGAAGAAGAAGAAGATCGatctacaaggagaaaggatcgatcttagaaa
>NC_003070.9|+|18865781-18866034|171-190
aagactacatagaggaaacgatggtgatggtggtgggattttaagtagtgagggttagagagctttgtgaatcattgaaatggctggttttaggagatttagggtagattcgataaaagctaatgttgagtttggatgatgatgatgaatgtgaagaagaaataggtcagAAGGAAGAAGAAGAAGACGTctggtttttttccggcgacaatgctgaaattttctgttggggtcttgagagagtggagaccacg
>NC_003070.9|-|1890552-1890685|23-43
ttaaatgagtgtgccaaacattTTTAATTTCGTTGTCTGTTCGtccaggcaattttgcagctatcgcagaccatctactcaaaacaaatgtcacatgaatgactcatcaatcatcataatacgtcgtctacatt
>NC_003070.9|-|1890620-1890751|89-109
ccgcagctgtagtagagacgaaatcttccttgttgttttgatcttgactgtggtggagtcttttctttaaatgagtgtgccaaacattTTTAATTTCGTTGTCTGTTCGtccaggcaattttgcagctatcg
>NC_003070.9|-|18930104-18930279|116-135
ggagattagtgagagatttggttgggataatgaagataagattggttggagcaaaatcaattttgagcttttagggacaagcaaaggtggtcggattcctaggttaaggaaggcgAACGAAGAAGAAGAAGAGAGaggagaaatggtaagaagaagagagattaagaagaaggaag
>NC_003070.9|-|18954087-18954225|24-43
taagaaaagtctgagaattttccGGCAGAAGAAGAAGAAGACGaagtcagctcgtgttaacccgattacacgacggagactgagtttttccggcggtgaacggtcaaattcgtttgttgggactgatgagtatatatcg
>NC_003070.9|+|18979858-18980008|28-48
ccctctaagcattcaacaaccttttgaGCATCTTCATCATCATCAGCCtttacttactctacagaacaacaacgatatctctcagtatcatgattcctttagttacattcagacgcagcttcatcttcaccaacaacaaaccaacaattac
>NC_003070.9|+|18991620-18992158|430-449
ctcctcggtcatgatcttgatcttgctcgtccgtggttgcatcaggagcaatattgctcctaatgctctcaccaacaccgtagtttggtaaccctagatgaagatccacagtcacaagaggatcatcaagaaagtttgaagagctaatttgatgggtgtccatgaaatagtgttggtcttgttgttcttggtgccttatggggcttaagctaagaagaggaagagcttctcttagtgggggtgagttaggggaagtggaagtggtatgagtatgattaatgtaattagggtttgtggtattagagtaatagtagctaccgtgagagttgtaaatgtaagagagagaagtggaatagttgaagctattatggtcacatccattgttgaagagattcgaacaagctggattagacatgactctgaggagaaGACAAAGAAGAAGAAGAAGAtcaagaataaaagcaccgtatctatatggtttgatgggtatgtgctagagagagatgagatgtgagtagtagtgtgtagatagatatata
>NC_003070.9|+|19021322-19021499|37-56
tcacaaacccatatgtctatggttccaacaagcaatTACGAAGAAGAAGAAGAAGCacacctgaaaccagattttgagatagaaagcggtacatgagtgaccagcggcgtggaggagacggagagcgacactgctatcgacgccgccactgaggagtacggcgacacgaagaggcttc
>NC_003070.9|+|19021337-19021460|25-44
tctatggttccaacaagcaattacGAAGAAGAAGAAGAAGCACAcctgaaaccagattttgagatagaaagcggtacatgagtgaccagcggcgtggaggagacggagagcgacactgctatcg
>NC_003070.9|+|19027672-19027905|140-163
aattaattaaattattacttaaatgagttaactcatttaacaactcaacccatcaaattaaatgagttatgggttgacccaacccatttaacaaaatgacttgggtcaacccataactcatttaacccttaactcatttGATTATGAGTTGAGTTGAGTTGGGttacccattttgacacccctagcttctataaaacttagatgaattctcttattccattccttcaaggagaa
>NC_003070.9|+|19071128-19071396|72-91
cttcaacgactcaacagaagcagtcaaataaacaaacccatgtgtcagacaacaaacgagaagaaaaagcgGAAGAAGAAGAAGAAGAGAAagaagttagtcttcgagaaatttggagagaagtacaaggttgcaataattgggaaggacaactagatccaatgaacaatcatcttcgaagagagatcatacgttatggcgaatttgctcaagcttgctatgactcattcgacttcgatcctcactctaaatactgtggctcttgcaaa
>NC_003070.9|+|19071156-19071318|41-60
taaacaaacccatgtgtcagacaacaaacgagaagaaaaaGCGGAAGAAGAAGAAGAAGAgaaagaagttagtcttcgagaaatttggagagaagtacaaggttgcaataattgggaaggacaactagatccaatgaacaatcatcttcgaagagagatcata
>NC_003070.9|-|19140430-19140610|72-92
acaatagctgtttttttatccaattacctctttggtaaactgtacaatattgtagatggaagctcggtttaGCATCTTTACTGCTACTTGTTgcttgtttaaaactccacgataaactacaccaaaccctcctttgccatgaactctattaaacttgtttgtaattttcgtaacctcggca
>NC_003070.9|-|19150148-19150350|72-92
gctgcactttatgtcaaagaaagctggggacatctcttgtctctactcacaaacaaagctcaaaccacttcATCATCATCATCATCATCATCagaatcatctcctgtgaaaggaaaacgagcccgtgagtccattaagcgaacattacaagcgttttgtaaaggatttgatgagatatacacaaagcaatcaaattgggttgt
>NC_003070.9|-|19150171-19150308|24-44
ctactcacaaacaaagctcaaacCACTTCATCATCATCATCATCatcatcagaatcatctcctgtgaaaggaaaacgagcccgtgagtccattaagcgaacattacaagcgttttgtaaaggatttgatgagatatac
>NC_003070.9|-|19150240-19150366|85-105
gtacagagactattacgctgcactttatgtcaaagaaagctggggacatctcttgtctctactcacaaacaaagctcaaaccacTTCATCATCATCATCATCATCatcagaatcatctcctgtgaaa
>NC_003070.9|-|19248168-19248356|144-167
attaataataataattatttattattgttttttatttataattaattaaattattacttaaatgggttaactcatttaataactcaacccatcaaatgagttgggtcaacccataactcatttaaccctaaactcatttgattATGAGTTGAGTTGAGTTGGGTTACccattttgacatctctagtcat
>NC_003070.9|-|19280166-19280337|36-55
gagtttgacgtattacatgaggcaaaaagggatgcATCGAAGAAGAAGAAGATCAtcaacatcaccacattgttgccataatgtagtatacaatgagtttaaagtgacgaaggaagaagaagaggaagaaagacaaagattaacaaccaaacgtgttcattctaagcttcat
>NC_003070.9|-|19313341-19313605|31-51
tttggtaacacggaagatttacaaatgtgtTTAAGATTGGTGAAGAAATGGgatttaaagatgaactctttcacttacaagtgtctccttcaagcttacttaagatctcgtgattattctaaagcttttgatgtgtattgtgagattagaagaggaggacataaacttgacatctttgcttacaatatgttgcttgatgctttagctaaagatgaaaaggtacttgctttttgagagagctctcacttgttttttcactcataga
>NC_003070.9|+|19355772-19355903|90-110
ggaagccaacgatgacttttccatcgactccaagtgaaaacttagtacccttttgatatccaataaattctgaagtcttgaggttggttTTGAATTGGAGTGCTTGCATCacaccggtcttccagtcgtagt
>NC_003070.9|+|19359772-19359889|77-97
tccgtttaccccaccaagtgaaaactttgtattactctttgggtatccaatcacttcagaggtcttccggttggttTTGAATTCAAGTGCTTGCATCacaccggatttgtcaaagtaa
>NC_003070.9|+|19365861-19366044|124-144
gagtttaggactttcccagcagatccatggaagccaatcaccatcttgccattgactccaccgagtgaaaactttgtagtaccctttggatatccaatcacttcagaagtcttcaggttggttTTGAATTCAAGTGCTTGCATCgtaccagatttgtcgtagtagccatcaacagatacaatat
>NC_003070.9|-|19389589-19389826|59-79
aaggtctggggttcgagttccaactactgcgttttattagcagatttgcagattaataGAGGCAAGTGTGCAGGAGATCtacaacgatgtacaattatagtcgttcgccaggattctacgcaaagaaaatattgaagatgtctatcaagcgtatgaagaagaagaatgagatgtcgtctgtcgtggatctaataaagatcggaaggaattgtccgtaggaaaatcgtttatgtaacag
>NC_003070.9|-|19424201-19424573|286-306
ccaactgagctactccagcttgttgttttcattaccgaacactagtttaataatcattaattagtcttattttgactaaggctcctaaaacccttctggcgaaagaggaaagagttttgagtttttttttttctatttctccagagggagagagatgataaactcaatgccctatttacacaaaaacctacgccttcttcgtctcctctcttcaaagtcttctcctttccctctttctctcagacccttttctccacgatccttctctctctcaaccctcttctcTTCTTCTTCATCATCGTCTTCaatggagaacaacgaagcaactaatggctccaagtcttcttctaattcattcgtgttcaataagcga
>NC_003070.9|-|19452765-19453207|339-358
accataattaggtccctggtactctcaagctgcgaagaattttccttcagacttggagaagccacatctcctgtgtgcatgtctttcttctcactaataggttcaatattcttttccatcacctacaatttaagaaggccacatttaaaacagacatggaggatagggaaaacagttgaaaccaataagtatcatatgcactctgaattcgagacattaggtgaggtttcagaactaaacatttggattcacaaatcacaattagtccttggctttaaataataaccctaaaaagagaggaatcattcatcaagaagaagaagaagaagaagaagaagAAGAAGAAGAAGAAGAAGTAatgtttttaagatgatctatagatatatgctatagggctgttgtatttgtcttcaggcggaatgtgcttaacatgcattcacagg
>NC_003070.9|-|19452821-19453338|441-460
acagcttgataaaactattcaatcttctgcatgatgatgggaataattagagcaccaaccaaaagaaataactaggtgtcaccttagcagaaccaaacaagctctccctccataaattagtatttgcggcaaccataattaggtccctggtactctcaagctgcgaagaattttccttcagacttggagaagccacatctcctgtgtgcatgtctttcttctcactaataggttcaatattcttttccatcacctacaatttaagaaggccacatttaaaacagacatggaggatagggaaaacagttgaaaccaataagtatcatatgcactctgaattcgagacattaggtgaggtttcagaactaaacatttggattcacaaatcacaattagtccttggctttaaataataaccctaaaaagagaggaatcattcaTCAAGAAGAAGAAGAAGAAGaagaagaagaagaagaagaagaagaagtaatgtttttaagatgatctatagatatatg
>NC_003070.9|-|19471886-19472119|33-52
gtctgtttctataaaagaaagaagaggaagttAAAGAAGAAGAAGAAAGAAGatatcgaagcttctattaacagagactcactagatcccaaaggtactttatttagggtttctttatttccaaagactcaatctttttttaatgattattcaattcctctgtttttgtagatgatagcaataatcttcagcaatggagttcatcagagattggacaaaacttgtttacatatg
>NC_003070.9|-|19479152-19479284|23-42
ggactaagtagtacaatgacaaAATACAGAAGAAAGAGAGAGaggtagtaatagagaggccattaccagaatcaacagcgcaaacaaaagcatgagacgcattacatctttcaccgaatattgatgatgaacc
>NC_003070.9|+|19486837-19487042|156-175
aagaattgggaagaaaaattagacagtttgaggattggtaccacaaatacatccagaagagaggaccggaggggatgaatccggatgaagcggataacgatcataatgatgaggtcgctgtgaggcaattcaatgtagaacaaattaagaagaggTTGGAAGAAGAAGAAGAAGCttaccatagacaaagccatcaagttagagag
>NC_003070.9|+|19486904-19487044|92-111
ggaggggatgaatccggatgaagcggataacgatcataatgatgaggtcgctgtgaggcaattcaatgtagaacaaattaagaagaggttgGAAGAAGAAGAAGAAGCTTAccatagacaaagccatcaagttagagagaa
>NC_003070.9|+|19492423-19492561|31-50
tgaattgatgatatgtgttatttgtggaggGATGAAGAAGAAGAAGAAGAagaagaagaaggaagccattgatattcatgttgatgatacctacacttgaacgatcttggatgcttcgacggtgaacacacacacttct
>NC_003070.9|+|1958911-1959060|106-125
cttttttgttgcattgatggagtaataatgtgactgactgatgagcttttcaaagtaaaaaacaaaaaaagaatcaatggaggatcatgagaagattgatgggaaGAAGAAGAAGAAGAAGAGTGtggctttgattccggctaactacgt
>NC_003070.9|+|1958916-1959056|95-114
ttgttgcattgatggagtaataatgtgactgactgatgagcttttcaaagtaaaaaacaaaaaaagaatcaatggaggatcatgagaagattgaTGGGAAGAAGAAGAAGAAGAagagtgtggctttgattccggctaact
>NC_003070.9|+|1959081-1959210|90-109
aacgttggctgaaggagaaagagaagaaacaaaaggaaaaagactttgtagagagaggagtgaaacagcaggttgatcagagacaacgaAGGAGAGAAGAAGAAGAAAAtgtagtgaaggccatggaaac
>NC_003070.9|+|1959151-1959571|23-42
ggttgatcagagacaacgaaggAGAGAAGAAGAAGAAAATGTagtgaaggccatggaaacaaaagtgaagctcgaggaacatagtttaagcggaggtgttcgtatgcattgtagtgtgaatcggtggaaaagggatcaagtatgcgttaagaaagaggaaattaaggtttctggaattgtgagcaacaaggacgaagatggtgtagattcgagggagaaaaagaagaagaatccggtgaaagagaacactaggagggttttcaagtccaaaggagagaatgctgctaaggaagtaactcaatgctggatcaagaagaaagtagaagaggaaagagagacaagtgaggtcaagggaactgccagattgattagcaaacaaggttattaccaaaacaagagacatgattggtcgtctacacgt
>NC_003070.9|+|19598490-19598863|283-303
atcttccaattgcaactgtcatgactgcatatagctgtcaactttgtcgcaccccatctacacaacttcacatcataatttatcgttagaacatacctcaagagttgatctttgaactcttcaccactattaaagttctgcaacatccaaaggtaaggagatttatccttcgagaacttctttcgtgatgatactctttctgcttggtcatacgcatcccattcatcatctgtgcccattgcatgatctggacgctctgcatcacaacattgcgtctcaaatTCATCTTCATCATCAGATTCTtcgacaactgtatcttctggaactttgttactctcttcatccatagcttccgcagcttctgtaccattatg
>NC_003070.9|-|19677666-19677846|29-48
cccaggactttcaagcaactcttctagtGTCATGTCGTTAAGCCTGGCagttagaggattcgaatgattgactgaaggttgaggcgaatgattttgcggttggggagcagaaccatccggatgattagagttcagatcggttggcatctgttgtgcagaggaacgacgagtaccattaaca
>NC_003070.9|-|19686125-19686265|92-111
gcagctaaaacaatcgtagcgttaatggttcgatcgatcatcttctccatttcttcgttctctcttctcttttcatctcctaaatcagctcCCGAAGAAGAAGAAGAAGGAaacccttctaacgaaagctgaccttcactc
>NC_003070.9|+|19747077-19747226|26-45
gatcccgttaacaatccatgttttcTGAGAAGAAGAAGACGAAGAacacaccgacatcactttgctccggtgagtgagtgagagagtgagacagagaaaaagacagattgttctgttgaaaagcggtggccgagccagcgagaacagaac
>NC_003070.9|+|19776071-19776269|48-68
ccgagtacgcttcagagcctgatggtatgagcaagtcaggagcaattGGATTGAGCCGTGACAATGTCccattctctcatggtcgagccattttcatcaatccagtcccttttaagcctagttctacttcttcctctgtctactctttcaaaacttctttctatttcgtcattagtcctcgcccgaaaaatcctaatcc
>NC_003070.9|+|19791030-19791210|72-92
tttttccgaatctccttatatgtcaagtttgtttctttcttcatcaattggttcttaaagattgtttatttATAAGGTGTGTTTTGTTTTGTagaatgctgcattttaccagagccgtgttgttatgaagaaagctatagaattggctgcttctggaaatgttagagatcttgaagagctc
>NC_003070.9|-|19818392-19818601|70-90
tttatagcttacctcttttagggatggtaatagcaatagtgacaatgatgcagacaatgatgccaatttGGAGTCATCTTCTTCATCATCactcacttgttgtgatctcatgactggtctttgtttatcagaatgatcgcgggaatttctgcaaggtaacagctttcatgtcagaaataaccagacaactccttgtgaccagcagaagcc
>NC_003070.9|-|19850300-19850545|60-80
acagaggggtccccttcagtccattaacacacctatgattcgtgcttggtttgatcctcACCATCATCATCATCATCATCagcagtccatgaccactgacgatctccaccatcatcatccctaccatatccctcccgggattcaccaatctgctattccaggcattgcatttgcttcaagtggtgaattctccggttttcgtataccagcacggtttcaaggcgaacaagaggagcacggcggcga
>NC_003070.9|-|19956193-19956370|43-62
aagaggctgttggattgagacccaaatcagaaacgagcgaaaTCGAAGAAGAAGAAGAAGAAggcaacgagttgaagagaaagcttttggaattggaaaggaaactcatagaactgaagaaatcggaacctgtgagaaagaaaaaacagaagggagaggttgtgatatcagagcaaaa
>NC_003070.9|-|19956199-19956355|31-50
tgagacccaaatcagaaacgagcgaaatcgAAGAAGAAGAAGAAGAAGGCaacgagttgaagagaaagcttttggaattggaaaggaaactcatagaactgaagaaatcggaacctgtgagaaagaaaaaacagaagggagaggttgtgatatcaga
>NC_003070.9|+|19969561-19969732|29-48
tatgaaaagaaaaaacagtagagaggaaGAGGAAGAAGAAGAAGAGGGaatctacggtctacggagcttctctcagcaatgtgcctcttatattctgagacagttacggagaaccgtaggaggaaattgactaatttacccttgatcgtcttagatattacggatttctcgt
>NC_003070.9|-|19980416-19980567|102-122
agaacggatcgaaaacgtttgttcttcttcctccgaagatgcttggaattagagacatcgtttcacttcctcttgtgattgctactctttgcgtttgctctGTTTTGAAGCTTTGCTTTGCTatgaactctttgctccttgttggttcgtac
>NC_003070.9|-|20061527-20061969|86-105
gaaggatatacgaaaaagatagagactttgaacaacccactcagcttaaaatcaatcaaaagcgaaataaagtgaagaagattctCAGAAGAAGAAGAAACTCACtgtctgatgcatcagtagctccatggatgaatctaagctcaaaccctacaatgcatagtgtaaacagagccaccaccgcccaattctccctcatcttcttcctctctctagaacgataagctaaagtctagtcttgtgaaaaagcttaagaaagaaagagaaatctagaaacttttttttgtgtttgttttgaattctaataatttcttaagtaaaaatttgatgacagattatatagtgtttcgtttagctcgtagtaaacgaatttttacagagtaaagctgtcaagcacgattttagcaataagctaagaatccaaacccacataggagattagg
>NC_003070.9|+|20073327-20073559|140-160
tctcttgcttcctgagaagatacagtgcttgaagatccgattcatgaacccgacccgttaatgtatttgaccggaacgcagaattaggaactttgacggagaagtaattgctgaaatcggtagataagtagatgaggatGATGACGATAGGGAGGAAGATaaaaatggactgtttcttagtgagattgagcttaaaactccgtcgtaaacgtgatcggagactctccacatcg
>NC_003070.9|-|20085207-20085657|133-153
atgtagttctgttgattgagtgtgactgtgacacagttggaaatattgagaggtgggacagtatacggcgccatggatcttatttccatgagctctgataccatgaaggcaaaatcaaaacatagaaacgaaAGTTGAAGCTTTGATTTGCATtacggcttaaatgttttacaatgcttaagcttactatttatacaaagggacaaacataaagaaaccctaagattgaacggatagatgaacatcagcttgaatcaagggctgagaatcgattgctgagttttatgggagaagcagagttcgtacagctcgaagacgtcatggtgccagctctggttttgtctgtatttggagaagaagaccgttgctgcgacatgggcttcggctttgacatttcgtggcccaaaggagatttcttggtgggctcacggcccaatggcagtttcttcag
>NC_003070.9|-|20098432-20098882|299-319
gtgtttcacggctttggtagttaggttaagtgacgcttcgatgacttctttctgtgacgtcagctcttttcctccggtggctgccacggcggaaaaacagagctccgggtatagtgttgagctgcaaacagattttagaatggcgtgtgatgtcgaagatagagttgtgattttttggtttttgttttggtttgttgttgtggcggcgattccgactatggaggccaataatagcaaggctattgcggcggaggagagaatgagtttcttgttgtttttgaaatctgagaatttggatATGAATTCTTTGATTGGTGCCattattcttaacaatgttgttgtttgtgagggaatagaagatggtggaatagggtttatattgttgagttttgagatgaaaaactatataatataaattgtttaaaagtatttattttttgtctttctaatg
>NC_003070.9|-|20108160-20108375|72-91
gacaagcttagactcagtgggtcatcaacgagtcagtattgttactcggtgacgagtcattggaactcgagAGAAGAAGAAGAAGAAGAGAtatcgaagagtttaagacatttcgatatggagagtgagttaaggagaagtgtgtctgaatctaaagctcctttatgggatgatgaagacgacaagatcaagttttgtcaaaggtctgaacttaaa
>NC_003070.9|+|20217416-20217536|79-99
caatatagagtgagagattgtagaggatatgaaagcaaagtttttaaaaggaagaaattttgtaaccgataacataagTAGCCAAGGATGACTTCCCGTcatgtatcatcaccagtctccg
>NC_003070.9|+|20217422-20217647|72-92
agagtgagagattgtagaggatatgaaagcaaagtttttaaaaggaagaaattttgtaaccgataacataaGTAGCCAAGGATGACTTCCCGtcatgtatcatcaccagtctccggagtttagcctgagttctctcggagcaaggtcttctcatgtgcctcaagtccctgacatgagagctgaggcatggtgtgttgacggataacctgagaatctgaactgcggg
>NC_003070.9|+|20217423-20217647|72-92
gagtgagagattgtagaggatatgaaagcaaagtttttaaaaggaagaaattttgtaaccgataacataagTAGCCAAGGATGACTTCCCGTcatgtatcatcaccagtctccggagtttagcctgagttctctcggagcaaggtcttctcatgtgcctcaagtccctgacatgagagctgaggcatggtgtgttgacggataacctgagaatctgaactgcggg
>NC_003070.9|-|20222845-20222990|24-43
tgatgatacgtgttatgaagacgATGAAGAAGAAGAAGAAGATatattattggattgctgcaacaatttgacttttggtgattcttctgcttctgatggcaaggaacctgcttcaactggcaaattctatgaagattcatgggtat
>NC_003070.9|-|20222916-20223114|149-168
catatttcacctctaatggtcatgcgtgcaatcatcttacacaggaaagagggctccagcttagtggaaagtttgatattgatgaggaaaccaaatactcatcggtctgtgcgactaatagatttgatgatacgtgttatgaagacgaTGAAGAAGAAGAAGAAGATAtattattggattgctgcaacaatttgacttt
>NC_003070.9|-|20251063-20251332|72-92
atcacgtaccggtcctgaaatttatattaaccacaagaacaactttcaaactagtatccaaacaagctataCATGTCATCATCATCATCATCatcatctaagatcaaacctgaaaacggatacttataggtagagggaaagagattctactaacattgttaaatttgaaaatcccatcgacatcacgaccagttccatcatgttcatcatctattgttgataaagcttcaaaaaccatatcatctaaacttaacgtgtacctgaagaaac
>NC_003070.9|-|20251106-20251331|74-94
tcacgtaccggtcctgaaatttatattaaccacaagaacaactttcaaactagtatccaaacaagctatacatGTCATCATCATCATCATCATCatctaagatcaaacctgaaaacggatacttataggtagagggaaagagattctactaacattgttaaatttgaaaatcccatcgacatcacgaccagttccatcatgttcatcatctattgttgataaagct
>NC_003070.9|-|20251177-20251707|453-473
ctaactccaagattatgcattcggaatttagcatcaaactgtatctatctgcaagttcttgagcctcttttgcttggaactctaagtgttctgtctctgcgactagttttgctactgcttctgcctgaggatcacgttgtggcgttgtggaatcttctctagtagcaggaacacgttggggcatcatcatcatgtagcggtttcctacctgcatttgcaagtttttttttactgagctgaccaaacaaaattctataacgctatctcgcaacttgcatttggtattaggcaatgtatggagttaccttctctatttttctttcagcaactagtttttcaacctcgcctctcaatcgctccctagaattatccggtatcacgtaccggtcctgaaatttatattaaccacaagaacaactttcaaactagtatccaaacaagctatacatgtcATCATCATCATCATCATCATCtaagatcaaacctgaaaacggatacttataggtagagggaaagagattctactaacat
>NC_003070.9|+|20251732-20251931|21-41
atgtccaactcttatccacaTCATCATCATCATCATCATAAccatcatcatcatcatcactggccttttgctttgttccttgcaggtgctaatggtcaaatgattttcctctgtacttctctcgtaccaagagcaccagaagaaaatcctcagatggacgcagtagcaaaattaatcgccgaggcagaacacttggagtt
>NC_003070.9|-|20273781-20273954|123-142
gagttatacaaaccccaaccaatgggattctcagtgccatcagctacaatgacaacatctcctgtctgaggaggtggttttccgatgatcctgtcgacagctccactgtacaccattggactTCCGTCTTTGAAGAGCTGTGtcttgccttttttcagaaccactttagcaaca
>NC_003070.9|-|20287108-20287243|25-45
gccgaggaaattgaagccgacgctAATGCCGGTGGTGGCGAGAGTaagggcgaagacggcggcgagacgaagcctggcttggtctttgtcctcggaaaaccaataaggcgacgcgactttgtagaatttcttccac
>NC_003070.9|+|20299058-20299215|108-128
gatggaaacagagagataatatacctgactcgtcttaaatattcaagcccatcttctggtggtccagtactaaaatcaggttctccatctacttcaaacgcaggtctCAAAATGCTATTGTAATCATCattatcgtcagtgtagtcttcagggtcctc
>NC_003070.9|-|20301324-20301447|23-42
gctcaaacacagatgataaccgGTAAGAAGAAGAAGAAGAAGatgagctatgccaaactcgttattgcgatatcttttgttgtggtggctctcttcgcaactgtgatattgatggtgaatcaag
>NC_003070.9|-|20301342-20301592|171-190
tttagatcattcagacatccaaagtccaatactgagaggcgagagagagaaaaccataggatctcgcaagaatcctaaactcagaaagcaatttccaaccatggtggaaacaatgtcatcaactatcacagttagtgaagacacagctcaaacacagatgataaccggtaAGAAGAAGAAGAAGAAGATGagctatgccaaactcgttattgcgatatcttttgttgtggtggctctcttcgcaactgtga
>NC_003070.9|-|20306611-20306804|141-161
atgtagatgcaagcactttccctgcagagctacaaagattactaaacacagttcgcgaactagacgagagatctcaatgtaaatttttgttattacattgttctcttgcgtatgtttctttgtgtgtttcgtgaattgatTATGTTTGTGTTTTGTTTGTCgttggaagcgcttataaatcagacaagacagca
>NC_003070.9|-|20315960-20316189|140-159
gataaatgagtatctcgactgtcgttacttatcggcatgtgaagcaatgtggaggatatttatgttcaatattcaccaccacaatccaccagtacaacggctaccattacaccttcctggcgaacaaagcacaatatttGAAGAAGAAGAAAATCTTGAaaatgtggaatatcgttacggacatgagaggaccatgttgacagaatattttgagctgaataaaatatgcg
>NC_003070.9|-|20327605-20327731|23-43
cggctttcgtgctctgttcataAGACTCATCATCATCATCATCatcatcatcatccaccactatgattaccttatctggcttggacttggacactttgacctcttcttttacctgcaacttctttct
>NC_003070.9|-|20327634-20327762|66-86
ggcgtttccgaaactctgtccaaagcatcagcggctttcgtgctctgttcataagactcatcatcATCATCATCATCATCATCATCcaccactatgattaccttatctggcttggacttggacactttg
>NC_003070.9|-|20327635-20327864|162-182
tcttcatcttctctgctttccgagtcatcatcatcgtctaacacaataacctctgtattacatgtcttcggcttttgagtcaacgatggtgatcccttcgaaggcgtttccgaaactctgtccaaagcatcagcggctttcgtgctctgttcataagactcATCATCATCATCATCATCATCatcatccaccactatgattaccttatctggcttggacttggacacttt
>NC_003070.9|-|20327648-20327796|97-117
cggcttttgagtcaacgatggtgatcccttcgaaggcgtttccgaaactctgtccaaagcatcagcggctttcgtgctctgttcataagactcatcATCATCATCATCATCATCATCatccaccactatgattaccttatctggcttgg
>NC_003070.9|-|20327650-20327807|102-122
ttacatgtcttcggcttttgagtcaacgatggtgatcccttcgaaggcgtttccgaaactctgtccaaagcatcagcggctttcgtgctctgttcataagaCTCATCATCATCATCATCATCatcatcatccaccactatgattaccttatctggctt
>NC_003070.9|-|20363837-20363975|24-43
tgttctcggcacagaatacgattGCGAAGAAGAAGAAGAAGAGctccgagacctcgacgagaaggaattaccaccaattctaccaccagacgcagctaaagccgaattaggatcatagaacaaaagcaaaccaagtaaa
>NC_003070.9|-|20363854-20363973|23-42
ttctcggcacagaatacgattgCGAAGAAGAAGAAGAAGAGCtccgagacctcgacgagaaggaattaccaccaattctaccaccagacgcagctaaagccgaattaggatcatagaaca
>NC_003070.9|-|20430906-20431058|104-124
cttcaaccctttcggtctccacctccgcatgacaagtcatcttgttctccacctcgttatcggacatcctcatgtcgtaactctcaaaccctagatactctgtGCACAACATTAAGCCATGTGAttgtgtctcatcatggccaagaccggatt
>NC_003070.9|-|20439385-20439615|140-160
gaagtgggtttggtctggtgaagggacaaaggtttgggattgagaggaggagagagcgcacgaggggagagaagggtctccatttttctcagtgaatgagtttttgagttcagagatggagaagattttgttgcattttCTTGTGTTTTGTTTTGGATCGtgaaaggaagtgaaggattggtggaaatgtaagattttctggataatgttttaattccagggccaaggcta
>NC_003070.9|+|20557855-20558016|90-111
attattcgatcaatcgacacaaaatgactgtcctcacaccgtcttatcacgctgaggtacttgcttatttgaaacatgtttgaatctgtCTTGAGAGAGAGAACAAAAAAActcatttgtctttttgttgcagagttactccccagaggacaacagattcga
>NC_003070.9|-|20560904-20561127|70-90
tttgcgatgcattagcagaagagagtgcaagagccatgccaaaccctattatgatccaagcttcaaattCTCCTCATCATCATCATCATCaaacacaacaaaacatcggtttctcttcgtcatcccaaaacatcatcagcaacagcaatctccatggtcctatgaagcaagaagaatcacagcatcactatcaaaatatccctccttggcttatctcatcaaac
>NC_003070.9|-|20562336-20562497|118-137
tggctctaacattaatcagcatcatcaagaacagtgttttgttccacaatcgtctcttaagaggaagagaaatcaaccaggaaatccaggtttgtttcttttgatagtcttgatgatGAAGAAGAAGAAAAATCAACttttttttttgtttttttttgtttg
>NC_003070.9|-|20596055-20596260|136-155
ttctcataatctccacttcttccgacatattctcctccaagatcaagatgaagacaaagaagagatctttcggcttcaaactctctcgttccatttcccatttattcgctttaatctcagatgatgtctttcaagCCGAAGAAGAAGAAGAAGTAgcagaagaaggataaccttactctctccattcattaaaatctctatagatt
>NC_003070.9|-|20641133-20641277|102-122
agcgggaaaattacctccccgaaaggtaaagcatcgttctcaaagaagtcaccaaagtctccaaactctgaaagaagtgccttgatatccatgccaacttcTCTGTCATCATCATCATCATCagcatcccaatcccaaccaattt
>NC_003070.9|+|20682382-20682603|157-177
tgataatgtaccttttttaaaggatcttgacaacatttgcatttgcggtgatcatttccatcggatatagaggcataggcagcgttatctccatcatcatagttattataataataatcataaccatttacacgataataaatatcttgttgaaaaTCATCATCATCATCATCATCAccaccatcaccatccccatcactgtcaccatcacgatcttcacca
>NC_003070.9|+|20682417-20682634|125-145
tttgcatttgcggtgatcatttccatcggatatagaggcataggcagcgttatctccatcatcatagttattataataataatcataaccatttacacgataataaatatcttgttgaaaatcaTCATCATCATCATCATCACCAccatcaccatccccatcactgtcaccatcacgatcttcaccaacaccatcaccatcattaacaataacatcat
>NC_003070.9|+|20682648-20682788|29-49
gttatcttcatcatcatggccaccgtctTCAGAGTCATCATCATCGTCAgtttcgtttatcgatctttctgaagccgcggagccgtcgtcggtattgcggggtatcttagaaatatcaaaaccaggtggtaaggagatgag
>NC_003070.9|+|20690216-20690397|134-154
tgagcaattcccgttaagactgaatttgcagatggaacaatgatagaattccctttctaaacgtttccgacaacacttgcatttagggaaagttccatctgataaagaggcagacgcataggcattggcatcaTCATCATCATCATCATCATCAtcatcatcatcatcatcgtcatcattag
>NC_003070.9|+|20690236-20690416|123-143
tgaatttgcagatggaacaatgatagaattccctttctaaacgtttccgacaacacttgcatttagggaaagttccatctgataaagaggcagacgcataggcattggcatcatcatcatcaTCATCATCATCATCATCATCAtcatcatcgtcatcattagcatcgtcgtcatcagcatc
>NC_003070.9|+|20690240-20690412|125-145
tttgcagatggaacaatgatagaattccctttctaaacgtttccgacaacacttgcatttagggaaagttccatctgataaagaggcagacgcataggcattggcatcatcatcatcatcatcaTCATCATCATCATCATCATCAtcgtcatcattagcatcgtcgtcatcag
>NC_003070.9|+|20690259-20690424|109-129
tagaattccctttctaaacgtttccgacaacacttgcatttagggaaagttccatctgataaagaggcagacgcataggcattggcatcatcatcatcatcatcatcaTCATCATCATCATCATCATCGtcatcattagcatcgtcgtcatcagcatcattgtcaa
>NC_003070.9|+|20690261-20690398|95-115
gaattccctttctaaacgtttccgacaacacttgcatttagggaaagttccatctgataaagaggcagacgcataggcattggcatcatcatcaTCATCATCATCATCATCATCAtcatcatcatcgtcatcattagc
>NC_003070.9|-|20692146-20692343|108-127
cctatttcttggaatgtattaaatgtaagtcttttttgggaattaaatgtgctactctgccttgtgaggcccattacacacacgataggcatccactcactctttgtTACGAAGAAGAAGAAGATACtacaagtgggcaatattggtgtgagatatgtgaattcaaattggatccaaagacatggttttatacatgcg
>NC_003070.9|-|20729460-20729644|41-60
atggagctgagaacagcgatggaaaccggcgccaagaagaAGAAGAAGAAGAAGAAGAGGaggaggaggaggagaacgagaacaatgacggaagcggattctcgatcccgtggccgtttagcaccttgttctcctcgtcgcaagatagcaatgcaccaacggattctagttaagacatgttccct
>NC_003070.9|+|2073845-2074216|68-87
aacaaaacacacaccattcactaatcaatccatcgtcatgcagagaggtgaagtttttgatattacaGGTTTTGAAGAAGAAGAAAAaaatcttattcctgattgtgttgttgtttttgacagaatattcaggcaacagaacttcgacatactctcagatattggtggtgtcatcgataggtttaatgatagcagccgcagtgcattaccgtctgcggaggctacgtgacaccaaaatcatccctcgtctcaaatcatctcacaaacacaaaggccatgagaaactcgagagattctctcattacgtcggtaaaatatataaacacattatcctccatgagcaaggaatgccttgtaccaaaagttaacgct
>NC_003070.9|+|2074117-2074334|150-169
ggccatgagaaactcgagagattctctcattacgtcggtaaaatatataaacacattatcctccatgagcaaggaatgccttgtaccaaaagttaacgctttttttcctgatttgggacatgaaacgtagcaaggcaaatgggattcaaGGACAGAAGAGAGTGTCCAAatctctgcaagttagcagcagaatacataagtaaatctgaatgttgtga
>NC_003070.9|+|2074226-2074455|41-60
gatttgggacatgaaacgtagcaaggcaaatgggattcaaGGACAGAAGAGAGTGTCCAAatctctgcaagttagcagcagaatacataagtaaatctgaatgttgtgaagaagacatttacagctttttctctgaagaacctgatgctgataccctcttcattaagcttgttgaggagtttgaaagatgcattctcagctactttgcgtttcactggagccacgccgat
>NC_003070.9|+|20751550-20751727|45-64
gaaatctaaacgagacgttggagaaactcactggtaagcctcatGTTATTGAAGAAGAAGAAAAggatgtggttagagaagtgattcatgtgactccaaagaaaccaagaaacaaatcaagacgtgcttcagatgtttttcctagcttcatgagaccaacagctagcagcaacagaag
>NC_003070.9|+|20751802-20751913|26-45
tccgagctgaatctgcgtgtcttccGGTGAAGAAGAAGAAGAACAgatttgattctgcatgtgactcatcagacaggagcgtttcgaaatcgactagcattatgcgtcaaaa
>NC_003070.9|-|20803226-20803449|72-91
agaatccaaaaccaaaccttcagatcataaatccaaaaccactcatttttctattactgaaatttttcttaGAGAAGAAGAAGAAGAAGCAaaatggccacaagcgcatcagctttgctctcaccaaccacattctccactgcaatctcccacaaaaaccctaactccatctcattccatggccttcgtcccctccgtctaggtggctcctcctccgccctacc
>NC_003070.9|+|20878162-20878691|59-78
atacattggaactggatgctttcacagaagagatgtgatctgtggaagaaagtatggaGAGGAAGAAGAAGAAGAAGAatctgagagaattcacgaaaatttagagcctgagatgattaaggctctcgcgagctgcacttatgaggaaaacactcaatggggaaaggaggtaaggcagcgattagtactcacttacttatgactgtttcttgtaatgaagttaaaacgttcactatcaatttcattcaaattcttggttgtttgtttccatggcagatgggtgtgaaatatggttgcccggtagaggatgtaataactggtttgacgattcagtgtcgcggatggaaatcagcctacctgaacccggaaaagcaagcatttctcggggtagcgccgaccaatttgcatcaaatgctagtgcagcagaggagatggtcagagggagactttcagattatgctttcgaagtatagtccggtttggtatggaaaaggaaagatcagtttaggactgatacttggttactgttg
>NC_003070.9|+|20918152-20918322|113-132
ccagagagggtagtgttgcctgactccagagatattggatcaagttgtaggataattgtggaactgcaagaagcagagcacgtagcatctgaggagaagatgaattcagatgCCACAGAAGAGAGAGACTTAtcaatcaaaggggcagcaaaacatgagccgagagccact
>NC_003070.9|+|20918231-20918380|34-53
acgtagcatctgaggagaagatgaattcagatgCCACAGAAGAGAGAGACTTAtcaatcaaaggggcagcaaaacatgagccgagagccacttaccaacactgcaaaaatagaagaatagttttgcaagtcttgtagaattcaataaaat
>NC_003070.9|+|20929620-20929767|31-50
tctgtagagggagaggaagaagaagaagaaGAAGAAGAAGAAGAAGGAGCagaagtgaagaagcgaaatttagtggaaaagaagatatgaaggagaaggattaagagaagcgaaatcgcggtggtccataaataacaatcggaaacag
>NC_003070.9|-|2094725-2094890|41-61
tttggtgtctactcgtgttaccctttattttattttttctTATGTCTTCAAGGACAGGTTTtatgtgacaggcactatggaggaattaactacccggttggtggagttggtgggattgccaagtctttggcagaagggcttgttgatcaaggcagtgaaatacaat
>NC_003070.9|-|20952579-20952729|25-44
acgatgacgttttggggtttgtggATGAAGAAGAAGAAGAAGCTttaatagattcttcttgttccttggcgttgacgagtctcttgagacctaaaagctctctccatcgagtcgtacaacgaggagctttaggagagaagaggtcagagat
>NC_003070.9|-|2095988-2096526|430-449
aataatgacaagccaaggcaatgggaaaggaaaacaaattcagaaaactgaaatgaagatgaagaagagcagatgatggagaagagaatcagattgaccataacagtggatcgagcttgtcagtcgtttttcgtgccatatagatatgatgagaatcaaagaggggtatacaacgtgatgattttgaagggtatagttgtcattcttcttactgtagattctgattgaggggtaggtaatttgatttcgctgtagaaattgattggttttgggaaatattcaatccaaggatagtgtcgagcaaccatggatttgtgttttcaaaatcccgtaaagtgtggtgatcgtttgttctccgcattgaatacctctacgtattacaagctgggtacttcgaatttagggtttaatggtccagttttagagaatCGGAAGAAGAAGAAGAAGCTgcctcgtatggttacagtgaaatccgtttcttcaagtgtggttgctagtaccgtacaagggacgaagagagatggaggagagagtctgta
>NC_003070.9|+|20979178-20979334|105-124
gacgccataaatgctcccggagaagaagaaaccgtggatttaagtaatctgctaaagcgaaataactgtagaaagaagagagggagaaggagagatccagagaaTAAGAAGAAGAAGAAGAGGGaacaataatggcgagtgaaagcgtaaattaaga
>NC_003070.9|+|20979191-20979446|89-108
ctcccggagaagaagaaaccgtggatttaagtaatctgctaaagcgaaataactgtagaaagaagagagggagaaggagagatccagaGAATAAGAAGAAGAAGAAGAgggaacaataatggcgagtgaaagcgtaaattaagacctggattggattataattatatgaatcttcttcttcgattctatatgattttacgataattaatttaggcattttacgcccgtgtatttgttttcgtaattctttaaggga
>NC_003070.9|-|21022866-21023039|110-129
agtagctgagttttggctctcatttaaccctgaatgtatttcttcttgagccccgtcacagttcttgtcatgatctgcttttgtgctttggtcatgagtgctagagaggGATGAAGAAGAAGAAGATGGagtgagtcgtttcttgagatgcgtgttccacacgtttttgatctc
>NC_003070.9|+|21036268-21036379|26-45
ccaaacccgtcgacccgaaagagaaGAACAAGAAGAAGAAGAAAGaagagaaagtgcaaataaccaatgaagctacttcttccggtatagataatccggaaaaacccggttc
>NC_003070.9|-|21046736-21046895|27-47
gcttaggcgacaagaagaaactctgtTTTGTGTTCTGTTTTGTGTACcgatcattgtgttttctcgtctagtacagcgaaggtggttggaaccgtgacgcctaaggaaccaatggaggattgggaggcagcatgggaattttctactggtgatgaattgt
>NC_003070.9|-|2105453-2105761|48-67
ccctaatttcattgcaattcttcaattctgtggaaagagaaacaaatTTGAAGAAGAAGAAGAAGGAccttttggcgcgtttgggatcgatgttccaaagctcagagagtttttcaggaggcatagctttcttagcgtccatgatatcaccggcatacatggcgcatccagcgtcaacggaattgctgtgacggtggcgaggacgagaggaaggaggaggaggaggattagcagcgccggaaacggagttggaggagagggaaggattttgaaagggattgggattagaggtgaggctatcgacatcga
>NC_003070.9|-|21076206-21076384|43-63
tagaaagatactctcaaataaaaattccctcacctcaggtgcACTTTCTTCAAATTTATCCTCtacatctgaagcagggtttggatcagcctttcgggttggcggcagcatccaatcgagacccattttctttctaacaatatccccttcaagcaagtcatcatcaacggtctcgccat
>NC_003070.9|+|21148545-21149085|430-451
gaatttttagtcgggtacttgctatgttgcactcacgttagattgttgactcaatcgcagggcctagtgactttgttcagtgacctacatagttgctcaatttatgctatagttgaggttcttatcaaattgttctcctactcagagctttttgtttgttttgtttgcttacagagcgaaaagaaaatggattagaggttgatcagcaactaaagaaagctgaggctgcccagagacgtaaattgcaagtcgaaaaggcagctagagaatcagaggtttgatcctgtttttcttttttcagtggaacgaaatatatgacgagcatgcttacataatctttctcacatcggtaggctgaggcaatcaggaagattctgggacaagactctagcagaaagaagaaggaagataagataaagaaacgccaagAAGACAAGGCCAAGGTATAAACtgcaatgatactttcgaaaggtttcatggctgtataaccaatttctgctgctgttgaatgaaagcatcttatgtgtgatcatttctatca
>NC_003070.9|-|21175164-21175491|240-259
ttccaaacggaacatgtctttatatttgacattagcttcccattaatttttaatggacgaaagataatgctcaagttcttcggtggttacgctcgcattattgaatgtggtgtccagatcttgatggacgaaacggacggaagcaacaaagggttatttgaaaatgtagaatggcgtacatataaatcctacgaagaagcagttgaaaaagaagagtatcaatgggatacaaatcaatcCGAAGAAGAAGAAGAAGATGatctatgggatacacatgaatccaacgaagcattcgacaaagaagaccatgactacgaatctgctccca
>NC_003070.9|+|21176252-21176391|31-51
ctagactttcacaggattccatgtgtaagtTAACTATTTTGTGAAGATTCGcaactgaggatggaatctctaccaaagcattgcactcagccacatccaatctctccagatttgctgctttcgaaagatctgggagttcc
>NC_003070.9|-|21181523-21181740|50-69
acgtctggtccatggaaactcgtgaagacattgtatctccaggtgcgacGTGAAGAAGAAGAAGAAGAAgaagccatgagaggttcaaaatcacagattcccagagagcgtgaaatgtttctttggaacgtaaacgaaagtagagaagaaaaattcaaagtcaacgtgacttcgaagaaatgggaatgtgggctccggtaataatgcaaacgcgcaat
>NC_003070.9|-|21181597-21181813|129-148
cctttgatcatcgaacattgtaattccattgtagttaaattgtttgcgtaaatgactgagaaatgttttgcggacgtctggtccatggaaactcgtgaagacattgtatctccaggtgcgacgtgaagAAGAAGAAGAAGAAGAAGCCatgagaggttcaaaatcacagattcccagagagcgtgaaatgtttctttggaacgtaaacgaaagtaga
>NC_003070.9|-|21210158-21210435|179-202
taataattattatttattattgttttataataataattaattaaattattactaaaataggttaacccatttaacaactcaacctataataattaaatgatttatgggttgacccaactcattttgttaaatgggttgggtcaacccataactcatttaaccctaaactcatttgattATGAGTTGAGTTGAGTTGGATTACccattttggcacccctacttgtagctatactaataaatcatatgaaataaaatgaaaagttcaaaaataataatta
>NC_003070.9|+|21212395-21212555|112-132
gaagaagaaaacggagctttgtgatttgcccaagtgtcttgcacctcacatattgtcttggttaccaaccaagaccgcggttactgtttctcttctctttatgaaaggatgGTGGAGAAGTGAGATGAAGAAtctttcaagtcttaagttttcttttagtg
>NC_003070.9|+|21246178-21246402|75-95
gctctagttgaactgctggagggtgtacaggagatgacgatgaagcaggagattctgtagcagtgggagaaaacTCATCTTCATCATCAGGAAAAaaatccatagaggttgaatcctcaagatcagtggtaatatcctcaatggtgtctatcgcagctgaggttgtagttgaagatacaggagtgaccggagaagacggagtaaccggagaagacggactaaccg
>NC_003070.9|-|21345594-21345791|132-151
gattgcttttcttccaaactccttcttgagaatctggctgagaaaggctttgcgtacatcttccccgtgaaagctcggaaaaacatcgtaatcccaggttcgagacaaagaagatgaaggaaatgaaagagATAAAGAAGAAGAAGAAGCCattactacgacagagagacgatttaagatcagagatctaataaagta
>NC_003070.9|-|21345601-21345756|98-117
ggctgagaaaggctttgcgtacatcttccccgtgaaagctcggaaaaacatcgtaatcccaggttcgagacaaagaagatgaaggaaatgaaagagaTAAAGAAGAAGAAGAAGCCAttactacgacagagagacgatttaagatcagagatctaa
>NC_003070.9|-|21442777-21442926|34-53
ttacatattttcaaatctttaaaagttgagaccAGAAGAAGAAGAAAAAAAATcatggagatgaccgaagcttccaaacagacaacagcagaaggatcagcaaatccagaaccagaccaaatcttgagtccgagaagatcgttggagcta
>NC_003070.9|-|21487002-21487195|43-62
gtgcctgaatctgaagttttagttcgagtgaagagcaagcgaGATGAAGAAGAAGAAGATAGtcttagttcttgccaaccatctcaagctgattggatccatcagtatatgaaaagactggaagaggtacttaaagtatagaatgttttagccatttttccgagagcctaatactttgatctcaaggcggaaaa
>NC_003070.9|-|21491395-21491704|48-68
acttggttgatttgcacaaataacgaggttgttaactaactttatgtTCTTAGAAGCAAAATGTCGACcgggtgaaacttgctcttttgtctgacaatggggtgagctcaagtgatttaaacaacaatgacagacaatctgatcacctccttatgatggttgcatacgataaatgggtgaagatactgcaagaggtatgtgataaaagggataaatgagctttttattgaacaactgaataaagcatggagggacttaaatccgctgatactgggtttatgtccgatctattttagcaaaacgtttgtct
>NC_003070.9|+|21521288-21521683|322-342
cttcctaagtggaggagatgatgaggtcactgtttcttcatactctcaaacagtgatcgaaactgatatgcttcttgtatctgcaagcgatcaggagatgcagagcatggtaccagatgagacctttgatttcgcctttgcgcattctcgccacattgactctgctgaatttatagacaggactcttaaagttggcggcatcttcaccgtccagctcaaccttcaagatcttcctccaaatttcttgaaacatccaaactacgagatagtttacgtaaagagctctgagtatacggtaatgacgatgaggaaaacaggggaAACAGAGCAAAAACAGAGCTTagtcgccaccgggagaaagcttctcggtatcacagaagaagatgccagggaaaa
>NC_003070.9|-|21528638-21528814|27-46
cttgggtcattacaagcttatgaagaAAAGAAGAAGAAGAAAGAAGatatcgtcgaacaagtcctcaatatgcaaattacaaaagaagaaaacggccaaagttaccaaagaagaggtggtggtcaagtacgaggacgaggtcgtggtggatatggaaatggacgtggttggaggcca
>NC_003070.9|-|21548617-21548813|150-169
aaggccgaaacagaaaacaacggatcggtgccggtttcaaatgccaaaaaggaaaaccagaaagcggctcttggttccaactccaatacaggcactaagggttcatcaacctcaacatctgaccagccagtagcacaaaagtcagaagaAAAGAAGAAAGAGAGCGTGGgagatccacataaagcagagaaggatga
>NC_003070.9|+|21554012-21554133|69-88
agaatggtatttcgattgaggtttgtaatcgttttcgtttagggtttccttatgattgggaagattacAATGAAGAAGAAGAAGAGAAgaagaagaagaatgttgatatttcgtttgatgat
>NC_003070.9|-|21554203-21554327|21-41
acaaccctcgaaaccaaactCTTATCATCATCATCATCATCatcatcatcaacatcaccaactcttgatttctcacatgccttatcagatttctgacaaaccaaatctcttaaactaccaacaac
>NC_003070.9|-|21554216-21554338|35-55
tcttcactcccacaaccctcgaaaccaaactcttATCATCATCATCATCATCATCatcatcaacatcaccaactcttgatttctcacatgccttatcagatttctgacaaaccaaatctctta
>NC_003070.9|-|21554232-21554451|154-174
tcttctcctattcttcttcttggacactgtcacaactcttttcccagacatggtcgcaactcttttcccaatagaagcttcatactcttctctccttctaagcatacctctagtcttcactcccacaaccctcgaaaccaaactcttatcatcATCATCATCATCATCATCATCaacatcaccaactcttgatttctcacatgccttatcagatttctga
>NC_003070.9|-|21554239-21554410|110-130
tcccagacatggtcgcaactcttttcccaatagaagcttcatactcttctctccttctaagcatacctctagtcttcactcccacaaccctcgaaaccaaactcttatcATCATCATCATCATCATCATCatcaacatcaccaactcttgatttctcacatgccttatcaga
>NC_003070.9|+|21556044-21556263|130-149
cagaagatatctattgaagaagccgagattgagaaaggaaggattactactgcgaaagaaaggttttatgcattgaggaacaagtttgagaaaccggagagtgatgttcttgatgaggttatcaggacaGACGAAGAAGAAGAAGATGTggttcaagaatcgagctatgaatctgagagagaagactcaaatgagaatcttactgttgtgaagcttgcag
>NC_003070.9|+|2156236-2156753|441-460
gcgttatcaactgagaattcagaaggatgcgaaggacccaacctacgctaaagccaattttatcacagcttagatgcaccagccgggaatcaaacgtactattctaccactagaccactggtgcttattgtttagtttttatatttgtgtaaaacaaatagaggagaacaaatcaagataaacaaagcttaatttaaaaactcggtagttgttgtgatatcgattcgctgtcccatccgtttgatctttatcaggccgttctgaatcgccgttgaggtcctgaaagaaagatttggccgcctcgtaagtggaccaacatatggctgttgctgatgcatggatgaacattctggggaggcataaacccttcatatttcacaaaggatacgaacacatggctcaatgaaaccctagtgacatgctgcacatgaccagataagTTATAAGAAGAAGAAGAAGAagaagaagatcataggctatgtctggcctggtcgattagttagttacacacatcttaa
>NC_003070.9|+|2156581-2156778|108-127
cattctggggaggcataaacccttcatatttcacaaaggatacgaacacatggctcaatgaaaccctagtgacatgctgcacatgaccagataagttataagaagaaGAAGAAGAAGAAGAAGATCAtaggctatgtctggcctggtcgattagttagttacacacatcttaaaatcattttgtttatatttatgcct
>NC_003070.9|+|21625886-21626022|81-100
tcaaacctcgtctggttctattgttcttcggaagaacacgaaccccattaagacccaatggtgtctgtgaaacagaggacGAAGAAGAAGAAGAAGGAGAtagattatggtgattcaataaagtctcaagctttgga
>NC_003070.9|+|21625920-21626047|44-63
aacacgaaccccattaagacccaatggtgtctgtgaaacagagGACGAAGAAGAAGAAGAAGGagatagattatggtgattcaataaagtctcaagctttggacaaccaacgaaagcacttgaaaccg
>NC_003070.9|-|2164963-2165136|33-52
tatatggatacacaaaggttgccgaagaaagaAGAAGAAGAAGAAGAAGATCatctactttcttcaaccttcgagtccatcaatggtcactctcgagaccaacacaatcattctatagatgatttcgagagcattttcgacatcaccattgacaatttaagctgctctaacgaa
>NC_003070.9|-|2165023-2165144|35-54
ataagagatatatggatacacaaaggttgccgaaGAAAGAAGAAGAAGAAGAAGaagatcatctactttcttcaaccttcgagtccatcaatggtcactctcgagaccaacacaatcattct
>NC_003070.9|+|21859629-21859884|194-213
ttctaccttcattcatgtctctatccaaatctatctggtaactcaaaatcatcacttcttctactcaacaatttcacaatcccatccccaattttacaatccctagatctccctccctcttcaattcgctgtagttttcatggaccttgttcgattgagagacataggttcaatttcacctcagagaagaaggAAATGGCTGATTCTATTAGCggttttcggtgtttcgggttacggagtttacagggtttacaat
>NC_003070.9|+|21888111-21888238|82-102
gacgaaagatgttgtagctgataaagtcaaaacagaagtcaaggaagcaaaaacagaggaaatcaagaacacagagcctgaAACAGAGCAAAAACAGAGCTGtgttataaacgagaatctgaagaaga
>NC_003070.9|-|21891561-21891719|116-135
cacagttccggaggaagacatcgtagttcgtcgtcacaaggacttgaagaaacggaagcgtgaggagccagttgctcatggatcgttgtttatacgcgatttagggtttctcgatGGGAAGAAGAAGAAGAAGGAgaatgatggagagagagatgtgaa
>NC_003070.9|+|21910101-21910241|31-50
gaacacacatgtaaatgtatagtaacaaaaCAACAGAAGAGAGAGACGTTtcacacctcaacttgacgttgcaatgattgtatatagttaattatctcatctagaacaagtgcttttccaataacctacaaaacatacaca
>NC_003070.9|+|21910101-21910244|31-50
gaacacacatgtaaatgtatagtaacaaaaCAACAGAAGAGAGAGACGTTtcacacctcaacttgacgttgcaatgattgtatatagttaattatctcatctagaacaagtgcttttccaataacctacaaaacatacacaagt
>NC_003070.9|+|21936275-21936646|70-89
cgtttcgaacattgcaataatattgtgtggtgacaagcaacacatgatatgtccgtttagaaacagacaAAATAAGAAGAAGAAGAAAGagtcgtggaggattcttcattcttcctcatcctcttcttcaccgattcattagaaaccaaattacaaaaaaaaacgtctatacacaaaaaaacaaatgggagagaaagaggaagtgaaactattaggagtatggtacagtccatacgccataagacctaagatcgctcttcgtctcaaatcagtggattatgattacgttgaggaaaatctgtttggatccaagagtgagcttcttctcaaatcaaacccggttcacaagaaagtccctgttctcctccacaa
>NC_003070.9|-|21939236-21939416|41-61
caacaccatttcctttgaaagtaaacgaacttacctcaacAGAGTCATCTTCAACATCATCatcatcatccgccacatggtagtatatcactctcccttccgatttcggcggcgatccaaccgccagtgaatccgttgactaccacacacaaaacatcaagtcaacgaatcatcagcacaa
>NC_003070.9|-|2194670-2194938|72-91
cagtgtcacaactcatctccgactgagtcatctccgcgttgcgtacttgactgggtcaactcggggtttgaCTTAGAAGAAGAAGAAGAGGaagtagggagatcagaattcgaagacgcggcgaaggcaataatttgtaatttggcgacgaccggaggagtaatttgggagtcagatggttgggtggaagttagatgccacgcttcggaagaggaagggacaacaatggaatattcgggatccacaagggtagaatcggaatataacac
>NC_003070.9|+|22056418-22056681|70-89
ccaccaccaccaccataatcactaccggcacttgtagcataggaagttcgcgacggcgaagcagcagatGCAGAAGAAGAAGAAGGTCGtgacggagaagcagaagaagaagtatagtatcttcctcctcctcctcctcctcctcctccaccaccaccattattactctgatctctaatttcaccacctgacgatgacgcagattgagattttttcacatgaaacgaaaacgcctcttcgatagattcatctcctacttcatca
>NC_003070.9|-|22105354-22105484|82-105
tgagttatgggttgacccaactcattttgttaaatgggttggatcaacccataactcatttaaccctaaactcatttgattATGAGTTGAGTTGAGTTGGGTTACccattttgacacccctatatataggt
>NC_003070.9|-|22209489-22209682|32-52
acctaggagtttcatggccactggtgtcgttGTCATCATCATCATCATCATCatcatcatcatcaatcagagaataagtcgaagattccatgggccttttctttccataaggttccttggatttcttattcccttttgattctttaagtccagaatcaaactgctttgcactgtgctcagctttccctacatct
>NC_003070.9|-|22209526-22209676|32-52
gagtttcatggccactggtgtcgttgtcatcATCATCATCATCATCATCATCatcatcaatcagagaataagtcgaagattccatgggccttttctttccataaggttccttggatttcttattcccttttgattctttaagtccagaatc
>NC_003070.9|-|22209548-22209772|134-154
tgtcacaacaaaattgcagtaaccagcagtggtaaacttgagaacccttagagaaaacaacaaactagtagcagaaacagttggaaacgaacctaggagtttcatggccactggtgtcgttgtcatcatcatcATCATCATCATCATCATCATCaatcagagaataagtcgaagattccatgggccttttctttccataaggttccttggatttcttattccctt
>NC_003070.9|-|22209575-22209820|167-187
agttgagcaattacaatacatctcattctattatgtaccagattgtcatgtcacaacaaaattgcagtaaccagcagtggtaaacttgagaacccttagagaaaacaacaaactagtagcagaaacagttggaaacgaacctaggagtttcatggccactggtgtcGTTGTCATCATCATCATCATCatcatcatcatcatcaatcagagaataagtcgaagattccatgggccttttctttccat
>NC_003070.9|+|22214003-22214452|133-152
cagaaccttaaagatagataattactacattcctcagcaaactttaactcaaaatccgaagttgaaacagtggttaaacaaaagtagtcacctttagctgatgggtactcttctagtgaaggaagataagctGCTGAAGAAGAAGAAGAAGAagagaagcaagagaaggagaggcttctggattcgtgaaagagaattgaattggtaagacggtcgctgaggaggggagagggtaaagttagggttccggggaaagctgccgttgaagagagtagcgacggagtgacgacggcggcggaattggtgagagtgatgattccaagacgcctcattgtcgtcgacatacgaccaatcacaaaattgaatttttattatccctttaatatttagacacaaaattgctcttttttttttttttgtataacacccagctagttttcaattttcata
>NC_003070.9|+|22214077-22214418|65-84
taaacaaaagtagtcacctttagctgatgggtactcttctagtgaaggaagataagctgctgaaGAAGAAGAAGAAGAAGAGAAgcaagagaaggagaggcttctggattcgtgaaagagaattgaattggtaagacggtcgctgaggaggggagagggtaaagttagggttccggggaaagctgccgttgaagagagtagcgacggagtgacgacggcggcggaattggtgagagtgatgattccaagacgcctcattgtcgtcgacatacgaccaatcacaaaattgaatttttattatccctttaatatttagacacaaaattgctctttttttttttt
>NC_003070.9|-|22245475-22245893|224-244
attagatcatatagttgtcttaagtcaagcatttttgctattggagaagatttatctaaccgaaacttgtttgagtttgctatatgattaagtcaagtttctggtgagatttttgttttagtgataactggacggaatttatcaactggccataaaagcatatgacaataaactcgaatttctcacacctaaaatcaaagcaaacaatcacatcagaccgttcATGATCATCATCATCATCATCagacgtgtcatcgtcagatgacgattcaacaattcgggaagctttgtaatacaaaactccattgatgcataccccttcattagacaatatattatgggttaagctacattcgatcttcctccccaacattttttcagttgttcctaacgtcagaattctatggtcatcaccacta
>NC_003070.9|+|22265948-22266172|74-93
ttgggaagcttaatcgccggctgaagaagaaattgaaatggaaaatcgacgaagtaggaaaaaggaatgaagaACAGAAGAAGAAGAAGACAGagaggtatggatgacacgtgtaagactccatgaatgtggtacattgcttcgtaccgggagtaaccaatgttaaatccggcttagctttgatttttgagtttctcggtttttttatttgaaatttggtttctt
>NC_003070.9|+|22316757-22317174|176-195
atgtcttcctcttctggcaatgcaggtctctagagttgcagaccagaccaggattgtcactaaagtcatcattgtgatgcttctcagcgttaaactctctctcgttatcatgtctttttgttgttttttctttactaaacaaaaaatgttctctttgtaatggtttgagacaaaaGCAGAAGAAGAAGAAGAGAGtttggtttatttgttgttgttatagaatgaataaaaagataaaggaatttgtgggggtttatataaggaatcggtccaagaatatagaacgactcacgggagcctaaaatggaattttatgacgaaagtttttttaaaaatattgttttctcataaacttagaaatattgcactagatatatacgatagtaatttagaaaatgacaatggaacttctttgccc
>NC_003070.9|+|22414496-22414635|31-51
aagaaatttccctcaagccatcatcgccacATATAGACATCATGTAGTCTGcagcatctaacttgaacatctcccttaaattcctatgacatgccattgagataaatgcatagtaaatcatttgaagagcaggtattctt
>NC_003070.9|-|22433039-22433201|31-51
atacatcttttcagattcgagtgaagcataTGATTAGCCAAGGAGGACTTGgccaaggccagatgaaaatgggatataattgcaaagcaagttcagggaggatgctcgaaacgaacacggaaaaccttctccgcatggtacctattggcaagattctctgtgt
>NC_003070.9|-|22491275-22491439|41-60
ttcgcgtcggcgatattatccagaaacagtagtgtcgaagAAGAAGAAGAAGAAGAAGGAgagattctgagtttagggttttgtttgtgttgcttcgaattgagcagctatggcttccgtgttgctacttcttctggtgttcgtgtttgatctcattgcttttgg
>NC_003070.9|-|22491297-22491435|31-50
cgtcggcgatattatccagaaacagtagtgTCGAAGAAGAAGAAGAAGAAgaaggagagattctgagtttagggttttgtttgtgttgcttcgaattgagcagctatggcttccgtgttgctacttcttctggtgttcg
>NC_003070.9|-|2249865-2250090|74-94
acgatcaaacacaacattcaaaacatcaaatttcgacaacaagccagttcctttcaagaaaacactaaccttcCGTCTCATCTTCATCGTCATCttcttcctccaccgcatcaacaccgtacctcgcattcaagaactccacagccgcaggagtcagaacaagcttatcagcgttcaaaatatcaaacagattcagtgtcctaggcgtcaacatcctcaaggttcc
>NC_003070.9|+|22530900-22531063|107-127
ttttctttgtaagctgggaatctcaagaaccacttttggagaaaagtgtatgagtctctcgctgttaattgtagattataaaaaacaatcaattgacgtccccaatAACAACCAAGAAGCTAAATATtttatcttataaatacataaacataatttcatataga
>NC_003070.9|-|22554212-22554422|61-80
gtatcagaatgcaaatcaattatacaatccaaatgcagcactacaagaagatagataaagCAATAGAAGAAGAAGAAGCGtgaattctgattttagacagtgaggaaactcattcctgggtagacgaagtacttgtactaaagaagaagaaaatgaaacaatgttagtaacaatgcattgaaattgagaggcacagtatattctattgtgt
>NC_003070.9|+|22607519-22607689|110-129
cataatccaagtgaacagcacaacacacttcaaagatatcagaatgcaaatcagttttatacaatccaaatgaacaacacaccataactacaagaagatagataaagcaATAGAAGAAGAAGAAGCGTGgattctgattttggacagcgaggaatcccattcctgagtaat
>NC_003070.9|+|22634485-22634691|138-158
tgcgatcgttgtgttgaagcctaatggtaatgcttgtaaagatgacatgaggttttacattagggatttgttaacgagaatgaagattggagatctggagatgaagaaacaagctttggttaagctgaatgaagctaTGGAGGAAGATGATAGATATGttaagattctgattgagattagtgatatggttaatgttcttgttgggtt
>NC_003070.9|+|2264267-2264613|87-106
caatcagcttatcgtcggagttgccagtggttgtggagtataaggttgctgagatgggttacattcgttactacttggctcctaagATTGAAGAAGAAGAAGACACtaatccctaagaccccttttatatccacaatttctcttcattctaaaatgttgaagatttattgacaatgttggtgtttttttttggtgagattcctttgtatcccccctctagaatcagttgttttcttgacttattatgttttatgataacaaagttcagcaaaattagttgtcttgaaactatgaccattcatcaacaaactaactccactttgcaagataatttatacactaacaca
>NC_003070.9|+|2269787-2269985|152-171
gtggtgggttaaaccgaagaagcatataactttggtgttcataacaataacaatgataattcaattccaaatgaaaggatgtgtaagctgtgtggaaactgaacggatgggtttgttgcagctcaagtcgtatctcaagaatctcgttgatGCCGAAGAAGAAGAAGAAGAaggacttagtattctcaagtcatggact
>NC_003070.9|+|2269832-2270002|113-132
aataacaatgataattcaattccaaatgaaaggatgtgtaagctgtgtggaaactgaacggatgggtttgttgcagctcaagtcgtatctcaagaatctcgttgatgccgaaGAAGAAGAAGAAGAAGGACTtagtattctcaagtcatggactcatcatgaaggtgattg
>NC_003070.9|-|22767592-22767728|24-43
gcgaagatggagtaatgaatgggACAAGAAGAAGAAGAAGAAGaagcatagacatattttctttttttacgtgtgatggtgagatttgtgtttttgaagggtttaatgtttggtgctctgtttttgtcaaaagagtg
>NC_003070.9|-|22767657-22767790|91-110
gttgtctggaaacaaaccacctggtaaaccgcgagcttcgaggaggtttcgaatggaagattgcgaagatggagtaatgaatgggacaagAAGAAGAAGAAGAAGAAGCAtagacatattttctttttttacgt
>NC_003070.9|+|22834368-22834560|32-51
aatcaagaaagaaaaaaacagctatagagttGAATAAGAAGAAGAAGAAGAtgacattttttaaaccaattagaatcatcaattttttattcctatttttcatatttcttgtggtatacgcaaccgtgttctgcaaattttgttcagacactggaaacttcaaaagaagtaagttgaggtacgaaacttccga
>NC_003070.9|+|22866299-22866437|90-109
gcggagaaagcgattcgatctatgcggcaatctggagtaagagaagctgcacggcagatttcgaggatacgatctggatctttctcggaTTTGAGAAGAGAGAGAGCTGctttgcttttttctttgcttgtgagaggag
>NC_003070.9|+|22866330-22866859|59-78
ctggagtaagagaagctgcacggcagatttcgaggatacgatctggatctttctcggaTTTGAGAAGAGAGAGAGCTGctttgcttttttctttgcttgtgagaggagtttttgaatctggtgagaggattgttgaagccgaggagagtgatcggatttgtggtgatgcgttgaggtgacggaagagagatgttgatgaacggattcgagagagtaacgccattgttgttttcttagggttttagatgaagaagatgactgtgaaatgaagaagaagacggagactggagaattagggattgttagggtttttgtgttgtgtaaaatctaatcatagccgttgatgggtattttaaaagtcttcacaatggacggttgagatgaaaacgaaaattaaaaaagttgagatccggatttgttcggggaattgaacccgacgtgaatcgaacacgcaaccttctgatctggagtcagacgcgctaccattgcgccacggatccggtaattaatagtctctctaacttatatat
>NC_003070.9|-|22931908-22932044|90-109
tgatgtcgcggcggtgagaaaaaaaaaaaaattggattgatgccagagagtgttggtttcacagcagtaaacgaatatgataagctgagAACGAAGAAGAAGAAGACTGaagaaggagaagaagatcaaagaaggat
>NC_003070.9|+|23005131-23005276|38-57
ttcttactggatcgcttcacataaaagagaagaaataGAGGAAGAAGAAGAAGAAGAaaatgagtacttcatcaacgatttcttaataagttttgactttactacagaaagatttggtccacgtgtgtctcttccgtttaagtgtg
>NC_003070.9|+|23029016-23029410|322-341
gatacgagatctcgcgacggagagagacgaagacagtgtcgtcgtcgtcgcagtggaattagactgacggttgatacagaagagagcgaggatgcataatgcggtggagatagtgatgagtatcttccatcgaaaccacacgacaccgcgacgagacgacggaagccgcggcattagtaaactcgagattacttatctccggcgatctgcatcagaactccgggagaattgggaatccaaaatcgaaaaatcttaagggttttgttgaaattgagattttcaggagaaatcgaaatcgtaaggatttgacatgtgagagacGTAGAAGAAGAAGAAGGCAAgtcaccaaggaagacgttgaatctgatgaaaaacgacaccgtgtctttgtccac
>NC_003070.9|-|23036569-23036775|34-53
tcgataaacagagtactgaagactgtaacgaaaAGGAAGAAGAAGAAGAAGAAgaattgaacatgccagagatttcgagcaatgaaaatgaagaaacgggcagtgctctttgggacatatttaggagagaagacgttcccaagttagaagagtatctaagaaagcattgcaaagaatttagacacacttattgtagtccagttacaa
>NC_003070.9|-|23042318-23042620|192-212
tggtagacggttgggcgggtgtggcgggagaaatctttaggctgaaaccattagtcattttccatttaaagaacttcttctttgtgaaaactgaaaaggatagagaagaagctatggatccgggacagattgatttctacgctaccgagcctcggattcaactatacttcctccttggccttgtctacgctCCTGTCACTCCTGTTCTTCTTcctttcatcatcttcttctttggtttcgcctacctcgtcttccgtcatcaggtaaaaacaaaggaaacaaactctcttttactatcaaaca
>NC_003070.9|+|23048087-23048304|70-90
aagcctagtggtctcttactcttactctcaatgagtttatttctcgtactatataggtatagtttttctGATTTTTGTGTTTTTTTTTGTgtgtggagtttagatggtaaaaatggatatataatggtaactgcaaatggtgggatcaaccaacagagagttgctgtaagttttgattgcgttacacattactttgtcatgtcccactctttatattg
>NC_003070.9|+|23061398-23061626|66-85
ttcctcctgcaacgatttcgttatgatggatctccattagagaataggcaggagcacaagaggaaGGAGAAGAAGAAGAAGCAACtttgttcttagttccttggggaggagctagtgattgaagaaaaagggaactactttgttggtggtgtgactgatatgcataaccatcatgttcttgttgttgatgttgatgatcatgaccatgatgttgatgtgatgtcatgat
>NC_003070.9|-|2310973-2311106|31-50
atctcgaaaactaggaagaatcatcacgagCGGGAAGAAGAAGAAGATGAtctagaggaagctaggaggaggagtaagcaattcgcagtgaatgaggaagatgggaaattaacagaaatgtttgataaggtttt
>NC_003070.9|-|23112977-23113207|171-191
gcacaaaagataccgttgtaggaacaaacatcagagccattccaattagcagtgaagttaaaaggatcagagaaaatagcttgtttccatgattgaagagcaatgtaggcttgtcgaagacttgggttttcgaacttgagactcgggtcgactttgatattatcatcgctTATATCATCATCATCATCATCtcctctaatctgtaagaaacaagaggagaacaagaggaag
>NC_003070.9|+|23117200-23117374|50-70
gagttgttctttgagagcgatcatgggaccgagttcgagcttcttgtctTCATCTTCTTCATCATCCTCTgtcggagacaaagagctcccactgttctttctgcttaaccccattttctctgatgtctctcctgacgcttcacctttcttcatctcatcttccaaaaccatctta
>NC_003070.9|-|23129388-23129536|99-119
cttctccactggagctgtcacggaggcttccacggcgggtttctcctcctctgcctctggcttcttctcttcctccacaaccactggagcttcctctgTCTTCTTTTCTTCTACTTCTTcctctttcttcgcctctacaacttcctctg
>NC_003070.9|+|23177898-23178022|81-101
tcgccaaccaatcctctatgagacatctcgcggaagagttccgtaccatcttctactctcttagacttgcaaaatcccttTATGAGAGTATTATATGTAACtacatctgggaaacagtccttgct
>NC_003070.9|+|23216280-23216430|102-121
ccatttcaacaaccctttcagaatcattctccggcaaatttattccctcatctatcacatgataacccgtgtttctcgtgtcaatcttgacgttgttttgaTGAGAAGAAGAAGAAACCACggctgcagcctcttcatcattgctaagctg
>NC_003070.9|+|23216348-23216521|31-50
gtgtttctcgtgtcaatcttgacgttgtttTGATGAGAAGAAGAAGAAACcacggctgcagcctcttcatcattgctaagctgtgaagcaacaaatttatcgagaactctccagtcagtagtcatttgctctactccttgatcgtaatacagagagctgaaactttgattccct
>NC_003070.9|-|2322251-2322440|143-162
tttgtgggccgaaagtgtaggctgtggtgtagaaatgttattttttgggctgtaggaactttgtaagcccaagaagaaatcctaatttcatcttcttgaaacacgtgttctttgtccttcgcgatttcgatgctaccgacagAGAAGAAGAAGAAGAAGACGagcttcacttcggtatttactctcagat
>NC_003070.9|-|23228473-23228628|106-126
tatgtgatagtgtcaccaactaatcctctttgagccatctcgcggaagagtttcgttccttcatcaaccctcttagacttgcaaaacccgttaatgagagtattaTAAGTCACTACATCGGGGAGAcaacccttagttaccatcaaatcaagcatt
>NC_003070.9|+|23246347-23246585|30-50
gctaaccggtccacgctattgcctagcacTTCGATGCAATCTTTGATTGCtagatattccctacgtttaaattttggtgtcctaaatataatgaaaaaaatgttagggataaataaacttttgtaatctcttaaacaccggtttgggctgcaaacagagagtactgcctggttttaagtgtgtggttcacaaaaaaaaaatgttagggaaaagcgtactctttggttagtttggcgacg
>NC_003070.9|-|23285844-23286109|38-58
cgtaattcctccgccgtggaagctctgaatcatcatcATCATCATCCTCATCATCATCatcaagggtcttataatgtgacgcctcttagtgtcgttgatccctcgagattctgtgggcagtttccggttacacagcagccgcatttgatgctttccggtggaaaagacgatttgggtccattagctatgcttgaagatagtgtgaagaagctcaagagtcctaaaacttctcagacgcggaatctaactaaagctcagatagattc
>NC_003070.9|-|23285956-23286121|38-58
tctcaccggaaacgtaattcctccgccgtggaagctcTGAATCATCATCATCATCATCctcatcatcatcatcaagggtcttataatgtgacgcctcttagtgtcgttgatccctcgagattctgtgggcagtttccggttacacagcagccgcatttgatgcttt
>NC_003070.9|-|23299990-23300164|106-126
gtgaactataagtgaaaatatcaggatctatagaccttttgatcatctcgtcgtacaatttctcagcctctacaagcttcccttccttcacaaatgcatcaatcaATGCGCTGAAAGTGACTACATttggattgattttcctctcaatcatatcactgagtagtcgagaagcatc
>NC_003070.9|-|23307482-23307747|224-244
aatccctttataagagtattgtaagtcactacgtttgggaaacagtccttgctaatcatcaactcaaacatgtgcttggcctcgtctaaacgatcgtgcatacaaaacccattgatcagtgaactataagtgaaaatatcaggatctatagaccttttgatcatctcgtcgtacaatttctcagcctctacaagcttcccttccttcacaaatgcatcaatcaATGCGCTGAAAGTGACTACATttggattgattttcctctcaat
>NC_003070.9|-|23307545-23307805|71-91
tctttgagacatctcgcggaagagttccataccttcttctactctcttagccttacaaaatccctttataAGAGTATTGTAAGTCACTACGtttgggaaacagtccttgctaatcatcaactcaaacatgtgcttggcctcgtctaaacgatcgtgcatacaaaacccattgatcagtgaactataagtgaaaatatcaggatctatagaccttttgatcatctcgtcgtacaatttctcagcctctacaagcttcccttc
>NC_003070.9|+|23311229-23311686|49-69
taaaccaaccaatcaccaaactcgatttatttgtgaaacatttactgtTTGTTTTGGACAGGTGAAATCactaggtttaccggtgatagtgttaggtgaagagaagatagaaggagcagtaaactggaaagatcttctagaagcaggagacaaatgcggagataccgacaatgaagagattcttcagacagatctttgtgcacttcctttttcttcaggaacaacaggattacaaaaaggagtaatgctcacacatcgcaatctcatagccaatctttgctctactctcttcggtgtcaggtctgaaatgatcggtcagatcgtgacgcttggtttgatcccattctttcatatttacggtatcgttggcatatgttgtgctacaatgaagaataaaggcaaagttgttgctatgagtcggtacgatctaaggattttcttgaatgctttgattgctc
>NC_003070.9|+|23319850-23320027|115-134
ccggaatttctcggcgagaggagaatacgagagagagaacgaggtaaaccagtaagctccgtgagatgaccagcggattgtgaccgggtgggatccggtaaacccgaattaggaGAAGAAGAAGAAGAAGCTGAggagttttgttcaccggaattatctgattcgtcgtttttacgat
>NC_003070.9|-|23333612-23333790|123-143
tcgatattggtggagtaattgttcacgtttgaatgttgaggtgatgagaagatgcgatgaagaagtgtagaggaagagtcgatcatgagaaatgagtttctcttttctttttagagcttggtGAAGGCTTTGGATTGAAGGGAcaggtttgcttttatttgatagatatatttatgtat
>NC_003070.9|-|23333628-23333839|172-192
attattattagttgaatagagggaggatagagtgttagtgttaccattttcgatattggtggagtaattgttcacgtttgaatgttgaggtgatgagaagatgcgatgaagaagtgtagaggaagagtcgatcatgagaaatgagtttctcttttctttttagagcttggtGAAGGCTTTGGATTGAAGGGAcaggtttgcttttatttgat
>NC_003070.9|+|23382205-23382414|121-141
gagttattaaagataaatctctgagtaaagaaaaaaaatgatgaacacaaaaattgtagccttgttaatggtggtgatgatggtaacaatgggaatggagaacattttggttcaggctcgTCATCATCATCATCATCATCAtcattctccttccccttctccttcatctgattttgatgatagtggttcaaaatctccttctccttcacc
>NC_003070.9|+|23382227-23382378|102-122
gagtaaagaaaaaaaatgatgaacacaaaaattgtagccttgttaatggtggtgatgatggtaacaatgggaatggagaacattttggttcaggctcgtcaTCATCATCATCATCATCATCAttctccttccccttctccttcatctgattt
>NC_003070.9|+|23382249-23382373|83-103
acacaaaaattgtagccttgttaatggtggtgatgatggtaacaatgggaatggagaacattttggttcaggctcgtcatcaTCATCATCATCATCATCATTCtccttccccttctccttcatct
>NC_003070.9|+|23389663-23389866|127-147
aaaacccgttgatcaatgaattgtaagtgacaatattaggatctatagacctttggatcatctcatcaaacaatttctcagcctctataagcttcccctccttcgcaaacgcatcgatcaatgagtTGAAAGTGACTACATTTGGATtgattttcctctcaagcatatcactgagtagtcgagaagcatcactccatcttccgt
>NC_003070.9|-|23413654-23413869|23-43
tccttcacaaatgcatcaatcaATGCGCTGAAAGTGACTACATttggattgattttcctctcaatcatatcactgagtagtcgagaagcatcactccatcttccgtaattacaaaggcatcttatgagggagttgtaggtaacaacatttggtctaattcctttgttatccatttcagtgaacagattgagtgcatcattcacgtttttgtagttg
>NC_003070.9|-|23413976-23414228|171-191
aaaccatctgtttgaaaactatttgggcattatcacactctctagcttgaaaaaatccatggataagagtggtgtaagtgactgtgttgccaaccaatcctctttgagacatctcgcggaagagttccataccttcgtctactctcttagccttacaaaatccctttataAGAGTATTGTAAGTCACTACGtttgggaaacagtccttgctaatcatcaactcaaacatgtgcttggcctcgtctaaacgatc
>NC_003070.9|-|23420230-23420477|72-92
tctatagacctttggatcatctcctcgtgcaatttttcagcctctacaagcttcccctctttaaaaaacgcATCGATCAATGCATTGAAAGTaacaacattggggttgattttcttctcaagcatattactcagtagtcgagaggcatcactccatcttccgtaattacaaaggcaattaatgagggaattgtaggtgacaacattaggtctaattcctttggtttccatttcagtgaataagtcaac
>NC_003070.9|-|23426261-23426490|162-182
ccgataacacaagccaatgcaacgcagaaaacaacaaagaacacatcgaaaccaagaaagactatacacaacctataaaaacaaagacatccaaacaaatttaagaacttaaacactttaaacattcaagaatctaagagatataagagaaattaacaacaAACCAATAAAGCTGTGGGGATccttgtgctaactcttgaccaccagaagatacccaataaaatccaata
>NC_003070.9|-|23443501-23443718|74-94
cttgcttatatttcattttcttcctcctcattccttgagcaccatgatcatcttcatctacaatgaagtgactCAAATCATCATCATCATCATCattattgatcttatcctcttcctctgaagatttcttcaaacgtttatacttgtttctttggaaagtgtcgttgttatctttaagaagtagataatcatcttcgtgaagagtaaaggattcgtct
>NC_003070.9|-|2345554-2345798|167-186
tttgactttgaaggttccaagagacacttctcaagagtgcaaaccaatctctccttctcatggctcagctgatgatgatcatggattcaatcacgctatcataaacggatttagagaaatcaagaagttgctcaaaaatacactcaaagaccgaaatcgcacaaagAAGAAGAAGAAGAAGAAGGTtttggatgttgcgaaagatgattatgtggggagatattctcaactcttgaagcagattt
>NC_003070.9|-|2345586-2345733|97-116
cagctgatgatgatcatggattcaatcacgctatcataaacggatttagagaaatcaagaagttgctcaaaaatacactcaaagaccgaaatcgcaCAAAGAAGAAGAAGAAGAAGaaggttttggatgttgcgaaagatgattatgt
>NC_003070.9|-|23490731-23491270|430-450
actacacaagcctgagatcatggtattgtaggttacaacattaggcttcactcctttaaggctgaggctacaaaatagatcccacccatcatccaccttcccagccttgcacatcccttcaatcatagtagtatatatgtaaatatcaagttttatctcactcttttgcatatagtcgaaaacctccaatgctttctctagcttcccgttattacagagtccatctaacaaaatgctgtatgtcattatatcaggaggtacaccatcagaaaccatctgtttgaaaaccttttgggcattatcacagtcgccatcatgaaaaagcccttggataagagtggtgtaagtgactgtatcgccaaccaatcctctatgagacatctcgcggaagagttccgtaccatcttctactctcttagacttgcaaaaTCCCTTTATGAGAGTATTATAtgtatctaaatctgggaaacagtccttgctaaccatgaactcaaacatctgcttggccttgtctagacgatcatgcatacagaacccgtt
>NC_003070.9|-|23508191-23508403|79-99
ctatagaccttttgatcatctcgtcgtacaatttctcagcctctacaagcttcccctccttcacaaatgcatcaatcaATGCGTTGAAAGTGACTACATttggattgattttcctctcaatcatatcactgagtagtcgagaagcatcactccatctttcgtaattacaaaggcaacttatgagggagctgtaggtaataacatttggtctaa
>NC_003070.9|-|23508491-23508603|68-88
ttgagacatctcgcggaagagttccacaccttcgtctattctcttagccttacaaaatccgttaataAGAGTATTGTAAGTCACTACGtttgggaaacagtccttgctaatca
>NC_003070.9|+|23517396-23517587|151-170
tagtttcataactattcatttaaacatgttttctatcaaattaagttcttattttttgaatgaaattgaaatgaaatggaataattttggtgggtgaaggcaggagataaacataagggagtggagcaaagtgttgaaagaaatggaagaAGGAAAGAAGAAGAAGAAATttatggaaagagacgcctatgc
>NC_003070.9|+|23536746-23536912|113-133
tgtatgctgctgctgctgcttccaagactaaagggtagtagtcggagtaaataggaagaaagactaataatgtttttgttttgaatcacccgcgagtcaagtcaatatcagtGAGTGGGTTTCTGCTAGAGTCaagtgatctgcctgagcctgagcctgaaacgggc
>NC_003070.9|+|2355168-2355311|102-121
gttgagtgagattgtaaagagttggtgaaaaagggaactgatgatttgtccttagctgtcctgagctaggactttgagcgttgaccgaggaagactgtttgGACGAAGAAGAAGAAGATTTtaaatttccatttttgcccttct
>NC_003070.9|-|23608551-23608681|23-42
aagaaagaagacagaagctagaGAAGAAGAGAGAGAGCTTCAagttgtggtctttggacaagaacttcgaggtttttgacccgaatccatacaattctaatctaaggtttctcgaaaacaattgtacaggt
>NC_003070.9|-|23608606-23608881|223-242
taccagtacagttggtcatagaagcccggagtcaccggtgtttaggcgcaagaaacgggttgaatccgatgttttcaagctaagtatcgagaacgatgttttgccaaggagattcatggtggaaaggcaacaggagagattaaattcttcaccggtttatgaagttccttatgcattgagtagtttgcagacaaagctcaaagaaagaagacagaagctagaGAAGAAGAGAGAGAGCTTCAagttgtggtctttggacaagaacttcgaggtttt
>NC_003070.9|+|23667838-23667971|82-102
tagccatctattaagccagctacatgattcatatcaagaccaatgcgggattaaggatcaagtttaccggcgattgcaacaTCATCTTCATCATCACCATCCgaggcatattcatcttcactcatttcatcatc
>NC_003070.9|-|23727801-23728102|192-211
tcatctgacggtggtggttgaggaggagaaagaagctcggtgaaacgatcggcgatgtgtttttggaaaagctcgagatcttcttgttcttgttcgttgttgacgtcgacgaattggttgcgacggatactaatccggccaaggaacgagccttgattatcttgcgcaggtctcatgatttgtttgaaggaGAAAGAAGAAGAAGAAGAAGattgggaaggttttggaaatggaggatttatatacggagactaaataaatttgtggtgcgcatgtcttgtcggaaagcttgagacccgttc
>NC_003070.9|-|23742036-23742451|38-58
ctgcttcactctcgtcttcatcttcctcttcgtcttcTTCGTCATCATCATCATCATCatcatcatcatcatcactgttatcaaaagaggttttcttcccttcgtaacgaacaccagctattttctttggccggtctttgatacccagtccttgttttcccgctgtggctttatcctacagacattccaaaacgtcaatatattattagatcccaacctcttttccaagaacagcctgcaaagaacatacctgaaccatgttgtaaagattctcttgatcattctcactaaacatttttctctcgctagcttttaatttctttttgcccgacttggcccccagaagaccacccgagacaaacccggatttaaatccccaccagttcgaagaaggttcttcaattttctgttctgtt
>NC_003070.9|-|23742241-23742461|63-83
tcatcatcatctgcttcactctcgtcttcatcttcctcttcgtcttcttcgtcatcatcatcATCATCATCATCATCATCATCactgttatcaaaagaggttttcttcccttcgtaacgaacaccagctattttctttggccggtctttgatacccagtccttgttttcccgctgtggctttatcctacagacattccaaaacgtcaatatattattagat
>NC_003070.9|+|23758394-23758591|132-151
caaaaaacgacataaagtgtatctcacagagaataatatctcagattcacagaggtcaaagacaccaagtgatccagagtagtcaagggaaaagacagaagtaccccttgccaaagtgatccagagcagagGAAGAAGAAGAAGAAGACAGtttgataagttcagctgatcaagcaagtgtcttgaaccaagaaacat
>NC_003070.9|-|23778533-23778717|115-134
ccgacgccagattcttggtccgctctgttcttcatcactcctgccatagatctcggtaggagctagtgttatccgatcttcgtccaccattttttgttttgttgtttagatcagAGGAAGAAGAAGAAGAAGATgaggaaagttaatgttaatggaagagtgggtggtttcttttttggcggtta
>NC_003070.9|-|23789344-23789505|21-40
gttcttatcgtcatccgaatCGGAAGAAGAAGAAGAAGAGtcatcgtgaccatggatcttctcagagatcttctccatgatcgattcctcgtgcttgtgctcttccgccattgttaactttgaaacctccgcaaaaaccctaaacttgtttctggtttcagt
>NC_003070.9|-|23789432-23789581|98-117
ttccgccaccgaaaagcttgtgaagaggctgttctcttccgaaaagacgataaatcttggttttgagagacgcagagttcttatcgtcatccgaatcGGAAGAAGAAGAAGAAGAGTcatcgtgaccatggatcttctcagagatcttct
>NC_003070.9|-|23812419-23812536|22-42
agaaccctaggcctcccaaatCCGATTTTTCTTCTACTTCTTcttctccttcctcatcgtcgaggagatgcgtctccgcttatccaattccgatcgggttttcggttcgtaatcaata
>NC_003070.9|-|23812492-23812653|31-50
tttttgctcgcagtaaagaagaatcacactGTGAAGAAGAAGAAGAAGCGaaatacaaaatcctcaggaaagaaatgctaagtttgaatctctcggagtcgcttcgcattccattccagaaccctaggcctcccaaatccgatttttcttctacttcttctt
>NC_003070.9|+|23821514-23821963|133-152
ataaatgaaacgagagagacaacagttccatctccatgattatgaacagagaaaaaaggtttcttcttaataaaagcaacaaagaaaaagtcgaacttttggtttagttagccgctctctaaagaaatgaaaAGTAAAGAAGAAGAAGAAGAagaagaagaggaagatgatggaggagaagggcaaaaagggaagagatttatagaaaagttaaggagaagagctgtttttgtaggccatagaagtgtctttcgccgaccttccactcctgtgcatattagcttcaaccctaataagaacccttcttctgcctcctctagaaagcttgctgcttctctctgggaattttatcagtattacgacaacgaccacctgattcatcctcctgctgctactaaaatgcacagagctcccttaggttctgctggtcctagtaacagccgtcgtctc
>NC_003070.9|+|23821636-23821759|23-42
agaaatgaaaagtaaagaagaaGAAGAAGAAGAAGAAGAGGAagatgatggaggagaagggcaaaaagggaagagatttatagaaaagttaaggagaagagctgtttttgtaggccatagaagt
>NC_003070.9|-|23839979-23840234|44-63
aatattagctgacaagatatgaggattagacggaaagagatcgTAAAGAAGAAGAAGAAGAAGacagtgggtttaagtttccgatcccgtttagcttggttttcatatcgcttcaggggatcactcaaagttgcagcactacaatatataatcaggactagtacataatacataatcactaattagttgacataacccaccaaattgcccgattaattttcacatacaaaagcagtaacatatcatgtctccgttc
>NC_003070.9|-|23840100-23840358|171-190
aaaaatgaaataaaaatcaatagagatacatgaaaattagaaaactggtaagtacgatttattatacgtttttagaggttgattttatccacattaagcctcctcgcagatacaaactttgttgaatattagctgacaagatatgaggattagacggaaagagatcgtaaAGAAGAAGAAGAAGAAGACAgtgggtttaagtttccgatcccgtttagcttggttttcatatcgcttcaggggatcactcaaagttgca
>NC_003070.9|+|23878197-23878353|100-120
aagaaagatgatatgatgattaaagggcatctcgaaatcattgagggtttaagacaaactaagacgataagagatgatcaatcttctaagagctcgacaTCATCATCATCATCATCATCAtatattatgaaaatcaagattggaaattgtgagttat
>NC_003070.9|+|23878228-23878523|72-92
tcgaaatcattgagggtttaagacaaactaagacgataagagatgatcaatcttctaagagctcgacatcaTCATCATCATCATCATCATATattatgaaaatcaagattggaaattgtgagttatcaggttttgaaaatatttgctatatcatcaattatgaactttctatttacatatcatttttgtcttttcatgaaccctctttataaattaatgcatcagtatctatctcatcttgagttcatatttttatatctaggcaaaaactcgattcaaagatcagaaaacactaa
>NC_003070.9|-|23953262-23953494|28-48
ccatgttttaggagcgtcatcaccatcATCATCATCATCATCATCATCctcgtcgagacggtcgaagacggtggagcgtggcggtttctcatcatcttcatgttcaaattttagccatggctcttggatggcgttgacatcaaacaccgcgaaactagacggcggtggtttgtaaacgtcggcgacgacgttagcttttgcttgcttggaagatgtacaccccattttaataa
>NC_003070.9|-|23953422-23953596|127-147
aagccgccgtggaggagtcgccggaggtttaacagagtctacttccggcggtttaacggcggcaggtttaagtttagtttctagagatttgctgacttcttcccatgttttaggagcgtcatcaccATCATCATCATCATCATCATCatcctcgtcgagacggtcgaagacggtg
>NC_003070.9|-|23953431-23953646|174-194
gccctcacttcaagctcgtccagtgtgtggaacgatgcgctcttccgcggaagccgccgtggaggagtcgccggaggtttaacagagtctacttccggcggtttaacggcggcaggtttaagtttagtttctagagatttgctgacttcttcccatgttttaggagcgtcatcACCATCATCATCATCATCATCatcatcctcgtcgagacggtcg
>NC_003070.9|+|2396836-2396985|98-117
aacggtgctctgaatggcgtattgtaacttgccgagaacctcgaggaagcgtctgccttctaggcggttttgagcggagaagagggaagagaggctgCATGAAGAAGAAGAAGAGTCgcagaggtgtggagtaacccattggcatatgaa
>NC_003070.9|+|23978903-23979076|50-69
agggcctccctctgaaccgtcgtcccctaatagagacctagataaagatGAAGAAGAAGAAGAAGAGTGcgagtatgatgacgaggaagaagatgttgatttcaatccctttcttaaggattctccttctcgtgaagcttcttccagtttgagctctgaagttgagactcttga
>NC_003070.9|+|23978922-23979153|28-47
tcgtcccctaatagagacctagataaaGATGAAGAAGAAGAAGAAGAgtgcgagtatgatgacgaggaagaagatgttgatttcaatccctttcttaaggattctccttctcgtgaagcttcttccagtttgagctctgaagttgagactcttgatggtgaaattgttaatagcattactacggttccccaaaccttagagggcagacaaggaaaggaggatattgcaatgc
>NC_003070.9|-|2399131-2399257|23-43
catgcttgctttgtgttagaggTGATGGGAAAGAAAAACTTAAgttttgggtctggtgcttggcaaaatctactttctgatctctgcatcaaggatggaggagtatattgtgaggctttgtcagaag
>NC_003070.9|-|24025183-24025346|38-58
aatctcttaccttaccttggtttttgacatactgtaaTATGTCTTTGCTTCCAGCTTTattcttccactaaccacctttttattaaatcagatgagaagatcgcattactcggtgctattcagtctctgtttgaagggtccatgtacacctttgtgtttctctg
>NC_003070.9|+|24049952-24050157|127-146
agagacttttcggggccggcccctttttaagttcgtccagtccattccagctttttgtcctttcacatctaaaagcgggagagccaacaaaacaaccttcttcctcgcgaaaacagagagaaagagGAAGAAGAAGAAGAAGTCTCtgagaaattttcgaacatgagggagatcattagcattcatatcggacaagctggtattca
>NC_003070.9|+|24050013-24050264|63-82
ttcacatctaaaagcgggagagccaacaaaacaaccttcttcctcgcgaaaacagagagaaaGAGGAAGAAGAAGAAGAAGTctctgagaaattttcgaacatgagggagatcattagcattcatatcggacaagctggtattcaggtcggaaattcttgttgggagctttattgtctcgaacatggtatccaacccgatggcaccatgcccaggtctttatactcatcgctctagtttatgaccatcttta
>NC_003070.9|-|24081889-24082027|31-50
ggcttagcctaaaccctagtagccacagagACGAAGAAGAAGAAGAAGCTtcaccgttttacccttttacgattgttctgacctaccaacctggccccggtcaatctccgtggaaagaaatggcttctccgttggagtc
>NC_003070.9|+|24088498-24088690|141-160
taattataatggagacgacttcagtggtatttgtttaaattatttctttgtcttgaaagattctaaagatgttttgatccaacgagtttttgctgaaaaactgaatgatggaaacggatttctcgttggtgcgtaaggagGAGGAAGAAGAAGAAGATAAcaggaatgggatgagttatttgtcaatggagat
>NC_003070.9|-|24106456-24106758|92-112
caagctcagaaagcttaatctcaagtttcttgtcaatcgcattcagcttctccaacaaaatatcatccctttctttcatgtcatcaaactcCTCTTCATCATCATCATCATCattgtcatccttaggcccatcagcaacaagacgctcttctctttcttcaccaccaccttgaacattatcacgttcaataactccataattagcagggttgtttggatcaaaagcctctttccactcaaccaacctcatagctctattcaatttctgctgcagaacaaacttctctttcccttcagctacct
>NC_003070.9|+|24180040-24180164|26-46
ctttcttagctccttgatgaggatcCATCTGATGCTGAGGATGTTGaacttttaatgcttgcatctcagtgggctggtgctgcatacgtacaacaggtttgaccaaccatcattttttgaaaacg
>NC_003070.9|+|24208159-24208362|58-78
gtacgcaacaatagattcttgcttaagcagattcttttacatgtttctgttaggtttCTTCTTGGATTTGCATTCTCAtttgcgttgtacgtttttgtatttgacaaactatgaccgtagagatccacgggaaagatctggtcttaccgcctctgctatagctgtgagttatcggtatccattgcattctactcaaatttcctt
>NC_003070.9|-|24228396-24228853|49-69
ctttcttttattagaagagagtaaaaagagaaaacaagaagcagagcgTCTCACTCACTCCTCTTCTTCggcctcttcgagccaattcacaaacggttccaatcccttcacaaacgtttgcctgcaatgcaaaaccaacacaaaccattattacatatatgttactaagagaatactattattaaccttgtttttgtgaaaaactcgaaaatagtacctgcccttagggttggtccctttgcgataccagtgcagaatggtgtcttccgcaagcacatccagttcatacagagatctcactacctcaggaaacactttcatcagctttgcatcctcatagcattgcatctgtactttatacatcagttccatctccatgttcccggtgctacacagcgtgttcagaaggggtgcccatgttttcacctaccacaaaacagcggctagcttagcttagc
>NC_003070.9|+|24234842-24235256|359-378
agaaataagtgaacagccatggaaaaagagaatgaagatagcagaagatatcgctactgctttagcttaccttcacaccgccttccctaggccctttgtatataggattttgtctcattggaatatcttattggatgaagatggtgtcgccaagctgactgatttctctcactgcgtctcaatcccagaaggagaaacatttgtccgggttgacagagacgtgggattatatagttactttgctgataattacgttaggagtggcctagtctcagataaaacagatgtctttgcctttggaatctttatgggtcataggcttctattaggatacgaatactatttcgagcattatcgaGGAGAAGAAGAAGAAAGTGAagatggatttgacagtctgatgaaaagacatgctcgg
>NC_003070.9|+|24235092-24235241|106-125
tacgttaggagtggcctagtctcagataaaacagatgtctttgcctttggaatctttatgggtcataggcttctattaggatacgaatactatttcgagcattatCGAGGAGAAGAAGAAGAAAGtgaagatggatttgacagtctgatg
>NC_003070.9|-|24241934-24242178|167-186
tacctttccgccatgactccaggttttgagacgagcggagaaagtaccggcgggggagaaatcagagtcaccgaaggcatgttcgagagtaaattggacttttgaatccaaatcggtaggatctgagtatcttctccggatagttggagtctgttgctgctgctgtGGCGAAGAAGAAGAAGATGTgtaaagatcggtggagcggggctttgctccttctagaccaaattcgtcgtcgtcaacga
>NC_003070.9|-|24248183-24248394|79-98
cacggatgtttccctacccactcgtccttctcggttttctctttggatgaagacaatttcttcttctttttcagacggCTTGAAGAAGAAGAAGAGTCttctctgtgcttctctaccagagactttgctcttttctctttgttatacttgtctacaagctcagcatccatgcttcttttcatattttccccttcgtttgatgcaagcgcact
>NC_003070.9|-|24295354-24295492|95-114
gagactttccgacgaaacgagataagactccttcttggtacaacgatggactgaacagaagaagaaccgtggtagtgtaaactcggaggaagcaACGAAGAAGAAGAAGAAGAGcatgataacgaaagcatgattcttt
>NC_003070.9|+|24321078-24321354|35-55
atatccatcaggcaccataaagtcatcttcactaTCATCTTCATCATCAGCCTTTgaacatccttcttccaaactttcgtcttcatctttctcacaatctgaaaggctttcaccagcttcttcctgtaaagaagtatctttattacccagtgatcttttgtcaagtttaaaaagcatgtactgaattcaataaacctacctcttcccattcttcatcactatcaacttcataatccaattctggatccttttgcagaggacgacgtggctttacaac
>NC_003070.9|+|24347736-24347885|98-118
ggtccagtattattgctaagaaaacaaaaatcggcttatatcactatagaagaataatgggtttgaaaatgtcaagcaatgcacttcttctatctttGTTTCTTCTACTTCTTTGTCTcttttctgaaattggagggagtgagacaactc
>NC_003070.9|-|24363294-24363558|69-88
gatcttgaatttactgagattgtatcaggaaactattttcttagttatgattcattgaatgtaggaggAGGAAGAAGAAGAAGAAGAGgaaatggcaaagatgaaagagtctgcttcaagccaaaaagatgtagctttggatgagatgatggcatctacagctaaagatgctaatgagcaagcgaaagcgaaaactcttgagaaacatgagcagctttgtgagctcagccgtgcattagctgttttggcttccgcatctgtatgg
>NC_003070.9|-|24363318-24363509|21-40
attcattgaatgtaggaggaGGAAGAAGAAGAAGAAGAGGaaatggcaaagatgaaagagtctgcttcaagccaaaaagatgtagctttggatgagatgatggcatctacagctaaagatgctaatgagcaagcgaaagcgaaaactcttgagaaacatgagcagctttgtgagctcagccgtgcattagct
>NC_003070.9|+|24373586-24373756|110-129
tcacttccatgtctgtttctgtaggaataccatctacataattctttagtatcactttcttgttctccaccactgaaacttctcccatttgttatgagtctgtgatggaGAAGAAGAAGAAGAAGATGAgttacaacaagttttgttgcaaagagatggttttggttgtgt
>NC_003070.9|-|24394712-24395249|171-190
aatgtatggggtgggtcgctagacgccgtagacagcgaccgtattgcggcagaggaggaagaacggctgaggaacacgacggagtgggacagaggagctattcactcacagagaagtgaattagacgaaacgcaacaaggctggttgcttgcaccgcaagataattggagAAAGAAGAAGAAGAAATATGtaaacctaggttgtgtttccgtgagccgcacggttttcttgtggaccgttggatctattgccgtcttgtttctcgtcgttgctcttccgatcattatcgtcaagtcgttgcctcgtcataagtctgcacctcctccgcctgataattacactcttgcccttcacaaagcacttcaatttttcgatgctcaaaaatgtaagtcttccttattattctttattttttgccgactattttttcttatttatatatttacattgtgcatagtataatgatgatagttaaattttaaaatatttaactagaaacttaaaaagatgacaagaaaaaaaaagacgactagatttt
>NC_003070.9|+|24432798-24432977|121-140
tgttctgatctagaggaaccacgaggaaccaaaggagctgttggacgcgctgttgcggcttctggatcttggaccggatagattttttggtgttgagacatttttggaaaatcttgatgaCACCAAGAAGAAGAAGAAGCtttgtttgtagatcttatttaggggtttgggaaattaata
>NC_003070.9|-|24437400-24437550|34-54
gaagaaatccattgggagagattgatcaaaacaCTAAGAAGATGATAGAATCTGtgaaacctaattcaagaacaagtagaggtccaagcccgagtcgtgttgctgttgtagaacttacgaaagctcctcaagttgtgttaagcagaagcag
>NC_003070.9|-|24438123-24438356|72-91
caaacccatggaaccagtgattgagcctttggaggaagaagcaaaacccaaatctgagaaactgaatcaagAAGAAGAAGAAGAAGAAGTTgtggtgataaaacacacaagaagccatgaagagagatccaagaagacagaatcagataaagattctccagtttcttctcctgtggcggctgagaaatcgaattctacaccgcttgtgagaatctctagctgtactaaagaaga
>NC_003070.9|-|24438202-24438573|284-303
ctgtcacaaatcgcattaccaaacaaaaaagtttgaagttttgaatctttttgtcttcttacacaaaagacattcccctaaaaactctcttgttcttgactcacttctacttcaaaatctctctgttcttcaaaattctttgtcacaaaatgggttgctgtctcagcaagaaaccttccccttctcttccctctagtgttaaaccctcagatccaatcaaacccatggaaccagtgattgagcctttggaggaagaagcaaaacccaaatctgagaaactgaaTCAAGAAGAAGAAGAAGAAGaagttgtggtgataaaacacacaagaagccatgaagagagatccaagaagacagaatcagataaagatt
>NC_003070.9|-|24459473-24459894|23-43
aatctctccagaattggaagtaTGTGTTTTGTTTTGTTTATTGtttcgaccaaaaaaattcgtgtttgtgagagaaatctaaaaaaagtttgaaatctataaagatgaaaaataagctttttattagagatgattggtactcttaattatagataaacaagctttgaactaaacaagattcagacaaagctaggataaaacatttcgaaagaactcttagaagactccgacattgttacgatgatactacttccattaccatcctctagcttgcacaccttaggccatgtattctcggtgtagtaaatagagtttggtaggcatccgtaaacctcatgagccaaaaccgagaaacaagtatcggtacccatcaaaaacgcattgtctcccaaggtcttaatttctatccattttgctaattc
>NC_003070.9|-|24464161-24464363|162-182
aaggctcaagtaattgcaatccaagaaaagattcaggaaacaagcataggtgatgcaggaggactcttctctttgaggattcggactgtggatgggtttcaaggtggcgaagaggatattataatagtttcaactgttaggtccaacggtgttggaagggtTGGATTCCTTGGAAACCGCCGaagaacaaatgtattactcac
>NC_003070.9|+|24502125-24502386|199-219
ggatctttaccaggaatatgagcaacgttaggttctgtaaagtgaccactacaaacaacgacggcatcaaagatttcatgggcggcgaaaccaacggaattcttggaccggacactccatttcccgttaaccggctcaacacaaaccacctctgtctcgaaccggaccatctcctctattttaaactctctagcaaagTCTTGAAGATACGCAAGAACTtctctgtgactcggataccgtctcgagtctctcgagatgtcat
>NC_003070.9|-|24510637-24510784|31-50
tcaacattcatttaacacattacacaaagtAGAAGAAGAAGAAGAAGATGgatgatttggcattatgtgaagcaaacaatgttcctctaacccccatgacgttcttgaagagagcttcagagtgttatccaaatcgaacttcaataat
>NC_003070.9|+|24516919-24517195|158-177
gaaatgcgtacctttagcttgtgtgattccttagtaaaactccacatgcctcccttgaaaaaacaattatgcgttatgagtttgaaaccataaacagacatttatcttcgtattttaagaaacaaaacagttaaaatagctagagacaacccttgacAAAAAAGAAGAAGAAGAAAGttttcttacattttgatcatatcccatccaggctacaatcggcttgaaggattttgtcttgttggcagccatttgagacaagcaagtatagcttgcttta
>NC_003070.9|-|24631136-24631620|65-84
ttaagcttttcttgagtgataacatcgctgagagatctccatcagaatcagctttagaaagagaTAGAAGAAGAAGAAAGGTAAatgaaaatagaagaaaggttcttcttttcttcatagcttgaagaaacagaggattgaagaagaaacagagagataaagagagaaatgtgaagaaagtttgaagcttttaggaaatgggaagatgggccattgagagagaaggaagaagatgaaactatgaagcagaagccaaggagactgcacatgggatgtctgtcccactaagccaatgacagtttggtaacagattagatatatttatttttatttttattttattttggagttttttaatttatttaatttttatcataggattgagataacgtttatttggaaaataattaaaggttgtagtggatatattgactacgtagtgtgagttggattttgtcaaatgcttcacacaaacgaaatggtga
>NC_003070.9|-|24647075-24647324|64-83
gagatagggagagatgtgagtgggaggtgaagagagagtgaggttgagagagacacatagttgAGGAAGAAGAAGAAGAAGAGtggttttggaatgggagacatttttttgagttttgtggaagtgagagagatgatggagagtaatggaaggtgactgtaatatatatacacttaacatacacgttttcttacttaattttcaggtttattaaaattttttttttttttttttggtcaatagtttcatt
>NC_003070.9|-|24647082-24647318|59-78
gggagagatgtgagtgggaggtgaagagagagtgaggttgagagagacacatagttgaGGAAGAAGAAGAAGAAGAGTggttttggaatgggagacatttttttgagttttgtggaagtgagagagatgatggagagtaatggaaggtgactgtaatatatatacacttaacatacacgttttcttacttaattttcaggtttattaaaattttttttttttttttttggtcaatag
>NC_003070.9|-|2467038-2467262|72-91
cagatagaagagtagggatatcaaatcttagatgtgtctgaatcgcttaccttctgcaacaccaattccgaGAGCAGAAGAAAGAGAGGAAtgtcaaagcatgtttggttttagaaagttaagtcccctaataataataacttaaaacacaaatacgtaagcccattactttaggcccaatactaacatcatgctcctttttttgttgggtggatcttcttccca
>NC_003070.9|-|24677574-24677775|63-83
atgtgtaagaggatcaatccccattttcctcaacttcttcttgatgtgagtgttccaatgatTCTTGATTTCGTTGTCTGTTCttcctggtaaatgagaagctatctttgaccacctttacatacaaaaaacaaaatctcaaaaacagaacatatcgaaacttaaagcacaagtaagaaacgtttgttaacctgtttccaag
>NC_003070.9|+|24688978-24689210|139-158
tcgaccatcactttactttttagaaatcagaaaattagtaagtttatactttgattcatgaatcatgcataagtccaaacagtgtaatgtgtaattttaaaaaatgttttataatcaatttttgatgtgttacaagtcCATGAAGAAGAAGAAGAAGGtggaaagattcacattcacaagggaatgaagatctccgtagaacatagccgttcacctcctgcaaaaggctttta
>NC_003070.9|+|24700036-24700267|137-156
aatcgtgcgtggtcaatcacaaactaaaacataggaaaaacatcgaatagaaaacgaaatcctcaaaatataacttaaagctcatccctcttgagtgcggatggacgaacaccttgagcgaggaaatctttgtaatACTTGGCTGATTCTTTCTCAtaacgtgtgaggttatttttgaaatcgacgtaatagagtccgaatctgtttttgtaaccatcttgccattcgaagt
>NC_003070.9|+|24706750-24706979|72-91
aaatataacttaaagctcatccttcttgagcgcggatggacgaacaccttgaccgaggaaatctttgtagtACTTGGCTGATTCTTTCTCAtaacgtgtgaggttatttttgaaatcgacgtaatagagtccgaatctgttattataaccatcttgccattcaaagttatctaataatgaccatacaaagtatcccgtaactctcactttgtcaatgctgcacatacaca
>NC_003070.9|-|2482519-2482764|167-187
ctactatcccttctttcatcgcttgctccatcgctttctctgccccttctggttccactcccacaaattccacgtccttctcaaataacgatctttctgacccgtttggaatcatggattcagatttgacctcagccattggtatgtcgaggttcattatgtgcttGCTGTCATCATCATCATCATCatcgataaatgggttcagaccggtgccactcgcttgcatatcagatggttctccccacc
>NC_003070.9|+|24832382-24832651|210-233
tccgtaaatatcttaagtttgatgataatgaattaatcgtgataattatttattatttttttataataataattaattaaattattacttaaatggattaacccatttaataactcaacccattaaattaaatgagttatgggttgactcaacccatttagttaaatgagttgggtcaacccataactcatttaattctaaactcatttGATTATGAGTTGAGTTGAGTTGGGttacccattttaacactcctaactgtactactgcaaa
>NC_003070.9|-|24849666-24849916|171-190
tactcgacggcaggtaacactttgacgtttagatcgtcggagatgaatcggattcagaaagtgagcttccaaactccggagaaggacttcatgtttattcctgaatatatcttgtgtccgatgggtttgtataagggtacttatatttgtatccgcagcctagaagaagaAGAAGAAGAAGAAGAAGACAatgaagactaagaggaggaatgatcatatccttctaatgtatttcatatcactaacctgcc
>NC_003070.9|+|24852747-24853286|91-111
ttaaagggtagatgaagttatgaacagaacgacctacaatggatatgatatgatgattattactcttcttcatcagcatcttcttcttcaTCATCATCATCATCATCATCAtcatcatcttcttcttcttcagattcttcatcttcatcagcttcttcttcatctttttttaacttgcgtatgcaaatttccatcttcaatgtagagaaatcacccaagaaataataaggaactaacatgaagtccttctccggagtttggaaactcactttctgaatcctattcatctcctctgacttaaacatcatagtgctgttacctcccatcggcatcttgtacgagagctcaaaggataactccccaactcctggagcacaaggtgctatacagttcacagtcacatacattccttgtgtctccttgaaacactgaaccgcaatcaagggaccctgtccatattgaaggaccaaaatcttctcactgatacgtagccatgcaccagcgaaattgccacacccgatttgattccatgtgtcatag
>NC_003070.9|+|24852809-24852971|41-61
ctcttcttcatcagcatcttcttcttcatcatcatcatcaTCATCATCATCATCATCTTCTtcttcttcagattcttcatcttcatcagcttcttcttcatctttttttaacttgcgtatgcaaatttccatcttcaatgtagagaaatcacccaagaaataa
>NC_003070.9|+|24852824-24853016|23-43
atcttcttcttcatcatcatcaTCATCATCATCATCATCATCTtcttcttcttcagattcttcatcttcatcagcttcttcttcatctttttttaacttgcgtatgcaaatttccatcttcaatgtagagaaatcacccaagaaataataaggaactaacatgaagtccttctccggagtttggaaactcact
>NC_003070.9|-|24852826-24852997|118-137
gagaaggacttcatgttagttccttattatttcttgggtgatttctctacattgaagatggaaatttgcatacgcaagttaaaaaaagatgaagaagaagctgatgaagatgaagaaTCTGAAGAAGAAGAAGATGAtgatgatgatgatgatgatgatgatgaagaagaag
>NC_003070.9|+|24861328-24861557|171-190
tagcttaattcataaaaggatacagaaactgtaaccttttaacttaagctcaaccaattagagataaagttatgacctttttaacttggcttaaccaattggagataaagttgtgacctttattatacttgagcgaaaaacttctcatttgcaatttcactaaaccctaaTGGAAAGAAGAAGAAGAAGAacagaacctgaaagattggttttttcaatgggtcgaagca
>NC_003070.9|-|24862963-24863194|77-96
ggatacgaagatggagaattcgaagaagatgaagaagaattcgaagaagaagaagaagaattagaagaggaagaagACGAAGAAGAAGAAGAAGAAgaaaacgttactactgatgaacaatctggaagtcctaaatcatcccaaccggtgaagcttcagagctcagatgttctcgattgtcctacttgttgtgaaccactcaagagaccaatctatcaggtttcttctttga
>NC_003070.9|-|24863115-24863242|89-108
gaagaggaattagacccagagttgttcgaagagccaagtaatttagaaggatacgaagatggagaattcgaagaagatgaagaagaatTCGAAGAAGAAGAAGAAGAAttagaagaggaagaagacga
>NC_003070.9|+|24870338-24870533|65-88
aaagtatcttctccccggagggagtgtctggaagagagtgttgaagtcattgattcttaagtcgTTGAAGAGGACTTGGAACTCGATGttatcctccgggttttgtccggtttctctaagatacttctcttccacggcatctattatgttttggactgccacaaaagtgttaggtccacttgcacaaccgaaatcc
>NC_003070.9|+|24873944-24874363|364-387
atcttaactccgtctcttagacacgatcctaaaagcaacatcaaccccccgggcacgagctcttcagctctagcatctaaaagaattttggtgtcgatagagtactggtcaagatacgctttcttgacagcggggttgaaccccgtgcactgcatgtctttgttccacaagggagagtcgcggtccataatccctttggggattttggaggtgaaatggaacgcgtaactcatgactccgatgtggaaactctccttaggaagaacacgttcgaagaaggaaccaggaactccagcgctgaagtatcttcttccgggtggaagtgtctggaagagagtgttgaaatcattgaggctgaaatcaTTGAAGAGGACTTGGAACTCGATGttatctgccgggttttgtccggtttctctacgg
>NC_003070.9|-|24881533-24881769|139-162
aagcataattcatgactcctatgtggatactatgcttaggaagaacacggtcaaagaaggaaccaggaatggcagcactatagtatctcctgccagaaggaagtccctggaagagagtgttgaaatcgttattgcttaAGTCGTTGAAGAGGACCTGGAACTcgatgttatcgtccgggttttgtccggtttctctaagatacttctcttccacggcatctattatgttttggactg
>NC_003070.9|+|24909168-24909317|79-98
cttattgattgtagcgcttctctaaaaacagttttgatcaagacaatggaaaatggtttctcgttggtgcccaaagaaGAGGAAGAAGAAGAAGATTAtagtaatgagaaatctgaagatcagacgagttattatttgtcaacagagatg
>NC_003070.9|-|24933995-24934239|167-186
atgagattcagaagttcaagggaaattcagaagacaatggcttgatcaactctcctaaaccggtgagaaaatcggttaggctgagcgggaaatttgcaccggttcagggagggaagtcgagaaggtactcatcagggaaccgagcgactccaacattctttgtaatCAAGAAGAAGAAGAAAGTTCcaaacatggtcaaattttttagccggaagaggcgtaattcttctttagaacaatgagaa
>NC_003070.9|-|24952724-24953262|430-449
cagctcggtgttaggagcaaatggaaggacactttcgctgaatggtgcatttataggatcttggggacagagatcgcctatatattcggatctgccgagtcttatgatattagagccataaaccgacgctagaattctaaatttcacagaggaaatgctaagctctgcgaatcttccgctacagtcgtcgagcttgaagtcagggtggccacagtcttctctaccagatgtccagaaagggtaaaagagttctctctgatcgccgcagctaaacgtgccattgcagcgtctgtgaagctcaagctcagtagctgataaaacacaagatatatggatcacaaagagcatccatatgaagctataggacatgtatttggtcagggaaagagacaaattgatcatcgtgttgcaggtgaataataaaaaaatGGTGAAGAAGAAGAAGATGAaaacgaagagatgaagcaaatggaaaatgtctttggttttgtaagagttgaactaaaggaacatgtttggtctttctggaccaacctcca
>NC_003070.9|-|24997874-24998008|21-40
ttggcctcgctaaactctgtGAGAAGAAAGAGAGCATCTTgtctatgctggacacaagaggtaccatagggtacattgcaccagagatgatctcgagagtttatgggaatgtgtcacacaagtcagatgtgtata
>NC_003070.9|-|25005003-25005140|38-58
ttgaaagattcaaagggtactgatggtgaagacttcaTTAATGAAGTTGCCAGCATGAgccaaacttctcatgtcaacattgtttcactgcttggattctgctgtgaaggttcaagaagagcaattatatatgaattt
>NC_003070.9|+|2501114-2501299|44-63
cttagagaaacggaggccagaagaggaaggagtagagccagggCGAGAAGAAGAAGAATCGGGacggttcgggtcaacggatgatcttgaggcatcgctgggagaaggagatgaaggatcgagcgttttgggaagagtgagacactcgttcaagttgagatgcgatttcgattctcgcaagttgtt
>NC_003070.9|-|25018433-25018612|121-140
tttctactcttcatcgacggtggagtaagttctgttctccgaggaagcaaattcgaattaactggtggtcgacgattctctttacgaatcatagaagagaaatcaggaacagattgagccAACGAAGAAGAAGAAGACGAcgacgttttcctctgattagggttaaatccgaatctcgtc
>NC_003070.9|-|25021095-25021355|44-63
ttttcgcagattcaagataccgataaatgtgacttgtttgatgTGGAAGAAGAAGAAGAAGATagtggtgttgataagttaagaccacagaagatgcagagaacgacaggagtttgtgataggcgtgttgcggttaagaagtttggttctgaagcgttgcagattaagaatgttttgactagagtaaggaaacatcatcagtataatcatcagcatcagaaactagcttctcctgttagaagtccgaggatgaatagaaga
>NC_003070.9|-|25021244-25021441|131-150
ctagtttagtagcacgtttaatgggacttgaatcaatgccatctaatcatagagacaaagggaagaacaagaagaagaaaccgttgttttcgcagattcaagataccgataaatgtgacttgtttgatgtGGAAGAAGAAGAAGAAGATAgtggtgttgataagttaagaccacagaagatgcagagaacgacaggag
>NC_003070.9|+|25028992-25029241|64-83
taacctccatagcttttcttcaatggtggtttcgaaaaaccattattactcaaagaagacgaaGCAGAAGAAGAAGAAGACAAcgatgaagattgttgtaacttaacatgctcgttatgtttccttgagctgctctgtttctgtttactcgacgttgaaccggttgaattactccggtttagtaatggtaacggacataaactccgtccataagtacttccacagtttaaactactgcttctcttaaacc
>NC_003070.9|+|25036483-25037000|59-78
tctagtcaatgcggtcatagggatgggtcacctaatcaaacattgttctaccaatttcCTCGAAGAAGAAGAAGAACAttaagaaacttaaaacaatgtcaaaatctcataaactaataagaaaccaatcaaattcgtccatttttccctcttttctttttctctttctttctcccaatcactcttcagattccggggaagagaaaagagagaaagaaagaaagattcaatctttattagccggagatggattcgccaaactgggaactccgtggttgttgtaaccggaatcaaaatactttcctcatcaccatcggagtcttcaccgtagttatccttctggtcagttttccgaccagaaagttttgacctttgcttgtttttttcgattttgaaagggtttttgtaaaatctagtcaaaagggttccagattgacttataatttcaacgaaatttggtgaattgaggcattttatgtttctaggttaacataattttgattgaagtatcaaagttt
>NC_003070.9|+|25096333-25096750|176-195
taggttttaaaattttaagaacgaagttgtattgttggattgatgtttctcttagttaatagttcatgttgaagtaattgggagctgaattaaagatcgatactttggattcgattgaattttcgtttttaggtttgatgacctgcaattgaagattgaaagcttgtcgattgaaGAAGAAGAAGAAGAAGATTCaaagagtcatattctcatcaaagctaaaattggaatctcgccatgatttctttgggcgaagtttgagacttgtcgatagatcaagttctctggtgattttggtcggattgaagattcccgacgacacacaattctgccagtgaacggaaactcctatctcttccacttcccacgtgtctagaagtctggttaccattggatacgtgtttcatgtgctgtctac
>NC_003070.9|-|25101482-25101671|29-48
gcacagtagaaagtggaactgacgaagaAGAAGAAGAAGAAGAAGATGatgatgatgatgattgggacactttccagtctttccctgcttccacaaatcttgaagggtcagagtctaagacagaaagtgttgctgaagaggagccggatcttcctgggaggtcttctatacaggatgatgaatcaaatgc
>NC_003070.9|+|25101533-25101683|79-99
tcttcagcaacactttctgtcttagactctgacccttcaagatttgtggaagcagggaaagactggaaagtgtcccaaTCATCATCATCATCATCTTCTtcttcttcttcttcttcgtcagttccactttctactgtgctaacctgattga
>NC_003070.9|-|25101555-25101671|22-41
gcacagtagaaagtggaactgACGAAGAAGAAGAAGAAGAAgaagatgatgatgatgatgattgggacactttccagtctttccctgcttccacaaatcttgaagggtcagagtcta
>NC_003070.9|+|25106846-25107006|52-72
ttgtctttatcaggattggcccgtatagatttcccactagagctagaaaccATGTCTTCATCATCATCGCCAaggttctctcttgtgtaagcaggatcattttctgcaatgctcgtttcagcactccttccagcggatgctgcaagggcctatcagcagag
>NC_003070.9|-|25137341-25137601|71-91
agtcgaagataaagactggtctaaggatgcggaagagatcatcattatcatcatcatcatattcatcttcATCATCATCGTCATCATCATCatcatcatcgtatgagaagatagagaagagtgagagtatgagatttgagttgagaagcaaaaaggctcacaaaattatccaagaaacccttcaaattgctgactctcccacttcaagaacttatgctttctgatttcatctttttaacatccaaaacatattcatacata
>NC_003070.9|+|25137583-25137856|77-96
ccagtctttatcttcgacttcaagccttccacaatctttcctagtctcatcctcaccaccatctaatatatgtagaAGAACTGAAGAAGAAGAAAActaattagatcccactttggagtcggagataaacattatctcaacaacttaattcaagaatacagtatatcccaacaaaaaagttaagagacaaatcattttttttacatgtaaatagttaatctgtaagagaaaaagattgaagtattgaactaatatatatacatgtaataaagtg
>NC_003070.9|-|25190160-25190411|171-191
catatatcgttgactacacaatatagatacaatcattctccaattgattagtgaattctagaactagggttgttttaaagttcccaaatttctggtttatgattcttgttcaatttgtgttgttgcagatgttcctcaatcacagctttttggtttaacttctcataagcTTTTGAGAAGAAGTGTAAACTgtttaggagttgctgaatctggtaaagcagctcaagctactacacaagatgatcttctcac
>NC_003070.9|-|25251994-25252184|141-161
aggctctttaacaaactaaggtttctatctttggtttattgtatcagctagttcgtgctcttcattttgtagtctgatttagagcagaatagaggaagatatctaatgttaacctatcagaatgatagtaattgttctacTTGTGTTTTGTTTTGTTACCAgtctacggaagggatgagatcttctaagtt
>NC_003070.9|-|25268543-25268795|171-191
atctctctcttgtaaaatcaaaacaaagtaaacatccagttggtccttcccctattttctctcctccattgaaaagataagtaattccctttattgaatgatatgcaacctttacgaaaattgttacccgagtggggaatgatattaagaaccctccacgaatgagatttAAAATCGTAGATTTCGTAATTtataaaatacctcaagattttgtggtttacggttgttatcatatccgagagtatacctgttt
>NC_003070.9|+|25268834-25269050|72-92
ttatatactgtgactctatcttctatttgagaggaacaacttgcagtgttattgcataattggggagcattTGCGATGGAGATATGGGTGACaactaatattgagcccaatgcggttcttatggagcaacttcttaaaaattacttactgtacacttccgattttagttgggagttttttcattgaccaagagaagaaacacgctgtgatttttgat
>NC_003070.9|-|25312070-25312441|284-303
actaattttctcaaaagtttctcgatcattttccgggaaaatttacagacgagaaaataaaacatttggaatctgctacattcctcataaatggtatgcaattctctttgttcttaccctttgataacctcaaataatctggacatgtttggttattttttgtgattttggattttgacaggagcaaccggcgagaaggaggccgcgacgtcgtcctcttgagacttgtggtggtgtaatactctccatgactcgtgttctttacacaagaagccagactctgATGAAGAAGAAGAAGAATCTatcctcttggctattgaggaaactctttgaattcgttatcttctttgtttcgatgacaagtccgtttca
>NC_003070.9|-|25343856-25344062|34-53
cgaagaagaagaatgatcgaagaagaagaaggaTTGAAGAAGAAGAAGAATCGaagaagaagaatgatattagtcatttagaagaagaagaagaagaattgaagaagaagaatagaagaaaaagaataaggaacgggcattatcagacaaagaagaagagtgcttctcgtggaaacccggggttagcgacggcgggtggtgtgatac
>NC_003070.9|+|25378753-25378848|21-40
ccaactgttggggaaaacatAAGATAGAAGAAGAAGAAAGagaccttcgtaagaacacttcttgagcattttctcgagaatcttgagccaagttgg
>NC_003070.9|-|25391802-25392143|65-84
gatcaactcttcatcaacctcatgaaaatacttagcataaggataagacatgccagcattattaATCAAAATCCCAACATCTAAtccttcaatactctccttaatccgtttcacaccttcatcaatatctccagagaaatccatcacaacggtcaagatctgagtttgactatacttagatctgatggaatcagagacatctttgagcttgtctgggttacgagcaacgagtataaggttaagacctttctgggctaactgaaaggcgaaagctttaccgattccgtctgttggtccggtgatgattgcccatgaaccgtatcggcggaggtttttggatgg
>NC_003070.9|+|25408658-25409080|376-395
tatggtaaagtttcaatttttaacgagataaacaaataaagttgcaaactttatgctaattagtgttacgaaaatcattgtaggagaagtgaagcaggtgagagagacgccgtgtaagagagaacaaagatttgtggagttttttgacgttagagacgctgcaaaagctctccgtgtaatgaacggaaaagttatctccggtaaaccaatggttatccagtttagtcgtcccggtggtttaaccaagaaactcttcttcgcttcacacttccataaaaacttcatctttaacaacgaacaccattattatccaccgccaccaccaccatcacgaatggtgaagtcggatattctaatgtacaagcaacaacaaaaGAAGAAGAAGAAGAAGTATGtaaagaagaatcttggtgatccttattt
>NC_003070.9|+|25408938-25409117|90-109
ttcatctttaacaacgaacaccattattatccaccgccaccaccaccatcacgaatggtgaagtcggatattctaatgtacaagcaacaACAAAAGAAGAAGAAGAAGAagtatgtaaagaagaatcttggtgatccttatttcatgataaacgaaaacgctatcaccggcggagagttc
>NC_003070.9|+|25442575-25442829|84-103
catggtaagatctgttgtcaacatggtgagctctgagaccaatgaggcaaggaacaaagaggacgaccaagatcatgaggattCAAAAAGAAGAAGAAGAATCtcaatcacacactttgaatctctgtgtgagaacagaggaagcaggaacgagagagaagctatggactgttgtgtgtgtctttgtgggtttaaagaggaggaagaggtgagtgagttagtgtcctgcaagcattactttcactcagcttgttt
>NC_003070.9|-|25443334-25443507|109-129
tataatccctctgatgattaatttaaatgcgtactgagtaataagaagatatcaaacaagaatttcaatagaaacaatggtgcctgagaccttccttcagcataaaacTCATCATCATCGTCACCATACccatcatcatcacatgaattcgatggcagagaaacctaatcatca
>NC_003070.9|-|25483828-25484365|349-368
tacacgacgacgcatgtcacgcatctaaacgccgtttccaaaacagcgttttgcgtctcgacaaacaacaatcaaaatctccttactctgtctccgtctctctggttttcgatttcgtgaatccaatttttgtgtgtatgtattcgcttcgtctctccatttttcttcgtcttacgtttacgtaatccaatggcgattagatcctcgggaagaaaactatcatttgagattctcagccaaaacagctcctttgagaatgatgatacatcaattcgccgatccagctcagatccaattaccggaaacgtagcttcagaatcacctagagactacgggaaacgaaagagaTCGAAGAAGAAGAAGAAGAAagtgaaccaagtcgagactattctagagaatggagattctcattcaacgatcatcaccggttcaagtggtgattttggagagactacaacgatgtttgagaacagattgaattactatggtggtggtggtagtggtagtagtggtggtggttgtgtcgtgactctattag
>NC_003070.9|+|25486041-25486458|224-243
caaaattgaaaagagagaggagaagagaggactaacgtagatattgagctgacgaatgaagctagagaaattgctgtgtttaaagtatttaggcaagagttgaacagagaagacggtggtgtccaagataacgaagctattatctgcacttggactccatgagattatagagtcagtagtagaatcatcaaccatatcgtaacattttctcaagaacggcgccACTGAAGAAGAAGAAGAAGAcccaccaccaccgtccgtcgatttcaccataatcgagaaatctctaaactttagatgaaattttgaattctgaaatttgggattgaatcgattagtcgcaagaataaggaaaaatgaagagaatttgggattggggtttatgtgggaaggagatgaaacttgtgcgttgggcaag
>NC_003070.9|+|25486196-25486418|72-91
tccatgagattatagagtcagtagtagaatcatcaaccatatcgtaacattttctcaagaacggcgccactGAAGAAGAAGAAGAAGACCCaccaccaccgtccgtcgatttcaccataatcgagaaatctctaaactttagatgaaattttgaattctgaaatttgggattgaatcgattagtcgcaagaataaggaaaaatgaagagaatttgggattggg
>NC_003070.9|+|25519404-25519633|141-161
atcaaagttaattttgggattggatacagaaagagatctcaaacgttggggcctaaaagagagaggagaaaagtcctgtaatgactagttgtatcagaatgaacagcattgtacaaagtcttcttgtatctcttacggtaTTCTGTGATGATGAACTGCATatccacctctgctctcgtcaccacgattcttatcaacgccgtgtcatctgttcctaatcctttcattga
>NC_003070.9|-|25557355-25557561|61-81
aaacttaccgcaaacacccggagtgtcttctgtccatctttgtcctgtattgtaataacaATCTTGGCCCTGTCATTCGTAggctctgatggtaactgagcagcagtctctgaagatggattgcgagattcttcaacttcccttttagcagactcctcaacttcctgcatcacatctcctacagtttttgtaaatgacatgagctcc
>NC_003070.9|+|25603823-25603956|31-50
taggaaacttaaactaagtatggaaaattcGATGAAGAAGAAGAAGAGCTtcaaagaaagtgaagatgaagaactaagaagagggccttggactttggaggaagacacacttctcacaaattacatcctccata
>NC_003070.9|-|25614881-25615043|30-49
aatctatatttaggcaacaagtacttctcGGCGAAGAAGAAGAAGATAAggagattgagattgagagggatgattctccgccggaagcgacgggagcggcgacggtggaggtacggccgtggaatttgagaaagagaagagctgcttgtaaagcttcgatttc
>NC_003070.9|-|25658417-25658572|106-126
catgtgcaattaccattgtctccctgatcatcatcatcatcgtaataatcagatcctctaacgcggaaacctccgttgactcgtcttcgattaaagatcgagtcaACATCCTCATCTTCATCATCAgcctcatcttcttcgtctttttcatcgtca
>NC_003070.9|+|2569474-2569656|137-157
tcactatttcttgtccatgttattctattgctttgtaaatgaaccttgcggtcgctaacttattctgttttttacttgttagggatgctgaagatcacataaactggcttttgcaacatggattccacgagaaagcCCTAGCAGCTGTTGAGGCTAGtgaaggacgaaccgaactaattgata
>NC_003070.9|+|25713556-25713690|91-111
atttaaaaccgaattgaagtcaaaacggagccgaccaataatatttaatgcccaccccttgatatagttttcaccgtgtatatcattgttAGTGTATATATGTAGGTGAAAtaaaatgatgtgtgtttattacct
>NC_003070.9|+|2571517-2571677|30-50
ggaatgaatttttccattctctttctcttTTGCTTAAATATTTTCTTAAAatgattacatattgtaggtagaactctatgcagaatacgatactaagatgctgcttccgttcctacgtagcagtcaacattacaagttagaaaaggtacttaacattacaa
>NC_003070.9|+|25782600-25782791|109-128
acgacaactacatcagaacagtgttcagaacagaccacaagtgtttgtggtggtcctgtctttgaagagtttattcctatcaagaaaattagttccttgtgtgaagaaGTACAAGAAGAAGAAGAAGAagatggtgaacatgaatcttctccagaacttgtgaataataagaaatcagattggcttagatct
>NC_003070.9|+|25782626-25782758|89-108
agaacagaccacaagtgtttgtggtggtcctgtctttgaagagtttattcctatcaagaaaattagttccttgtgtgaagaagtacaaGAAGAAGAAGAAGAAGATGGtgaacatgaatcttctccagaactt
>NC_003070.9|+|25861268-25861406|31-50
gtcttcatagaaacaagtgatatgtgcgctAAGAAAGAAGAAGAAGAAGAagaagaagaagacagttctgaagccatgaacaacatacaaaattaccaaaatgacctcttctttcaccaactcatctctcatcatcacc
>NC_003070.9|-|25884788-25885327|384-404
aacacaagaaaactaaaaactctacaatgccctcttctcaaaaaattatatatctctgggaagtctcaaccatcttctctaactcctatctcaacacacatattttcccaaaatttggatcaaaaagttttccgatagaagaaattaaatatgatgagactcctctttgtattcttcatggttcacaccatctttatcccatgcttttcctttgatacaccggggaaggatcttcctttaaccctagattattacaagtctacttgtccaaccgtatttgacgtcatcaagaaagaaatggaatgcatagtgaaggaagatcctagaaatgcagccataattattcgtcttcacttccacgactgctttgtccaagtaagtacACATCCACACCTTTCTTGAAAcacaagacatcatccgccagagaaaattcataactgatatgtcaaacttttactgctatcaaatacttacagggatgtgatggatcggtgttgctagacgagacagaaactctacagggagagaagaaagcttctc
>NC_003070.9|-|25884884-25885114|171-191
gatacaccggggaaggatcttcctttaaccctagattattacaagtctacttgtccaaccgtatttgacgtcatcaagaaagaaatggaatgcatagtgaaggaagatcctagaaatgcagccataattattcgtcttcacttccacgactgctttgtccaagtaagtacACATCCACACCTTTCTTGAAAcacaagacatcatccgccagagaaaattcataactgatat
>NC_003070.9|-|25888893-25889378|65-85
gagtgctaggccatgaggatgcatcagaagtcattgagtcatcgctttcattgttactactatcATCATCATCGTCATCATCATCatcttcatcaccatcaccatcatcatctacctcttttacagagaaaccatcatcttcttcttcataaacaacttcagagtggtggtttccatgaaaggtgtcttctatgtacatggtccatcctgattcgcaactactcttctcctcagcacctccatgaattcttggagactccatggctaacacaaaagtgaacttagcttctttttctttctttcttaacgttacgtacctcagcttgttccaacctcttattctctaatatagcctgtgtctctctcgctgtctttggctctgctcttcaccatcaataaatacttgtcctcttttgtctgattttatattttcctttcttgtgtttcagtatcaggaaaagccggaacctatggaatcacactcat
>NC_003070.9|-|25889128-25889372|74-94
taggccatgaggatgcatcagaagtcattgagtcatcgctttcattgttactactatcatcatcatcgtcatcATCATCATCTTCATCACCATCaccatcatcatctacctcttttacagagaaaccatcatcttcttcttcataaacaacttcagagtggtggtttccatgaaaggtgtcttctatgtacatggtccatcctgattcgcaactactcttctcctcagcacctccatgaattctt
>NC_003070.9|-|25889262-25889538|223-243
acacgactagctgcagtggttcttgttctagccttgagctcagattcctctccttcatcgctgaatctgtcacgaactctgttctctgtctgattattgacttgtttggcattactattctttgcagctgcatgattcttggtgctccttggaggctgatgagtgctaggccatgaggatgcatcagaagtcattgagtcatcgctttcattgttactactaTCATCATCATCGTCATCATCAtcatcttcatcaccatcaccatcatcatctacct
>NC_003070.9|-|258947-259199|39-58
accaaatatgaaatcaatcatagcttaattaacttttcTTCAGAAGAAGAAGAAGAGAcgatctacagaagataactcttaagtcttttagattaagtagcaaacctgatcgttgatgaggagatcttcgatagaactctgagtcatctgagagaaaccaccacaaccacgctgagacgaagaaggtccctgagagaagggactgctgtgactgttgagatcgaagctgctgagatgcttgtggatctgctaa
>NC_003070.9|+|2590071-2590264|141-161
tggaggcacaggtaaggattcagattcttcttgagaaataaccttgcttgttagaatagcgcaggagctctgccattcagaacgaccagatcgcgcgataagcgcagtcgccgtcgccggctggctagcacctaatattgGAGAAGAAGATGATAGAGCTTtcatgttttagcaatggcgtcttaaaattggtt
>NC_003070.9|-|25946529-25946702|46-65
aggagattggagaagggtaaaacaaattggctctctggtctttttCGTGGAGAAGAAGAAGAAGTtgtgcttgactggaatcaaattgcagagcagtttggtaaaagttcattcctttagtataatgtttcattgttagttttagagtcatcgtcagtctctaagcaagtgtta
>NC_003070.9|-|25965137-25965336|32-52
actcccagctttctgaacattttctgtctcaTCATCATCATCGTCAATGCTAatcactctcggcataatggactccttcctggttctggatgtacccggagctttccgtttagatgactcaggaaaatcaagaatgataacatcatcatcatctaccagaataaactcttccattatgccatttgcactgcatcttttag
>NC_003070.9|+|25966160-25966532|72-91
aatgtgaaacttcactgtcacccgaagagaatcaaaataaaaacgtcgcgtatcagtcttataccaaggaaGTTGAAGAAGAAGAAGACGCatcaaaattgtctccgccacagacttctaatggatatggagatacaacgcatgtgtttggcacccaaagtaatggagccaggtgtgagcacggcataagtttagatgaatcaagagaaccgatcattgatcctattccatctaccagtggacaagtgcaaggtactaatggtacagctcctgcaattgatgtcatgcttaacagagagatattgaaggagactgatgaatacaagagagcacaagaagaagaatgggagtccaggcaacgacagttacagat
>NC_003070.9|+|25969481-25969638|34-54
ttatgtacccttagctcagcatcctcttcatcaTCATCTTCTTCATCATCATCCtcttcctcatcttccagctcagcccctagctcatcatcactttgttcccagtcttctaaatgatgaccttttctctgcttctcatcacctccatctgactcacc
>NC_003070.9|-|25969619-25969752|91-110
gataagccgaaaaggggatggattgatgatgttcttgaaagagaggataatgttgataattcagaaagtgacgaggatgaggattcagaaAGTGAAGAAGAAGAAGATGAtgatggtgagtcagatggaggtga
>NC_003070.9|+|26018100-26018328|66-85
ttgagtgtggtattattgatcaatggttgctggcacaaacccgaggatatcctccaaaggatgacATGGAAGAAGAAGAAGATGAtgaagaagaagatgaagtggaatcagatccaaacggtataagatcgataacagagaaggaatacagaacctcaaagccttatgatgaaccagatggtccatacgttatgaaaccagtagaggaaagggagtacaagaagttaga
>NC_003070.9|+|26173073-26173333|199-218
gttcagaggcatttgcaggtgaagattgaggcacaaggaaagtatctacagtccgttttaatgaaagctcaacaaactctcgctggctactcatcttcaaatctcggcatggattttgcgaggaccgagctctctagattagcttcaatggtgaacagaggctgtccaagcacttcgttctcagagctaacgcaagtaGAAGAAGAAGAAGAAGGTTTcttgtggtacaagaaaccagaaaacagaggaattagtcagctg
>NC_003070.9|+|26187585-26187772|120-139
ttttaaaagagtcattggttcacgagaatcttgttggtggtgaagacaacttgtttgatgatgatgatgggtttatagaactaaacccaagtttacagatttcaaactttgcttatggaGAAGAAGAAGAAGAAGAGTTtatacacagagaagaagagatgaaaatgggctttgatgaacaagaagag
>NC_003070.9|-|26199723-26199987|215-235
atatgtgcatttagctgatagtgaaacactaaaatcagatgagaagaatttcaagcaaggacatgtgcgagttcttaacccacttggatctaatcacgtcgaagtacaatgtattttctaaaaaaataagtcttcttatatatacggagatattcatttgaaattgtctttctcactaaccatgttttgcattttactttcttgcagcgagctgCTGGTACAAGGAATCAAGCAGgggttggggttgggatcactttctgtctat
>NC_003070.9|+|26216365-26216571|65-85
ggctcacataaagatctaacagagacagtagtatagtcccacttccccaccaccaaagcttcgaTCATCATCATCATCATCATCAtggatccggatccggatcataaccatcgacccaacttccctctccagcttcttgattcttctacctcctcctcttccacttccttagccatcatctctactacttccgaacctaactccgaa
>NC_003070.9|-|26216878-26216997|23-42
catttggttgtgatctaaaagcTGTGAAGAAGAAGAAGACGAagaatgtgactcgttcttgggacgaacctgatgctgatgttgaagatgatgagtcatggactgatgtggtgaatgaaa
>NC_003070.9|-|2625536-2625717|128-148
caaacatcatctcatgcttcaacctcatcataataacatggcaaactcaagttcaacatctggacttccttccacttctcgaactttagctcctcctaaaccttcggaagataaggtactcatcatcATCATCATCATCATCATCATCatcatcactttttaaaatttaattttagaaagag
>NC_003070.9|-|2631292-2631510|47-66
tgatgatatgaaatctaaatctctcaaaaccaattctcaatgagttTAAAGAAGAAGAAGAAGAAAgtatatataaaccttgcactgggagcttttctggggacatcaggctcgaactcagagggaaggccgaggaagccatcgaagcgatcgaaggtaacgtgagccacgtggcggatattggttggaccgccaatgtccatggctggtcggtcgttg
>NC_003070.9|-|2632358-2632543|52-72
tatctctgatgcttcttcctccttaattatgtacacaccatctccttcttcTTCTTCATCTTCATCTTCATCttcttcttcttcctcctcttcttcatcttcttcttcctcttcattgtctttttctttctcgccatcttcggcttctttgctacatcttctgtcaaccacagaagaggaagcttc
>NC_003070.9|+|2632386-2632587|72-91
gatgtagcaaagaagccgaagatggcgagaaagaaaaagacaatgaagaggaagaagaagatgaagaagagGAGGAAGAAGAAGAAGATGAagatgaagatgaagaagaagaaggagatggtgtgtacataattaaggaggaagaagcatcagagataataaaagtggttgctgatgaacacaagtcaggaagcataaagag
>NC_003070.9|-|26327682-26327892|61-80
agactagaaaatattgtataaatagttagacaatcataacaaaatctcaccgtgtccttaACGAAGAAGAAGAAGAATGGagttattcaataatggaacggccgttagattacggagctgtcacgatacatacatctacgccgtcgaggatgaaaaaaccgtccgtcaaagctctgacggaacctcacggcaatcgctatggacggtggag
>NC_003070.9|-|26342899-26343133|73-93
tttaattacaatcactgaataatcatctggtgttactctctctgctcacaaatggccgcagctacaacaaccTTATCATCATCTTCATCATCAccatcgctaactctcatcaatgcctcacacagatttgtctctgtaactcccttctcttctaactctatattcctccgccgccgattccgccgcctaaatcgctcactcgcttcgtctagctcccacgtacgttctgattatc
>NC_003070.9|-|26379261-26379399|31-50
atataactaagagctgaaactattatgaggGAAGAAGAAGAAAAAAAATAcctctgacctctgaaatccttcatgatcgtaagaaaactatcatatatttcacgattatcttgatatttagtttttacaagatggagga
>NC_003070.9|+|26381346-26381539|114-134
ggtgccgaaaatagagttagcttcaatggatttcacggtgcaaaatattacaatgactcgtcttaatgcaaaatgggatttgtcgataaggatccctgatgatcttcctggtaAGTATATATGTCTTCAAGGAGaccttgaagcttccttgctttacaagaatgtcactcttgctacctcatccccacaaaagt
>NC_003070.9|-|26393684-26394070|129-148
ctctctcattccccaaacttctccttcaccaaatcccttatcctcaatccaaaccacctctccttcaaatccaccttaaattctctttcaccgtctcagtctcagctctacgaggaagaagacgacgaAGAAGAAGAAGAAGAAGACGaagatgatgatgacgaagctgctgacgaatacgacaatatctccgatgaaattcggaatagcgatgacgacgacgacgatgaagaaaccgaattctccgtggatttgccgacggaatcagctcgggaacgagtggagttccggtggcagagagtggagaagcttcgtagtcttgttagagattttggtgttgagatgattgatatcgatgaactcatttcaatctacgattttcgaatc
>NC_003070.9|-|26393904-26394046|101-120
ttcaccaaatcccttatcctcaatccaaaccacctctccttcaaatccaccttaaattctctttcaccgtctcagtctcagctctacgaggaagaagacgACGAAGAAGAAGAAGAAGAAgacgaagatgatgatgacgaagc
>NC_003070.9|-|26424308-26424483|38-56
cctgggaataacgtgtagcgtttaaccgcgtgcaaatGCGTGCGGGAGAAGTTGACctcgaaggtctttcttctcccgccatgcatcaacgaagtaccgttgaccacgtcaggattaccgcaacgcgggatcacgatgtgttgaatggtaagcgcatcaagctcaccggtaacgtt
>NC_003070.9|+|26430647-26430768|81-100
tatctcaaacctcatccagattatcacttctttctcgaatcggcggttaccggagttacacccaaccggcgaagattgaaGATGAAGAAGAAGAAGAATTcgatcagagaaagctcccaaca
>NC_003070.9|-|26433891-26434122|74-93
ttattgtggagtcagacgatgatgatgaagaagatgatgaagattggggtgaatttgatggagaagatgaaggAGAAGAAGAAGAAGAAGATGaaggagagttcttaccaatggataagatgaagaaatggttagagaaaaagcctcgtggatttggtttaggtaaaaagtacgaaactttaattgaagataagttgctcgacgaaattgagcaaagttggaaagctcaagc
>NC_003070.9|+|26434015-26434195|72-92
gtaagaactctccttcatcttcttcttcttcttctccttcatcttctccatcaaattcaccccaatcttcaTCATCTTCTTCATCATCATCGtctgactccacaataacggaatcgccacttctacgcttgtttacagcgaatgaacaaaacccattactccttttttcaataacttctcg
>NC_003070.9|-|26540192-26540308|22-41
cttcgttgaatccacaaccacAGAAGAAGAAGAAGAAGAGTcagatacggtgggtccatattgttcatggacaaatcgtacggtggagcaagcatcaccagagacttgtcggaaaag
>NC_003070.9|-|26549478-26549896|176-196
acaaattgtgaccggttctaaacaatcttacccaagttcaaaccaatttgattctggtgttgataatcttgagaatccgagaaaatatgtgatttggagttgtaacatgaattcttacattcttccaacttatatcgtcagtttcaaatctcatcttctcagaggtaacaacaatATACAACTTCTTCAAGATTCTgtgttttgtggttatgagggagaaattaatgttggtgtgtttttgtttttcaggtctaattggaagagcaaggtcaccatgtgttagcttctctgttcttatgtcaattctttcaaagtcacttgacgctgcaagaatgaacttgattttgactagttatgatgattttagggtatggagttatttctattcaaatccattagtaaatgtgatggtctctctc
>NC_003070.9|+|26557424-26557847|376-396
ggttgagattattagccgtgttcatcatcgccatttggtttctcttgttggatactgcattgcggattcagagagattgcttatctatgaatatgttcctaaccaaacattggaacatcatttgcatggtgaggttcttttttaccacttttctcatcagacaagattttattgtgtgtttttttttacttacatgggttattttcttgatagggaagggaaggccagtacttgaatgggctaggagagtcagaattgctataggttctgccaaaggtttggcgtatttacacgaagactgtaagtacttttgcaatgtttatgcatttcaaagttcaaacggaagctgaatcaaagcaacttaatttgtttatgTATGTTTTTGTTTTGTTTTGCaggtcacccaaaaatcattcacagggac
>NC_003070.9|+|2658795-2658936|28-48
gtgttatggagaaagtgagagagatagTGAGAGAAGGGATTAGAGTAGggaatgaagacccgagaagaattattcatgctttcaaagtgggacttgctcttgttttggtctcttccttctattattaccaacctttcggtcc
>NC_003070.9|-|26630820-26631349|59-78
aaaacttcaaaatggtgatgaagcggaaagccggcgggaggaatggtgaagaagaagaAGAAGAAGAAGAAGAAGACAtgtgaacacttttcgtcatcttcaagaaattgttttcagattttaacatctcttcttgtcccacactaaagtaagactttttagggttcttatttttagtgcaattcgccaaacaattaagacatttttgacttcagacattttttgggacacacaacacaactcttatcttaattagtttaaaaatataaaataactttagttaatgcgatttcattagaatgtggaatgtaaagacatagatttagataatgcaatgtttcagagggaacaaaattttacataggaacgcttaaccaaccaacgatattgtcaaacaagtcagtcaaaaatctttggatatttcttctgaagaactaaggaaagagcggtttactatgcactatttcgctcacaaaccggtgactttatagtttttgattatatcgatgtccgtccagtacattaaccca
>NC_003070.9|-|26631129-26631375|72-91
aaaaaggaagaaaatggagaaataccaaaacttcaaaatggtgatgaagcggaaagccggcgggaggaatgGTGAAGAAGAAGAAGAAGAAgaagaagaagacatgtgaacacttttcgtcatcttcaagaaattgttttcagattttaacatctcttcttgtcccacactaaagtaagactttttagggttcttatttttagtgcaattcgccaaacaattaagacatttttgacttcagacattt
>NC_003070.9|+|26786520-26786677|95-115
tctgaagcatgtgatctacatagtcgcatcatcggattaatagatcaacttgtgaaagaaaaagatgaatacgatgtaagcttcttctgtttctGAAATCTTGATGATGCTTGTTgaatatgtatttgatggaatattcctcatcgtgaacaggatgc
>NC_003070.9|+|26786543-26786745|72-92
tcgcatcatcggattaatagatcaacttgtgaaagaaaaagatgaatacgatgtaagcttcttctgtttctGAAATCTTGATGATGCTTGTTgaatatgtatttgatggaatattcctcatcgtgaacaggatgcactgcaacctatttttgaggagaatctgcaaattcagggaagtttggatatcctagagctgaatcgat
>NC_003070.9|+|26786581-26786738|34-54
aagatgaatacgatgtaagcttcttctgtttctGAAATCTTGATGATGCTTGTTgaatatgtatttgatggaatattcctcatcgtgaacaggatgcactgcaacctatttttgaggagaatctgcaaattcagggaagtttggatatcctagagctg
>NC_003070.9|+|26818204-26818354|25-44
tgtcgacgtagcatcctagtgactGAGGAAGAAGAAGAAGATGAgcttctttatcctctccgtcgtcgttttcgtttctctcgctttcttctctcttccgcattccgttgattcatctgtttccgcttcacaggatcctctcagactcata
>NC_003070.9|+|26822312-26822441|90-109
caccgaaggtaaagatagcagggacggtggaagaagacttggccagaacaaccggagagattagaagaagcagacacatgagtaagtccATTGAAGAAGAAGAAGACATgggacaaatgagtttataatc
>NC_003070.9|-|26834531-26835060|59-78
ccaaaaagaaaaaaaaaaaagaagaagagtcaaacctgagaatctcatctctctctgaAGTAGAAGAAGAAGAAGACGatgaagaagcgaacgatgtccgcgtggggatcggcgattttaatcttcataatacttatgatcgtcactcccacaatccctcaatctcaggcttaccacaatttcgccgatcaacgctccttcctcggtataaaattcacactcttctctcatcatcatcattttcttcttaaatacccttttgaatttttagggttttgatcttacaaatccattttctcagggattccaaattttttaaacgtcatctccaacttccctttcctcatcatcggccttattggtcttatcctctgcttttacccagaagattactttagctttaggtgcgtaattacatacttcttctttgtgaaatccagattcaaattagttaaagtctctgtgtattgaaacagtttgcgaggtgagaaaataggatggacttgcttttacatcggtgtagctgctgt
>NC_003070.9|+|26836899-26837084|124-143
attacattatcgattatagatggtgcagaccatttcttctgccaatcagcaagaaaagttatatatagctcaacaacaagcagaacatacctaacttgtaataataacagtgaaaacaaaaccTTTGAAGAAGAAGAAGAATGgtcaggaagaagagtgccaagagtgaggtaagaggcatgaagt
>NC_003070.9|+|26841697-26841841|95-115
tatctcattcttctcttcatcgtcgtcgtcggcgtcaacgctcagaatcggagacctaagaatgttcaggtggctgttaaggctaagtggcaggGTACTCCTCTTCTCCTTGAGGctgggtaatgcttcttcttacttttttgtc
>NC_003070.9|+|26920590-26920801|79-98
tctcctgaaattggagctcaagaatccatcttcttcctctgctatggattcagcacttttgatgtgtacggataagaaTAAGAAGAAGAAGAAGATGGaggctcctcctccatcgaagccaacgattgctccagttcctaaaagccaacttcttggtaaacttaaaggcttcttgggggttatggcggaggctaacaaaaagtctgaggcaa
>NC_003070.9|+|26920638-26920781|28-47
ttcagcacttttgatgtgtacggataaGAATAAGAAGAAGAAGAAGAtggaggctcctcctccatcgaagccaacgattgctccagttcctaaaagccaacttcttggtaaacttaaaggcttcttgggggttatggcggaggc
>NC_003070.9|-|26924062-26924174|68-88
gttctcagagctcagcttcatttgttcgttcccagaatcttagtcgcggtatcacattgcttcaagcTTTGGAGCTTAGATACAGAACaatttcaactaaggacgaagaaggt
>NC_003070.9|-|26936147-26936383|79-98
ttgaataaccactcgccgttcacctttcggaagcgccgataacggcaccaccggcacccaattccttccaggtgtggaTACAGAAGAAGAAGAAGATAcctccgtcgcctcgcatcttacgtttccaccacttctctgcttcgaattctggtccaatcggtaagtgagagctactcgacggttacggcggagatagagaggcagcgttctagctaatggcggtcctcggatgaatga
>NC_003070.9|+|2698797-2699304|301-320
attagtcatcctacgtttactttcactttccttgtattgtctttgtctataattgaacatcttaatagaaatttttgattagcaatgtagaatgacgctctataatgatttggatggagtatttatgatatcctctagttattgattagcaaatgtggtccattttttcaataggttgagctggtcattcttcctcgttcatcactagatgagactccacctgaacaacaaaaccaaccaccacctcctccacctcctccacaaaatagcgaatctggagaagaagaaaatgaagaagaaCAAGAAGAAGAAGAAGAGGTcagtggatgcagtacacattattctctcgttgaacacacgttcaaggttctaaagtagaaatcattaaccaatgtaggatgaaagcaatgaagaaaatgaaaatgagcagcaacaggaccaaatacctgaagagtttatatttgacgctgagggcggtctggtggatgagaaactcctcttctttgct
>NC_003070.9|+|2698955-2699184|140-159
tccattttttcaataggttgagctggtcattcttcctcgttcatcactagatgagactccacctgaacaacaaaaccaaccaccacctcctccacctcctccacaaaatagcgaatctggagaagaagaaaatgaagaaGAACAAGAAGAAGAAGAAGAggtcagtggatgcagtacacattattctctcgttgaacacacgttcaaggttctaaagtagaaatcattaa
>NC_003070.9|+|27022360-27022557|49-68
cttcctgttcttagtcgcggctggaaaaaactgtggtgagagagagaaGAAGAAGAAGAAGAAGATGAgtaataatactaataatacagagatgaataatctagcgatggaagaagaggatgaaggagagattttccttggtgaatccgatgtcctccgtgaaatcgatgtcgacgaagaaggtttttttttatctcc
>NC_003070.9|-|27034081-27034230|26-45
tggttatgtttgggttagtgggatgTTGCAGAAGAGAGTGAGTGGtgatggtgatggtgggtctactacgatggtggcggtggtggctcagtcgtcgtctgtgatggagttggttggagggttgggaccgttgatgagagtggcggttcc
>NC_003070.9|-|27034155-27034347|143-162
agcagtggcgttccatgtgccattgaattattggcttgtgatggtgaagcattggggtgttcctggtgtggctattgcgtctgttgtgacgaatttgatcatggttgtgcttttggttggttatgtttgggttagtgggatgTTGCAGAAGAGAGTGAGTGGtgatggtgatggtgggtctactacgatggtg
>NC_003070.9|-|27093073-27093231|27-46
tagaggagcaggaggaaaaagatgagAAGGAAGAAGAAGAAGATAAtgatctccgggatgaaatggatgacttcgccggaaagttgatcggatcggatcttttggatacatttcgagttcttaaagaatccatgaggaagaagaagaagaaaaagaaag
>NC_003070.9|-|27118842-27118982|31-50
cattttcagtgtttgatgcaaaagtttaagAAAGAAGAAGAAGAAATGGAgattacagaaatgggtgaaatcgatgagtgggaggaatggatgggattcgaaggagggataccatcaggtatttcttactagatatatatc
>NC_003070.9|-|27119575-27119735|105-124
aatagaccataccgtcgggtacaagataaaaaagggtccttcaccaaagtcccacaaaaagggaaagaaaaaaagatttgttataaacctaaaatgtttggttgGTGAAGAAGAAGAAGAAGAAacgatgatacgaaatttccggttcaaagctccgacga
>NC_003070.9|-|27217646-27218060|359-378
gggttacattcccccagagtatggacaagcttgggtagccactttgagaggtgacgtgtacagttttggtgtagtcatgctcgagcttctcacagggaaaagaccaatggaggttttcaggccaaagatgtcaagagaattggtcgcatgggtgcatactatgaaaagagatgggaaaccagaggaagtgtttgatacattgctgagagaaagtggaaatgaagaagcgatgcttcgtgtgcttgacatagcctgcatgtgtgtgaaccaaaatccaatgaaaagaccaaacattcaacaagttgtagactggctaaagaatatagaagcggagaaaaaccaaaataacagagaagaaCCTGAAGAAGAAGAAGAGACgtaactgtgtgtgtgccttccttccctacattcatca
>NC_003070.9|+|27220799-27221074|223-242
gagagaatctcgatcctgaagattacaaacagcctctgaaactgtaagaaagaagacagaaatggaaagaacgtagagaaggacaaagagaaccatgtgaggactcaaaggttttacttgtctcacaaaaggaccaatggatttagatctcatcttctcgtcaatcatggcgagaacaaaagaagaagaagaagaagctgagaaagattaagaaagcttgaaAAAGAAGAAGAAGAAGGAGAgggaaaagaagaaacaaaagacatgattatccaa
>NC_003070.9|-|27239667-27239892|72-92
ccctacaaaaccctaacttgctggccaaaccaaaaaaagagactaaacaaaaaaaacctaaaaccaccaaaGGTCGACAGAAGATAGAGATCaaggagatcatgctggagacccgaaggcaagtgacgttttccaaacgacgatccgggcttttcaaaaaagcggcagaattaagcgttctctgcggcgcacagattggtatcataacgttttcacgttgcgatag
>NC_003070.9|-|27239782-27239973|153-172
aatctcttgttcttcttgtcttcaatatggaggatggggaagcttcaacaatcactttcttaccaaccacggaaccaaaacccctacaaaaccctaacttgctggccaaaccaaaaaaagagactaaacaaaaaaaacctaaaaccaccaaaGGTCGACAGAAGATAGAGATcaaggagatcatgctggaga
>NC_003070.9|+|27268388-27268806|176-196
tttagtcttcgaatcctctttctcgtcttggtctatcaaatgcttgtactcttcaagactcgcaaatggagatttccgttttcttttctctttctttttcttcttactacgaccatcatcaccatcactatcatcatcaccaccatcaccagtaccatcatcatcaacgttgttaTCATCTTCATCATCAATCAGGtccatgtccatgtctgtgtccatctctgcatcgctcacatcagccacgagctcttcatcatcctcgccggctactccatctagatcatcatagtcatattcaccgccctcttcttccacagcattatcatcaacatcatccagcatattctcaatctcctcattgtcactctcatcaccagcctcgaattcaacatcactatcgtagttttctccaccatctc
>NC_003070.9|-|27268649-27268943|74-93
agatgtggctcctgaagatctagtcttccacaagttctatgtgaacaagatgaccagtacgaagcagtcaaagAAAAAGAAGAAGAAGAAGCTacctgaagaagaagctgctgaagaactttacgatgtgaatgatggagatggtggagaaaactacgatagtgatgttgaattcgaggctggtgatgagagtgacaatgaggagattgagaatatgctggatgatgttgatgataatgctgtggaagaagagggcggtgaatatgactatgatgatctagatggagtagccggc
>NC_003070.9|-|27268793-27268995|127-146
ttgacatgtcaaaccgtgtgattggagctgaaattctctcattagcagaaggagatgtggctcctgaagatctagtcttccacaagttctatgtgaacaagatgaccagtacgaagcagtcaaagaAAAAGAAGAAGAAGAAGCTAcctgaagaagaagctgctgaagaactttacgatgtgaatgatggagatggtggagaa
>NC_003070.9|-|2732626-2732833|34-54
ttgcttgcttatctcagttacggcttcagatttTTCATCATCATCGTCAAATTCaaaaagatgtaacatctcttctttggagatagtcctgtgcacttgttgtctatccactactctcgcagctagcccttccttggttacctaatcatattaacagatctgattcatgaatgtctctttgaaggaaagaaacagcaaaattcaacat
>NC_003070.9|+|27341124-27341323|29-49
tccattgcaatcactctcttctataaccTCATTTGGTGTTTATTCGACAatttcgattacccgatcctaatcaagctcgctgatacattcttatcattatatttcctaatcttctgcgatctccgtccaatcaccgtcgatttaaacgatggagaaaccacattacatttctggatctccggccaccgtaaaatcaaccg
>NC_003070.9|-|27360772-27361031|71-90
tgaaattgaatcacttgcaaaagcaaaattgattactctgttttggttttggatcagatcaaccaaaggaAGCGAAGAAGAAGAAGACTTtatacactctcgacgctattgatttcgtctgtgcagttttgtttctctatcagttagttttaaagatgagttcttcagagagtgtggaaaacgagtgcatgtgttgggctgcaagagatccatctggtcttctttctcctcatactatcactcgcaggtgagattcatat
>NC_003070.9|-|27383-27564|29-49
tactcaaatccatggagagagaaacaacAACCTCTGCATCCAGCTCATTgccaaaaagaatcgcgaactctgaaacttcgcttaggaatggatcttttgaagagccaaaatctacacatctgacattatacatgtataaatggaatagctttgagctctcacaaacttcctttccagatgaa
>NC_003070.9|+|27405607-27405755|31-51
ctgaagttacaacaagcgaaagaactagtaGTAGCCAAGGATGACTTCCCCttcttggtgggaacatgaacacagcaccaagatccactgtctcagatatggacagagaaatggtgcatgtctccacctccatgcatgtcattagactg
>NC_003070.9|+|27405608-27405872|31-51
tgaagttacaacaagcgaaagaactagtagTAGCCAAGGATGACTTCCCCTtcttggtgggaacatgaacacagcaccaagatccactgtctcagatatggacagagaaatggtgcatgtctccacctccatgcatgtcattagactgaccatgaacaagcatggctcggtttatcggagttgggaaacctgaaaactggaattcagtgtgtccaaagatatcagcaccgtcggaaacagaggtgatgtctgagccagaagtggt
>NC_003070.9|+|27485709-27485943|143-163
cactggtgaactacctgtggaaatgactgagatgaagaagctaaagatcgctacgctgttcaacaacagcttttatggagcgataccaccgggtttaggtgtgaacagcagcttagaagaggttgactttattggtaacaaaCTTACAGGAGAGATACCGCCAaatctatgccatggaaggaagttgagaatactcaacttgggttctaatctgcttcatggtacaataccagct
>NC_003070.9|+|27496613-27496862|168-187
tcccttctgaatctttaacttcccatgacgattgctccgacaacttcttccgcggctttgcgccaccatcgtcattagccactttgccgccgtcattagaggagggtttcgagcaaacgattgaagagagttttctggtattgattaaagtagcattgaacgaggaaGAAGAAGAAGAAGAAGATTGtaaaggtggaaacttgaaacgcagagatatgtttgcaagcgccattaacccaccaaatcactt
>NC_003070.9|+|27496722-27496871|53-72
cgagcaaacgattgaagagagttttctggtattgattaaagtagcattgaacGAGGAAGAAGAAGAAGAAGAagattgtaaaggtggaaacttgaaacgcagagatatgtttgcaagcgccattaacccaccaaatcacttcacaattaa
>NC_003070.9|-|27523311-27523547|141-161
ttttaggaagaaagtgggagagaagtttgaagagaagaaacgtcacgttgaggaaaaaagtagacagattgttgaaaagatgagaggaccttgacacaataacaaggagaagaagcttctttctttctttttcaggtttcAGACGAACACAAAACTGATAGacagaagaaagtcaatagattagagtataggtattggtacttgtattcatgtttggtaaaaagatatcgagcattg
>NC_003070.9|+|27544476-27544610|92-111
ctagtgagacggagaatagaagctgtgaagaatggaagacgaggaaagtgaagagaaaggaaatgattgaagtggttgagaagaggaaaatGTTGAAGAAGAAGAAGATGGctgatgaaggaatcgattgccaga
>NC_003070.9|+|27561244-27561662|376-396
acgttgcatcaagatttgccatttaccttttgaagaaactcatggatccgtttggcttctcctgaatcactaggtttattaaattgttgagttcttgaataggaaaagccagttccaacaggctgatccaagaatatcatgctcgaagtctgaggaaaatgatgatcaagaatatattgaatattgggttttgctgatcgtcatatcaagaatacacacacttttttgtattacctttgtccaagaatatgtagtagagaccaaagaagggagagttccattgtaaacgtcaagcttcatagttagaggccctgcttatacacatatatatatatatatatatatatatatatatatatatatataattgactaaTCAGAGACGCATAAGAAGGAGtttatcaatgttttcgatttcac
>NC_003070.9|-|27584666-27584923|194-215
acctctgcctctgagactggcttcactccgtaaccttcttcccaaaaaaacaacaaatcttggagcaggaagtaagcaaaaggaagttacagaaacggaaaagacgaaacagaaaagtaaagatggtcaagaacaacatgatgtaaaggtcggagaaagagaggtaagagaaggcttgcttgcagctgacgcaTCAGAGAGAGTGAAGAAAGTTTtagaatcttcggaagagaaacagaagctagagaagatgaagat
>NC_003070.9|+|27587321-27587590|72-92
gcaaccgtgttgagatcgtcattgatcatgagattctgcaagagacaaagcatttttaatgagttataagaCTTTCAAGAAGGTGGATGAAAatggaaacaagaaatgattcaatcatgacctctccgtgatggttaaggcgaagcagatagttcaacaaaggttctagtttatcggatttgcctccaagcttagaagatataaacttagagatgtaatcagctccttttccaatcgaagaagaaagactaagacgaggagatgtgaaat
>NC_003070.9|+|27622711-27622976|178-198
aacgtttgagtgcttcaacagctatggatgatatggttgcaacttggagacgaaaaagtagtgattcatcaagttctcatagttctgtgaaagataataatgcaacgtccataaaatctctaaactcatctccctcttctctgtcaaattatgcttgtgaagaaagaaagcatgctgATAAAGAAGATGATAGAAATGatagtagtgaaatagaggatgacaatgcgacagcacttgatgatgaagaggcagtggctgtccaagag
>NC_003070.9|+|2763216-2763634|24-44
gctacaatttttcgttcatttgtGTGAATTTGGATTTAATTCCAttctggctatattatagtaagacttgcaaatgatgcagggccctcaatatgtttgcacaactttctggaccttcgtatgcatggcttgtagcgggatacagtgagtaccttccccttcctatatactttctttgcaactattcctgacctctcttgtgttccttccttgtcagtatcgtacgctggtttgtgttaccttttctctttccatgatttactttatcatcttacatcttacatttacagttaagttatatgtaatttgtaaagtaggaataagtaacctttttgttaacggtttcctatgttcatcccacgattaagttttctgctatattgtaagctatcgagtctaaattagtttaaatatttgta
>NC_003070.9|-|27640209-27640463|65-85
gttgtctcctcacactgtaaaagacttgaaactcatataaaatctcaagcttctatctatttctTCTTTCATCATCATCATCATCactctctcttcttcttctctctattccatggctttagtacgtgaacgtcgtcagctaaatctccgtcttcctcttcctccaatctccgaccgccgcttctccacctcttcctcctcagccaccaccaccaccgtcgctggctgtaacggaatctccgcttgtgatctcga
>NC_003070.9|-|27645009-27645547|137-156
gtaagattataacaaacaaacaaaaaaaaaacaatttgaatgtttcgttcattgactaaattttcaaccgtggaaagaagaaagtaccaattctaccctcaattaataagtttaaggggataggggtccggaagttGGGGAAGAAGAAGAAGACGGaaacaatggcaattagcttaggtagagtcgtcgttccgtcgtgtaccatttctggagatcggctcttcatacctaacttctcggccatctgcagcgtctcttgtggacgaatcaatgtcggaaccggcgtaatttctgctcgtcgacgccgtgacattggcggggttttaatatctagctgtctctctacggattcatcttcttctccaccgtcttcttcttctgggccgaagacgaaactctatgtcagtggtaagttagttcccttccttgtttctgtttccaattcttcatcttgcatatatcccagttggtgaatgatgttactgtattttggaactttttggttatacaactgtgattcttcactatttcttcgagta
>NC_003070.9|-|27699989-27700361|72-91
cttcttcaaatcttcgtcgtcgttgggattagaaacggtggggggattttgaatctgatcgtgattattggAAGAAGAAGAAGAAGAAGGAcgacgttgaaagaaaagccaacgacgaacaccgtcgacgagattgccaccaccacccattgatttagaggctgataataataaattacagattttgtttttccgattttactctcagccaagcgtttcttcgtcaaatcatttccaccttattcgccgtttctcttgctgaattattttttttgctcccgaggagttgaaaacatgttcttcttctctactgttattttttttcctttaatttattgatatttatgtttcgtacttgctccagttgaatctg
>NC_003070.9|-|27700240-27700405|113-132
cgttgctgaaccttaatctgtcttagcttagacggatcggtaagcttcttcaaatcttcgtcgtcgttgggattagaaacggtggggggattttgaatctgatcgtgattatTGGAAGAAGAAGAAGAAGAAggacgacgttgaaagaaaagccaacgacgaacac
>NC_003070.9|+|2770861-2771045|126-145
atggaatcaacaggaattgagaaatgctggattatcgataggaaaattgcacctcccatcgtacctgagataaagaatcaacaatgaattcgagtaaaccctaagaagaagaagaagaagaagaaGAAGAAGAAGAAGAAGTGAAtgaggaaacaaaaattggtacctaagacaaagaaggcaga
>NC_003070.9|-|2771803-2771957|31-50
acctagtcatgtagataaacttggtgggagATTCAGAAGAAGAAGAAGCAgagacgatgtggttagggaaatcatggacgagcagaagatcccagagggaatcatcgcaggacaatcggaagagacggcgagaggagatagagatgcagcaaaga
>NC_003070.9|+|27721149-27721300|101-121
aaagatttgagataatctctgaggagtttctcagagaaaaaatgcttcagccaagtcctcctcactactcttcctctagagatgtcagacatcatcatcaTCATCATCATCATCATCATCAtctagctctgagttctaaagctagggttttt
>NC_003070.9|+|27721173-27721290|74-94
agtttctcagagaaaaaatgcttcagccaagtcctcctcactactcttcctctagagatgtcagacatcatcaTCATCATCATCATCATCATCAtcatctagctctgagttctaaagc
>NC_003070.9|+|27721212-27721383|44-64
actactcttcctctagagatgtcagacatcatcatcatcatcaTCATCATCATCATCATCTAGCtctgagttctaaagctagggtttttccactttcacttccctgtaacttctcctctagggtttcttttaagcttcaacttcactgcgccgcttcttcctcttcttcagt
>NC_003070.9|+|27721215-27721355|29-49
actcttcctctagagatgtcagacatcaTCATCATCATCATCATCATCAtcatcatctagctctgagttctaaagctagggtttttccactttcacttccctgtaacttctcctctagggtttcttttaagcttcaacttc
>NC_003070.9|+|27721218-27721351|23-43
cttcctctagagatgtcagacaTCATCATCATCATCATCATCAtcatcatcatctagctctgagttctaaagctagggtttttccactttcacttccctgtaacttctcctctagggtttcttttaagcttcaa
>NC_003070.9|-|27760101-27760333|77-97
agacactgttctccgacgtagaaacagcttccattaatgattttctcttcttggtatcgaattgtgaagaagactcTTCGTTGTTTTGGATATTAGAagggaagaatatcccttgatgaaaattattctcgagagattttccgggaaaatgatcagggaattgattatgaaagaaaagagaatcgagagaagaagagaaaggaggaggaaatgtttggaaatgatgaagcgtg
>NC_003070.9|-|27768165-27768310|24-44
tcgtatcgtgacactcctcctacCTCTTCATCTTCGTCATCATCatcataacgatcgtcaggaagatcttcaacgccatcatcttcctcttctattgatgattcactgcgataaggagaaacattggcagaagaaaagtgctcctc
>NC_003070.9|+|27768669-27768932|176-195
aaaattatgatttaaaatcaatgataaaccggttgagctaaaaatatgtggattgctttgctctttggctatagcaagagagtttgtgtccaatggaggaatcaagaatgatgtcgacgagatacagccatcatcgggctttgacatgagagagataaaagcagaggaattagagGAAGAAGAAGAAGAAGAGAGaggacaaatattcggagagtcatgcacgaatgggtcaacgtcgaaaagctcatcggaatggagaaactc
>NC_003070.9|+|27768761-27768882|81-100
atggaggaatcaagaatgatgtcgacgagatacagccatcatcgggctttgacatgagagagataaaagcagaggaattaGAGGAAGAAGAAGAAGAAGAgagaggacaaatattcggagag
>NC_003070.9|+|27779805-27779996|151-170
gatctcactatggacgtggagagtttacttgaggaagaacaactttgcttgggattcaaggaaccaaacgatgttggagtcatcaaagaagagaataaagtagggtttgagattaattgtaaggatttgaagagggtgaaagatgaagatGAAGAAGAAGAAGAAGCCAAgtgtgaaaatggaggatcaaag
>NC_003070.9|+|27779854-27780001|99-118
tgggattcaaggaaccaaacgatgttggagtcatcaaagaagagaataaagtagggtttgagattaattgtaaggatttgaagagggtgaaagatgaaGATGAAGAAGAAGAAGAAGCcaagtgtgaaaatggaggatcaaaggatag
>NC_003070.9|-|27897247-27897429|41-60
gtgaaggtaagaagaacacaaaggaagcagataacggaggAGAAGAAGAAGAAGAAGATGatgatgatgaagctgctattgacatggtggtcttgtattggactactggttcaacttatgcgattgcgttgatcggcattcttgtacttatgtgcttcgattgtccttggcgtcggacatggc
>NC_003070.9|+|27957506-27957680|125-145
tgtgagcacagtgattgcaggcacaatcgggtatgtagctcccgagtatggacaaacttggcaagccaccacaagaggagatgtttacagctacggagtattgaccatggaactcgcgacgggtAGAAGAGCTGTTGATGGAGGAgaagagtgtttggtcgaatgggcaagacgt
>NC_003070.9|+|28017715-28017892|120-140
aagcttagtctcatcattgctaaaattgagaacctcataacacaaactttacacatctgttatagaagcaagccagcaatgtgttatctttgggctcccatcattcctcaccatcttccTCCTCTTCATCGTCATCGTCTtcttctccctgaagagattatggtttcaaagattttca
>NC_003070.9|-|28018043-28018464|380-400
tattgttctagaccccattaagtgatcatattcttagtgaaattcttgtggtcatgaatatatgatgaatatgatacaaaaagttaaattctttccatttaactttctcttcagtttctttacttggtttactgatgctcaacataaggaagatgctggggatgagattcatgatgaggtacatactcatctactttctgacttgttatacgttatagaccgtttttattatctgcccaatttgaactccgaaatcttctctcggagcaggttgctgatattatcaaggaagatctctggtccaaccctctcacctacttcaacaatgtaaactatttatcatttcactttcaatcttgaatcctctttctgtagaggtAATAAGTTGCTTAAAGATTTTgttgatgtatgtaggatgctga
>NC_003070.9|+|28047848-28048039|109-128
ccttcaactccggcggccatgaactcacggcaaccgtcgacggcgtagcctccgatgttagcagcgtgattcttctgacactccacgtaacggacgttactgatctcgGAGGAAGAAGAAGAAGACGAagtagtagtccaagaggaagatgtgttggagtttcttgatctctgcttgattaccatctgtctc
>NC_003070.9|+|28102436-28102610|31-51
ggtatatgtgaacaacagagaatgagaagtGGAAAGAAGATGATACAATTGgtttgaatctctcttttgcttacccgtaatttatgtctctcaaacttgtccacgatgaagcgcgcaatgtcagaagatagaacatatccgggtccatttgcgtagggcggatagtcctcctctg
>NC_003070.9|-|28127560-28127684|25-45
tgatgatgtcctttcaagatcaatCTCATCATCCTCATCATCATCataatcaatcctccaagctttttgatcagtcagtttctctaacaaagatctcaatctacgtccaatttcttcttcatcta
>NC_003070.9|-|28131551-28131775|72-92
atgagaggtggtgaagctgaagaaggaaaaaccaaaaaacttagtcctaagagaatcctacaaaacgacatTGATTCATCTCCATCATCATCatcaacatcttcatcatcgtcgtctcatgatgtttcctcccttgatgacgacactccatcttccaagaggatcaaattagagtctaggggttaaatgattgagctcaatcttttctcacgttttctcttgatt
>NC_003070.9|+|28132615-28132820|50-69
aactttacgatccacgaaactatcatcaacggcaagaacatgtaactccGGTGAAGAAGAAGAAGATAAagaagaagataaatctctgagagccattgttttctctcgggaaagtaaacaacaaaacagatgaagaaacgtttaaagtttgaacgtcaaaggacgcagaaatcaatgtgaagaaggaagacgaggagttacataaa
>NC_003070.9|+|28189278-28189460|124-143
ggactaatgtcttcaacgacggcgacggaggcaacgacattattgagcttctcaactccgttccgtttcgacggagtggttactttcccagagtttgtcgtgttcactgacgaacgttccgagGATGAAGAAGAAGAAGAGGAatcatcagtcgaaactgagaaattggaatcgggcttcttc
>NC_003070.9|+|28205915-28206089|123-143
tttccatttcctcatcgtctgatgacacataaacatcatcttcatctgtgaacattaaagggatcatttcctttattttctttatggtcattcgcatggaatttgcatgacttggatcttctTCATCTTCATCTTCATCTTCAtcttcattggcttcaggtttttgcacttcttc
>NC_003070.9|+|28206010-28206203|34-54
atggaatttgcatgacttggatcttcttcatctTCATCTTCATCTTCATCTTCAttggcttcaggtttttgcacttcttcaccatcagcaccttcaggcctctcttcatcatcatcatcaacatcgtcatcttcatcttcagacaataatgtttcatcatgctgcacaccacgtttaagcttctgtaagagttt
>NC_003070.9|+|28206183-28206417|143-163
tttaagcttctgtaagagtttctctgtccctgcagcatcttgttgctcgagccacttctgatgcagttcattacgtctatctttatcagttggatcttccttaaattgactgacaatcatatccctgagatcatcatcgtctTCATCTTCGTCATCATCCTCAtcctcaaatcggagtaaatcattgtcactgtcatcttcctcttcagcatcctcatcaataaattttctaaca
>NC_003070.9|-|28217733-28217846|21-41
taaccatcacaattccagacTACCATCTTCATTATCATCGCcattgcttgatttgagagtgttctatgtcagaatcagtaatttcaaggtggatcattcgacacctgaggttct
>NC_003070.9|+|28219727-28219955|49-68
ttcaagaaggaagaatctgaggaagacgaggattacgaagagtacgagGACGAAGAAGAAGAAGACGAagaagctgaggtggttattaacagagagaagctgaagaagaaagttaggagcagtagtggtagtatggaaaaggagcaaaagatgaaacatgaagagttagaggaggaggagaagccggagatgacggtcaaggtagtggttccaccgccgtcgtctagac
>NC_003070.9|-|28234402-28234541|97-117
tccggtggaattggattaggggtttcgtgattgggtgattccggttggtttggaggaagagtatgagatgatggttgagaaggtgaatgttcacccATGTGAAATTGAAGATTTCGAattgatagaattagggtttttgg
>NC_003070.9|-|28366467-28366637|109-128
tcttcgaaaagggttggatcttgttgctctgaggaggagctgagagaggtttcttgagaggaggaggattagagattgatgatccagggacagagaaatcttggttgcTTGAAGAAGAAGAAGAAGATttcgaagtaggtttgtaaacagacgatgttgcagagagcttaa
>NC_003070.9|-|28366479-28366649|122-141
caccgccgttgatcttcgaaaagggttggatcttgttgctctgaggaggagctgagagaggtttcttgagaggaggaggattagagattgatgatccagggacagagaaatcttggttgctTGAAGAAGAAGAAGAAGATTtcgaagtaggtttgtaaacagacgatgttg
>NC_003070.9|-|28404675-28405117|339-358
aacagtttaacagggagtattccggatcagatttctaaggattcttctctagaatctctcctgcttaattcgaattctctatcgggtcgaataccggaatctttatcaagattgacgaatctaaccgcgttggatctttcgtcgaacagattgaattccactataccatcaagtctctctcggcttcgtttcttgaactatttcaacttatcaagaaacagtttggaaggggagattccagaagctctagctgcgcgtttcactaacccgaccgtctttgtcaagaacccgggactctgcggtaaaccgcttggtatagaatgtccaaacgttcgaagGAGAAGAAGAAGAAAGCTAAttctactagtgacactagcagtggctggagctttgttgctgttactctgttgttgtggttatgtgttcagtttatggaaatggcg
>NC_003070.9|-|28404676-28404821|38-57
ctgcggtaaaccgcttggtatagaatgtccaaacgttCGAAGGAGAAGAAGAAGAAAgctaattctactagtgacactagcagtggctggagctttgttgctgttactctgttgttgtggttatgtgttcagtttatggaaatggc
>NC_003070.9|+|28449993-28450152|32-51
gactattcattcgtgtctctcttcattcaatGTCGAAGAAGAAGAAGACACagagtttatcaatggaagatcaccgtgacggcaaaggcaagaagagagatgattttttcgatagcattgactacgaaatttcttctatcttattgcaactttcacatcc
>NC_003070.9|+|28477229-28477371|101-120
atttttgtatttggtaagacagtgaaaatgttgattgttgggttttgcagaatgtgaaagcagtctttgacgcagccataaaagtggtgcttcagccaccGAAACAGAAGAAGAAGAAAAagaacaagaaccgctgcgtgttc
>NC_003070.9|+|28490457-28490628|31-51
tccatcgttccaagcttttaaagaagcaatATTTTTTGTGTTTTGTTTTAAgttttaacacacaaacacattacctcgaattcgatacgtcatagtaattagcaactatggaacgatgtcgttctggtcatcatcgcatcatttcttattatctctcttcttcgttgatact
>NC_003070.9|-|28516-28676|110-130
atagcctcaataacctcaggttgtgcaagaagtagaagaaaagccggtcttgtacaacatatatcctagccatagaagtagctatctcataatacatagacagactttgCTTCTCCTTCTTGCACAACACcacaggtgacttgaggccatgtaagtcctcg
>NC_003070.9|+|28640705-28640861|102-121
ctggaagagttttcttggggaaggttcctgaatggactcctgatgtgaggtttttcaagaatgaggagtatccgagagttcaacatgctcaagactgtgatGTTCGAGGCACGTTAGCTATtcctgtgtttgaacaaggtagtcagatttgcttagg
>NC_003070.9|+|28688790-28688921|79-98
ggtaaagagatcaaatttcccggaaaaaaaaaggaaaagcaaaagcagtgtgggtttaaggatgggccacagagaagaGAAGAAGAAGAAGAAGTCGGtgggtgaattagtttttttgtactgtgaatgatc
>NC_003070.9|-|28688975-28689167|23-43
caaatcacgcaccatcataatcATCATCATCTTCATCGTCATCaccaacttcttcatcatcaccatcaatggaattccccaaaccaaaccacccttcaccctaaaaatcgtttcatcttttttccttcttctaattttttttaggtttttaattaacttttgcttcaagttttcttctatagatttcttactc
>NC_003070.9|-|28715950-28716214|69-88
cccatctgatacgttaccaagtactgtcatgagacatactgattacaaaaccttgaagaagaagaagaCAAAGAAGAAGAAGAAGAAGaacttacagccatggagagagcaacataacccattccatatttctggcaactctcaggatctccaaagggacctcctttttctttacaaacagctgggattataatcagtggcatattccccaaattccctgttttgtttcattcattaccacagtcataagcaaaacacaagttaa
>NC_003070.9|-|28716035-28716205|43-62
tacgttaccaagtactgtcatgagacatactgattacaaaacCTTGAAGAAGAAGAAGACAAagaagaagaagaagaagaacttacagccatggagagagcaacataacccattccatatttctggcaactctcaggatctccaaagggacctcctttttctttacaaaca
>NC_003070.9|-|28716991-28717472|288-308
tgatgaggctggacttgatcttctatctgtaagttacagactgtaagtccaaagttcgtatcaaaagacttataagtatatgttctctattatacttgatccaatcatctggaagtccaagaacaattcttgaatcaatggaacaaaacaatacatgtaacatgatgagtatgggggtctattctaagctacaagccacatgaagaatgttggccaaacagtgagtgcaatcgaagccaaagagtaagtccagagcataatcactgagcattcactctccccagttcCAAATAACTGAGTAATTGTACctgcaagagtaagtgaaactaatgaagtgatcttatctgaaagaagtaactgtattttttaaagagttggtttcagagcaatgaacctagattcatggctggtgggacagcatattgaagaagaagaacgaattggtataagggctctgatgtaactaaatccaacttatatgc
>NC_003070.9|-|28797537-28797707|122-141
actacagccgaagaagaaggatgcaaagggtaaagcagcagagaagaaaattcctaaacatgttagagagatgcaagaggctcttgcacggcggcaagaagcagaagagagaaaaaagaagGAAGAAGAAGAAAAATTAAGgaaggaggaagaggagcgccgcaggcagga
>NC_003070.9|+|28816678-28816911|144-163
tggaatttagtgttttcaagaaagtttttaggattcctgatactgtcgatttagacaagattaaagcgaggtttgatgacgatgatgcgactcttacgatcacaatgccgaaaagagtaaaaggaatctctggatttaagattGAGGAAGAAGAAGAAGAAGAagaagaagaagaagaaagagtggatgtgagtgaagctgagcataaagaggaaacagagaagggggaactaa
>NC_003070.9|+|28835830-28835981|108-128
caaatgaattaccgccttttttacccttcttagacgcatgcttcttacccgtaaaacttataactggctcatcatctttgtcaccatcagattcattatcctccttcTCATCTTCATCATCAAGCAAGgcaaagctaacagaaccaccgccc
>NC_003070.9|+|28838513-28838840|240-259
ctgcagccaagaaaaagaaaaagaagaaggagaaagaaaaggaaaaaaaagcagctgctgctgctgcggcaacctcttctgtagaggctaaggaggaaaaacaagaagaatcagtaactgagccgctacagccgaggaagaaggatgcaaagggtaaagcagcagagaagaaaattcctaaacatgttagagagattcaagaggctcttgcacgtcggcaagaagccaaagagcgaaaaAAGAAGGAAGAAGAAGAAAAattgaggaaggaggaagaggagcgccgcaggcaggaagagcttgatgctcaagctgaggaggctaagcg
>NC_003070.9|-|28889301-28889818|59-78
ttaccattgcaagaaaccagtagtagcagcagcagcagagaacacaagaagcagaggaAGAAGAAGAAGAAGAAGACTgttgagatgatgatgatgataatgatgatgaggagcaacaatggtaactacgagaagaacattcaaaaaccagggcaccactcagaaatgatttcttacatcaatgggcaaagacaaaccaaaacataaaaaccgaaactttaattaaaaaacaaagccctcagatctcatagctataaatttgatcattcacggcttagagtaaatgggtaaaatccggcaacctaaaaaatccctgaacaccaccgtttcgcatccgacgcacgtgtgagacggatagatggtaagggtggaagtgtgcgcgtgtgaatgtcgtcggagacgaaacgacggcgttcaaggctattaggttaaaacaacacgccggagattacccaaatacaaccgctctataacataattttatgcatcattgggcaaatcaaacaacaacaaaccaa
>NC_003070.9|+|28911173-28911355|124-143
cgaagaagattcggggaacatcaagctgagacatggtggtcggagaatcgggaaaaagtgtacgaaaaatataatgtaagagtatcggaaaaatcaacggcttctcaaacgcatagagacagaGATGAAGAAGAAGAAGACATtcctcactagtagtcagtctcctaataacatttgtatgat
>NC_003070.9|+|28923348-28923485|38-58
cctgtgagcaagccgagcaaactcatcatctgattcgTCATCTTCATCATCATGATTGatgtcaacaatctgaactggaggaggagctctagtattccttccatttgaaggaacagagccgacatttgcgatatcatc
>NC_003070.9|-|28978379-28978502|83-102
ctcacgcgaagaggaagaataaaacgagtactttcgaaccgaaaccgaataaagtcgaagagttgatcattgaagaagaagaAGAAGAAGAAGAAGAAGAGGagatagttcttcccgaagagat
>NC_003070.9|-|28978386-28978525|93-112
gactccaaactttaccttcaaaactcacgcgaagaggaagaataaaacgagtactttcgaaccgaaaccgaataaagtcgaagagttgatcaTTGAAGAAGAAGAAGAAGAAgaagaagaagaggagatagttcttcccg
>NC_003070.9|+|29069696-29069903|155-175
tgagagctgtctgaggatcaagattgagtgaaaacagagaagagacatgagaaggtgtatagaaggggtaagagattttagagatggattgttctgccaatttggttcggagacaattgagagtaatcggcatggaagattagaggggttagacTCTGCTGTTGAGATAGTACTTgtaactttgtaagcagagatgcggcggtggata
>NC_003070.9|+|29083460-29083693|72-92
gctcgtagatatcacaagcaaaagaagcacaaagctgtggatccatcaagtcactatcaatgttaacaatcTCATCATCATCATCATCATTTccatcatcagtagtgctctcgaccatgtaatctacaacgtggttcgtcaaagagtcatgagtggaaattgacgggtcagattgagtaggagaggcatccaaggataatgcaggtgaagaacatagaagactatcatcgcttt
>NC_003070.9|+|29092461-29092617|102-121
cgttccagaacacatatgtgtctactacatctattcctccagattttgcctttgctatcaaggacggccacatctgcaagttcgatttcccattaatatttGCAGAAGAAGAAGAAGACAAagagatcccgccaaattttattggaagtttcatacg
>NC_003070.9|-|29097635-29097961|21-40
tgtgacagaaaaaaagaagaAGAAGAAGAAGAAGAAGATGaggagaacaaaacttacacaacgtagacatgtcctccccacccactaagacaatcgcggtcaactgaagagagaagtgcttgtgaaattgtctcgaatagttcctcagcttcctgaaactcaaatttgttaagtctagttatatgcttttcatttcatcacgagtctgtttacaatgcacttcttagaatgatgaccttgaaattcaaactttatcgaagcagtactatggcagggaagtaatcgcaatattgaaacatcttaatcctaagccaaattaaaatatac
>NC_003070.9|-|29097848-29098102|153-172
atccatccttcccttcaggattctctccttcacctcctttggtgttctggacaacatgaccatgaaagaatgttactatcttatataatacatatccttagaagataagtgcacatgaggtatattctgtaagaagccagatgtgacagaaaAAAAGAAGAAGAAGAAGAAGaagaagatgaggagaacaaaacttacacaacgtagacatgtcctccccacccactaagacaatcgcggtcaactgaagagaga
>NC_003070.9|+|29144282-29144513|28-47
actggcattgaaacagcagcagacgcaGTAGAAGAAGAAGAAGATGGagatgtttctttggttggtttgatggactcaggatgatttcttgtcatgaaagtttcgtttttgtgaaccttccaactctctgagttgctgctgctgcttacaccatttgcagccattggaattatcggtgtatcggttaagaaatcttcaagtgttgcaagggactgcaactgtttccccaatg
>NC_003070.9|-|29178821-29178976|100-119
gtgccctaatttcagtaacccatgatccccaacttcgcatcctcacacctttatacttctttatcttgttcttacaagattgatgacgtagtgccgacgTTGAAGAAGAAGAAGAAGATgaagaatgagagagtgatgatgaggaagtagtaactt
>NC_003070.9|+|29253719-29254203|402-421
gggattttagggttagggttaagtgttttctcgttttttcatgggaggtgtgggagtttatggtggtggtttgtgtcggttatgaacgttgaccaatgccagtggcggaagaagatgatgggtaggggagtggacggaggttgtggtgctgaagagaagccttatcgaccatttcgtagggttgcgttagataaggagaatgggtatgaggatatgggttcgttggaaatcgatttcttagctcaagctagcaaaaatctatctgagaggtctccttttgatgttcctgaagatggttctacttctgtgttaagtgtgcctactctacctattgctttagctaatttgctgaagaaccattcggataataagaaacggcataagaagtctcattctggtgcGGATAAGAAGAAGAAGAAGTcttctaggcaaggggataagttgagaagtgggagtatctggcttgaacatgaggactactttag
>NC_003070.9|+|29254101-29254220|23-42
agaagtctcattctggtgcggaTAAGAAGAAGAAGAAGTCTTctaggcaaggggataagttgagaagtgggagtatctggcttgaacatgaggactactttaggcgcttagattttcctg
>NC_003070.9|-|29269710-29269849|95-115
gcatcaccatttcggcagttttagcactcaactgttccatcattcttttctcagcagcttctcgggaagtatcagtttgccactcgacaccatcATCATCATCTTCATCCTCATCcacctctagagcattctcatcatgc
>NC_003070.9|-|29272329-29272513|144-163
tagagtgaaggacagggatctggacggaggctccagcacaagcgcgccagatcgtcgggtctacttcacggtggttgatgtcaccggcggttgccgacggcggtgacataggtatttgttttcagtgtaaacgaagtcagcgaATGAAGAAGAAGAAGAAGAGgtaggtactgtttttatagaga
>NC_003070.9|-|29286969-29287088|25-44
aggatcaagtcgtcggtgaagatgAGGAAGAAGAAGAAGAAGATtgtgttgagtagcacatctgaagctgaaaaggttagtataccatatctcccagacgatctactcttgaattgctta
>NC_003070.9|-|29286987-29287189|127-146
cccagcccaatagcattttactgacccaaattgttgagattagcgaaatagaaaaaagcatttgtcggagaagaagaactgtgttggtcggtgactgccagaggatcaagtcgtcggtgaagatgaGGAAGAAGAAGAAGAAGATTgtgttgagtagcacatctgaagctgaaaaggttagtataccatatctcccagacgat
>NC_003070.9|+|29332741-29332969|145-164
tggcgaatcctggaccgttggtgataggcaagctacacttgtcgcactttgccgacatgttaggacaagacaatatctatctaacggtggctgatgccgtcgaggcttgctgtccaaaactctccaacgaggtctgaaatttacAAGAAAGAAGAAGAAGAAGAaaatgaagataatgacgaagaagaagaaagatatgctcttttaaatgttgtaacagtagagttaa
>NC_003070.9|+|29335834-29335978|98-118
actgtgctcctcctggtagctgtgatcaactagaagatcagaggaaaaaggaagaagttttccataagtctgtcttcacttctgctgtaactggtcaAGGAATTGAAGAGCTTGAAGAtgcaatattggagattcttggtcttga
>NC_003070.9|+|29350380-29350599|63-82
cacaccacacgattataagaaaacgaaacttagaaaacaaatcaaagcttttgtctctaattCTTGAAGAAGAAGAAGAAGGagaatgactcaccgggattgtgatctccgaatatgatttcagaaatagcaatccctccagcttctccaggataaccagcccatataatgcttcctatcttattgttattcgcagcaaatgaaatatcgacaggaccgc
>NC_003070.9|+|29350423-29350546|23-42
aaagcttttgtctctaattcttGAAGAAGAAGAAGAAGGAGAatgactcaccgggattgtgatctccgaatatgatttcagaaatagcaatccctccagcttctccaggataaccagcccatat
>NC_003070.9|-|29364866-29365288|376-395
tctcagccacccattttccccagtgacgttgcctcacacctctgtaaagcttcgtcggcttcgaaggaacacctgaaccgtaagcgaaacaagatccagcgactccagattgcttcatcagtaacggctttgggctgagaagattcgagaaagagttgttgttgttgtgatgcgtcggaggaagaggatgatggatctgagactggatctggtggatctgagaagaagagaggttgttgagtccgattaatgacccggtttgttgaagatccgacccgtatgaaaacggttgggtcaagaacgttgaatccgggtaataaccggggagaggagggagagaaaacgcagaggggtgaagaaacgcagacgcagacgCTGCAGAAGAAGAAGAAGGAgaatcggaaacgcttttgataaaaggta
>NC_003070.9|-|29392184-29392602|176-196
cgtttggcggcggaaccgctggttctgtctctgtgtcttcaagatcgcgtttctcatcacacttgttgttgttcttgtcgtcatctttgttgttctgttcctcttgtaaaaccataaaccatttagagaaaacagtctttgaattctcttcttcttctccttccactacctcttcTTCCTCATCATCATCATCATCttcttcctcatcgtcgtcgctagtgacatcagcatgtcggaaatcaccaaaacacctgaaatcgaatttgatgtttctaagacaagtcaagaaacccatcacatctttcttcaacccaaaaaacttgctttgcgatctattatcatgtatcctctcaatctcttccatcaccgattgccagttctttcctctccctccgcatttacttggccggactttgatc
>NC_003070.9|-|29404892-29405106|174-193
aacggcggagcgagaagcggaggaaggagaatccggcggtggaacttccgaccaagtaagtagatctgcggtcgatgtgtgtggctttctcaccggagtacttctctccatactctctcactcactagtcactagcaagcaaacaaatcgaagagaatgagaaaaatacagagAGGAAGAAGAAGAAGAAGATtagtctctctcttttcagcttc
>NC_003070.9|-|29416918-29417091|125-144
agtggctctgagtcggagcatttggaggagatagagtcgaagaaggaagaggaaacgcctggtggttcgagaaacagaccaccggtgctgaagaaagcttcattggatagatcgatagagctggTCGAAGAAGAAGAAGAAGGAtcgtgaggatagatatcgagtcctgacatt
>NC_003070.9|-|29433135-29433258|83-102
aagctcgagtaatagaggttgaaagcagcagtgaacaaagacttctcatctgccaaaaaccattcaccaagcgacaatcaatCTGAAGAAGAAGAAGAACATagacacaggtttttctccactt
>NC_003070.9|+|2945753-2945945|143-162
ctcacacttgcgaatatctccaggcaaattcccaacgtagatcgtacgattccatcggctactcatctgatacctcagagcagaaaattagttcctgtaaaaatctagaagagaagaaattgattactggaaaaataatttcGAGAAAGAAGAAGAAGAAGAtgttcgagaaagcgttagattgttctggaaa
>NC_003070.9|-|29464790-29464988|21-40
caaatctggcagagaaaaacAAAAGAAGAAGAAGAAGAAAaactttcgatatggataagagctgtaactcctccggcgattcctccgccgtatccgcctctgcaacgagtagtaccggtaacaatacaacgaacagagatcattacctgagacaactcaataagctgtctcataagatatcaaaaccgacgaactcttc
>NC_003070.9|-|29475784-29476039|153-173
ccatagcttcagaattataaagtttaatgtcataccttgtctttagggaatacatcaaaagagcaagcttgaaatcttcaggagagttataagtcttctccaatgctagtaaaatctcaggatcaccaagatcatttcgagctgcctctactCTATCATCATCTTCATCATCAgaggacaaaggatctggaatcttgtcttcatcccatatatcatctaccctgtcattgtcactagcttcttcttctccattagc
>NC_003070.9|+|29506943-29507094|102-122
agtcacaatcataatcacaatgtcaacgtttcttcatacagtatgcttcccggaaattgtgacagttactacgacatagaacaagaggtagatggcatagaCAACCATCATCATCATCGTCAtcattacgagatgggagaaacaggaagcag
>NC_003070.9|+|295315-295513|152-171
tcagctctctcaagcaagcgatcgaggccatagatgctgcaaaggatacttcaatcaatctatcgtcgttgtctgtggcgttatccgccgcgagtcgtgagatgaagcaaaggaaggagaaatctcaccgtaggcgagaaaccaggaagagGGACAAGAAGAAGAAGAAGAagaaggatagtaacaacaatacgaagct
>NC_003070.9|-|29533736-29533886|99-119
caatgtctttcaacatttttctatggtcaccaggaggattttgtgtaagctgagatttattcaagaaactgtatcctttgattaacgttgatctaatcTCATCATCATCGTCATCAACAtcttgataagctaacatgacttgaagtgagaa
>NC_003070.9|+|295435-295617|41-60
aatctcaccgtaggcgagaaaccaggaagagggacaagaaGAAGAAGAAGAAGAAGGATAgtaacaacaatacgaagctagtgatcggaacaaagccggaaacggatgcagaattgcgaagatggttttcatacttcgacaaatcctttaaactatcattgccgagaaaggtgaaactaacat
>NC_003070.9|+|29685296-29685474|123-143
acctgtagattcaaagaacaatggttcatttcttgttagtttggatttccgtgaacaatttcagataaatcgtaatcgctagtgtaccatgaaccatcacgtgtttgcatgttttctaggtaTTCCGCAGCTTTCTTGATGAAagcggtgatctctgttgtcctgtgatcagggtagag
>NC_003070.9|+|29685313-29685478|106-126
acaatggttcatttcttgttagtttggatttccgtgaacaatttcagataaatcgtaatcgctagtgtaccatgaaccatcacgtgtttgcatgttttctaggtaTTCCGCAGCTTTCTTGATGAAagcggtgatctctgttgtcctgtgatcagggtagagttgc
>NC_003070.9|-|29716584-29716764|29-48
cgagctttaaaccaaggatgccactttcCAGAAGAAGAAGAAAGAGAGcaatgccagccttcttcacagatgacaagagtgttgagagattcaggtttgatggggtttggttggctgatcttctgattctatctatacatacacacacgcgcacacacacacttgcccacttctatttttg
>NC_003070.9|-|29716649-29716886|30-49
ttcatccttctctcgaaggtaacacctttTGGAAGAAGAAGAAGAAGAGccagttagagagagacagattgtgaaattagcttagattggtatttaacagtcacgggtcagggattaacatgcgagctttaaaccaaggatgccactttccagaagaagaagaaagagagcaatgccagccttcttcacagatgacaagagtgttgagagattcaggtttgatggggtttggttggct
>NC_003070.9|-|29716685-29716876|21-40
tctcgaaggtaacaccttttGGAAGAAGAAGAAGAAGAGCcagttagagagagacagattgtgaaattagcttagattggtatttaacagtcacgggtcagggattaacatgcgagctttaaaccaaggatgccactttccagaagaagaagaaagagagcaatgccagccttcttcacagatgacaagagt
>NC_003070.9|-|29716690-29716819|90-109
attgtgaaattagcttagattggtatttaacagtcacgggtcagggattaacatgcgagctttaaaccaaggatgccactttccagaagAAGAAGAAAGAGAGCAATGCcagccttcttcacagatgaca
>NC_003070.9|-|29737065-29737220|98-117
caatggtgttgcagaaagtgagattgttgatgttagatggagaagttcatcgatcaactcctttgatgagcagcagctcttcctcggcttcacatcgCGAAGAAGAAGAAGAAGACTcgcttgacgatttccaatgacataacacttaagcttgag
>NC_003070.9|+|29752787-29752920|33-53
ttcaatctaacagagaacaagacgccgaattcAAAAGAGCAGAAACAAAACAAatccgagaaaaaagaagaacaaacctgtagaattatctccaaatttcttaagatcctgagttacgggagcttgatttaaac
>NC_003070.9|+|29839846-29839993|31-50
gcaagaggtctatgcaggcgcgagcaatggTTCTCTTGCGGATAACGGTAttttgattagtggttgccaaacagatcaaacttctgcagacgcgagtcctcaaggtcatcctgaaatggcttatggagcattcaccaatgctgtgcag
>NC_003070.9|-|29861528-29861758|171-191
cctgatagacgcaagttgggtgcaattctcttgtaacatgctaagacctcttcgaagccatgacatggagaattgtcgctatggaaaccgaacacttcctcgtcatgagttgttgctggatagtgcaagaaaacagagtcttagaaacagagagtgaactgaagatgataTTTTTGGGAAAGAAAAACTTAcaatcgccaaagccgaaacaagggatgagattgtcttcat
>NC_003070.9|-|29893328-29893499|43-63
aaatcccacctgaaatttgtaagcgaagaacgattatgctttTACGAGGGAACAAGCAGAGGAagagctcagaagaaggagccaaatcaacatacttttcgaccaagtgtatgaggttttccagttcttctttggaccctccaacatcaaagaagtcgtctacaaccgttgt
>NC_003070.9|-|29957162-29957298|95-114
gatattattaggcccataaaagcccaaaacggaaagccacctgagaagcagtggggacgcagattcctataaaaagcaaaatgcgtcctcggaaAGGAAGAAGAAGAAGAAGTCtatctcacgagttcccgtttcgt
>NC_003070.9|-|30015903-30016249|87-106
ttataatatatatatatgcattcagataaaaagaaaattctaattgctatgtctgtccctaattataatgctcgtaagaagaagaaGACGAAGAAGAAGAAGACTGactggtaggagggagagaaagaccagttggaggagagagtgagcttgaagccgtagatgtctgccactccctcctcagtagcggtcagcatcaccgccatggccgtggctgaagcagccaaacaacctcccctgagagccacctgcactagctccttaattcccttcctcctcctcttcgccaccacctctcccccttctccattactcgtcattcgaaccctttctacgttgtttgtttg
>NC_003070.9|-|30018416-30018639|72-92
gaccttccgccgccatggaagccaccacaagggcacaaatgcagagcattagtgttagattacaagtagatCTCATCATCATCATCATCATCttcttgttcttttgtaagtatatagtatgtttgagaggaattcgtacgtagctttgatggttgtgtgtaaaaatgaaggtggctggctctgctttatataaacaaggagaaggaaagtggcggttgagctct
>NC_003070.9|-|30018529-30018744|174-194
caccgatgtggaagcggttgctgctggcccagtggctgtaaaccgctgaatcattctggagtgggactctccacccgaactcgtctccaaccttgaaatccctaggaccttccgccgccatggaagccaccacaagggcacaaatgcagagcattagtgttagattacaagtaGATCTCATCATCATCATCATCatcttcttgttcttttgtaagt
>NC_003070.9|+|30080129-30080309|42-62
catgtccccatgtcctctcgaatctgtgacgatagtcgtcgTCATCATCATCATCATCACTGtcgtctgatgatgactcccttttctccttgtttttggtcacccgggcttgatgctgatcatcctcctggtcgtctctgatgcagagggatttgaagttttcctcaagaaaacgatcaat
>NC_003070.9|-|30082869-30083018|53-72
gctcagaagagaaagcccgactttgtgagaaagccatttgtttcggtggaggGGTGAAGAAGAAGAAGACCTggggctaaagaggccaccaaagactccaaaatcaaggggagaagtagggctcctaccgggatcagagtctcctccttt
>NC_003070.9|-|30097740-30097896|100-120
ttcttcttcgtgattaggtgcgatatgaagcaagccgtgacaacaggcgtcatcatcatcttcaaggtcaatatcgagatcagggattggaggaggagcAAGGTCATCATCATCATCATCaacaaccagctgctcttccatctgaagaccatcaaat
>NC_003070.9|+|30110517-30110781|224-243
ggccaattcttcagctttcttctcctcagaagatgcgaaagagtataagctcttcatagcagcattaaaatcacttccattatcttctagtgccttgacgagaacctgagaaagacttgcaaatctagttaaaccctagatactgtacaaaatttacttacaaccaatcgcataaagaacctgtgcaaccgagacgtgaattttcgatgctcaatttacaggcGGTGAAGAAGAAGAAGAAGAgagatatcggagacagatgcgt
>NC_003070.9|+|30181725-30181914|46-65
caaggttcaactagtagtgatgaagatgagggaaagctctccgctGATGAAGAAGAAGAAGAAGAactagacctcattgaaaccgacgttagtagaaaaacagttgaaaagaaacaatctgagctatttaagaccattgtctccgcacccggtctgtctataggtagtgctcttgataaatgggtggaag
>NC_003070.9|-|30261766-30261912|31-51
caggtgctgattcatctcatgttttgtaatAAAGAATCCAAATCCTTAGAAgtcttagtgtgaatcttttggtttttgtatgcagctttgcgtatggaacacggatggatgggagaagcagaaaagcaaggttctgcaaattccaca
>NC_003070.9|+|30261821-30262001|42-62
cgcaaagctgcatacaaaaaccaaaagattcacactaagacTTCTAAGGATTTGGATTCTTTattacaaaacatgagatgaatcagcacctgagcgtctgctccagacgaaaccagaacgtttaatacattggagaaagcgaggccggttattctcttagaatgtcctttaagcttgctct
>NC_003070.9|-|30311909-30312082|46-65
ccagaaacgtagacaacggaagattcttgtgatttagtagcagtgGAGAAGAAGAAGAAACCAAGaagaacccaaatgggtagcaaatgacgaaggagacacatatttaattttgttgtctggtatcaacaaatatgcagagaaaagacaaaaagagagagagagagagataaa
>NC_003070.9|-|30311985-30312164|123-142
ggaaaggggaaactaataagtacctggggattgagctcccattcgtggagaagcctgagaaatggggatttcgggggaagcaccagaaacgtagacaacggaagattcttgtgatttagtagCAGTGGAGAAGAAGAAGAAAccaagaagaacccaaatgggtagcaaatgacgaaggag
>NC_003070.9|-|30349080-30349226|38-58
actcatgaacaaaatcttcaggacgtttgatatcagaGACTTTCTTCTTCTTCTTGCCggaattacccaactcaagttgcttcttcctgataaaggcaagctcatctctgttcttcctcttcttcagtactatctccggtatgtaat
>NC_003070.9|+|30349097-30349391|72-91
gtactgaagaagaggaagaacagagatgagcttgcctttatcaggaagaagcaacttgagttgggtaattcCGGCAAGAAGAAGAAGAAAGtctctgatatcaaacgtcctgaagattttgttcatgagttcagggctaaggtacacttctttttttccagattctctgaaaaacttttgctttgtctttttccattcgttttactgcctcaagttctgatttttgcttcttgacttttgtctacaccttagaagaacttgtttttgcttattctttgagttaaattaaagctat
>NC_003070.9|+|30393598-30394040|86-105
gtgaaaacagcgtgcacgaccgagaaggagaagcagcgggagaatttagcttcagaagaggatggagaaggaaaagcaatagcagCAGCAAGAAGAAGAAGAAGAacaacaatggatcgatggggagtgagatgtggagtggtgatttgttcagccgtgaattaagcagcacgacgagtatgagaggaacattgtgttacatagcaccggaatatggaggcggttgctgttacttgatggagaaaggagatatctacagctttggagtactgattctagtgatagtctcgggtaggaggcctttacacgtccttgcatcgccgatgaagcttgaaaaagcaaatttggtgagctggtgtaggcaactggctcagtcagggaacgttcttgagctggtcgacgagaaattgaaggatgggtataacaaggaagaagcaggattg
>NC_003070.9|+|30397129-30397347|47-66
ctgataaaccctagaagaagaagaagaagaagaagaagaagaagaaGAAGAAGAAGAAGAAGCAAAacctgtggagatcgagatgggaaatgagagcaagagcaatttgggaggaggaggaattagggcaaagatggagcactatgtctacagtggggagaagaagcacgttttggctgggatcgggattatctccatcatcttcggaatcccttggta
>NC_003070.9|-|30404340-30404564|75-95
ccggcataagaaaatatgacaattgctttaacgatcggaggaaacgggttttcgggtctaccaggatcgtcgttTTCTTCATCATCTTCGTCGTTtcgattaaaaaacagcagaagaaagaacacgaagatgctcaacagatcaaaagtcgtttgttcttcttcatcttctgtaatggatccgtataagactcttaagatccgacccgattcatctgaatacgag
>NC_003070.9|+|30416005-30416228|70-90
tcttagaatcagctacagaatcagacgcttcaaaaatctgagggaatcttccgtgccaatatggagagaTCATCATCATCATCATCATCGtcatgtgataaggtaatattgactggatcagcaaattcgccgacgaattagagtggaatctcagagggaatttttttctacgatttgtctaatctgattcgaaattttgtcttgtggtgatgacgatgaaatag
>NC_003070.9|-|306880-307097|50-69
aagtggttatagtcatagtcacagcgagccagaagaatcaattgttgtaTTGGAAGAAGAAGAAGAGTCtgttgatccgttggatggtttaaatgaacctcaggtgcaaaatgataatggtgactgcttcttgctaactgatgaatgcataggacttgttcagtctgctttccctgatgaaacagagcattttctacatgagaaggtaatacattgga
>NC_003070.9|-|3086193-3086430|138-157
ccgtgattggtgatgtgagtaagaagcttctcgtcttcttcaggagaccaaagccctttcctcagcttttgtttgtaacagcaagaatgtctccccatttagttattcacagctgcaatgctgtgcaaagctaacagTAAAAGAGAAGAAGAAGAAAgctctattttttctttacaagtattgaaagaaaaaaaagttgtgagcagagagaatgtattagaaaaacttttgaaggtta
>NC_003070.9|+|3096145-3096324|72-91
ttcaatgatgctttcaagatccgaatcatcgaggatcttgcttagttgcttctgacataacgcgctagtttGCAAAATCCGTCTTTGCTCTggtcctaattcagtaccctctatcattttccttgtaaacatgatcccagatagcggattcctgatctgtctttttatgtatgctagagc
>NC_003070.9|+|3126833-3127030|132-151
aaccaagtgatatggtcattcaattcaggtaacaagacatggcacaaaatgtgttccattaatctggatataacttctcgttggtttggtcctactcaagtatgcgccgtcttgccactagcacttttggaTGGGAAGAAGAAGAAGAAGAaaaagttgttgttttattgtcgtgtacgaaaacgaacaatggtggta
>NC_003070.9|+|3146449-3146988|430-450
caagagcttagagcagcggttgccaccagcgtcctagcttcaccatcttcgatctctccaccaaccccaaactcatcttgtaaactgcaaactctcttctgcatttcttcaacttcattctccaaattccaatacctatcataggactgctcataagaacttctcacaaactccttctcagtctgcagcaccaagatccccttatggatcttatcgatctcctccaatgcctcttctctactcaatccggaactcaccaatgcagaagatgtttccgaactttgcaaaacaccaggttcctttctcgacaacaccatcagagattggctcttgaactctttcttgggaacctcagggacttgtggtatgttagttccactgggaatgagatgaagatgcttaggtggtttcttgggattatcatcatcaTCATCGTCATCATCATCAACAagaggaaatggaacatgttcagggaaagcggtagcgatcatatgattggcactttgaagttctgtggacaaatgatcatagcgttctgct
>NC_003070.9|+|3146764-3146909|103-123
atcagagattggctcttgaactctttcttgggaacctcagggacttgtggtatgttagttccactgggaatgagatgaagatgcttaggtggtttcttgggaTTATCATCATCATCATCGTCAtcatcatcaacaagaggaaatgg
>NC_003070.9|-|3157419-3157638|63-82
ggagcggcggtcgcacatgtgtcacgtgtggcggtggtgaaagtgaatggcaagagaagtgtCAAGAAGAAGAAGAAATGGAgacttgaggaggccatggttttggctaatgtgattgtgtagagatatttagataatgttcttcgagtgtgatgtggcctttatatatggccagcgaggtattgaaaatgcgaaaatgtccctcgaattcgatttataa
>NC_003070.9|-|3173600-3173747|97-116
tgaccatcctgaggcatcgctggcgaattccggtaagggaaacagtggttgaaggaatcggagagaaaagaggggaagaaggtacgagagaagaagAAGAAGAAGAAGAAGAAGGAgacgagtattgtagagtggcgttaaggggaat
>NC_003070.9|-|3188487-3188632|24-43
aataaataaaaattacagaagacGAAGAAGAAGAAAATAGCTAtagtaatatttagaggcggagaggccaatgaatgccttctctccgacaaggtaacggagccggcaaagctatgtgcgacggcaacttctcccctggcatcact
>NC_003070.9|-|3215919-3216093|33-53
aggggaagatctagtgccaaagtttagtgaagGAGAGGCATGGAAGAAGGTGTttggacctgttttcgtctatttaaactcgtctactgatgatgataatgaccctctttggctgtggcaagatgctaaatctcaggttcatctttaagtcttgttttatatagttagaagacaa
>NC_003070.9|-|3219434-3219891|390-410
tcatgagtcccttgttacaaagctcattaagcagctccaaagcttcctttgccataccttcataagctaagccttctatcagaatcgtgtatgatgtttcattcggtttacaccctctgttgatcataaaaaccaagaaatcgatggcacgatctgtttgccgactcttacagagtccaagcatgatagaattaaaggtgactgcatttggcctaatgcccatccgctcaaactcatggaaaaacttaatggcttcgtctacttttccttccctgcttaaacctccaacaagagaggaataggtgatagtgtcaggctttaaatctttcgcacgcatctcatctagcagttttatcgctttgccagttttaccagcttttgcaagcccaTCAATGACAGTATTATAAGTGattagaacaggagaacatcccttgctactaagttgattaagtatctca
>NC_003070.9|-|3232918-3233167|64-83
gtagtcgatatatactgtatattttgtatatttatatatgatgatcacgaacacgaaaggacgAAGAAGAGAAGAAGAAGAACcttacaattgcttttgtaaatattgtaggtagtttaaggacgtcactacctacatacatggatttatgtggaactcagatgctgcgcctctcatcgcctcatttcaaaacccttcatttggttagtcttgcatttatttatccatttcaatcttgatcgcatggaaa
>NC_003070.9|-|3338422-3338584|38-57
gggtctgaggatgcttcagaaccggaagaatatgagtGTGAAGAAGAAGAAGAAGACgatcatcacatcgtcctccctgagatggatgacgactcagattccgaagatacatcttcactctccacagtggactcgttcgagtcatttgcctctgcaagcatgg
>NC_003070.9|-|3338449-3338660|115-134
ctctttcaccagctcactcccgaagacagagtggttcacagaagccgccaagtcagctatcaacaggctactcatggggtctgaggatgcttcagaaccggaagaatatgagtgTGAAGAAGAAGAAGAAGACGatcatcacatcgtcctccctgagatggatgacgactcagattccgaagatacatcttcactctccacagtggactcgt
>NC_003070.9|+|3347347-3347495|98-117
agcttttctcaagacttccagttctcttgaagttttgatcgaaatgtggtctgcagtagagaactccttcaaaggagttgtaattgctaagctgactCATCAAGAAGAAGAAGAAGAagaagaagaaacagaacagtcaaatctttaga
>NC_003070.9|-|3400576-3400804|70-89
gcatgttttttggcaggcttgtgaggagacatgagaagagaggaagaagaaggaaaagagaaagataaaGAAAGAAGAAGAAGAACGCTtcaaactcatttgctagacctttcagggaaagtgtgaaagaaaagatgtgaagtatatatgaattgtgtgagtgaatgtaacctaatatagatgcaatgctaagcgggatactaaattgcatatgtgaatgtacatttat
>NC_003070.9|+|3427241-3427432|65-84
agtaatgtgatctgtgactgatcgctccctttcctgcaaaaacgccggtagtaaagtggaagaaGACGAAGAAGAAGAAGAGAGaaactggtggagcgaagaagatacacaatccatagatgtatagaaacctctttctccttacacgcagatctcgcacttctccgatcattgactgaagctgcaatttga
>NC_003070.9|-|3486058-3486197|95-115
cgccgtaatcatctcctttaacgatattcatcaatcccggaatcgcatctggattttctccgatcaatctgctgtaatcttcaacggaagagagATAAAACAGAGCAGAAGCAGAgtatagtctcgtctctgttttagct
>NC_003070.9|+|3505093-3505329|141-161
cgcacaaagaaccagaagatgggaacccagtttatgagcattgctcaaacgtctacaagaactcgaaccttaggttcgagatttttgatctacgttaaggtaacgacttctgtggacttatcagtaaaaaggttcaaactTTATCCACTGTGGGCTAAGGAtgtcaataataaccgtcatcataaccaccaccctaaccagaactgtatacttggtctgagaaggctgtctgattcg
>NC_003070.9|+|3530558-3530728|44-63
ccaaagttcttggatttgttccccaaatcaactggagatctaaGAAGAAGAAGAAGAAGAGCGaagatcaaaggataaggaagaagagaggaaaatgtgtactcatgctgatgaatcacaacacaacaatctcccttgtctccattgccaaccacattcttacattcgcat
>NC_003070.9|+|3530570-3530737|26-45
gatttgttccccaaatcaactggagATCTAAGAAGAAGAAGAAGAagagcgaagatcaaaggataaggaagaagagaggaaaatgtgtactcatgctgatgaatcacaacacaacaatctcccttgtctccattgccaaccacattcttacattcgcatggtacataa
>NC_003070.9|+|354269-354802|429-448
aagggatgggaggagcaatgagataggcctcggtgggatgcaagttaccgctgctggggttgacgcggaggggccacgtggaggatccggtggtcttccaggcggagagagcgagagaatggtagaaaaggtgagagattgtaggaagagagatgggtttgggcggaggaagcgagtcgaatagagtagagtagagaggagagtcggagtcgtcgtcgatgtcgtgattggggtgttggagaggaagaagaggagcagagaggtaccggcggaagggattaggctgattggcccagtcgagaccacgaggacctctcgcgtaaccgttcaaggagtgcttcgtctggttgtggtacttgaggaccaattcaagcgaagaggaggaatcgtccttgttagggttttccacagaagaagaagaagaagaaGAAGAAGAAGAAGAAGAGAAggtcatggcgaagataaaggcactttttggtgttcgaggaatggagagaagagaggtcgaagacgcgaacctccacgaaatcgtcg
>NC_003070.9|-|3550505-3550733|72-92
caagagagagagaacaaaacgtctcattcgttccccacacatcaatcccaaaaacctaaagcaaacctttgATTCTTTCATCTTCATCATCAaccataacaacaaaactcctctgtttttttttcactttctctgtttcctcttcattcacattcgagagaagtcatgggatattccggcaaacctcaccaccaactcgacggcgagatacgagaatccaccgacggta
>NC_003070.9|-|355455-355634|39-58
gatagcagaaacagatcaattaggctcagatgagttgaAGAAGAAGAAGAAGAAGAGTactagtagtcaccatgaatgtccaatctgtgccaaagtcttcacatctggtcaagctctcggaggtcacaaaagatctcacgcttccgctaataatgaattcacgagaagatcaggaataat
>NC_003070.9|-|355467-355644|45-64
acaagaagaagatagcagaaacagatcaattaggctcagatgagTTGAAGAAGAAGAAGAAGAAgagtactagtagtcaccatgaatgtccaatctgtgccaaagtcttcacatctggtcaagctctcggaggtcacaaaagatctcacgcttccgctaataatgaattcacgagaag
>NC_003070.9|-|3563184-3563360|120-139
ttccagtctccggcgtatcacttccaacacacgattcgtcccgatctgaagaacgcgattgattcaatccaggatctgaagaccgagattggttaaacctgggatggttcgatagatcgGAGGAAGAAGAAGAAGATCCatcaggtaacggagcgagaaagttagccacaccacgaa
>NC_003070.9|+|3563316-3563476|105-124
atcgggacgaatcgtgtgttggaagtgatacgccggagactggaattaggtttaggagctgggatttagaagaaaaattggcagaaggcaatgatccggaggatGAGGAAGAAGAAGAAGAGGAaacagatgaagaagaagaagaagaagaagagatcgct
>NC_003070.9|+|3563375-3563591|70-89
tgggatttagaagaaaaattggcagaaggcaatgatccggaggatgaggaagaagaagaagaggaaacaGATGAAGAAGAAGAAGAAGAagaagagatcgctgcggttgctcttacagacgaagtgctagcatttgcgaggaacatagcaatgcatccagaaacttggttggattttcctcttgatcctgacgaagatcttgatggtaacgtataca
>NC_003070.9|+|3563422-3563614|32-51
ggaagaagaagaagaggaaacagatgaagaaGAAGAAGAAGAAGAAGAGATcgctgcggttgctcttacagacgaagtgctagcatttgcgaggaacatagcaatgcatccagaaacttggttggattttcctcttgatcctgacgaagatcttgatggtaacgtatacattgagtcaagtctttcgctatta
>NC_003070.9|-|3564201-3564410|121-141
cttagacttgagtgctaagctacttatatcgtcgtctccttcaagatcactgaaagaaacatcatcctcattcactgtaaacattggagcccaagaattagcagaatcttcttcttctggCCAATCATCATCATCATCATCaacaacatctttagatgtttggctaaggcttgcactatttttgtcgttcttctggattggtttttcctc
>NC_003070.9|-|3606801-3607309|189-209
ttcgtcaccggtaattcggaaaattctggttcgtagcactctccgggaagaccaacccatcgcctctgactccgagagtagtcctactctactgatcggtgaagattctgctgcttttgaattagggaaacagaagcttgtttcctgggtttatttcggtgttgtccttggagttgttctctttatccTCAATGTTGTTTGGATCGATAattccaccggtttcggaaaatcattcatcgacgccgtctctaacatctccggctcaccggaggtatagatcaatttaacagtaactgaaccagtttcaatttcagttatttgattgttaaaaaccacttgtttttgcaggttgctatgttaatgcttatccttatatttgcaattgtacatagtggtttagctagtctaagggatataggagagaaacttataggtgaacgagcatttcgtgttttgtttgctggaatctctcttcctttagctatgagcaccattgtgagtactctctc
>NC_003070.9|+|3713177-3713591|359-378
tgtgactgtaaagaaataagagaaagaaagagatttgacatggtcaaaatttgacagaaacaacataaatcaaagtgattctgtggagtttacagttacagtcgccggagaatctctgaggattctctactccgtcgtcgaagtttaaagcataactccaaggatcatactgaaacatagtttgcttcttcttcttcgtcttcttcaccgcagccttcatcctccggaacatctttttccggtactgattcaccgcctcgaatctatcctctaatctcatttttactcagaaaattcagtttctggaattaagcgtaaaagggtcttttgaaaatggatgaaagttttgatctttttgGAGCAGAAGAAAGAGAGGAGgaggaatgaaggaaaaagttagcagcttttttaaaaa
>NC_003070.9|-|3718952-3719184|137-157
gtacttattcacgatcgaaagcaaactctcgcttaaactacaattctccgaaacctccgatcctttttccggttcaaccaaactgggcttggtcaaaaccggttcttgagcaacgtcgacaacaatcccgggtttcTTCTCCTCTTCTTCTTGAATCtttgtcaacgtagtcttctccaccgtcgaattgtcgttagaggaagtgagcaatgtggtttcggacaagacttctt
>NC_003070.9|+|3730398-3730608|21-40
aaaaaaaaaaaagaaaaaaaAAGAAAGAAGAAGAAGAAACgagaagccagtgattgctccatcatctctgccaaatgacgtcgtagaggaaatcttcttacgatttccagtgaaagcactatttcgactcaaaactctctcgaaacaatggagatcgacgatcgagtctcaatccttcgaagagagacacttaaagatcgccgagcgattc
>NC_003070.9|+|3781709-3781888|120-139
gagaaagttcttagatcattggatctaaaatttgagcatattgtcaccgtcattgaagaaacaaaagatttagaagctatgacaatagagcaacttcttgggtcattacaagcttatgaAGAAAAGAAGAAGAAGAAAGaagatatcgtcgaacaagtcctcaatatgcaaattacaaaa
>NC_003070.9|+|3849342-3849760|236-256
tcactgctcagctgaatcgttttctctcatcaaccgcagagaaagactttcaagatcatccttcaagctctctcaaatggccaacttctatgagaattaccagagtccttacgattacaatcaggttaataatctctacgatcaaaatcattatcattacaatcaacagcagcagcagcttggtttcgaaccaatgagttataattattacaactggaatgaatctgaatctgaaTCTGAATATGTTGCTTACTCTggttatgatgatccaatgagttataattgttataactggaatggatccgagtctgagacaacctctgcatatgttgcttactctgtttctaccatgtctgagcctaaacacttgttctatgatccgaatctctatacaacctacgaatctcctcctcagttta
>NC_003070.9|+|3849781-3850318|349-368
tctgctcttgacttcaacgagccggaattcgatgaatacgatcccacgccgtacggtggtggctacgatgttgttgcaacctatggaaaacctcttcctccatcggtggaaacttgttacccttgttcaaccgctcctcacgctaaagctccctctcctcctgagattattgctcctgttcctcttggaatttatgatggtggtcaaaagaatgttgtcaagaaacgtgtgtcttttgctgaaccggtagaagaagtcaaaccaatagaaaccattaaagagcaagaacaagaacaagacgaagattatgatgaagaaagtgaggacgaagatgatggtgatgatgatGATGAAGAAGAAGAAGAAGGggatgaggaagctaaagaagaagaaaaagatcacagttcaagctatggaaatgaggaatatgaagtcgtagataaaggagaagtgaaagctttgtatgttccgtctggttacggattagaagcgaccgatctctgtgaggttatatttggaggttactttccttgtgtgt
>NC_003070.9|+|3850095-3850359|38-57
agaaagtgaggacgaagatgatggtgatgatgatgatGAAGAAGAAGAAGAAGGGGAtgaggaagctaaagaagaagaaaaagatcacagttcaagctatggaaatgaggaatatgaagtcgtagataaaggagaagtgaaagctttgtatgttccgtctggttacggattagaagcgaccgatctctgtgaggttatatttggaggttactttccttgtgtgttacgtaacaaaagacgtcaggaagatgaacaagatcgtggg
>NC_003070.9|+|3860363-3860548|132-151
gcttcttgaaaataccactctttgcattctcagcatcacaagaggaagcagaagaagaagctccgttgatctgcctgttccctttgttctcagcagaagaagaaaacggagccgttctcgcgatcttaatcTCAGCAGAAGAAGAAGAAAAcggagccattgttctcgtaagcgtagagatcttca
>NC_003070.9|-|3899504-3899922|224-244
aagaacatcatcagctcaggaatcgaagagctttaagttcaagattgaattcaaaatgcgataccacattggccaattcatagagttatcactaaaggttcaagcattcctagacaaagaacaagcagaatatgatttttcttcactctattttttacctgagaataaatgaaagttccaagaatcgcgatggcagcacccagggcattgacatgtttaagagGGTTTGGAAGATGATGATAGAggcaacgaggaatgagatccgcttcattgtgtttccagcgctaaatgtcagtggtgaaatctagtcgagagacatgtatgagacttgattatacaaatggtagaaaacactatgtgccactacccacctgaattcaaacatttagaatcaaataccttacaaggttttaaatcaa
>NC_003070.9|+|3912314-3912474|105-124
ttatcttatttgatgaataatctttctttagggattttcagaagagatcaactctctttgttacttgaatgcggcttaacaagtaacatacacttatgggtgaaGAAGAAGAAGAAGAAGCTGCattggagctggctggtggcagttgctataacagatcg
>NC_003070.9|+|3912351-3912601|62-81
tcagaagagatcaactctctttgttacttgaatgcggcttaacaagtaacatacacttatgGGTGAAGAAGAAGAAGAAGAagctgcattggagctggctggtggcagttgctataacagatcggcttccgatatatggttgtagatatttaagtttcttcaatgagaagaatggtaagcttgtggtatttatcgaaagcgggtatattagcatctacattgagggatataagcaagattgccaaaaagtt
>NC_003070.9|-|3988440-3988621|35-55
tatatttcctttaaagatggatcaacgaaatcgtTGTTGTGGATTCCTTGGAGATcaagtctcagggaacaaaccttagaatacattactacgaaacctagaaattgcttacttgtatctgctttaattaccaaaaacataattttccgacaaaacgttccaggataaagtgttccacgttg
>NC_003070.9|+|4009877-4010094|119-139
ccaatcaatggaaccaaaggcgcaaaaactgaatccaaaaagaatcagttactaccggaatgatacaaccaaagtaaggaatcaagtgggtagatgtctaaattacaaaacctgtgcgAGAGAGAAGCGAGATGAAGAAaggaagcagaggcaagaaggcgtaagtctgctcatactcatagccacactctgtgattcggagaaaataaacactgtcc
>NC_003070.9|-|4040384-4040712|70-90
atcatcttcttcgcattggcttaccttgtctttcgtcatcaggttagtaaaacaaattctgtttcttctTTTAACATCTTCAAGATTCTTttctcttgtcaagcttttccaaattttggttaaaccaagattcttcctttgttataacacaagcacactaaaccttctctacttcttgaactttcttgcattgctgattttgcctttttgcagatcataaatgtgtataatcaggaatatgaaagcgcggctaggttctggccagatgttcatggtcgtataatatcagcattgatcatcgcacaaatccttttgatgggactattaag
>NC_003070.9|+|4046954-4047155|162-181
aaggaacaaactttttttttctggttaaagttgaaagagatggaaagtgtttttggcggtaagaatccaactctttctgttctgtttcacctcctccgaagtaacatagagaatgagccaccatgtcgatttcaaaccgtaaatggagagcaaggtacttaGAAGAAGAAGAAGAAGCCGCctcctcctgcaccggagaatc
>NC_003070.9|-|4061842-4062048|136-156
ttggttatgatagtcttttcagtttacagagcttcttctccttgtgttcgcggtgtgtgttagctgtcttgatctttcgtcgagctccttcttgagattggtgatgtttgagaagttttgcttcgctccttgtccTTGCTTTTGAGATCTGGTTTAtatctgatcgctttttgttggattctagctagacgttaagtgacgcttgag
>NC_003070.9|-|4079937-4080130|133-152
cgaatagagatcaggaaagcaaagatggttttgaacgatgaggagatgaaagctggagagtcttcagaagagccaaagggacaagggctaagcaggaaaaatagccatagctctatgtgtccgacagatgatGATGAAGAAGAAGAAGACAAgaaactcgaacttggtcccatgattgctcttaaagaacagct
>NC_003070.9|+|420788-420959|110-130
atgatattcacgctcttctacgcccgcctctttgtcgctgagagaaactccttcaacaagctcaacttgcagtcttgggtgatacctagatataatctacaggtcctcaTCATCATCATCATCATCATCAtatatataggctggttaacttgctgatgcatatatattaatg
>NC_003070.9|+|420827-421044|74-94
gagagaaactccttcaacaagctcaacttgcagtcttgggtgatacctagatataatctacaggtcctcatcaTCATCATCATCATCATCATATatataggctggttaacttgctgatgcatatatattaatggtgatatatatatgatgcatgcagtacttgttaaaatggaggaaagaagcgatcaataacatgattgagaaagcgatactggagg
>NC_003070.9|+|4228761-4228992|74-93
aaagaaacctaaaatataagtttttcaattttaaagctctgttcttaaagaaaaattttgtaaaaaaaaaaacAGAGAAGAAGAAGAAAACAAaccttggagtgttcatcctaataacaagcttttcatactcatccaaataacccttcatcgccatctctgatacaaactaatacgccgtcgttttcaacctctgtttcttcttcttcttcttctaaagaattccagcaaa
>NC_003070.9|+|4228797-4228918|35-54
ctctgttcttaaagaaaaattttgtaaaaaaaaaAACAGAGAAGAAGAAGAAAAcaaaccttggagtgttcatcctaataacaagcttttcatactcatccaaataacccttcatcgccatc
>NC_003070.9|+|4261596-4261772|121-140
gtcattcaattcaggcaacaagacatggcacaaaatgttttccattaatcttgatgtaacttctcattggtttggtaatcacatagccgcggtcatgccactagcacttttttatgagaaGAAGAAGAAGAAGAAGTTGTtgttttattgtcgtgtgcgaagtcgaacattgatggt
>NC_003070.9|+|4268630-4268879|168-187
ggtatttcaaaagttcaaagctttaaaccaaaacctgatggagattacgatcagaagtgagagcagtcgccatcggagagctaacgaagcttcgtgaaagtcccaagagacgtggagacgatcgggagaggaaggagaaattgagagattgagatttggggttggtaGAGGAAGAAGAAGAAGAAGAagagaaggcgatcgcgatgggaatcgcagaggcggcggctacgacggctgaagtcgttgccac
>NC_003070.9|-|429019-429208|141-160
aatccttaatgctactttgtgccatcactactaacaacacaaacaatcaatgatgctactttgtgccaacactcattacaacgactttgtttctttgttatgattcaaggtgagccaagctctaataaccagtattgataCCGCCGAGAAGAAGAAGAATccttatgatgatgcacaagggactgagatt
>NC_003070.9|+|4294243-4294495|196-215
gagaaatcatattaccattaagcagacctttaatgacagtgttatatgtcacaacattaggtttgtaacccatagctttcatattcttaaacaaagttggtgcatcataaacagaagcattttcctcaagacaaaaaggcctgagcaacgtggtaaatgtgaacacatcaggctcatggccagctttcaacattcTCGCTAATGTAGACAAAGCAaatctcagctgcgagcagtgacagaaagcatttatcag
>NC_003070.9|+|4294373-4294601|66-85
acaaaaaggcctgagcaacgtggtaaatgtgaacacatcaggctcatggccagctttcaacattcTCGCTAATGTAGACAAAGCAaatctcagctgcgagcagtgacagaaagcatttatcagcaaatttaggatgtaggtatcctgttcaattccagcgatttccatcgtgttgccaagacggatcacatgatcattctcggttccgattatatttttttcttctaat
>NC_003070.9|+|4304800-4304927|44-63
ctagtctattaaaacttcagagattcttgataatgataaaagcTCTCAAGAAGAAGAAGAAGAagcttacccctttcccttcggtccattcaagataatctttcatttcataaacaggaccagcaaaa
>NC_003070.9|+|4342338-4342582|175-195
gttttcagtttctgtctaaagaacacaaacccaagaagaagtcagagaagagagaaaaaagttccatttgtagtttcatatcaaaacaaatcatatatactcttcttaaatttgtcttactgtaatgtgggcattgctcatttgggtttctttgcttctcataagtatcacacaTTGGGTTTATAGTTGGAGAAAtcctaaatgcagagggaaacttccacctggttccatgggtttccctttac
>NC_003070.9|-|4368958-4369126|26-46
ttgctgacgtgggtaggtacgaaacAATGCGATCCCTTTGGATGTCgtcttgtgaagtaacactcggtggctgcaagaggctcgcgcagaattcgccacggcttaacgtagagatcatcaacgagaatgagaataatgggatggaacagaatgaagaagatgaaagaga
>NC_003070.9|-|4374553-4374789|59-78
ggcgatgttggagctgaagaggagcaagaggatgaagaagatgaagaggaagacgacgAGGAAGAAGAAGAAGAAGAAgaagttgttgataggaaaggtaaagggatttcgcgagaggataagggaaagggaaaaatgatcgaagtggaagaaagtgatgatgaagacgacagtgatgatgatgaagatgacgaaggttttgatgaagacgacgaaagcgatttctccgatgatcct
>NC_003070.9|-|4374586-4374765|41-60
caagaggatgaagaagatgaagaggaagacgacgaggaagAAGAAGAAGAAGAAGAAGTTgttgataggaaaggtaaagggatttcgcgagaggataagggaaagggaaaaatgatcgaagtggaagaaagtgatgatgaagacgacagtgatgatgatgaagatgacgaaggttttgat
>NC_003070.9|-|4381134-4381590|49-68
caagagaaaggcgatggggtcatcacagtcttcgcaattactcgatgaAGAAGAAGAAGAAGAAGATGaagcagagagcgaaggtgaagaagtagaagaagaagaagatgaagcagagagcgaattgaataacagaagaatcgagctggataatctcttggtcaagaaagttctcgagcaagagcctgagatgcttccttgtcacgcctctgcttctccactctctcctcagctctcttctcttggaactcctcgaatcggaccttccattaaagtctgggatccttacaacgtcctcgcgccacctcctccttcttctccgcctcttttctctcgtatctcctccgccgcggaacacgatcgctccgccgtgacggaagtctatttcatcagccacggcgagtgtgatctcaatctcaggcctgatctgattggaggtagatgccacgtggctact
>NC_003070.9|-|4381429-4381578|79-98
gatggggtcatcacagtcttcgcaattactcgatgaagaagaagaagaagaagatgaagcagagagcgaaggtgaagaAGTAGAAGAAGAAGAAGATGaagcagagagcgaattgaataacagaagaatcgagctggataatctcttggt
>NC_003070.9|-|4383300-4383416|25-44
attaaatccatcgcggaactcagaTAAAGAAGAAGAAGAACAAGaaagcaaatctatggtataaaccttctcccatgagtcttctgatgattttaacctccatatctcttggaccaa
>NC_003070.9|-|4440156-4440390|183-203
ttagccatggattcacgcagtacagcttggaaaggctatatatctacttattctccttgttccagatcaaatttgaaggtaaggatatagtgtaaaaaagaatgcgacttcactggggatcgaacccagaatctctggtttcgtagaccagcgccttatccattgggccatgaagtcgttttGTTCTTTTTCCTCAAAGTTATtatatcacatacaacaatattgtaacttccaa
>NC_003070.9|-|4443252-4443402|25-44
aagaggctgcgactgctaagtcttCTAAGAAGAAGAAGAAGATGactttatcggagtttaccaaaggagcatacactgctccgagttctgctggattgacgagagagcagatgcttcagctacctactggtccaagacaacgttctgagga
>NC_003070.9|+|4447670-4447850|41-61
acgccttgcataccgctcgcgtatagctaacctcgttaaaTCAGGTATGATTGACAACGCTgttcaggtgttcgatgaaatgcgtcactcaagctaccgagttttctccttcgattataatcgtttcatcggggttttggttagagagtctagatttgagcttgctgaggcaatatattgg
>NC_003070.9|-|4472195-4472311|25-44
gacgaaggtgaagagagtgatgatGAGGAAGAAGAAGAAGATCAtagtcaaatctgtacagcgggaaaacgttttgcctgtgatgagctttacttgaggtgatcatcaccaactctt
>NC_003070.9|+|4492022-4492223|22-41
ccaaagaagaaacatcctttaTTAGAAGAAGAAGAAGCATCtttcccatcgagattgacgtcgtctactacttcagaagagagtctctcaagctgatcttggctgatccaagacgcctgagtcgaaaacgacggcttagaagcgtgtttactaaccggaatagcttcgagccctaaatgatgattcgatgatttcgctacga
>NC_003070.9|-|4508406-4508539|91-110
caacacataggatgaaggacgcagagaagcgagaggtgattgcatcatcatcattacaaagaaagagaaacagaggaagaagactaaggaAAAGAAGAAGAAGAAACGAGaagcgagtactaatggttccatca
>NC_003070.9|-|4576184-4576405|46-66
aggaagttcaatataacgatgatgagaatgttaacggtggtgatcTTGATATGGAAGAAGGTGAGAtattaggaaaagaagggattggggagacattgaagaagaaattagagtccgtcgacgagtttggggatataaaatctggtcaattccgggagaataatctggtctgttctattcgcccttttacttcattttattgtttccggtttgctagcttat
>NC_003070.9|-|4576306-4576570|215-235
ttccccctaatttcgacgatctgatggtgagtgacaagcatgtagaatcaaaccaccgcaaacaccgacggtcgttttcgccgtccgacgaggtctttaaatctccgaagcggcacaagtcccgtcatcaccatcgcaggcatggccaccgtcatcatcgtgatgaggaagttcaatataacgatgatgagaatgttaacggtggtgatcttgaTATGGAAGAAGGTGAGATATTaggaaaagaagggattggggagacattgaa
>NC_003070.9|+|4606538-4606657|23-42
gaaagatattctaaggaacttgAGGGAAGAAGAAGAAGAAGAagaagaaaatcaaagcgaagaaaccaaaattttgatctcttcacttccttgggagatagattaccttgggaacaagct
>NC_003070.9|+|4606643-4607093|299-319
ccttgggaacaagcttttcaagtaccaaggatattggtactacgaagacgttctccaatcaatccccaatatacactcgagttttcagccacaagaaaccgatatagttgttgcttctttctacaaatcgggcacgacttggctcaaagcactcacatttgcactcgttcaacgatcaaaacactcgttagaagatcatcatcatcctctgctatctcataaccctcatgagatagtaccgtacctcgagctagatctgtatctcaacagctcaaaaccggacttgaccaagttcttaTCATCATCATCATCATCATCAtctccgagattgttctcaactcatatgtccttggacgcgcttaaactacccttgaagaagtctccttgcaaggtagtgtacgtgtgcaggaacgtgaaagacgtgttggtgtcactttggtgtttcctcaat
>NC_003070.9|+|4606883-4607089|65-85
gtacctcgagctagatctgtatctcaacagctcaaaaccggacttgaccaagttcttatcatcaTCATCATCATCATCATCTCCGagattgttctcaactcatatgtccttggacgcgcttaaactacccttgaagaagtctccttgcaaggtagtgtacgtgtgcaggaacgtgaaagacgtgttggtgtcactttggtgtttcct
>NC_003070.9|+|4606904-4607084|41-61
tctcaacagctcaaaaccggacttgaccaagttcttatcaTCATCATCATCATCATCATCTccgagattgttctcaactcatatgtccttggacgcgcttaaactacccttgaagaagtctccttgcaaggtagtgtacgtgtgcaggaacgtgaaagacgtgttggtgtcactttggtgt
>NC_003070.9|-|4677569-4677707|97-116
tcggtttatggctctgagacagaaaccgatgagttcttcgccaagaacccattttcaaacggacgttcttcacttggagagctcaaagagagcattGCTGAAGAAGAAGAAGATGAcgaagaggaggcaaaacttactc
>NC_003070.9|+|4688214-4688428|174-193
ccggagattcttcaacatcagaagataaaatccataaaccaaaccgcgagaggaatgtctccggcgaacttgacgtcttcgaagccactcgatatttttccgacttcaacgaaccaacgacgatcgagtactcaagaatccaaatacagaaacaaagcattgttacagaaaatCGACAGAAGAGAGTACACCCtgagacagaagaacacctccct
>NC_003070.9|+|4831805-4831979|46-66
gctccgctccatggttgtcaagctaagacaatcaaaatccctcctTTTGTTAGGATTTGTGAAGATtggaaaacagggctgaagctagttgatgtttcagatgaactttgattgttgtaagaattcatcttcttttatgtttttgaataaataaataaaaaccttcttctatgtt
>NC_003070.9|+|4877921-4878458|171-190
gattctgaccacagtcctagacttgtgtctcctctgccagatccagaagttccaatagagagaatctttgttggtccgaagcaaagctcgaagaattcctcggaaactcctagtcttcggtctgaatccagttggaatagccagagtttgttgcttcagagcaaatatgtAGAGAAGAAGAAGAACATCAagaaaaactctagttgcaacagttactttcaggagaaggatatgagtagcaatcacaaggtgagtaataagaagagttttctcgctactcttggctgcagatgcgtgtgttcgaactggagttcagtggatgtcgtcgacgacaagagaagaagctctggtctgaagaagatcaagactcaattgagtttctctggagatctaagctcggagatgaagattcatcaacaacaacaagaagcaatgctagagcagaggaagtctctggaaatatttggatctcctcttattgagaagagaatcattcagaagaaatttccatgggaatactcgagctctgcgaaaaaag
>NC_003070.9|+|4878340-4878572|143-162
acaacaagaagcaatgctagagcagaggaagtctctggaaatatttggatctcctcttattgagaagagaatcattcagaagaaatttccatgggaatactcgagctctgcgaaaaaagaagaacatggattctctgtgaagTATGAAGAAGAAGAAGATGGgagtgtgagcgatgtaagtacggatctttttgagattgagagcttaacagggaaggcaaacccttttcttg
>NC_003070.9|-|4918839-4919356|59-78
cagtcctagtctcaaaaggtcttctctttcgaacgggtcaaagaaagccacccttagaTCTGCTGAGAAGAAGAAGAAagatattccagattcttctgtgcaaatacagcctgaagggaaagtttcagagaatgttcttgaaggaggagacaatattgagtttgctgaaaaggagaaagatactacagattctgtgcagatagagtctgaagggaaggtttcagggaatgttcttgaaggaggagaaggagaaaatattgtgtttactgaaaaggagaaagatactgcagatcctgtgcagatagagcctgaaaggaaggttcttgaagaaggagacaatatcgagtcttctggaaaagaaaaagatactggagattctgtgcagatagagtctgaaggaaaggttcttgaaggaggagacaatattgaatttggtgaaaaagagaaagataaagctgatgcagttcccatcgaatttgatattgtaaaagatgagaagtcaccagttttggatagga
>NC_003070.9|-|4919202-4919470|179-198
cacgcttagtaaagatcccctgagaaatgagagtgacaaagcaaatcacaattcgagaaaaagtagaagcggctcaaaggaggggtcgcctttggagattaaagatgagaagcccagtcctagtctcaaaaggtcttctctttcgaacgggtcaaagaaagccacccttagatctgctGAGAAGAAGAAGAAAGATATtccagattcttctgtgcaaatacagcctgaagggaaagtttcagagaatgttcttgaaggaggagacaata
>NC_003070.9|-|4934250-4934456|34-53
gaacgtggaaggagcaaatccgacgtggaacagAGGAAGAAGAAGAAGAATGAtatcacgacggcgttaaggttgttcttgaatctttcttgcgtcattattttcagctaagaatcttctttctccggtgaaagagatttaacatttaaagcttctttgagtaattattagtgtctttcttgaaatcggtaggagaagaaacattta
>NC_003070.9|+|4948081-4948265|144-163
tgcaggagaagatggaactgttgggccttttcctggtggtgaatgaccatgataacctggaggagtatgttttgaaggaggatatggaactgtttggattttatcggtttcgtcggtgaacggtctggcaattgtttggacggTTATTAGAAGAAGAAGAAACagagcaatcttcattgtttttg
>NC_003070.9|+|4952150-4952478|240-260
tctcagagttgctaaaatcctctgtttcatcagattcatctctcactacacttaaacctgatgcaacgtgaagatgatgacttggaaagttcctagctttcgcagtgctttttcttccgatactcaaatccaattccttactcttcttcttgataaaaccactctttcgaatcatcgaagcagatcgagtttcctcaagacacgaatctccaccattcctcgcgtcactcacatcatcaTCATCGTCATCATCATCATTGagactagcttggatccaagacgtttcatcttcaccctcagtcttctcgcttgaagttctctgagtcttc
>NC_003070.9|+|4952343-4952465|35-55
ctcaagacacgaatctccaccattcctcgcgtcaCTCACATCATCATCATCGTCAtcatcatcattgagactagcttggatccaagacgtttcatcttcaccctcagtcttctcgcttgaagt
>NC_003070.9|+|4962304-4962464|52-72
tcatctcctccatagttgtcgccacacgcaccacaaacagcaccttgctcgTCATCTTCATCCTCATCTCCGctctcatcttcttttcttggtggaggggacatctttgaagccttagtgtgagattcagaatgacgaggctgcattagaaaacaaaggag
>NC_003070.9|+|4969618-4969856|30-50
ctttcatgacaacaacacaagtaaataaaGATTAAAGATTTGATCTTGCAatctctgatgtggatatatctacctgaaggtgcgaccaaaagagttggtgtgaggagcctcgaaacctgcatctaacaccaactctgtttcttcctctttaccattcccctgattcttctctacaatctcatctcctgcatctaaagtaactcaaactcaatcatcaaataaatctataataagatcat
>NC_003070.9|-|5001266-5001439|46-65
gagaacacgaagaacatttggaaaaacacatggcgagaaaacgaaCACGAAGAAGAAGAAGAGTTatcgctgtctctgtcgttgaatcatcctcataaccatcaacaaagatggaaaagcaatgcttcatcatcactcagtgaaacaagcgaagcagtctcatcttcttctggt
>NC_003070.9|-|5002250-5002466|74-93
catcatggtcataaattaattaatgtttttataatatattttttgggggacagaagagagttcttcaccatctTCAAGAAGAAGAAGAAGACAagacaatgaagaagatcatcttcatgacaacttgtctgtacacgcaaggaatgattgtcttttgggttttcactcttttaactttaggtaaaaaaaaaaattatttccttggcaaaaaacggaa
>NC_003070.9|-|5045768-5045944|31-50
aggaaagtgcggagagaacagagattgctgAGGAAGAAGAAGAAGAAGAGgaagagatagagacgaagctttctgatttgataacacttgatcataatgaggaagctcctgcctctcctccgagagttgttgtcgttgatattccagacttaattagcttttaactatgattatatt
>NC_003070.9|-|5045768-5045970|58-77
cgtaaggacggcgatggagtcgtctgaggaaagtgcggagagaacagagattgctgaGGAAGAAGAAGAAGAAGAGGaagagatagagacgaagctttctgatttgataacacttgatcataatgaggaagctcctgcctctcctccgagagttgttgtcgttgatattccagacttaattagcttttaactatgattatatt
>NC_003070.9|+|5053150-5053306|31-50
attagcaagaaaataagctactcatatttcTGAGAAGAAGAAGATAAGCTctatcacttttagtaccagaatcaatcaaagcagttgatttctcaagcgatgtgcttgtgtcagcctcaatgtgagccaatctgcaaagattctctaactcagtcct
>NC_003070.9|-|5076951-5077489|137-156
ctcgctgaaagtcttggtcaaaaggggaaagaagtagtcaccttttctgagaattcaagctacgatgataaatgggtcgagagagatttcttcaatttgagagaaatgaatcctaattcttctaaacgtaaggctcACGAAGAAGAAGAAGAAGCTgaagaagaagaagataagaaaagtaacaaaatcgaaaccctaaatctctctttagctttacctgatgtatctctgtctttaacggcgtcaaacgccgtgaaaaggccgagagtggtgacgagcgagagaacaacgacgtcgttttcaaacgatttcacggcgacggcgccgtcgatgtcttactcttactctcatcctttctctcacaacattagctgctcgatgactcgaaactccacagatttcgattgctccgttggtaaagacgatcacatctggtgcgccggcgaaggaaccaacggatctgttcatagccgattcagaccaatcggtgacggcggcgtagcgctcgcgaacaatccagtttccggtaaaccttcaag
>NC_003070.9|-|5077289-5077428|93-112
acgatgataaatgggtcgagagagatttcttcaatttgagagaaatgaatcctaattcttctaaacgtaaggctcacgaagaagaagaagaaGCTGAAGAAGAAGAAGATAAgaaaagtaacaaaatcgaaaccctaaat
>NC_003070.9|-|5094349-5094600|63-82
aatcgattggaagagcggttcgggcgttgaggaaagaaactttgtcgttgttcaatgcttctGAAGAAGAAGAAAATGAGTCagcaaaggcttcggcttggtatcatgtaacgtaccactcaagttactggggactttataatgagggtttgaatcgtgaccatttcttaagttttgcgtggtgcgtttatgataagcttgtgaggatcaagaagaccaatcttgggaggcgtcagcggcaggagacgctcg
>NC_003070.9|+|5149268-5149545|158-178
agtggtagtggagtgaaaaaacaaatcctaagcagtcctaaccgatccccgaagctaaagattcttcaccttcccaaataaagcaaaacctagatccgacattgaaggaaaaaccttttagatccatctctgaaaaaaaaccaaccatgaagagagaTCATCATCATCATCATCATCAagataagaagactatgatgatgaatgaagaagacgacggtaacggcatggatgagcttctagctgttcttggttacaaggttaggtcatccgaaatggct
>NC_003070.9|-|5280267-5280500|72-91
ttcctgtgggtgagaaaaagagtatgaagagaaagaagagaagaaagaacaagaagaagaagaataaaaagGAGAAGAAGAAGAAGAAGTGttgcacttgcatgtggacttggttgtgctcagtattttcaaagtgagtgtgtgacttgcgttgctctacaaatggagaaagtgtggctgctgctgcaagcaaacaatgtttttgtaatcatgagagttatgtattgacattta
>NC_003070.9|-|5294944-5295424|175-194
ctcaaggtatctctccaccgcagctctgaatccatcaacactcaagcatccttcaaagaaaagagctttcttgttgcttctctccttgagaaccggattcaccatcacctaaccaaaacccccaaacttcaacatttttgttctaatcgaaaattgtaacaactcttaagcactCTGATTCTATTATTTACCATgagatcaaaatgacgtctttcttgagcaagaatctcttcctttggtgcgtaacttatatactcttttgtatcttccaatacaataatctgcatcattcaccatgaaacactaattcaatcatttgcttcgaaatgggtgaaactaggaaaagcatttatagacttacccttaagggaacaccaatttgaggagcagcgaggccaactccaggagccaatctcataactttaatcatatcatcaattatcttctgaatacgctccgacccgatttctcccgggtcaac
>NC_003070.9|+|5330644-5330791|98-116
ggggctctgatgtgtgggaaagagattcatgcccatgtactgagaacaggagtggggcttgatgattttcttccaaatgcactcttagacatgtatgTACGGTGCGGGAGAATGAAcactgcttggagtcagttcaactcacagaaaa
>NC_003070.9|-|5340893-5341052|112-131
tcttcttcttctctttccactggagcaatcgctgggatcgttatcggttgtgttgtcttcgtagctctaatcggatttgggggttatttgatttggaagaaactaatgagaGAGGAAGAAGAAGAAGAGATcgaggagtgggagttagagttttggcctc
>NC_003070.9|-|535047-535585|384-403
aacaacaacctcgttgagcaaccaccactacacaacaatatggtttcaggatccacaatggatcaaaacatggaggaatatgcggatgagctcgaaaatatgcttgatgaagaacaagaagaagatgatgatagggccattcaacaacaacatccagagtttcctcttcaaagtcatgattcaagatccacattggataaacatatggaggaatatgcggatgatcttgaaaagatgctggatgaagaagaagaaggagatgatgatagtgccattcaacaacaacacctagagattcatcttcaacttcaagatcatggttcaagatccacaacggatcaaaacatggaggaatatgcaaatgagctcgaaaacatactggaTGAAGAAGAAGAAGAAGATGatgatgatgataggggcattcaacaacaagattcacagattcctcttccggttcaaagtcaagattcagggaacccgcttgttgtaatcatggaagatgaacgtgttgaccaagatatgatctttgatctggttaa
>NC_003070.9|+|5403013-5403235|133-152
agactctcctttcatcgacaaaggcaacagagtgtggatcacaggatcagatttcaccaaagacacaaactttgtgtaaacaagctcaactttatcaacctcttcactgacaaacaaggaaaacacatcatcTGCAATAACTTGAGCTTCTTtagtcgttgggaaaacacctcctccttcaatacatttatcaacatcaaattcatctctccgactaaaataa
>NC_003070.9|+|5405385-5405635|168-188
tggagagattggatatggcttttgagtctgttaagaaggagctgtttgggagattacatcagcaatacaggaagcaaatgtttggtggggaggttcaatcgcccaagaaaactgagcagaaattgctcaatgatggtggtgttgttcctatgaatgatatatcatcaTCATCATCATCATCATCATCAtcatcttaagatcacaagtttgattggattatgctagattcaaaaataaaaagttgtgacttt
>NC_003070.9|+|5405464-5405613|98-118
gtttggtggggaggttcaatcgcccaagaaaactgagcagaaattgctcaatgatggtggtgttgttcctatgaatgatatatcatcatcatcatcaTCATCATCATCATCATCTTAAgatcacaagtttgattggattatgctagattc
>NC_003070.9|-|541268-541495|138-157
aggaagaggaaagagagagggacaagaagactaagaaggctaatggagatcatttgaaatggtcgaaccagtgaccagctgattcctgtcttcttctgtgtttcttcatgttccatcttaattggcaaagaagaggtAGAGGGAGAAGAAGAAGAAAaaatgggaagagactgttgcttgaatgagaagaaacagaggaagtaagaaagatgtatataaagctttaag
>NC_003070.9|+|5470593-5470750|37-57
aatacttgatgggattctgtactaacctctatggagGTCTGGAGAAAATAGCGGAGTtacttggtgttaaacgagttgggatttctcaccaggctggatcagatagcttgttaacgttgcgtactttcatcaagatgaaagagttcttcttcactggt
>NC_003070.9|+|5531056-5531245|141-160
gcaagcaagtaatggcggtagcaaaactcgccagaagatgtcttaatcgaaaagggaataagcggccaaacatgagagaggtttcaataaagctagagaggatccgttcatcacccaaagatttagatgtccataccgaaAACGAAGAAGAAGAAGAAGAggatcaacttatggaaatcaatagaatata
>NC_003070.9|+|5531061-5531293|139-158
caagtaatggcggtagcaaaactcgccagaagatgtcttaatcgaaaagggaataagcggccaaacatgagagaggtttcaataaagctagagaggatccgttcatcacccaaagatttagatgtccataccgaaaacGAAGAAGAAGAAGAAGAGGAtcaacttatggaaatcaatagaatatatgattcttgaaccgtcgtaaatcagactttgctttaataaaacatttt
>NC_003070.9|-|5534563-5534810|72-92
gctggagcagtcataccaacatcccaagtctcttcaatgttgagttccatggcttgatcatcctcatcatcATCATCATCATCATCATCATCatcattatgaatctctgacttataagatgatgaacgaatcctctccagctcaactgaaacttctctcatgtttggcctcttcttcccttttcggtttaaacatcttttagcgagttttgccactgccatcacttggtccaggttgcattcatcttt
>NC_003070.9|-|5534567-5534785|50-70
aagtctcttcaatgttgagttccatggcttgatcatcctcatcatcatcATCATCATCATCATCATCATCattatgaatctctgacttataagatgatgaacgaatcctctccagctcaactgaaacttctctcatgtttggcctcttcttcccttttcggtttaaacatcttttagcgagttttgccactgccatcacttggtccaggttgcattcat
>NC_003070.9|-|5534588-5534785|29-49
aagtctcttcaatgttgagttccatggcTTGATCATCCTCATCATCATCatcatcatcatcatcatcatcattatgaatctctgacttataagatgatgaacgaatcctctccagctcaactgaaacttctctcatgtttggcctcttcttcccttttcggtttaaacatcttttagcgagttttgccactgccatca
>NC_003070.9|-|5534621-5534778|31-51
ttcaatgttgagttccatggcttgatcatcCTCATCATCATCATCATCATCatcatcatcatcattatgaatctctgacttataagatgatgaacgaatcctctccagctcaactgaaacttctctcatgtttggcctcttcttcccttttcggttta
>NC_003070.9|-|5534644-5534882|138-158
gtatactaccatgttcgtagaggaaccagaggctcaacatcagacgcaggggatccgttattaaacatagaggctggagcagtcataccaacatcccaagtctcttcaatgttgagttccatggcttgatcatcctcATCATCATCATCATCATCATCatcatcatcattatgaatctctgacttataagatgatgaacgaatcctctccagctcaactgaaacttctctcatgtttgg
>NC_003070.9|-|5534681-5534857|116-136
ccagaggctcaacatcagacgcaggggatccgttattaaacatagaggctggagcagtcataccaacatcccaagtctcttcaatgttgagttccatggcttgatcatcctcatcATCATCATCATCATCATCATCatcatcattatgaatctctgacttataagatgatgaacgaa
>NC_003070.9|-|5534707-5534842|92-112
cagacgcaggggatccgttattaaacatagaggctggagcagtcataccaacatcccaagtctcttcaatgttgagttccatggcttgatcATCCTCATCATCATCATCATCatcatcatcatcatcattatgaat
>NC_003070.9|+|5542506-5542924|376-396
gcaatgctcctaaccggctggtcaacttcagttggtgaaagtggtaagctggtggatgtcgggtggccttcagtgtgggtccgtgttgtgaccagctgggccactgctggtctcttcatctggtcccttgttgctcccattctcttccccgaccgtgagttctgagctaatgcatctacttgagattctgaataacttttcatgaatcttcaatttgtaaaaaaatattcgatctttctactataatagaacatcgtgtgcttaatcacgaatggcctttgttggcccttctgtaatatgaagatgatataaataaattcctttctcgtaattttcatctgtctcgacttctccacaattgcgttttgcccgattCGCGTTTGTGTTTTGTTTGGTcaaaacggtggcgcaaggctggt
>NC_003070.9|-|5604776-5605306|59-79
aagtgattgatgcgatgaagacgataaatcctagtaagatttgaaagcatgtgttaaaGCTAATCTTCATCATCATCTTaatgtttgtatttttgtttgagtgtttagtgagttgtgtgctcgtttcgttatgaacactacgatatttggaaattgtttgttgtgttaattagtatttatagattcgaaaacaatcttaaatccaaataacatattggcatatgatgaaaatacgatcctgtttattcttaaaataatatttctttaatatagagtggaattggaaagatgaaagagaaaagataatctaaagtgattcaatataaagggaatgggatactataggctggtgagctcttgggtaggtaaccacgtttagatgtctgttttgattttcagaccatctctttgcatttcagtgggttaattagttggtctacatatatatatatgtcaatctaaaatagtaatttagcaactatagttaattttaaaaatgtttcttcaagaaatgtagattttttttttttt
>NC_003070.9|-|5630356-5630549|143-163
tcagtgcagaggaagaagacaccatcatcaaacttcaccagagctttggtaacaagtatgtgttatcttgttaatgtcttgttgtgggctcaaagttttgattttgacaatagcttttctgcattttggattcaggtggtcgAAGATTGCTTCTAAGCTGCCTggaagaacagacaatgagatcaagaatgtgt
>NC_003070.9|+|5639360-5639596|141-161
aatttggagataagaaactaacaaaacagagaggtttccaaagatttgaatgatttatagattcgttgtgatttttttgaacagtcagggaaagtgtatctgcaacaacaatgcaattcaacgagctcgtcatcatcgtcTCATCATCATCATCATCATCAcgaagaccaaaccaaccaaacagttccaagatttcaagatttgaatgtgccaccgatttccgataagtttccggcg
>NC_003070.9|+|5639428-5639560|76-96
tgatttttttgaacagtcagggaaagtgtatctgcaacaacaatgcaattcaacgagctcgtcatcatcgtctcaTCATCATCATCATCATCACGAagaccaaaccaaccaaacagttccaagatttcaagat
>NC_003070.9|-|5682505-5682676|125-144
aagacaaaacctgtgatgctgcaacatgaagatggcgaaccaacagcaatctctgcaactaaagttgtcgagcatgtgccagtagagaatctgatcagagaaaggctttcttcattgaatttcaAGGAAGAAGAAGAAGAAGTTggtgatgacagaaaaagagaggtatcat
>NC_003070.9|+|5687460-5687598|30-49
tcgcagtagaggttgatgactatgaaaacGGTGAAGAAGAAGAAGACGGcgacgatcaagacaaacatcagtaactaaaatttgggtctactttaagttgctttaagtttaagtagtcagttttcatgttggatttatg
>NC_003070.9|+|5734157-5734362|52-71
ctccatttcttttattattcctttagaaaaaaaaaaaaaaaaaaaaaaaaaAAGAAAGAAGAAGAAGAAGAacaacaatgtggctacctaaagcagacgcgacaaagaaaggaacaagaaatggttcggtggcgattgcaatagacaaagacaaaagtagtcaaaatgctattaaatggacattggagaatcttgctactcgtggc
>NC_003070.9|-|574338-574487|99-118
gaaagccgatcgcggaggagacggcggtggaaatggatacggagaggcgaaatgggagctgggttttgaagatcttggatgtacaatctacgtggaaaCACGAAGAAGAAGAAGATGAtgatgaagtagaagatgaagacggagacgaag
>NC_003070.9|+|5756133-5756273|92-111
tgactagcagccaagagatgtcggcatacgacaatgttattggtgggaagctaaagctaaaagggaaggctttggatgtgaaagcaggtggAGTAAAGAAGAAGAAGAAACataagagacaggaagaacaagctcttaaaa
>NC_003070.9|-|5773357-5773771|38-57
aatgaggaaaacgttagagaggagtagtagtagtgatGACGAAGAAGAAGAAGAGCCtttggacaggtctcgtgttatccgccatgagaggataataaaaaagatgtgacacacacacacaaaaaaaaaatgcccgtttcgtccttcttattatcttcaacgttagatcgccatttctcttgctttccctttccttgcctacttttacattttctttttaaattccaccaaatattgtcttcttttaaaatttaaaaaagtacacaattcgacaaattcttcacattcctattggccccgattttatcggatgtgacatgctattggtcagtgttttaccgactagttaaaacattaggtggcgctaaaacaaataactaggttaaatggaacatgacgtcatcctttataagta
>NC_003070.9|+|5834988-5835161|50-69
tgtggtggagaaaaggcatcatgcgagggagaaaatcggcgtcgagaggAAGAGGAAGAGAGTGAGCAActtgatccatctgattactctctctcatatctcccattaaaattctataagaattcccagagaatccttgtttcttcagatatttctccagtctctttggcctta
>NC_003070.9|+|5835016-5835217|22-41
gagaaaatcggcgtcgagaggAAGAGGAAGAGAGTGAGCAActtgatccatctgattactctctctcatatctcccattaaaattctataagaattcccagagaatccttgtttcttcagatatttctccagtctctttggccttaaccaaacccaattcacagctctccatacccaattcagtatcaagatcaagaatccg
>NC_003070.9|+|5839819-5839996|31-51
attcagttaaagcgtggtttagatatgttgATGGAAGCTGTTGAAGGAGTTgaagtgtctcagccaagagcaaaggcaaatgagcgtacacagtccgtgccggctcaggctcaagctcaggccaaggctcagatggatagcactgaagtgttgagtttgaaagaagtcttggaagtat
>NC_003070.9|+|5854185-5854347|37-56
tcatagcgagaaatttccttattcctgtgattttgcTGAGAAGAAGAAGAATCTCGaggaggaagaagaaacaggcgacatgggagaacggaaggtgctaaacaagtattatccgccggacttcgatcctgcgaagcttcaacggctccggcggccgaagaac
>NC_003070.9|-|5922822-5922951|22-41
aggaatcagaagcagacatatCGGAAGAAGAAGAAGAAGACaagtggcgcgatgaagaatcggaaggagcagaaaaaggaggaataagagagacaaagctgagatttttgtgatgatgaagttgacgacg
>NC_003070.9|-|5922886-5923020|92-111
taaaggaaaaattaagaaaaaaacggaccttggggttgatggtgtcaagagtaacgggaagagaggaagaggaatcagaagcagacatatcGGAAGAAGAAGAAGAAGACAagtggcgcgatgaagaatcggaag
>NC_003070.9|-|5928412-5928556|31-51
acaacaacacaaacccctaaaacgacacgaGGAAGACAGAAGATAGAGATCaagaaaatcgaggaagagaccaagagacaagtaacgttctcgaaacgccgtcgtgggctgttcaagaaatccgctgaattgagcgttctcacgg
>NC_003070.9|+|592844-592969|85-104
tacttcaatactggtgtaatggtgattgatttgaagaagtggagacaatttaggttcacgaaacgaattgagaaatggatggagATTCAGAAGATAGAGAGGATttatgagcttggttctcttcct
>NC_003070.9|-|5928478-5928715|190-209
ccaaggaaaaacctaatgatattttcatctctcccctctcggttagtcatgaaagatttgttcatggaaggagaaagagaaacttcatcgatgacttgcttgacgcccaaggattctgttcaaagccctaacatgttggttagacaaccaaaaaaggagacaacaacacaaacccctaaaacgacacgaGGAAGACAGAAGATAGAGATcaagaaaatcgaggaagagaccaagagac
>NC_003070.9|+|5950463-5950601|90-109
tgaacaaagagaggaatcagaagcagaacacagacattgatgatgtatcagagaatttgaaaaatgaagcctttgatgacactgaatctGAGGCTGAAGAAGAAGAAAAagaagttttggagaaccctgtcaaaggaga
>NC_003070.9|+|5985172-5985353|134-154
attgatattagcttctaaccgaatcaatgaagtcatctgccacctccaaaaggaggtcttcaacatcaggatccagtttcgcatgtacatccacctgaacatcatgatacaatagaatgaaacatatttctaaAGGAAGAAGAAGATAGAAACAagctatagagttgaagagggaaaatcac
>NC_003070.9|+|5987528-5987726|152-171
tcggagctgtcatgagttgttgttgttgagatgatgatgaaggtaaaggagtagaagatgcaggagaaggttccataggattaggagattgtagagatttcggtgacagagacgatgagggaatcggttccgccattagaagaaacccagcTGTGAAGAAGAAGAAGAAGAagaagaagaagaaggtgtattatttggt
>NC_003070.9|+|5987577-5987753|121-140
agtagaagatgcaggagaaggttccataggattaggagattgtagagatttcggtgacagagacgatgagggaatcggttccgccattagaagaaacccagctgtgaagaagaagaagaaGAAGAAGAAGAAGAAGGTGTattatttggttgagaggggttttgtcgattttctctc
>NC_003070.9|-|6032433-6032564|90-110
acacgctttgaaatgggctgttgagaatatcatcatcgattctccaaactgtatccttctccatgttcaaaccaaactgagtacgtaatGGCATCATCATCATCATCATCattgttatcaatccatcaatct
>NC_003070.9|+|6050402-6050601|21-41
ctagctaataagcgaagtagCAGCCAAGGATGACTTCCCTTtttttgtaggaacgtacacattaccagattccaccggctcagatatggacagagaaatggtgtgtgttcctacctccatgcatgtcatttgattgaccatgaacatacattgttgggtttgtctgagatgggcaatctgatatcagaaattcagagtgt
>NC_003070.9|+|6066220-6066395|123-144
ggattagagccccaacaagagcactatgcatgtattgttgatctccttggtcgtgtaggctttctgaaagaagcgagtgagattgtgaagaacatgcctatggagcccaaggtctgtgtgttGGGAGCTCTGTTGAATTCTTGCcggatgcataaaaacgtggacattgcagaggg
>NC_003070.9|-|6074097-6074295|152-171
caaccagaatcgtctctatcggagatttccgacgaagcccagtaccaaacccatgaaaatgaaccgacccatttgacgaattcgcgactctatgagttactgctctccgataagaaggaggatgattcggattgggaaggagatcatgtgaAAAAGAAGAAGAAGAAGAAGaagaatcgaggtaagaagaagaaatcag
>NC_003070.9|-|6076523-6076705|139-159
taaccgttgagaatcagcaagtgctttgcgtttcctctcagccagagcttcatactcaggtcgttcaaacgtgtttgggacacttccagcttcaaagtcatcttcttcttctgactcatctccctcatcatcatcatcACTATCATCATCATCATCATCtaccagaccttcttcatcactgtt
>NC_003070.9|-|6109793-6110018|74-94
acttatgaaactagtgaactgaacccgaagtgcttcttacaaaactttccaaatcagtcaaatctttcaccacATCTCTCATCGATGGTCTGTTctccggcctcttgtctgtacatctaagagccaagtctgtgacttggattgcttgttccctgagcttcgtatccagaagctcatccacaagttttggatcaacgattggaccagcagtatcgtcttcatcctc
>NC_003070.9|-|6121109-6121339|140-160
tttatttggcataatcgtcgtctaaccgcatcaaaccgcatcataacggaatcaactatctcctggtttccagtttctgtctctgcttcggttatctctgaatcgaaattcccacgagatgtaacctttaagctgttggGATCATATACTTTTGGCTTCTtcggctccgtcggcgttgagttttttgaaccttttggtcggccacggcctcgttttactggaccagtacta
>NC_003070.9|+|6124963-6125175|79-99
catcagagaaaaataatggatgctattaaatcgaaaagaagaagagagaaggaatatgaacagcttgctatatggttcGGAGATGCAGATATGGGTTGTgatctggtaaacgataaggaacagtctacaacatctatagactccaaaagctcgcagacaaatgtgccagttgtatcagaagattctgagtgggagattttgtaagatataatg
>NC_003070.9|+|6185316-6185453|43-62
cgtcattcgctactccgcggatttggatgccagaattagaaaAGATAAGAAGAAGAAGAAGCataagcataagaaaaagaaaaagaagaataaaggaagctacgaagatggttcgattaggattttaagcgaagaagc
>NC_003070.9|+|6185338-6185468|24-43
ttggatgccagaattagaaaagaTAAGAAGAAGAAGAAGCATAagcataagaaaaagaaaaagaagaataaaggaagctacgaagatggttcgattaggattttaagcgaagaagctagagacgttattga
>NC_003070.9|+|6247199-6247648|299-318
caaatgcaataacacagaacattaagagaacaaaacaagtctcttcaatctcaatcaaaagacaacatctaagagcaaatagcataaaagggtagagaaggagaagaagaaaggtaccttcttgtgaggatccataggtaaatgattacgtttaggaacgttaataagcgttagaccagagaaatcgagatcttcttcaataataagctctccagagttagcggaatgattggggttagaggaagaagagaaagaagaagaattgaaaatgggttgttcgtgattattattattattgTTGGAAGAAGAAGAAGAAGAagaagaagaaggtcgctgaaaaagccatcgacgaacaccgtcgacgagattcccaccaccacccatagaccactactagattagaaaagaaaaagattagtaatttacaaaattgggtatccgaaattcctt
>NC_003070.9|+|6247450-6247669|63-82
aagaagaagaattgaaaatgggttgttcgtgattattattattattgttggaagaagaagaaGAAGAAGAAGAAGAAGGTCGctgaaaaagccatcgacgaacaccgtcgacgagattcccaccaccacccatagaccactactagattagaaaagaaaaagattagtaatttacaaaattgggtatccgaaattccttgagagccaaacaattaccgtc
>NC_003070.9|+|6368490-6368682|151-171
ctttggattgataataatagcattggagaacggaatgaagaaggtggatgaaggaaaggaagacgaatacgcatggcttgtacagattgacacgcccgatgatcttcacatgcgtcccggatcatatactggtccaactatcagagtctaGATATTTGTGGTTTGTTTTGTagcaaagtagagcaactcttgt
>NC_003070.9|-|6412049-6412208|52-71
ggatatctcaaacttgataagggtttcataacaaactcagagcttctccatCTTGGAGAAGAAGAAGAAGCagcagggtcctttcctaagcttctgggcgagctaggagagaaccgaagagaacggttcaggctattttccctcaatgatcttgcgaatg
>NC_003070.9|+|6413932-6414093|123-142
ctaaagcgagaaagaaggtcttaagtgcacaaaatctgttgaaggaactatgttcagagatagagatactacaaaagcaagccaagaagagatcagaaaacttgttgttgttggaggaagaaGAAGAAGAAGAAGAAGATTTcttgaaatgtatattggatg
>NC_003070.9|+|6414023-6414142|23-42
atcagaaaacttgttgttgttgGAGGAAGAAGAAGAAGAAGAagaagatttcttgaaatgtatattggatgaagatatggcaatccaatctgagaaatggacagactttgatgatgcaat
>NC_003070.9|+|6452058-6452221|99-118
atttattatgaaaaacaggtttgcagagatgtggaaagagctgcagattaaggtggcttaactatctaaagcctgggattagaagaggcaaattcactCCTCAAGAAGAAGAAGAAATcatccaacttcatgctgttctcggaaacaggttaattatcaagtta
>NC_003070.9|+|6452531-6452872|259-278
tcgagaaagggaatcgaccctatgacccacgagcccatcatcaaacacctcaccgtcaataccactaacgcagattgtggtaactcttccaccacgacgtccccgtcgacgacggaaagctctccttcctccggctcgtctcgtcttcttaacaaactcgccgcaggtatctcatctagacaacatagtctcgataggatcaagtacatcttgtcgaattcaataatcgaaagcagtgatcaagcaaaagaggaagaaGAAAAAGAAGAAGAAGAAGAagaaagagattcaatgatgggtcagaagattgacggtagtgaaggagaagatattcagatttgg
>NC_003070.9|+|6469097-6469636|430-450
ataaagtcacagtttcaaaaaccttttcattataaaaatgctcactcaagtactggtttcaaacagagagatggatggttcgattcccgtttactcaagctgcttctttgagtctacgaaaccagaagatcagatatgcagcaacccgggacaacagtttgagcagttagaacaacaaggaaacggttgtttggggttacaacaacttggagaggaatattcatatcctacaccgtttggtactactttgggaatggaagaagatcaagagaaaaagataaaatctgaaatggaattgaacaacttgcaacaacagcaacagcaacaacaacaacaacaacaacaagatccttcaatgtatgatcccatggctaataataatggtggctgctttcagattcctcatgatcagtccatgtttgtcaatgaTCATCATCATCATCATCACCAccatcatcaaaattgggttccagattcaatgtttggtcagacttcttacaaccaggtttgtgtgttcacacctccattggaactatctag
>NC_003070.9|+|64769-65045|101-120
ctgacctttacgaccacttttgtctcctttcatttttatctgcgaagtttacttaaacaatgtttaacgaagctacaaagacattagttgacacaaacaaAATCAAGAAGAAGAAGAAGAagaagaacagaccttgtagttgtctttacggacattaaagcctaatggctttgcggtttcttccattttcgacattatttcactcgcagatcgttgagaagtaaaccgcgtttctttcttcacaagttgctgcaaacaacaacaaatcagatttagt
>NC_003070.9|+|6499850-6499988|31-50
cgtaatcagtttgaagtaccgaaaacgcgaTGAGAAGAAGAAGAATCATTcctatatgaccaattgaaacacccatgttaactaatatgtagatactacagcgttttgtttctgaaagtacaacttgagagattatata
>NC_003070.9|-|6509939-6510087|97-117
ttaaagatatgaataaaatgtactaaccgttggtgtctcacatcttgatctcaccgaaaccctagttttcttaacaaggttttgaggcaaaatctcATCTTCATCTTCATGATCATCtccatcattcttaaacccaaaactattttgtg
>NC_003070.9|+|6525709-6525942|73-92
gccttacacaggcgttacagttacccatggctgagttaagaaactcagcaaactcagagaaaggagatcaagGAAGAAGAAGAAGAAGGATTatagaagaaaaaagcttatctctttagttcatatggacgccggaagtgacggtggcggtgattttccggcgaattggagagttgggttgggagggggagagaaaacgcgggttcaggtgaggaaaagtcggacctttcgaaa
>NC_003070.9|-|6544840-6545063|130-150
tcaacgctagtgtatcgaagagactcacctatttgtctgatgttatttatcgtcgaaatcccggatcccattccacatatcattgcaagaaacaacaaccaaaagtctacattacacatagcttgtaaaAGATTCAAGCTTTTGTCTTCAtctagcatcaaaatctctccagaggttgttgcttccagattatctaccaaaggagaataaacagatgacaacgg
>NC_003070.9|+|6550897-6551047|108-127
agcgtaaacagaaaaagctctctagcggttctgagggagatgaagaaaagggagatgaagaatacaaatgggatgaagacaatgctgagtatgaggaagaagaagaaGAGGAAGAAGAAGAAGATTCcctaagtgcaagcgaagaggatag
>NC_003070.9|+|6550933-6551151|57-76
gagatgaagaaaagggagatgaagaatacaaatgggatgaagacaatgctgagtatGAGGAAGAAGAAGAAGAGGAagaagaagaagattccctaagtgcaagcgaagaggatagtgatgaaccccggagggctaagaaaatgccacggagagaaactaagttaagatcaagatcaaatgattttcggccaggcctgagacgaagtaaaagagccacgc
>NC_003070.9|-|6569962-6570090|66-86
ggccaaactcatccttgacagcttcactaaacctaacttttctctgcttttgaatgcttccacttTTCCAATCATCTTCATCATCAcaaacataccactgagctgaaggacggatgataagaggctcac
>NC_003070.9|+|6590120-6590264|103-122
cgatttttcttatctccttttacgacaaagtacctaatccaccttctccacccactcgccgttgtggagagggagagacacccggcggagttggagtgggtgGAGGAAGAAGAAGAAGACGAgagcagaaacagaggattcatcg
>NC_003070.9|-|6590245-6590488|51-70
gactagggtttacaaggtggtgatctaaaggttgacaatttaggagagatTCCGAAGAAGAAGAAGAGCCcaccgtcgctaatagtacaaggaatgaaacccaagcgaggaattgagcgatcgaagcacaaatttgcatcagaaatcggacgacgtgtgatcatgaatcgtgaagaagaagtctttccatatgcaaatctgcaatttttgatagagtataacatcgatgaatcctctgtttctg
>NC_003070.9|+|6590933-6591116|124-144
aaacacttgatgagaacacgtgtcgagagtgtttggttaatgctagatcgagcttgagagcttgtgatggacatgaagctagagctttttttactgggtgttacttgaagtattctacacacaAGTTCTTTGATGATGCTGCAGaacataaacctgacgctggtatgaaacattatgaatgttg
>NC_003070.9|+|6606696-6606857|21-40
ttggaaacaatatcttccccAAGCAAGAAGAAGAAGAAGAagaaacagattctagcaaagatataactccggttaatacagatgttactatcgggaagaagaaatcgctttcttttcttctcaagaagatgtttgtttgcacaagtggcttcaaaactccac
>NC_003070.9|-|669466-669624|114-133
atctggtgaggactgatgattgcttctttttcttcatctgaaatttcgattttagatctttgtgtttcattgtctatcgagtgattctcaagctgttgtttggtcttttagagGAAGAAGAAGAAAATGATATttcgccgaaggagaatgcgaaggaac
>NC_003070.9|+|6741390-6741642|39-58
tcgcgacaagaaacgagaatcaaaacaagaagcccaagGAGGAAGAAGAAGAAGATAAtcgctcggtatcttttccaattccaaacgagctcaccgaagcttgcgtcgcactcatccggaaatgtgattaccctagtctatcttccgtctcaagttactttttcaatctcatcgcttcgtcaggactctacgaaacgcgttcgcgcctcggtctttccgaaacctttctttacgccgccatcaaattccctga
>NC_003070.9|+|6753780-6753953|125-144
tttacttccccaactcgctgcagattcgaaaacctgctctcgcattatcgcaagctgcgctaaatccgccaatgcttctgccgcctccatctccgtcatgttcgccgccgcagtattctcctccCCAGAAGAAGAAGAAGACGAcgagcaacaactcgatgatataggctccaa
>NC_003070.9|-|6799442-6799857|359-379
aactggaagcgagttcccgccaagagcgttcacatgataactaaccgccacgtgtcttgatggcaataataagtaaccaaaaaaaacgaagaggcagacgaaaaaaaaaaagtcgaatcttcaacatttatggctctgattttccggccgccgtgaaaattagtagccaacatttatttcacattcgcataacgaaacgaatcaataaatcgctcacagttacttcttcatatacccctttccttcaatttcagtttcagattttccaaattctaaagtttcgatttttttggagtatcaagttcgattgattcttctcaatgtcgggtcccctagatcgattcacaagcccatgtaaGTCTTCAATTTTGGAAATTTCtctagggttctacagttacttccataatataggtttc
>NC_003070.9|-|6833998-6834203|61-80
ttgtttcatccaagccgcttggcgtagacatttaagaaggaaaatcgcagagcttagacgTAAAGAAGAAGAAGAAGAAGaaatggattatgaagatgatgaatattatgatgataatatgggtggtatggttacaaggagtgatagttctgttggatcaagttctacattacgttccacggtatttgcatcaagatttgctgcta
>NC_003070.9|+|6839188-6839405|70-90
gaactagcattaaccacacgggtgcaagcaagagccgagccaccaccacaactgtcatttttctcgtccTCTTTGTCATCATCATCGTCAtccccaccaccccttgagttagcgtctcttatacgcttagctggcaaaacagctaactgagcctgtctctcacggcgtttagcagccgagacccacgtgctcttcacgtgtgtttggcaatcaaaccc
>NC_003070.9|+|6898425-6898598|125-144
gagggagagaaaatgtcaaaacctcgagggcggtggagttaggatcggcggaggtatcatcaccgccggagcaagagatgagacggagacaagaagaagctggagatcttcccatgactggttcTTACAAGAAGAAGAAGAAGAagaagaagaagaagaccgttttatcttctt
>NC_003070.9|+|6898445-6898650|123-142
acctcgagggcggtggagttaggatcggcggaggtatcatcaccgccggagcaagagatgagacggagacaagaagaagctggagatcttcccatgactggttcttacaagaagaagaagaaGAAGAAGAAGAAGAAGACCGttttatcttcttattggatcagtaaaataaacacaaagagagagaccagtagtactaactagtg
>NC_003070.9|-|693116-693565|133-152
gaggcatgtctgatggttgaattcagacgaaaccctctctttcctgtgaaagctggcttcaattctccgactgtaacaagtcccatctctctctattctcgtagcagaagaagaaggagaagaagaagaagaAGAAGAAGAAGAAGAAGAGCtcttgcggttgtaatggcagtgaatgtacgtagttaatggatgtaaaaaggtagagaaaaaagatttggttaaaattaatctgctaagtacgtgtaaagctgagatcattattatcacagataaaattaacttaaggaataacaaacaatacatgcaatgtacctacattaagttgctagctagtatcctttgaggcatttccatccattattatgggataagtgaggtttcttctatcatcattatgtctactctcttgtttttcaattttcgtttcaatttaacaaaagtttaaga
>NC_003070.9|-|6952450-6952618|124-144
cttctcatacctgccaaagatattcatttttaatctcaaattttcagaggaatgtcgatgatgattcttgcaaccttatcaaggcaagaagagaagctggagcagaagaatccagcgagtctcCTGTGCTTAGTGTGCTAGTAAgcttggatatgctttcttcttaata
>NC_003070.9|-|6966948-6967481|429-448
tgtaacgaaattgatcaatttctagtatacagctccatgacctaaaatctacacctgaatccaatttgcaaaaaccttgcagatcactaatctactcttgcaacgagctcaacaaaaaaataagaaaccgaagagatattgaaataggagaggaaagatttacagtaggaaaagtattgctagtgtaagaaatgagcatgcaagtttttccgacggcaccatctccgacggtcacacactttataaaccttgacgccatctctgccgcaagatcggaaacaaacaaaaaagcccttaaaatcaatcctcttttgtggttgcttcttcctcaaaacctcgacatttctagctcgccaatcaaattcgagctctaaaagcttgtgaatctgagaatcacccaaattcgaaaaagaatcgaagagagaaggAAAAGAAGAAGAAGAAGGTTgatttggcggttgatagatgactttgagaggagcctataggaggaggggactagtagaaaaacaacaactctgagacagctaagag
>NC_003070.9|+|6968504-6968688|52-71
gaacgtgaaggcagtgtttgatgcagctataaaagtggtgcttcagccaccAAAGCAGAAGAAGAAGAAAAagaataagaaccgttgcgcgttcttgtgataagaaaaacctctaagactaggtaaaaccaactaaagaaagaagcagaagatgatttcaactatttgattcggcccattttaat
>NC_003070.9|+|6976574-6976750|42-62
tttggcagcaactatatgaatcaggagcaaaaaaaataggaTTTATTGGTGTTTCTCCGATCgggtgtataccgatacagagaaccacaagaggaggacttaaaagaaaatgtgctgatgaactcaactttgcagctcagctttttaattccaaactctccacaagtttgaacgaat
>NC_003070.9|-|7044210-7044366|102-121
aggagcatcaaagctctccaaaatgtgagttctgctctctgaatgatgatcctctgtttctttcttcttcttaaacaaactcccaaaccaagataccgaacCAGAAGAAGAAGAAGAAGTCtccggtaccggtacggactgaccagatatctgaccc
>NC_003070.9|-|7064475-7064816|65-84
tctctaaactcaaacctaattcatattgcattgtctgcgaaagcgaaatcgggtttcaatggaaGATGAAGAAGAAGAAGAGGAagatacaaaatgcaaacaagaggttgagagaccaaccgcaagcaacttgtaagaatgaagtgggacgactctatcgtcatgatcagcagttaacaacatggttgatgggtactgaaaaaacagatctgtcttctgttcccatggcctcttcacattatgcagaggcgaataccttatttttacagattaaaaccatcagataaatctaccaaaagagagaagctttatggtgatcctaaataaaagacttactttatc
>NC_003070.9|-|7072843-7073039|150-169
ttttattttggccgagatgcttccttgactttttccctcttttctcgctttgttaggctgttggctcgatgaaccgtctggcttatctgtacgagcgtcgtttccgcaacatggaagtgctgggctcgcaggatcttcgtggggagttgAGTGCTGAGAAGAAGAAGAAcgacgagctcctgaagaagttggagtcg
>NC_003070.9|+|7079130-7079359|66-86
accaaaatgaaataaactctcttttgttaatatgctattgcacagatcctgtatatttttgtctaCAATATTGAAGGGAGCTCCTTttattatacctgggagtggtacgaccaagatctccatgaacaaactctttgatgtatgttccagcctgcattattgaaaatttaaaacttgcccatctttcaagaatgataatgaggtgagttagaagttgtagcaacctgggt
>NC_003070.9|+|7079156-7079409|39-59
ttaatatgctattgcacagatcctgtatatttttgtctACAATATTGAAGGGAGCTCCTtttattatacctgggagtggtacgaccaagatctccatgaacaaactctttgatgtatgttccagcctgcattattgaaaatttaaaacttgcccatctttcaagaatgataatgaggtgagttagaagttgtagcaacctgggtgcacagatgcaatagaaagtagtgagagtgtccttttatcttttcaactt
>NC_003070.9|-|7109769-7109901|82-101
cgagagctatgagcttccgtacactacggatgtcaatgatttgaaggatagagagaccactccttctcatgaagaagataaGTTGAAGAAGAAGAAGATTActgtgagccaaaacgatgagaagattaaagta
>NC_003070.9|-|7137168-7137317|32-51
ttaatgaaaataaataacttccgcagataacGAAGAAGAAGAAAATGGTTAgatcagatgaaaatagccttggattaatcggatcaatgagtctccaaggtaccctaaatcgatcgattttgttattaaaaatcaaaactttcgttctct
>NC_003070.9|-|7179479-7179694|72-91
aacgcagagaatcaagaggaattagagacggaaactggaaaaaatcgaggaaaatcggaggaaaattacctTGAAGAAGAAGAAGAAGATCttcgtagggtttgaagagagagaaatagagagagtaaagagagaataactacgtgtttgtgatttgtacgctttgtgaaggagattcgagtgagaggccgagagatgagagggttaagtggggga
>NC_003070.9|-|7179486-7179686|63-82
gaatcaagaggaattagagacggaaactggaaaaaatcgaggaaaatcggaggaaaattaccTTGAAGAAGAAGAAGAAGATcttcgtagggtttgaagagagagaaatagagagagtaaagagagaataactacgtgtttgtgatttgtacgctttgtgaaggagattcgagtgagaggccgagagatgagagggttaag
>NC_003070.9|+|7231159-7231307|99-119
ttccaagtatctttccctttttcttgaacaagctctgagcatatggtgagattccactaatcagtctcataactttgcttagagaggagacacgtttaTCATCATCATCATCATCATTAaccatcgtcatcatgtcgacgtcctccttc
>NC_003070.9|-|7247488-7247998|435-455
gcaatctttttggggttttattctctttagctttcttaactgatcaaactaaaaaagcaattctgttttttctttcttccctcctataggttagttactctgcatttttgattactgtttgatgatttttatgtttagggtttttaattgagcaaattcttctgggtttatcagattttatatttttgtgaattggttaagatttagatctggatttagatttttctttgtttcatggttgactgaaagtttgaaacttcaaatggagaatcactgaatctgactgatttgaattttggtggtgtttctagagtttgttgagcaatgaagggagcgactctcgttgctctcgccgccacaatcggcaatttcttacaaggatgggacaatgccaccattgctggtttgtttcttttttcactcttgttggtgcaATTGTGTTTTGTTTTGATCAAttatcatctgagatttgaaaaatgttacaatgatgttgtattggatttgattgcag
>NC_003070.9|+|726668-726822|106-125
caagatgaagcaaaagcagaagagaaaagaagaagaaattaccttgaaggagagaagttgaagtgatgaagagaagaagaggaggggtaagtaaaagaaggagaaGAGGAAGAAGAAGAAGAAGAgggcggagcagttaggtcaacgggaaaggg
>NC_003070.9|+|726733-726993|44-63
atgaagagaagaagaggaggggtaagtaaaagaaggagaagagGAAGAAGAAGAAGAAGAGGGcggagcagttaggtcaacgggaaaggggtcggagtcagaggattgagctaatccaaccttctccttgatgtccttaagcaatgttgcccatttcatcgttgtgcttttcgatcccagaaactttcatccgatgaagacgacgacctcaccagaccagaccagaccctgactcggtctccaaacacgacccacctcaga
>NC_003070.9|+|7300927-7301436|435-454
ttccatcaccaagctccacgcggacagtagtcccctgaaacgaatttcaagcagaataagaaaatgacaaagttcaactgattaaagctgaagagactgccaatgaaacttaggaatcgaaataaaacagatccgagaacaatacaatctagaaatcagatctgcttaaggagcaaagttcatcgaattaagataaacaaaaacttggaatagttgcagaaatccaagaatgataatattgaataagaaactaagtactcaaataaatccaatgataggaacaatggaaggaagtagatctatgaagtagaagaagggacctggagacaaggaggaagctcaggtttgtactgagatcgaagttgctgaagaggggagagttctctggggattccgaaatctgaatccatggcgttaggttttatgtagaagaaGAAGAAGAAGAAGAAGTGGTtggtgtggtgtgagacttcgagtgtgactttttttggttcttgttaataaacttca
>NC_003070.9|-|7337770-7338034|224-243
cttcttcctctgttcttatcattggtccctgaacaaaacgaaaccaaatcagaatctggagaagattgatagcaaggtaaaaacaaacaaaaagaattaaaaataagactcaccatgactttcttgtgattggccttgaaggccccgaagttgagtttgtgattgtggttttcgatagccagatttgcgagctccagtgtgtagcaaaacctttacgagaagaAGGTAGAAGAAGAAGAAGGAagaggaagaggtaagtgaaagc
>NC_003070.9|-|7374490-7374755|23-43
tacttaatcaacaactcaaaaaTTAAAACAGAGCAGAAGCAGAgtgaaattacagagagagtgaaatctcacagaagacatgagcaagaccacaattgaaatctgacaagtcttcccttatttctttcaatatctgtttcaatatcgaattcacaaacccaatcaaatgaacagccaaaaaagctcataaattgagtcaattcagaatcgtttcgaattgaaacaaaaacatctacacacgaaagatgaaacctttggagtaataa
>NC_003070.9|-|7379618-7379852|33-53
tgaagagtacatgaagacccataagaaagtaaTGATTGATTCTCTGTGGAAGCtcaatgttgctgatatcgaaagcactatctcccgtgtttgtgagcaggtagtccagctacaactgttcactagttgactgaagtagcattttggtcaatttctgttgtgaccactctatgattattttttggcttaggtacttcaagatcccactgccaagagagaggagcttcgtgcaagg
>NC_003070.9|+|7410812-7411028|72-92
tgatgcaatccaacagctttgttttaccagaatcaacatgacccatgatgcagcaaattggagagcgaagaTTTTCTTCTACTTCTTTAGCAagttcattcagtactaagccttcatcctttttagaagtatctttcggccgggtagtatcatccaccttaggcatagcttttttggcagctgtttttggcttgccagaacctccaggcttcactgt
>NC_003070.9|+|7426793-7427012|57-77
agaattgctgttgagtgtacaagattgacgggagaagaaaggccagggatgaaggaAGTAGCTGCAGAGCTTGAGGCcttgagagtcacaaaaaccaaacataagtggtcagatgagtatcctgaacaggaggatactgagcacttggttggtgttcaaaaattatcagcacaaggcgaaaccagcagcagcattggctatgatagtatcaggaatgtag
>NC_003070.9|-|7469155-7469295|29-49
ggcgaagggactatggatcaatattatcATTATCATCATCATCATCATCatcaagaacaacaacatcaaaatcaagggttcgagcggccaagtttccaccatgctgggattttatcgccgggacctaattctctgccgtcg
>NC_003070.9|-|7469216-7469639|376-396
tcatcaagaagccaccactagcgccgccacacccgcaaccacaaccaccacaaacccatcagcaagaaccgtcacaatcgcggccgccacctggtcccgtgattatatacacagtatctcccaggattatccatacacaccctaataacttcatgacattggtccaacgtctcacaggtaaaacctccacctccacaacatcctcctcctattcttcatctacgtcagcaccaaaagacgcgtcaacaatggttgatacatctcatgggttgatatctccggcggctcggtttgctgttacagagaaggctaatatctcaaacgaactagggacatttgttggaggcgaagggactatggatcaatattatcattATCATCATCATCATCATCATCaagaacaacaacatcaaaatcaagggtt
>NC_003070.9|+|7489697-7489948|171-191
acaacattttcatacaaccaacaagatagtaaaagactcacgtgatgaaaaaacacaatgaaaaagtggaaacaatcaaaagtcagctttttcttttcttggcaaacaaaaactttcatcaaatcttattagcaaagcaaatccaagtagtattgcgtaagtaagatatgAAAGATGAAAACTTTGATTCTtcagtttgaaaacataccttaagctgcttcggctcctaatactgttgttgctactgctact
>NC_003070.9|-|7490036-7490299|215-234
tcattgaaggatcttgttgaagttaaggtgaatcaagagaatgaacggaaggtgttcgatgaattgcctaagagagcaaataggcagagtaaagttgtgaggaagacgaagagtgataaacgggttgatccgaataggagtggaggaggaaataatagtgggtttcttctcaaaattatgtttctggttagtttaggagctatgaaggatacgaCTAAGAAGAAGAAGAAGAAGaaaaaggatgaggcttgtaaggtttcaccg
>NC_003070.9|-|750889-751033|95-115
aggatcgaaatttctaccactgtactaacttcacatgtgtcgagaagagacccagatgtaatgtcccacagtcgaacctgaaattaacaacattAGCAAGGAGTCAAGCATCACTcactggtcgtaagaactggagatatagact
>NC_003070.9|-|7610087-7610529|86-105
tccctatcgtcgtgaataagatggtcgagccatttgaaagctgaggcttgttcgatgaagctgacgataaagagaggagacagatAAGGAAGAAGAAGAAGAGAGcgtttgtgagtttcatggtggactcttgttttgggacttgacgaatggcgtgagcgttttatagatggaactgatgacgtggatgaatttgacaaatttggttgactttagtggttctggattttaaccatttcgggaagctttttatttttgtttattaaataaaagaaaaagcttgctatgattggatttgtttccttttttatttcgataaaaaggatcttatgattattatgatataattgatatgatatataattaaatacatagatactgtatctttttatttttggaaataggaaaatatgaattgaaggtgattgatgagggaatacaca
>NC_003070.9|-|7641740-7641938|149-168
ccagatgataaatgcaaatgctgatcttctccttctccttcgtcgtcgtcttcaataaccgaatgcgaaacagaggttgaagaagaggagatcttgtgtttatgtggcttcccttcgtcggaaggaagagtaagaacaggagaatcagGGGAAGAAGAAGAAGAAGTCccaacgaggacgagttcttcgtcgacgaaac
>NC_003070.9|-|7696686-7696841|100-119
agacccatgatccccaacttctcatcctcactcctttgtacttcttaatcttactcttcttgttcttgttcttacacgaagacgaagacgaggaagaagATGAAGAAGAAGAAGAAGATggtgatgatgacaaaggcatttccttttttgtgctgc
>NC_003070.9|+|7718280-7718509|140-159
tagatgatgtgagaatcatggagaaagttcttagatcattggatctaaaatttgagcatattgtcaccgtcattgaagaaacaaaagatttagaagctatgacaatagagcaacttcttgggtcattacaagcttatgaAGAAAAGAAGAAGAAGAAAGaagatatcgtcgaacaagtcctcaatatgcgaattacaaaagaagaaaacggccaaagttaccaaagaaga
>NC_003070.9|+|7735026-7735215|46-65
atcgaggactggagtgaagattctctgatgagtgattcagaagaaGACGAAGAAGAAGAAGAAGCtagtgaagtcattttaagcagcgtcgttcagaagaagaagaagaagaatctgcgtttcggtgaagaagtagagagacgagacggtttggtgttgttagctcaatctactccaatggtgagatcga
>NC_003070.9|+|7735035-7735205|40-59
tggagtgaagattctctgatgagtgattcagaagaagacGAAGAAGAAGAAGAAGCTAGtgaagtcattttaagcagcgtcgttcagaagaagaagaagaagaatctgcgtttcggtgaagaagtagagagacgagacggtttggtgttgttagctcaatctactccaatg
>NC_003070.9|-|7745055-7745212|95-115
attaatattatagttggttaagcaacaaggaacaaagaagaggtacagagatatataatatagctaccattgatttgctaaacagtaagaagagATGTTTGACAGAAGAAAGAGAtctcagaaacttttcatcggggtaaggaacattgctgatgaat
>NC_003070.9|+|7747011-7747135|25-45
gcagctctcataaaaatattgagaTGGAAGAAAATGATAGATTGGacatggatgatcaaatgtcggagttggatgacaataatacaactgcagtctcttcaggcgaaccataagcaaaggaaagt
>NC_003070.9|-|7774761-7774888|27-47
aacgttgcagctctcagaaaaatattGAGATGGAAGAAAATGATAGAttaaatagtgaggtgtcagagttggctgacaaaaatacaattgcagtctcttcaggcgactcggtgaacaacgggcaaagg
>NC_003070.9|+|7808851-7809074|75-95
ttataagtatagtagtgttcttaccatgtcattaaagttttctgcagtggtcaaatacttagaatagtcgtcatCTTGATGAAAGCTTTGATTGTgtgctactatggctgtctcttgatcaaagcttgatgaagttcttgtcaatgtctcttgatcggtgtttgaattctctattagtggtgaaggaaacacatcacttgtggcggcagagacagggttatatc
>NC_003070.9|+|7850733-7850887|105-124
acgcgttgttgctgatgcggtgtagatctgcaccggttaagaattggtcagaggagaagaaagaagaaacagaggaaggtgataacagagtaaaacagagcggaGAAGAAGAAGAAGAAGAGAAggacagagtgggaaataagaaggatctgaga
>NC_003070.9|-|78935-79308|283-303
tgtcacctcattcgaaaatataagcagtaactgcgtcattgatattataataaataaaatatatttttgaaaaagctagggtttaggaatgacgacctgtttctgttgtgtcttattaaaagcccatcttcgtctccgccactcatcattccctcatcataacaccatcatcaccattcaccaacctctctctctctctcctctatcactctctacaacaaaaatttgtgaatctgctaagatcgattatcatgagggttaagctatttcagttgaggggaaTGTTGTCTGGATCGAGGATATtatagatatatacatgtgtatgttaatgattcaagtgatcatagagagtatcctcggaccaggcttcatcc
>NC_003070.9|-|7977310-7977502|21-41
cggctcaagtaagttcgaatATTTTGTGTTTTGTTTTAGTCttttggcataattttgagtgtaaatttctttaccttgtgtgacaagtttcctagcaaaagcaatgatctcaagagaaggtgttgagccatgtagtggtagggacgtggatgacgcgaaggctttggtaaggcttattccgatatggatcaca
>NC_003070.9|-|7994307-7994571|224-243
cgaattcaacttctacgaaaggactcgctgagccttgtccgtcttttggcatcaaatcgctagcgtcaacgatttctacaactagtttattcatattcggataaacttagaaattttgtttgaagcggttgtgagagagaaaagttccggcgagtaagattaattttaaaagtaagagattgtgaagtaaagagaagaaagatgaactaagaagagaggagaaGAAAGAAGAAGAAGAAGAAGaacatcttctttttgtttcgag
>NC_003070.9|-|8046479-8046606|21-40
ggcctgaggcaatgggtcgaGAGAAGAAGAAGAAATTTTCaattgagaaatgcaaagaggatcctttctcgaatctgtaaggtcttggtgctccattttagactctatctcgaatccttgcaattcct
>NC_003070.9|-|8046532-8046693|103-122
aacaatatccagaggaagtaaaaaacaaaaagctataccttttataggtgaatgtctacgactctttgttaaatcctctgccatgttggcctgaggcaatggGTCGAGAGAAGAAGAAGAAAttttcaattgagaaatgcaaagaggatcctttctcgaatc
>NC_003070.9|+|8074863-8075039|132-151
tcacgagttcccggaactctaatctctgatacccatttgccccatttccgacgacggattcctttgtactttgactgactttcaccggtggattctctgtaatccattttttgttgttgtatgatgatcgaTGTGAAGAAGAAGAAGAAGAagaagagacttttgagtgttgtttat
>NC_003070.9|+|8074884-8075063|120-139
atctctgatacccatttgccccatttccgacgacggattcctttgtactttgactgactttcaccggtggattctctgtaatccattttttgttgttgtatgatgatcgatgtgaagaaGAAGAAGAAGAAGAAGAGACttttgagtgttgtttatgtttgaatatgaagatacaaagac
>NC_003070.9|-|808487-808657|31-50
ggtcacgggtaacaaccaggggaagagtttCTGAAGAAGAAGAAGAAGAAgaagtgctggcctttgagccagaagctccaagaaaagggcggcacctagaagcaacatcttccaaaccatgttctactgcatattaaacaagcattttctcaacacatgctctcagaaaat
>NC_003070.9|-|808577-808700|80-99
ttcatgtttgagaccaaatcagtacttagagcacgggtattgtggtcacgggtaacaaccaggggaagagtttctgaagAAGAAGAAGAAGAAGAAGTGctggcctttgagccagaagctccaa
>NC_003070.9|+|8088063-8088313|168-188
gtcctcctccatatgtgaaaaagacactgatattgcctcttatcctacagctttttcatttggtagttgtttgatgatagagctgatatctttttttatatgcagaaattgtctcctgatatgcccttaaaactggcatcagatacaattttgagaatgctgagggcTCGGGTTCATCATCATCGTCAaggccaggtaaaaattcacaacccctaccaattgtgtgtttttagttgtcaaatttgccatgt
>NC_003070.9|-|8107533-8107783|62-81
gagggagagaaactaagtgctgagattagccaggagcatcctttaaaccatagaatggctcTTGACCTGAGAAGAAGAAGAtgatgatatgaagcttgatagctaccaaagactctaagcttctttaacggtaaggaataagaggtggttgaagcggaaagcctgttacgcctgtggcacaacaaaacacactgccaacaatgttagtgtatgtgtatatctttgttgcctttggtgtacacatgtctatt
>NC_003070.9|+|8128919-8129155|77-97
gaaatatcagttgggtggtcatctcttcttttaaccgctgagcaccttccaagttccctgactcacaaagaccatcTATTAGAGTATTATAGGTCACaatactgggatggatatccccagctctcaagtcatcaaacaagagagaagcctctacaaacttccccatcttgatgtatccatgcatcagagtgttataagacacaacatctggagcagccatactagataacagctctc
>NC_003070.9|+|8131216-8131341|76-96
atagtttcagagacaatctcagtaaccattgtagcaacttccatttcttcaggagacaaatcatcgcctaaatcgTCATCATCATCATCATCACTAgacatattatcaccagatgcctcacattca
>NC_003070.9|-|817018-817220|72-92
tttgaaactttctgtttttgtttcacatcctcttcatcaggctcatctgtgcatcataaaggcaaaaacttTAAGATTTGTGAAGATAAAAGtaagaaatcttcaaataggttaaacaactcaccttcgtttttcttcgatttcttcttcttcgttgctttaacctgacactttgagcagcaaccatcgttcatttttcagat
>NC_003070.9|-|817080-817240|90-110
cttttttcggattctcattctttgaaactttctgtttttgtttcacatcctcttcatcaggctcatctgtgcatcataaaggcaaaaacTTTAAGATTTGTGAAGATAAAagtaagaaatcttcaaataggttaaacaactcaccttcgtttttcttcgat
>NC_003070.9|-|8174956-8175145|31-50
cattgttagaagaaggagcaaatgagagtaAAAAGAAGAAGAAGAAGAATtcattttggaaattcttgtgtgatccatatgtcttgggacgagagctctttgtgatagaaaagtttggtctcgttcaatatgtaagtcaagtgattcggctcttcttgcaacctaattattgcatgtttttgagtttttg
>NC_003070.9|-|8175410-8175948|171-191
gtatcaatatcttagaggcggcgagaaacacgtgtcagagaacgcaactgtggcatctgtcagctttagccacgtggacattacaaccttaaaccaccattgagatagaaagcaaaaaaagaaaaaaacagaaacaaaatgataatgttgtctgatctatatcaaaaaatATGTCTAAAATTTTGGAAGAAtgggagtaacggagacaagtacgtacagagatctacatttaccgtctttgatcatcggaggatccttcgccaccgttgccatttgtctctccctttactctatcctccaacatctccgtttctacaccaatcctgctgtacgtaaaaaacgaatctccattctctttttttcttcaatttacattgtatgtatctacgtgttcgatgcttaatgagtttaagtataattttaggaacaaaaatggattgtttctgttttgtttatggtgccagtttatgcaactgaatcggtaagcctcttctatatcttccggagtttatgaatctgttcttatattttcaattata
>NC_003070.9|-|8204048-8204275|138-157
taattttaatcatatattgttcagtagagctgcttggcctttgccatcactgcgactacatctagtacttttcgaggattccgaagatgggcttgcttacggcgatcacgttcacatcttgtaattttctcacatccTCGCTTGTACGGCTTCTCCGgttgttgtggacatgaaggatctttaggactacatccacgtgcaccatcacgtcctattgctggatatcca
>NC_003070.9|-|8276468-8276659|120-143
ggttaacccatttaacaactcaacccatcaaattaaatgagttatgggttgacccaacccatttaacaaaatgagttgggtcatcccataactcatttaaccctaaactcatttaattaTGAGTTGAGTTGAGTTGAGTTATCcattttgagacccctatatattactatcaattacattttaaatagcatg
>NC_003070.9|+|8286304-8286598|203-222
aatatacagtttaagaaatagagtttttggatttacatgaatggtcttgatggctggtttattaatcttttggagttgttttctgatgagtttcatcttctgaatctctctttgaggccggagaggcacagtttcggatgtcgaattcgatggagaagcataggaggagaagagactgagtaagagaatgaaagtgaagaacAAGCAAGAAGAAGAAGAAGAcattgcaatgactgaggagtcaggagtctcctctttttcacggtattgacttttctgaagagtatgaaaaaca
>NC_003070.9|-|8297698-8297906|70-89
ccgggacctcaaagataggttgctacgcaaatttggaagccgtattagtactttaaagcttgagttctcAAAGAAGAAGAAGAAAGGAAagttaccaagagaagcaagacaagctcttcttgattggtggaatctccattataagtggccttaccctactgtaagcaaaagcaacacttgcatgttttccgacataactaaccactaca
>NC_003070.9|-|8310484-8310677|43-62
tataaagactttccctcctttagactttgtgcattatccaaaAAATGGAGAAGAAGAAGAACaacaacaatggaggagatttcggagaagaagaaagttccattgacggagacatactcgagtcaatcctctcctatttaccactcctagacctcgattccgcttgccaagtctccaaatcatggaaccgcgcc
>NC_003070.9|-|8344283-8344476|32-52
gtcaaggtcagaaataaaaaatactgatcacGAAGAGAGAAATGAGATGAAGgagcaactaaaactttggagacatgcagagaagaaagaacaatgggaagatgtccctgctaaggtgaaggtggaaacagaagatggtctttgccatgtggacatggtatttacattaggattgcctcctcaagcagcctacg
>NC_003070.9|+|8385459-8385608|79-98
gaagaagatgaagaaattaaaaaattggagagatcgtggagtaagctcgaagaatccgtcgaatttaacgaagacgatGAAGAAGAAGAAGAAGAGTTttcgtttgcttgtgtaaacggagaaggatctccaattaccgctgatgaagct
>NC_003070.9|+|8385489-8385662|46-65
agatcgtggagtaagctcgaagaatccgtcgaatttaacgaagacGATGAAGAAGAAGAAGAAGAgttttcgtttgcttgtgtaaacggagaaggatctccaattaccgctgatgaagcttttgaagatggtcagatccgtcctgtgtttcctctgtttaaccgtgatcttctc
>NC_003070.9|+|8385518-8385666|97-117
cgaatttaacgaagacgatgaagaagaagaagaagagttttcgtttgcttgtgtaaacggagaaggatctccaattaccgctgatgaagcttttgaAGATGGTCAGATCCGTCCTGTgtttcctctgtttaaccgtgatcttctcttcg
>NC_003070.9|+|8424291-8424471|121-141
agatttggtcacaactcacaaacaatttctctatgtagcaaaagcttttgacccaatctccacgtcaccctttttcctcaagacccttgtgttacaatcatggtaccaaacaacacaagaAACCCATTTAACGACATTCCCaacacaaatcaaacttacatagagaccagtgtacaacact
>NC_003070.9|-|8459197-8459398|162-181
ttattcacagtggaatccgtgacccagcacctccaactattgagtctctaagtgagtttttgttgaacttttgtgtagtgatgctttcacaatagttcttagatgtttggttacatatttttgtaggtgatggcagcgatgagtccgatgaagaggataagAAGAAGAAGAAGAAGAAGCAgatatcgaagaagaagagaaa
>NC_003070.9|+|8460763-8460983|139-159
aaccacttcagttctgcatccaaagtctctataaattccactgtttgtaccaactgacacctcgttcctatcttacacaccttcgtgtaggtagttggatcaaagtacataacttctggcggcaatggttgattatcaTCATCATCATCATCATCATCAtcatcctgcatattctgcggctgaagatcatcatcaccatcctgcatattctgcggcaggtt
>NC_003070.9|+|8460858-8461064|50-70
tggatcaaagtacataacttctggcggcaatggttgattatcatcatcaTCATCATCATCATCATCATCCtgcatattctgcggctgaagatcatcatcaccatcctgcatattctgcggcaggttatcatcatcaccatcatcctgcatattcaattcaaaatactttcaatttcacattaactacctagttgtactacttgttcc
>NC_003070.9|+|8469650-8470107|390-410
tatctgatccacattttcaaaatggatcttaacattacgcagacgcccatgtatacgaacgcctagccgacgagcgcttgctttttacacttctgggacttttttccactcttgagagccagagaacgctttttgatatattgaccaccacaaagcttacccttgagagtcaagtctcctctatggcccatgactcttctaactatagcttggcgttcaacatgctccccaatctcaaaaacccgctcatgggctcgaggctctgccaagcccttaaacgttatgtagacatgtgccctgtaggctttgagtctctcattagacggctcctcatctttggtagcagtttctatcgccactttcacaatctccaacttggacagaacttcTGGCTTCTACAATTTTGGAATtcaattgttattattacgagcagtgccactcgtggtggtatgtcttta
>NC_003070.9|-|84768-84952|41-60
aatcacaacctataaacggaaaaacaaaatcacaaacaaaAAAAGAAGAAGAAGAACATTtatcctatccataatgttctctttgaacatgagaaccgaaatagaaagtttgtgggtatttgctcttgcatcaaaattcaatatttacatgcaacaacattttgcttcccttctcgtcgccattg
>NC_003070.9|+|8482408-8482633|74-94
gctcctcatctttggtagcagtttctatcgccactttcacaatctccaacttggacagaacttctggcttctgAACTGTCTACAATTTTGGAGTtcatcttattattattaccagtagtgccactcgtggtggtatgtcattaattgatatatatatatgtaaaacttacctcagtgatcgacctatcagttgtagtaattacaagttccaaatacatagaaatcc
>NC_003070.9|+|8484897-8485059|38-57
ccttccattcaatgataacccatcagatccagaacaaACATAAGAAGAAGAAGAAGAagaaccaccaaccacaagattagtctctgatggatgattattaggaaactttgatctcttattagaccattgccaaatctttgacacagaaaagctctcaccttta
>NC_003070.9|+|8485838-8485980|24-43
ggcttattcgattattaccaccgGAGGAAGAAGAAGAAGAAGAgtcggttaattgatgattcagggtgattggagaaggagcagaagaaggcgagatttgattcaagttgtcgtttttgagctgggaataatgaatcctcctc
>NC_003070.9|+|8485887-8486057|114-133
taattgatgattcagggtgattggagaaggagcagaagaaggcgagatttgattcaagttgtcgtttttgagctgggaataatgaatcctcctctcagacattttttttttttGATGAAGAAGAAGAAGAACAgagacaccatttaacttgacaacactctctaattctta
>NC_003070.9|+|8608392-8608607|126-145
tagtggtgttgagtgacctggtgattaagtaagcaagaacttccagatcttcggcggagagaaccgagactagaactagaatcgcactctggagaagcttaaagacagaaagagagtcatctccaTTCGAAGAAGAAGAAGATGGaagaggaggagatgggtgcactttacctttcttcattactttcatggctgattttgaggaatctttctttt
>NC_003070.9|-|861366-861506|93-113
gcaggtgcgaatctatttatttataacatacctcgggaattcgaggatcaagaactcgcggctacgtttcaaccttttggtaaggttctaagCGCCAAGGTGTTTGTAGACAAggccactggtataagcaaatgtttcggt
>NC_003070.9|+|8645847-8646026|121-140
ccaggaatagatccaccatgcgaaccttctgagttatataagtgttgagagcaaagaaaattattgttagtagtaatttgagataccacttgcttttctatatcatcttaataattattaTCTGAAGAAGAAGAAGAAGAcggaatataagatgaactaccgtagttaaaactcatcttc
>NC_003070.9|+|8655256-8655485|72-91
gattctggactatcatgggctgatcaatgggattacaactctgatcctcctccaaattcaagtaacgaagaCGATAAGAAGAAGAAGAAGAagaagaagaaggaagatggaagcaaaagcggtatcgggaaggccatacttggattcaaatggatgaaacttggcaagaaatctgataagtaatcaataggttatttgtttagttacaaaagggttattgattcatctgt
>NC_003070.9|+|8655321-8655522|22-41
cgaagacgataagaagaagaaGAAGAAGAAGAAGAAGGAAGatggaagcaaaagcggtatcgggaaggccatacttggattcaaatggatgaaacttggcaagaaatctgataagtaatcaataggttatttgtttagttacaaaagggttattgattcatctgttccttgtgattaatccattaagttctgcttctctctt
>NC_003070.9|-|8705187-8705409|66-85
ctctgctgcatcccttgcacccattgctgctgctgccgtctcttccttaaactttagtttcttttCTGATTCTATTATTGCTTGCtttgcctcttcaagttcttcttttagcacatacagctgaacaaacaaagccaataagagttaagactatcattccttagttcccaggaaatgtgtacataaaaacagaacagagcgcattgataggatccagtaccgg
>NC_003070.9|+|870900-871064|41-60
ttgagcagccctaatcatagtctcgaaacgagccctgacgGAAGAAGAAGAAGAAGATGGagtgacgtcatcagaatccctaaggaaagtaaagggtcgttcagtttcgggaacttctttctcaattgagactgaacatcgcaaggcgagattaggtttatttct
>NC_003070.9|+|870905-871054|33-52
cagccctaatcatagtctcgaaacgagccctgACGGAAGAAGAAGAAGAAGAtggagtgacgtcatcagaatccctaaggaaagtaaagggtcgttcagtttcgggaacttctttctcaattgagactgaacatcgcaaggcgagattag
>NC_003070.9|-|8734378-8734642|176-196
cctcatcagggctcgattcaacgttcaccaaggcaatgaaacagagcaaaaggaggaagttttttgcgatcattatctttttttttcaactgagaaacaaacgcagggaggcgttgattcacagacagtgatagattagggcttaaagacttcaaaggaagaaactttttgggcgGAGATTTTCTTCTTCTTCTTGaattgaatgagaaaggaaaaaacgaaacggcagattttattgctttttttggaaatattaaattgactt
>NC_003070.9|+|882193-882470|158-178
aaatatcaaccactaatagtaatagctatgaaatgtgaaaagctgaaggatatgtaccttgagctcattctttgacctgataggttcttttgtttgcaaaccaaggtcatcatcctcatcattgctccaagcaaccatctcattcacatcatcatcgTCATCATCATCATCATCATCAtcatcatcctcatcctcaatatcgtcatccccattctcctcatctaaattctctatctcaccctcttcaagttcccctgctagatcatcctctttcccca
>NC_003070.9|+|882258-882415|102-122
cattctttgacctgataggttcttttgtttgcaaaccaaggtcatcatcctcatcattgctccaagcaaccatctcattcacatcatcatcgtcatcatcaTCATCATCATCATCATCATCCtcatcctcaatatcgtcatccccattctcctcatct
>NC_003070.9|+|882264-882386|81-101
ttgacctgataggttcttttgtttgcaaaccaaggtcatcatcctcatcattgctccaagcaaccatctcattcacatcaTCATCGTCATCATCATCATCAtcatcatcatcatcctcatcct
>NC_003070.9|+|882264-882410|90-110
ttgacctgataggttcttttgtttgcaaaccaaggtcatcatcctcatcattgctccaagcaaccatctcattcacatcatcatcgtcaTCATCATCATCATCATCATCAtcatcctcatcctcaatatcgtcatccccattctcct
>NC_003070.9|+|882272-882413|91-111
ataggttcttttgtttgcaaaccaaggtcatcatcctcatcattgctccaagcaaccatctcattcacatcatcatcgtcatcatcatcaTCATCATCATCATCATCCTCAtcctcaatatcgtcatccccattctcctcat
>NC_003070.9|+|882334-882549|23-43
attcacatcatcatcgtcatcaTCATCATCATCATCATCATCAtcctcatcctcaatatcgtcatccccattctcctcatctaaattctctatctcaccctcttcaagttcccctgctagatcatcctctttccccacaaccatgtgttcaaacttttcttccttcttattttcctctttgtcgctctcgtcctcatcactctcctcttcttcact
>NC_003070.9|-|8869224-8869490|210-230
agaaatattttctaatttatttacccttttgagggcagaagatgacaaagataagaacggaccgcaaagggccaaaggccatgcttggaccagtaaagtttaatatgatcggggaagagtgggtaaccatcatatcattatcattattttcatcatcattatcaggattatcattaacagcataccatgacctcttcatcaacatcatgAGCATCATCATCATCATCATCaatgaacagttgaacaccatcatcatcagcttgtaca
>NC_003070.9|+|8891035-8891263|145-164
tctcgaaagagactaaccgaatgcgttatattctcaagagaatcaacagtgcagtgggcataatcataactcggatagatacaccacttgtcaccagccttaggatgaggtgcgaactgcaaagcatattaacaagtcagacagGAAAAGAAGAGAGAGAGCCTactttttatatgtaactagagaggattttagtttcacttgcctttattcgataggcaataagatc
>NC_003070.9|+|8891080-8891227|100-119
acagtgcagtgggcataatcataactcggatagatacaccacttgtcaccagccttaggatgaggtgcgaactgcaaagcatattaacaagtcagacagGAAAAGAAGAGAGAGAGCCTactttttatatgtaactagagaggatttt
>NC_003070.9|+|8912493-8912670|132-152
agaacagatctttaagacacgttggagaaaggcggcagtggagacttcaacgaaactgcaagagccagaaggataaggcacaaaggtgaatgagtcagcctgcaacatgaccacagttacaagttacttttGTTTTTTGTTTTTTGTTTTGTatccactactcttgttacttttaagt
>NC_003070.9|+|8946088-8946382|74-93
aagcctctgttcggagcagaagcgaagagcgttaagaacagccgtcagactcagaccaaagaacaagacagacGAGGAAGAAGAAGAAGACGAttgaattgcaaaggagattagaaacagagacgaaatcgcagccgattcagacacagccgacataaatccgcgttacaaacgccgttgttgttccgattgcttctcaaatacccaaaaatcccgacttttaactgttcctgttcttcaaaagagataaaaacccacaagagataagtgagacacacacacacagctacaacct
>NC_003070.9|+|9025075-9025241|113-133
gtggatgagaccagagagggagaatatggtggctttacttgattataagtctacttcacttactttggcctcgatcttaggaagctcagcctcatctacagtcggggaatcaTCATCTTCATCACCATCTAAGgtagtactcttcccaagatgaccccatacttcat
>NC_003070.9|-|9030426-9030681|153-173
gactttactttgcagtcggatactactatttcttctctccttacgttcgcagaagtatagtttacggtgatcaaccaagaaacaggtcatgattgtttactgcttattattcgttctaatcatgtgtagattattgctctagagactagtagTTGGTTTGTGTTTTGTTTGTTggtataagtggtttttggtttcttcaggcttgacttgtatctacctaagaactctactggaccaaaaccagttgtggcgtttg
>NC_003070.9|+|9031157-9031289|26-45
ctgataccaaccagtaaatccaccaGCAGAAGAAGAAGAAGACGTcttcatggccgtgccgttgtagctggaagagcgggagaggagaggcttaacggtagaagaaatggtgtggtggtcatcaccaaatcga
>NC_003070.9|+|9075168-9075291|23-42
tctcagaacgaaattcggtgaaGATGAAGAAGAAGAAGATGGctttttgcggaaagttcgatcagaaagaggcaacgcagagagagcagcttgtgagaaagccattgccgttaaaaagagcaag
>NC_003070.9|+|9087719-9087898|121-140
cttccaaggggtttagtagtaagaagaggaaaagaattgggaaggtatagagatttgtagcactccttttgtattttgtgttttttggtctttcgttgataatatttctgttggtaggatTGTGAAGAAGAAGAAGATAAaaagcaaaaggatgagcaaagtccaacttcaaatgcgaac
>NC_003070.9|-|9090024-9090223|42-61
ggtcagttgtcaaaggtggaagaaacaacagaggatggggaAGAAGAAGAAGAAGAAGACAgagaggaggaagagaatgacagagctgatctagagaaaatgccgacgattaagctttcaatgtctctcaaaagcactcttcttggtgagaagagtcagaagtatcagaaacacccaggagcaagagtggagagcgcata
>NC_003070.9|-|9090133-9090264|79-98
aactagcattaccactcggactcacgtttggaaatgctcgtggtcagttgtcaaaggtggaagaaacaacagaggatgGGGAAGAAGAAGAAGAAGAAgacagagaggaggaagagaatgacagagctgatc
>NC_003070.9|-|916663-916889|177-197
tgtctcaggttttcagaatttgaagtctacgaaaacattttattattgttaccaatttacacggttagaactttgaagaggcctggtcgtaggggctaaaattctaatctctaactaacaacattgaatacaattgcaaaactgagataaggtcagagcatttacacgcacaaactTACAAAACTTTGTGATGACAAaaaggtctgatctttagaagaaccttaagg
>NC_003070.9|-|9288963-9289199|140-159
tcctaacaccactcttcctatggaatggctgcggattactctccctgactttatgaaagaagcgaggaatactcaagaagcgatatctggtgatgatatcgctgttgtctcgggtttgtttgttgagcagaatgtgtctAAAGAAGAGAGAGAGCCTTTgcttacttggaaccgtttggaaagtcttgttgataatgcacagagtttagttaatggagttgatgctattaaggaagc
>NC_003070.9|-|9289016-9289165|106-125
attactctccctgactttatgaaagaagcgaggaatactcaagaagcgatatctggtgatgatatcgctgttgtctcgggtttgtttgttgagcagaatgtgtctAAAGAAGAGAGAGAGCCTTTgcttacttggaaccgtttggaaagt
>NC_003070.9|-|9318339-9318490|102-122
gcaggggaatctattaccaaggatctattgagatcatcatcatcatcctcctctacctcacctacgtcaacttcctcaaccacaccttcctcatcatcctcTACCTCATCTACATCATCATCatcctctacctcattttcctctaccacgtc
>NC_003070.9|-|9387927-9388107|42-62
tgttctgtctctcatgtggagcacttgtggccgtgacgttcGTTGTCTGGATCGAGGACAACaaaggctgggagtggggatttggagtctccaccatctctatatttctctccattcttgtctttctattaggttcgaggttttataaaaacaaaatccctcgtggtagtcctcttaccac
>NC_003070.9|+|9395027-9395163|24-43
ccgaacacggtgagactcaagctGATGAAGAAGAAGAAGAACAagtatggagctggggtgctggtacggacggacagttagggacgacaaagctgcaagacgagcttcttccgcagcttctctctctgacatcactt
>NC_003070.9|+|9399141-9399372|140-159
aagaaagatgcaaaagggtatcggaatcaatcatcgaatagcgagaaacaaaagatgaaatggggccggagttgatagagaccatggttggagcatttcgacgaacactttgtgtgcgctctattcacgcggccttcatCAAGAAGAAGAAGAAGAGGTaataccaagcaacgaacaaaaaccttctgggaaaaagtgatccactagctagtacgtgatttgatcaagccag
>NC_003070.9|+|9408512-9408714|127-146
atagcttttgctttctggaaaaattccattgctgagacagatactggtgtttctttttggttgaagctactcgccgtcgacttctgtaacaacagagaaggggaaatgagcgaatagtgataagaaGAAGAAGAAGAAGAAGTGAGagatatggttattttatatgtgtggtggatctgacactggactggtctaaattgggt
>NC_003070.9|+|9421512-9421684|109-128
accgggtctgggtccgggtctgatgatgtttcatcttcttcttttgctgacgcattaccgagaccaatggttgttggtggtggtagtagggaagctaattgggttgtcGGAGAAGAAGAAGAAGCAGAcccacatcgacatttcaaggatccgggtcgggtacagcttcggtt
>NC_003070.9|+|9444005-9444156|32-52
tgtgtaggatatttgacatcgctcgaagattTATATCTTGATGATACTGCATtgcgaaaccttcctagttctattggagatctaaaaaatctccagaagctgcatctgatgcgctgcacgtccctttctacgattcctgagactataaataa
>NC_003070.9|-|9469419-9469655|59-78
actcgatcgttaacctaatcgtcagatgatttcacatgaacgaaagagaaaataaacgGACGAAGAAGAAGAAGATGAtgatgatcgtttagttaccgaacgagcaagaagtttcctcttcgcagtgtaaacgacttcaagatctcaagaaacaaacgcactgagaatgtttcgaaattctattcactgagtgtatttatagtaacgattaaggaatatcatatctgatcacttagc
>NC_003070.9|+|9483636-9483867|137-156
catgattgtgtttagttgctgtttcatgtccacaacattatttgtattgggatgtgtccatttcaggcttgtgctaatttttttgccaataacttagttggaatcaccaaaccccaaggggaaagaagatgtcataACCGGAGAAGAAGAAGAAAAagaagaagaatctgcagattcttcaccatccaaaggaaaaagcgagggccagagacaattggaagaaagtatagaa
>NC_003070.9|+|9483752-9484169|24-43
aggggaaagaagatgtcataaccGGAGAAGAAGAAGAAAAAGAagaagaatctgcagattcttcaccatccaaaggaaaaagcgagggccagagacaattggaagaaagtatagaagaaatagctaaagacatcaagaaggtgaagaagcagaacaaaataacccatgtacttctctcggctacgatcatcctgacattggtttggcagctctctgagtactccatgattttcatgttgaaagatagaataagccacccagtcagatccatcggaggtatgcttaatggaatgttcaaaggtaagttacgtccaatcaagaaccaacttgcggggacttccaactccaatgaccaaaacaaccatgggaatggatcacacactggacctcaacttcaagtgcccgagctgttgcgaga
>NC_003070.9|-|9529173-9529546|72-92
gaaataggagtctttgttgcggaaaaagacgtccctgaactagacacgatcctaacctcaataccaacagaAGTGATCCTCAGAAAACAGAGactcctcgcaaatccttcgatgaaacgagccatgcttttccctcaacctgcacaaccaggggatgcattccatcagatacttaacgggctagctcggaagttaccccacgacaaaagcatatacttgaagacaggtgagaaggcactgaactggactgctggtccggttgctgacctgaaaccttggtaaagtcagaaagagaggaatctttttgtatatcttgggtttcacctagagcatacgttgttgcctttctatagcacttcaaaaacattagaagt
>NC_003070.9|+|9539023-9539233|21-40
atgataaaaaaaaaaaactcAAAGAAGAAGAAGAAGATATggatggtgagagatcaaagagagtgatgaggtagggaaggttataagaagtgtgaagggccaataagagagaggcgaatattaaggaagaaggacatttggggggagaaggatgggtacgtgttagtgagggttggggatagggacacgtgtgagaaaatgagttaatgtg
>NC_003070.9|-|9556378-9556523|31-50
aacaaattcttctgatgatgaagaagaagtAGAAGAAGAAGAAAATGACAgtattgaagcaatctcatctatggatagtgcagattatggaaagcattcaaacactaagcttgtcatcggaggggttctacataacatagaggatt
>NC_003070.9|-|9622573-9622694|83-102
ccgagattcgctcaaactcgatatgtttacgcttgggtaaatctgactgaagttgcctctatgcgactgagacgaaggtgaaGAGGAAGAAGAAGAAGAGGGaaggctgctaccatagtctc
>NC_003070.9|+|9654753-9654943|126-146
atggacgtttttgttgatggtgaattggagtctctcttggggatgttcaactttgatcaatgttcatcatctaaagaggagagaccgcgagacgagttgcttggcctctctagcctttacaatggTCATCTTCATCAACATCAACAccataacaatgtcttatcttctgatcatcatgctttcttgctccc
>NC_003070.9|-|9660867-9661005|26-45
gtttggaagcctctgatccacacaaCTGGGTGACCATTGGAGGTAagcgtggggacaacagtggagaaaaaggaggaggaggaaccagaggtgggtgtgagtgaggcaaaggaggtggtagagcttgaggcggaggcgg
>NC_003070.9|+|97069-97230|118-137
actgctggtatgtactgtatgagtcgctatgctaccgatattggtgttagaagcgacgtcattaaggtctcagttgaggatttggctctcaaccttgacgtaaagaccattgagcaaGGTGAAGAAGAAGAAGAAGAcgaagaagaagattctgataccgac
>NC_003070.9|+|97084-97238|106-125
tgtatgagtcgctatgctaccgatattggtgttagaagcgacgtcattaaggtctcagttgaggatttggctctcaaccttgacgtaaagaccattgagcaaggtGAAGAAGAAGAAGAAGACGAagaagaagattctgataccgactatgttag
>NC_003070.9|-|977554-977687|89-109
ttatgcaaaaagcaattcgaccatacgagtcaccgtggacgaagaccgtgccgggcaatagcattttccttttaaagaatgaagataaACCATCATCATCATCATCATCattatcatggttaacatcaggatca
>NC_003070.9|-|9806060-9806316|44-64
ttgcagaggctaatatgttgtatctagagacacctgttggagtTGGATTCTCTTATTCAACTCAaagctcccattatgagggtgttaatgataagatcactggttaatcttcttaaacccttcattaagtatcttctttttctttaattctcaattcttgattaaagaaagcaaaaacaaaacccttcagagaaactgtgttttgctgaatctattgatttagactttgcataaaggaacccagacgtttgtgtctt
>NC_003070.9|-|9826991-9827151|41-61
acttcgacattaacaagattgacgatgagatcttccttgaGAGCATCATCATCATCATCGGtgttggagtgagttgcaaagtgaatctcttcgtgggatttgtcgtcgacgggcaagaactcgaagtaagccatgttaggaagaagcgtgtaggaaacatc
>NC_003070.9|-|9835607-9836024|164-183
tcaatgcaaatgcacaattttctggtttgtttcgtttttattttctggttaaaaaaattcagattaggtttgattaaattaaaaataataaaataaagattgagaaatcactgtggtcttggttcagtcttttgagatagagataatttctgagccgagccgaGGAAGAAGAAGAAGAAGAGAtgggttttgtcttaatctgtacttgtcctccgtcctcgggtgtcgtcgtctctcagcttcaccatcaccaggtccgtcttccttcttcgtcttctgattttgattttctaattacacaatctgtttaacaattctcttttgtgggtcacaattttcagttctccgccggagtcaaaagcaatgaactttggtttcgtccgactcgtagaaccctaatttcgaaatcatcttgttt
>NC_003070.9|+|9851771-9852213|86-105
taacttaaccagaaggggcataaccaataccatcgtattctccaagagacggtaatcagattaattggtaattcatctaatcgagGGGGAAGAAGAAGAAGAAGAagaagcgcttacagtgctgccaaaaatttccggcgagatcctccgccttcttggtggcgtcggcagccattttcccccatttccctaacgtatccttcaccgaatccatcgtatctgtccccaaaccaagatcaatcaatcaatcaaaggcagaaattggattaggatgcgaaatcggatagagagaagaagaactcactccttggggcaggggaaggagaaacgtaaggattggattccgctggcatggtggttgcggcggcaccggtgggaataggctgaggaggaggaggagtgacgtcggtaggatcgagcttagggtaaggagcgtagtcaga
>NC_003070.9|-|9854516-9854696|29-48
ctcgaggactcaatttcaaaattgaaagGAAGAAGAAGAAAACGATGAagctaaatctagagagggatgaagaaaacaaacccagttgaatcttcgcatgactcttgtgaattcaaagctaaacagagaggaaaaaacggagaggtttttgattttgagagttaaacccttagaccatttc
>NC_003070.9|+|9868417-9868641|72-91
aaatagagaaacaaaaaaaataaacatactgtgtggtaaaattggaatgtgatgttggtgatgagagtgacCATGAAGAAGAAGAAGAAGAcggacgccaactcttaagctgaatctggtaatcttactggcaagttagctttcctgtgacccctttgaccagaccgtctgtctcttcctcgtcttctaggcggcgttgctcttccacttgacatttttctaggc
>NC_003070.9|+|9868454-9868618|38-57
aaaattggaatgtgatgttggtgatgagagtgaccatGAAGAAGAAGAAGAAGACGGacgccaactcttaagctgaatctggtaatcttactggcaagttagctttcctgtgacccctttgaccagaccgtctgtctcttcctcgtcttctaggcggcgttgctc
>NC_003070.9|+|9874241-9874396|33-52
ttcgggaacagattcgtcccagaagaactctcTGTGAAGAAGAAGAAGAAGAaagatggagaagaaatctcagatttcgtcaacggaagctgttttccttggagctctagctccaggcgttaatgtctgtactaatttctcttcgaattcttgtta
>NC_003070.9|+|9889932-9890209|101-121
tatatacactgtttgaatgcgtatgcagagccaagttgagttgtttgagagattgttactgaggtatgtctcatgtatgagtgaataaactgaataatgaAGTGGAAGAAATAGTAGTAATtaacaaagaaaatagttcaaaccttcgatgggtttagcgcctaagagtgtgttgaaagcagcgtacttgcagcttttgcagtaaaccgtaccccgaacggcgactagactacggttgaacttaggcgggtaaaccggcggtgtaacaggtggcttcg
>NC_003070.9|+|995382-995569|120-139
tacattcaggacggtgagctgaatcgtttatcgaaaatgacagatattgaggagctgaaaacttcacccaacctcctctccgtggtagaatcttggctccgttctgaaatcaaactcgtGAAGAAGAAGAAGAAGCCTGtggcgccatggaaaccatctccattcgataactctccttttagatcatc
>NC_003070.9|+|995476-995595|23-42
ggctccgttctgaaatcaaactCGTGAAGAAGAAGAAGAAGCctgtggcgccatggaaaccatctccattcgataactctccttttagatcatcgagacacatggcttattaccgatgat
>NC_003070.9|-|996520-996746|74-95
caataagtttaccttcttctgagcttttttagacatatactccgtaactttttcctccgagtaatccttagatGAAGATCTCTTCTTACTCTTCCgtccaccatcactgtcactggaatcatcacttgagctacggcgtcgagtccgacgactgctgctacctttcttcctcctggaactcctgggcggcgacaaatcatctgagccatcagagtcagaagtgtaag
>NC_003071.7|-|10008699-10008906|34-54
gaatgtgatcatatattttaaattccaaggtcgCATGTATAATGTGATGATGAAgacattaggggagaagattactttctcaatgttagaagataggctaatgacgaagcttggattagatggaaataaggtaaaattgcatatgaggtacaatccacggttgttcggagtagaggaagaaatgaacgtttgtgatgatgaggatgtc
>NC_003071.7|-|100469-100628|30-49
tcatctctttcttcttctttatatggatgGAGAAGAAGAAGAAATGACAcaggccacgtgttgtgggacccattattttgcttttggttaagccctttcactttcagtccttttcgttttttcccatcttcatacttttcgccccgctatttgcatttta
>NC_003071.7|-|100496-100655|52-71
ttcttgctgcatatactaccttgcatctcatctctttcttcttctttatatGGATGGAGAAGAAGAAGAAAtgacacaggccacgtgttgtgggacccattattttgcttttggttaagccctttcactttcagtccttttcgttttttcccatcttcat
>NC_003071.7|+|1006882-1007059|39-59
gccacggaagccaaagattcacggtggaggggacaacaGAATCTTCATCATCGTCGTTGatcgttggattttcacggcggtggcttggttgtaatatcggtgagtttggaggggtagatgcgtcagtacgtggggatttgggtgaggtttgtataacaactacccattcactgaattc
>NC_003071.7|-|10086362-10086555|32-52
acataacttctggcggcaatggttgattatcATCATCATCATCATCATCATCctgcatattctgcggctgaagatcatcatcaccatcctgcatattctgcggcaggttatcatcatcaccatcatcctgcatattcaattcaaaatactttcaatttcacattaactacctagttgtactacttgttcctgaa
>NC_003071.7|-|10086403-10086554|25-45
cataacttctggcggcaatggttgATTATCATCATCATCATCATCatcatcctgcatattctgcggctgaagatcatcatcaccatcctgcatattctgcggcaggttatcatcatcaccatcatcctgcatattcaattcaaaatactttc
>NC_003071.7|+|10088118-10088297|72-91
tagttcttacatgtttggttacatatttttgtaggtgatggcagcgatgagtccgatgaagaggataagaaGAAGAAGAAGAAGAAGCAGAtatcgaagaagaagagaaagcatgttggtcctactctggaatctgggaaaaaacgtggaaggaaaccttccaagtataagggggaagag
>NC_003071.7|+|10103776-10104077|92-111
cacaagcaagtgtgtacagtggaaaccaaaagtaccaatctgcagaaacacataaatgttgagattttacataatctatagagaaagaataTAAGAAGAAGAAGAAGATTTttgaataccaggatcattaagctggacagaagcagagtaagcaaataaaaacgccattagaagagagcaaaccctaaaaagatttctgggttttgccatatgttccttaagttttcaaatttggaagcaatttaagatctttaagctcagatgcaagatcgcttgtggaaatgaaattaattgactcgtag
>NC_003071.7|+|10103819-10103992|46-65
agaaacacataaatgttgagattttacataatctatagagaaagaATATAAGAAGAAGAAGAAGAtttttgaataccaggatcattaagctggacagaagcagagtaagcaaataaaaacgccattagaagagagcaaaccctaaaaagatttctgggttttgccatatgttcc
>NC_003071.7|+|10112131-10112336|50-69
aagaagaagattcttgaactgattgaattgatgatgatgagcggatgcgTTAGAAGAAGAAGAAGTTCCatcaacggctgcacaataaatgcttctatattcctcggctttagctgcggctaatgaagatgagagagataaagacaaaccctttcctccttccacgtggacggttccgatcatatctcggttttgatgatgatcgg
>NC_003071.7|+|10132588-10132716|85-105
aagaaacgcggctacttcctttcgggataaaagagcggtcttgacacgagattctaaagaaggctggaagaggcggactagcctTGGTTTAAGATTCGTGAAGAAgaagtttagggagagaatgaagag
>NC_003071.7|-|10140650-10140905|89-108
ggatcttagcgaaaatgtaaggcggatcaatcaaagcttaccttgagacgagtacagagagagaggaaatcaatggcggaagaagcggACGAAGAAGAAGAAGAAGAGggaacagccgcgacattaggaggagaagagacggaaccatctccggattgaggggaatcggaagccatgcagtgaatagctcgattaggagaagaagcaccggcggcggagtaagtaaatcggatatgagaacgagtgaaagaaggaa
>NC_003071.7|-|10140668-10140887|72-91
aaggcggatcaatcaaagcttaccttgagacgagtacagagagagaggaaatcaatggcggaagaagcggaCGAAGAAGAAGAAGAAGAGGgaacagccgcgacattaggaggagaagagacggaaccatctccggattgaggggaatcggaagccatgcagtgaatagctcgattaggagaagaagcaccggcggcggagtaagtaaatcggatatgag
>NC_003071.7|+|10214547-10214764|129-149
atttattagtggtaccaacacatcctcctccattccaacccattgaagaaaaagcagagactatagtgaaagacagagaaatggcaagaatccacttaatcattatactactagtgatttcatcgacaTCATCATCATCATCATCATTAagagagcaagaggaggacatgatcaaggcacttccagggcaaccgcaagtaggattctcacagttttcg
>NC_003071.7|-|10233008-10233143|96-116
agtagcactgagtctctcaagcatttttctacaagttcattacctaggttgcatccaatgtctgctcctggatcacgtactgcttctcctagcagATCCTCATTTTCATCATCATCatcttctaattctcgaggca
>NC_003071.7|+|10254159-10254414|194-213
aaacagtcttctccgaccagaaagtccattcctttcgacaggattctcaagctcctcaatcaagcttgctcctttaatggttccagcgtatgaagagtcctgattctcgaagctctcgatgagattgccgtggaagtgaaccgaattcgaaatgggtttctcgtgaacggagagggaagtagaagaggaagaaGAAGAAGAAGAAGAAGCTGAaatcggaagtgagtggcgttcgaagaaaggaagggttttgcgg
>NC_003071.7|+|10254255-10254510|89-108
gtcctgattctcgaagctctcgatgagattgccgtggaagtgaaccgaattcgaaatgggtttctcgtgaacggagagggaagtagaaGAGGAAGAAGAAGAAGAAGAagaagctgaaatcggaagtgagtggcgttcgaagaaaggaagggttttgcggcggaagagggcggaggagggaggaggtttaagccaggtgacgagagaagtttggtgttggaaatgagaggttgggtttaaggagagagaaggagaa
>NC_003071.7|-|10258281-10258431|101-120
ccgccgagatctctaccactgatatcaagctcgattacttgagtgctctctttgttacacttcacaccagaccaattacaaacatcaacgagcatagaagACGAAGAAGAAGAAGAAGAAatccaactgcttagagagttttgaggatctg
>NC_003071.7|-|10364619-10364851|143-162
gttttgtggaggttgtgaagctgcttgaagctgcagaaacagagataatgacgacagcgagaaaagcccgtttcagatgttgcttgagccagccgatgacgattgactaaataatccccccctcaagaaaataacaaagaaaGAAAGAAGAAGAAGAAGATAtaagaaaaagggctttagatataagtttgtgtgtcagttatgtgtctctgtgtgtgtttgtgtatctataa
>NC_003071.7|+|10405072-10405213|95-115
ttaagagttttaatcgtgaagatactgcttctctatcagttgttagggaagaaaaactctcagtgttacatcaaaagattcttgaattttcaaaTGAGATGAAGATATGGTTGACcaataagattgatgaaaccatagaatt
>NC_003071.7|-|10415160-10415283|83-102
aacggattcattcttgatgtggtcgagttcgctgcctttacccggcggcagccgccatagtgacgccgggaagaaagagagtGAAGAAGAAGAAAAGGAAAAaaggtttaggatagttgtgaag
>NC_003071.7|-|10428671-10428851|35-54
ttcgtcgtctatcggagaaagcagtgaaaacgagGAGGAAGAAGAAGAAGACGAcgccgtttcgtgccaacgaggaacacttgattcgtttagttcttctcttgaagactctcttcctattaagtaagtttgggtttggtttggtttgactcatgaatgtatctataattgtcttttacta
>NC_003071.7|-|10471495-10471633|90-109
tttctacttcctattgttccaaggtctcacctttcttcttgtgggtctcgatctcataggggagcagatgagttaagaaaccaaagtagAAGAAGAAGAAGAAGAAGGAgaagaagataatgatgattcaagattcagt
>NC_003071.7|-|10544491-10544702|79-98
actaacttggtacttagctggtccgcgaaagtccggattaatcctatgttcaataacccaaacagtaaaaccaatgagGAAGAAGAAGAAAAAGGAAGtcatccaaagtttccatgttaagggcttcaagaaactgatactgtctcttgccacttggtcttctacggggacaatcaatcccacaccagatttagtaaatggaatgtgaagtc
>NC_003071.7|-|10588068-10588485|224-243
aattgtagaggagataatgagttggtttaaatcattgaatcaatcattttagcaaacaaaaagatccaactttaatgggcccagggtccaataacccaattgggttattcctagacttttctcctcctcctgttgtcttccaatttggtatgcgagaaaaataaaataaaataaaaataagccaaagacaaatttaaacctccgatttcaaccttctcggcgaAGAAGAAGAAGAAGAAGAGAaaatgacgatttgcatgtgttgcgattcacatctcgtagcgaaatcgattctaaatccatggaattctcctaggataacgaagctaggtttcgtaccagtcgttcgccgttttccagctactactaccgtcaaggcttcggcggtggattcacctgagagttcttcaaatttcgc
>NC_003071.7|-|10588160-10588287|22-41
cctccgatttcaaccttctcgGCGAAGAAGAAGAAGAAGAAgagaaaatgacgatttgcatgtgttgcgattcacatctcgtagcgaaatcgattctaaatccatggaattctcctaggataacgaag
>NC_003071.7|-|10589629-10589805|31-50
gtagattaaaatccgaattcaaccttttcgGCCAAGAAGAAGAAGAAGGAaatggcgatttgcatgtgttgcgattcacatcttgtaaaaaaatcgattatgaatccatggaatttgcggagtagaacgaaactagggtttgtactggtcgtttgccgttttccgactactactact
>NC_003071.7|-|10606651-10606827|39-58
ttaagcttgttaaaggttattgggatgtgaagacgagtGAGAAGAAGAAGAAACTCTTaaaagataaagaagcggaggtgtctgaatctcccgctaagaaacagaaggtctctcacggtgagcatgttgattctcttgagaaagatgcagaaaagaagaagaaggagaagaagaaga
>NC_003071.7|-|10606683-10606825|31-50
aagcttgttaaaggttattgggatgtgaagACGAGTGAGAAGAAGAAGAAactcttaaaagataaagaagcggaggtgtctgaatctcccgctaagaaacagaaggtctctcacggtgagcatgttgattctcttgagaaaga
>NC_003071.7|-|10696499-10696679|90-110
agaccaagaagaaggaggaaacacttgagattctaaaacgtgttgttaaagatttacaagcggaggcggaggcggaggcggaggcggcgGAGAAGAAAATAGCGGCGGCTagtgaggttaggttgttagcaaaagatgatatagaggcgagagtaacacttgcgatgcttggtgcgatccc
>NC_003071.7|-|10719774-10720075|192-211
atataagaatacaattaagcatagactccaatggagcattgaaatcagtaaacactgattcagagaaaactaatagaagaggaagaatagtaagaggcaagaaaaccttgaaagcctttaagaatccattctcctcttcatcatccactgagacttcctctgcctccacgagatcacgatcaagcaatctgCAGAACAGAAGATAGAGACAaataatgaaatacgcccatgcaattgactgcaaaagctttcataagaaaggagcaatcggaaagatcagatatccttgttaatcaaaaaca
>NC_003071.7|-|10735180-10735398|47-66
ttctggtcttgagctttaggtcttcgatttttcttagaacccgaagACGAAGAAGAAGAAGAAGAAggatgattaccacttgattttgctcgaatgtgtgaacgatgattatcaggtgtcgatgaagacggagaagaagacagtaaaggatctgatcgtgatcggtttcttagtttcttcttctcactttccgaaagctctccttttcctactcgtctc
>NC_003071.7|-|10735259-10735481|133-152
actttttgtccttttcataaacaataattaaatgttcaaataatgatgataacaatcaagtcttgatgcttacgcttggcgacttctggtcttgagctttaggtcttcgatttttcttagaacccgaagacgAAGAAGAAGAAGAAGAAGGAtgattaccacttgattttgctcgaatgtgtgaacgatgattatcaggtgtcgatgaagacggagaagaaga
>NC_003071.7|+|10745356-10745619|215-234
tttatatttttcgaagttcgagaacgcataggcatagatcaaatcaagaaacacagaaactaaaaaaataaaatgaaatgaagtcaacgaggaataatacgaggagagaatgtagccatggaagagtaaacaggagctaaagaaggatttgaagcagaagaagcagagacagtgatgaagatcatcaaaagaattagagactgaaaatgaagaaGAAGAAGAAGAAGAAGCTCTctcatttttttgttttttttgctaagaaaa
>NC_003071.7|+|10745441-10745649|121-140
aacgaggaataatacgaggagagaatgtagccatggaagagtaaacaggagctaaagaaggatttgaagcagaagaagcagagacagtgatgaagatcatcaaaagaattagagactgaaAATGAAGAAGAAGAAGAAGAagaagctctctcatttttttgttttttttgctaagaaaagaaaagtttttgatgaaattcaatctaaag
>NC_003071.7|-|10767856-10767983|85-104
gatgttgatgagatggagaagaatctggttaatgttcagcctgttggtgctgcgaggttgaggaagattgttaaggagaggttaAGGAAGAAGAAGAAGAAGTCgatgacgatgacgaatggtggaaa
>NC_003071.7|+|10829106-10829328|139-158
aagggtgaaataccacaaggaacacaaattactgggcaattgaaatcttcctttgaagggaatgtaggactttgtggtcttcctctcgaggaaaggtgcttcgacaatagtgcatctccaacgcagcaccacaagcaaGACGAAGAAGAAGAAGAAGAacaagtgttacactggaaagcggtggcaatggggtatggacctggattgttggttggatttgcaa
>NC_003071.7|+|10909081-10909241|90-110
accttatcctagctcacggagaagcaatcaaagtctatagaaaaaagtataaggcttctcaaaaaggtcaagtcggtatagctttgaatGCAGGTTGGAACTTACCTTATacagaatcagctgaggataggttagccgcggcacgagccatggctttcaca
>NC_003071.7|+|10914569-10915106|349-368
cagagaaaatttcagtcatgatattttttgaccagctcgattcagaaatttggaaagactagcttttttttctctcgggtttcactttttaaaggtcgtgaaaatttgggaatcactgatcaattttgttaatatgatttcctgatttagggtttctctgcatgcctctagaatcagcaagtgtaaagcaattaccatggtgactccgaagcagatcgatttctcttcctgtggtggtggtgataactccgacgataccctctcccatcgagaatctccacggaatccttcctcaaagcgtgctgctgcttccttcgcagcagaagcaggcgaagagactatgaagaaGAAAAAGAAGAAGAAGAAGAagaatttgggtccgccgttgatcgtccggatctggaacgaggaagatgagctctctatcttaaaggtattctattcatcttctccgttacactttgatttggttttgcattctgattttctcaaaaccagattcgaaatttctcagggattagttgattacagagctaag
>NC_003071.7|-|10915695-10915918|133-153
cattcatcactcaactctcttctttttccagttccaaggttcatcagcttctcaagctgcaacttcttttgataaccacttaaaccttgcgacattacagcctcaaatgcatcctgcacagcgcataactcaTCATCATCATCGTCATCATGTctctcttttccaccagtagtcccgttctctgttgttttcgctgccccattctcatttacaagttcagtatt
>NC_003071.7|-|10930298-10930562|23-42
ttgtttgcagcattggacactcGTAAGAAGAAGAAGAAGTCTgacaaggcagggaagagcaaagggtcttctaagtcacgagagccagagaaggagcctgagcctcaggtctattgggctcctacgcctttgaaagttaagtcttgggctgatattgatgatgaagacgacgatgatgactattatgcaaccactgctcctcctcagtctggttggagtacttctctgccttcccatactgattccaaagacgttcatgttgagg
>NC_003071.7|-|10930318-10930612|72-91
gaggtggaaacaggagagatgaaggatcgatcacgatccagagcactaatttgtttgcagcattggacactCGTAAGAAGAAGAAGAAGTCtgacaaggcagggaagagcaaagggtcttctaagtcacgagagccagagaaggagcctgagcctcaggtctattgggctcctacgcctttgaaagttaagtcttgggctgatattgatgatgaagacgacgatgatgactattatgcaaccactgctcctcctcagtctggttggagtacttctctgccttcccatactgattc
>NC_003071.7|-|1095543-1095766|130-150
aacagcggaaccgaaacaaacagcgatcaagaaacaagcgacccccgggaaaaggacctcagctctgttgattctatcatccaagaaatagttcaaagttgtgcctgtactagaaaacagaaatggtcaTAAGAACAGAGAAGAAACAGAggaaaaaatcagttaagagtagttgaagaaagaagagtgtaccgataacaacagtgatactagctgtgatgact
>NC_003071.7|-|10955768-10955964|29-48
agatctagcgacaaggaaatcgatcgaaAAGAAGAAGAAGAAGAAGCAgaagaagaacaaagaaaagctcgacggtgttgaggatggagcgaagacagctcctgacggttcaccccctcccgccgctgccgctggagatgaagatatatactcaattgatgcggcgaagaagaagaagtacgatgacctatttcctg
>NC_003071.7|-|10955781-10955962|25-44
atctagcgacaaggaaatcgatcgAAAAGAAGAAGAAGAAGAAGcagaagaagaacaaagaaaagctcgacggtgttgaggatggagcgaagacagctcctgacggttcaccccctcccgccgctgccgctggagatgaagatatatactcaattgatgcggcgaagaagaagaagtacgat
>NC_003071.7|-|1103364-1103487|81-100
gaacaggtggtgaagaaatctccggatcattcaatgattcttttagtacctcttcaggtagatctttcggtggcgataaaTACGAAGAAGAAGAAGACGAagatgacgaagacgacgataatct
>NC_003071.7|+|11078917-11079142|133-153
taagctccaagagattttaggtttgcgtcagcagatccatggaacccagtgattttgtttccactgatttcaagtgtaaacttagtgccagtgtcatcgtatcccatgacttcagaactcctttgattggttTCGAATTGAAGTGCTTGGATCacaccggatatgttatcatagcaaccttttactgacaccacatgttcgccattgagatgattaatctcaaact
>NC_003071.7|+|11117935-11118208|77-96
gaagatagttccggcgactccgatgaaaacagagacaagggagaagaatatgatagctacatgaatacgagacgaaGTATAAGAAGAAGAAGAAGAgtttggtttatgggttttcgaagagggtttattgtagtaagaaggagacgccggggaagaagaagatgcggtggtgaagcggtgggagaatagtggcattatcgtaaatctgaggttggtctaagggtaagtttgggttttgggataattttggtcactctggttttttttagatctg
>NC_003071.7|+|11117947-11118288|68-87
ggcgactccgatgaaaacagagacaagggagaagaatatgatagctacatgaatacgagacgaagtaTAAGAAGAAGAAGAAGAGTTtggtttatgggttttcgaagagggtttattgtagtaagaaggagacgccggggaagaagaagatgcggtggtgaagcggtgggagaatagtggcattatcgtaaatctgaggttggtctaagggtaagtttgggttttgggataattttggtcactctggttttttttagatctgtctatttgcttttagtgagggtggtgtgtgaaactgtggcgaatctaattattttcctctttttgtgattctctcttctt
>NC_003071.7|+|11121400-11121550|31-50
gaacaagtacaagaacaagaagtaaaagaaGAACAAGAAGAAGAAGAACAgagtcttgaagaggtttatagtaaacttaatctaaaccatgtcgctaggacaaaatctgacactgaaccagctgctggaattagacctccgaagcttccaa
>NC_003071.7|-|11280223-11280372|98-117
aatggtggaatttccagcggaggagacggaggatgagtcttgtgaaacctctgtagctggtggtggttgccagtacaatggcattgacgccattgttAACAGAAGAAGAAGAAGAGAcactgaagttaatgtgaagaagaaggatctcaa
>NC_003071.7|-|11292994-11293127|25-44
taaaactgacaccgagaaggaagaAGAAGAAGAAGAAGAAGACGatgatgatgatgatgaagtaaaggaagagacttggaagcctagcaaagaagggtttcttaagtacttagttgatagcaagcttgtcttcg
>NC_003071.7|-|11293059-11293208|99-118
cattggtataactgaggaaatgagattcgtcgccatgagattacgcaatgttaatggtaaaaaattagatctttctgaagataaaactgacaccgagaAGGAAGAAGAAGAAGAAGAAgaagacgatgatgatgatgatgaagtaaagga
>NC_003071.7|+|11328413-11328632|139-158
aagcatccaaaatatggtctggctaagtggattaagattgtaacagcgacaatggcactacacaattttataagggattcacatcgggaagatcatgattttttacaatggcaaagcatagaagaatatcatgttgatGATGAAGAAGAAGAAGAAGAagaagaaggagaagaagaagaagaaggagaagaagaagaaggagaaggagaagaagaagaag
>NC_003071.7|+|11328451-11328674|131-150
tgtaacagcgacaatggcactacacaattttataagggattcacatcgggaagatcatgattttttacaatggcaaagcatagaagaatatcatgttgatgatgaagaagaagaagaagaagaagaaggaGAAGAAGAAGAAGAAGGAGAagaagaagaaggagaaggagaagaagaagaagaacatgttgcatatgagcctaccggtgacagagcgatggaag
>NC_003071.7|+|11328469-11328612|95-114
actacacaattttataagggattcacatcgggaagatcatgattttttacaatggcaaagcatagaagaatatcatgttgatgatgaagaagaaGAAGAAGAAGAAGAAGGAGAagaagaagaagaaggagaagaagaagaagg
>NC_003071.7|+|11328565-11328714|32-51
agaagaagaagaaggagaagaagaagaagaaGGAGAAGAAGAAGAAGGAGAaggagaagaagaagaagaacatgttgcatatgagcctaccggtgacagagcgatggaagctttacgtgacaacatcacgaacgaatgtaataaaagtcg
>NC_003071.7|-|11403021-11403202|128-148
tgcacaagaaacagagaagtcgtcaagcgaaggaagaagagcaacttcagcgttttctgagacagagtatttcttgaacactgctattagcttactctctgaagccgagtcccttaacttcatcagcATTTTCGCATGCTCCCTGAAAacaaccagaccaaaccagtttagtcatgacagct
>NC_003071.7|-|11435587-11436096|57-76
tgtatactgtagtcaaagatgggcagtgaaagtgataaaggtagagaagcaattgtTGAAGAAGAAGAAGAAGAGAtagtctgcttggagtctttcttcatcaacgatgagtaattttgttacacaaacaaatgtttgttttatttggtttttaaacttagatcaagtgtctgcttttggttttctcaatatacatgtttgttttgtctttgtcggatgcagttatcagttgacgaagtttacgtttggttctcatgttcttgagctctactgtctccaatcagcttcaagtgagtttcatctttattttgatttttgtatcaatgttgcattgtatttttgttctttagataataaaggagcaaactttattggttaagttttgaggtttgtgttataagtaagctgattaacaaagattttattggccatggagaacttttgttgtttctatactcttcgaatcttcatatagttatcattagtcaatcttgtgtcactgagctatat
>NC_003071.7|-|11435932-11436470|430-449
tttgtgtcaatttttacatggatcggaccgaaattttttattaatttataaaatttattaattaatcgaacattaatttatatagttttttgctgtattttagtgtatttttctctcaaaccggttaatatcagataaccgaaaaaacatgggtttggtctgctctaaaaatctaattacttttcacagttccgacggaaccgccgcagctgtagtcatcaacaagcgcaattctctaacaaagtaacaaagaggaggtatttgtcaatcaatacctttcttcgtcgattcccttagctgatgtgttgttattttcgaatttgatttgttggaacacacttcgaagcttgggatctgaaatatctgattctgactgtatactgtagtcaaagatgggcagtgaaagtgataaaggtagagaagcaattgTTGAAGAAGAAGAAGAAGAGatagtctgcttggagtctttcttcatcaacgatgagtaattttgttacacaaacaaatgtttgttttatttggtttttaaacttagatca
>NC_003071.7|-|11442702-11442924|75-94
gaaatatctgattctgactgtatactgtagtcaaagatgggcagtgaaagtgataaaggtagagaagcaattgtTGAAGAAGAAGAAGAAGAGAtagtctgcttggagtctttcttcatcaacgatgagtaattttgttacacaaacaaatgtttgttttatttggtttttaaacttagatcaagtgtctgcttttggttttctccttatacatgtttgtttt
>NC_003071.7|-|11442738-11442881|31-50
gtgaaagtgataaaggtagagaagcaattgTTGAAGAAGAAGAAGAAGAGatagtctgcttggagtctttcttcatcaacgatgagtaattttgttacacaaacaaatgtttgttttatttggtttttaaacttagatcaagtg
>NC_003071.7|+|11469907-11470166|171-190
cgctctttctcgacatctaggttgtggacttcagccttcaaagcttctattaattcttgccttgtacgctcattccagatgagatctgcacgattatgatcaaggccaaaggctcgccaaaactcacgccaatttagaagtagctttccggatcctacagctgtactttcTACAATAACTTGAGCAGGTGctggaagcactgaattctggatgccatacaagtttgggtcagaaccaaccacatcggatgcattagtctc
>NC_003071.7|+|11494056-11494192|95-114
ttctgggaatttggggaggagattgattacctctacttgctttctggaagctttgacggaaaagcttaagaggggtcgaagaagcttcggagaaAATGAAGAAGAAGAAGAAGTtttgaaagaagagtgagtgaagc
>NC_003071.7|+|11494091-11494310|63-82
cttgctttctggaagctttgacggaaaagcttaagaggggtcgaagaagcttcggagaaaatGAAGAAGAAGAAGAAGTTTTgaaagaagagtgagtgaagctgagagttgagataaatggaggagaagccgttgccattgttgttgtttcttcctaccttatttttttctctttgatctgatatgtcacctattttttttttttttataagaatcagcc
>NC_003071.7|-|11496957-11497179|66-85
acgtgaggatccactccattgagtacaataacaagggaaagatgaagaagatgaagaagatgaagTTGAAGAAGAAGAAGAAGAGaaagattggtttggtgaagaaagagaaggagaaagagatagatctggctaggactgacgtggaaggtaagattaggtgttgtctttgtggaaaagagtttcaaacaatgcactctttgtttggtcatatgaggagaca
>NC_003071.7|-|11497060-11497335|223-242
cggaatctgaagagtttcaccgggaaaaaatccgggtgaaggtgaagttaccggaagaaagaagtgaagatgaagatgagtctcctcagcctcagaggaagcacttttgtgtgatttgtgagaagcagtttagctctggtaaggcttatggtggtcacgtgaggatccactccattgagtacaataacaagggaaagatgaagaagatgaagaagatgaagtTGAAGAAGAAGAAGAAGAGAaagattggtttggtgaagaaagagaaggagaaag
>NC_003071.7|+|11501385-11501757|284-304
aatgttgtttctggttccataacgcgattgcggctaggctgaacattggcaagcgttgactggtaatacggagaacattgattgagtgccaagttattgagttcttgaggtttctcgacattgcctgccatcaatgagtcttgactataatgagcattcaataattcaacttttacaccatattgtgctgctgtacgtatcgcctgctctcgaacttcatcagggtaaactggtaaaccctttcctttcaatcgcatacgtcttgcgttccaaaaattctttaTCTCGTTATCTGTTCGACCAGggaacttaaagaaacaaaagtttaaatcaaacagtaaaagaagatgaaaatgtagagagtgaaaaaaaa
>NC_003071.7|+|11501513-11501760|157-177
catcaatgagtcttgactataatgagcattcaataattcaacttttacaccatattgtgctgctgtacgtatcgcctgctctcgaacttcatcagggtaaactggtaaaccctttcctttcaatcgcatacgtcttgcgttccaaaaattctttatCTCGTTATCTGTTCGACCAGGgaacttaaagaaacaaaagtttaaatcaaacagtaaaagaagatgaaaatgtagagagtgaaaaaaaaagg
>NC_003071.7|+|11609733-11609905|125-145
tgatatacatggtttctttatatgtagtgtccacaagtcttttcttcctaccttcacttttacaccaatgtatttctcaacccttccctctgtaacagcttcacgacctccatcatcatcatcaTCATCTTCATCATCATTATCAagatcctgaatatgtgaaaccaaaatgt
>NC_003071.7|+|1165926-1166074|30-50
aagatcctcacggcaaacaggacagatctTAACAGAGTAAGTGTACTTATagttgtacaaactgcttttcacatcatgagacaccagctgttggtcctgacggtattcaatggggacaactttcctcagaaactccacaaagctattag
>NC_003071.7|+|1166285-1166417|33-52
ccgtatactcaacaggataagactgttcaagaACAGCACCATTAAGAACCTCagcttgaacagtcaacttaaccttaatcctcttggaatgaggctcagtccaaacgaattcagcgttcttcagcttaacctt
>NC_003071.7|-|11709829-11709994|113-132
tctctagctcctcctttgaatcttttccaaattcaacttccgaaagagataaccctaatttctagtcttcttcttctaaattttcttccatggatatcgaaaaggcagggagCAGAAGAGAAGAAGAAGAACccattgttcaaaggccaaagctagacaaaggcaa
>NC_003071.7|+|1171080-1171374|74-93
tatatacaaatataataggtatatagatagatagatacatatatatgtgttagctccttttagttgatataaaAGAAGAGAAGAAGAAGAAAAagaaagatagcacaaaaaagcttctcatatagctaaaaatcactttgaagaatatgaagctaattagagtcaccctctttctttgtgcactagccattttattgcttgtaactccaacatcttctctacaacttaaacatccctactcatctcctagccaaggtaattaagttcactttttttgtcttaaacttttaaggtt
>NC_003071.7|+|1171083-1171377|74-93
atacaaatataataggtatatagatagatagatacatatatatgtgttagctccttttagttgatataaaagaAGAGAAGAAGAAGAAAAAGAaagatagcacaaaaaagcttctcatatagctaaaaatcactttgaagaatatgaagctaattagagtcaccctctttctttgtgcactagccattttattgcttgtaactccaacatcttctctacaacttaaacatccctactcatctcctagccaaggtaattaagttcactttttttgtcttaaacttttaaggtttga
>NC_003071.7|+|1172008-1172170|30-49
gaaaatctaaggatgaagagaagaaactaAGTGAAGAAGAAGAAGAGAAaaaagctctagcgaaatatctatcgatggattatcgtacgtttagaagaagaagaccagttcacaacaaggctttacctcttgatccatgaaaacattatattatttcaaaata
>NC_003071.7|+|11752978-11753118|28-47
tcccaaagtcttaatggcagagtaaagCGCATCAACTTGAGCAAACAacatgttgtcataatgaagattagtgtttggatcaaccataccttgattaggttgaaacaaaacatactctaatggaacttctttaggactatc
>NC_003071.7|-|11814603-11814744|95-115
ggataatacttagaacttaaataatgatcttatatcttcttatattttagggacctattgtcacaacgattagagcattactgactcctcatccAATAAAGGAGTTGCATGTGAAtgtacttattactgttattccttaaga
>NC_003071.7|-|11823061-11823239|117-137
tctgacaactctgtcctaaaggcttgagttctcggttaatagcatcgactcttttccttatcgcggatatctcttttctcattggatcggtaagagcttcaagctcctgaaaatgtACAAACCAAAACTCTCTCAAAatgaaaatctttgttcaagttcttgaaaatgttacaaaccaa
>NC_003071.7|+|1187586-1187811|177-196
caaggtcagatgtagtaggagaagcagagtttcagtttgatctagactgtgatgatttggagtcagtctacagttctaagatacaactaaccgatgactatttcaccaaaaaccctttttcaaatggacgttcttcgctcgggaagcttgaagaaagcatcaaggaagaagaagaaGATGAAGAAGAAGAAGAGGAcaaaactgaaaatactgtccctatgatcat
>NC_003071.7|+|1187672-1187796|76-95
ctaaccgatgactatttcaccaaaaaccctttttcaaatggacgttcttcgctcgggaagcttgaagaaagcatcAAGGAAGAAGAAGAAGATGAagaagaagaagaggacaaaactgaaaatac
>NC_003071.7|+|11922952-11923115|41-61
ttctaatggctcagaagaactactaaaccctgacaagttaTCATCATCATCATCATCATCCtccatggaagtagattcacttctactaataatctttgaagcataagagatacaaaactcttctaacattttctgagccggctccaagaacctcgaactcttca
>NC_003071.7|+|11922955-11923115|41-61
taatggctcagaagaactactaaaccctgacaagttatcaTCATCATCATCATCATCCTCCatggaagtagattcacttctactaataatctttgaagcataagagatacaaaactcttctaacattttctgagccggctccaagaacctcgaactcttca
>NC_003071.7|+|11942855-11943037|139-159
gaatccaaataatctatacagagggagagagagagagagggaaagaatagtcgttgattgccgatgcagcatcatcaagattctcattttcatagagaactttgtggagagtgaatcaccaccgtccatcaacagatgTGAATCTTGATGATGCCACAGcagccaacaacgaccgtggctccg
>NC_003071.7|+|11942913-11943035|81-101
tgccgatgcagcatcatcaagattctcattttcatagagaactttgtggagagtgaatcaccaccgtccatcaacagatgTGAATCTTGATGATGCCACAGcagccaacaacgaccgtggctc
>NC_003071.7|+|11942963-11943107|31-51
gagtgaatcaccaccgtccatcaacagatgTGAATCTTGATGATGCCACAGcagccaacaacgaccgtggctccggaaattagtcttccatttttgtttaacaatcttcttgtagtaatcttttgtctctcaaactcaaactcaa
>NC_003071.7|+|12000153-12000328|31-52
gagcatcctcatttcatggaagtgttgattTCTTCTCCAAATGGTTTATACCtaagaggtaatgttattatatacttcaaaggtttgtgagattttgaagaattatgaagaattcaattatgtttttgcagatgttatagagaggcttaatgttcttagaggtagaggaatggctt
>NC_003071.7|-|12125059-12125476|376-395
gaaactatttttccgtattcgaaacagtttgttaatagtggatttatcttcatattatttgcaggattcatactttgacgatgaatctgctgaagtagtaatttcatccttgagactcggagatgaccaagggaggtgggtttatggaagattctcatatcggatttaaacaaggtcatcgaataatactgtttttgaaaaagaagacttgatccgttctcatttacttcctgcagtttgctcacaaattccgactggttcacattccaagatgacagattcagcaacccgacctctgacacgatgatcgaggacgtgaacatgaatgaaaccacaaatgctaatgatagcagcagcagtgatgatgaacttctgGTTGAAGAAGAAGAAGACGAtgatctaacagagaaatcgaaga
>NC_003071.7|+|12148912-12149057|90-109
tagctcgaaatcggaagtggcggtgacgtgttggtcagtggtgaagaaacggtggcttggccgtggatagtagcacttgctcgtcgccaTTTCAAGAAGAAGAAGAAATgaaactttgtttttggttttaagcaaagttttaagat
>NC_003071.7|+|12157913-12158089|39-58
tatacgaagtaagctttgtctcgtcggaatctgatggaGGAGAAGAAGAAGAAAGGCGatgatgaattgaactcgaaaccgccgttaatggcgttgaaccatgtgtcaaggctttgtaaagacgtcaaaaagtctctcgagttctacacaaaggtattagggttcgtggagatagag
>NC_003071.7|+|12176688-12176827|31-51
gaagaaccattatctaattcacagagctctTCATCTTCATCTTCATCTTCGgaactagagtcggtatccgaacaactcagaaaaaactcattctcatggtgttgacgtgattccgatggagaatcatccaaaatcgaaag
>NC_003071.7|+|12290852-12291031|90-109
tccatcgatggatgatggattcagcgtcttcgatagtgtgttccattagagactctgagaagctttggtgtgaatgttgttttagcttaGAAGAAGAAGAAGAAGTTGTtgataaagtgaagagtaccatttttgtgtttggtgatttttttatgtgtacatgatgattttgtatggaaa
>NC_003071.7|+|12327136-12327645|57-76
gagaagaaaccaaaagccggaaaaaaactaccaaaagaagcagtcaccggaggagtCGAGAAGAAGAAGAAACGAGtcaagaaaagcacagagacatacaagatctacatcttcaaggtgttgaaacaagttcatccagatattggaatctcaagtaaagctatggggattatgaacagttttatcaatgatatattcgagaaacttgcgcaagaagcttcaaaattagctaggtataataagaaacctacgattacttctagggagattcagacagctgttagactagtgttacctggtgaacttgctaagcatgctgtttctgaaggaactaaggctgttactaagtttactagctcttaggtttagccgtttaggtttcgaatcttggttcgttttgatatggaatctgatggtttttatgtaatttgttgaagattgtaatggtgttaatgttttctttttaatttggattttgtgtttagtgacttgggattctacaagaagttt
>NC_003071.7|+|12327149-12327308|41-60
aagccggaaaaaaactaccaaaagaagcagtcaccggaggAGTCGAGAAGAAGAAGAAACgagtcaagaaaagcacagagacatacaagatctacatcttcaaggtgttgaaacaagttcatccagatattggaatctcaagtaaagctatggggattat
>NC_003071.7|-|12394381-12394646|38-57
cgaataattgctcacgcaaagaaggagcaaccgtcaaGAAAGAAGAAGAAGAAGAAGacgattattgtaaaactccgactcgttcagaccagattctctcggcgatgccaagaatttgtccaccggcgcctaggaaacctaaaagagtcccgtcgagaagccttaaggttagaaattcatatagaagcaagagaatgatcattctaaatgtttctagagagattgattgtttgtttaatccaacatcactatgtaacaaaattaag
>NC_003071.7|-|12394516-12394717|112-131
cgagttccacatcactcctcctatatatcaagaattacaagatcaggatcttgaacctaaatcccaagagacgaataattgctcacgcaaagaaggagcaaccgtcaagaaAGAAGAAGAAGAAGAAGACGattattgtaaaactccgactcgttcagaccagattctctcggcgatgccaagaatttgtccaccggcgcct
>NC_003071.7|+|12450849-12451012|41-61
gcaaactctttgaagacgttaatgacaccctcaattgaccACTGATGGCCATCAACAAACAccataaggtcatcagcaaaacacaaatgtgtcaaaccaattttctcgcattttggatgatagccaatatttctatgaaccgctgcttcatcaatcatatgtga
>NC_003071.7|+|12485668-12485824|95-114
tgcttcttgacggtgaatgcgatccgcaaacattgttagacagcgagattcaagcgattcggagtagtaagaacataggagagaaagggaagaaGAAGAAGAAGAAGAAGAGTCaagtggttgattttcgtacacttctcactcattgtgcacaagc
>NC_003071.7|+|12485722-12485871|32-51
cgattcggagtagtaagaacataggagagaaAGGGAAGAAGAAGAAGAAGAagaagagtcaagtggttgattttcgtacacttctcactcattgtgcacaagccatttccacaggagataaaaccacggctcttgagtttctgttacaga
>NC_003071.7|+|12488851-12489024|46-65
tattagcctcaagttgtacctctattttcctttttgttcattgtaGTTAAAGAAGAAGAAGAACCtgcaagcaaagttcccaaattcacgccgttcactggatcaggaaaacgtttagatggaaaagcacaaacacaaactgaaccagaagatacaaaacagcaagaaaagccg
>NC_003071.7|+|12533405-12533639|144-164
tattccctttaaattcttttaccttttttcttgtgtacactttgtcccaagctaacgcgtacttggggattttcatgaccagttcggatcagtatggaagccggtttattcagcagaaactcgagacagcaacaactgatgagAAAAACATGGTTTATGAGGAGatcatgccaaaagctcttgccctgatgactgacgtttttggaaactatgtgattcagaaggtatagattta
>NC_003071.7|-|12545421-12545839|24-44
gagacagcaacaagtgatgagaaAAACATGGTTTATGAGGAGATcatgccacacgctcttgccctgatgactgacgtttttggaaactatgtgattcagaaggtagatttatttagtcttcctctttggttttattttagagttgagataagagattcctgaattttgcttatcttcctacagttctttgagcatggactcccaccacagagaagagaattggcagataaactctttgacaatgttttgcctcttagcctacagatgtatggttgtcgtgttattcagaaggtatgttttactcttctctttaagtctatcttcgattctcaaaatggtttgctatgtttataagtcttatcttcgatccaggacagttaagagttttgttatgtttatccttttaggcaattgaggtg
>NC_003071.7|-|1260824-1260997|125-144
ctaatggcttcgttgagttaatggtggtaatattaagaagacagaggaggagcaaaagaaagtatgagtttagacaagaatgcaaatccatgttcttttcttctttattttccagtttagagaaAAAAGAAGAAGAAGAAGAAGaaccctgcaaattgaaagaaagatgaaaat
>NC_003071.7|+|12646595-12646711|25-44
attcgaatcgagaagtccgtggaaGAGGAAGAAGAAGAAGATGTctgtgcaagagtatttagacaagcatatgctttctcggaaaatcgaagacgccgttaatgccgccgtaagggc
>NC_003071.7|-|1264952-1265170|154-173
gcttctctctcctttcttttcccttgacctcctccacgcgtcttaggcggcatgactgatttcgaatcggaaatagaacagaaatactggtgaacaatcgattgaatttaaagaaatatggaatgttgcggttaatttcagcggttactaaggAGAAGAAGAAGAAAAATCAAaaacggttgtaatgagaaaaagaatgaaattcgaattgggaaatcc
>NC_003071.7|-|12650119-12650325|155-174
ttcgctttcatttgcattgaggtacatgaactccttcacaaaggctactccattgtcggaaactgtgaccatcagtttgtcctctgagttaccggtcgtggtggagtacaaggtggctgagatgggttacattcgatactatctggcgcctaagATTGAAGAAGAAGAAGACACcaaaccagaataatgatgaatgtttgatagtct
>NC_003071.7|-|12653744-12653914|39-58
ggctggtgctgaggatagtggccatgtggtggcatagtGTAAGAAGAAGAAGAAGCTCctctgttgtcactggtgcttgaaccgctttctttggacgaactaactgcacccattctctgagggtccattgatgggtaaaatggtctgtcttgatgaggaggttgtggtggt
>NC_003071.7|-|12653764-12653900|24-43
atagtggccatgtggtggcatagTGTAAGAAGAAGAAGAAGCTcctctgttgtcactggtgcttgaaccgctttctttggacgaactaactgcacccattctctgagggtccattgatgggtaaaatggtctgtctt
>NC_003071.7|+|12673046-12673173|66-85
acagcagcaagactgatcaaagatctcagctgtaaattcgttatgggcttacgtctggtggtgatGAGGAAGAAGAAGAAGAAGAgatctccaccattgaagaaggcttcttcttctgggatatctca
>NC_003071.7|+|12673082-12673231|33-52
ttcgttatgggcttacgtctggtggtgatgagGAAGAAGAAGAAGAAGAGATctccaccattgaagaaggcttcttcttctgggatatctcagccttcagtcatctctgtcgttaatgataataatcacagatcagcggcaatagaagac
>NC_003071.7|-|12675881-12676062|25-44
tctctcttaaaacaaagaagaaaaAAACAGAGAAGAAGAAGAAAaaatctatctccgccatgaacgcgagagctcttctttgctcttcaaatattcactctctctacacttcaaatcgtccacctgaaaaaacctcttcttctcgcagcctccgtaatctcaaaccatctccaaagtcgtta
>NC_003071.7|-|12679346-12679732|240-259
gttacaagggaaaatctcgtcggaagaggagatctcgaattcggtttgctgatgaatacgtgtttccgggtcgggttggtttgtggtatcgggttggacgagagtgacgagggagttttgagatgatcttgcggatgttaaagtaacgttaggatgtgtttggttacgggatttggatatccttgtcgtggataagaaaactcgttttaaatacgtccaagaagaggatagagatgaacCAGAAGAAGAAGAAACTCTTctaagcttcttctttcttctcttttgtttatagtctgcgtctttagggaagaagaagcaaccgaggaagaggaagcatagagagaaaaagtattgacgtaacaacgaccctagttttcgagccgccat
>NC_003071.7|-|12684424-12684934|435-455
gattctcgtgacattacctttccactatccgatttgccatcttcaatgattcaatctcaagataattagtggattcaatttctcttatgatttacaggaatctaataaggagaagccattgttgaagaaactagtctctctgtttcgaatcttcaaattcagattcaatatctatcaggaaaatttcgcatgggggtgaaagtagcttcttcgtctactttccttcaatggactactcagcctattattcatcagtcttcttcaccatctcaaaccctagcttcgggaaccataacatctccttcaaaacgacgtagcacagtacacgacggccggtttctatcatgtcgtttcgtgacacagagactaaaccgttcggctcttttcggaactccgtcgacgaagcttcatcgacccaagtcatgtgagctatgGAAATCATCATCATCATCATCtagaccgatcaaaactcagtcgtttcgaagagtttatagcgcaaacttagatccat
>NC_003071.7|-|1271074-1271196|81-101
aatattgactgagtatgtgtattgttttggcaggttacaatgaaagagaacgtgatcatatattttaaattccaaggtcgCATGTATAATGTGATGATGAAgacattaggggagaagattact
>NC_003071.7|-|12716676-12716853|43-62
ttccgacgacggctccaatggcggcgatccaaccaagaatccGCAAGAAGAAGAAGAAGAGAatcttcctccgattcctcaaggaatcccagacgaactcatcgaaagtaccgtcttactaatccggagatgtcattacccgacgctatctctcctctccaaaacctttcgtcgcgtt
>NC_003071.7|-|12751453-12751708|190-209
catcaataagtctcctaacctagagactttagtcatcaaggtatatcattattctcgtccgatcaacacagttctatttctttcctaggctatctattattgtacatcaatattcctttttggtatcagggtcttgtgcaccaagttacacgtagatgcggggacgcctgcccttgtatacctaagaggATGAAGAAGAAGAAGAAGGAattgggaatatgctgtttatcgacttgtcaagtgaaggtgctacata
>NC_003071.7|+|12872150-12872356|138-158
cctcctcaagtcacagtgaccaaaatcacacacttcacaagaaacaacctatggatccaaatgaatctccaccaaaccaatttcgccacgtggtggccatgccttatccaggtcgaggacacatcaaccctatgatgAACCTCTGCAAACGCCTTGTCcgtcgataccctaaccttcacgtcaccttcgtcgtcacagaagaatggc
>NC_003071.7|-|12873277-12873408|24-44
gctagcattggtactcctgaataTATCCCTTCCAATGTCGAGTTaaacccgcaatgagtccaaaacccgcctacagctttgtgacacagcacccgaagctgatcacaccagctcaccactacacctaagcta
>NC_003071.7|-|12875749-12875947|132-152
ctcactatcaacaactccatctgcttcttcctctcgatccccattccaactctccactcctcaacaatcatcttagcattcagaaactgatcccaaaaaacaggaaatgtaagcaacggtactcccgaacaTATCCCTTCCAATGTCGAGTTatacccgcaatgcgtccaaaacccgcctatagccgcatgacacaaaa
>NC_003071.7|+|12934637-12934793|100-120
tcaaatacagttacaggttctttcgctttttcaaaatgccggtcatccgatgagcttgtatttgaattcccaggctggcttaggttgctactatcatcaTCATCATCATCATCATCCTCTtcattaacctcgggactctcttcatcttcgggttgag
>NC_003071.7|+|12934690-12934853|41-61
gcttgtatttgaattcccaggctggcttaggttgctactaTCATCATCATCATCATCATCAtcctcttcattaacctcgggactctcttcatcttcgggttgagaactgtcatctacctttgtgaaatactgaagatcctccatagcacaaacttgaactttca
>NC_003071.7|+|12954971-12955099|66-86
agaggtctaataaagacaggtcttttaactcggaagcggaagagagagacaaatctgttgcatgaTTTCGAAAGCTTTGATTTGAAgttaatcaaagttgctttcactctcattgtcttgaagcttttt
>NC_003071.7|+|13017324-13017590|38-58
actaagaactactatttcaaagaatgggaggaaaaggCGGTAGCGGTAGCGGTGGAGGaggaaaaggtggtggtggtggtggcagtggaggaggaagaggcggcggcggcggtggaggagcgaaaggtggttgcggtggaggagggaaaagcggtggtggtgggggcggaggtggctacatggtagcaccagggagcaatagatcttcttacatttcaagagataactttgagagtgatcctaaaggttactttgataatttgcatg
>NC_003071.7|-|13105729-13106246|441-460
acttttgtactcatggccatttgcaagaatagtataaacaaggttggtgatagcttgtattgacgtcacaattggtgtatattcatgtcgtaaactagacttctgcgattgtgcaaactaaaatttcatgttaattttcaactaaactgttgactgtgtaaagtcaaaaatttattttaaaatagtagaatcaaatcgatgttagagaatgtgttggtgaacctccttggtagcgttctctatcacgagaaaccttgccgtcttggagcctgttctcggcaaaatattcgacagagcgccgatccatctcctcttcctcttcctagtctcagttccttcaaaagtgggcatactcttaagtgggctttttgttgggtctagcctattatctttgtatgtggatcttggtccagtcttattgaatccttgattgaatctgcAAAAGAAGAAGAAGAATCCAtgagaagaagatcatagcaaagtgaaacgaagaagaagaagtcgtgaagaggccagct
>NC_003071.7|-|13121410-13121638|49-68
acagagatagctgtggcccctacagggagcagtgattctgatgatagtAATGAAGAAGAAGAAGATGAtgaagaagtagcagctaatactaatgaagaagtagcagctaatactaatgaagaaggaatggacatacataaagaagagagtaggcgtggagcgaaaatgatgtcttcacctgaaaattcagtcaagttagtagttgatcgctggctgcctttcagaacca
>NC_003071.7|-|13139150-13139372|72-91
aaggctgcataggaagaagaatcaagaaaccatcagaatcggagaaaaaaggaagaaatcagagaagatgaAGGAAGAAGAAGAAGAAGGAaggaacctgtagagcgagataagcaggctgcttgtgttctcctttcatgagatcgacggggatggtctcgaaggcaacgcccttctcgatcagtgtgaccaaagctctctttggtgaagcaaagtgaggtcc
>NC_003071.7|+|13145765-13145921|102-121
tgaattgttgctgatcgatggatcgagagaagaagggttttaagaggttttctttggtatagctatgagtataagctgaagaagacgaggttacagaagaaGAAGAAGAAGAAGAAGGAATtggagaaaaatgctgttaggtttggtttcgcggaat
>NC_003071.7|-|13177883-13178224|259-278
ctcaatgagaaagagaagaagcgaaaggaagaagaagagagacgacggaaactacaggctgaggaagagaaaaagatagaggaagaagatctgaagaaagcggaggaggagaagcgtatgaatcgaagtaatcggaagcattttgggagaaaaaaggaatctatagacggcggagaagcacgattcgttgagaaggagaaaccggaagtcacggtggcgatcgagagcggtggaggtgaagatgcggcggatggattaCCGAAGAAGAAGAAGAAGAAgaataagggagcttggaggaaacgatataatagcaagacgaataaaaatcaagatggagctgtg
>NC_003071.7|+|13189212-13189369|108-128
tccctgaaccatccaaaccactcgcaccactaacagcactacagttaaagaagaatgactcagttcttgaaagtgtatcagttgcatcaagataagtaccatcactaTCATCATCATCATCATCATACcgagaactattactctttgcatcctccaca
>NC_003071.7|+|13264080-13264253|109-129
aagacagagacagatagagagagacagaagaagcaaccttgtaaggtttgtgtttgtcattctccatcttgtcaggaaacacactatggaattcgtctctatccacaaGTATACAGCTTTCTTCAACTGatctcccactaagatgttggagaatctctgacttcggctctgaga
>NC_003071.7|+|13272277-13272439|104-123
taaacctttcaggcccattatagactgatgaaaagccctatttaacgcaaagagctctaaaaatatgaagagacagtttttgagataggagaggggaaagcaaATGCAAGAAGAAGAAGAAGTgtctctatgtgctctgtctgaatctgttaacggcgttttc
>NC_003071.7|-|13272346-13272539|141-161
atgcccgaaaacagagatactaaacaattctgactatgagagagagaggaagactaagaatttatcaggaacgtagtcagaagtcagctgcaaagttcctgaaaacgccgttaacagattcagacagagcacatagagacACTTCTTCTTCTTCTTGCATTtgctttcccctctcctatctcaaaaactgtctc
>NC_003071.7|+|13272353-13272500|31-50
tttttgagataggagaggggaaagcaaatgCAAGAAGAAGAAGAAGTGTCtctatgtgctctgtctgaatctgttaacggcgttttcaggaactttgcagctgacttctgactacgttcctgataaattcttagtcttcctctctctc
>NC_003071.7|-|13297528-13297729|63-83
ctcagcgagttgttgcttgaacattggtctattacatcgctctccggcttcttctccatgttTTCATCATCATCATCATCATCttcattaccatgatcatccaagtttttgttgttattgttgtcgtctacttcattgttcttgtgtctcccaccacatctcttcctctctaccaaatacttaagctcacttactcttctgc
>NC_003071.7|-|13297576-13297799|130-150
tgttacttcatcatcaacaatcctaacatcaacttctgttacttttgatttcctctgcagccatgaacatctcagcgagttgttgcttgaacattggtctattacatcgctctccggcttcttctccatGTTTTCATCATCATCATCATCatcttcattaccatgatcatccaagtttttgttgttattgttgtcgtctacttcattgttcttgtgtctcccac
>NC_003071.7|+|13300167-13300327|110-130
tgcaaggcacaacaacattgaagtagacaataaaaacacgatttatgggactagcaagatagagcatccattctccaaaaacaaaaacacttttaactgtttgattcgtACACTTAGATTTGTACACCACttttagtgtacatatatatataaaaatacac
>NC_003071.7|+|13304088-13304226|97-116
atagaggagtttaagatgcttgtggagaagaagagatgtgggagattcaggagcaagaagagagctagagttggtgaaggaggaggaggagaagatCAAGAAGAAGAAGAAGACACtgtgaattacaagccacagagcg
>NC_003071.7|+|13304141-13304323|41-60
caagaagagagctagagttggtgaaggaggaggaggagaaGATCAAGAAGAAGAAGAAGAcactgtgaattacaagccacagagcgaagtagaccagtcttgcttcaacaagaacaacaacaactcactgagatgttcatggcttaagaggaaatcgaaagtcactgaggtcgatgtacgtat
>NC_003071.7|-|13306983-13307220|30-49
aaattcaaaacggcgacgtttctaactccGAAGAAGAAGAAAAGGTTGGaattgatgaagaaagatcatacagaggagtgaggaaaaggccgtgggggaaatttgcagcggagataagagattcaacgaggaatggaattagggtttggctcgggacatttgacaaagccgaggaagccgctcttgcttatgatcaagcggctttcgccacaaaaggatctcttgcaacacttaattt
>NC_003071.7|-|13322326-13322491|35-54
aactcttggagcagaagaagcatagaagaagaagATGAAGAAGAAGAAGAATTGgattgggaagagaatgcaagaagaaatttgtcgagaactacattcatggacgataacgatatcgaagctgggattgatctccatttcgacgatgtatatagttcaagacctc
>NC_003071.7|+|13365423-13365622|42-61
caaatgtgaggaaaaaaaatatggaattaaagaatgatgaaGATGAAGAAGAAGAAGATTCgtataagacagctcagttatggcatctgcctgaaccgcgaggaatattagtgcaaccgttccgaccagaaccacggaccggtcctctttgcaacgcctgaaacagaagccggatctcatctacgggatctgggaaaggc
>NC_003071.7|+|13389068-13389180|26-46
atttcccttgtttcccatatcctccAAGAAGAGCATTATAAGTCACaacatcctttttaatcccaacagatgccatttctctcagaatatccaaagcttcttcagatctacca
>NC_003071.7|-|1353327-1353553|31-51
tcagctactgcgatttataaacagatttgtAGATTAATGGAGGCAAGTGTGcacaattatagccgttcgccaggattctatgtagagaagatattgaaggtatccatcaagcgcatagagaagaagaaggaggtgtcgtctgtcgtggatctaataaaggtcggaaggaattgtccatagtagaatcgctatgtaacagctttctttagcacacttctcttcacctg
>NC_003071.7|+|13538823-13538988|109-129
atatctttgaacaccgcctcttcccattctgccgttgtgagatctttaatcgggcgtatatagttatcatcttgccaaacaatctccttctcactatcatctccttcaCTATCTTCATCATCATCCTCTtcttccttcttttcattcttaatcgttatcttattaa
>NC_003071.7|+|13555689-13555906|50-69
gcactacatcaaaagctccaaagggagctccaaaaccagggaagttgaaGAAGAAGAAGAAGAAGAGCAagaagaagaaagtagcggcatggatcttagggtttgtcgttggagccataggaggaacaatctctgggtttgtcttctcggtgttgttcaaattgattattcaagcaataagaggatcagaaaaaccaccaggtccttccatattcagc
>NC_003071.7|-|13558766-13558971|52-71
atcgattgaggcaagagggttatcttctagaatggcggaggtgatgccattGAAGAAGAAGAAAAAGAAAAagagcaagaaagtcattgtaaagaaagacaaggtcaaaagtaaaagtattccagaagatgattttgataccgaggacgaagatttggattttgaagatggatttgtggaggataagatgggggatctacggaaga
>NC_003071.7|-|13637879-13637974|21-40
aaacttgcttgcattataacCTTGAAGAAGAAGAAGACAAcaagtttgggactcgcatcactatgccacaactatggtgctgatgaagaagagtga
>NC_003071.7|-|13637964-13638218|84-103
tgcacttgatgagatgaaatctatgaaatctagacgcgtatcggtgagtgtagactctatgcttgaggatttgagtaaaagacACAAAGAAGAAGAAGAAGTTgcaaaggaggaagatgcagcgttgataaagtctaccaaatttggtaagcagaggaggattgtcgacgaagaaactgatgagatggagaagacgaagaaagtaagaatggaggcagtagatgagaagaaacctaagactaagaaacttgcttg
>NC_003071.7|-|13638014-13638164|31-50
ctctatgcttgaggatttgagtaaaagacaCAAAGAAGAAGAAGAAGTTGcaaaggaggaagatgcagcgttgataaagtctaccaaatttggtaagcagaggaggattgtcgacgaagaaactgatgagatggagaagacgaagaaagta
>NC_003071.7|+|13652219-13652412|61-81
tccaaagcagctcctctaaccgcagcttctaaaggattcacgcctttgtatatctcatccTTCTTGCATACGTTCTTGATAatagttcttactttcgggatgtacgaacaccctccaaccattatcaaatcatcgatatcaccaccattgactctcgcatctcgcaggcactgcacaacaagtctctcacattc
>NC_003071.7|+|13656910-13657443|87-106
gcacaagaaaactgatgaagcctttgcgtagctcttttcccctaaaactgatgaacacttgaggtcccgttgggatcactgatacaTTAGAAGAAGAAGAAGGAGAagaagaagctattgccatccgatctcgagttctttcttagaaacaaaaggagtttgatcgattcttgtttgaaagaaaagaagaatctggaagacgcaatgaaggaacttgttctgggacagcaaaatctgtatgtcttttttttttttttggttggaattgaaattacctacatcctatcgtcgttaataattaatattcagacaaaagaaactttttggtatatttcctggaaacttcggtgcctaaacacggaagttgcaaaggaagaacacgacataagccccaataattgaatggagaaaagaattttctaagaatctctggaaaacaagtgactacttctctgaccacgcatagggggaaaggaatttcgtcctgaatttcagaaaaatttcgacgtaatttctttgcaattcaaggaaaat
>NC_003071.7|+|13694640-13694790|104-124
gttccacattattttcatggaatttgtttagctggactgtctggacctgaaagatctggcagtatcgcctctcatttcgacaagtatatgaactcggaggctaCATTCAAGGACTTCTTTGAGCtctacatgaagtttctgcaatatcgat
>NC_003071.7|-|13704282-13704466|144-163
tattagaactgtaggaattgcggcgatcttgtatttccgagctccggctttgttttcatggtcgtcttcgtgtgagcattcacattttggtccaccatgtgaatggccttcggcggcgttgacgacggcgatgagaaggagggAGACGGAGAAGAAGAAGAATaagagtttcacgttcttagtct
>NC_003071.7|+|13725822-13726021|29-49
atatattaatcacacttgtcattaggtaTCATCATCATCATCATCATCAtcatcatcatcagaaaaccaacaagatcatcatgaacaagttgtaccaccaaatgaacttgatccattgaccatccagagaaatcaataccgagaggaagcaaaacagagatattttgagaagaagaggagtcgcaagtaagtgtttcgtt
>NC_003071.7|+|13825917-13826057|93-113
gttgtgtaggatggtggtatggtcttgttcgccacttggaatcctgtgatggagatcataaccattgccattgccatcttagtggtgagttcTCATCTTCATCTTCATCTTCTgtggttaaaaaatggagtcttggttggt
>NC_003071.7|-|13854023-13854152|90-109
taaatcctcatttgaaggaaattcagggttatgtggtcttcctcttgaagaaagctgtttaagagaagacgcaccatcgacacaagagcCCGAAGAAGAAGAAGAAGAAatattggagtggagagcagcg
>NC_003071.7|-|13860016-13860143|25-44
gatgtatcaccaaaagcaagaagaCAAAGAAGAAGAAGAAGAAGaagaagaagaagaagaagaagtgttgaacgggagagcagtggcaatagggtatggatctggattattgcttggattggcaatag
>NC_003071.7|-|13860043-13860208|113-132
gaagggaatgcagggctttgtggtcttcctctcaaggaaagttgcttcggcactggtgcacctccgatgtatcaccaaaagcaagaagacaaagaagaagaagaagaagaagAAGAAGAAGAAGAAGAAGTGttgaacgggagagcagtggcaatagggtatggat
>NC_003071.7|+|13877023-13877222|152-172
ttggtgtagatacggattccgactgctaaaccaagaatggcaaggggtacgaggaactggaggagcttgattatgaattcagaggtcttgtcttgattgtagtgaggctgtttaggaggtgtgtatttgactttctttggtattgttgttgGATCAATCTCTCCTACGTAGTactgctccatcatttctcttgcactctc
>NC_003071.7|-|13894113-13894594|288-308
aatacagctgttagaacttaagaaagaactgtataatagactaagctttcgtttatcgtcggtctctccaaaccaaaaacatcacatctagagaggaggagtctcatcctaaagagaatttccatgtctaaaatttctctaacaaaatcaattatttgtacttttttacctccacaaagtgtctgacttgagatgattcaataaacaagaagagacactggaactctggaagatgtgtgagaaggaatggattgatatcttcatcatcgtcattattttcgtcgtcaTCATCATCATCGTCATAAATAatcgatataatctggagattggatgattcgaattagctccttcaggtttgctagaacctgacgtggtcctagactattttcccccacaaagttcaagagttgctcgatgttctgtgatacgatgactatgattagatgagaggagaggcaagctactgtttcaagtatcaggga
>NC_003071.7|+|13925709-13925919|61-80
atatccaaagttctgattttttaaccctaacgatcaacacttgaagaagaagaagaagaaGAAGAAGAAGAAGAAGATGGtgatgaagattgcgatagcaacagagagaacagatcttcctcgtttggtatctactgcaattagagcttctaattcgcagaatgcttctgatgttgaacgttgctttgatgttcttcgatacttgaagggt
>NC_003071.7|-|13997599-13997747|98-117
tgactccacctcaagggaggatagagtcaagcttcgacgatttagctgttcataaaacaaggagacaaaacaatgatcaaaatgaagaagaagaagaAGAAGAAGAAGAAGAAGATGgtaataacaatgggaaccggagactatcttgg
>NC_003071.7|+|14023905-14024089|126-145
aaataccacagggaccacagtttagtgggcaagctgaatcatcatttgaagggaatgtaggtctctgtggtcttcctctccaaggaagttgcgttgcgccaccaacaaaatatcccaaggaagaaGACGAAGAAGAAGAAGAGGAcgaagtgattgagtggaaagcagtgtttttcgggtattgg
>NC_003071.7|+|14050822-14050977|98-117
aacacaagagaagacaaccaaaagatcgcgatagatcgagagagagagagtgtgtggtgatagaatgcttacagatagagaagcctcgtaattgtgcGAAGAAGAAGAAGAAGGTCGgagatgctcaagaagaacgcgttgtctctcgatcgcttt
>NC_003071.7|+|14050891-14051002|26-45
tacagatagagaagcctcgtaattgTGCGAAGAAGAAGAAGAAGGtcggagatgctcaagaagaacgcgttgtctctcgatcgctttctccattttttccggctgattaaag
>NC_003071.7|+|1407523-1407708|124-143
tgaaatcacacaaagagaaatggttgataaagaatgtgaaatgaaaaaaagattgttatagtgtaaatgggtaatgtaatgaatgtacatctttagaagcaagaatgtgtttcgagctcatgtGAACAAGAAGAAGAAGAAGAagaaacgagaagttatgtgttagcttcattcttcttcttcttc
>NC_003071.7|+|14098250-14098429|121-140
aaagctttcctcgtgtcactagccgtagcaatcgggccatcattgttattttatgcgttccagaagttgattggttgggataaacgcagaggtacatcaatagcaaatcaattcgggataGAGGAAGAAGAAGAAGAAGTggagagaagtagtagcaggattcgatacaacccatcaacc
>NC_003071.7|+|14098275-14098422|99-118
tagcaatcgggccatcattgttattttatgcgttccagaagttgattggttgggataaacgcagaggtacatcaatagcaaatcaattcgggatagagGAAGAAGAAGAAGAAGTGGAgagaagtagtagcaggattcgatacaaccc
>NC_003071.7|-|14114737-14115246|57-76
ctcctatagggtcacacaggatgaacagtttggttaataaccaagctacaaagtcaGCAAGAGAAGAAGAAGAAGCtggtaagaagaaagtgaaagatgatgaacctaaagatgtgacaaagaaagtgaatgggaaagtacaagttggatttattaaggtgaacatggatggagttgctataggaagaaaagtggatttgaatgctcattcttcttacgagaatttggcgcaaacattggaagatatgttctttcgcactaatccgggtactgtcgggttaaccagtcagttcactaaaccgttgaggcttttagatggatcgtctgagtttgtacttacttatgaagataaggaaggagattggatgcttgttggtgatgttccatggaggtaatagatctaaaaaccttgtttatttatctcttacacttccaataaatgtttctgatggtctttttgttggaattatcttagaatgttcatcaactcggtgaaaaggctacgtgtga
>NC_003071.7|+|14142092-14142311|130-149
ttttgttcttgggagccatttcaagaacatgacagcgatcttgaacccataagtttactggataatgaccttccaccaaatcttgaaacctcagctgttgttgtgagagaacagtttccagtggaagaaGAAGAAGAAGAAGAAGTCGAaaaagttggaggctggggcatgaagtttctcaagaaaattcccttagctcgaaccaaggatgcttctaaat
>NC_003071.7|+|14142188-14142289|25-44
gttgttgtgagagaacagtttccaGTGGAAGAAGAAGAAGAAGAagaagtcgaaaaagttggaggctggggcatgaagtttctcaagaaaattcccttagct
>NC_003071.7|-|14153226-14153418|114-133
ttggttggcctcaccaaagagtcttcatgcgaatggttcatcgaagagatccccaattgtggatatcaccaacatggagaacaggtaaaggtttcacagtggttaacaagaagGAAGAAGAAGAAAAACTGTGttttgtttgtttgtctttgtagcatttctgattctttgtgtgtgtatggatggaggtttg
>NC_003071.7|-|14153460-14153665|52-71
actattacaccgataatgaaaacgactatgaagatgatgctgatgatgaagATGAAGAAGAAGAAGAAGAGaatgagcaggacgtggctcctcttttgaatccagtggagaatcttgctcagtggaaagcggttaaagcaaggccagtgaaagttaaacgggtaatgaaagagaatgttgaagaggatatggatgatcaagcaaaa
>NC_003071.7|-|14153471-14153656|44-63
ccgataatgaaaacgactatgaagatgatgctgatgatgaagaTGAAGAAGAAGAAGAAGAGAatgagcaggacgtggctcctcttttgaatccagtggagaatcttgctcagtggaaagcggttaaagcaaggccagtgaaagttaaacgggtaatgaaagagaatgttgaagaggatatggatg
>NC_003071.7|+|14153587-14153711|25-45
tgctcattctcttcttcttcttctTCATCTTCATCATCAGCATCAtcttcatagtcgttttcattatcggtgtaatagtcttcatcttccaaatcactctctccataacccatttcatcatcttc
>NC_003071.7|+|14154270-14154528|171-190
aagaaagagtgttattttacttattgtggaaaattgaaaaaagcttacttgatctcgaggaaggatcttcctaatggaatttctgcgttttttgttggaagagagaccgaaacaacccataaaacatcccattggtggtgatgtttctctgtttcggtttcgatacttgaGAGGAAGAAGAAGAAGAGAGatgattagttgtttactttgttgcctcgttgaggtgttttgaaaagagagaaataggaacgttggggtt
>NC_003071.7|+|141590-141796|156-176
catgtgtttcatggacagcgtcaaaacccctttcaaaaaggcacgtgatttcgtattgtgggtgtggagcacacacaacaaggtcaacgagagactcttgaaggacgaagcttcccttggtacaggtgaccccaagttccccaagattatatggcCACCAAAGGAGCTTTGCCCATtgtgttatctttcaagtaatcagaaaagcat
>NC_003071.7|+|141667-141879|79-99
acaaggtcaacgagagactcttgaaggacgaagcttcccttggtacaggtgaccccaagttccccaagattatatggcCACCAAAGGAGCTTTGCCCATtgtgttatctttcaagtaatcagaaaagcatagagtgggaccatgaacatgtctacaagttcttgaagaactactatgggcctaagctcgtatctctttacaaggaaaagagtg
>NC_003071.7|+|141710-141876|36-56
tacaggtgaccccaagttccccaagattatatggcCACCAAAGGAGCTTTGCCCATtgtgttatctttcaagtaatcagaaaagcatagagtgggaccatgaacatgtctacaagttcttgaagaactactatgggcctaagctcgtatctctttacaaggaaaaga
>NC_003071.7|+|14174499-14174664|106-126
actgtcaagaaaagactttaaagagaaacgaaaacaaactctcacttgcaggtggctcaaataatacatttcatggttttgtttatgtttctcagataatatcgtTACAGGTTGTATCAACTGAATtctcgggttttccttttgaagacttcttaatcgaaccttc
>NC_003071.7|+|14184004-14184166|41-61
atgagatgttgatgtaactggtctcacattgtttagcttgTTTGTTATTTTCGCAGGACGTagaagacatgagagattgctatgatagcttgctcaatgccgctgctgctactgccaatagtgcttatggtaatctattgttccttttcctttgttcggataa
>NC_003071.7|+|14195239-14195498|71-90
ctcatattacgacagcgaagagtcttcatcagagtcatctccatcatcaagagagaatcataaagaagaaGAAGAAGAAGAAGAAGAGGAggaagaagaagaagaagatgtgctagtggttgctggttgcaaagcttgtttcatgtacttcatggttcctaagcttgttgaggactgtcctaaatgtgcagcacagcttcttcactttgatcgacctcattctgcatcttcttgaaacccttgtctttgtttggattttc
>NC_003071.7|+|14195273-14195454|25-44
tcatctccatcatcaagagagaatCATAAAGAAGAAGAAGAAGAagaagaagaggaggaagaagaagaagaagatgtgctagtggttgctggttgcaaagcttgtttcatgtacttcatggttcctaagcttgttgaggactgtcctaaatgtgcagcacagcttcttcactttgatcgacc
>NC_003071.7|+|14195289-14195464|42-61
gagagaatcataaagaagaagaagaagaagaagaagaggagGAAGAAGAAGAAGAAGATGTgctagtggttgctggttgcaaagcttgtttcatgtacttcatggttcctaagcttgttgaggactgtcctaaatgtgcagcacagcttcttcactttgatcgacctcattctgca
>NC_003071.7|+|14220986-14221129|31-50
ccgattccaattccgatgtagatccatttgTGAGAAGAAGAAGATCCCGGaggatcaactggcgtttgaggcggcgtagcaacaacgggtggaggaggaggcgacggagatataacgattttggtaggttcagttgtgagagga
>NC_003071.7|+|14400113-14400346|143-163
tgtgaaaaaaactgctacacaaaaacttacactatctttttcattacgatgatcgtaggaactaggggtataattcgtcgctgatcccaaatcaagctccgacatgttttcggaatatttaaaaactgtagtatccgcttctTCATCTTCATCATCAAAATCCtcattccatgaatcatcactatcttcggagaaaatgtcaacatcttcttcatcgtcattatcctcttcttc
>NC_003071.7|-|14400279-14400481|127-146
gaattttggtaaatttaattagttgctactttgtttattgtctctgactgaatctttctgatataggaatcgagtttgaagtggaactgtgactatcagctgttaaagagtggctacttgtctttcGATGAAGAAGAAGAAGAGGAtaatgacgatgaagaagatgttgacattttctccgaagatagtgatgattcatggaa
>NC_003071.7|-|14401258-14401796|349-369
tccgcgactctttttaggccgcttaaacaatattaaggagattccttttattgactaaaattaagagttagataactgaattttggttttgaaacccttccctgttttcatacggtaccaggtcaggttaaattaaagattatgggaggcgtagaaggtaaccagtggtttgataagtttatggacgaagtcggattggtatttaccaaggttgacgaatcgatacagaaggtaagtactcttgttcttctggtttgatctttatttgatgtttatgccctaaaattcaagagtttatggttctgtctatgttgtgtggctaaaagactaaacctatgttcttttatcATCATCATCATCATCATCATCaacgcaaagtatatgctacgaattgatgtagataatgtattttagttattagtgtatttagtagttaaaacagaattaaggtttccaaggttcttttagatttttttttttcttaaacgatgaagagtataaaaaaaagttttgcataagatctgaaaatagaaagacca
>NC_003071.7|-|14451079-14451323|51-71
gcaagttcggctgcatcgtcgatcttccattttgtttcactttcgtctgtACTCTTCATCATCATCGTATCcaagggagtcagaattttctcgagaaaatggtggtggtttctttgtctttcatgagagactgagaaagaaaagagaaaaaaagtatcagcttttcttgggagagtactgttctgtttacgagaagaaaacagagtagagacgttttatgtaacttgagccagaaggaagagata
>NC_003071.7|+|14463032-14463276|152-172
ttgaactgtttcaatgtctggtttgaattgattgagctgtttttggaaaaccctaaggttgtggtcgtgtgagttcttattctgtgtttgtacttattttgtaggaatggtgctcagaagcttctaggtattctgattgccattggtgaggCTGTTGCATATGTTCTTTCTGgaatgtatggtcccgttggacagcttggtgttggaaatgccattctgatcatccttcagcttttctttgctgg
>NC_003071.7|-|14486655-14486802|33-52
gccaccactttggtgaccttgttccctgaagcAGTAGAAGAAGAAGAAGAGGctttcttgagttttaaatgccggttatggcgtcggggacagctcttggtgattctgatcaggagtttcctacatggtctgagaatcttgtggttta
>NC_003071.7|+|14494819-14495053|73-93
ggttttcttatttattgacgaaggatatatgtatattgtggtcttgaagtgaattatacccttatatatatcTTAGTTAGGTCCCTTAGTTATgcttatcgaagtgaaattcctaacacatttcaatcaatcgacagatgttaaagatgtcatgaccaatgacatgaacgttctcgaagcaatatgcacaacgaatttctggcttctatttgtagcaatgatatgtggaatgggt
>NC_003071.7|-|1450530-1450686|38-58
tcccaattgatggggtagtcagaaaacggtgtccggaTAATTGAAGCTTTGATTTCTCaattctttgagaaagagcagaaccaggtgacggtggaatcaaaccaagtctggatttgcttttctgaatggttgacaagctctcaactagtgcccgagt
>NC_003071.7|-|14532949-14533222|179-198
cggtatttggttgaggtaccagagtagaactgggtaccacaacatgtacaaggagtaccgtgacaccactcttaacggagctgttgagcagatgtacactgagatggcatcccgtcaccgtgtcagattcccttgcattcagatcatcaagacagccactgtcccagccaagctgtgcAAGAGAGAGAGCACTAAACAgttccacaacagcaagatcaagttcccattggtgttccgcaaggttagaccaccaagcaggaagctgaagacgact
>NC_003071.7|+|14547957-14548208|171-191
agagcatcactagtgaaaagcaaactaagttttgtgatggtgtcaaaatgtttccaccaccatcatacaaacagctactttggtaactgtatttaccacaaacgttctttgtattccttgctcccatttcttcagaatcagcttcttccctgaaacaaaccatcattcatTCATCATCATCATCATCATCTaagtaactaagcaaacacagaaaaataaggagaatcaaaaacacttacatagatcagtcac
>NC_003071.7|+|14548065-14548294|66-86
ttgtattccttgctcccatttcttcagaatcagcttcttccctgaaacaaaccatcattcattcaTCATCATCATCATCATCTAAGtaactaagcaaacacagaaaaataaggagaatcaaaaacacttacatagatcagtcacataatgcagctaccaagacgatttcgttatccccatcaaagcacctttagatgctaatccacggaaaacgattcgagaaacacgga
>NC_003071.7|-|14577102-14577262|105-124
gagattgttgtggacatgaaggtttctttggggaaatgtagagagacgagctcaatgctgcagacatggtggaaagagatgatgtggcctttggatggtctgccGAAGGAGAAGAAGAAGAAGTgtgaaggtaaggtggttgttttccacgtggcactatt
>NC_003071.7|+|14591237-14591418|134-154
cgcaaaatacgagctccggctctcttcttcgtctccggctagacggcataagtaaactgttccgatgtcgccggcgccgatacgacgcatgaggcgaaaatctcggaaggttaggccttgtttttttcgtcttCGGATCTCTGCGTAAGCGAAAtctgaggatcggtgaggtttgagagaaa
>NC_003071.7|+|14702397-14702904|189-208
acttgaacagttcaaaaagaactgggattattatgcattcagtttataacttaaggggttattatgttattaacccgtttactttcgtttggattttggaattagacgcgaagctgtgaaatctagaagaagaagaagaagaagaagaagaagaagaagaagaagaagaagaagaagaagaagaagaaGAAGAAGAAGAAGAAGCAATgtcagccatgggagcaggaccagatcacctcttcaacctcagaaacaatttctatttgggagcttatcaaacggcgatcaacaacagcgagatcgccaacctctcgccggaaaacgccgtggaacgtgactgtctcgtcttccgatcttacatcgccctcggtagctatcaggttacttctctaatcatatcgataatgtcttcttctttagattcgattacgttttgttttgatctgttcttccaaattttggtgtgtataagcttgttatcagtgagatcgatgaatcagccgctact
>NC_003071.7|-|14739033-14739183|32-52
acttacctcccaccttgtcttcgtctgcggaTCTGAAGCTCCTTGAAGTTCTtgatttgtctgaaaactctctcaattcgccgatacctaactggctatttggtcttaccaacctcagaaagctattcctcagatgggattttctccaggg
>NC_003071.7|+|14772353-14772740|129-149
tcctattgattatagctacccaccattgcagtctgagaaagttgcctcaagtcagatacatccacaaatccactttgatggaaatatcaagccagatgtgtctaccattaccatacctgatttgaacaCAGTAGACACACAAGAAGATTacagtcagtcacaaatcaaaggtgctgaaagcacggatgcaactctggtaagcttattgtattcaacctaaatatggaaaatctaataatttcactactggcaacgtctcaactgatatttttctaatttccataaatttgatatgtagaatgctggagttcctcttattgactttatggctgcggatagtggcatgaggtctctgcaggtatgcatttgtcagcgtatggcttaacaa
>NC_003071.7|-|14827377-14827723|242-261
tattctgggtctgatgatgatgatgaatcggattggggatttggtttggatcggaatcgtctttcccgattaatcgtcgttctgttacagatgatttcttcagatgcatttacataaagagtatggaacttggaaagaggatttggggagaaatggtaggggatttagggttgttgaaaattagggttttttccaaatcaaagcctctggtttttgttcctaaaacagtttccaagttttcGCGAAGAAGAAGAAGAAGGAagaagaagagaagagctcaattttgaacttttgaaactaaggtaagagatccacgtgagaacacaataaacacctcttagtttcag
>NC_003071.7|-|14849574-14849789|72-91
acctttctccaccattgaatctcaattttaaactccgtcttctctccggaaactcatagatactagttgagGAGGAAGAAGAAGAAGAGCAtaagcctgtccgtgaaaacgacgcggagctagcatacgagagtaacggaagctccattgaaggttattcgaagtaaccggaaactacaacacttattggtgatctctggccggtgaattctcagt
>NC_003071.7|-|14863289-14863583|205-224
aagaaagaaaagataatgcaaaatcaagaaactattgtcgtgttcgtgtagatttgcttttgcatgagcgcaacccacgtagatattcgtagcttgtgacacgtatctacgtattacacgtggtgataacccagtagtcgttaaattagatcggagagcatataaaccattaagccaaataagtttatagtttgataagaaaagTAAGAAGAAGAAGAAAGAAGatgcagtcggcgaaggaaaagatcagtgacatggccagtacggccaaggagaaactcaacatcggtggcgc
>NC_003071.7|-|14898330-14898585|190-209
tcctgcgacgtttcttcatccgccgatgtttctttctccgcgacggaacagagtacggagacgagccgccgtgagttatcgctgccggaacgtagagagaagacgggagagagattgctgggaattcgaagactaagggcagtaagttttaaggaagaagagcgtttagaaaagagataaggttttgaaGAGGAAGAAGAAGAAGAGAAggagaaaatggagagagaagcttccaaaaccgccattgttagctttg
>NC_003071.7|-|14992380-14992837|49-69
tgtaagaggtttgacacatttgatgatatttttatcatcatcaacatcATCATCATCATCATCATCATCatcagaaaccattaccacttccttcccccgtatggacttcctagccatctgcttgattaatctataagctgtcacgccataaacattgaattagactgtgatccacgcaattttaattagcagaaatatcaagaaatcaatgaaacatgtatagatcattggcgaaactccgaatgatcgtctaaccatctttcactgtgcatgaaatagccatttaatgttagctgcccaattgcgatatataaactagtaaggaaggtaaaactgtaacggcagacctttgacccattataaagagtaaagaatagtggactggaaaatgtgcatgtttcccaatatgaaacataatagaatctctacacataacttcataattttttttaaaagaa
>NC_003071.7|-|14992646-14992866|72-92
tccgttggagtttcaagattcttgtatactgtaagaggtttgacacatttgatgatatttttatcatcatcAACATCATCATCATCATCATCatcatcatcagaaaccattaccacttccttcccccgtatggacttcctagccatctgcttgattaatctataagctgtcacgccataaacattgaattagactgtgatccacgcaattttaattagcag
>NC_003071.7|-|14992729-14992875|90-110
tcatcagaatccgttggagtttcaagattcttgtatactgtaagaggtttgacacatttgatgatatttttatcatcatcaacatcatcATCATCATCATCATCATCATCagaaaccattaccacttccttcccccgtatggacttc
>NC_003071.7|-|14992748-14992850|59-79
gattcttgtatactgtaagaggtttgacacatttgatgatatttttatcatcatcaacATCATCATCATCATCATCATCatcatcagaaaccattaccacttc
>NC_003071.7|-|14992858-14993020|118-138
tgcacatattaccaaacaaacaaaaaagagaatgcatacgttgttttttgagcgagtttcaagtttcttgtatactgcaacaggtttgatatatttgatgatgttttcatcaacatcAACATCATCATCATCATCATCatcattatcatcagaatccgttgga
>NC_003071.7|+|15024820-15025038|57-76
gcgtacacaatgatgtagaggccaaggaagacaatggccaggtacccgaacttgctGGGGCATCCGTCTTTGAAGAaggttctgcctttcgagtggcacaatgccttcatatcagcagactgaacaatgcatgctccaggtgcgtactgtgacaaaacacatataaccccaacatgagtcttaattcatctagccagtactgttttggtgtgtgtgttt
>NC_003071.7|+|1505866-1506374|301-321
tgaactcaaatcgaatatttgttcttgtcgcgaaaataatactggtcgaactagctatagtagtaccgttatttatatagataatatgttttaatagcaccagtattacttagacacgtagtatttcatatatgtaatagtattactcacacatgtaatatttcagaattagtactagtattactgaaaatgtactagaatcggtaatactagtaatattgactgagtatgtgtattgttttggcaggttacaatgaaagagaacgtgatcatatattttaaattccaaggtcgcatgtaTAATGTGATGATGAAGACATTaggggagaagattactttctcaatgttagaagataggataatgacgaagcttggattagatgcaaataaggtaaaattgcatatgaggtacaatccacggttgttcggagtagaggaagaaatgaacgtttgtgatgatgaggatgtctttgtttatgtaacatccgcaaaaaataatcggaaaagtg
>NC_003071.7|+|15070137-15070282|38-57
aaagctagaacaagacgacctttgtgaaaaaaaaaaaGAAGAAGAAGAAGAAGCAGAcgacctttctcaaacgtccttggccaagcccgagagatcaatctcgccagaggagtgtggtcgtgtaggggcagtttcgtcattgcggt
>NC_003071.7|+|15082982-15083400|224-244
aaattggattaatgatatgaataattgaatactcctttagttttttcaacagcatctctcatatatgtgattgctctcactgagaattggacttgtttgtattgttttcttcgttttcatcagcagggatatgcaagaatcatgttttttgggagacaaggcgagtccttccagaccctagcgtgcaacttaagcaactcctttgccttctctttggtcttacCTCCACAGCTTACTTGAAGCAcaagacaaagcttcgctacaacccccaactgtaacatctcgtgcaacaaagcaggcgttgcgcagaaccttcccaccgacaacaaaaccctaaccgctctatcgcttgctgtctgtgaaaccctaagtatcttcttgcacaccaccgctatggctgctccgtggttcaagaactc
>NC_003071.7|+|15083116-15083255|90-110
aagaatcatgttttttgggagacaaggcgagtccttccagaccctagcgtgcaacttaagcaactcctttgccttctctttggtcttacCTCCACAGCTTACTTGAAGCAcaagacaaagcttcgctacaacccccaact
>NC_003071.7|+|15106786-15107304|441-461
catatccatacataatgtatgctacatttgttacataattgagtgaaaagttaaaaactcattcatccgtatacatttactttctccatgtaactttttgaatgcaaactatcaaattagaaattgatcaacaatcaaattagaaaatcacatatttgtgaagtattgattcattattttcttacgcctaagctaactgtaatttagaaataaaaaggtggacaaaggcacaaaactataccacttctaattatcaatataaatactaatcatagtctcactctcactttctccatcacacatacatcttctccatccattacacaacgaagcatagtggcaaacccgtaaatacataataccaatgacgaccaaagattgcggaaaccacggcggcggcggaggaggaggaaccgccagtcgaatctgcggagtaatcaTCGGCTTCATCATCATCGTCTtgataacaatattcctcgtttggataatcctccaaccgacaaaaccaagattcatcct
>NC_003071.7|+|15109056-15109230|31-51
gaaccgcctgtagaatctgtggagcaatcaTCGGCTTCATCATCATCGTCTtgatgacaatcttcctcgtttcgataatcctccaaccgaaaaaaccagaattcatcctccaagacaccaccgtctacgcctttaacctctcgcagcctaacctcctcacctcaaagtttcagat
>NC_003071.7|-|15172107-15172319|79-99
aaacgaatcactaagagatcacaatttcaaagttacaatttttaaaaagcattagaaaatataccttctttgtcctggATCTTGGCCTTGACATTGTCGatggtgtcactgctctcgacctcgagggtgatggtcttgccggttagcgttttcacgaaaatctgcatctttgcgttcgtcttcttcgccggaagtctcgaaacggcgtttgca
>NC_003071.7|-|1524020-1524165|104-123
acaaaaaacgattaagaaaggagaaagaagaagaccttacccctatgaaattcgctgttaagatttggaaagtggaagaagatgtagaagatgatgaatttgtCAAGAAGAAGAAGAAAGTGAagaagtttggtttcaaaagagtt
>NC_003071.7|-|15269757-15269974|80-100
tacagtaggtaaactcggacaactgtctttgctcctaaacatcttcgggtaacaggcctatggggacaagagaagaacgTTCATCATCATCATCATCATCtactgcagcgtaaactacagcggttctgcacggtgcatacaccatgaaggagcaaggcctatcgtcgtgccttccatcctgtatagcaaattattagttcctttgtaacgacttggag
>NC_003071.7|-|15269805-15270100|203-223
atgaagcttaggcaaaatgtagaagtgcaacgactttttatttcatttttaagttataatgatgctgcaagcgaaaactaaaggagaagaagatcaacgagtaaatttttgtagtacaaagaagcttacagtaggtaaactcggacaactgtctttgctcctaaacatcttcgggtaacaggcctatggggacaagagaagaACGTTCATCATCATCATCATCatctactgcagcgtaaactacagcggttctgcacggtgcatacaccatgaaggagcaaggcctatcgtcgtgc
>NC_003071.7|+|1533983-1534160|115-134
aagaccttccaaggcaaacacctctccacttattctgcgcgtatacagcaaaaccattttttctgcaaatcatgcaagaaacagtataagacatccataatatgattaaaagaaGAGGAAGAAGAAGAAGAAGAgatgctgcgactcacggcgggtttctcaagaacttccccatttt
>NC_003071.7|+|1534031-1534253|70-89
caaaaccattttttctgcaaatcatgcaagaaacagtataagacatccataatatgattaaaagaagagGAAGAAGAAGAAGAAGAGATgctgcgactcacggcgggtttctcaagaacttccccatttttattatatccaggttcatctttccctggtgagtcagattttccacctcctttcttctcgtttctagctttgttgaagataacagtaaacccct
>NC_003071.7|+|15460897-15461071|31-51
aagatattttctccaagacggttgagaataCAAGTTAAGATTTGTGAGGGCaagtaaacctagtaataccttaaatcatgtgaaagaaggtcatgcgtgaccacctcgtaaaaatcaaacatagcttttgcagcaccttttgcaagatctggggtttcatttcgaatctgggatg
>NC_003071.7|+|1546417-1546640|72-95
atggattgacacaacccattttgttaaatgggttgtgtcaatccataactcatttaaccctaaacttatttGATTATGAGTTGAGTTGAGTTGGGttacccattttgacatccctactcgcggtatacccgagctaattaatttataactaaatttaagttgtaattgttttattaatatttttttgtttgtttttaattgtatttttattgttaattatagaa
>NC_003071.7|+|15504830-15504960|90-110
gctaagctaattaaaatgcaagaagcagctcacgaaaccgccatgagcaatgcaagaaagagtagcgcaaggtatactcttattcatttTGTGTTTGTTTTTTGTTTTGAtgatgcttttttttgggttac
>NC_003071.7|-|15551839-15551987|33-53
tctagactttctccatgaagactatcaatatcATCCACTCTTCTTCTTCTTGTtctttgaagtgcttcggcttcttgaggaatcatgaacaatacacggtgatttggagaagggatatggatggagtgaagcaagttctcttacacgat
>NC_003071.7|+|1564392-1564642|171-190
tatgcaatgggattgtgggctttatcttggggagtttccatgggaattctgaatccctttcgcagggtaaagccattaacatcattgaacaaacgaaagaagtagggatcaaagacttgaaagaaacaaaactcaagaaggtagtggcattacttgaagaaaagagtgttTCTAAAGAAGAAGAAGAAGAagaagaaggaggaagagttgttttatttagaggaatcgaagaagaagaagtgtcattggtt
>NC_003071.7|+|1564415-1564651|160-179
atcttggggagtttccatgggaattctgaatccctttcgcagggtaaagccattaacatcattgaacaaacgaaagaagtagggatcaaagacttgaaagaaacaaaactcaagaaggtagtggcattacttgaagaaaagagtgtttctaaagaagaaGAAGAAGAAGAAGAAGGAGGaagagttgttttatttagaggaatcgaagaagaagaagtgtcattggttgttgaggta
>NC_003071.7|+|15649145-15649283|26-45
gagaagtagggatctttagccgcggCTTGAAGAAGAAGAAGAGAAggaagctcaagcaatgaagaataaaccctaaaaatgagtgttagtaatgttctgtttataaaatgggttttattgggcttatgttgggcttttg
>NC_003071.7|+|15673898-15674112|174-193
tggaaccagagccagtaaacaggaattcgatctcgagagatgaagaatccggagaagaggaggaagtaagcgaggatcgctactacgactgtgaatccgagcattacgtttggtataacgccggagaggaacgttacgaaggagcttcctgcccaaaatgaggctaggattgtGAAGTAGAAGAAGAAGAAACcattggcgcctccgtcgagacc
>NC_003071.7|-|15675071-15675172|25-44
gttcaggctccctcgttcactctcCAAGAAGAAGAAGAAAGCAAgggttcaagctctgattgaccaattaggcctaaggagcgctgcaaaaaccgtgattgg
>NC_003071.7|+|15681391-15681540|100-119
caatagtgatatagatttgtaggtcatattacagatttcaaatgtattctttgaaggtcaacacctcaataacatctgcccgggctcgccttcgcaatgCTCAAGAAGAAAGAGAGCAGtttgataatgcgagtaacgaaattcttatgc
>NC_003071.7|-|15686796-15686973|45-64
gaggaagtgacggggaagctgaagaagcttgaggacgaagtagaAGAAGAAGAAGAAGAAGAGAgattgacttccatgtctatgtaaccatcatcaccatcggtggacagaacatgtgttcttgattctgattcatgcaaatccatgtctttctctatgtatgtaattgtgtgtatgt
>NC_003071.7|-|15687433-15687612|39-58
gatccaaaactgaacgaagaagacaacgaagacgcagaGGAAGAAGAAGAAGAAGATGttgaacactttgcttgagaatgtctctgtatcacaccagagaaagatctcctatgaattaacagaggattctcactgttcacaaatgggttcttctttcttgagactttagaaggttcaatt
>NC_003071.7|-|15687519-15687650|76-95
tgcttctcatcagtgtctgcagatccaacgacccgtttgatccaaaactgaacgaagaagacaacgaagacgcagAGGAAGAAGAAGAAGAAGATgttgaacactttgcttgagaatgtctctgtatcacac
>NC_003071.7|-|15698145-15698285|29-49
ggtcagagagtcaaaaccagaatacagcTTCATCATCATCATCATCATCatggtttggagggctttttgataagaaaaaggaggaggtgcaaccaggcagtgaaagtaaaacagaggtgttggagagttttgatgctcctc
>NC_003071.7|-|15698180-15698373|114-134
cagggaatgcctgggatgcccggaatgcaaggaatgcctgggatgcaaggaatgcagatggggcagatgcagagtcaagcacagataaggtcagagagtcaaaaccagaatacAGCTTCATCATCATCATCATCatcatggtttggagggctttttgataagaaaaaggaggaggtgcaaccaggcagtgaaag
>NC_003071.7|+|1574037-1574260|72-91
ataaagtagtggcattacttgaagaaagtaatgtttctaaagaagaagaaggaagagttgttttatctagaGAAGAAGAAGAAGAAGTTGCattggttgttaaggaagatgagggaatactagtacaagacctctcaatcactagactagatgatcatgatgatgacgatgcgataaatgatagtttattaagttcagaagatttgaacaagaaatgtgaggat
>NC_003071.7|-|15777060-15777200|91-110
cgttaggtggtgttaaagagacgagagaagaagaatgttccgacgataaacttgtgttggatatttgtctgaaaaggaagagattagatgAAGAAGAAGAAGAAGAAGTTgtggaggaagagaatgatgggttcaagacac
>NC_003071.7|-|15777072-15777195|83-102
ggtggtgttaaagagacgagagaagaagaatgttccgacgataaacttgtgttggatatttgtctgaaaaggaagagattagATGAAGAAGAAGAAGAAGAAgttgtggaggaagagaatgatg
>NC_003071.7|+|15792554-15792895|259-278
ctaaacgtcgtcttctcttcttccttcggtaatcatcttcttcttccttaataatttctcaatcgagaaatgattactgaaccaagtctaaccgggatttcaggtatggttaatcggaaccgtttatccggtttacccgatcaaccttcttcgcatagcttcactccggtaacactatacgacggtttcaattacaatctctcctccgatcatataaacaccgttgtagcagcgccggagaattcagtttttatccggGAAGAAGAAGAAGAAGAGGAtccagctgatgatttcgatttctctgacgctgttttaggatacattagtcagatgttgaatgag
>NC_003071.7|+|15792780-15793017|30-49
tagcagcgccggagaattcagtttttatcCGGGAAGAAGAAGAAGAAGAggatccagctgatgatttcgatttctctgacgctgttttaggatacattagtcagatgttgaatgaggaagacatggatgataaagtctgcatgcttcaagagtctctagatctcgaagctgctgagagatcgttatacgaagctattggtaagaagtatcctccatctccagaacgaaacttagcttt
>NC_003071.7|+|15816569-15817106|349-368
gtttgcgaggttgaagagacctatgtattgacttgggttgccgtaaggaaggcttgcgttaggagcgacgacgaaagctatgccatgaccgctgagaatcgcgatctgagagtgaatagcgaagacgaacgatgtcgagaaggatgaaacggtgccgtttggagaatctttaaaccggatcggtttggtatagaaggcgtgaccggttttctgaacggttgtgttggttagcttcaagagaccgttgggtgtgacggttgtgatcccttggatggataagtccgtcggtggattaaagccattgttgtaagcaaagttgagactttgagaagaagattgaaagatgagGTTGAAGAAGAAGAAGAAGAagatggttaaaagcttcaagaacatggctacctcttttttttctctgctctgtgttgttctttcttttgctttgtttttagttgtgaagagagaaagagagacgatttatggtgtgaagagagtggaaaagtcgtcactagctcttttatttttccttgtgtggggatat
>NC_003071.7|-|1583801-1583966|113-132
gtaaaggttttgttattgttgtttttgaatcctggaggcagttgcgaattttatcggatatgctgtatgtgctgccgatgaagctttgagagatgcagagtggttaccaactGAAGAAGAAGAAAAAGAGAGaacagttaagtcttcctcatctgtagatcaaatg
>NC_003071.7|+|15869252-15869579|70-89
caaagaagaactcatacctaagatccaatttcatatctcccatcattctgcaaagtcatatcatacaccTGAGAAGAAGAAGACCCTCCatttctcaatctcccaccattaccacgattttcagtcctcctcttacctccatcatcacctctcttcctcaccctacgaccacgtaacttcttcccaatttcttcatctttaacctcactctcatcaccatcatcaacaacagagctagatgataatctaccataaggtttaacactatgaacaacacctttaggaaaaaacctagcagaaggcaaatcatcaacactctcaaacaatt
>NC_003071.7|+|15874564-15874708|103-122
ggcgatgaactccactctgttgagtttggctcatcgatctctctcttggaagcgttctttatttcgttagcagtaactagtcatcagagttggtgtcaggagGAAGAAGAAGAAGAAGTGGTtgtgatcggagattgtctgttaa
>NC_003071.7|+|15874635-15874824|29-48
agtaactagtcatcagagttggtgtcagGAGGAAGAAGAAGAAGAAGTggttgtgatcggagattgtctgttaaagagagaaacaccggcgaagtacgcaacgaacccaccggtttctccaatcggtcgggtctagaggcagagagagttgggcttagacagtgttggatctggtttgggctgggcttta
>NC_003071.7|-|15882484-15882713|162-182
gatggaagagagggagttgagaaacggtgaggaaacagcggcgggagaaggcggaggagcaacggtggtggagaacagatggcaaccacagagagtggtgaatttggtgttagcttgtatggtttttgggttctttatatcatggatctttcatttccatgTTTCCTCTTCTTCTTGAACCCataataatacttacggtattgcaatcaaactacacactttactttaaa
>NC_003071.7|-|15906867-15907032|113-132
aataccggaagcgatttgatctgagtttgcgtagcccatcatgttgacatcagcggcaggaccagtgatgtcatagcttccgactccgattaagtatgcataaaccgttcttGAAAGAAGAAGAAGAAGAAGaaagagtataaattgaaacaatggtagtgaaaca
>NC_003071.7|+|1591298-1591471|110-129
aactcaagccttcaagtttcagttcctgaggcttgcaccttctcacctgtggcagaaaagagcaccatttcacttagaattctgacagagtgtcatagaaactgaggtaATTCAAGAAGAAGAAGAAGAaaacgcatacaaggtcgaactcagaagcatcctcaagaacaggat
>NC_003071.7|-|15918056-15918236|39-59
gtaagaagtctttcccaaacaaaattgtagctatacatTAACATCAAATTTGAATGGTGggtctccctcaactatataaattgaaaaccaacctatactagcatttttacctgtctatacttgttctccaaagtgataatctgctcagtgaaatccaaccccgtttcattcgccatcttcc
>NC_003071.7|+|15929173-15929406|183-202
ataattctcaaaccaaagagggtttatcagtaaattgcagtgagattgatctcgaacgcatcaattcaatagtaaagtctcctgttttcgaggaggaaactgaaattgaaagtgagcaagacaacgagaaagacataaagtttgagactttcaaggaacccagaagtgtaatcgacgaaatcGTTGAAGAAGAAGAAGAAGAggaaacgaagaaagttgaggactttacaatgg
>NC_003071.7|+|15929318-15929547|41-60
gactttcaaggaacccagaagtgtaatcgacgaaatcgttGAAGAAGAAGAAGAAGAGGAaacgaagaaagttgaggactttacaatggagtttaatccacagacaacggcgaagaagacgaacagagacttcaaagagattgcagggagtttctggtcagcggcgtcagtattcagcaagaaattgcagaaatggagacaaaagcagaagcttaagaagcatagaaccg
>NC_003071.7|-|16001997-16002213|126-146
atgaagcaaatcaccacacctgcatatgcaataatactacatgttatagagaaactaaccaatgctatgaatttgactttgaaaagattgaaatatttacctgtgccgattacatatgcaatttcTCTAGGTTGATATGAGAACCTgatataccattcatcttcaatggatactccctaagccccgaggcagtaagacaaacattcattcagctaag
>NC_003071.7|+|160272-160477|61-80
aaaacctaaattgtttgcctaattaccaaggactcgaaattgaatctcaaaatcaggaaaGAAGAAGAAGAAGAAGTGGAggagaaactcacgcgaaggatcgaacaagagatttgccttttccatcgccggaagcaacaattcgaagtccatcgaaagaccattggagatcatcgacacgaccagcaaggactctgaactcgttc
>NC_003071.7|+|160306-160497|21-40
cgaaattgaatctcaaaatcAGGAAAGAAGAAGAAGAAGAagtggaggagaaactcacgcgaaggatcgaacaagagatttgccttttccatcgccggaagcaacaattcgaagtccatcgaaagaccattggagatcatcgacacgaccagcaaggactctgaactcgttcttcagcacgaagccgttgtg
>NC_003071.7|-|160684-160864|35-54
caacccttaatttcctcctaaactttctcctcctCTGAAGAAGAAGAAGAAGAAgaagaagaagaaatgacgcactccttcaccgattcttcctaccaacaattccacgatggcgaaactcctcgagacctttccttgtgttccctccaccgaacgaggccgcggcattttgatctccggc
>NC_003071.7|+|1608595-1608903|243-262
gaatcaatcccaatttcggcacttgaaagatctggagtggatattctcgaaatagagacgacacacgactcaaagacgagatgatggattgaatgacgccacaaaaggatgcggaaaagccttttgataagtcgagaaagatcaaaattcgacatacgaaaatggatccatgatctatttttaagagagagtttttgataaaaagatagatgagttctcataagagattacaaggagtttatAAAGAAGAAGAAGAAGAGAAgagaaagagacaaatcttggaatatactcgaaggttgcctagaaaca
>NC_003071.7|+|1608770-1609023|65-84
tatttttaagagagagtttttgataaaaagatagatgagttctcataagagattacaaggagttTATAAAGAAGAAGAAGAAGAgaagagaaagagacaaatcttggaatatactcgaaggttgcctagaaacacaacataataattaaatatagaatttgaatagaaaagaccctttggcttcaaaaatgacccttgaacttctattttcgtcactcctcttgaccatcaaattacccacttggtttgggctc
>NC_003071.7|+|1612685-1613056|70-89
agagatctaagagagaagagaatgagaaagagaaatgaaagtgatgatttgcttccatggatcgatctgTAGGAAGAAGAAGAAGAGAGacgggttttggaaggggttggagttggagtgtaagggaatgatgggtatgttcttccgattgttggttgtggtactgaaagacgattaggtcgatgttgatgatgatgatgatgatgatgatccaccattgttgttgatgcggaagcttttgagatttttcccgatgagtcgccggaggaaattttcgtcaagacatgatttttgtgattttgtgagctgtttactttgaattccaaatttgttggtttaaccgaattaaaccggaaccgagtaatattctta
>NC_003071.7|-|1612789-1612928|31-51
tctcaaaagcttccgcatcaacaacaatggTGGATCATCATCATCATCATCatcatcaacatcgacctaatcgtctttcagtaccacaaccaacaatcggaagaacatacccatcattcccttacactccaactccaacc
>NC_003071.7|-|16162610-16162770|90-110
attcttggttggttattgatgtttcaggacagtaaaaactttgttttccatgtactgacagacgagcagaattactttgcaatgaaacaATGGTTTATTAGGAATCCTTGcaaacaatcaactgttcaagtattgaacattgaaaaactcgagctggacga
>NC_003071.7|-|16176955-16177187|143-162
gatgaatcgtggagagactaactatgcttatgaggtttgatgttcttctctaatcaattctgctttcttttttttagtcttaaagatcgcaagtactggttttgataagtttacggtgaaattgcagaaggagcaagaggagTTGGAAGAAGAAGAAGATTGtggaggagggatgaggatagagagatctggagatgggtttgtaattagattgaagtgtagatgcagacaag
>NC_003071.7|+|16201406-16201611|136-155
ttctctaacatttctcaatcacgacttgagattttttctaaaaagatgtgatttgattgaattgcagaaagctgtggtttcgtggacgtatgatccagcagagagagacgcaaggcttgtgaacaagattttgaaCAAGGAGAAGAAGAAGAAAAgcttagagaatttgaaggttatagtagagatctcttgcacgacttccccaa
>NC_003071.7|+|16201514-16201668|31-50
cgcaaggcttgtgaacaagattttgaacaaGGAGAAGAAGAAGAAAAGCTtagagaatttgaaggttatagtagagatctcttgcacgacttccccaaaccatttgattgctgtgaggaaagcttattgttcactctttgactcttctcttgaag
>NC_003071.7|+|16204875-16205006|24-44
ttaaaaacaggtttaggggtgtcTGAGAAGAAATCTTTGAACGGgaagcgatctcgcacaaaagattgattgtcttcatttcctgcacaagctgcgagaaacagctcccaacgcgagtatacatgaagcaac
>NC_003071.7|-|16241910-16242165|89-108
cctcaccgagttcacttgcaacacatttcttctcgcgtatagcttgactaggagtcaaagatttggagatggatgataaagaaaaagaAGAAGAAGAAGAAGAAGACActtttggttgaggaatgagactcaaaggttgaactttctgtttgtatcctttagtcctcttgacaaacaaaaccaattaataagtaaaatttagatgaaagcaaatgattgaaacagtttctgaggttttccgtttacctttatacca
>NC_003071.7|-|16242040-16242159|77-96
cgagttcacttgcaacacatttcttctcgcgtatagcttgactaggagtcaaagatttggagatggatgataaagaAAAAGAAGAAGAAGAAGAAGaagacacttttggttgaggaatga
>NC_003071.7|-|16273798-16274020|75-94
agagaaatgtttctcagtggagaatgatgaatcagtggaagtgttagtggtggtgacgagagagagagagagagTGAAGAAGAAGAAGAAGAGAttgaggaagtattgagattcgcgactgttttgacctttgttttgggtcttgctaataaatccataatataaaaagaaaaagtgaatctataaagttaattaatgcttctgctttttgccatatataaat
>NC_003071.7|-|16273859-16274075|129-148
accaaagaacactcgaagaaacggagagtgagagacttgaagtgttgaattaacgagagaaatgtttctcagtggagaatgatgaatcagtggaagtgttagtggtggtgacgagagagagagagagaGTGAAGAAGAAGAAGAAGAGattgaggaagtattgagattcgcgactgttttgacctttgttttgggtcttgctaataaatccataata
>NC_003071.7|-|16334426-16334943|59-78
aacttgatttcaaagaacaaaagtcagaggctgaccccaatgtgcaaagcaatgagttAAAAGAAGAAGAAGAAGAGGactcagggaaaggtgaacatattgtggagacaacaaagtttgaggagttcaaggcaggtaaagaagcgagtctcaaggcatggcttggagatatggatgggaatgtggatgttggtggtcgtgttgccgagagaatttagatgttttttcattaatgtcgctgtggttacgggagactgcttatttatgtaaatcattcacttacacagagaaaaaagagttaaaattttgactttactttgaacaagtttaaacaactgaataagagtcctataagattgcaagtgcaggaggattcaaactgcatttgggagataacaattagagagaattcaagttgcctctgtttaccgaggaactaagagaaactcgcatcaagttattcaagctagaatgaagcaggtgtgaatttgttgattgattgttatatgcatctatat
>NC_003071.7|+|16346533-16346691|114-133
ttgagccatacgcagaaactgtaatgatgagtgatgaaatggtgatgatgacgaagatgtgagaattgggttgcattttggtgtttgagctgatgaatgttttggggagaatgATTGAAGAAGAAGAAGAATCgatctgagaggtgattgagtagacat
>NC_003071.7|-|16367573-16367991|376-396
gaggtaactcctccttggttcatcctcttgatcggagccatccttaacttctttggatacttcatgatttggctcgccgtcacggaacggatctcgaaacctcaagtttggcacatgtgtctctatatctgcgttggagccaactcgcagtcgttcgctaataccggatctctcgtcacgtgcgttaagaacttcccggagtcacgtggggttgtcttggggattctcaaaggctacgttggtcttagtggcgccattattacacagctctaccgtgccttttatggtgaagacacaaaagagctcatcttgatgattggtaagcacaatttctaaaattattcatgagactatatggttaatggcatgaacagaGTAAAACAGAGCAAAAACAGAgcaaaacagagtaaatcttggat
>NC_003071.7|+|16388982-16389110|85-105
aaaattttaaaagtaaatagtgatcacctcatggatcaaaacaagataaggacaaagaagaaggattgatcatggtaatgaaagGGAATCCTGATGATGCTACAActgtctttaacggtttaatttctg
>NC_003071.7|-|16392452-16392614|113-133
caagtgaaggtcctagtgaagagaggaaacaaacaacaaacaaggcaaatgctaatcccgagtgattgtgctctagtgcagagcacaaaacagaaagaagctgcagaattggAAGAGAAACAAGACATAAAGAggttagtactcgagtacaatgagagggatg
>NC_003071.7|+|16426877-16427115|138-158
tatttttgtatctctagattgtcaaaaaagcaaaggaggataatactctttatactcgagattgggatactgagcctctctcaactgtcacgaccacaaatgtgactaactctgagtacgaccttttttcctccatcCACTGCTGCCTGCATGATCTAtaactttcgttcttctatatgatatgtctggaacacttacttcatatgttttgcccactaagttttacactgtgccatagg
>NC_003071.7|-|16438574-16438792|57-76
agctttgtgtgttgctttagtgtttggtgtggttgtgtcttggtggtgcattaggaAAAGAAGAAGAAGAAATAGAcaaatgcagactgttcattctagaggagatgatcatcagattaagaagaatgaaacaggtgagagcttaatcttttcgagctcaaagatcggttatcgataccctttggctctaatcaaggaagcaactgatgattttgatga
>NC_003071.7|-|1644491-1644749|70-89
tcatgtctatcaggcttggtgattgtaagaacccgagcagaagaggattgttgtagaattgtcaagaagACGAAGAAGAAGAAGAAGAAgattggacgaagaacaaggacttgaagttccatactttttgtgtcaaaaatgattgaaacgaaattgacaaaagatgactaacgaaaattttaagtcaattcgtcgtcatacccacaccgagagagtaactttaatgttattcttatctctttggatctctcttatcttc
>NC_003071.7|+|16447014-16447190|132-151
gtgggcttacatatttaatatttcacataatccacttaatgtaagtgatgaagatactaagcaaatgttctaactgtgaactttagtttcttacacatccaagtgagatacaagatgaagaagacaaagagGAAGAAGAAGAAGAAGAGCCactaagtattggtgttccatggaaca
>NC_003071.7|+|16447043-16447190|100-119
atccacttaatgtaagtgatgaagatactaagcaaatgttctaactgtgaactttagtttcttacacatccaagtgagatacaagatgaagaagacaaaGAGGAAGAAGAAGAAGAAGAgccactaagtattggtgttccatggaaca
>NC_003071.7|-|16457957-16458097|90-111
ctctggtgtctcgccggtgagcaaaccgtgccacatcccagggtacaactttaaggtcttgtcagcgctcaacgcaaccttgtacagttCTTGGCTCACTGCTTTATCTGTtactttatcatcatctccgtgtaataccaa
>NC_003071.7|-|1648397-1648769|72-91
tggttgcaaagaatggttactgtaaagaccatatcactgcttgaaaaaacataaaacttggagattgagatCCGAAGAAGAAGAAGAAGCAaatgaaatacgttatgagaaaactactgatttaagtggattgatactgttatggaagctttggctttgagagatgtgaaagagaaacctttagatcttttaagcttacttattgaagatttcgtgtaaagttggatccttttatatagcttgtaatcgttttgcaaacaaaagatcatactaaagaatattatcttaagagtgaaagagttgtacagaagaacgaagaagatgctcggggtatcaatgtacaagactgcatttggggcgagacatatctctc
>NC_003071.7|+|16505433-16505706|179-198
actctttccttttgtggaaaccacatcttcagattccatttcttccactgtttcttccatgattgtgaacagaaacctcggcacaagccctggaccaccaacattctcaaacccattattaagaggacactgttgttgagtgtcaatgggtttagggtttgagaaagaggaagaagaaGGAGAAGAAGAAGAAGGGTTtgtgctactactgcaacagaagatgaagagaagctctctggttccaggggtagaatagtcatttcgaaaatcaggt
>NC_003071.7|-|1652394-1652560|113-133
actcaccgttaacactccttaacagcacttctaacagccgttacaaaacatggcctaacagcagttatcgttggtttaaggacgaaaacagttgttagttacgctgttaggaGAGCTGTTAAGAAGTGTTAACaatgagtcgatttggccgggtcaacgataaatta
>NC_003071.7|-|16597327-16597655|70-90
tagagtgagtccactcttcttagtaacagtcacaactagtggaatactcgattcattactaggaccttcATCATCATCATCATCATCATCattttcatctgaaacaagactaggcatgcttacaacaactttaatatgttccccattgtagtctctagtcaatgtaacattctgatttccaggtttgtcttcaattctaaaaggaaagcttcctggagtcatctcttcatcctgctcccaaccaaaccccaatagaatggcatcaaccaaacaatcccagtgataaaaaaaaagagacaaatatcttctaagtataaattgcataaatt
>NC_003071.7|-|16597438-16597661|70-90
aaactctagagtgagtccactcttcttagtaacagtcacaactagtggaatactcgattcattactaggACCTTCATCATCATCATCATCatcatcattttcatctgaaacaagactaggcatgcttacaacaactttaatatgttccccattgtagtctctagtcaatgtaacattctgatttccaggtttgtcttcaattctaaaaggaaagcttcctggag
>NC_003071.7|-|16597549-16597684|96-116
tcatcaggaaaagccatacagctaaactctagagtgagtccactcttcttagtaacagtcacaactagtggaatactcgattcattactaggaccTTCATCATCATCATCATCATCatcattttcatctgaaacaa
>NC_003071.7|-|16677136-16677260|80-100
atggattcttgatcccgtcatcaccgctcgatctctctgacatccctccattaccattagtccaccacatacccattccAGGCTCATCATCATCATCATCccagcaacagatgatgattcctata
>NC_003071.7|-|16812016-16812147|89-109
ttctctgcaccacaatacaaatctttaagcttgagctgcaatcaattaagcttctgctcaatgtaacactctctctctgattgtactaAGCTATCTTCATCATCATCATcgtatctcacatttccttcatag
>NC_003071.7|+|16877035-16877150|68-91
gttgactcaacccatttagcaaaatgagttgggtcaacccataactcatttaattctaaactcatttGATTATGAGTTGAGTTGAGTTGGGttacccattttgacacccctaactg
>NC_003071.7|+|16907428-16907586|27-46
atggaggagacgaggaagagtacgaaGAGGAAGAAGAAGAAGACGCagacgaccaagaaaacgaaggacgcgacacgtgacgtgacaacagagtcttcacgaatcgagtttgtttaatcgttctcgctttactcagtttgttcccggaggaggaagatg
>NC_003071.7|-|17048016-17048195|121-140
agatgaaacatccagtaaccgacttcacttacaagaatggaatataactagataaatcagaacatacttacttgtacatgtaaatggtactgaatgtagtagtggaagcatatagtgttaTAGTGCAAGTTGTCCTTGGAtatcaatttttcaagctgtggcaaatgttatttggagatg
>NC_003071.7|+|17080495-17080789|72-91
agcttaggctaactaaacaatcggactgaagcataaaaaatttatattcaaatagctaataactttgaaagCAAAAAGAAGAAGAAGAAGAagtgaactcacatcctgatccatttgtaggttagcatcgtccagtgtcttatctaagtcattcatcaaagaatacttttggtggccgtagtaatcccaaatgcgtacctacatgatagaaaatgctcatgtaagaaagagaaagggaaagaaaagaataccaaaagtattattgaaacgggctgtttaataacataggaatatc
>NC_003071.7|+|17080503-17080719|70-89
ctaactaaacaatcggactgaagcataaaaaatttatattcaaatagctaataactttgaaagcaaaaaGAAGAAGAAGAAGAAGTGAActcacatcctgatccatttgtaggttagcatcgtccagtgtcttatctaagtcattcatcaaagaatacttttggtggccgtagtaatcccaaatgcgtacctacatgatagaaaatgctcatgtaag
>NC_003071.7|+|17114592-17115009|176-195
gctgtgacggtggtatggagagctcttgcgagcaaatcgttgtcgtgagagaaggtatcagaaagcaaccatgaatcaacgttgaaaccttggcgatataaccaagaatcaacgcttgctaatccctccgaagtcaccataaccggtgaagaagatggtcgctgggtttctgaaaGGAGAAGAAGAAGAAGTTAGagaaagaaagagagaggtgagaaatgaaaaatggggccgaggaagtttatataaggacggcgagaagcgatggaaaccgcgttgagcggagattgaaagggacacgtgtcacagcttactcgtacggaacttttattcagctaacgagtgagagattatcataaaacaaattagattattgaattatgtcacagattttttttttttttgttaaagatgaatt
>NC_003071.7|-|17117427-17117660|73-92
cctgaaaacacacaaaaccaaatcaacatggtaaccattggcaaagtccgggaatggaatttagaagcttatATTGAAGAAGAAGAAGACAAaaaaaagtgtacttgttctcggagaagagcagtgtttgcggcagattcaatgtcttgagattgatcgtaagcaagcgaacttccataaccataattagatgtcacagatgaaccattctgctgatattgcagctcttctccc
>NC_003071.7|+|17223084-17223456|283-302
ctctgtttctttaaagttaatttgagtattattgatttgagaattggcaagtggatactattattcgattctttggtttgaataagtctttgaactatctacaaaattgtggtggtttcttccaacagatgtttggaagaaggagctgaagagtttttcttgaaaccagtgaagttagctgatcttaccaagttgaaacctcatatgatgaaaacgaagttgaagaaagaaagtgagaaaccagttgccatagaagagattgtggtgtctaaaccggagataGAAGAAGAAGAAGAAGAGTCatcagtgattgaaatcttgcctctccaccaagaaattgaatccgaacaacttgaaccaatgttgagtagta
>NC_003071.7|+|17305823-17305948|76-96
gaggacgatcatctccaaaattactgcaatcaagggccatgtgtttagcatgctttaaagcccacttagtctctgCATCCATATCTTCATCTGGATcatccctccgccgctttgcacgctgaatcc
>NC_003071.7|-|17326869-17327040|43-63
cccagctcttctccatatcctgatctgaaacttatccctgaaACCTCCATAGCTTTCTTGAAGaagtgctgcaaaaacacttccccaagcaccagcaccaacacttacaatccttaacggatctttttctgatttccccaaaagacgacgaaattcatcaagtttctcctcc
>NC_003071.7|-|17326947-17327146|149-169
cgacatatttcagataagcacagcgtcttatcaatctcctcaagatatcttcccttgaattgatcacttcaaacaaatgttctgcagtttctctatcaacagctctcccagctcttctccatatcctgatctgaaacttatccctgaaACCTCCATAGCTTTCTTGAAGaagtgctgcaaaaacacttccccaagcacca
>NC_003071.7|-|17382446-17382579|33-53
tttcattcaagttttactccgaacaacttaagCCCTTCATCTTCTTCATCATCactttcatcagttgcatcttcgtcttctcctctgtatctctccaccaactccataagctgcttgcatttcttcttggtttt
>NC_003071.7|+|1739918-1740425|301-320
taacactgcattcccagctcgcgagtgtaacttcttaatcccaccgtcctgtgtaaatcaccacaccatcactaattccaattcaacaacaagaagccctaatcctaatcaatctctatctgatgaaaacaaattcgaatcttctatccatggcattacaagagaagtgattgttgaatcaattcgaatgagaaattataaatttcgagtgcgagagaacacgtaccgcgtcggagaagagagaggaacaagagacagctgctgctgtaagatcgccgcggagattgaaaccggatcggaGAAGAGAAGAGAGTGAGCGTctagagaggtagatcatgattcgcaactttgtagaaacgtcggaagtttttttttttaccgatcaattcgccggcggctataaataatgatgagcaaaacggtcgctttgtttcccctgtgggagccgaagttttacaatttggaagttctaaagtgcaatttcgtaattacgtgaatatgttaggca
>NC_003071.7|+|17400284-17400592|48-67
tgtgggaggtagctgtacgtggaacagctggtctctgtctttgtcacCTGCAGAAGAAAGAGAGCCAaagaaaatgacataaggaagatgtgttgtagtaacctctgaagtctctggttctatagatatatgactacgaacctctgaagtaagagaggatcctgaaggaagaaatggtgtccagagaatagggtctgcaagaggatccaatgtattgtagttggtgagcaatggagccgttaagagagaggtaagtgggtacatgcttttctgaagagacaaagcagcagcaccgcctaaagcaactcc
>NC_003071.7|+|1740159-1740403|60-79
agaggaacaagagacagctgctgctgtaagatcgccgcggagattgaaaccggatcggaGAAGAGAAGAGAGTGAGCGTctagagaggtagatcatgattcgcaactttgtagaaacgtcggaagtttttttttttaccgatcaattcgccggcggctataaataatgatgagcaaaacggtcgctttgtttcccctgtgggagccgaagttttacaatttggaagttctaaagtgcaatttcgt
>NC_003071.7|+|17458242-17458684|86-105
gctgctcgaaaactgtagcttctggctaatgtcattaccgagcctgctaattcctgcttctgctgaagataggagattagaccatCTCGAAGAAGAAGAAGATGAtgaagttgatggatgagctttgttgggtcttgttgtcttagcttcttttctggtggtactactactcaagaaacccatgaatgggagttttcttggtccagggcaagtgtgatcaggtccaaaacgatgtttcaagcagtgatcgacattgcaatctcggcacttgatggtgttggagaaagttaggtactccttgcatcttggaacgggacatttcttcttctttgtagctttttcgtagtttgatgggtcacagtcggtattgacatgtttctcccatgttatatttgggtcttcgtttgggtttaatcggactcctttagcacagagtgggcaga
>NC_003071.7|+|17472418-17472655|138-157
tggagttagcgcgtggacttctctaaccacagtctctggcgtctcatcgcgatcattacttgtggcgtccggtgacctttcttgatggtaaagagtcagcataatctgagaaatagggtttaggaattgtgatcgtcTAAAAAGAAGAAGAAGAAGAagaagaagaagaagaagatcatggtctgatcaaagtagtttgatctcttctgatatatcgcgaagctaattgggtcaaagg
>NC_003071.7|-|17479611-17479758|31-50
attactttttggtcaagcggaaacgaagttGTGAAGAAGAAGAAGAAGAAgaagaatattggggctgttcttacttccgaaggagctctgtttcttgaggatcaagatctgatgagacctgtttggtctgtttttggggaagatcata
>NC_003071.7|-|17513050-17513225|116-135
ggttgcaaagagagacgacgcgaagaatcgaaagcaacgagagaaggtaaaagggcagaagaagaagatggaaacgaaagggagaacattgataaaactgcagcttctgtgctaaATCGAAGAAGAAGAAGATAGtagtgtgaattttgtagggcatctcaatttgggaagacgat
>NC_003071.7|+|17523393-17523623|72-92
ttaatcaactcttatttctctttcttctctccttatatcccattttgcattggcatcatgaatcataatcaTCATCATCATCATCATCATCAtcattagctttattcttctttccaaatccgtccagtgactcgcaacttgagctcttctttgtcactgccagagaagtacaaagccaagtttctagggattatgagtccgtcttgactatctcggactttcctgtgactg
>NC_003071.7|+|17523426-17523598|36-56
tatatcccattttgcattggcatcatgaatcataaTCATCATCATCATCATCATCAtcatcattagctttattcttctttccaaatccgtccagtgactcgcaacttgagctcttctttgtcactgccagagaagtacaaagccaagtttctagggattatgagtccgtcttg
>NC_003071.7|-|17553768-17553996|141-160
tccgaactgcttttggaggatcccgaggtttctctttttcattcactcatgaagaggatgaacctcgatggcggcatcactcttcaaggttttccaacaactctaacaggtcttggagatcgaaatatcggttagatgaaGATGAAGAAGAAGAAGACTAtacttcagactccagtgactctgagtctgagccaaaccaagtttctcatagacaagcacttggcctgag
>NC_003071.7|-|17566149-17566371|130-149
tccggcacgaattcttccaaccctgcttcaccaccggaacattgagacaaaatctcgacggtgacgctgaggttgaaaaaaccaatcgaaccgcagacgtaccaggaaccgaaccatgtatcaacgccaTTGAAGAAGAAGAAGAAGAAgaaggtgaaaaacgaaagattgagaatttgtttgctttgagcaaccaaacctcaggaaaaaagagttaaggtgg
>NC_003071.7|+|17583718-17583855|43-62
agaagaggaagaccacagaagccgatgaaagatgatttcgaaGAGGAAGAAGAAGAAGATGAtgaagagatggtagagaaaatggaagtagaagatgaagatgaagagattgatgatggttcagtaacaagtaaagat
>NC_003071.7|-|1759474-1759629|105-125
tctataaattccactgtttgtaccaactgacacctcgttcctatcttacacaccttcgtgtagttagttggatcaaattacataacttctggcggcaatggttgGTTATCATCATCATCATCATCctgcatattctgcggcaggttatcatcatca
>NC_003071.7|+|1761173-1761588|34-53
ggataagaagtagaagaagaagaagaagaagaaGAAGAAGAAGAAGAAGATATtgaagaagaagagaaagcatgttggtcctactctggaaactgggaaaaaacgtggaaggaaaccttccaagtgtaagggggaagagtttacagctgaggggaagcaaacgaggaagagacagacgaaataggactttgacttttctttcttgcttatgtgtgtgtggactcgtaggtgtttggagaaataggactttgacttttcttttgtgtagttgtttggttttagaggacaaacttattttctgaaatggtttatgtgttttaggacttattaaaatcacaatactggctaagttgtccgggttggccggtcaatacacataatttaaaatacaatactggctaagttgtcccagttgg
>NC_003071.7|-|17688203-17688370|26-45
gtcaaagcttgaggaagtttcctcgGAGAAGAAGAAGAAAGCAGAtgctgatgggtctctagaggatagagtgaagaatcttgagctaatggtgtcagatctcaaagttgaagtggacaacgagaaggccaaatcttctgctgatggatttttgttggttgaggaggt
>NC_003071.7|+|17688444-17688624|120-140
tcttcctctctaaggaaatttcatcaagctttgacttcaaactgtccaacttggagtcaaattccatcccctcaagattcttgaggcgttcctcgatgtcttgctcccattcatcataaTCATCATCATCATCATCTGCTatcttattatccaagggaacttcactaacctcatcatttcg
>NC_003071.7|+|17695499-17695695|150-169
ccgacgtctttttcgaagctgaggccattgaatagggttcacaagttctccaaatccaccaaaatcagtttcaacacaatccactgacatacagcaaaacctatcactatccgtcgcttgatcttcccccttctctccacttctagaagCTCCAAGAAGAAGAAGAAGAagaagattccgatctccgatgatgacac
>NC_003071.7|-|17703742-17703873|89-109
tatacctgactcgtcttaaatattcaatcccgtcttctggtggtccagaatcgaaatcaggttctccatccacagcaaacgcaggcctCAAAATGCTATTGTAATCGTCattatcttcagttttctcctctt
>NC_003071.7|+|17719533-17719975|339-358
tgaaaagaaaaggcaaacaaaacacaagaaaagctttagttcttgaattaaagaaaggaagaagataaggatagagtaagaagaaacctggggagagagcaagaagatggttgccatcgatacttaaggtaagcattgtcaggacgaccatacttcttacagttaaactgtggatctatgaatggacatttataaggatcataaagtgggtactttacatcataaacccaattccctctaaaccaattacatctcccagaagctagctctcttcttacttcatcattattgctgcttgtgctgttgatgtaagcagagactgtggagagacagaggaaGAAGAAGAAGAAGAAGAGAAaagaagggtttcctcgggaagtgaaacccattctctctttctttgcttcttcgatctgagattctctgttttgtggtgagagcga
>NC_003071.7|+|17719789-17720024|77-96
cagaagctagctctcttcttacttcatcattattgctgcttgtgctgttgatgtaagcagagactgtggagagacaGAGGAAGAAGAAGAAGAAGAagagaaaagaagggtttcctcgggaagtgaaacccattctctctttctttgcttcttcgatctgagattctctgttttgtggtgagagcgagattggtgtgagaaaagaggtgtcttggactgatttgttatataatact
>NC_003071.7|-|17733373-17733592|47-67
aatcgtttggtttgattgagagtttacgaatggggaacttcttatcAAGGAATTAGATTCAAAAGTCttgatttttagcagatgggtattgaaaaatgtgaattctttttttcacagaaatggtggaatcaatgaaaagtgttgcgaaattgaatgttgatctgacggtggaagagaggaacttactctctgtgggttacaagaacgtgattggttcaag
>NC_003071.7|+|17733607-17733839|72-91
gatatcaaagtccagtaaaatcaaacagaaatcgagctcaagaagctatcaaaaagacctgattcgagtgaGAAGAAGAAGAAGAAGATTCcttaccttcataacgctcagcttgctcagagagcttagcgaggtagacgaaagtgtcacgctcttttccagaacccatgactgattttcaagattctcgaaaaatcaaaagtatcaaattccaaagcttttgacgactgatc
>NC_003071.7|+|17748297-17748573|158-177
ggggaagtcttgacgctttgatcggacggctgagagcggcttacgaggagaacggtggacctccggagactaaccctttcgctagcggagcgataagggtttatctgagggaggttagggagtgtcaggctaaggctagagggattccttacaagaaGAAGAAGAAGAAGAAGCCAAcgccggagatgggaggtgggagagaggactcttcttcctcctcctcttccttcagcttctcttaagagattctccatcgtcgtgaaagactttgtggtaa
>NC_003071.7|+|17748341-17748497|105-124
gaggagaacggtggacctccggagactaaccctttcgctagcggagcgataagggtttatctgagggaggttagggagtgtcaggctaaggctagagggattccTTACAAGAAGAAGAAGAAGAagaagccaacgccggagatgggaggtgggagag
>NC_003071.7|+|17782359-17782516|102-122
ctatgaagctcctactctctcaagctcgccgccaaggtctaatcaaacccttttcgtctccatttcaacaaatcccaagactcttctcttcatcttcatctTCATCTTCATCTTCATCTTCAtcatccgattcgaatccatctcccgattcaaacgaa
>NC_003071.7|+|17782421-17782653|28-48
tttcaacaaatcccaagactcttctctTCATCTTCATCTTCATCTTCAtcttcatcttcatcatccgattcgaatccatctcccgattcaaacgaatctcgcaaaaaggctgttacaatcgagccagtatcgtacgcggccaaacccaaggatcagaaatctgaaccgaaaaatgttgaatcgacggagaaccttcagtctccagaatcagcgaactggactcgtgaagaaat
>NC_003071.7|+|17782426-17782656|41-61
acaaatcccaagactcttctcttcatcttcatcttcatctTCATCTTCATCTTCATCATCCgattcgaatccatctcccgattcaaacgaatctcgcaaaaaggctgttacaatcgagccagtatcgtacgcggccaaacccaaggatcagaaatctgaaccgaaaaatgttgaatcgacggagaaccttcagtctccagaatcagcgaactggactcgtgaagaaatccg
>NC_003071.7|+|17782428-17782587|27-47
aaatcccaagactcttctcttcatctTCATCTTCATCTTCATCTTCAtcttcatcatccgattcgaatccatctcccgattcaaacgaatctcgcaaaaaggctgttacaatcgagccagtatcgtacgcggccaaacccaaggatcagaaatctgaacc
>NC_003071.7|-|17796479-17796627|33-52
aagaaagatgatggagtaacaaaagaagaagaAGAAGAAGAAGAAGAAGACAaaatcggtggaaacagagcagcgagaccgtatttgtcggaagcgtgggatcattgtggaggaagaaaaggaaaaaaacaaatcacgccggagattaa
>NC_003071.7|-|17796560-17796901|295-314
taaaccaacgccgatgaagcttcagacgatcctctccggaaaagaagtcaacgcgttcacgattgcggaaagagagagactactttcagagaaggaagagcagaggaagaagaagaagaagaagagtaatgtgagaacaagaaagggaaagagtatgtcggatttggagtacgaggagcttaaagggtttatggatctaggttttgtcttttccgaggatgaccataaagactccgatctagtttcgattcttcctgggttacagagattggtgaagaaagatgatggagtaacAAAAGAAGAAGAAGAAGAAGaagaagaagacaaaatcggtggaaacag
>NC_003071.7|-|17796650-17796834|41-60
gaaagagagagactactttcagagaaggaagagcagaggaAGAAGAAGAAGAAGAAGAGTaatgtgagaacaagaaagggaaagagtatgtcggatttggagtacgaggagcttaaagggtttatggatctaggttttgtcttttccgaggatgaccataaagactccgatctagtttcgattct
>NC_003071.7|-|17796709-17796968|171-190
ccaagacaagtttgtttagttcttcatcagatgatttgttcttgtctcctagatcggtcttacccgttaaaccaacgccgatgaagcttcagacgatcctctccggaaaagaagtcaacgcgttcacgattgcggaaagagagagactactttcagagaaggaagagcagAGGAAGAAGAAGAAGAAGAAgagtaatgtgagaacaagaaagggaaagagtatgtcggatttggagtacgaggagcttaaagggtttatg
>NC_003071.7|-|17809360-17809592|77-97
caagaaacacacacactctctctttcctctctcttacaccaaaacctatgacgatgaagagagctttaccatctccTTCCTCACTGCTCTTCTTCTTtctcctgataacaccactcttcctctgccaagaaaacagagtctctgcctcaatgcctccatctgagtcagaaactctcttcaagatcatggaatcaatgtcttctgatcaacaatggcgtcaatcccacccaaac
>NC_003071.7|-|17836992-17837173|139-158
agccactcccgacgccacgagacgctctctgtcaccgtcatgctcagccaccgtgaaatcacgcgccgctggtttcgagcgcagaaccaaacggagattgtcagagactaacgcaagcgtacgtgaagaccgagaagaAGCAGAAGAAGAAGAAGATGaggtcaaggaaaagattgaggcgt
>NC_003071.7|-|17869336-17869464|44-64
gacataaaagcaagtaatatattgattgatgatgagtttaatgCAAAACTCTCTGACTTTGGGTtagccaagctcttggactcgggtgagagtcacatcactaccagagtcatgggtacctttgggtaa
>NC_003071.7|+|17914737-17914972|77-96
aggctgaatatcggtgattcggcggatcaaacgacgacatgacgcaatcgactgagcaaatcggagagaagaagaaGAAGAAGAAGAAGAAGAGACaaagagttgctgttaaaatctttctgggatatatcggacggtcgatattatagtcttttttatcctctaaattcaataattcttttactgtttctattgtgccaatttttgagtgattcattaaaactatatgatatacg
>NC_003071.7|+|17922011-17922192|137-156
gactcctactttataacgccgctcttcttctccattgtttgtatactctgaaaaacatggcaactacagagctaaaaccctccgccgttaaaaaccctaaaagaaatcgaagaccatcacatggtccgaagaaagaTTTGAAGAAGAAGAAGACTAagattactaagaagactaagaagtcg
>NC_003071.7|-|17930813-17930960|33-52
caaacaaagctctctttctccaacaaaggcgtTACAGAGAAGAAGAAGAAGGagaaatgtcagacgacgacgagagaggcgaagagtacctcttcaagattgttatcatcggtgattccgccgtcggcaaatccaatctcctcactcg
>NC_003071.7|-|18021295-18021471|128-147
[truncated: 794,147 more chars]
