# Supplementary material for: AmiR-P3: An AI-based microRNA prediction pipeline in plants
Source: PLoS One. 2024 Aug 1;19(8):e0308016. doi: 10.1371/journal.pone.0308016 (PMC11293646; doi:10.1371/journal.pone.0308016)
Supplement: S1 File — The compiled positive and negative datasets employed to train and test the implemented classification model. (ZIP) [file pone.0308016.s004.zip › S1_File/A.thaliana/A.th_Positive.txt]

>NC_003070.9|+|10227053-10227215|113-133
gtgagatggatcaaaggtggaaatgcattacagggtaagatctctattggcaggaaaccattacttagatctttgcatctctttatgcattgcttttaattagtgagttatcTGCCAAAGGAGATTTGCCCTGtaattcttctgcaccaacatattaatatga
>NC_003070.9|+|11137519-11137935|38-59
cattctttttcaattatctatgttggtttttagaagcTGAAGCTGCCAGCATGATCTGGtaatcgctacatacgacatacacacatcactaaacttctttataatttatgcacacacatacagctcttaatggccacaactcaaagttataattagtgcatgatctctagttatttgactgcttttaatatatgtttatggattcacgcatgtgtgtgtatgtacataatttacatgcatgcactttgtgtatggtacacatcaatttgaacccgttcaaaattctgtttttattagtatatatatagatgtatgtggtgtgtgtgtcagtgtgtgtgtgtgtttatagatagtagtactaggtcatcctgcagcttcagtcactaaatcaccaacaatgcaaaaaagatataaaca
>NC_003070.9|-|11230443-11230632|36-59
tggaaaaaaatatatatatttagcatgttcgtttcATTAACGCTGGCGGTTGCGGCAGCggctgcggtagcggtggcggcaaacactaccgcaggttgttgttcgttttgttgccgcagacgctgccgcagccgctgccgcaaccgcaggtttctttgttcgtttcgacgccgctacgataattttcatg
>NC_003070.9|+|11499364-11499903|171-192
ttttgtacgactagaagaaccttcatcatcactagactcatgttttctaacctttctcattccgttatgaatcataggttgaaagatggtatgatctgtagggtctcttggcattaaaacattgattaaaaggtgtttgcctctatttgcttcagattgtctttttaatgTTTGGAAATATTTGGCTTGACTctgtatgaaaaaaaagtcaagtttcaatcaagtgaatatattggaaatttatagcttccaagtttctttttaaagatggttttaatcgatatatatttggaagctatatattcctctaattcacttaattgaaacttaatttttttttccaaaacaaagtcaagccaaatattccaaacattgaagcaacaatctgaagaaaatagcggcatacgccctttagttagccaatgttaaaatgtcaagagaccatgcagattagatccaactttcaagctatttttttttaaggaatgtaaaaggttaaaagacatgagtctagtgatgatgaaagttcttctaattgtt
>NC_003070.9|+|11499364-11499903|384-404
ttttgtacgactagaagaaccttcatcatcactagactcatgttttctaacctttctcattccgttatgaatcataggttgaaagatggtatgatctgtagggtctcttggcattaaaacattgattaaaaggtgtttgcctctatttgcttcagattgtctttttaatgtttggaaatatttggcttgactctgtatgaaaaaaaagtcaagtttcaatcaagtgaatatattggaaatttatagcttccaagtttctttttaaagatggttttaatcgatatatatttggaagctatatattcctctaattcacttaattgaaacttaatttttttttccaaaacaaagtcaagccaaatattccaaacattgaagcaacaATCTGAAGAAAATAGCGGCATacgccctttagttagccaatgttaaaatgtcaagagaccatgcagattagatccaactttcaagctatttttttttaaggaatgtaaaaggttaaaagacatgagtctagtgatgatgaaagttcttctaattgtt
>NC_003070.9|+|11785916-11786057|32-52
ggtaaattctttaactgttctgaggattgttTATGAGAGTATTATAAGTCACtacatttggtaagcaaagtgttgtttctcaaacgaagtgacttatgataatctcatgaatggattttgcaactcttaaagagagcatagt
>NC_003070.9|+|11786272-11786391|77-99
aaagtgaaagggaaacaactaaataaatcccaacatcttccaccttaccggccttgaacattgatagctgttaaaaTGGAAGATGCTTTGGGATTTATTttgtagtctttccttctaaat
>NC_003070.9|+|11786272-11786391|23-42
aaagtgaaagggaaacaactaaATAAATCCCAACATCTTCCAccttaccggccttgaacattgatagctgttaaaatggaagatgctttgggatttattttgtagtctttccttctaaat
>NC_003070.9|-|11834002-11834246|130-174
ttcctcaattattcattagaacgtcaaaattgattaacaaaaagtcaatgaatcattctaccaattgacttgtactttgaagctttgatttgaacctgtcaattggtatcaaagcttctaaatctttgaAGCTCTGATACCAAATGATGGAATCAAATTAAAGCTTCAAGGTAGtagtcatcttggcagagaaaagaaaaagcacttcgagtttaccatcttgattttgatgtattcaactacat
>NC_003070.9|-|11834002-11834246|74-94
ttcctcaattattcattagaacgtcaaaattgattaacaaaaagtcaatgaatcattctaccaattgacttgtACTTTGAAGCTTTGATTTGAAcctgtcaattggtatcaaagcttctaaatctttgaagctctgataccaaatgatggaatcaaattaaagcttcaaggtagtagtcatcttggcagagaaaagaaaaagcacttcgagtttaccatcttgattttgatgtattcaactacat
>NC_003070.9|+|11901389-11901540|79-100
ttttgagtgaaatcggagaggaaattcgttggcgattttgagtgaaatcggagagggaattcgtcggcgattttgagtGAAATCGGAGAGGAAATTCGCCggcgattttgagtgaaatcggagaggaaaatcggagaggaaaacgaagaagt
>NC_003070.9|+|11957440-11957750|48-69
tcaattctgatgagccgcttatgtataagaggtgagactgttggcttTAATCCTACCAATAACTTCAGCtgcatcatgaagagtagacagagattctggcggttgagggtttcttcgtagaggttgatcgattcttaatgtcctgtggattttaagttcccaaaactgttgcttaggacatacaagatcgttcaatgtccaagaagaaacctgagccgctacaatcatcggtctaatctctttagcagatgaagttatttgtggtataaaacccacagttttatcatgcattctcacatatccatgatcca
>NC_003070.9|+|12035027-12035155|89-109
gagaaataattgatgaaagcattaaatgctcgatattccatgttgaaaccttatcaggtaaaaatgaaggacctgacaaagtttcaccATGGGACATCGAGCATTTAATcccttcatcaaatttcctgt
>NC_003070.9|-|13050647-13050884|82-101
atatatttttctcatgctttggttgaaggtggcaataacctcaaatatatcagagggtgtagatactcaacgactataggaGGCAATAACTTGAGCAAACAattgattgcagaaatccatcgactaaagctgtcacctgtttgattccagcttttgtctccttacctgttgagtgtctaaactctctggtacgttcatagttgttgctgcctttcgcttttttttttactacacgcaa
>NC_003070.9|-|13050647-13050884|140-160
atatatttttctcatgctttggttgaaggtggcaataacctcaaatatatcagagggtgtagatactcaacgactataggaggcaataacttgagcaaacaattgattgcagaaatccatcgactaaagctgtcacctgTTTGATTCCAGCTTTTGTCTCcttacctgttgagtgtctaaactctctggtacgttcatagttgttgctgcctttcgcttttttttttactacacgcaa
>NC_003070.9|+|13067231-13067355|83-103
tgtagatactcaacgactataggaggcaatagcttgagcaaataattgattgcagaagtccatcgactaaagctgtcacctgTTTGCTTCCAGCTTTTGTCTCcttacctgttcagtgtctaaac
>NC_003070.9|+|16116552-16117061|57-76
atcataaagtttttgttcactttcgaaataaatgacaaagtttttgttgacttgtcATTTGAGTCATGTCGTTAAGtaggttgacataatttttttacggcgttaatgtctcgtttatctcctctgttagaacaaaacaacgttgtttattgcagctcgttttctctattgaaacaaatttaaaccttaaattcccaaatcgattttattatctgcgattttgaggtcaatgtgggtatgtgattttgagataatgaaatcgatttaggggtttatatttatttcaagagacaaaacaacgtcgttttaaaaaaaaaagaaaaaaaaaaaaaaaaaaaacaacgtcgttttgtcttttcaataaacgacgttgttttgttctaatagattaaataaacaagacattaacgccgtaaaaaaattccgttaacctatttaacgttatgactcaaatggcaagtcaacaaaaattttgtcttttatttcgaaaatcaacaaaaactttacgat
>NC_003070.9|-|1653201-1653644|86-106
cgacaaccatcatgccgtagaaggtgaggaacatgaacaccagttacattataaactttcctgtgttacaaacttatatatttgaTGAGAGAAGGAATTAGATTCAtgaaaatattaatcattttaaggttagtagtacttattggctgttcttgcaaaaccaatggtaaagtatgtgatgaaaccattagaactttttgattcaagcatctgagtgttctatcagagggttagagccaatctaagttaagaactatatttggggtctcatcacattaccattggtttcaaaagaacagtgagaagtcctattcaccgtatacagattggtcttttcaggaatctaactcactctctgatcaactatctagccttgaaatacaggcatgtttttctgtacctggtgttcatgttggtctcacccaaatcagcacttggccgctc
>NC_003070.9|-|16766239-16766458|154-174
tctttttggtgcatatattgggatattgaaccgaagatcgacggttgagatgacaaggccaagatataacaaaaagatattattctagaagataaatgttaatattgaagtttagaaagtttaacatttatcttttagaataatattttcttgCCGTATCTTGGCCTTGTCATTtcaaccgttgatctctgtcgatctctggttctccatatcggttcca
>NC_003070.9|-|16766239-16766458|50-71
tctttttggtgcatatattgggatattgaaccgaagatcgacggttgagATGACAAGGCCAAGATATAACAaaaagatattattctagaagataaatgttaatattgaagtttagaaagtttaacatttatcttttagaataatattttcttgccgtatcttggccttgtcatttcaaccgttgatctctgtcgatctctggttctccatatcggttcca
>NC_003070.9|+|16993871-16994065|43-63
cacaaagacttccttacttaggctcgttagaaaaagctacttACTGTATATATGTAAGTGACAtaatctttaaaaaatatgtagaggaagaaggatgctatctccaaagattatgtcacttacatatatacagtaagtaactttgcatccagaacgttatattaacaactttgtcacaacttctttataacaatt
>NC_003070.9|+|1727243-1727435|109-129
aacaactgtcaattccctaaatctttcttgacaaatcataacaactttggttaaaaggtttcgaaaactcaacctcttcttcagtctctctctttccaaaagggaaagACTGAAGTAGAGATTGGGTTTccgataccttttggcccatgtcgttatgatttgtcgaggaaggtttgagaaattgaaagaagat
>NC_003070.9|+|17386775-17387028|39-59
atgctatcttatatgcattattgtcgtctatgatgaatATAGTCAATTTTATCGGTCTGcaataggcaaataaaacatgcaattactttggtcacggacaaattatttttatggctattgagaccatctttaagtaataaataaaaaatacgattatccacgaacaaagtaatcatctgttttatttgcctattgtagaccgataaaagtgactatatatatcatagacgacattggctattacgtaacaaata
>NC_003070.9|+|17825665-17825877|58-87
tttgatcagtacttctcttttgcttgatctcggtttttgaccagtttattgcgtcgaTCAATGCATTGAAAGTGACTACATCGGGGTtccgattttttttgttcttcatatgatgaagcggaaacagtaatcaaccctggtttagtcactttcactgcattaatcaatgcatttgtaaaaagagggaaaagcattgaaattgtgtaaggagat
>NC_003070.9|-|18026791-18027051|44-63
gcaagaatgctgtatgtatagtggagggtgatagtgtggttgcTGACAGAAGATAGAGAGCACtaaggatgctatgcaaaacagacacagatatgtgtttctaattgtatttcatactttaacctcaaagttgatataaaaaaagaaagaaagatagaagagctagaagactatctgcatctctattcctatgtgctctctatgcttctgtcatcacctttctttctctatttctctctacatattacatactcacgtatc
>NC_003070.9|+|18549939-18550056|25-45
ttgtgttaagatggagttacagatCGTAGTTGCAGAGCTTGACGGcgctcatgtttactctttttgttaaatgacgtcaggcttagccgcttaggtttagatttatgaggtcggtaat
>NC_003070.9|-|18686835-18686986|25-45
cataaactgctatgtggcaattatAGCTAAGGATTTGCATTCTCAtgattgaattctagtatatagtaacattatagaagaaagtctataaacactaaactcaatcatgagaatgcaaatccttagctatatgaccaattttatagctagga
>NC_003070.9|-|18686835-18686986|108-128
cataaactgctatgtggcaattatagctaaggatttgcattctcatgattgaattctagtatatagtaacattatagaagaaagtctataaacactaaactcaatcaTGAGAATGCAAATCCTTAGCTatatgaccaattttatagctagga
>NC_003070.9|-|19026895-19027020|83-106
tgactcatcaaaccaattgacccaataactcatttgacccatcaactcatttgagtcaaaaaatttaactcattagggttcaTGGGTTGAGTTGAGTTGAGTTGGCccatgaattttgacccattt
>NC_003070.9|-|20039443-20039636|61-81
gataatgagagtcactaattgtatcatagagtcttgcatggaaaaattaaagaatgagatTGAGCCAAGGATGACTTGCCGatgttatcaacaaatcttaactgattttggtgtccggcaagttgaccttggctctgtttccttcttttcttttcaatgtcaaactctagatatctctatccgttatatcatat
>NC_003070.9|+|20041498-20041754|89-109
tgagaggtagaaaaaaaaaatgatgatgatgatgagtcactaattaattgtatcatagagtcttgcatggaaaaatagaaaatgagatTGAGCCAAGGATGACTTGCCGattttctcaacgaatcttactgattatggtatccggcaagttgactttggctctgtttccttcccttcttttcgatgtcaaactctagatacctaaccacatatcatatatatcatcatcattcatcaatcatcatgattaggggttg
>NC_003070.9|+|20772198-20772322|76-95
cagaaggataagaacacgtcatctctgtgcttctttgtctacacttttggaaaaggtgatgatatcattgcttttCCCCAAATGTAGACAAAGCAataccgtgatgacgttatatggagattttg
>NC_003070.9|+|21360131-21360271|93-113
ttaagaatgaatcaagatgattcatattatagtaaccaacatattcaatactttcaaatgaagaaaaataattggcatcttcatttgaaagtATTGAATATGTTGGTTACTATaatatgaattcattcttaacctaacatt
>NC_003070.9|-|21360131-21360271|93-113
aatgttaggttaagaatgaattcatattatagtaaccaacatattcaatactttcaaatgaagatgccaattatttttcttcatttgaaagtATTGAATATGTTGGTTACTATaatatgaatcatcttgattcattcttaa
>NC_003070.9|+|2165497-2165766|179-199
ccctgttcttcttcagaattcattttcttgtattcaaagtatcttaagttaagaagagaataagattcttacatcttgatgaagaggaatgggaagccgaaatctaaactgaaacagaggcgtcacccaattatcaattggtaagtgatatctatgtttcgatctgtatctcggccttTCACTCCTCTTCTTCTTGATGtaagaatttgttattcgacacattagatggagtgaaaaatctgttagatatttatatacatgataaaaaaa
>NC_003070.9|+|22107326-22107476|34-54
tatatcgggagggggagggggaggggggacaatTTTTGGAAATTTGTCCTTACGggtagtactagaatacttgtccacatgacgatttgaaataaccgaaggacatatgaggaaaaaataaaattaaactcgagacaaattcatatcaaat
>NC_003070.9|+|22149698-22149863|38-58
aaagtgagtcgccgatggataaaggtagatgtcgaaaTCTCTCTGTTGTGAAGTCAAAcatgagtatgaattaacattaatggatctttttgattcataatactcatgtttggtttcacagtagatagatatcgacgtctatctttcgttaattatgttgatgacg
>NC_003070.9|+|22149916-22150053|90-110
agttgatcatatgcatggattcatttcagatggctgtttgggtaactaatatttaagattttggtcaatttaagttaccaatttatataTTGGTTACCCATATGGCCATCtcaaatttaatccgttaaaaatttgctc
>NC_003070.9|+|22150108-22150286|117-137
caagttttctggttacgttagagtgttgattatatggattcatttgagatgaagatatgggtgatgatcaatgcttacgattttggtcaatttatgttagcaatttaattctttttCATCCATATTTTCATCTCGAAtttaatctttaaaaaagcgtttgttagatcacttagaaatcc
>NC_003070.9|+|22150108-22150286|45-65
caagttttctggttacgttagagtgttgattatatggattcattTGAGATGAAGATATGGGTGATgatcaatgcttacgattttggtcaatttatgttagcaatttaattctttttcatccatattttcatctcgaatttaatctttaaaaaagcgtttgttagatcacttagaaatcc
>NC_003070.9|+|22372442-22372598|38-58
gaaatcgtgaggactatcaagtataaactagaaaactGTCATGGGGTATGATCGAATGtttgtgtactcatttttcgtggatatgaagatatgcaacatttgatcattctccatgatagtattctagttcgatatataaaatttcaatagaacactg
>NC_003070.9|+|22372650-22372810|41-61
attacctcctatgtgttgatgttcacacgacaacacaattTCACTGGTACCAATCATTCCAacaaattataactcggtctcagggattgtatattttgttggattgattggtaacatgaaattttgaatttttgaatttttgatgttaccggtgtgagtgt
>NC_003070.9|+|22795598-22795755|102-122
cttccagtgatgaaatttggttgggattatagccacgaactcaatagaattcttaagatcatgtgaaaacgttgacaagatcgtctacgattttccaagatTCTAAGTCTTCTATTGATGTTcatggctttaacctgattttttttttcctactaaat
>NC_003070.9|+|23058014-23058176|26-46
ggctgacccgatgtatcttcgatccATAGTTTCTCTTGTTCTGCACatccactaacttcaggaaccatgtcccagtttcaggttagatcaagtgggaaaacaaatggaagattgtggctatgcagaaactggaactattcgtctttggtaggaacaaattatg
>NC_003070.9|-|23345357-23345531|125-145
atgaagagaaacatgtaaactcactagttttagggcgcctctccattggcaggtcctttacttccaaatatacacatacatatatgaatatcgaaaatttccgatgatcgatttataaatgaccTGCCAAAGGAGAGTTGCCCTGaaactggttcagcttaattaaacacatgaa
>NC_003070.9|-|233986-234179|34-54
gttattagaagcatacaaaagtatgaaatgatgCGCAAATGCGGATATCAATGTaaatcaggacaacaaaccaatagaggtgctcagcgaaaacaacaaaatgtgaaaagggtttatcagaaacattggggtcatgatatacctttatatccgcatttgcgcatcatctctgacagattttttataaaacaaaa
>NC_003070.9|-|233986-234179|143-163
gttattagaagcatacaaaagtatgaaatgatgcgcaaatgcggatatcaatgtaaatcaggacaacaaaccaatagaggtgctcagcgaaaacaacaaaatgtgaaaagggtttatcagaaacattggggtcatgatatacCTTTATATCCGCATTTGCGCAtcatctctgacagattttttataaaacaaaa
>NC_003070.9|+|24553889-24554069|42-62
tataatacatatatttgtatattttttactatttgattcgtACACTTAGTTTTGTACAACATttttagtgtacaaataaataaatgtacacagcgtacacttacatctgtacactaaaagtgttgtacaaatttaagtgtacgaatcaaactatgaaaagtcactactttgcaaatcgtga
>NC_003070.9|+|24553889-24554069|123-143
tataatacatatatttgtatattttttactatttgattcgtacacttagttttgtacaacatttttagtgtacaaataaataaatgtacacagcgtacacttacatctgtacactaaaagtgTTGTACAAATTTAAGTGTACGaatcaaactatgaaaagtcactactttgcaaatcgtga
>NC_003070.9|-|24605407-24605587|41-61
actattcaaaatttgcaaagtagtcacttttcactgtttgATTTGTACACCTAGATCTGTAcaacacttttattgtacagatgtaagtgtacgttgtgtatttttatatacatttgtacactaaaaatgttgtacagatctaagtgtacaaatcaaacagtgaaaagtgactacttttcaa
>NC_003070.9|-|24913182-24913319|95-115
agaattgagaggcattgatagtgttgacagaagatagagagcacagatgatgagatacaattcggagcatgttctttgcatcttactcctttgtGCTCTCTAGCCTTCTGTCATCaccttttatttgctttattgtct
>NC_003070.9|-|24913182-24913319|24-44
agaattgagaggcattgatagtgTTGACAGAAGATAGAGAGCACagatgatgagatacaattcggagcatgttctttgcatcttactcctttgtgctctctagccttctgtcatcaccttttatttgctttattgtct
>NC_003070.9|+|24921066-24921237|39-59
aaaatcgatttttaatggtttgggaggcattgatagtgTTGACAGAAGATAGAGAGCACagatgataagatacaattcctcgcagcttctttgcatcttactcctttgtgctctctagccttctgtcatcacccgttatttgccatcacccatctttttcacatatttatac
>NC_003070.9|+|24921066-24921237|110-130
aaaatcgatttttaatggtttgggaggcattgatagtgttgacagaagatagagagcacagatgataagatacaattcctcgcagcttctttgcatcttactcctttgtGCTCTCTAGCCTTCTGTCATCacccgttatttgccatcacccatctttttcacatatttatac
>NC_003070.9|-|26269959-26270098|90-110
cacaataataattcgactagatgtcctctagagttctcctgaacacttcattggaaatttgttattcagtaagctaacagttaattccaCTGAAGTGTTTGGGGGAACTCccgatgtcatttggtgatgccaagccatgt
>NC_003070.9|-|26272756-26272890|85-105
acaatcgtcgtgttggtcggatgttttctagagttcctctgagcacttcattggagatacaattttttataaaatagttttctaCTGAAGTGTTTGGGGGAACTCccgggctgattcggtattttaaattcagta
>NC_003070.9|+|26273838-26273989|102-122
gacataacatgtaaagtcaaatgtccccttgagttcccttaaacgcttcattgttcatactttgttatcatctatcgatcgatcaatcaatctgatgaacaCTGAAGTGTTTGGGGGGACTCtaggtgacatcttggcacccacaggctata
>NC_003070.9|+|26637980-26638127|104-125
atcgactatggttatttcatagagagcaacaaaatcagtgtgtatttgttaagacaaatgtttatataagtcgtccatgcgttgtacatttaatcttaactaaTACGCATTGAGTTTCGTTGCTTtctcgggaaaaatctctttgtaa
>NC_003070.9|+|26772613-26772955|295-315
aatcacacgtcgaaaacacacctacccgaagggttttggagagtagacaaagagacaaacatagaggtgtgagtttggtttggttttgggttttggggggttggtagtgtttgaggtccatatgcctcgatcttccgcttctattaattaattttctctattagaaatattatctaattattccactccatcgaaccatgcacatatataatgatatgtataagcccatcaaagtttttgaattcagtgcaaacacttgtcaaaggagcagtcccgatctggttccatcttatcTTCGTTGTCTGTTCGACCTTGgctttggctttaacatcacatttaactt
>NC_003070.9|-|26773519-26773745|31-51
agtgagcaatcttatgtgttctcatctttgTTTCGTTGTCTGTTCGACCTTggtctcgatctctcctcaaaaccctaatacgcgctttatcgtttatttcattcatccatccttcttatgatcatcataaactaacgtacatggtttatcggtttgttattgatggggattggggtagatagacgatcgaaacttttgatttctgaggtttttttttttccttgtct
>NC_003070.9|+|29016500-29016848|87-108
gatcacattggtgatgtgatcgtggtagataagtttgagttgcatagtggcagtcttcctttgtttgttaacccatattttcatgaTTCGAGGCCTATTAAACCTCTGttacatctgctttttgaaaagttgtcatttttctgaaatcttcttgcctcaatttccaacagcagattcatctttcattggatgatccgttagtttttgatagaaaaaatgaggtgggaagaaattaagactgacttcgaaatagcctttaaaataggggtttatagacctcgaatcatatcaaacgagtctgctactatgctactgaaaactttatcaaagaaaagtaagaacgacctaa
>NC_003070.9|+|29422432-29422594|115-134
ttggcgactgaataagaggatttaaacgttgcactacgtgacattgaaactgtctttcaacattccaatatttcaactttcgaatacccaatatttggtttgttcaaagacattTTCGATGTCTAGCAGTGCCAatgtttaaaatcaactgataattttggaa
>NC_003070.9|+|29525131-29525357|135-156
tttctagaggcaacatctttggacgtagatggtactcttacagatggtgatcgtgaaaacaaacggaggagtttgtttgttgtactcggtctagttcaaaccaaaacatctttgcaaatatgtatggtttgagcTAGACCGATGTCAACAAACAAGctgcttcgtttgtattcaccatcaacatctttaagaaacgctgcaccactcctctggaaatactatttcga
>NC_003070.9|+|29525131-29525357|74-95
tttctagaggcaacatctttggacgtagatggtactcttacagatggtgatcgtgaaaacaaacggaggagttTGTTTGTTGTACTCGGTCTAGTtcaaaccaaaacatctttgcaaatatgtatggtttgagctagaccgatgtcaacaaacaagctgcttcgtttgtattcaccatcaacatctttaagaaacgctgcaccactcctctggaaatactatttcga
>NC_003070.9|-|29525182-29525306|23-43
ggtgaatacaaacgaagcagctTGTTTGTTGACATCGGTCTAGctcaaaccatacatatttgcaaagatgttttggtttgaactagaccgagtacaacaaacaaactcctccgtttgttttcacg
>NC_003070.9|-|4182112-4182319|156-177
gatggattcgggattacgcctctgtatgtatgtatggtcgaagtaggcaaaatctcacctttctagcagatcaacaatgaattttgtggaatagatgttggatttgtaaggttttggtgtttgcaagtgttgagatgcgcaagatttgagtaagaTTTTTCCTACTCCGCCCATACCatacatacacctaatcctgagtccatctctg
>NC_003070.9|-|4182112-4182319|34-54
gatggattcgggattacgcctctgtatgtatgtATGGTCGAAGTAGGCAAAATCtcacctttctagcagatcaacaatgaattttgtggaatagatgttggatttgtaaggttttggtgtttgcaagtgttgagatgcgcaagatttgagtaagatttttcctactccgcccataccatacatacacctaatcctgagtccatctctg
>NC_003070.9|-|4525251-4525380|44-65
gagtttctcacaattaaaaaaataaaaataatgaaaatgaaggAGAGAGTGTAGAAAGTTTCTCActtgagatactttttacaacccatcatgacaattttcattttattattggttcaattttttaaca
>NC_003070.9|-|4820335-4820569|76-97
ttttgttttgtctatttcaccagagtctcgctagtgtctttactaaacacaaaatctgtaaacgcctcgatctccTCTTCTCCAAATAGTTTAGGTTagctgacatataataattcaatagaccccagtttctccagataacctaactattttgagaagaagtgaacgaagagcgattacaagttaggagagtgcttgaattttgaagaacatcgacatgacctcacaaatccga
>NC_003070.9|-|4820335-4820569|144-164
ttttgttttgtctatttcaccagagtctcgctagtgtctttactaaacacaaaatctgtaaacgcctcgatctcctcttctccaaatagtttaggttagctgacatataataattcaatagaccccagtttctccagataaccTAACTATTTTGAGAAGAAGTGaacgaagagcgattacaagttaggagagtgcttgaattttgaagaacatcgacatgacctcacaaatccga
>NC_003070.9|+|6520921-6521144|75-95
atatatatatatattttttttttttgataaatacttttgtttgcttacaagtataaagtcatcatgtttttttcATCAGTTTCTTGTTCGTTTCAaaattatgatttttgtttacttacactcataatcttgaaacgaacaaaaaactgatggaaaaacatgaggactttatacttgtaaataaataaaaatatttattagaaataaataaacaaaaatataag
>NC_003070.9|+|6520921-6521144|133-153
atatatatatatattttttttttttgataaatacttttgtttgcttacaagtataaagtcatcatgtttttttcatcagtttcttgttcgtttcaaaattatgatttttgtttacttacactcataatcttgAAACGAACAAAAAACTGATGGaaaaacatgaggactttatacttgtaaataaataaaaatatttattagaaataaataaacaaaaatataag
>NC_003070.9|-|6695400-6695629|66-86
cctcttcataaatacataaatcatataagagaaaatggtgacatgaagaatgagaacttgtgtggTAGCCAAGGATGACTTGCCTGcgttttagaccatatatatcaaagactcactcgatcgatagtcttagagttggttggtcgtcaggcagtctccttggctattcaaacaattctcattctcttcattcacatttctcttttttgggaaacttaacacaacaaaca
>NC_003070.9|+|6740480-6740611|24-44
aggagctatgaacttgttttgctTCAGGTATGATTGACTTCAAAaaataccttgaaactataaacctcagtttctttgaatttgatttttaaagtcaataataccttgaagcaaagctcgcgttcatcaccg
>NC_003070.9|+|6740480-6740611|90-111
aggagctatgaacttgttttgcttcaggtatgattgacttcaaaaaataccttgaaactataaacctcagtttctttgaatttgattttTAAAGTCAATAATACCTTGAAGcaaagctcgcgttcatcaccg
>NC_003070.9|+|7058174-7058330|34-53
gagggtttgacaaagattttcttacagtcatctTTGGCATTCTGTCCACCTCCttctatacatatatgcatgtgtatatatatatgcgtttcgtgtgaaagaaggaggtgggtatactgccaatagagatctgttagggcttcttcgtaaaaccctc
>NC_003070.9|-|7400782-7401012|41-61
aaaaaggtgaaaaattcaacaatagaggttcaatttaattTCTTCACTATTAGACGGACAAagtgaatatataaatatatcttgatgtacatatcatttttgtgacattattgatatgtacatgaagatatatttatatattcaattggtccgacttggtccgtctaatagtgaggaaattaaatcaaatctctgctttgaattttgacttaaatatcgtctttacttcaa
>NC_003070.9|+|7423498-7423631|26-46
ttctttcctttctgtttttttcaaaTTAGAGTTTTCTGGATACTTAttagttactaacaaagagagggcttcttcgatattaacttttaagtatccagaaaactctaaatttgaaacaaactcatattttttgg
>NC_003070.9|-|7423501-7423627|23-43
aaaatatgagtttgtttcaaatTTAGAGTTTTCTGGATACTTAaaagttaatatcgaagaagccctctctttgttagtaactaataagtatccagaaaactctaatttgaaaaaaacagaaaggaaa
>NC_003070.9|-|78907-79057|28-48
atgagggttaagctatttcagttgaggGGAATGTTGTCTGGATCGAGGatattatagatatatacatgtgtatgttaatgattcaagtgatcatagagagtatcctcggaccaggcttcatcccccccaacatgttattgcctctgatcac
>NC_003070.9|-|78907-79057|106-126
atgagggttaagctatttcagttgaggggaatgttgtctggatcgaggatattatagatatatacatgtgtatgttaatgattcaagtgatcatagagagtatccTCGGACCAGGCTTCATCCCCCccaacatgttattgcctctgatcac
>NC_003070.9|+|9364451-9364590|90-110
agctacaagaagagagtcaaatgtccccatgagttccctttaacgcttcattgttaaatactcaaagccacattggtttgtatacaacaCTGAAGTGTTTGGGGGGACTCttggtgtcattctggcgtagtgaccaccat
>NC_003070.9|+|9367060-9367199|90-110
agcaagaagaagaaagtcaaatgtccacatgagttccctttaacgcttcattgttgaatactcaaagccacattggtttgtatataacaCTGAAGTGTTTGGGGGGACTCttggtgtcattctggcgttgaagtggccac
>NC_003071.7|+|10026890-10027070|90-110
gagcataatctttggatgaaaaactgtttatatgtacctgccatcttcaagagataatgatagatttcttgaggcttttgataacatggACATATGATCTGCATCTTTGCattttcaagtgcaaagatgcagatcatatgtccatgttaatatcaaagcctcaagaactctatctgcccac
>NC_003071.7|-|10026890-10027070|41-61
gtgggcagatagagttcttgaggctttgatattaacatggACATATGATCTGCATCTTTGCacttgaaaatgcaaagatgcagatcatatgtccatgttatcaaaagcctcaagaaatctatcattatctcttgaagatggcaggtacatataaacagtttttcatccaaagattatgctc
>NC_003071.7|+|10247186-10247482|205-226
acatagagagatgatacgctgcacaatgcggacagtgctacaagaagagatttatagagtcttaagagtctcaagaagcgtacaaggagatgaggagtgaatcaccaaaacaagtggttttggtttgtgaatcaccaaaacaagtggttttggtttgtgaatcagtatggtttacccaaaacacttgtttggtgtgtttacttcTGATCTCTTCGTACTCTTCTTGcgattctatgacactctacatgtaacatcggcatggtttaccaaaaagccttcaagggtgcaggaggattt
>NC_003071.7|+|10247186-10247482|74-95
acatagagagatgatacgctgcacaatgcggacagtgctacaagaagagatttatagagtcttaagagtctcaAGAAGCGTACAAGGAGATGAGGagtgaatcaccaaaacaagtggttttggtttgtgaatcaccaaaacaagtggttttggtttgtgaatcagtatggtttacccaaaacacttgtttggtgtgtttacttctgatctcttcgtactcttcttgcgattctatgacactctacatgtaacatcggcatggtttaccaaaaagccttcaagggtgcaggaggattt
>NC_003071.7|+|10356762-10357183|23-43
gagaagatatgctacgactaagTAGTCCACTGTGGTCTAAGGCtgaaatgcggtgaccagactagaaaacatgtcaatggtggtccttgtgaaagggttgacaaagaagtctagggagacggtgacacgtcggatctctggcctatgtgagtgctaaaacaattatggtattggttgcttaaaggtgtcatattgccactacgactttgagaatggtgaatggttgtggcaatatgactttaagcagccaataatataatctttttagcactgatggtggctagagaaccggcatgccactgtctccgtagattttttttgtcaacccttttgcaagtcccaccattgatcaattttccgagcgggtcaccgtattttagcctcagaccacggtggactactcagtctttgcctaccatctc
>NC_003071.7|+|10356762-10357183|376-399
gagaagatatgctacgactaagtagtccactgtggtctaaggctgaaatgcggtgaccagactagaaaacatgtcaatggtggtccttgtgaaagggttgacaaagaagtctagggagacggtgacacgtcggatctctggcctatgtgagtgctaaaacaattatggtattggttgcttaaaggtgtcatattgccactacgactttgagaatggtgaatggttgtggcaatatgactttaagcagccaataatataatctttttagcactgatggtggctagagaaccggcatgccactgtctccgtagattttttttgtcaacccttttgcaagtcccaccattgatcaattttccgagcgggtcaccgtatTTTAGCCTCAGACCACGGTGGACTactcagtctttgcctaccatctc
>NC_003071.7|+|1040918-1041062|95-115
aagagaagaacaacaggaggtgaaatttcaaaggagtggcatgtgaacacatatcctatggtttcttcaaatttccattgaaaccattgagtttTGTGTTCTCAGGTCACCCCTTtgaatctcccctgttccattttttcacctt
>NC_003071.7|+|1040918-1041062|31-51
aagagaagaacaacaggaggtgaaatttcaAAGGAGTGGCATGTGAACACAtatcctatggtttcttcaaatttccattgaaaccattgagttttgtgttctcaggtcacccctttgaatctcccctgttccattttttcacctt
>NC_003071.7|-|10634260-10634636|283-306
gcttttctaaatggattagtgcaaagctgccattttatagtccaaaacttaaatttcgtgtttgcaagtctccacccatcgaaggaaacactagaagagatataatttatttgaggggagaaatatttgacacggaagcatagctccatatccttcaatggaggtgtggtccttcaacaaaaatacccccctcttgaaactctgtttcaccacacctccattgaaggacctgaagctatgcttccttgtcatattccttaccatcaaataaatgctctgtttTCCTGTGTTTCCTTTGATGCGTGGagacttttaaaaacgaaatttaagtttgggctaaaataaacggcagttttgcatgaacctacttggagaaa
>NC_003071.7|-|12270159-12270393|33-53
attgatgttttcgttagattaagaccatctccAATGCGCAACTCTATATTTCCtctattttacagttgactctataaaatatagttgattttactgcattgtatgcctctaaaatagaggaaaaatgtagagattgctcttttattagctcaactatatattctctaaactctaaaatagaggaaaatatagagttgggcatttgagatgctctaatggagtttaaattttattg
>NC_003071.7|-|13708728-13708884|98-118
tcactttgccaaataacgaaaaatatattcaaaagtggtcaaaacacgtcactatttcctttatgttttccccttattgatggaaatggttaaacatGAAGGTAGTGAATTTGTTCGAataatatgttgatatattttgatcaggggcggttcttca
>NC_003071.7|+|13866185-13866487|92-112
gtagaataatgaatgtattatgggaaaaatgttaaaaaaatcgccaacttttaaaaatgggacaaaaaaatcgccaactcctgaaatgtcaTTTAAATCATATACTTTTGGTtgacttttccagaaagataataaagcaaagattcgtaatcaacaaaactttgctctgttatctttctaaagaactcaatcaaaagtatgtgattaaaacgacatttcaggagttggtgatttttcatcccatttttcaaagttggcaatttttttgacattttttccaatgtattattgagtgtagctaca
>NC_003071.7|-|14442958-14443097|90-110
aagacagagagataatgtatggttggattactgggcgaatactcctatggcagatcgcattggctagatatgcaagtaaaatgcttctcTGCCAAAGGAGATTTGCCCCGcaattcatcccatgcaaaacaatatatctt
>NC_003071.7|+|14443484-14443632|99-119
actgagattatttcttggtagaaagcattacagggcgaatcctctattggcagtggaagttgatgacccttatatgttattttctcatcattttcctcTGCCAAAGGAGATTTGCCTCGcaatgcttcactaacgttatggggttattc
>NC_003071.7|+|14444977-14445134|108-128
aaaatacatagagaaggtgaatatgcattacagggcaagatcaccattggcagagatctattacttcattcttgcatcatatgcataaatgtttgtggtgagctctcTGCCAAAGGAGATTTGCCCGGtaattctcttgcgccaatgttttatattaa
>NC_003071.7|+|15611850-15612002|24-53
tagtgtaggggagcgataaagagTGAGAGAAGTGAGATGAAATCTTTGATTGGaaatttcatgtagacgatgctatcaccccatatgaccaaaagaaattcccaattaaagatttcatcttacttccctcatgtggcttttgccagattacgg
>NC_003071.7|+|15611850-15612002|104-124
tagtgtaggggagcgataaagagtgagagaagtgagatgaaatctttgattggaaatttcatgtagacgatgctatcaccccatatgaccaaaagaaattcccAATTAAAGATTTCATCTTACTtccctcatgtggcttttgccagattacgg
>NC_003071.7|+|16061934-16062080|90-110
tcacaacccaaaaaaacaaagtagagaagaatctgtaaagctcaggagggatagcgccatgatgatcacattcgttatctattttttggCGCTATCCATCCTGAGTTTCAttggctcttcttactacaatgaaaaaggccgaggcaa
>NC_003071.7|+|16061934-16062080|38-58
tcacaacccaaaaaaacaaagtagagaagaatctgtaAAGCTCAGGAGGGATAGCGCCatgatgatcacattcgttatctattttttggcgctatccatcctgagtttcattggctcttcttactacaatgaaaaaggccgaggcaa
>NC_003071.7|-|16587950-16588130|31-54
atatatatttgaaattttacataaatccttAAAGTATAATGGTTTAGTGGTTTGagttgtcctactaattgttcaaggtaacgagttcgatcaacagaccttaaaaattagttaaatgtaagtaaatcaaactattacatcattatagtttttaggtaaattttcaaatatggtcatattt
>NC_003071.7|+|16652081-16652253|125-145
acaaattcttcatagcaactagaggaaggatccaaagggatcgcattgatcctaattaaggtgaattctccccatattttctttataattggcaaataaatcacaaaaatttgcttggttttggATCATGCTATCTCTTTGGATTcatccttcggtagcttcctcttcgatcg
>NC_003071.7|+|16652081-16652253|31-52
acaaattcttcatagcaactagaggaaggaTCCAAAGGGATCGCATTGATCCtaattaaggtgaattctccccatattttctttataattggcaaataaatcacaaaaatttgcttggttttggatcatgctatctctttggattcatccttcggtagcttcctcttcgatcg
>NC_003071.7|+|16798564-16798890|288-307
cctagtaaaagatctaaatgcatttttaatagtgatctttatattttcctctatttatagaggtgactctattttaaaggcattatgttcaaatggtcacctctaaaatagagttttctctataatagaggaagaaatagaaatatttactttttgtctctataaatagagatctctacaattcatctctaatttttcttctatttttgaggaaactctattttagaggtgaccattggagcacaatgcttctaaaatagaggcacctctaaaatagagaaaattatAGAGGTGACCATTGGAGATGgtctaaccatattcgcccct
>NC_003071.7|+|17029681-17029919|190-210
tgaatcaagaccaaaatagatagatatagaaggagattctttcagtccagtcatggatagaaaaagaagagggtagaaatatctgccgactcatccatccaaacactcgtggtagagaaacgataaatttaaaccgcagtgactgtgtgaatgatgcgggagatatttttgatccttctttatctgtgtTTGGACTGAAGGGAGCTCCTTctttttctacaaattttcatttttctcat
>NC_003071.7|-|17349417-17349594|27-47
gtgaagcattggtatttctaccgcctTGGCTTGGTTTATGTACACCGagtatgttcagctccatcctatacagattttgggacatgtgcctagggttgaggtttcatatatagaaagaactgaacaaactcggtgtacatagaccaaaccaaggcggtatcaactactaataccctat
>NC_003071.7|+|18994612-18994876|215-235
gggggacattcgttcttcaagtgtaacagaaggagctcccttcctccaaaacgaagaggacaagatttgaggaactaaaatgcagaatctaagagttcatgtcttcctcatagagagtgcgcggtgttaaaagcttgaagaaagcacactttaaggggattgcacgacctcttagattctccctctttctctacatatcattctcttctcttcgTTTGGATTGAAGGGAGCTCCTtttcttcttctcttaattagtctctgttct
>NC_003071.7|+|19415032-19415206|123-143
gtgagaaaaagatacgacgattgtcattagaagagtcgtattacatgttttgtgcttgaatctaattcaacaggctttatgtaagagattctttaacaattcctataatctttgttgttggaTTAGATTCACGCACAAACTCGtaatctgtcttttcgatttttaccagatctgt
>NC_003071.7|+|19415032-19415206|46-67
gtgagaaaaagatacgacgattgtcattagaagagtcgtattacaTGTTTTGTGCTTGAATCTAATTcaacaggctttatgtaagagattctttaacaattcctataatctttgttgttggattagattcacgcacaaactcgtaatctgtcttttcgatttttaccagatctgt
>NC_003071.7|+|19686937-19687059|23-43
cttaaagcgagcgcatataaatTTGTTTTGGATCTTAGATACAcatatagtttgcttttcctttataaacaaactatatgtgtatctaagattcaaaacaaactatttgcatgtgtatataag
>NC_003071.7|+|2063828-2064081|153-171
cagtgcggtgcgtttcaaatagtaacgaaattctttacatatacatgtgtatgtaaatatttttgttactatttgaaccgcaccgcattttatccgcagttgaatcgcacgtctccactcggaaccaatgagtctgaatgatgactgcgtttTGCGGTGCGGGAGAAGTGCggtgcagttcaaatagtaacgaaaatacatagatacatatgtatatatagagattttgatactctgttataacattcttacgg
>NC_003071.7|-|3517363-3517472|71-90
gggaaaatgagaaaaactggcatcaccaacgagctattggcccaatactaaatctccgtggaggtgatagGTTCGAGGCACGTTGGGAGGgatttctttttcaaaggaga
>NC_003071.7|+|3740777-3741005|162-181
ctcttatttgagacagtggtcttaaggcaatttgacctatatcaaatttggcaccgttgccggggatcgacccgggtcacccgcgtgacaggcgggaatacttaccacttagtacaacgacccaatatagtggtaagtattctcgcatgtcactcgggttcGATCCCCGGCAACGGCGCCAaatttgatatagctcaaatcgccttaagcttactccctcaaataagag
>NC_003071.7|-|4142303-4142493|143-163
cgtctgctctacatgaccctctctgtattcttccacagctttcttgaactgcaaaacttcttcagatttttttttttttcttttgatatctcttacgcataaaatagtgattttcttcatatctctgctcgattgatttgcgGTTCAATAAAGCTGTGGGAAGatacagacagagtcaaatgattttctaa
>NC_003071.7|-|4142303-4142493|31-51
cgtctgctctacatgaccctctctgtattcTTCCACAGCTTTCTTGAACTGcaaaacttcttcagatttttttttttttcttttgatatctcttacgcataaaatagtgattttcttcatatctctgctcgattgatttgcggttcaataaagctgtgggaagatacagacagagtcaaatgattttctaa
>NC_003071.7|+|4770518-4770666|33-53
tctaagtgagagataattatgagtgatggccaTGGCATGGAAGAAGGTGAGACttgcctgaatcgtgaatcaaaacctccatgattatcactacaagtcgtacctttttcctagccatgataatcactgagtattaaatcttagatctt
>NC_003071.7|+|5080614-5080734|77-97
atatttaatgatattgaattcggtttatgttgtataccatacttccttattaccttgttcaggcccgattcttgggAGGTGCTGAGTGTGCTAGTGCaccggggcccaattctttgttcag
>NC_003071.7|+|7166797-7166995|72-92
gaaacacaagagtggccgaaggatctgttcataacgaagttgttgggcgatacatcatttagtagacaaggTTTGTGACATCTAGGTGCTTTtttttttcttctataaacaagagcacctagatatcataaaccttgtctactaaatgacatctaggtgcttgttgtgcttacagttctattatttatgttacgtagat
>NC_003071.7|-|771317-771582|70-91
cttgctcttgactcgggtctcgtaaagcaggtgattcaccaatttaggtttacatccacagtgtggaagACACTGAAGGACCTAAACTAACaaaggtaaacggctcagtgtgcggggtattacactcggtttaatgtctgaatgcgataatccgcacgatgatctctttatctttgtttgtttaggtcccttagtttcttctataccgtgaatccaatcctgtattggatgagctggtttatgacctctgaatcgagagcatgtct
>NC_003071.7|-|771317-771582|178-198
cttgctcttgactcgggtctcgtaaagcaggtgattcaccaatttaggtttacatccacagtgtggaagacactgaaggacctaaactaacaaaggtaaacggctcagtgtgcggggtattacactcggtttaatgtctgaatgcgataatccgcacgatgatctctttatctttgtTTGTTTAGGTCCCTTAGTTTCttctataccgtgaatccaatcctgtattggatgagctggtttatgacctctgaatcgagagcatgtct
>NC_003071.7|-|8392429-8392628|21-41
cacccgatctcctgaaattaTTGATTCTCTTATCCAACTGTaaatccgaaaccctaatattccttgtaccacattcctaatcaactaggcttgagcccgaaaaacaaaaacaaaaaaaacagtaggaatgtggttcaaggaaaattagtgtttggatttatagttggataagagaatcaattaattctttaatttcctag
>NC_003071.7|-|8392429-8392628|152-172
cacccgatctcctgaaattattgattctcttatccaactgtaaatccgaaaccctaatattccttgtaccacattcctaatcaactaggcttgagcccgaaaaacaaaaacaaaaaaaacagtaggaatgtggttcaaggaaaattagtgtTTGGATTTATAGTTGGATAAGagaatcaattaattctttaatttcctag
>NC_003071.7|-|8412496-8412638|31-50
aaggaggtaagggaatagcaataacgaaggCGACAGAAGAGAGTGAGCACacatggctctttttctagcatgctcatgctcgaaagctctgcgtgcttactctcttcttgtctcctgctctctccctctctacgtctatttat
>NC_003071.7|+|8432628-8432816|120-140
aaaatatgttgttttttttaataatgattggtgagtttgatgaaaatggactgtggaggaaaacaaatagcagtcaaacaccgattagaacaccacttacgtacgtcttctaatcgataTTTTACTGCTACTTGTGTTCCtcaagagtacttcaaactcacatcattatacaaataaaattaatatatc
>NC_003071.7|+|8894912-8895026|74-95
attaatgatgttgagaaacccatctttgagattttacacagtagtcatggagtttttggaagagagaaagtggAGATGTGGAGATCGTGGGGATGaaagagaaaatcgtttgaga
>NC_003071.7|+|9560741-9560943|162-182
tctatatgattataaataagaatgagagtaatatagttgaatcttcgaaagtatttcaagaagtcagctgagctttctcgtcatcacttattagtaaatatagtctctatatttttgatgagtgatgattggaaatttcgttgactcattactcttgatgaTTCTGCTATGTTGCTGCTCATtatgttgtatcacctataatc
>NC_003071.7|-|9942131-9942355|134-154
gagtgagttcatgatggttaggaaggagatgtttgcagttggtttaatgaatcttttacattgaagagaaggaatggtaagattgcttataagctggatcttgagggtgagtggtctcttctacgcattgggcTTATAAGCCATCTTACTAGTTcttcttttcaatgttgtctaaggacgctgcttttatcaggtgatcatttgttttcccccttttcaacatct
>NC_003071.7|-|9942131-9942355|75-95
gagtgagttcatgatggttaggaaggagatgtttgcagttggtttaatgaatcttttacattgaagagaaggaaTGGTAAGATTGCTTATAAGCTggatcttgagggtgagtggtctcttctacgcattgggcttataagccatcttactagttcttcttttcaatgttgtctaaggacgctgcttttatcaggtgatcatttgttttcccccttttcaacatct
>NC_003074.8|+|10706745-10706928|124-144
aaccattcgatatagattagacccattctctagatctcaacaggttgttcctccttcttcctatttagttacttggtttcaattgtctcttttttacatatgcttacctaggcttgaaacaatTGAAACCAAGTAGCTAAATAGaaagaaggaggaggaaacctgttgagatctagagaatggg
>NC_003074.8|-|11747695-11747851|33-53
gacgacgaagagatttcatgagaagttagggtTTTAGTTGACGGAATTGTGGCgggatctacaattcttcttcttcttcttctgaaaagaaacccaaagatccctccataattccctccactaaaaccctaacttctacttccgccgctgctccagc
>NC_003074.8|-|1306602-1306801|150-172
gtctgtatgtataccatgtaccagtagcagttaagctgccagcatgatcttgtcttcctctcttaggtttcatatatagttaataaatattttatatatttcttgttcttacaagattatatgatcatagcttagagagagagagagacTAGGTCATGCTGGTAGTTTCACCtgctaatgattgtagcatgaaggagaag
>NC_003074.8|-|1306602-1306801|32-52
gtctgtatgtataccatgtaccagtagcagtTAAGCTGCCAGCATGATCTTGtcttcctctcttaggtttcatatatagttaataaatattttatatatttcttgttcttacaagattatatgatcatagcttagagagagagagagactaggtcatgctggtagtttcacctgctaatgattgtagcatgaaggagaag
>NC_003074.8|+|14742401-14742824|376-396
ataacttttaaatttttaatcccatttgagtcatgttgttaaataggttaatagaattttttacgacgttaatgttccgtttatctgctctgttagaacaaaacaatgtcgtttattacagagacaaacgacgtcgttttatctgttgaaacaaattttaaaccctaaatccccaaatcgatttcattatctcaaatcctatagaggccgaatcgatttgaatcccatctggtgaggagacaaacaatgttcctcagcccaaatcaaatcgaaaaaaaaaaagaaaaaacggaagaaggaagttgaagtagatgacatcgttttgttttaatagagaaaataaacgagacattaacgccgtaaaatatttttgatAACCTATTTAACGACATGACTgaaatggcaagtcaacaataactttgtc
>NC_003074.8|-|16072429-16072657|138-158
ataatttggttctttctatataatttggttaaatgttttcaacattttttatttatttatgattggacaactactagaccaatgtttagttagtacatccaatgttataagtacaaaataatatgtgttggatctacTAACTAAACATTGGTGTAGTAgttgtccgactctattgttgggagcgagaagattgatccctggtttaattgttggttcggagggatcttat
>NC_003074.8|-|16538469-16538645|116-136
ctattcaataatgaaaagacgattgctataaagtgtaaaataattatcgttcaaacttgtactatatgatttggtgttttgtctttaaactcatctaaaagtaaaactataaattAATGGAGGCAAGTGTGAAGGAgatttcacacgatgtacaattatatcaattcgcgaggattc
>NC_003074.8|+|17178427-17178628|63-83
ccgatttggtcaaaaatcaatggctccgaatggagacgtgcagttcaactgcggataaagtgTTGTGCGGTTCAAATAGTAACaaaaatatatacatacatatatatgtaaagaatttcgttactatttgaatcgtactgcactgtacggttcggtcaccattcgaagcctatatcactaccaaaaatgaagatgaattcaa
>NC_003074.8|-|17402742-17402893|79-100
ttttgagtgaaatcggagaggaaattcgttggcgattttgagtgaaatcggagagggaattcgtcggtgattttgagtGAAATCGGAGAGGAAATTCGCCggcgattttgagtgaaatcggagaggaaaatcaaagaggaaaacgaagaagt
>NC_003074.8|+|17418756-17419240|65-84
acaaataaatcgtaattttcttgttgactttcgaaataaataacaaagtttttgttgacttgtcATTTGAGTCATGTCGTTAAGtaggttaacaaaaaaaatttacggcgttaatgtctcctttatctcctctgttagaacaaaaaaacgttgtttattgcagttcgttttgtctgttgacacaaatttaaaccctaaatccccaaatcgattttattatctgcgattttgaagtcaatgtgggtctgtgattttgagataataaaatcgatttggagatttagggtttatatttgtttcaagagacaaaacaacgttgttttgtctcttcaataaacgacgttgttttgttctaacagatcaaataaacattaacaccgtaaaaaaattctcttaacctatttaacgatatgactcaaatggcaagtcaacaaaaactttgtcatttatttcgaaagttaacaaaaacttcacaatttatttgt
>NC_003074.8|-|17838115-17838286|113-133
ggtaaaatcttcattaccatgtatcattgttttcgaacgatgtccttggagaaatatgcgtcaatggagtccgtcttcttgagaagcatttttgagtgagaatgattctcatGATGGATATGTCTTCAAGGACttctttcaaacaatggtactattcttaatacttgggatg
>NC_003074.8|-|17838115-17838286|44-64
ggtaaaatcttcattaccatgtatcattgttttcgaacgatgtCCTTGGAGAAATATGCGTCAAtggagtccgtcttcttgagaagcatttttgagtgagaatgattctcatgatggatatgtcttcaaggacttctttcaaacaatggtactattcttaatacttgggatg
>NC_003074.8|+|19544731-19545126|55-75
tatgatttttctttaacaaatctacaaattctttggtttgatatgaaggaaagaTATGATCATCAGAAAACAGTGattttgtttaaagctcgttatatatgattggattcatatgagaattcaagtatgtaagcgagtataactcagtcttgtttaaattattttcatattgaaattatgtggagagaaaatcatatgcaaataagttagaaaatcatggatccacataattccaatttgaaagtgatgagctctattcagttatagacttgaagtcttgtaatctcttatgaatctaatcatagcgagctttaggtaatatcacagttttctatgatcatacctttactttaaatcattccaaagtatttgtggatcttccacactcacgtactc
>NC_003074.8|-|19659281-19659433|32-53
aaaaacgtagactgatcatctaaattcgtcaTGAGCCTCTGTGGTAGCCCTCAcaatgatctcaatagagtgcatgccacgatcttgtaaagacgtagatgagggctcctcaggtgttcatgtcgaatgttagatgatgtatgttaaagtttc
>NC_003074.8|-|19659512-19659735|139-159
caccattcttacaccttcctttttctttcttttccttttcgtttgattttggaaagcaagggactgtcgtctcggttcgcgatccacaagtaatcttttgtggagattatgaaaacaatcatcacgagaggctacgtgTGGGTGGCAAACAAAGACGACaatccctattccagttccatcagaacttgaaatatcatgtgaactcttgtgtcccaacagacact
>NC_003074.8|-|19659512-19659735|70-90
caccattcttacaccttcctttttctttcttttccttttcgtttgattttggaaagcaagggactgtcgTCTCGGTTCGCGATCCACAAGtaatcttttgtggagattatgaaaacaatcatcacgagaggctacgtgtgggtggcaaacaaagacgacaatccctattccagttccatcagaacttgaaatatcatgtgaactcttgtgtcccaacagacact
>NC_003074.8|+|20587884-20588047|38-58
cagattctgaagttagtggcagtcattgtttgctattGCAACATCTTCAAGATTCAGAaatcagattctcttatgggttttcttttgagcctttattttttggtttgagaatcttgatgatgctgcagcggcaattaaatggcttacttatctagggtcttttt
>NC_003074.8|+|20587884-20588047|108-128
cagattctgaagttagtggcagtcattgtttgctattgcaacatcttcaagattcagaaatcagattctcttatgggttttcttttgagcctttattttttggtttgAGAATCTTGATGATGCTGCAGcggcaattaaatggcttacttatctagggtcttttt
>NC_003074.8|-|22122740-22122956|126-146
tgtttttgtacatctttaacttccatgaaacgttataggtttttttctttctctcttgcaacccttgaatgtgtttgttgattgatatctacacatgttgatcatccttgtgttgatcgattggtTTAGATGACCATCAACAAACTctttcgtggttttgcatcgcttcttggaatctcgatcatgtttttagcatctttataaccatatttgttct
>NC_003074.8|+|22537263-22537437|46-66
tttctctataagagcataattattggtggtatcttacccaaattcTTAGGCTAAGATTTGTGAAGAaaaggctcttatataagagcttttactcttatatttaagttttttcttcccaaatcttagattaagatttggctaagataccactaataatggtggtcttatcaatgga
>NC_003074.8|+|22678132-22678299|35-56
atatcatgtttttttttttgttatcttcatacttTTGTGTTGCGTTTCTGTTGATTctccttttatgtatcctctcggctctctcgttaatcttttattacataaactcgtgcatcaacataaacacaaaacagaagcatgaagatgaataacaacgacggccaacat
>NC_003074.8|+|22922186-22922345|27-47
tttaaagagggatttttcttttgaggGGACTGTTGTCTGGCTCGAGGactcttattctaatacaatctcatttgaatacattcagatctgatgattgattagggttttagtgtcgtcggaccaggcttcattccccccaattatcactccctcacaatcc
>NC_003074.8|+|22922186-22922345|116-136
tttaaagagggatttttcttttgaggggactgttgtctggctcgaggactcttattctaatacaatctcatttgaatacattcagatctgatgattgattagggttttagtgtcgTCGGACCAGGCTTCATTCCCCccaattatcactccctcacaatcc
>NC_003074.8|+|23406148-23406296|30-50
ttttgaagacaagtccacaagggaacaagTGAAGCTGCCAGCATGATCTAtctttggttaagagatgaatgtggaaacatattgcttaaacccaagctaggtcatgctctgacagcctcactccttcctggtttaggaccattcattga
>NC_003074.8|+|2854264-2854462|48-68
gcgcgcattatggggggtgacgatgatgagtattggtgaggaccgggTAATCTGCATCCTGAGGTTTAaagcttaatttacgcaggaaatttgtatacgcatatacgtatgtgtattagtataccttttagtcctcgggatgcggattacctcgttcttacttacaatacacgtactcggagacacgattactcatcat
>NC_003074.8|+|2854264-2854462|131-151
gcgcgcattatggggggtgacgatgatgagtattggtgaggaccgggtaatctgcatcctgaggtttaaagcttaatttacgcaggaaatttgtatacgcatatacgtatgtgtattagtataccttttaGTCCTCGGGATGCGGATTACCtcgttcttacttacaatacacgtactcggagacacgattactcatcat
>NC_003074.8|-|3599756-3599928|118-138
atacatccctatcatcaaccagctactgttcgctgttggagcatcatcaagattcacaaatcatcaagtattcgtgtaaataaacccatttatgattagatttttgatgtatgtatgAGAATCTTGATGATGCTGCAGctgcaatcagtggcttacacatagaaacaggtttg
>NC_003074.8|-|4358974-4359239|38-58
atagctagtgaaacgcgaatgtgacgaaagtagtgtgCAGCCAAGGATGACTTGCCGAtttaaatgatctttctttatactctattaagacaatttagtttcaaacttttttttttttttttttttgaaggattcaggaagaaattaggatatattattccgtataaaatacaagatatataaaaccaaaaagaaaaagtaacatgatcggcaagttgtccttggctacacgttactttgtgtcgcgcataggtgttatatggtaa
>NC_003074.8|-|4358974-4359239|210-229
atagctagtgaaacgcgaatgtgacgaaagtagtgtgcagccaaggatgacttgccgatttaaatgatctttctttatactctattaagacaatttagtttcaaacttttttttttttttttttttgaaggattcaggaagaaattaggatatattattccgtataaaatacaagatatataaaaccaaaaagaaaaagtaacatgatcGGCAAGTTGTCCTTGGCTACacgttactttgtgtcgcgcataggtgttatatggtaa
>NC_003074.8|-|4496755-4496985|140-160
tttttttcatgtaagtagacaatttcagagatactaatccaagagatggcggatacgttttacaatcacgaatcttgtatgatcactaaccattggaacaataagagtatataatgagtatatcaccatttagttctagTGGGTGGTGATCATATAAGATtggtaatggtaacagtgaaacatatcccccatctattgggattaattagtctccctgaacagtcgtgagag
>NC_003074.8|-|4805664-4805870|52-72
gagtctttggttgtatcagagggtcttgcatgaaggaataacgaatggaatTGAGCCAAGGATGACTTGCCGgtttaaacccaaccggtttatgaccattgatttggtctcattcacaatctgttgattcgtgtctggcaagttgaccttggctctgcttcgttctctattcttccatgttagattccagatatacattagtcatga
>NC_003074.8|-|4805664-4805870|138-158
gagtctttggttgtatcagagggtcttgcatgaaggaataacgaatggaattgagccaaggatgacttgccggtttaaacccaaccggtttatgaccattgatttggtctcattcacaatctgttgattcgtgtctgGCAAGTTGACCTTGGCTCTGCttcgttctctattcttccatgttagattccagatatacattagtcatga
>NC_003074.8|-|5496965-5497139|50-70
agatattaccccaagaagttatgttgcatatcctttgccaattttgtaaATTGGTAGTGGATAAGGGGGCaaatttgatttttcaaatttgttagcagaatttgcctccttatcttttgccgattcacaaagttgccacttaaaaatgtaagcgtcattcctaaagtgtttattt
>NC_003074.8|-|5500012-5500172|110-130
gatgaaatatttcggagccttttataacctctttctgcaaacgccttggattttcttttggcttcatgttgttcattagaataatagccttttcatcttatttaaagaaCATCCAAGGTGTTTGTAGAAAaaggtttcaaaaaaagttatatatagccact
>NC_003074.8|-|5500012-5500172|30-50
gatgaaatatttcggagccttttataaccTCTTTCTGCAAACGCCTTGGAttttcttttggcttcatgttgttcattagaataatagccttttcatcttatttaaagaacatccaaggtgtttgtagaaaaaggtttcaaaaaaagttatatatagccact
>NC_003074.8|+|5500017-5500167|32-52
ctatatataactttttttgaaacctttttctACAAACACCTTGGATGTTCTTtaaataagatgaaaaggctattattctaatgaacaacatgaagccaaaagaaaatccaaggcgtttgcagaaagaggttataaaaggctccgaaatatt
>NC_003074.8|-|6244480-6244736|190-210
tgatgttgcatatcacacataggtttgagagtgatgttggttgttgacagaagatagagagcactaaggatgacatgcaagtacatacatatatatcatcacaccgcatgtggatgataaaatatgtataacaaattcaaagaaagagagggagagaaagagagagaacctgcatctctactcttttgtGCTCTCTATACTTCTGTCACCacctttatctcttcttctctctaacctacatatacgcacattcacat
>NC_003074.8|-|6244480-6244736|44-64
tgatgttgcatatcacacataggtttgagagtgatgttggttgTTGACAGAAGATAGAGAGCACtaaggatgacatgcaagtacatacatatatatcatcacaccgcatgtggatgataaaatatgtataacaaattcaaagaaagagagggagagaaagagagagaacctgcatctctactcttttgtgctctctatacttctgtcaccacctttatctcttcttctctctaacctacatatacgcacattcacat
>NC_003074.8|+|6488214-6488446|74-94
atatatatatcaaatctgttgaataagcattgtcggcacttgagaatgtaaagtgatgatcagctatcgtattTCATGTCGTAATAGTAGTCACgttagggtgatataacgaggcgagagttatatcatcatagtgcgatttctattatgacataaaatacgttttggattttaaaacacttgaccttcttaagtgctgataatgcttctttcttatgttttgaaatttgatt
>NC_003074.8|+|6488214-6488446|186-206
atatatatatcaaatctgttgaataagcattgtcggcacttgagaatgtaaagtgatgatcagctatcgtatttcatgtcgtaatagtagtcacgttagggtgatataacgaggcgagagttatatcatcatagtgcgatttctattatgacataaaatacgttttggattttaaaacacttgacCTTCTTAAGTGCTGATAATGCttctttcttatgttttgaaatttgatt
>NC_003074.8|+|6516198-6516310|68-88
aaccatgcatgttccaatcatttaaatttagaatctagcgtaaaaagaaaatccgaatcaggaactcTAATGTGATGATGAACTGACCttagaatttcacccgcaaacagcag
>NC_003074.8|+|8108052-8108229|121-141
atctgctacggtgaagtctatggtgcaccggcatctgatgaagctgccagcatgatctaattagctttctttatcctttgttgtgtttcatgacgatggttaagagatcagtctcgattaGATCATGTTCGCAGTTTCACCcgttgactgtcgcacccttctataaaccctaaatttt
>NC_003074.8|+|8108052-8108229|39-59
atctgctacggtgaagtctatggtgcaccggcatctgaTGAAGCTGCCAGCATGATCTAattagctttctttatcctttgttgtgtttcatgacgatggttaagagatcagtctcgattagatcatgttcgcagtttcacccgttgactgtcgcacccttctataaaccctaaatttt
>NC_003074.8|+|8236133-8236274|95-115
caatctactgtgttggtgattaagtactttcgcttgcagagagaaatcacagtggtcaaaaaagttgtagttttcttaaagtctctttcctctgTGATTCTCTGTGTAAGCGAAAgagcttgctccctaaacttatctctct
>NC_003074.8|+|8236133-8236274|29-50
caatctactgtgttggtgattaagtactTTCGCTTGCAGAGAGAAATCACagtggtcaaaaaagttgtagttttcttaaagtctctttcctctgtgattctctgtgtaagcgaaagagcttgctccctaaacttatctctct
>NC_003074.8|+|8346347-8346676|70-91
aatgtgttagtgtcttaagggagaggaacaattagggttgtttcaaacagggtaaagtgttcctgctgcTCCCCTCTTTAGCTTGGAGAAGccagtaaatatctttctcttcaaggaacttgtgggcctcaagaaaacctgctataattctagtttttcaacattcctccttctgatatcagcaacaactccttacccttaagaatggagaatggaacttcctcaaagatatttacttggcctctgcaaccggaaaggggagcagcatgaaactcttttaacccttaccctgtatttgtcaaaaacagattgtatcatatcgtaagttag
>NC_003074.8|+|8836236-8836404|124-144
tgttgggttattagagaaagatatcttctggagaacgaaaatctggaggtgagatcattgctgatttgaattgtaaattttttatgaaaattttgtggtaatcaaatctaatggcgaaaattcATAGACAGAGTCACTCACAGAgatatgcaatttatacaacttttac
>NC_003074.8|-|9871940-9872185|60-80
gtgagtgtacacattatttagaaggagatgtcaaagatgaatagaagaatcatatttggTAGCCAAGGATGACTTGCCTGactctttgtgtaaaatgtttagtgtcttgtttgaagtcactataagttgtatcaagcaatgaccattttgcttataaaaaagatatcaggcagtctccttggctatccttatatgttcttctctttcatctcagacattcaccttcatacaaaattaaagaggcac
>NC_003074.8|-|9872313-9872573|71-91
cacatattgagagtaataaagagtataatgaggaagagaggtctaacatggcgaaaagagtcatgtttagTAGCCAAGGATGACTTGCCTGatctttttcacctccatgattcaatttgtaattcatgggttttggattattatacattcaaaagtataataatttgaaatcatgttgaatcttgcgggttaggtttcaggcagtctccttggctatcttgacatgcttttttcattcacgttatacctgtttttctttct
>NC_003074.8|-|9875505-9875757|63-83
tggctgagtctacacattatttagaaggagatgtcaaagatgaataggagaacaatatttggTAGCCAAGGATGACTTGCCTGcttctctgaacaaaatggtcgatgtcatgttttgaagtgactataagttataccaagaaatgaccattttgtttataaatagacatcaggcagtctccttggctatccttatatgttcttctttctcaactcagatatttaccttcatccaaaataagatagacatgaca
>NC_003074.8|-|9875873-9876123|64-84
cataaagagagttaaatataatgaagaagagaggtctaatatggcgaaaagagtcatgtttaaTAGCCAAGGATGACTTGCCTGatctttttcacctccatgattcaattttaagttcgtggattttggattattatgcgtttaaaaggtataataatttgagatcatgttgaatcttgcgggttaggtttcaggcagtctctttggctatcttgacatgctttcttcatccatgttatacttatttttct
>NC_003074.8|-|9878148-9878399|62-82
aagtgagtgtatacattatttagaaggagaagtcaaagatgaatagaagaatcatatttggTAGCCAAGGATGACTTGCCTGtttctttgagtaaaatgggttagtgtcatgtttgacaagtgactataagttatatcaagcaatgaccattttactcatcaaaagacatcaggcagtctccttggctatccttatatgttcttctctctcatctcagacgtttaccttcattcaaaataagatggacatga
>NC_003074.8|-|9878520-9878774|65-85
tagagagtaatgaagtgtatgatgaagaagagaggtctaacatggcggaaagcgtcatgtttagTAGCCAAGGATGACTTGCCTGatctttttcgcctccacgattcaatttcaaattcatgcattttggattattataccttttaaagtataataggtcaaatatcatgttgaatcttgcgggttaggtttcaggcagtctctttggctatcttgacatgctttttccatccatgttatacctacttttctttc
>NC_003075.7|-|10711538-10711782|51-71
ttcggaaaattgtgaaattactttcgtagccatgaagttaatggctagagTGACTAGACCCGTAACATTACcatatatcatttgaactgaaatttgtttgttctgaggattatttttcaagatatcaaaacgaagataagtggctgcacaaactttttttagcgaatatatcgttatgttatcgggtctagcactctatccactgatttcatgaccacgagcctctatattgcgccgacttctta
>NC_003075.7|+|11368732-11368894|41-61
aggatccattcctattaaagtcttgtttgcacattttgtcTTTGTTATTTTCGCATGCTCCtttgaaactttttgtgcatggatgtgaaactcttcactggagcatacggcgataacgaaaacaaggtgtgcatataaactttagtagtaatggaatgaaata
>NC_003075.7|+|11370243-11370345|59-79
gtaccttaattaaaagtaacttgttcacttagattgttcttagtatgaggtgttctcgTACTAAGTAGAGTCTAAGAGAacaagatcattttatattttaatt
>NC_003075.7|+|11375344-11375501|44-64
gggttcttatgttgtcatgtacacataaaactagtatattgccTTGAACATGGTTTATTAGGAAagacatgagaacatatctgaacatagtttttccttatatacaatgttcaaagtaatgaattagttttattttgtttttcttgttttcatattgt
>NC_003075.7|-|11482859-11483277|164-184
acacatttcccatttcaatatgcctataaataccttcatcacgagtatgacaagatcacaagacaagaaaagaaaggtagagaaaacatgataatgatgattacgatgatgagagtctctagttgtatcagagggtcttgcatggaagaatagagaatgaggtTGAGCCAAGGATGACTTGCCGggtttttttaccaatgaatctaattaactgattctggtgtccggcaagttgaccttggctctgtttccttctcttcttttggatgtcagactccaagatatctatcatcatgaatcgtgatcaaactttgtaatttcattgaaatgtgtttttcttgatgcgaattttttggcttacggtttttcgatttgaatgatcagatttttgtttttgcactcaaactatagtttcactt
>NC_003075.7|-|11482859-11483277|224-244
acacatttcccatttcaatatgcctataaataccttcatcacgagtatgacaagatcacaagacaagaaaagaaaggtagagaaaacatgataatgatgattacgatgatgagagtctctagttgtatcagagggtcttgcatggaagaatagagaatgaggttgagccaaggatgacttgccgggtttttttaccaatgaatctaattaactgattctggtgTCCGGCAAGTTGACCTTGGCTctgtttccttctcttcttttggatgtcagactccaagatatctatcatcatgaatcgtgatcaaactttgtaatttcattgaaatgtgtttttcttgatgcgaattttttggcttacggtttttcgatttgaatgatcagatttttgtttttgcactcaaactatagtttcactt
>NC_003075.7|+|11795157-11795295|43-63
gccaaaaaaacggctgtagctagattgaataagaagctatctGGCCGGTGGTCGCGAGAGGGAtttagatctctccggtcgattcatctgcttaccgagtttcttacattttctttttgattttcttaacatcttttga
>NC_003075.7|-|11962881-11963098|74-94
aaattctttttgatcaatttggtttgcttaacacggccttaaaactaatatagtactttttatcttcttgaaaATTTGTTACTAATTTGGAATGaattagctaaatggctaagctaatttataccaaattaatagcaaagtttgaagaacatgaacaatgtacaatactagtgttaaagcctatgcaaagcatgagccgtgataaatgcatttttgta
>NC_003075.7|-|11962881-11963098|119-139
aaattctttttgatcaatttggtttgcttaacacggccttaaaactaatatagtactttttatcttcttgaaaatttgttactaatttggaatgaattagctaaatggctaagctaatTTATACCAAATTAATAGCAAAgtttgaagaacatgaacaatgtacaatactagtgttaaagcctatgcaaagcatgagccgtgataaatgcatttttgta
>NC_003075.7|-|12214049-12214187|81-102
tagggttctacaattccatcagtcggtttccatcacgtcaattgctatcagagcaacgcatgatgtataataactaagcgTCGCTCTGATACCAAATTGATGcaatggaaacatcgattttgcttttagatttattttc
>NC_003075.7|-|12217386-12217588|112-132
atttagagctatatataagcagataagggattgcacgatttctcaatagttccgtcgctgcgtttccatcacgtcgattgctgtcagagccacgcctatgaagaatttgtgCGGCTCTGATACCAATTGATGctatggaaacatcgatattgcctgattccgtgtttccttttaccttgttgttaacgcttctatgtcttaag
>NC_003075.7|+|12352936-12353151|174-194
tgttttaggaatatatatgtagagagagcttccttgagtccattcacaggtcgtgatatgattcaattagcttccgactcattcatccaaataccgagtcgccaaaattcaaactagactcgttaaatgaatgaatgatgcggtagacaaattggatcattgattctctttgaTTGGACTGAAGGGAGCTCCCTctctcttttgtattccaatttt
>NC_003075.7|+|1340459-1340676|70-90
gtaatctacgggtcgtctgaagagacgtggatgcttctcgtccacaagttctttggtgcctctatgataTAGTCCGGTTTTGGATACGTGaaaatcatatcatattgctgctgtgaaaagttaattttcacgtgtccaaaaccagattatctcatattgctgctgtgtatcttatcatctttttcctgctactcttactcggcgatacggagcacgag
>NC_003075.7|-|1340501-1340634|33-53
gataagatacacagcagcaatatgagataatcTGGTTTTGGACACGTGAAAATtaacttttcacagcagcaatatgatatgattttcacgtatccaaaaccggactatatcatagaggcaccaaagaacttgtg
>NC_003075.7|+|13846951-13847181|70-91
tcatctctcttactctcatggtgacaaagtcacaaaagtgataaactctcctttccactttctaatgttTCTTGCTTAAATGAGTATTCCAtgtaaaaatgattcactcactcgtatgggtgggttgggttttctcttcatgagatgctcatttgagcaagcaatgtttggaagtgggactatttaatatcatgtatgagttttatcttttgttataagaaaaaaagttgg
>NC_003075.7|+|14982300-14982565|23-43
tttattgtaccggtggctgatgAGGGACTTTGTGAATTTAGGGattttattatagcggtggctggctgatgagcgactttgtgaatttagggtctgtctgtcaatttggcgggctgtccatgggccaagcgtctttcgcaggtttttgggcccaagcctactaagtgccaggtccagcccattaagatcctatatcaaagatagggcacaattgtagtaaccaccctaatttcacaaagtctctcaataaccatgtgtgctccgca
>NC_003075.7|-|1523286-1523523|141-162
gcttcgtcattttatcaacacattcttaatatacaatacttctttttcatgcattaagccccttacaatgtcgagtaaacaaagcatgtgtccgctaatattgtcttcgagcttggtatttttgtattctgatacggtatTTGGGGACGACATCTTTTGTTGactcgatataagaagggggtttgtggaagaaattgtagtattatatatcaagaatggctctccaaaccatgttgct
>NC_003075.7|-|1523286-1523523|59-79
gcttcgtcattttatcaacacattcttaatatacaatacttctttttcatgcattaagCCCCTTACAATGTCGAGTAAAcaaagcatgtgtccgctaatattgtcttcgagcttggtatttttgtattctgatacggtatttggggacgacatcttttgttgactcgatataagaagggggtttgtggaagaaattgtagtattatatatcaagaatggctctccaaaccatgttgct
>NC_003075.7|-|1528114-1528390|223-243
ttcgtcattgtatatcaacacattcttaatatataatactactttttcatccattaaaccccttacaatgtcgagtaaacgaagcatctgtcccctggtattgtcttcgagcttggtgtttttttctagccaactccaagttctcgagttgatcattgtttgtattcttgagacattatttggggacgagatgttttgttgactcgatataagaaggggcttTATGGAAGAAATTGTAGTATTatatatcgagagtggctctctaaaccatgttctt
>NC_003075.7|-|1535406-1535681|179-200
ttcgtcactttatatcaacacattcttaatatacaatactactttttcatccattaatccccttacaatgtcgagtaaacgaagcatctgtcccctggtattgtcttcgagcttggtgtgtttttctagccagccccaagttctcgagttgatcattgtttgtattctgacacattatTTGGGGACGAGATGTTTTGTTGactcgatataagaaggggctttatggaagaaattgtagtattatatattgagaatggctctccaaaccatgttctt
>NC_003075.7|+|15660350-15660495|24-44
agtaaaaactctatgtgatgaaaTTATGAATGCTGAGGATGTTGttattacgagcaatgagatgtctttttttaaaaaaaaaaatttggttgcttgcttgcaagaggacatcttagcatcaaatttgaaaccgaaagctgactcaa
>NC_003075.7|+|18087185-18087462|101-121
tacaacatttctaccgtctatattggagtacataggccagtttagattaattctatttgttcggtttagtattggttagatcttataccacacttgtataTAACAGAGTAATTGTACAGTGtaatcattagaactttctcattcatcttaatgattacactgtacaattactctgttatatacaagtgtggtataagatctaaccaatactaaaccgaacaaatagaattaatctaaaccggcctatgtactccaatagtctagtatgtttgagtcag
>NC_003075.7|-|18485418-18485551|23-43
gtttgattcttcttagtaccagATGATGATGATGATGATGAAAcagaatcagtaagaagcttcttcttcttaggaggaggaggaagattggtttcatcatcatcaccagttgaatccagatctttcaccaacaa
>NC_003075.7|+|2625930-2626076|31-51
aggatattttttcctgggtttgaatgaacaTCATTGAGTGCAGCGTTGATGtaatttcgttttgtttttcattgttgaatggattaaaagaatttataccagcgttgcgctcaattatgtttttctaattttcaggaacacttaaac
>NC_003075.7|-|2789636-2789761|69-92
ttaacccatttaacaactcaacccatcaaatgaaatgagttatgggttgacccaactcattttgttaaATGAGTTGGGTCTAACCCATAACTcatttaatcataaactcatttgattatgagttgg
>NC_003075.7|-|369811-370032|157-177
tgagctgcgactgataatcatgaagaggctatttctgttgtggggaatgttgtttggatcgaggatatcataaacgcatacacatgtttatatgttatgatgcattatatgactgatgtaatgtacatatatatacatacatgccacatggtatcgTCGGACCAGGCTTCATCCCCCtcaacatgttaattgccttcaatcactctggagaaactacaaaac
>NC_003075.7|+|4889401-4889934|87-106
cggtcgcgatcgtagaagtgcgacaaataaatcgtaaacgttttgttgacttttgaaataaatgacaaagtttttgttgacttgtcATTTGAGTCATGTCGTTAAGtaggttaacataaaaaatttaagacgttaatgtctcgtttatctcctccgtaaaaacaaaacaacgttgtttattgaagctcgttttgtctgttgaaacaaatttaaaccctaaatcctcaaatcgatttcattatttatgattttgaggccaaggtgggtctgtgattttgagataatgatatcgatttggagatttaaggtttatatttgtttcaagagacaaaacgacgtcgttttgtctcttcaataaacaacgttgttttgttctaacagatcaaataaacaagacattaacaccgtaaaaaaattctgttaacctatttaacgatatgactcaaatggcaagtcaacaaaaactttgtcatttgtttcgaaagtcaacaaaaactttacgatttatttgtcttccgtgaaattcaagattaa
>NC_003075.7|-|5292606-5292840|73-93
gttcctgatgttggaatttttttgacataatagttttctggtaactttcagaccaaggccaaaccgaattgtCAGGTGGTTAGTGCAATGGAAagctggcaaaccgtatgagtataccatcttgtagtactctttaccagctttccaatgcactaacgatctgacaattccgttcagccgtttttgtcggaaagttaccggaaaactattatgttaaaaaaagttccaacacccg
>NC_003075.7|+|5321207-5321663|49-68
caaaaaatcacgaacttttataaatgacaaagtttatgttgacttttcATTTGAGTCATGTCGTTAAGtaggttaatataattatttcccggcgttaagttctcgtttatctcctctattagaacaaaacaacattgtttattgcatctcgttttgtctgttgaaacaaatttaaaccctaaatccccaaatcgatttcattatctgcgattttgaggtcaggtgggtttgtgattttgagataatgaaatcgatatagggatttaaggtttatatttgtttcaagagacaaaacgacgtcgttttgtgtcttcaataaacgacattgtttgttctaacagatcaaataaacaagtcattaaagccgtaaaaaaaattatattaacctatttaacgataggactcaaatggcaagtcaacaaaaactttgtcatttatttcgaaagtcaacaaaaac
>NC_003075.7|+|6412990-6413362|286-306
taaaaacttataacaaatgtaagaaagaaaaaataagtgacaagtaacaaacatgagaaaggtgaaacttgctgggatcgggaatcgaaagatccgaaagccagtctttagaggattctgaacgggctagtgaaagtaaacttgtgatgtgaccatattgtgcaatatgaatgtaagttggtggtgtggtcatctcacaaggtggctaagtcatctcacttattttcttaacgaaagcatcagcccgtttagcatcatcttcttgaagcttgcctttcgcatcttTTGATTCCCAATCCAAGCAAGgttcacctttttttttgccatgacctttacaaaatatccaaattttgtacaattgaatatttgttaa
>NC_003075.7|+|6412990-6413362|70-90
taaaaacttataacaaatgtaagaaagaaaaaataagtgacaagtaacaaacatgagaaaggtgaaactTGCTGGGATCGGGAATCGAAAgatccgaaagccagtctttagaggattctgaacgggctagtgaaagtaaacttgtgatgtgaccatattgtgcaatatgaatgtaagttggtggtgtggtcatctcacaaggtggctaagtcatctcacttattttcttaacgaaagcatcagcccgtttagcatcatcttcttgaagcttgcctttcgcatcttttgattcccaatccaagcaaggttcacctttttttttgccatgacctttacaaaatatccaaattttgtacaattgaatatttgttaa
>NC_003075.7|-|6786983-6787173|46-66
aaacataaagcaaatataactgagagataattatgagtgatggtcATGGCATGAAAGAAGGTGAGAattgcatcgtgaatcaaaacctccacaagttggatatcttgattttctgatcaacgcaattcttactttctttcttgctcctatcatcactgagtattttaatcataaatcatgtaaggttgaat
>NC_003075.7|-|6791281-6791490|70-90
ctctttttacaccataaagaaaataaagcaaatctaagtgagagataattatgagtgatggccatggcaTGGAAGAAGGTGAGACTTGCAtgaatcgtgaatcaaaacctccatgattatcactgcaagtcgtacctttttcctagccatgataatcactgagtattaaatcttagatcttgtactatttaatagtttttacatagaggt
>NC_003075.7|-|7102441-7102652|61-81
aataaaaagtgagagctcaaatccaaaaagttactaggccttgtttgtttctccatccatATGGATCATCTAGATGGAGATgaaaaatgatgtttgttttttacaaattaacagatcatttagatgaatcatttggatgttccatgtgaatgactttgtaaatttaggctaatttgtgaaactcatttggatggacttggtagaaccatttg
>NC_003075.7|-|7161833-7161983|34-54
atgcacttgctagcttacttcaccgaatcatatTGACTGCATTAACTTGATCGTtggttgttaagatggatatttgtcttaacaaccaacgatcaagttaatgcagccaatctgatcttcttattaaggtgtcatgatcttcttatggaga
>NC_003075.7|+|7844476-7844708|137-157
caaaacaaaacactaaataaataaaaagaaaattatatttacacgtgtcaaaatctgagatcgataaatttaactcgtggcacgaccctgtgagttactaactttgaaaaccatagcatagttttcaaagttagtaACTCATAAGATCGTGACACGTggtaaatctattgattttagattttgatatgtgtaaaacaaaattttcatttttatatagaaaaaaataattgtaa
>NC_003075.7|+|7845687-7845947|70-91
cgtacgtagctttctccacgttttagatagtgttatgtatttatttcttacctatagaaacctgtcagcTAAGATCCGGACTACAACAAAGcacgtctactctactatattcttttgcgataatcaatagattcttctaacatcgtaaaggaagacaaaagagtatacatacttagttgtcgtcgtatctttgttgagaagtttctaaatggcacatagaaagtacataaaactatatgaaaccaaggagaaatcaatgaa
>NC_003075.7|+|7846577-7846919|259-279
taattctcagatattcttgactcataagatgtagaaactagagaagagtttgggggaaaactctttcttatgtcttgttgatctcaatagcattgatacaatgtatatatatgcaatttagaatatgtttttcctaatttgaataagaaatagataaacatgaataagtatatatatatttcctatttagaatatttatttattcaaattaggtgaaacataatctaggttgtatatatatatgttataccaatgcgaTTGAGAGCAACAAGACATAATaaagagttttcgaaaacttttttctagtttctacataagaggagatctgacaactggaataaag
>NC_003075.7|+|7846577-7846919|68-88
taattctcagatattcttgactcataagatgtagaaactagagaagagtttgggggaaaactctttcTTATGTCTTGTTGATCTCAATagcattgatacaatgtatatatatgcaatttagaatatgtttttcctaatttgaataagaaatagataaacatgaataagtatatatatatttcctatttagaatatttatttattcaaattaggtgaaacataatctaggttgtatatatatatgttataccaatgcgattgagagcaacaagacataataaagagttttcgaaaacttttttctagtttctacataagaggagatctgacaactggaataaag
>NC_003075.7|-|7878165-7878581|364-384
aacatttagtttctattattttcgactcctacaacaaactttcaccatacaaaataatgaagaaaacacccaaaaaggtttgaatgtgtgaggttagtctcatttttaaaatagtgacttgttttttttaaaatgttttttaagaatgttttttcagctttttattttattttaaacctaaaggtagcgtgactattgtggagaaataaagaaacataagaaaaaatatttttggtttatagtaagatgttgttttaaaatatatatttaaaaacaatgtcactattttaaacggaatatagacattttctattaatgagattaacgtcgagcatttgaatttctagatttttttctaagttaTTTTGTATGTTGAAGGTGTATtgtaggaatcggaaacatcaattttcaagattt
>NC_003075.7|-|7878632-7878780|31-51
atatttttttcccctgggtttgaatgaacaTCATTGAGTGCATCGTTGATGtaattttacttattttattccattgttgaattaattaaagaagtatatatcagcgttgcattcaattatgtttttctaattttcaggaaatacaaaaa
>NC_003075.7|-|7882745-7882909|41-62
gttccccttcaaattaattagtactaatttttcgagcacaTGACATCCAGATAGAAGCTTTGttaaacgtcatcaaagtcaagatttggtataaacgtttaacaaacttctatttggatgtcatgtgctcgaagagttagaactatttaatttgaagcagaacta
>NC_003075.7|+|8336146-8336393|157-177
caaatagtatccaacatctgtttatcctaaacatcctattaagtttttatgctgaaacaaagctcaaagctcagagctaaggcgcttatcttctttgatattgcatggagtatgcttctacttctctaggagatgcgttttatggaaatatcaaagAAGATAAGCGCCTTAGTTCTGaagataagcgccttattcacaaaatgcataaggttgtattctttgttaggtttatccagctctaaacaaag
>NC_003075.7|+|8460496-8460682|41-62
gttggttgcgttagcttctctagtatatccgtttcacagtTTTTCCTCTGTTGAATTCTTGCactagctttcatatgggccatattaagttacatgtgggtgggtgccgtaacagtgcagcaaccattctgctagcttgtgcaagagtttaaaagtggtgaaacttttatttggataatcgaattgg
>NC_003076.8|+|10943882-10944082|42-62
tgattaaaaatttaaagtaatcaatttagatatgtgagaaaACCGGTTGGAACTTGCCTTAAccaagaaaagctacaaaatattttttttctgacaaaaaaaagaaaaagaaaatcgattttgtggttttcttggttaagccaggttcaaaccgatttacatgcatgtgttggatgtgtgaaaaaatcaatgtgccgttac
>NC_003076.8|-|1188187-1188321|91-111
gctcatctgtcgttgtttgtaggcgcagcaccattaagattcacatggaaattgataaataccctaaattagggttttgatatgtatatgAGAATCTTGATGATGCTGCATcaacaatcgacggctacaaatacc
>NC_003076.8|-|1188187-1188321|25-44
gctcatctgtcgttgtttgtaggcGCAGCACCATTAAGATTCACatggaaattgataaataccctaaattagggttttgatatgtatatgagaatcttgatgatgctgcatcaacaatcgacggctacaaatacc
>NC_003076.8|+|13611778-13611952|31-51
aaggagaagatgaagatcctggtcatacttTTCCACAGCTTTCTTGAACTTtctttttcatttccattgtttttttcttaaacaaaagtaagaagaaaaaaaactttaagattaagcattttggaagctcaagaaagctgtgggaaaacatgacaattcagggttttactccatt
>NC_003076.8|+|13611778-13611952|127-147
aaggagaagatgaagatcctggtcatacttttccacagctttcttgaactttctttttcatttccattgtttttttcttaaacaaaagtaagaagaaaaaaaactttaagattaagcattttggaaGCTCAAGAAAGCTGTGGGAAAacatgacaattcagggttttactccatt
>NC_003076.8|+|14099717-14100225|301-321
ttaaactatatagatataggaacaatgttgtggtctttcgatgagagaatgtgcttggggacaattggagcagtttgactcccttacggttagtatgacggtttgaaagtgaaagaactttggtatgtttctagaaagtaaataaatgaatccaagtttcgagcacactgtctttacactagtgtggcagcccaccaaataaccattgtgattgttcataaagtgttaccttcatattttgcaaaacctcttaaccaatcacgagtgcaaagtagagtttgaacatttcatttaacaatcACAGTGGTCATCTGGTGGGCTgtagaatttatcactatgcccaccaaagtaaagatggtgtgctcaaaacttggattcgattactttttcgtcaaaacataccaaagctctctcacttttcaaacttcaaaataacagtagtaagggaatcgatctgtaccaattgtactcaaacacactctctcatccaaaactcaccactctttcta
>NC_003076.8|-|14946651-14947189|91-110
cgatttaatcttgaactctacggaagacaaataaatcgtatagtttttgttgtttttcaaaataaatgacaaagtttttgttgagttgtcATTTGAGTCATGTCGTTAAGtaggttaacagaatttttttacggcgttaatgtctcgtttatctcctatgttagaacaaaacaacgttcttcattgcagctcgttttgtctgttgaaacaaatttaaaccctaaatccctaaatcgatttcattatctgcgattttgaggtcaatgtgggtctctgattttgagataatgaaatcaatttgggaaattagggtttatatttgtttcaaaagacaaaacaacgtcgtttcgtctctgcaataaacgacgttgttttgttctaacaaagtaaataaacaagacattaacgccgtaaaaaaattttttaacttatttaatgatatctcaaatggcaagtcaacaaaaacttgtcatttatttcgaaagtcaacaaaaacttgtcgatttatttgtcttctgtaaagttcaagattaaatcgt
>NC_003076.8|+|15758085-15758212|27-47
cgattacacttatagtaaaacttagaAGAAGCAAAATGACGACTCGGacaacaataatacaaaactaatacttattgttgtcggagtcgtcattttgcatcttctaagttttactataacgttcgaaa
>NC_003076.8|-|15870570-15871020|133-153
ttgctctcattttttttttttcgtccattatgagtattaattatggttagggaatcttacagaatgaaaatgaaggtgtgaatggattgtctcatctaaagccttgaatgtgggaaaaaggccattgttgttCAGCCAAGGATGACTTGCCGGtagcttgtattatgattactctatattcgatttatattatggagatgatggtttatatatatttacttatctacatagttttagttgattttttttcgtacgtaatataatacgaaaaagtatttacttatttatatatgtgtgttggggcaagaagtgtaaccaagctagcccggcaagtcatctatggctatgcaactgtctcttcctctcattctaggcttacgatgacacgtaaaaaatcccaaatatcactaatatgatatgaatatggatgacttattttatggggatggtc
>NC_003076.8|-|15891559-15891893|249-280
gcttatgtctggccatgtatgcccaccatacagatttccatacggtagaagaaagtatcacctatctcaactccaggattggaccagtactaggctcatcatagttaagccacaatccacgattcctcatcagctataaaagcaaaaccttcatatctatccttgtttctaaaccagtctcatagatatgaaggctttgtttctgatgaaggattgtgggattgttgcttaacactgatgagcatattATTGGTTCAATTCTGGTGTTGAGATAGTTGACacttcttataccgtatgaaaacatgtgtggtgggcttagacaaccatacacatgc
>NC_003076.8|-|16157803-16157968|38-58
cttcaattcatcaatcatcatcatctattcttactttTCAAGGAACGGATTTTGTTAActaaatgattcacacccttgaagaaacacgatctcgtgtgaatcatttcgttaacaaaatccgtctttgaagagtaagtatattgtgaaaaagaaaagtggtgacgtt
>NC_003076.8|-|16157803-16157968|112-131
cttcaattcatcaatcatcatcatctattcttacttttcaaggaacggattttgttaactaaatgattcacacccttgaagaaacacgatctcgtgtgaatcatttcgttaACAAAATCCGTCTTTGAAGAgtaagtatattgtgaaaaagaaaagtggtgacgtt
>NC_003076.8|-|16409784-16409882|57-79
ttcatatttattgacaaaagtatctttcaaagaccttcattgttcttgaaattcgaCGATGAAGGTCTTTGGAACGGTAaatggtaattggttgtttat
>NC_003076.8|+|16649974-16650158|23-42
caatttcttaagatttgtgttaGTGGGTTGCGGATAACGGTAgccggtaggcacagatccgatatcctaaaatttggaatacataaattaggatccattagatccgtcaacatctgcaagtaattatttatattacatgcggatccgacatccgcaacactacgataataatatttaatattttg
>NC_003076.8|-|16660449-16660660|172-192
gatgttgagttggtggaggaagagagctttcttcggtccactcatggagtaatatgtgagatttaattgactctcgactcattcatccaaataccaaatgaaagaatttgttctcatatggtaaatgaatgaatgatgcgagagacaaattgagtcttcacttctctatgcTTGGACTGAAGGGAGCTCCCTatttttatctttctcagagt
>NC_003076.8|-|16775500-16775682|139-159
cttcagtgaagcttttccttttgaggggaatgttgtctggcacgaggcccttaacttagatctatatttgattatatatatatgtctcttctttattcattagtctatacatgaatgatcattttacggttaatgacgTCGGACCAGGCTTCATTCCCCtcaattatatcgcttcgatctttc
>NC_003076.8|-|16775500-16775682|27-47
cttcagtgaagcttttccttttgaggGGAATGTTGTCTGGCACGAGGcccttaacttagatctatatttgattatatatatatgtctcttctttattcattagtctatacatgaatgatcattttacggttaatgacgtcggaccaggcttcattcccctcaattatatcgcttcgatctttc
>NC_003076.8|+|17516281-17516425|98-118
tctctgtctttctgagccaaaagttcaggtgaatgatgcctggctcgagaccattcaatctcatgatctcatgattataacgatgatgatgatgatgTCGGACCAGGCTTCATTCCCCtcaacttacacgttttgcttctcaatc
>NC_003076.8|+|17985830-17986015|52-72
aggacgatctaaaccaagatggaacggtcgagatgactaaccgatattataGAAATAGCGAAGATATGATTAtagaagaatcaaccatcttttggtttcttcttgatttttctataatcatatcttcattattttcataatattggttaatcatctcgaccgttcgaactttgtttaggtcgatct
>NC_003076.8|-|19009074-19009202|88-108
tatacatataatagtttgtcgttatgcctggctccctgtatgccacgagtggataccgattttggttttaaaatcggctgccggtggCGTACAAGGAGTCAAGCATGAccagaagcatatggtaactca
>NC_003076.8|-|19009074-19009202|25-45
tatacatataatagtttgtcgttaTGCCTGGCTCCCTGTATGCCAcgagtggataccgattttggttttaaaatcggctgccggtggcgtacaaggagtcaagcatgaccagaagcatatggtaactca
>NC_003076.8|-|19499035-19499553|441-461
attctttgttacgtttatgtcttgttttcgatttcatcatttttctctattattatgaattccacatcttgtctaccaattgttttcatttaaagattttgattcttatttagatttttcacaatctattttggttcacagattagttaagcattattgtcttcacctacacgtttataattgcatataattttatttaaataatatgttatatcagagacaagttcatatcgaatgagtaataaaatcagatcaggaacaaattcagatcgaatggtagacaagataatatgatataacttgattttttggttattttgcaatagaaagaaaaaaatcaataaatcgggtcggagaagacaataatgctcaactaatctgtagaccaaaatagatggtgaaaaatctaaataaaattcgaaacccttaaatgaggacaaTTGGTGGACAAGATCTGGGATtcatgataattttgaaagatgatgaaatcagagacaaaatctagacgcaacagagaat
>NC_003076.8|+|19566940-19567104|99-119
tcaagcgaaaatgatccaaagttgtcaccgttagtctttcactacgatgacttattgttgtgttaccaaagaaaacataaggcttgtgttgtctttggTAACGCACAACACTAAGCCATcgcagttacagacaacaaaatggcacgttcaagaaaagaaaaaaga
>NC_003076.8|-|20554861-20555073|79-99
gtatctctatcgagtcatgtttgttgttgttgttgttattatgttttgctttcgttaatgtcatgtgttctgttgttgTTGGTGTTATGTGTAGTCTTCcatgtgaaatatcacatagaagactaaacataacatcaacaacaccaaaacacatggcattaacgaaagcaaatggaagacaatggaattttagttaactcttattttcttctt
>NC_003076.8|+|20632494-20632657|90-113
ttaaattattatttaaatggttaacccatttaacaattcaacccatcaaatgaaatgagttatgggttagacccaactcatttaacaaaATGAGTTGGGTCTAACCCATAACTcatttaattataaactcatttgattatgagttgggttgggttgggttaccc
>NC_003076.8|+|21161486-21161672|124-144
ttaagcctaattttgaagatgaattgtcagtataaatctttgatctgatactctattagttagtatgtgaatttctttttaacaattttcttattcatgcgagagctatcaataagtattagaACAAAGTTTTATACTGACAATtcaatcttacctgattttcaaaaaaaagtatatcttgaaattt
>NC_003076.8|-|21395525-21395649|85-105
gcttttatttttttctggtcgatcgaagaacatcaaattagaatgtgatgcaaaacttagactcctaacatttgcaacacaatcTAATTTGGTGTTTCTTCGATCtgggttcgtcttcgcaaaat
>NC_003076.8|-|21395525-21395649|26-46
gcttttatttttttctggtcgatcgAAGAACATCAAATTAGAATGTgatgcaaaacttagactcctaacatttgcaacacaatctaatttggtgtttcttcgatctgggttcgtcttcgcaaaat
>NC_003076.8|-|22251802-22251941|95-115
tcatcttttcttttaatctcaaaaactggacccctcttaattagatctctaatttgttttctttcttctccaaaatttgacaaagaaaagaattGATCTTTTGAGAGGGTTCCAGttttttttctctttcgtcttctcca
>NC_003076.8|-|25230548-25230687|24-44
catggtatgatgcctcttctttcTAAACTAATCACGGAAATGCAaaaattggatactacactatcaacttttttcttttgttctctttatctcgtgaatttccatttaatgagtttagttataatgtggaacagaaactt
>NC_003076.8|+|25504778-25504939|105-125
cttattcttcttatagtgaagcgatttagggtttagaggaatgttgtttggctcgaggtcatggagagtaattcgttaacccaactcaaaactctaaatgattcTCGGACCAGGCTTCATTCCCCtcaacctattttatcgcatttttcagaaaatcttttc
>NC_003076.8|-|26411560-26411692|79-99
aaacagatacactatgtttccgagagagtccctctgatattggcctggttcactcagattctcttttactaactcatcTGATTGAGCCGTGTCAATATCtcagtcctctctcgtcgcttctctcgtattttga
>NC_003076.8|-|26411560-26411692|38-58
aaacagatacactatgtttccgagagagtccctctgaTATTGGCCTGGTTCACTCAGAttctcttttactaactcatctgattgagccgtgtcaatatctcagtcctctctcgtcgcttctctcgtattttga
>NC_003076.8|+|2838615-2838793|123-143
cttgattaattcattgttgtgcgatttagtgttgagaggattgttgtctggctcgaggtcatgaagaagagaatcactcgaattaatttggaagaacaaattaagaaaaccctagatgattcTCGGACCAGGCTTCATTCCCCctaacctacttatcgcttttcgcccactttctttct
>NC_003076.8|+|287564-287756|153-173
tgaaggtgtgtgatgagcaagatggagaagcagggcacgtgcattactagctcatatatacactctcaccacaaatgcgtgtatatatgcggaattttgtgatatagatgtgtgtgtgtgttgagtgtgatgatatggatgagttagttcttCATGTGCCCATCTTCACCATCatgaccactccaccttggtg
>NC_003076.8|+|287564-287756|23-43
tgaaggtgtgtgatgagcaagaTGGAGAAGCAGGGCACGTGCAttactagctcatatatacactctcaccacaaatgcgtgtatatatgcggaattttgtgatatagatgtgtgtgtgtgttgagtgtgatgatatggatgagttagttcttcatgtgcccatcttcaccatcatgaccactccaccttggtg
>NC_003076.8|-|3311942-3312090|97-117
caatggcaagtatcatgttcgttgaccatcaatacattcgtaatcagaccaaatccaagagctatacggattgttgccatgtgtatagctcttggaTTTGGTCTGATTACGAATGTAttgatggttgacatgtaattcgtcaaaacgtt
>NC_003076.8|+|3802694-3803082|240-261
gtagagtgaaaaaccgccatttatttttaatttggacgtttaatacctctagtatttaatttggaagaaaaataccttaattaattttggttacctatcaaaaagttggtataatcgtacctccgagttaacttccgtcaactaccctaacggaaacatattcgtataatcaagaaaagcgattgtacttatttacataattaacatgagttaagttttaaccacagttaacaattccgTTAGGGTAGTTAACGGAAGTTAactcgaaggtaagattataccaactttttaaaaaacgaaagttttaataagtaaccaaaattaactaaggtgtttttcttccaaattaaatagtagaggtattaaacgggaaaattaaaagtaaatga
>NC_003076.8|+|400338-400544|127-147
tcaccattaacataaaacaacaacaacacgaagaagaagatgaaggtacttgatgatgaacgggtaatctgcatcctgaggtttaaaaccaattaagcatatacatatgcgaatgtatagtttttaATCCTCGGGATACAGTTTACCtcttccttactcaagaaaacacttagctttaacggttttggagaaagaagaagcatcgaa
>NC_003076.8|+|400338-400544|65-85
tcaccattaacataaaacaacaacaacacgaagaagaagatgaaggtacttgatgatgaacgggTAATCTGCATCCTGAGGTTTAaaaccaattaagcatatacatatgcgaatgtatagtttttaatcctcgggatacagtttacctcttccttactcaagaaaacacttagctttaacggttttggagaaagaagaagcatcgaa
>NC_003076.8|-|4479377-4479611|143-164
atgatgatatggatgaagataaaactttcagattgcacaagagaatatgaaaaagtattaacacaagccttatagcttggcaatctcatgtcaaataaggaaaagaagaggaacccaaggtatgtttctcatctaccttcttTGACATGGGACTGCCTAAGCTAaaggcttgccatgttatcacatccttctttcatttcgtcgcaaccactttatccttatcatcttctttgtc
>NC_003076.8|+|4691002-4691157|32-52
tcaatatatcatgaaggtagtggatctcgacAGGGTTGATATGAGAACACACgagtaatcaacggctgtaatgacgctacgtcattgttacagctctcgttttcatgtgttctcaggtcacccctgctgagctctttctctaccgtccatctttta
>NC_003076.8|+|4691002-4691157|106-126
tcaatatatcatgaaggtagtggatctcgacagggttgatatgagaacacacgagtaatcaacggctgtaatgacgctacgtcattgttacagctctcgttttcaTGTGTTCTCAGGTCACCCCTGctgagctctttctctaccgtccatctttta
>NC_003076.8|+|5169970-5170151|29-49
tcagctcgtcagacaaaatcgatctgggATGAATTTGGATCTAATTGAGcaaaaaattgtgttttttcaatctattgaatttcacatccttaaacccttgcatattcaatctattgaatttcgcatatttttcctcaaatttatccaaaatcatcccaaatctattgtgacgggttgaaagt
>NC_003076.8|+|5169970-5170151|128-148
tcagctcgtcagacaaaatcgatctgggatgaatttggatctaattgagcaaaaaattgtgttttttcaatctattgaatttcacatccttaaacccttgcatattcaatctattgaatttcgcataTTTTTCCTCAAATTTATCCAAaatcatcccaaatctattgtgacgggttgaaagt
>NC_003076.8|+|6925985-6926466|288-308
ctcattagaagacaaatcacattaattaacaccgagaaaaatgttattttatacctgaactttcaaaaagtggccaaattaaccgtgaatttttgaaatgatcgttttatacctcaacaaaaagttgacttctaatttaacctataagttatcgttgacccggccaaatcgactcaccattaacacttcttaacagctctcctaacagcgtaactaacaactgtttttgtccttaaaccaacaataacggctgttaggccatgttttgtaacggctgttaggaacgcTGTTAAGGAGTGTTAACGGTGagtatatttggccgggtcaacgacaaattataggtcaaattagaagtcaacgataaattataggttaaattagaagtcaactttttgttgaggtataaaacgaccatttcaaaagttcacggttaatttggccattttttgaaagttcaggtattaaataacatttttcccaat
>NC_003076.8|-|7122546-7122708|123-143
ttgccatgctcaaatcttctaaaattatgtccttcctgccatattatatttaggaaaaaataatatcgtattatacatataaacagaagcctcttaaataattttttcctaaatatataataTGGCAGGAAAGACATAATTTTtattacaacaatggaaaatt
>NC_003076.8|+|7168850-7168989|30-50
cattattggtggtatcttaaccaaattttTAAGTTAAGATTTGTGAAGAAagagcttttatataagagtttttaggcttatatttaaattttttcttcataaatcttagctaagatttggctaagatactaccgataatg
>NC_003076.8|-|7478549-7478693|102-122
catcaaatgaaatctttaacttcttttacctcaatcagcatcactaatcttcatagttgttaccaacgagctgttggcccaatggtaaatctcctaggtagATGTGCTGATTCGAGGTGGGAgggatattttctccaaaaataga
>NC_003076.8|-|7740578-7740728|33-54
atgatttatgaatgaggaaagagtgaagtcgcTGGAGGCAGCGGTTCATCGATCaattcctgtgaatatttatttttgtttacaaaagcaagaatcgatcgataaacctctgcatccagcgctgcttgctcttcatgacttttgtttaatt
>NC_003076.8|-|7740578-7740728|99-119
atgatttatgaatgaggaaagagtgaagtcgctggaggcagcggttcatcgatcaattcctgtgaatatttatttttgtttacaaaagcaagaatcgaTCGATAAACCTCTGCATCCAGcgctgcttgctcttcatgacttttgtttaatt
>NC_003076.8|+|8527449-8527669|144-165
cagattgatgtacattcttgcccaacggagtagaattgcatgaagtggagtagagtataatgcagccaaggatgacttgccggaacgttgttaaccatgcatatgaataatgtgatgattaattatgtgatgaacatatttctGGCAAGTTGTCCTTCGGCTACAttttgctctcttcttctcatgcaaactttccttgggatattctaccttttcattca
>NC_003076.8|+|8527449-8527669|63-83
cagattgatgtacattcttgcccaacggagtagaattgcatgaagtggagtagagtataatgCAGCCAAGGATGACTTGCCGGaacgttgttaaccatgcatatgaataatgtgatgattaattatgtgatgaacatatttctggcaagttgtccttcggctacattttgctctcttcttctcatgcaaactttccttgggatattctaccttttcattca
>NC_003076.8|+|9022816-9023346|453-473
gtcgaaaacgacgtcgtttcacgaaacaataaaatccccaattcaattttgaaatccctaattctatcatcttcttcactcttcttccatagctaattgaaatcccaaattcttctatcttccatatcttcttctatcattttctttaagtttgatttcgaaatctctaattttatcatcttcttccattgtttgatttcgaaatcctaattcttccatcttcatccatctttctagctccgtcgattaccaagtatctcctccatgtgaatatacttataccaaaagtggtccacgtgaggaagaatcttcacagctcaatcccaaacgttcctcgcatggttgacgtctttgttccatagcttcattaagcaaccatggatgataaaagatgatatgaaagctatggaagtttgattaagttagaagatggacgaattagggattgaagaTGGAAGAAGATGATAGAATTAgggattttaaaattgaattggggattttgctgtttcattttatatgaaacgacgtcgt
>NC_003076.8|+|9098771-9098936|106-126
ttaagtcttttcttggagaaatgtcttggttaaattcaatatatatagtccaatctattgaagtactagtacaccagctctaataagctgatgtgggtaagtagtTCAATAGATTGGACTATGTATattaaatttgactaagagataaactagagaatgggaataa
>NC_003076.8|-|9362539-9362675|21-42
atgacatatgtcattttgttGTGTGATGATGTGTCATTTATAcggagagagttaaccaactttcatatatatgatttggcttagttcccaaattataatgaattacatagttcatattaattaataaaaattagctt
>NC_003076.8|-|951318-951449|90-110
aaaaatattttggtttcgatgtggtgtcgggggaccgttagggaatgatagaccgtgaccccattcacgggcaatctctaatattcataACCCCGATGGTTATCCTCACCactaattattctattatatatt
>NC_003076.8|+|9789562-9789686|81-101
agagatggcacgacttggtaccaaatacgagtcgaactcttgtcctgaagtgtagaggcctaaaccagtacacaaccaacTGGACAAGGTTAGATTTGGTGgaaagcctgcctgttggtattact
>NC_003076.8|+|9852654-9852795|94-114
gagagaaagtaatgggtgagtaacacttgatggagaagcagggcacgtgcgaacacaaatgaaatcgatcggtacttgttgatcatattttcgCACGTGTTCTACTACTCCAACacgtgtctctccccctccccgaggatgc
>NC_003076.8|+|9852654-9852795|31-51
gagagaaagtaatgggtgagtaacacttgaTGGAGAAGCAGGGCACGTGCGaacacaaatgaaatcgatcggtacttgttgatcatattttcgcacgtgttctactactccaacacgtgtctctccccctccccgaggatgc
