# Supplementary material for: AmiR-P3: An AI-based microRNA prediction pipeline in plants
Source: PLoS One. 2024 Aug 1;19(8):e0308016. doi: 10.1371/journal.pone.0308016 (PMC11293646; doi:10.1371/journal.pone.0308016)
Supplement: S1 File — The compiled positive and negative datasets employed to train and test the implemented classification model. (ZIP) [file pone.0308016.s004.zip › S1_File/C.sinensis/C.si_Negative.txt]

>NC_023046.1|+|10076205-10076403|130-149
tgaatgtggaagccctgaagaaaaagcttggtatggaaggcaaggaagtgattggatacccggagcttctagaagcatgctccagcatgggtgttgccagaactatagatgaagccaatgcttttgcacGTGTTCTTGATGATGCTGGTgtcgtccttctctttcgtgacaaggtctatcttcatcccgacaaggtata
>NC_023046.1|-|10151920-10152089|118-138
taaacataagatacctcagcaactatgttgacagttgctgaagcagtggacatagcctttaccatatttgtcaatgaagctactcgggctgataatgttgtcaaagcatctacattgTGAACTCATGCTATCCCTTTTgttgtaacttgtctgatcgatggccactggta
>NC_023046.1|-|11819513-11819652|29-49
atactaccatcgctggacgtggatatcaTCTGCATGCTATCCCTTTGTTcaacagatcgagtaacagtttcttgttgcgtatactgcaacaagtaagaacttagttcagctttcgtgcctaaattaaacttgggaacatg
>NC_023046.1|+|12060629-12060873|51-70
atattgtcgcccgtgatcatcttgatgtttactccagcatattgacaatcTTCCACGGCTTTCTTCAGCCctggacgacacggatccttaattccaagcagtcctaataggatcaagttttcttcatttagctcttcttctggaactggaacttgtttgtgagcaaaagcaaggcactgcaggctacctgctgccataccttgaataatttgctcaaatctttcccttgcaccaacctctaaatg
>NC_023046.1|-|13183880-13184089|51-70
tcaccttccaacgcgttttgtcaccctaggtcgtttatttttctgtatacTTCACTTCTCTTATCGTTACttattgggttccttaaccttgtttattctttcagagtcgtggggcctgatcaagaaacttgacgacgatctgttgctgaaggtggaaactgctctggtgaatacgtctacctgtcaagatctcatgtcgtcaacaaatct
>NC_023046.1|-|14590120-14590320|51-71
ttcggtgatagccaaggttcagcacaagaatcttgttaggcttttaggctGCTGCATAGATAAAGATGAGAagattctgatctatgagtacatgcctaacaaaagcttggacttctttctttttggttagtgttttgcaattttttcttattctcacatattccttacttcaaattttattcatacatttgtttaaactac
>NC_023046.1|-|14798426-14798565|31-51
agcacaagaatcttgttagacttttgggctGCTGCATAGATAAAGATGAGAagattctgatctatgagtacatgcctaacaaaagcttggacttctttctttttggttagtgttttgcaattttttcttattcttacata
>NC_023046.1|-|14800147-14800341|125-145
aaaggagatgagatagctgtgaaacggctttcaggaagatctggacaaggattgcgagagatgaaaaatgaggcttcagtgatagccaaggttcagcacaagaatcttgttagacttttgggctGCTGCATAGATAAAGATGAGAagattctgatctatgagtacatgcctaacaaaagcttggacttctttctt
>NC_023046.1|+|1542926-1543174|176-199
agagagaaattatcttaatttgataaggaaattaacaaataagaggaagataagagaatctacggtaacaaataaatgataaattctaatttttttagagagaaaaaagagtaaaaaatgtactaagggagcgtttacattttggattgaaatggtaatcctatgattgagagtgTAGAGTAGGAGTGGGAGTAGGTTGtttacttacactggaataaaaacatggaatggagattagaatccaattta
>NC_023046.1|+|1577527-1577742|51-74
atggagcgtttacattttggattggagtggtaatcctatgattgagagtgTGGAGTGGGAGTGGGAGTGGGAGTgggagtgggagtagattgtttacttacagtggaatggaagtatggaatggagattagaatccaatttatgtatttactttatcttggatttggagtaaataatttcaaattacaattttaccgttatttaaaaaattatagc
>NC_023046.1|+|16128991-16129268|226-245
gcatttaatagttattaaatatcatatatagagaaaggaaaaacgaagtgacaaagagattgagaatatgaaagcagaggcggaaaagagttttttttttttttttggtttacttttttttttttttttttgacaagaaaatgaaactttcattcaaacgcaaaagagtacatcaggtggaaaattatccttccatgtgacagtttctgagcttctcaaagctctTTTAGCAAGAGAGTGAGCACaactattacaacatcttgggacatgttgaattg
>NC_023046.1|-|16252034-16252244|145-168
cataaattggattctgatctctattccatgcttccattccagtgtaagtaaataacatactcccactcccactccacactcctaatccaaggattcccactcctcaggattcgcactccaatccaaaaagtaaacgcagtataaGAGTGTGGAGTGGGAGTGAGAGTAagttatttacttacactggaacaagagtgtgaaatatgaatca
>NC_023046.1|+|16252041-16252232|129-152
tatttcacactcttgttccagtgtaagtaaataacttactctcactcccactccacactcttatactgcgtttactttttggattggagtgcgaatcctgaggagtgggaatccttggattaggagtgTGGAGTGGGAGTGGGAGTATGTTAtttacttacactggaatggaagcatggaatagagatcaga
>NC_023046.1|+|18412022-18412325|105-125
acacataacaagagttagaaaaatgtaacatattaacataacatatccaatggccatgccatcttccaatttggctccatactgcatgtttattgtcagtctctCTTATAAACCTCTGCATCTTTtaaaatctggaccaacaatccaatgtacaacgtattgcgaaaaggggaaataaaatttttaaaaaatgcacacattattagcatttggaggaaaggtgaattttatttttagtacaagttgtgtacccatgagagcaactccatcttccaaactaatgttcttctgaaggaaaacctca
>NC_023046.1|+|1846777-1846975|139-159
aaataacctagtgctttggccaatgcctttgctttatcccgggtgtggagatgtgcggtgatgagagcattataaacagaagggtcaggccggcacccactattacgcatctcagagaaaagccacatggccaacctaGTTTGGCCCTTCTTCCCCATAactgctattaacttcgaataaataccagtatcagcaatgt
>NC_023046.1|+|19967399-19967641|31-50
ccatgagaaggacctacactactagagggaCCTAAGAAATCTGTGGGTATtgacacgttgaggcctgaatcccctgattcttcatcaccctcatcaacaattaactttcttttccggtttgacatatcnnnnnnnnnnnnnnnnnnnnnnnnnnnnnnnnnnnnnnnnnnnnnnnnnnnnnnnnnnnnnnnnnnnnnnnnnnnnnnnnnnnnnnnnnnnnnnnnnnnnnnnnnnnnnnnnnnn
>NC_023046.1|+|19970618-19970812|136-155
tggttctcaccagagcccgacgcaggtccacctctattccctacaagctctagttcgggagagggagagacaaccaagggtcgtgggtattcaagggtatccctcccatgagaaggacctacactactagagggaCCTAAGAAATCTGTGGGTATtgacacgttgaggcctgaatcccctgattcttcatcaccc
>NC_023046.1|-|20169056-20169235|104-124
ggattggaggccaaggaaatggcacttatgttatcacaccacatgcgaggacaagacagaggaatatgtaagtctttgaacaaagatcgaatccaagataaagTAGCAGCTGTATATGCAAGCTgtctgtactcagcctcaatactggaacaagaaacccctttttgcttcttagaactc
>NC_023046.1|+|20638326-20638452|29-52
gggagtgggaatcctaggattgggagtgTCGAGTGGGAGTGGGAGTAGGTTGtttacttacactagaatggaagcatggaatggagatcagaatccaatttatgtgtttactttgtcttggattggg
>NC_023046.1|-|21000047-21000230|51-71
aaaaagtcactttcatatataccttaagagcaggctcgtcccagcaagggAAACACCGCCTTGCATCAACAgcttcaaattgtgtaactgccatatttttcttcacttctttctccacataagaactgttaaagttcagagagcaaagaagtacctgaattagattttctctctacttaaaaat
>NC_023046.1|+|21134427-21134564|89-108
cgaactttttagtattttctctgagcccagcttcggaagatgggtcagaccatagaacatcactcaataaatcattttcaggcacatcTTCAAGAAATCTGTTTACTTtagcaaactcccttaaagaacccaaagata
>NC_023046.1|-|21841108-21841308|52-73
ttaccggttgaacttgaacataaaccattttgggccattaaagcttttaatTCAAATCTTGATGATGCTGGTAatgtgcgtaatttgcaattaagtgaacttgaggaattaaggaatgatgcatatgagatttctagaattattaaggcaataaccaaattttttcatgacaaaagaatttttcggaaaacatttgaaatt
>NC_023046.1|-|21841118-21841296|40-60
cttgaacataaaccattttgggccattaaagcttttaatTCAAATCTTGATGATGCTGGTaatgtgcgtaatttgcaattaagtgaacttgaggaattaaggaatgatgcatatgagatttctagaattattaaggcaataaccaaattttttcatgacaaaagaatttttcggaaaac
>NC_023046.1|+|21841211-21841400|28-48
tcacttaattgcaaattacgcacattaCCAGCATCATCAAGATTTGAAttaaaagctttaatggcccaaaatggtttatgttcaagttcaaccggtaagtggcaagatttttgataaataaggcgatagggtgacatttctaaacatgttttaaaagcagtacgatatgcccaaagtgcatcagttagtc
>NC_023046.1|+|22013881-22014043|40-60
actctgttaaagaagataaaccagatagtaatggtggcaATACCAAACCTCTGCATCCAGaaaacttgagttttttaagttggtttaaatctgagatagaggatggtagctgacctatggccgaaaactctgcattgaggtacttcaaagattttaaattttc
>NC_023046.1|+|22016348-22016590|170-193
aaagaggaacaacggttatcagatatagaatggatagaatcagaaaaaataaaataaatattttatatttaatcatagaagacagataaaatgagtgaattaaaggtagcgtttacattttggattggagtgggaatcctgagaagtgggaattgtaggattaggagtgAGGAGTGGGAGTGAGAGTAGGTTGtttacttacactggaataggagtatggaattgaaactaaaattcaattta
>NC_023046.1|+|23235080-23235281|51-71
catccgaaggtttattttggattgaaaaaaacgcattcatatcattcaagGAATTACTCAAGGGCTTCTCTatcttcaagaatattctaaattaatagttattcatcaagacttgaaagctaataacattttgttggatgaagattttaaacctaaaatatcagattttggcttgactagaatttttgtgaaagatgatctt
>NC_023046.1|-|2372813-2372958|91-114
attcaatctctttattggaatcttaggtagcgtttactttttggattggagtgggaagcatgaggagtgggaatcttaggattgggagtgTGAAGTGGGAGTGGGAGTAGGTTGtttacttacactggaatggaagcatggaatgg
>NC_023046.1|-|23813058-23813253|51-74
tattttttagattggaatgagaatcttgaagagtgagaatcttaaaattgATAGTGTGGAGTGGGAGTGGGAGTggattatttacttacacttaaatgaaagcatgaaatggagatcagaatctaatttatgtgtttactttatcttagattaggagtgaataattttaaattataattttatcattatttaaaga
>NC_023046.1|+|25082041-25082246|150-173
gtttcagccccttttgggccttaagtttcttaaactatgtccttttagcccttttaattgttagatccaatactattattttaaggtagcgtttatagtttggattagagtgagaatcttgaggagtgagaattctaggattgggagtgTGGAGTGGGAGTGAGAGTAGATTGcttacttacactggaatgaaagtatggaatgaa
>NC_023046.1|-|25099547-25099686|88-108
gtcatcaactgttaatagagatctttcgataagaacttctattccaatgactgggaaaaaaccatatccctctagaatttttgttacGTAATCTCTATTCTTCTGTTTaaagaagcatgcaacatcgagaaatattttct
>NC_023046.1|-|26366296-26366479|51-74
ttgagaatcctgaggagtgggaatcctgaggagtgggaatcctaggattgGGAGTGTGGAGTGGGAGTGGGAGTgggagtaggttgtttacttacactggaatagaagcatggaatggagatcagaatccaatttatgtgtttactttgtcttggattgggagtaaatagtttcaaattacaat
>NC_023046.1|-|26880929-26881152|51-71
tcgatgaaaaatctcaattcaactggagaacaagagtgcttgtgaatactAACCTCTGCATCCAGCTTGATaaacttcgtaccaatatgctttggtgcaagggccttcaaatgtttatccattatccttaaaatattccatcaacatggtcagatacataaatcttgatacattaattatgcgtgcaaaccaatgtatcggtgtacatgtgtatgggagcaata
>NC_023046.1|+|26943351-26943548|129-148
ttcagaaactcctggagaaatgattagtcttgccactgtataaacttaattgatcggaaaggctaacacaaaggaatccgagactacagacattccaaacaacaaaattggaatataagtcttgcatcGAACAGAAGAGAGTGAAACTctctgtaactacggcatcgtcttgaacgttatggatgggcgtgaggaaaa
>NC_023046.1|+|26977712-26977904|133-153
tcacttacaaaattttcgttattcggacccttctgtttggacaatctcaagagctcgatcactttcttcttctgcttaaacgtcgcgccaagtgttttgtttttcttgctaaaacaagtcctagtaaaagccCGCCATTCATCAAGATTCACAtccggtatttcagcttttggcctgattattacaacagatg
>NC_023046.1|+|26977814-26977957|31-51
ttcttgctaaaacaagtcctagtaaaagccCGCCATTCATCAAGATTCACAtccggtatttcagcttttggcctgattattacaacagatgaatcaactttcgggcaaggaagaaagtccctcttgcttacatccataacaaac
>NC_023046.1|+|27309889-27310061|103-123
tttttttttaaaaaaggaaaatatagtgtgcgtgtgctcacctgatgtgttctggtgatgttgtgatatgttgttgttggtagctagtcattaatcgccgttGCAGCATCATCAAGATTCTCActgacaaaaaccaaggcaagcaaaaatgaagaaaaattgctgcttttgcc
>NC_023046.1|-|4632975-4633184|44-64
agtaccagcccgcctcccttgggctgctccgcagctgatacaaATGCTTCTCTCCCTCAAGGGCggtcctcagagtatctctctcactttgagtagcctgaagatcggacttcagatcattcaactcgccctcaagcttgtaggaagtggactcagcaaccgcaactttctcctccagctccataatatgcttgttcagctcggctagtt
>NC_023046.1|-|4632976-4633183|44-64
gtaccagcccgcctcccttgggctgctccgcagctgatacaaaTGCTTCTCTCCCTCAAGGGCGgtcctcagagtatctctctcactttgagtagcctgaagatcggacttcagatcattcaactcgccctcaagcttgtaggaagtggactcagcaaccgcaactttctcctccagctccataatatgcttgttcagctcggctagt
>NC_023046.1|+|5294753-5294969|36-56
agagcaacaaattaatatagcctatcatgaattaaAGCAATCAGGCTTCATTCCCCatttgtaatggataaaaaccaagaagctcaagtaaataggatttctgaaccaaaataatatggtttaagtgtattaccttgaaagatcctttctggaaaatatgtaagctgaattaattgattcagacatagaggaaattttgtaagaacctgcaaatgtc
>NC_023046.1|-|5354125-5354323|51-72
tacccgttaagcttgagcataaatcattttgggccattaaagctttcaatTCAAATCTTGATGATGCTGGTAatgtgtgtaaattgcaaataaataaacttaaggaattaaggaatgatgcatatgagaattctagaattattaaggcaagaacaaaattttttcatgacaaaagaatttttcggaaaacatttaaaat
>NC_023046.1|+|5354142-5354364|113-133
aaaaattcttttgtcatgaaaaaattttgttcttgccttaataattctagaattctcatatgcatcattccttaattccttaagtttatttatttgcaatttacacacattaCCAGCATCATCAAGATTTGAAttgaaagctttaatggcccaaaatgatttatgctcaagcttaacgggtaattgacaagattttccataaacaagccgatagggtgatatt
>NC_023046.1|-|5354214-5354394|122-142
atatcgtattgcttttaaaacatctttaggaatatcaccctatcggcttgtttatggaaaatcttgtcaattacccgttaagcttgagcataaatcattttgggccattaaagctttcaatTCAAATCTTGATGATGCTGGTaatgtgtgtaaattgcaaataaataaacttaaggaatta
>NC_023046.1|+|5413114-5413275|51-71
cattcctcgtttattcaacaaccagttcttcctgaataagaaaactgagaTAGATAAACCTCTGCATGGCCcctttgttgcaacactatagcgggtgcgcttgtgctggaccctatggccacaatctgctttatttcgatcagattcgatcataaaaaattc
>NC_023046.1|+|568003-568184|112-132
gatgcacttatagctgaaagcaaccccggagttatactcagcatccaaccgatcatccacatcagcggatttacctttctcttcagccagctggtcactcagggatttgatCTCTCCCTCAAGGGCGGTCCTcagagtatctctttcactttgagtagcnnnnnnnnnnnnnnnnnnnnnnn
>NC_023046.1|+|568074-568213|40-60
tacctttctcttcagccagctggtcactcagggatttgaTCTCTCCCTCAAGGGCGGTCCtcagagtatctctttcactttgagtagcnnnnnnnnnnnnnnnnnnnnnnnnnnnnnnnnnnnnnnnnnnnnnnnnnnnn
>NC_023046.1|+|5847069-5847242|104-124
cttataggagaaagcaacccagagtcatactcggcatccagccgatcgtccacatcagcggatttgcctttctcctcagccagctgctcactcagggatttgaTCTCTCCCTCAAGGGCGGTCCtcaaagtatctctttcactttgagtagcctgaagatcggacttcaggtca
>NC_023046.1|+|5847136-5847287|38-58
ctttctcctcagccagctgctcactcagggatttgatCTCTCCCTCAAGGGCGGTCCTcaaagtatctctttcactttgagtagcctgaagatcggacttcaggtcacccaactcatcctcaagtttagaggaagtggactcagcaaccgca
>NC_023046.1|-|5977005-5977193|41-61
ttaggttggggagcacgtattagaatcattgaaggtattgCTCAAGGGCTTCTCTATCTTCatcaatattccagactaagagttattcacagagatcttaagccaagtaatattctcttagatagtaatatgatacccaaaatatcagattttggcttggccaggatgtttggtggtgatgaattgcaa
>NC_023046.1|-|6370428-6370569|91-110
ccaagttcaaatccttcattactcaatttacttactttctcggttaattttccatttccacaggaagccttggacattgttctaattcggAAAGAAGATAGAGAGCAGACatttgctatgctggcggcagtgctatggctgg
>NC_023046.1|+|7415844-7416008|119-139
acagacatgatacacttatagctgaaagcaaccccggagttgtactcagcatccaaccgatcatccacatcagcggatttgcctttctcttcagccagctggtcactcagggatttgaTCTCTCCCTCAAGGGCGGTCCtcaaagtatccctttcactttgagca
>NC_023046.1|+|7415855-7416047|109-129
acacttatagctgaaagcaaccccggagttgtactcagcatccaaccgatcatccacatcagcggatttgcctttctcttcagccagctggtcactcagggatttgatCTCTCCCTCAAGGGCGGTCCTcaaagtatccctttcactttgagcaacttgaaggtcagactttaggccacccaactcgtcctca
>NC_023046.1|+|7418958-7419157|129-149
ttccttgagtacagacatgatacacttatagctgaaagcaaccccggagttgtactcagcatccaaccgatcatccacatcagcggatttgcctttctcttcagccagctggtcactcagggatttgaTCTCTCCCTCAAGGGCGGTCCtcaaagtatccctttcactttgagcaacttgaaggtcagactttaggccac
>NC_023046.1|+|7419037-7419313|51-71
tcagcggatttgcctttctcttcagccagctggtcactcagggatttgatCTCTCCCTCAAGGGCGGTCCTcaaagtatccctttcactttgagcaacttgaaggtcagactttaggccacccaactcgtcctcaagtttggaggaggtggactcagcaaccgcaaccttctccgccagctccgacatctgctggttcagttcggccagcttctccttggaacgatcagcagagtcagctttcttcttcagctcctgattgtcagcttgaagcttcc
>NC_023046.1|+|7425097-7425326|31-51
gaccaggcatgatgagcaaatatctaatggCAGAGTTCTGCAAGCCGGTGGgtcccgtaagagcctggtatccgggggagcaggagcaggaatatcctgctcatccacgagcacgtcatccgcaaggtcaatttcctgtaagaagcataaagccattcctgctgcattcctgttaagggttgatttgaggagacccggtcaacgacagttggcgaggcatgctctccagt
>NC_023046.1|+|7486719-7486928|140-160
tcggggtattcttccttgagtacagacatgatacacttatagctgaaagcaaccccggagttgtactcagcatccaaccgatcatccacatcagcggatttgcctttctcttcagccagctggtcactcagggatttgaTCTCTCCCTCAAGGGCGGTCCtcaaagtatccctttcactttgagcaacttgaaggtcagactttaggcca
>NC_023046.1|+|7486736-7486929|124-144
gagtacagacatgatacacttatagctgaaagcaaccccggagttgtactcagcatccaaccgatcatccacatcagcggatttgcctttctcttcagccagctggtcactcagggatttgatCTCTCCCTCAAGGGCGGTCCTcaaagtatccctttcactttgagcaacttgaaggtcagactttaggccac
>NC_023046.1|+|7486849-7487048|129-149
gggatttgatctctccctcaagggcggtcctcaaagtatccctttcactttgagcaacttgaaggtcagactttaggccacccaacgccttggccgtacagcagtactataagtcaagaaaattttgaTCTCTCCCTCAAGGGCGGTCCtcaaagtatccctttcactttgagcaacttgaaggtcagactttaggccac
>NC_023046.1|+|7486871-7487048|108-128
ggcggtcctcaaagtatccctttcactttgagcaacttgaaggtcagactttaggccacccaacgccttggccgtacagcagtactataagtcaagaaaattttgatCTCTCCCTCAAGGGCGGTCCTcaaagtatccctttcactttgagcaacttgaaggtcagactttaggccac
>NC_023046.1|+|7798692-7798862|51-71
ttgcaccagcaagctcaaggtcaccaaggtgaccagcaaacatgacagaaACCAAAGGGATCGCATAATAGgaaacattagcaacaatcattggcagcgaaaagagtacttgattcttggcctcttccacgtccaaaacttctttccatttccgccaccacctcctttctt
>NC_023046.1|+|7852435-7852635|41-61
gagctgaagctcaccaaggtgaccagcaaacatgacagagACCAAAGGGATCGCATAGTAAgaaacatttgtcagaatcattggtagcgaaaacaagacttgatccttggcctcttccacgtccaaaaccttcctccatttccgccaccacctcctttcttcttcttctccatgactgttactaatatcatcatcactgct
>NC_023046.1|+|8295850-8295990|89-109
cactatcgcagtacaaagaaatagatggcattggttgtggccacaacattatatcaaacaacaaatttctcagccattcggcttccttGCCTGCAGTTGCAAGTGCTATaaactcactttccattgttaaatgagttatgc
>NC_023046.1|+|8335090-8335228|89-109
aaagcaatcataagcagagatgtggtatttaatgaagctgagatgctccaacaatcagtatccttaaaaactacaaatgcagaactgaAAGATAAAGATGAGAGATCTTatcttgaagtggagctgtcaaactcaaacc
>NC_023046.1|+|84669-84915|31-54
tggggagtggaaatcctaggatttggagtgTGGAGTGGGAGTGGGAGTGGGTTGtttacttacactggaatggaagtatggaatggagatcagaatctaatttatatgtttactttgttttggattgggagtaaatagtttcaaattacaattttatctttatttaaagaattataatttttaattacaaaactaataaaaaatatatttaatgaataatatttattttattatatttgtaaattta
>NC_023046.1|-|8790409-8790596|134-155
tgtaaacaacttaatcacctagatgtactaagccacctcttttttccaattcttatctaacattttgtcatgaagcacttgctttcaagaatgtttaatacattgttaaaaacaactccagcaatggtcgtttTTCCTACACCACCCATGCCACAaattcagtaatatctgaaaatcaggcacttcaa
>NC_023046.1|+|9029901-9030096|119-139
atttcttgtttatttatggacaattattaattaagttggaagcaaaaattaattaatggcaattactgaagtttggagatcaagtggggacatatatgtaaaaatataccttgaagggCTCGTTGTCTGTTCGATAGACaatgttcgggacatcatgcaaccaaaaaggaaatcccctgatgattaacggcagcat
>NC_023046.1|-|9761447-9761588|31-51
gatgtgagtacttttgataatcagaaggatTTGTAAAGATGAGAGAAATCAaatcgcatgtgtatgataattatgaagaagatcattctagattcatttagaggctctatgtctgaaaagataactacagctaaggagtccc
>NC_023046.1|-|9761507-9761648|92-112
gttctcgcatacatagatcttaaccttgtgttaagagttggttctcccttaccacttactgatgtgagtacttttgataatcagaaggattTGTAAAGATGAGAGAAATCAAatcgcatgtgtatgataattatgaagaaga
>NC_023047.1|+|11209557-11209721|31-51
ttcttgtccgatgtagtagagctatcgaatATAAAGTGTTTGGGGGAAATActccgacgagactagacgtaatgagcagatgtttggtggcagaagtctgcgagcaggtgtgtcctgtaagagtcaggtagaagggaaacaggggcaggaatatcctgctcatcc
>NC_023047.1|+|12468567-12468717|32-51
ggttgcgggatggagcacggcgcactatacaACTGAGAAATCTGTGGGAGGcacggctgctgtcgccaaggcggcacaatataccacagggaaagtggttgaggggacaatggcagcggtgagggcggttgaaggagcggctgagtatgct
>NC_023047.1|+|1272895-1273104|51-71
atcagcagatttgcctttctcttcagccagctggtcactcagggatttgaTCTCTCCCTCAAGGGCGGTCCtcagagtatctctctcactttgagtagcctgaagatcggacttcagatcattcaactcgccctcaagcttgtaggaagtggactcagcaaccgcaactttctcctccagctccataatatgcttgttcagctcggctag
>NC_023047.1|+|1272913-1273115|34-54
ctcttcagccagctggtcactcagggatttgatCTCTCCCTCAAGGGCGGTCCTcagagtatctctctcactttgagtagcctgaagatcggacttcagatcattcaactcgccctcaagcttgtaggaagtggactcagcaaccgcaactttctcctccagctccataatatgcttgttcagctcggctagtttctccctgg
>NC_023047.1|-|12906325-12906705|29-49
tataattagagaagaagaagaaggaaagAAGTTCAAGAAAGCTGTGGCCgtggctgggcaaacggtgctttcgatggtggctgtgaaagggaataaggaaagaaaaaggaaaagaaggaaggaaagaaggtcaagggatttgatgccaaagccaaacggtgcgttccatggctgtgaaagggaaaagggtttgatgccaaacggtgcgttttgggattagttaaacggtgcgttttgttccgggatttcattcggggcttaagttggggcaagtagcattttccttagaagaattactttaattggtcaattaatacttcaacaagttacttcaattttaacttcgttaattttatacttgtcaggctaatttgaaaggcc
>NC_023047.1|-|12906525-12906719|42-62
aacaagtagtagcctataattagagaagaagaagaaggaaaGAAGTTCAAGAAAGCTGTGGCcgtggctgggcaaacggtgctttcgatggtggctgtgaaagggaataaggaaagaaaaaggaaaagaaggaaggaaagaaggtcaagggatttgatgccaaagccaaacggtgcgttccatggctgtgaaagg
>NC_023047.1|+|12917460-12917672|143-163
gaatcaaaacaaaacaaaagttgcgcagcctgttaatttatgcctatttctttgcaccctccaacttcatctcctgaaggttcagcaaaagatcatccgaattcaagaagaccttgttggctgaatgcgcaattgtctgagcAATTTCTCTTGCAGCTTCAATcttcctcagtgtgataaatgctggattgttggcaatggcttgaccaatga
>NC_023047.1|-|14013544-14013721|105-128
aagttttgagttcaccaagtagacaaagacaggtattaatgctgcgtttactttttggttttggattggagtgggaatcatgaggagtgggaatccttggattaGGAGTGTGGAGTGGGAGTGGGAGTgggagtagggtgtttacttagactaaatgaaagtatggattgtcaatcag
>NC_023047.1|+|14143476-14143750|112-131
tcggacatccacatccgacaaccatctggatgtctttccttgagaaatacctggcagcatgatgagcgcaagttctaaattttcaaggtttagaatcaaaggaaaacaataTAGCCAAGGATGACATTCTAttcaaacatataccactctaactcaaacaggaactcaagataactagttgccaggtctcaagctctctttagccaatgaagcatcaggaaattgtcaaaagcagcggtcataaactatgcccaaaacagacatcagttgcattc
>NC_023047.1|+|15309149-15309341|133-153
gagttgaatctttggtttgtttgaaggaaatgttgtgcaaatactgacgaagttatgtttgataaatgtagatttggtgttgaattcgtatgatattaaggtagattagaagacagcgaggcagtgtttggaTATTTGAAGATGAGAGAAAAAatatccatgattctttgggcttttttgtttgcggttctgt
>NC_023047.1|+|15309242-15309483|40-60
tattaaggtagattagaagacagcgaggcagtgtttggaTATTTGAAGATGAGAGAAAAAatatccatgattctttgggcttttttgtttgcggttctgtttgggcaagtttgcaatgggttttatttgcctggaagttacatgcacacgtattcgaatggggaacctatagataccaaagttaattcgttaacgtctattgagaccgagcttccatttagctactatagcttgccttattg
>NC_023047.1|+|16596407-16596539|29-49
acagcgggagacaaattattggggctatTGCCAAAGGAGATTTGAAACAtgtgctcattgcctgtgcaaaagcagtatcagagaatgagttgttgctggcaaattggttgatgtatgaattacgtcaaatggt
>NC_023047.1|-|16690510-16690657|37-57
tttgcctttctcctcagccagctgttcactcagggaTTTGATCTCTCCCTCAAGGGCggtcctcagagtatctctttcactttgagtagcctgaagattggacttcaggtcacccaactcaccctcaaatttggaagaagtggactca
>NC_023047.1|-|16690555-16690743|124-144
ccagctcggggtattcttccttaagcacagacatgatgcacttatagctgaaagcaaccccggagttatactcggcatccagcagatttgcctttctcctcagccagctgttcactcagggatTTGATCTCTCCCTCAAGGGCGgtcctcagagtatctctttcactttgagtagcctgaagattggac
>NC_023047.1|-|17398972-17399143|38-59
gccattgcaattaaatcttgccacttaccagtttaatTCAAATCTTGATGATGCTGGTAatgtgcgtaaattgtaattaaataaacttgaggaattaaagaatgatgcatatgagaattctagaattattaaggtaagaaccaaattttttcatgacaaaagaatttttcag
>NC_023047.1|-|17399036-17399217|112-132
gaatgtcaccatatcggtttgtttatggaaaatcttaccatttaccagttgaacttgaacataaatcattttgggccattgcaattaaatcttgccacttaccagtttaatTCAAATCTTGATGATGCTGGTaatgtgcgtaaattgtaattaaataaacttgaggaattaaagaatgatgc
>NC_023047.1|+|17399045-17399231|43-63
tttaattcctcaagtttatttaattacaatttacgcacattaCCAGCATCATCAAGATTTGAAttaaactggtaagtggcaagatttaattgcaatggcccaaaatgatttatgttcaagttcaactggtaaatggtaagattttccataaacaaaccgatatggtgacattcttaaagatatttta
>NC_023047.1|+|18007061-18007261|131-151
aatttcaaatgttttctgaaaaattcttttgttgtgaaaaaatttggttattgccttaataattctggaattctcatatgcatcattccttaattcctcaagttcatttaattgcaatttacgcacattaCCAGCATCATCAAGATTTGAAttaaaagctttaatgacctaaaatgatttatgttcaagttcaacaggtaa
>NC_023047.1|-|18007151-18007331|122-142
atatcgtactgcttttaaaacaactttaggaatgtcaccctatcaacttgtttatggaaaatcttaccacttacctgttgaacttgaacataaatcattttaggtcattaaagcttttaatTCAAATCTTGATGATGCTGGTaatgtgcgtaaattgcaattaaatgaacttgaggaatta
>NC_023047.1|-|18007163-18007328|119-140
tcgtactgcttttaaaacaactttaggaatgtcaccctatcaacttgtttatggaaaatcttaccacttacctgttgaacttgaacataaatcattttaggtcattaaagcttttaatTCAAATCTTGATGATGCTGGTAatgtgcgtaaattgcaattaaatgaa
>NC_023047.1|-|18063075-18063299|51-72
tacctgttgaacttgaacataaatcattttgggtcgttaaagcttttaatTCAAATCTTGATGATGCTGGTAatgtgcgtaaattgcaattaaatgaacttgaggaattaaggaataatgcatatgagaattccagaattattaaggcaagaactaaattttttcaggacaaaagaatttctcggaaaacatttgaaattggtcaaaaagtgttgctttataatt
>NC_023047.1|+|18063150-18063283|81-101
ttgccttaataattctggaattctcatatgcattattccttaattcctcaagttcatttaattgcaatttacgcacattaCCAGCATCATCAAGATTTGAAttaaaagctttaacgacccaaaatgatttatgt
>NC_023047.1|-|18063199-18063334|86-106
accctatcggcttgtttatggaaaatcttaccacttacctgttgaacttgaacataaatcattttgggtcgttaaagcttttaatTCAAATCTTGATGATGCTGGTaatgtgcgtaaattgcaattaaatgaactt
>NC_023047.1|-|18812111-18812312|103-126
ggcttagtccaaaaaattatgttcgcctttcaaatacatttatgctgcgtttattttttggattggagtgaaaattttgaggagtgggaatccttggattagGAGTGTGGAGTGAGAGTGGGAGTAtgatgtttacttagactaaatgaaagtatggattgtcaatcagaattccaattatttgtttactttgtcttggatt
>NC_023047.1|-|19082906-19083209|180-200
agttggtgcgtcagtggctttgctactagtaattagatattgcccaaataaatagggatagcaaaattagaatttgcttcttgttttgtttaaattggattaacatatgcgattaagtaaaatatatattggaaagattgatactggattggtgctacattggagagtattaagcatatACATGAATTGGATGGAACTATattgccggttgaatggcaagcgaaatttaatggaactgctgttgtcttttgatatccttatgtatatatgtggtattttaggtcagaaaaagaaaaaaaaaaaa
>NC_023047.1|+|19409636-19409838|31-51
tggacttgagatcatttagcacatcttcttCCACATGAGGAGCCATGCACTgaataagttcctcaacaagtgaaccctctcctttccacaagaaagaaacagtttcttcaggactaagcctctccaccggcggtggagccttcttggggtcaccaaacacgcatctcataacatacctaacctgtaaagggcattcaagaata
>NC_023047.1|+|21632195-21632387|109-129
cctcttttatcatgaaaaactttagttcttaccttaataattctggaattttgatatgcataattctttaattcctcaagttaattgaattacaatttacgaacattaCCAGCATCATCAAGATTTGAAttaaaagctttaatggaccaaaatgatttatgttcacgttcaatcgataagtggcaaggtttac
>NC_023047.1|-|21632207-21632359|38-59
tgaacataaatcattttggtccattaaagcttttaatTCAAATCTTGATGATGCTGGTAatgttcgtaaattgtaattcaattaacttgaggaattaaagaattatgcatatcaaaattccagaattattaaggtaagaactaaagtttttca
>NC_023047.1|-|21632252-21632455|134-154
tgcactttgagcatatcgtactagctttaaaacatctttgggaatgtcaccctatcggcttgtttatggtaaaccttgccacttatcgattgaacgtgaacataaatcattttggtccattaaagcttttaatTCAAATCTTGATGATGCTGGTaatgttcgtaaattgtaattcaattaacttgaggaattaaagaattatgc
>NC_023047.1|-|21693453-21693614|33-53
ataaatcattttgggccattaaagtttttaatTCAAATCTTGATGATGCTGGTaatgtgcgaaaattacaattgaatgaacttgaggaattaaggaatgaggcatatgagaattccagaattattaaggcaagaaccaaattttttcatgataaaagaattt
>NC_023047.1|-|21693511-21693690|109-130
tttaaaacatctttaggaatgtcaccatatcggcttgtttatggaaaatcttgccacttatcggttgaactttaacataaatcattttgggccattaaagtttttaatTCAAATCTTGATGATGCTGGTAatgtgcgaaaattacaattgaatgaacttgaggaattaaggaatgaggca
>NC_023047.1|+|21693513-21693743|51-71
cctcattccttaattcctcaagttcattcaattgtaattttcgcacattaCCAGCATCATCAAGATTTGAAttaaaaactttaatggcccaaaatgatttatgttaaagttcaaccgataagtggcaagattttccataaacaagccgatatggtgacattcctaaagatgttttaaaagcagtacgatatgccctaagtgcatcagttagtcgaagagaccaatctttac
>NC_023047.1|+|21914214-21914407|51-72
tacccattgaacttgagcataaattaatttaggctatcaaagtttttaatTCAAATCTTGATGATGCTGGTAatgtgtaaaaattataattgaatgaacttgaggaattaagagatgatgcatatgagaattatagaattattatggtaagaggcaaagcttttcatgataaaagaagttttttaaaaaacatt
>NC_023047.1|-|21914236-21914424|139-159
ctttttggccaatctcaaatgttttttaaaaaacttcttttatcatgaaaagctttgcctcttaccataataattctataattctcatatgcatcatctcttaattcctcaagttcattcaattataatttttacacaTTACCAGCATCATCAAGATTTgaattaaaaactttgatagcctaaattaat
>NC_023047.1|+|21951941-21952140|141-160
tactgatgcactttggctttactgtactgtatttaagacatctttagaaatgtcaccctctcaactgatttacggtaaaccttgtcatttaccagttcaacttgagcataaatcaatttgggctattaaaacttttaattCAAATCTTGATGATGCTAGTaatgtgcaaaaattacaattgaatgaacttgaggagctaa
>NC_023047.1|-|21951964-21952131|31-51
caagttcattcaattgtaatttttgcacatTACTAGCATCATCAAGATTTGaattaaaagttttaatagcccaaattgatttatgctcaagttgaactggtaaatgacaaggtttaccgtaaatcagttgagagggtgacatttctaaagatgtcttaaatacagtac
>NC_023047.1|+|21952031-21952223|51-71
accagttcaacttgagcataaatcaatttgggctattaaaacttttaattCAAATCTTGATGATGCTAGTAatgtgcaaaaattacaattgaatgaacttgaggagctaagaaatgatgcatatgcgaattccacaattattaggcaagaaccaaagcttttcatgataaagaaagttatcgataaacatttg
>NC_023047.1|+|22373026-22373196|101-121
tctttaggaatgtcaccctatcgacttgtttatggaaaatcttgccacttaccagttgaacttgaacataaataattttgggtcattaaagcttttaattCAAATCTTGATGATGCTGGTAatgtgcgtaaattgcaaataaatcaacttgaggaattaaggaattatgca
>NC_023047.1|+|22373034-22373182|92-113
aatgtcaccctatcgacttgtttatggaaaatcttgccacttaccagttgaacttgaacataaataattttgggtcattaaagcttttaatTCAAATCTTGATGATGCTGGTAatgtgcgtaaattgcaaataaatcaacttgaggaat
>NC_023047.1|-|22373077-22373307|161-181
aatacgagaattataaagcaacactttttgaccaatttcaaatgtttttcgaaaaattcttttgtcatgaaaaaatttggttcttgccgtaataattatggaattctcatatgcataattccttaattcctcaagttgatttatttgcaatttacgcacaTTACCAGCATCATCAAGATTTgaattaaaagctttaatgacccaaaattatttatgttcaagttcaactgg
>NC_023047.1|+|22494448-22494571|76-96
ttgtttatgaaaaatcttgccacttaccggttgaatttgaacataaatcattttgtgctattaaagcttttaattCAAATCTTGATGATGCTGGTAatgtgcataaattgtaattgaatgaact
>NC_023047.1|+|22494472-22494670|51-72
taccggttgaatttgaacataaatcattttgtgctattaaagcttttaatTCAAATCTTGATGATGCTGGTAatgtgcataaattgtaattgaatgaacttgaggagttaaggaatgatgcatatgagaattccataattattaaggcaagaactaaagttgttcatgacaaaagaatttttcagaaaatatttgaaat
>NC_023047.1|-|22494485-22494665|122-142
aaatattttctgaaaaattcttttgtcatgaacaactttagttcttgccttaataattatggaattctcatatgcatcattccttaactcctcaagttcattcaattacaatttatgcacaTTACCAGCATCATCAAGATTTgaattaaaagctttaatagcacaaaatgatttatgttca
>NC_023047.1|+|23008832-23009048|156-176
attggtctctttgataaccgattcactctaggcctaccatactgcattaaagacgtctttaagaatgtctccctatcagctggtttacggtaaaccttgccacttgcatgttgaacttgagcataaattatcttggactattaaagcttttaattCAAATCTTGATGATGCTTATAgagggcattcaagcggttattaaatataaaactggaggaag
>NC_023047.1|+|23008867-23009059|121-140
accatactgcattaaagacgtctttaagaatgtctccctatcagctggtttacggtaaaccttgccacttgcatgttgaacttgagcataaattatcttggactattaaagcttttaattCAAATCTTGATGATGCTTATagagggcattcaagcggttattaaatataaaactggaggaagctgtgagccac
>NC_023047.1|-|23441555-23441737|57-80
gcgtttactttttggaatgaagtgagaatcctgaggagtgggaatccttggattagGAGTGTGGAGTGGGAGTGAGAGTAtgttgtttacttgcactagaatggaagcatggaatagagatcagaatccaatttatgtgtttactttgtcttggattaggagtaaatagtttcaaattacaat
>NC_023047.1|+|24203379-24203576|128-148
ccattatacactttattataagctcgagacaatgtagcttcactatcgcagtacaaagaaatagatggcatcggttgtggccacaacacatgtcaaacaataaatttctcagccattctgcttccttGCCTGCAGTTGCAAGTGCTATaaactcactttccattattgaatgagtaatgtacatttgtttctttgaag
>NC_023047.1|-|24402677-24402915|190-209
ctactcccctcaccatcaccagctccctcagggatcccaaccccactaaagctgtggttctcaccagagcccgacgcaggtccacctctattccctacaagctctagttcgggggagggagagacaaccaagggtcgtgggtactagagggtacccttgccatgggaaggacctacgctactggaggggCCTAAGAAATCTGTGGGTATtgacacgttgaggcatgaatcccctgattc
>NC_023047.1|+|25454794-25454991|51-71
tggtaatgaagatcttttgtgttgagagaacaacatttcatgttgagataATCACATCTTGCAGCTTCAAAagtagcacttggttctctaataaattgaacatggagaacgactaaagcctgagtgatgagaaccatcaaggaaataccattaaaagttcaagtgatcctttgcacattcatggaggcccaattacaa
>NC_023047.1|+|25456877-25457120|194-214
ttgtcaagacatcccaaagcaatctagaataattttcccaattataatgtgtcaatgttgagcctatgagcagctaactgacgttgaatttctggttgtaattcttatggaagagatgctaaagcaaagacatccgcttgtagtggtaatgaagatcttttgtgttgagagaacaacatttcatgttgagataATCACATCTTGCAGCTTCAAAagtagcacttggttctctaataaattgaac
>NC_023047.1|-|26449096-26449233|29-52
tcctgaggagtgggaatcctaagattggGAGTGTGGAGTAGGAGTGGGAGTAagttgtttacttacactggaatggaagtatggaatgaagatcagaattcaatttatgtgtttactttatcttggattgggagtaaa
>NC_023047.1|-|27203623-27203835|44-67
cctggggagtaggaatcctggggagtgggaatcctaggattggGAGTGTGGAGTGGGAGTGGGAGTAtgttgtttacttacactggaatggaagcatggaatggagatcagaatccaatttatgtgtttactttgtcttggattgagagtaaatagtttcaaattacaattttatccttatttaaagaattataatttttaattacaaaacta
>NC_023047.1|-|27668146-27668328|114-133
aattgtttgaggtaaggggaggagggagtggggcgtgaacggagagtgagtgttgttgttgccgccgccgttgctgagattgttgccatttttttggattttggaggtttgagGAGCAGAAGAGAGTGAGAAAcgaagatagcaaaaggataaggggctgtgcgggtggcaagtaaagagaga
>NC_023047.1|-|29221584-29221742|51-72
tcagctggtcgtgataactatctagatcagatttctgcatcaacacaaaaACTTAATTTCTCTTATCTTTTAatttttacgtttatgcatcgtcagtggagaagtagaacaattgtacttcaactagatcgtgaagacactaatctattttcatgtcta
>NC_023047.1|+|29389521-29389798|226-245
tgtgtaggaccaatcaatatttgagctggtgtagggatccaatattggcctttgttgaggctgcagccaccaccacgaccagaagcaatagttactacttcttctttattattgttatcattattataatctgagatcaaatcagcagaacttgattcggcgagccccaaatgaagagacactgtcagagaagcgctttcatgatgatcatcacaataagcagcaGAGCTTTCTTCGGTGTCCATgacactgcatgaggattcatcagcttttactat
>NC_023047.1|-|30635123-30635506|31-54
aaatactgagtagtggaaatcctaggattgGGAGTGTGGAGTGGGAGTGGGAGTgggagtggaagtgggttgtttacttacactggaatggaagcatggaatggagatcagaatccaatttatgtgtttactttatcttggattgggagtaaataatttcaaattacaattttatccttatttaaagaattatagtttttaattacaaaactaataaaaaatatatttaatgaataatatttattttattatatttgtaaatttattataattattaatattcttaattatgaacaataaattattaattttaattttaatataaaatgaaatgttattttattttatttatataataatattattttaaaataattttaactt
>NC_023047.1|-|3731300-3731439|33-52
aagacttgattcttgaatccaagagagctcgaTTTTGTCAAGAAATCTGTGAtggcagttcttctaggtctcccattgatggcaggcatttaagtctgaatttaaatggctcaaggcagtattttccatatgctcagcca
>NC_023047.1|-|4639116-4639355|145-164
tttgttgctcttttggcgaaaatgtgagattttgagttgatgaaatatgaagaggcttttctgaagagaatttgttgttaaagattgaattttggatgatgggtagcggagagaactttagcgttggggttaaaaaacgtttctTTGGCAAGAAATCTGTGGATgctgaaaatggggtgtgcttaactgaagagatcattgtgtttttgtgaagaatgcgaatggtaggggggtaattca
>NC_023047.1|+|4922249-4922461|37-56
agaagaaggcttgcgatgatgaagttggaagaaaaaCGTTGGTTGATGATGCTGCAgctgagcttaggcatgtttcattattaatgaataatgatgcaatattcttctgcttggtgatcatcgtcagtttcttcttcgtaaatagtttcgagggttgctgggacatgcagcctgcagactgctagaaaaggagccggggccacggcggagcac
>NC_023047.1|-|5412389-5412564|106-126
ttgagaactttgataaagcaattgattgttgggaacttccaaagatttcaaaagaacaaatttacaaaacgaaaaagcttgatttctttaaaagtgattatgttaTAAAGACAGAAGAGAGAGACAtaactctttcttcaccatttgaaacaattcatttgatttcagaaaaatct
>NC_023047.1|-|5614512-5614711|51-72
tacccgttaagcttgagcataaatcattttgggccattaaagctttcaatTCAAATCTTGATGATGCTGGTAatgtgtgtaaattgcaaataaataaacttaaggaattaaggaatgatgcatatgagaattctagaattattaaggcaagaacaaaattttttcatgacaaaagaatttttcggaaaacatttaaaatt
>NC_023047.1|-|5614609-5614837|177-197
cagttaatccaaaccgtaaagattggtctctacgactaactgatgcactttgggcatatcgtattgcttttaaaacatctttaggaatatcaccctatcggcttgtttatggaaaatcttgtcaattacccgttaagcttgagcataaatcattttgggccattaaagctttcaatTCAAATCTTGATGATGCTGGTaatgtgtgtaaattgcaaataaataaacttaa
>NC_023047.1|+|5614612-5614776|31-51
agtttatttatttgcaatttacacacattaCCAGCATCATCAAGATTTGAAttgaaagctttaatggcccaaaatgatttatgctcaagcttaacgggtaattgacaagattttccataaacaagccgatagggtgatattcctaaagatgttttaaaagcaata
>NC_023047.1|+|8387457-8387657|132-151
acaaagctatttttgaactcatgtaaataaaaaggaatggaatgactaagactgtactttttatgttactgcctgcaggtaacaaaaattgggcgagatgcagttctttatgttgagtctcttattgaatcTATCATGGGAGGATTGGAAGggttgatcaacattctagattctgaaggaggatttggtgctctggagatt
>NC_023047.1|+|8782014-8782179|28-48
ggtggcgtggggaaacatggatgtataATTCAAGAAAGCTGTTAGAGAacaagaggccataccatcttttacagacggcacgggctcggaagaaggccggtggcgggagaaatgcaagaacgcgatccaggaggcgctgtggaagcttgctccagattctactgtc
>NC_023047.1|+|9102934-9103129|123-146
tctaactaactgcaggctcagtctaacttggactgttggacacaacattttaacttaggctgcgtttactttttggattggattgtgaatcctgaggagtggaaatcctaggattggaagtgTGGAGTGGGAGTGGGAGTATGTTGtttatttacactggaatagaagcatggaatagagatcataatctaattta
>NC_023047.1|+|9641731-9641985|199-222
tttaatggaatgcataccacaaaattaaagataggtctcatcacagtagaaatcaagtcgatatgtatatgcatatatccatgactcagcttgcattgcaagactagcttttgcaagttgtaaccacaagtaaggtagcgtttactttttggattggattggaaatccagaggagtgggaatcctaggattgagagtgTGGAGTGGGAGTGGGAGTGGGAGTaggttgtttacttacactggaatgaaagcatgt
>NC_023048.1|+|10153260-10153399|33-52
catcaaagtggaccttgagaaagcttatgttcAGCTCAGGAGGGATTTCATTcatgatactccaaaggatgttggattgcctaaggaatttattcaaattacaatagaatgcattactacggctagagtgcaaatattat
>NC_023048.1|+|10154662-10154786|76-97
ggtgctgactttagcagaattactctagcttaatcagttattcaggcggtccctatttttgccatgcaaacgaaaAAGATCCCTCAAGGACTTCTGGataaaattgatcaaatttctcagagatt
>NC_023048.1|-|1033029-1033203|102-125
tattaaaccatttaatttcatcattctatagtgctaaggtagcgtttacattttagattggagtgagaatcttgaggagtgggaatcctaaaattgggagtGTAGAGTGGGAGTGGGAGTAGGTTgtttacttacattggaatgagataatggaattgaaaccagaatccaattt
>NC_023048.1|+|10927950-10928144|124-145
tgcgtgtgtgaattgaggtgaggcgaaagaattgagttttgggtgtggaatttgcgcacttgttttgaaaagacaagatatgattgatgaggttgtgagcattggtgaatatgtatgcattgcGGGAATCTTGGTGATGCTGTTGtttcttgatgggattaagtggctggatttggttgctgggagctcattgtt
>NC_023048.1|+|11015214-11015430|158-178
gacaagtgacagcattttgaactgaaggcaataaacttggagatatgcaagcattgcttgaataactagaacaagaagaatgagaaacatttacagcattttcattaaaacaagaaactaagtctctcattgtaatgaagtgaaggatgatgaaaaaTTTACAGAAGAGAGAGAGCTAgagagatctatgagcttggagaaatgaaatgaattaata
>NC_023048.1|+|11104563-11104803|77-97
gaagaggatttagaagaagatgtggacgaaaccgaagtgtgcaatgagcgcatgtttgatttcccgaaagatcctgAGAATTGGATGGAACAGGACTtgaaagagctctgggcggacgccccgttggagatgaccaaacccggctgggacccggcttttgccgatgaagaggattgggatgtggtgaaggatatgtataaggccggtaaggtcccgcccattgccccgttttacttgccct
>NC_023048.1|+|11247652-11247806|98-118
ctgaaagcaaccccggagttatactcagcatccaaccgatcatccacatcagcggatttgcctttctcttcagccagctggtcactcagggatttgaTCTCTCCCTCAAGGGCGGTCCtcagagtatctctttcactttgagtagcctgaagatc
>NC_023048.1|+|11247719-11247870|32-52
cttcagccagctggtcactcagggatttgatCTCTCCCTCAAGGGCGGTCCTcagagtatctctttcactttgagtagcctgaagatcggacttcagatcacccagctcaccctcaagcttggaggaagtagactcagcaaccgcaactttc
>NC_023048.1|+|11671312-11671472|51-71
atcagcggatttacctttctcttcagccagctggtcactcagggatttgaTCTCTCCCTCAAGGGCGGTTCtcagagtatctctttcactttgagtagcctgaagatcggatttcagatcacccagctcaccctcaagcttggaggaagtagactcagcaa
>NC_023048.1|+|11671329-11671471|35-55
tctcttcagccagctggtcactcagggatttgatCTCTCCCTCAAGGGCGGTTCTcagagtatctctttcactttgagtagcctgaagatcggatttcagatcacccagctcaccctcaagcttggaggaagtagactcagca
>NC_023048.1|+|14001724-14001929|120-139
ttttgatgtgttatattttaaaactttaaatatattttctaacgttatgtaaacaattaatttatttaaatcttatttaattttaaatttgatcagtagtaaaatttattttttattaaATTTTCTTGATGATGCTGGCaatgtgcgtaaattgcaaataaatgaacttgaggaattaaggaatgatgcatatgataattctagaa
>NC_023048.1|+|14038941-14039117|51-70
tacaccgacccgaaggagagggagagtgagaggagaaatagaggacgaggAAGCAGAAGAGAGTGAGGAGaggaatgaggtggatgagcttctcaggtcttgaatgagttgacaatgacgacgacagcgccagcggtggcggcgacagtgagaatcggcgaggctttgttgttttgc
>NC_023048.1|-|14279663-14279848|51-71
ttacccttcagaagttgttcaggcaacttaaccagagtactttcaagggcAGAGGGAGTTGCACCCGGGATaaccttttgcttgaaaggcaatgctcttgctgtttgcaagtggaactctatctattaatggattaatggagatggacctctgactcgccttcaatttgttttgtttcaagtcttg
>NC_023048.1|+|14689656-14689789|87-106
atgccatgatacattgctttactaactctcaagtgcaatagtggcatacccaaataattgcccaaatccgtagtcacagagaagccAAGAGCCGTGCCAATATTACtcacaatgcacggtttaacatttttaga
>NC_023048.1|+|14689695-14689871|45-65
agtggcatacccaaataattgcccaaatccgtagtcacagagaaGCCAAGAGCCGTGCCAATATTactcacaatgcacggtttaacatttttagaaaagaaaacctgaaatttttgtttattgaccttctcccttgagctcgcgcaaaacgtattaagaacatcattgatcacagca
>NC_023048.1|-|15177286-15177512|51-74
actttttggattggattgggaatcctgaggagtgggaatcctaggattggGAGTGTGGAGTGGGAGTGAGAGTAtgttgtttacttacactagaatggaagtatggaatagagatccgaatccaatttatgtgtttactttgtcttggattgggagtaaatagttttaaattacaattttatccttatttaaagaattatagtttttaattacaaaactaataaaaa
>NC_023048.1|+|15901644-15901908|94-114
ttctctcccggtggtcggctcttcagatggccatcgagaacgagtggggcggtcgcggctctcgcgccttagccgaacagctcggctccgataTTTTCGCCTGGTTCACTCAGTctaaaggtaaattgaaaattgtttgatttctggggctaagagaatttgtgattgaaatttgataatttggttgattagctgacttggtttttgatataaattgcaaatttgagttaaagtttcgatttttatagtttatatgactctatta
>NC_023048.1|-|18383409-18383541|84-103
caagttctctgcgagaatgccataaggaatttgagaggttgggaaaccgagttcatgggtggtcacagaaagcgttggtaggcACTTTCATGGGAGGATTGAAacctgagattgcggaggatatacggatgtt
>NC_023048.1|+|18681017-18681226|51-70
acaatgaacataggccagatacaccgcctccggatttgccttcgctgcttCTTCATGGGAGGATTGTATAcattggcatgccggtaagtggtttgatattgggattatgtgaataagccctcattgttaatgaatctcagtctatcatcttaatctgcaaagtattgtttcctaaattttgatgaaaattgtgtcttgtattcctgttgt
>NC_023048.1|+|18689507-18689624|25-44
tgaatagtccgaacccgaatttgtCAACAGAAGAGAGTGAAGAAatgggtcttcagtctctctcagtccggttcacaatctttctctccctctccgtaacagcctccacgtcagcttc
>NC_023048.1|+|18803149-18803341|123-143
ccttcacgcttttcaggattgtcagccgaaataaggcgctcgtgttgccatccatcctccaaagcatcatctgaaattttcattgacgacgactttggcttccaatacatcgcataaagcacTAATTGAGCCGTGCCAAGAATaaatccactcccatttggtatctgcgattgggtattttattagtaataat
>NC_023048.1|+|18803248-18803387|27-46
ttccaatacatcgcataaagcactaaTTGAGCCGTGCCAAGAATAAatccactcccatttggtatctgcgattgggtattttattagtaataattaaatataaaatagaatgtatcctgtcttttttattctgataatta
>NC_023048.1|+|19333927-19334110|122-145
atctggtgctctgaagtgaaaatagttaagtttttttgaattttaaaatgaattaaggtagcgtttactttttggattggattgggaattctggggagtgggaatcctaggattgggagtgTAGAGTGGGAGTAGGAGTAGGTTGtttacttacactggaatggaagcatggaatggagatcat
>NC_023048.1|+|19388775-19388966|51-70
ccgtctggaatcaaagtatgtaaacattggatccaacactcgacgcatagTTGTAGTCTCCTTGGCTAGGtcaaccattctctgaatacaaattcgtgcccatactttaggtgtctccacctcttctctgtaacaaaaatcacaaaaaattggaaaagagagtataaatttatgaagtatccaaagacaaag
>NC_023048.1|+|20610546-20610742|51-70
gtggtttaggaagggttatgttccagtcaaactcattgaatatgaagatgTGAATCTTGATGATGTAAATgctgcttttgatgattccgaggttggtaaggctttcaaatggtaacttttgtgttttaaatatccaatagaacttaagtgtgtctactttaaccgacggcggtggtgcttggatcatgaactttcat
>NC_023048.1|+|20974105-20974320|144-166
aacccttaacttctgaatctcatcctgaaaccgctttgctgcctcatcacctttaggtttttgtgttgaaaattgaaactgcagttctagtttcttttttagctccaaaacctgaaatggaatcatatctcaatagatctcacCTGATTGAGACATAACATGCATTctaattggattcacatctcacctgcccttcaagagcattcatcttttcaa
>NC_023048.1|-|2101886-2102051|91-114
ccctcgaatattgtatctgcaaattctttggtggcgtttattttttaaattggagtgggaatcctgaggagtgggaatcctaggattgggAGTGTGGAGTGGGAGTGAGAGTAGattgtttacttacactggaatgaaagcatggaaaggaaatcagaatccaatt
>NC_023048.1|-|21806397-21806596|52-72
ttgagcaagaatagaagccctttcttcagcagtaactggacaagtccacctAGAGAAATCACGGTCAAAAAAatcccagtcaggcaaaatcaaaccagcaatcccaataatacccaccacataagtggccataatcttcttccaagactctgtgcatatcccaactatcaccataatcaccgccaaccaaaccaatgatg
>NC_023048.1|-|21806474-21806672|128-149
gaacccaaatggatggaaaaaaggaactagtgtataagtgtaacagaactgaccttttcaggagagatgtttgtctttgagcaagaatagaagccctttcttcagcagtaactggacaagtccacctAGAGAAATCACGGTCAAAAAAAtcccagtcaggcaaaatcaaaccagcaatcccaataatacccaccacata
>NC_023048.1|-|22432367-22432570|51-71
actcctaaattttcaataacttcatgcagctctgctccagttaagatatcATCACCATCAAGATTCAGAGAttcaaaagctgccttgagcaaattcccaaggcttccaagctccatgtctttggtgttcatctccaagaactcctccaagctcagcaatccgtcgttgttcgtgtcaccttgccgcatcatttccctgacatct
>NC_023048.1|-|22531530-22531741|142-162
tgagttcatgcagaggagttttcatggatctgcttgagggttcattcttaccacttgaacccattgaagcccttttcctttggagttctggagaagctgcagcttctggcctctgcatcacctttgtgttgctgcataatgACCCTGAACACTTCATTTTCTtgcatttcttgcttgtttcgtcagtggcttgatcttgttgctgcttttgc
>NC_023048.1|+|22610545-22610739|126-145
tggattttctcctgaatcgctctcctgccttccatgcgttccttgggaggtgccacaggaggaactgcttagcagaaaagatcttagaaatttttgcatatttactattgacccttccactgccaCTGATCTTGATGATGCTCTAtcaattgaaaggctatcagatggcatttctagagtcggtgtccacattgt
>NC_023048.1|+|22620371-22620551|51-71
taccgggctccggtgcgtataaaatggaaaataaaacgaagctggagagcGAGATAAAGATGAGAGGAATAggagggccactcctgacaatcggagatctgttaagcgatgtgggaggagaaactgtcacagcttctgacagttcccattcttcttcaccatcttcgttagttcaagattc
>NC_023048.1|+|2267437-2267611|106-125
cttgacatttgctacagtgaatatgttttgtgtctaatgattggccttttaaaatctgcagctctgcctttgatggaaagtttgcagcagaaagcattgagattaATGATATTGATGATGCTGCAgaattcagagatatcccaaattctgttgttgatattccaacagaggctta
>NC_023048.1|-|22926278-22926442|92-115
ctaaatcctaacttgaatctaattatgctgcgtttactttttggattggagtgggaatcctgaggagtgagaatcattggattaggatttaGGAGTGTGGAGTGGGAGTGGGAGTgggagtagggtgtttacttatactaaatgaaagtatggattgtcaatcag
>NC_023048.1|+|23151673-23151816|34-54
taatgaataggaacatattctcttcaaagaacgATGGATGAGGAGCCATGCACGtgagaattttgattctgaagtttgttttatacaagagattaaacataaaaataatagcttgatacagctatcagttctactatataagca
>NC_023048.1|+|23325311-23325487|51-70
aagacgaaaaaatcagctaataaggactccattggaaagtcaaatcaaccAGACAGTCTCCTTGGCTGATggctctttcacttcggagggggaaaaatgtgcaaaggacatcttcacaagatctgatatgagccagtcttataaaggtctgtgcggatacttgtagcttatttattt
>NC_023048.1|-|24466542-24466737|51-71
agaattcggttcggctatgcatccacagagtgcccaacagcagaccagcaAAGAGACAGAAGAGAGAGAAGagaataaataggggtatagatagagagaagggtttatatagagaagtgattagtaaccatgcaacatacagatggtgcttaaaacataatgaaattgaaaacataacatatttaatggtaaacga
>NC_023048.1|-|25749267-25749483|42-62
caaataaattaagcttaattttctttcttagtcaatgaaagAGCAAAACCCTAGGGGGAGATgacctggcggagagtgacgaaattgataaacatttgagtgacgagttctcttagttgagattttggtttgctttcgcttttgattgttatcatctccgatacgatttcttcaatcgacgatttggtgtctctcagcatttcgtaagccgatatct
>NC_023048.1|+|26235711-26235985|112-131
ttgcatagctttcagtttgcatccccatcagatgaaccagtggacatgggtgcaggaatttgattaactgttgttaaaactatgccacttgaacccttggagtgcttcttaCTCCACGGCTTTCTTCTTCActcaatgggttaataagattgattttaaatttagataattcaaacgattataagattatgcttggttagttgatatacttaatttttgataaatattttttgcaagcatttttatctatcattaactaagttgctctaactata
>NC_023048.1|-|26307772-26307971|130-150
cttttggctgtatcatggatatcaagagttctccagctgctcacccactacggacacaaaggatgaattagatggaaacttcaaaggatgaattttgaatttgggaaatggatattcagatgtggcttgATGGAAGAGCCAAGAATGACTcaggagaggtctggttctagattgtggtatccacgcgcttttaatgttaa
>NC_023048.1|-|27677086-27677256|116-139
attgaaggaatgacaacttttcatgggttttagaacttcacaatgctctacttaaatgctgcgtttacttttttaattggagtgggaatcttgaggggtgggaatctttggattaGGAGTGTGGAGTGGGAGTGGGAGTgggagtagggtgtttacttagactaaatgaaa
>NC_023048.1|+|27923287-27923460|104-124
ttggcattgaagattgcaagtaagattagagcaaaggagagatttgctgtttatgttgtcatgccaatgtggcctgagggtgccccttcttctgcctctgtgcAAGAAATTCTCTATTGGCAGGtaatttgacatataagaccaacgaccacaaatgaagcagttaattagccc
>NC_023048.1|+|28549949-28550189|170-191
ctcaagtggaatggcagaagcaagagggtggttctgatatttgccactgcctgtaattatcttttcactgagtggagaaacatcaaagggagcatcttcctcggccatttctgcctgaacttttaaggcctcaactgtcatcgtctcaatcttctgcaatgagaaagccAAAATCTCTTCTGCTGTCATTGgattctcattcacattccaaattcctgttgaaattctctctttccggccg
>NC_023048.1|-|3307102-3307317|143-166
tctccatgtaagaagacatttttacatctatctgccctaatttccatttcttgctggctgtgagtgcaagtaagacttttaggtagagtttatttctcagattggattggaaatcccaaggagtaggaatcttgggattgggAGTGTGGAGTGAGAGTGGGAGTAGattgtttatttacactggaaatctcatttatgtgtttactctgtcttgga
>NC_023048.1|-|342664-342855|56-79
tacattttggattggagtgagaatcgtgaagagtgagaatcctaggattaggagtGTCGAGTGGGAGTGAGAGTAGGTAtttatttatactggaatgaaagtatggaattgaaatcagaatccaatctatgtgtttacttttttttggattaggagtaaatattttcaaattacaattttacctttatgtaa
>NC_023048.1|+|3445605-3445743|89-109
tcaccctatcggcttgtttatggaaactcttgccacttaccagtagaacttgaacataaatcattttgggccattaaagcttttaattCAAATCTTGATGATGCTGGAAatgtgcgtaaattgcaaataaatgaacttg
>NC_023048.1|+|3445642-3445826|51-72
taccagtagaacttgaacataaatcattttgggccattaaagcttttaatTCAAATCTTGATGATGCTGGAAatgtgcgtaaattgcaaataaatgaacttgaggaattaaggaatgatgcatatgaaaattccaaaattattaaggtaagaaccaaattatttcatgacaaaagaatttttcgg
>NC_023048.1|-|3445654-3445852|139-159
actttttgattaatttcaaatgttttccgaaaaattcttttgtcatgaaataatttggttcttaccttaataattttggaattttcatatgcatcattccttaattcctcaagttcatttatttgcaatttacgcacaTTTCCAGCATCATCAAGATTTgaattaaaagctttaatggcccaaaatgatttatgttcaa
>NC_023048.1|-|344713-344849|81-104
gctaatattatactaaggaagcgtttacattttggattggagtgagaatcgtgaagagtgagaatcctaggattaggagtGTCGAGTGGGAGTGAGAGTAGGTAtttatttatactggaatgaaagtatggaattga
>NC_023048.1|-|3457582-3457717|86-106
aaaagtctcgagttgctttgacagctcctccactaaactcttcctcaagtagacaagcttgatatttttagggactacagatgcaAAACAGCTTTCTTGAACATTCataacaacttccttggtatgagaatttttt
>NC_023048.1|-|3457585-3457726|95-115
tttagcttcaaaagtctcgagttgctttgacagctcctccactaaactcttcctcaagtagacaagcttgatatttttagggactacagatgcaAAACAGCTTTCTTGAACATTCataacaacttccttggtatgagaattt
>NC_023048.1|-|351860-352044|51-74
tttggattggagtgagaatcgtgaagagtgagaatcctaggattaggagtGTCGAGTGGGAGTGAGAGTAGGTAtttatttatactggaatgaaagtaatgtcttgtagtaatccgttatgactcttccatatatgtgtttgctcttttgtcgacaaaatcaattcttccaatttcggtagttgt
>NC_023048.1|+|3819491-3819692|152-172
cttcgaaagcacgtcccccagtttccccctcctgcgccctatccaaaggagcctccacctgatcctgctcaccctgctccttatctccctggccggcctcagccatgaacctctctttctcttcagccagctggtcactcagggatttgatCTCTCCCTCAAGGGCGGTCCTcaaagtatccctttcactctgagcaacttg
>NC_023048.1|+|3819613-3819745|29-49
tcagccagctggtcactcagggatttgaTCTCTCCCTCAAGGGCGGTCCtcaaagtatccctttcactctgagcaacttgaaggtcagacttcaggccacccaactcatcctcaagtttggaggaagtggact
>NC_023048.1|+|4172187-4172320|29-48
tcataaacagtttgcaacttcagctatgAAAATCTTATCGTTATCTCGaatcacttcaattgagtcaatttctgctcctgcttcatctgtcaccattgcattcattgcatcgaaaccaaatttttcacctatta
>NC_023048.1|+|5609635-5609828|123-144
catatcgtactgcttttaaaacatctttaggaatgtcaccctatcggcttgtttatggaaaatcttaccacttaccagttgaacttgaacataaattattttgggccattaaagcttttaatTCAAATCTTGATGATGCTGGTAatgtgcataaattgcaaataaatgaacttgaggaattaaggaatgatgca
>NC_023048.1|-|5609637-5609829|51-71
atgcatcattccttaattcctcaagttcatttatttgcaatttatgcacaTTACCAGCATCATCAAGATTTgaattaaaagctttaatggcccaaaataatttatgttcaagttcaactggtaagtggtaagattttccataaacaagccgatagggtgacattcctaaagatgttttaaaagcagtacgata
>NC_023048.1|+|5609708-5609938|51-71
accagttgaacttgaacataaattattttgggccattaaagcttttaattCAAATCTTGATGATGCTGGTAatgtgcataaattgcaaataaatgaacttgaggaattaaggaatgatgcatatgagaattccagaattgttaaggcaagaaccaaattttttcatgagaaaagaatttttcggaaagcatttgaaattggtcaaaaagtgttgctttataattctcgtct
>NC_023048.1|+|5668130-5668328|41-64
gtgagaatcctgaggagtgggaatcttaggattgggagtgTGGAGTGGAAGTGGGAGTATGTTGtttacttacactggaatagaagcatgaaatggaaatcagaatccaatttatgtgtttactttgtcttggattgggagtaaatagtttcaaattacaattttatccttatttaaagaattataatttttaattaca
>NC_023048.1|+|6394949-6395203|34-57
tcctggggagtgggaatcctaggattgggagtgTGGAGTGGGAGTGAGAGTATGTTGtttacttacactggaatggaagcatggaatggagatcagaatccaatttatgtgtttactttgtcttggattgggagtaaatagtttcaaattacaattttatccttatttaaagaattataatttttaattacaaaactaataaaaaatatatttaatgaataatatttattttattatatttgtaaatttattata
>NC_023048.1|+|7056607-7056783|108-127
ctaacacctttcctaagagcaataggaagatctttttgatttgaggaatttaactcaaaattacctggaggattcttgtcagaattttcatgatccaacctctggtcAGATTCTTGATGATGCTGTAggacagtgttcctcttctttttttgttctaggtacccctttgaatacaca
>NC_023048.1|-|7064947-7065190|31-51
actgacaatcacatcctgacaataataaacCTGAAGGGAGCTCCCACGCATaaagagacttgaaaatttttgaaatttctgaagcaaaaggacctccctgaccaggtagagaaggtccataacagaaaagactaaattcacaattcgaaaaggaccccaacatgatgccaaaacctgattcattagcccattcaagcctattgtccctcgaatttgaccttagttcagacaatcgaaaagagac
>NC_023048.1|+|7446555-7446725|27-50
gagtgtgaatcctaggattgggagtgTGGAGTGGGAGTGGGAGTATGTTGtttacttatactggaatggaagcatggaatagagatcagaatccaatttatgtgtttactttgtcttggattgggagtaaatagtttcaaattacaattttatccttatttaaagaattat
>NC_023048.1|+|7664715-7664849|81-102
aaagttctctaacattggcaagaaaactacttcaaattcataagaaattaggtcataaacaactcttgcaattgtcgtttTACCTACTCCTCCCATGCCACAgatccctatcatacgaacatcacgagactctgc
>NC_023049.1|+|10470156-10470339|114-134
tggaaacgaaacaaattactaatgaatgcaaacaaattcttgttatattgggtcgaccatttctcgttgctgctaatgccttgattaattacaggaatgaagtaatgaatttaTCTTTCGGCAACATGATATTGgaactcaatgtgttcaacatgtgtaaacaacctcacgacaaagaagataa
>NC_023049.1|+|10616332-10616533|150-169
ccccaccataactgtggttctcaccagagcccgacgcaggtccacctctattccctacaagctctagttcgggagagggagagacaaccaagggtcgtgggtattcaagggtatccctcccatgagaaggacctacactactagagggaCCTAAGAAATCTGTGGGTATtgacacgttgaggcctaaatcccctgattcttc
>NC_023049.1|+|10695103-10695330|159-179
agattggtctcttcaacttactaatgcattttgggcttactatactgcatttaagacatctttaggaatgccatcctatcggttggtctatggtaaactttgccacttactggttgaacttgagaataaatcattttaggctgttaaaacttttaattCAAATCTTGATGATGCTGTTAatttatctaaattacaatgaaatgaacttgtggaattaaggaatgatgc
>NC_023049.1|+|10695145-10695331|116-137
tactgcatttaagacatctttaggaatgccatcctatcggttggtctatggtaaactttgccacttactggttgaacttgagaataaatcattttaggctgttaaaacttttaatTCAAATCTTGATGATGCTGTTAatttatctaaattacaatgaaatgaacttgtggaattaaggaatgatgca
>NC_023049.1|-|10695212-10695425|144-164
acaatactttttgactaatttcaaaaattttttaaaaaattcttttatcatgaaaggctttggttcttaccttagtaattcttgaatttttatatgcatcattccttaattccacaagttcatttcattgtaatttagataaaTTAACAGCATCATCAAGATTTgaattaaaagttttaacagcctaaaatgatttattctcaagttcaaccag
>NC_023049.1|+|11981145-11981385|183-202
ggatatcaaaataagagaaaatctgttcaagaaattttgttcccctttaatgtgcttcacgccttcttcttcaagtatccagattgattatttaaccgatgagatgacgaaattcatgaatcagatcagggacttgtccactgatcactcggtaaacaagaacgaagcagcgacgactatctTGAATCTTGATGATGTTGTTggtggcattgccaaggagacgatgacaatgagctttcac
>NC_023049.1|-|11981232-11981379|37-57
gctcattgtcatcgtctccttggcaatgccaccaacAACATCATCAAGATTCAAGATagtcgtcgctgcttcgttcttgtttaccgagtgatcagtggacaagtccctgatctgattcatgaatttcgtcatctcatcggttaaataa
>NC_023049.1|-|11981272-11981471|129-149
cgttcttcattaccaaccatgatgttcatttcttcttcaaaatgaagaccggaaattctttgccatcgttgctgctgctgcttattgtgaaagctcattgtcatcgtctccttggcaatgccaccaacAACATCATCAAGATTCAAGATagtcgtcgctgcttcgttcttgtttaccgagtgatcagtggacaagtccct
>NC_023049.1|-|12813977-12814136|91-110
cgacaggttggatcccttcgtgattaccaaaaagagtttgagaggcttgtcaatcgagttcacggatggacacagaaggctctcgttggcACTTTCATGGGAGGATTGAAacccgaaattgccgatggaattcgaatgttcaagcccaaaacattgaagg
>NC_023049.1|+|13026486-13026672|116-137
tactgcttttaaaatatctttaggaatgtcaccctattagcttatttatggaaaatcttgccacttaccagttgaacttgaatgtaaatcattttgtgccattaaaatttttaatTCAAATCTTGATGATGCTGGTAatgtacgtaaattgcaattaaatgaacttgaggaattaaggatgatgcat
>NC_023049.1|+|13026489-13026659|114-134
tgcttttaaaatatctttaggaatgtcaccctattagcttatttatggaaaatcttgccacttaccagttgaacttgaatgtaaatcattttgtgccattaaaatttttaattCAAATCTTGATGATGCTGGTAatgtacgtaaattgcaattaaatgaacttgaggaatt
>NC_023049.1|-|13026513-13026655|33-53
cctcaagttcatttaattgcaatttacgtacaTTACCAGCATCATCAAGATTTgaattaaaaattttaatggcacaaaatgatttacattcaagttcaactggtaagtggcaagattttccataaataagctaatagggtgac
>NC_023049.1|-|13035833-13036019|43-63
atccttaattcctcaagttcatttaattgcaatttacgtacaTTACCAGCATCATCAAGATTTgaattaaaaattttaatggcacaaaatgatttacattcaagttcaactggtaagtggcaagattttccataaataagctaatagggtgacattcctaaagatattttaaaagcagtacgatatg
>NC_023049.1|+|13035891-13036084|65-86
aaaatcttgccacttaccagttgaacttgaatgtaaatcattttgtgccattaaaatttttaatTCAAATCTTGATGATGCTGGTAatgtacgtaaattgcaattaaatgaacttgaggaattaaggatgatgcatatgagaattctagaattattaaggcaagaaccaaattttttcatgacaaaagattttt
>NC_023049.1|+|13035908-13036135|49-69
cagttgaacttgaatgtaaatcattttgtgccattaaaatttttaattCAAATCTTGATGATGCTGGTAatgtacgtaaattgcaattaaatgaacttgaggaattaaggatgatgcatatgagaattctagaattattaaggcaagaaccaaattttttcatgacaaaagattttttcggaaaacctttgaaattggtcaaaaagtattgctttgtaattctcatct
>NC_023049.1|+|13063472-13063607|29-50
ataattttgggccattaaagcttttaatTCAAATCTTGATGATGCTGCCAatgtgcgtaaattgcaaataaatgaacttgaggaattaaagaatgatgcatatgagaattccagaattattaaggcaagaactaca
>NC_023049.1|+|13120996-13121163|115-135
ttgtttttaaaacatctttaggaatgtcatcctatcggcttgtttatggaaaatcttgccacttaccgattgaacttgaacataaatcattttgggccattaaagctttcaattTAAATCTTGATGATGCTGGTAatgtgcgtaaattacaattaaatgaacttgata
>NC_023049.1|-|13121079-13121248|118-138
gttttccgaaaaattcttttatcatgaaaaactttagttcttgccttaataattctagaattatcatatgcatcattccttaatttatcaagttcatttaattgtaatttacgcacaTTACCAGCATCATCAAGATTTaaattgaaagctttaatggcccaaaatgattt
>NC_023049.1|+|13121083-13121224|27-48
cattttgggccattaaagctttcaatTTAAATCTTGATGATGCTGGTAatgtgcgtaaattacaattaaatgaacttgataaattaaggaatgatgcatatgataattctagaattattaaggcaagaactaaagtttttca
>NC_023049.1|+|13180595-13180755|51-71
accagttgaacttgaacataaatcattttgggccattaaaggttttcattCAAATCTTGATGATGCTGGTAatgtgtgtaaattgcaattaaatgaacttaagtaattaaggaatgatgcatatgagaattacagaattattaaggcaagaccaatttttt
>NC_023049.1|-|13180597-13180777|112-132
gaaaaattcttttgtcatgaaaaaaaaattggtcttgccttaataattctgtaattctcatatgcatcattccttaattacttaagttcatttaattgcaatttacacacaTTACCAGCATCATCAAGATTTgaatgaaaacctttaatggcccaaaatgatttatgttcaagttcaactg
>NC_023049.1|+|13180614-13180995|31-52
aaatcattttgggccattaaaggttttcatTCAAATCTTGATGATGCTGGTAatgtgtgtaaattgcaattaaatgaacttaagtaattaaggaatgatgcatatgagaattacagaattattaaggcaagaccaatttttttttcatgacaaaagaatttttcggaaaacatttgaaattggtcaaaaagtgttgctttataattctcgtcttcatttatttctagggaagttaaagtcaaagtggaatggtccatttgttgtaaaaattgtgtatccatatggagccgtagaaattgagaatctaaaggatggtgtcacatttaaagttaatggtcaaaagttaaaattatatctgaaataccaaccacgtgaagcagat
>NC_023049.1|+|13186861-13187090|161-180
aaagattggtctcttcgactaactgatgtattttgggcataccatactgcatttaaaacatttttacgaatgtcaccttattggcttgtttatggtaaaccttgccacttaccggttgaacttgaacataattcattttgggttattaaagcttttgattCAAATCTTGATGATGCTAGAaatgtgcataaattgcaattgaatgaacttgagaaattaaggaatgatgc
>NC_023049.1|-|13186919-13187091|51-71
tgcatcattccttaatttctcaagttcattcaattgcaatttatgcacatTTCTAGCATCATCAAGATTTGaatcaaaagctttaataacccaaaatgaattatgttcaagttcaaccggtaagtggcaaggtttaccataaacaagccaataaggtgacattcgtaaaaatg
>NC_023049.1|+|13186991-13187117|31-51
attcattttgggttattaaagcttttgattCAAATCTTGATGATGCTAGAAatgtgcataaattgcaattgaatgaacttgagaaattaaggaatgatgcatatgagaattccagaattattaaggg
>NC_023049.1|+|13189873-13190047|105-125
aacatttttacgaatgtcaccttattggcttgtttatggtaaaccttgccacttaccggttgaacttgaacataattcattttgggttattaaagcttttgattCAAATCTTGATGATGCTAGAAatgtgcataaattgcaattgaatgaacttgagaaattaaggaatgatgca
>NC_023049.1|+|13189897-13190029|81-100
ttggcttgtttatggtaaaccttgccacttaccggttgaacttgaacataattcattttgggttattaaagcttttgattCAAATCTTGATGATGCTAGAaatgtgcataaattgcaattgaatgaacttgag
>NC_023049.1|-|13189947-13190135|139-159
ttttttgactaatttcaaatgtttttcgaaaaattcttttatcaagaaaaactttagttcttcccttaataattctggaattctcatatgcatcattccttaatttctcaagttcattcaattgcaatttatgcacatTTCTAGCATCATCAAGATTTGaatcaaaagctttaataacccaaaatgaat
>NC_023049.1|-|1388055-1388241|114-137
gcccacaagcaagaaaagttgatcccagtcagtggactattcggcttcattaaggtagcgtttactttttagattggagtgggaattctgaggagtgggaatcctaggattggGAGTGTGGAGTGAGAGTGGGAGTAagttgtttacttacactgaaatggaagtatggaatggagattagaatcca
>NC_023049.1|-|15021982-15022222|170-191
tccaaaccgtaaagattggtctcttcgactaactgatgcactttgggcatatcgtactggttttaaaacatctttaggaacatcaccctatcggtttgtttatggaaaatcttgccacttaccagttgaacttgaacataaatcattttgggccattaaaatttttaatTCAAATCTTGATGATGCTGGTAatgtgcgtaaattgcaaataaatgaacttgaggaattaaggaatgatgca
>NC_023049.1|+|15022004-15022384|31-51
agttcatttatttgcaatttacgcacattaCCAGCATCATCAAGATTTGAAttaaaaattttaatggcccaaaatgatttatgttcaagttcaactggtaagtggcaagattttccataaacaaaccgatagggtgatgttcctaaagatgttttaaaaccagtacgatatgcccaaagtgcatcagttagtcgaagagaccaatctttacggtttggattaactgtcttttcaaaaatttattttatctctctatttgctaattcaacttaaccacttgtttgagggtgataaggggtagcaactttatgtgtaattccatatttcttcattaaggactcaaatggcttattacaaaaatgcttacctccatcactgata
>NC_023049.1|-|15022005-15022385|333-353
ttatcagtgatggaggtaagcatttttgtaataagccatttgagtccttaatgaagaaatatggaattacacataaagttgctaccccttatcaccctcaaacaagtggttaagttgaattagcaaatagagagataaaataaatttttgaaaagacagttaatccaaaccgtaaagattggtctcttcgactaactgatgcactttgggcatatcgtactggttttaaaacatctttaggaacatcaccctatcggtttgtttatggaaaatcttgccacttaccagttgaacttgaacataaatcattttgggccattaaaatttttaatTCAAATCTTGATGATGCTGGTaatgtgcgtaaattgcaaataaatgaac
>NC_023049.1|-|16690412-16690588|108-127
tcctgtgccctgccactactgccactctcaagcaacaatcgtaagtaatattgacccacacaaacttctttggacaagctaggataactaacagaaaactcaggataATTCCAAGAAATCTGTGGCAcactatcttgcccagtcatagtctcaagggtagcacctccaggaactata
>NC_023049.1|+|17360047-17360189|34-53
ccatgtgacagtttctaagcttctcaaagctctTTTAGCAAGAGAGTGAGCACaactattacaacatcttgggacatgttgaattgataacgattgaaacttctccttgtagctgtgaatatctgaaattgtccacataatct
>NC_023049.1|+|19574800-19575027|50-70
gaaaaatttagtcaactcataacaatgtgttgaagcattttcaaccaatGCTCTCTTGCATCAACTGAAAggattctactttgatgtgagacagttgcttgcatatatgttctgcatgtgaacaatttttgtgattgatgagtgaaatgtgtgttgcaggattgatgagaacatggatgacaccatggcaaatgtagagggggcacagggagctttgctcaagtacct
>NC_023049.1|-|19909934-19910094|114-134
atgaaacacaggattggaggccaaggaaatggcacttatgttatcacaccacatgcgaggacaagacagaggaatatgtaagtctttgaacaaagatcgaaaccaagataaagTAGCAGCTGTATATGCAAGCTgtctgtactcagcctcggtactggaac
>NC_023049.1|+|2089588-2089766|40-60
ctgcattgctgaggttggttgtcagtgtccgagagtctcAGATGAGAAGATAGAGAGCGGagttgagacaagaatggcctgccgtatgatattatggtcaatgccgtcggcaagtcattcttggctctagatcctctacctgtcccttcatataagaaaccctagaccaatttccaacc
>NC_023049.1|+|2089598-2089740|31-50
gaggttggttgtcagtgtccgagagtctcaGATGAGAAGATAGAGAGCGGagttgagacaagaatggcctgccgtatgatattatggtcaatgccgtcggcaagtcattcttggctctagatcctctacctgtcccttcatat
>NC_023049.1|+|2095314-2095455|31-51
tatgtcatttgacattagaatgacttgtccCGTCTCAGTTGCAAGTGCAGAacctgaaattcccattgatataccaatgtcagctgtagccaatgctggagcatcatttattccatctccaatcattgcagtttttccttct
>NC_023049.1|-|2192817-2193095|77-97
atttcttgaacttctgatagctgcagctagccacaacaagtagtagcctataattagagaagaagaagaaggaaagAAGTTCAAGAAAGCTGTGGCCgtggctgggcaaacggtgctttcgatggtggctgtgaaagggaataaggaaagaagaaggaaaagaaggaaggaaagaaggtcaagggatttgatgccaaagccaaacggtgcgatcgatggctgtgaaagggaaaagggatttgatgccaaacggtgcgttttgggattacttaaacggtg
>NC_023049.1|+|2574132-2574342|140-160
catgttccacattacctgtacatcattatacgcgcacattttgacatcatcacgcagctttaacagaccactcgcatcatctctaattccagtttcaccaccagcaacgcctgcaaaagcagagttattatactatataTGATCATCATCAAGATTCAAGaacccataacaaaaccatcagcgacgaaattaaagaagaaggcaaattaag
>NC_023049.1|-|2574153-2574332|40-59
cttcttctttaatttcgtcgctgatggttttgttatgggTTCTTGAATCTTGATGATGAtcatatatagtataataactctgcttttgcaggcgttgctggtggtgaaactggaattagagatgatgcgagtggtctgttaaagctgcgtgatgatgtcaaaatgtgcgcgtataatgat
>NC_023049.1|+|2574218-2574407|54-74
ttccagtttcaccaccagcaacgcctgcaaaagcagagttattatactatataTGATCATCATCAAGATTCAAGaacccataacaaaaccatcagcgacgaaattaaagaagaaggcaaattaagcaccaggtttacgaggcttgactcttggtgaaacagagacccaaattcttctcattttgtgccac
>NC_023049.1|+|2799317-2799457|30-50
tatatttactaatttacatacctggccagCTTCAATGAGAGAGAGCATTGcccacgcagtgtttacgagatgtgatttatttccttccagatttgtgtataccttatcaaagatttcacaagagcagtttaaaaaaaaaaa
>NC_023049.1|+|3059359-3059543|116-135
gaccaacattgcaatgcatgcagccgccagcagtgcttgagccatttgctttgacaccgccataatgagtgtagcaaaaatgatctttttaactgaattcaagtgaaagggatctGGAATCTTGATGATGTGATTtgcagggaaagaatgggggagagtttatagaaatattgaattgggaaacg
>NC_023049.1|+|3061531-3061724|134-153
ctgggctagccccgactggaccaacattgcaatgcatgcagccgccagcagtgcttgagccatttgctttgacgccgccataataagtataccaaaaatgatctttttatctgagtttaagtgaaagggatctGGAATCTTGATGATGTGATTtgcagggaaagaatgggggagagtttatagaaatattgaat
>NC_023049.1|+|3066579-3066796|159-180
aggcctggagtctgtggtaactgaaactgggctagccccgactggaccagcatggcaatgcatgcggccgccagcagtgcttgagccatttgctttgacaccgccataatgagtgtagcaaaaatgatctttttaactgaattcaagtgaaagggatcTGGAATCTTGATGATGTGATTTgcagggaaagaatgggggagagtttatagaaatattga
>NC_023049.1|+|3069331-3069583|199-220
ttttagtacatctcccgaaccccatccaggtggaaccgtgaggcctggagtctgtggtaactgaaactgggctagccccgactggaccagcatggcaatgcatgcggccgccagcagtgcttgagccatttgctttgacgccgccataataagtataccaaaaatgatctttttatctgagttcaagtgaaagggatcTGGAATCTTGATGATGTGATTTggaggaaaagaatgggcgagaatttatagaaat
>NC_023049.1|-|3335313-3335431|72-92
gtatcttcccacagctttattgaaccgcaacaaatgccatgccaagtctgtggcctcatgcaaagatgatgCAGTTCAAGAAAGCTGTGGAAaaatacaaagaggatcataatcacatc
>NC_023049.1|+|3340790-3340990|131-151
gaattaagggtaaaatatatacaattgattaccgggaagaagaccgtggggaagatcttggcagggccgccggcataccaaaggatgaggtatctggcgagcaggcaaatcctgaaggtgtgccatgttcTCCCACAGCTTTCTTGAGCTCccatggcgcgcggtgtctacatacggcgcctagctagcaagagccgtgta
>NC_023049.1|+|3340836-3341081|176-196
tggggaagatcttggcagggccgccggcataccaaaggatgaggtatctggcgagcaggcaaatcctgaaggtgtgccatgttctcccacagctttcttgagctcccatggcgcgcggtgtctacatacggcgcctagctagcaagagccgtgtattaatcagcaaacagtggaaGTTCAAGAAAGCTGTGGAAAAgcatgaccaggacttaataataataatgttcagatctcatatctgtggct
>NC_023049.1|+|3340870-3341031|51-71
aaggatgaggtatctggcgagcaggcaaatcctgaaggtgtgccatgttcTCCCACAGCTTTCTTGAGCTCccatggcgcgcggtgtctacatacggcgcctagctagcaagagccgtgtattaatcagcaaacagtggaagttcaagaaagctgtggaaaa
>NC_023049.1|-|3340870-3341040|101-121
tggtcatgcttttccacagctttcttgaacttccactgtttgctgattaatacacggctcttgctagctaggcgccgtatgtagacaccgcgcgccatggGAGCTCAAGAAAGCTGTGGGAgaacatggcacaccttcaggatttgcctgctcgccagatacctcatcctt
>NC_023049.1|+|3727018-3727218|31-50
tgtgacagtttccgagcttctcaaagctctTTTAGCAAGAGAGTGAGCACacctattacaacatcttgggacatgttgatcattgataacgattgaaacttctccttgtagctatgaatatctgaaattgtccacacaatctccttcctactactggtttcattgttggctaaattggcaacttcaatacagtctgtttca
>NC_023049.1|-|3798390-3798531|95-115
gtttgaagagttgatataacctcagacttttgctgcggagtcaaggaagagttgatatattcttttcctattccaacttccttggctgttgctgCAACTGCCTCTTCCCTGTCTCctgatagaaggagagttttgataccct
>NC_023049.1|-|4420051-4420242|41-60
ccgagagatttagaaagggttaaagccaaatacaacatacCTCATTCTGTCCACCTTAGGgtacctcgcaagggcgagtgccccgagcaccctcattctgatggtgttgcccttcatatcgacctttttgacttaggtctccgtttacctcttcagccattttttaggaaaatgttcactgaaatgaaaatt
>NC_023049.1|+|4652180-4652337|88-108
aatgtccaaaagtgccccttcattgcagctgtaaaagtaactgccttaactgcagctgtaaaaggaactgttgcacctgtaacccatGCTCTCTATTCTTCTAGTAGTtaaaccctagcttcatctggaagctttgtcaacatgccattttaccagta
>NC_023049.1|-|474244-474382|31-51
atatggcgcaagtgctcttcagcaacagctTCTTGCAGCTTCAATTCCTCTgtcagaagatcgacaaactgcttctccatctcctgcttgacgtcagggtcattgcttccacaatctgtgatatcaccacaattagagt
>NC_023049.1|-|4762870-4763032|110-131
tatttgattaagtgacaagtagcaggattgaagagcatttctgtcgttgtaagtagtggtattataaggtagtgttgttgcggtggtagtggtagtgatgttcatcattAAGAGGGTGGCGTTGGCGTGGTgcagattgaggcgaagggaaagggctctgatg
>NC_023049.1|+|5183279-5183495|42-62
tgaaaaaataaagaaaatgaaatttctagcaatctttctctTTCATTCACGCAAAAACTAAGgtgacgtttttttttttgtctgaaatctgaatagatctgaattagtctgaattttgaatagatctgaatgactgaatctgaataatatgtttgttttttcgtctgaatctctaaaaataagtattaagttgttttttttaactaaaaaaactgaa
>NC_023049.1|-|626966-627156|140-161
aagaagttgttaatggacttgagcactgacattttaggctgaggagatagctgagaaactttgtgaatcagttgcagcaagtcttgaaggcaaaaagctggcctcatttacaaggatttcttcaattgtgcaggtatttGATTTTTAGTTTCCTCTAATATttgaattctccgatttgtcttcttgctttt
>NC_023049.1|+|6288070-6288262|65-85
accgatcatccacatcagcggatttacctttctcttcagccagctggtcactcagggatttgatCTCTCCCTCAAGGGCGGTTCTcagagtatctctttcactttgagtagcctgaagatcggatttcagatcacccagctcaccctcaagcttggaggaagtagactcagcaatcgcaactttttcctcaag
>NC_023049.1|+|6288083-6288258|51-71
atcagcggatttacctttctcttcagccagctggtcactcagggatttgaTCTCTCCCTCAAGGGCGGTTCtcagagtatctctttcactttgagtagcctgaagatcggatttcagatcacccagctcaccctcaagcttggaggaagtagactcagcaatcgcaactttttcct
>NC_023049.1|+|6554610-6554851|145-166
cggtctggtcaccaagccagggatcttactgaagaaccaggcattctggagtccccgacaccatggcagggcaagagtttttattaattgcatccacttcaccgccagactttggtttcgcatctgcctccccaattacgctctCAGCAACACCTCCATTGGCATCatcaccacgcgcaatggcttcaaagatgagagcatttacttcttggtacctctcctcagagagagagacttcggca
>NC_023049.1|+|7313738-7314118|31-51
attcgttgcgaggaccaagataacgccaagGAGATTGGATGGAACTAATGAtttggataattcattggagacttcaaatcagaagagaagtaccaatgccactaaaagagcgaaaaaatcagtgtacactacagaagacaagaaggaagatagtgatgcatatgcttcttctgagtttcctttaaaaatgctgccactgaagctaatattaatgaaagaagctgataattccccagttcctcctggttttcctcccaaatctaatttagttcgatcaagagattcagctaaggaaaataatctagccattacagaatcaatggtatccagcaaaaaacagaatgattttcagaatatgaagattagtaatggagaaaattc
>NC_023049.1|+|7361177-7361381|135-155
accctcttaattctactagaattgcgaaactagggctcaagaatgtcactgtagccaccgtcttcgatgttaattttgaggcacggtttgatattaggttgactgaatcgtgtcaggagtcagttgatgatggcTTTGGATTGAAGGGAGAAAATgtgattggtttaaagtgtaagaaatttaagaagggcttcggagaggaaga
>NC_023049.1|+|8075061-8075231|27-50
cagtgggaatcctaggattgagagtgTGGAGTGGGAGTGGGAGTAAGTTGtttacttacactggaatggaagcatggaatagagattagaatccaatttatttgtttactttgtcttggattgggagtaaatagtttcaaattataattttatccttatttaaagaattat
>NC_023049.1|+|814625-814904|51-74
ttggatttgattgggaatccagaggagtgggaatcctaggattgggagtgTAGAGTGGGAGTGGGAGTAGGTTGtttacttacactggaatggaaacatggaatagagatcagaatccaatttatgtgtttactttgtcttggattgggagtaaattgtttcaaattacaattttatccttatttaaagaattataatttttaattacaaaactaataaaaaatatatttaatgaataatatttattttattatatttgtaaatttattataattattaa
>NC_023049.1|-|8561705-8561866|110-129
tccacctctattccctacaagctctagttcggaggagggagagacaaccaagggtcgtgggtactcaagggtacccctgccaggggaaggacctacgctactggaggggCCTAAGAAATCTGTGGGTATtgatacattgaggcctgaatcccctgattcttc
>NC_023049.1|-|8573544-8573725|51-71
ccctccctgctttccttgaggttcatacttttgctcacccaagaaggagtAGCATCTGGCAGTTTCAGCTCagtaaatttcataaagccatcttgtctagagtagtttaacggcttattacgcacacaccctttagaccagtctacatatccccctgacttgtgtttaaaaccttttagaca
>NC_023049.1|+|9519467-9519686|159-182
tgtgaaaaatatgccgggagacaacttttattaattttcaaaggcgactgacttagaatgatgtacgtgcttgtctctgtgtgtgtacaattaggtagcgtttactttttggattggattgggaatcctgagcagtgggaatcctaggattgagagtgTGGAGTGGGAGTGGGAGTAAGTTGtttacttacactggaatggaagcatggaatagagatta
>NC_023050.1|-|10399299-10399439|28-47
ttaggagattctcaaagctcttttagcAAGAGAGTGAGCACAACTGTtacaacatcttgatacatgttgaactgttatcgattggaacttttccatgtagctttgaatgtctgaaatagtccacagaatctccttcctgct
>NC_023050.1|-|11975259-11975436|40-59
tttcagaacttttgcaatgagtgtgttgtttagctggttAGATGGGAGGATTGGCTCCGaagaccgagtttgcaatggtaatgacaccaggattctggctgcttagagcagcgatggcaactgcatttgtttttccaatgttgaactggaagtgaatcaaaccaattggaaacacgaa
>NC_023050.1|-|12386550-12386723|103-124
cagaatccaaggatcaattctggttccaccaccttcaactgaagtcttcttagtttcaaacaataaattgtccggacggatccctccatcgatttgcagcttGAGTTTCCTTCAATATCTTTCCttatctgacaacaatttgagcggaacaattcccccgtgtcttggaaactt
>NC_023050.1|-|13052181-13052362|112-132
acttttaaaacatctttaggaatgtcaccctattggcttgtttatgggaaatcttgccacttaccagttgaacttgaacataaatcattttaggtcattaaagcttttaatTCAAATCTTGATGATGCTGGTaatgggcgtaaattgcaaataaatgaacttgaggaattaaggaatgatgc
>NC_023050.1|-|13052191-13052370|120-141
atcgtactacttttaaaacatctttaggaatgtcaccctattggcttgtttatgggaaatcttgccacttaccagttgaacttgaacataaatcattttaggtcattaaagcttttaatTCAAATCTTGATGATGCTGGTAatgggcgtaaattgcaaataaatgaacttgaggaattaa
>NC_023050.1|+|13052200-13052343|33-53
caagttcatttatttgcaatttacgcccattaCCAGCATCATCAAGATTTGAAttaaaagctttaatgacctaaaatgatttatgttcaagttcaactggtaagtggcaagatttcccataaacaagccaatagggtgacattc
>NC_023050.1|+|13230320-13230542|113-133
aaaattcttttgtcatgaaaaaaaaattggtcttgccttaataattctgtaattctcatatgcatcattccttaattacttaagttcatttaattgcaatttacacacattaCCAGCATCATCAAGATTTGAAtgaaaacctttaatggcccaaaatgatttatgttcaagttcaactggtaagtggcaagattttccataaataagccgatagggtgacatt
>NC_023050.1|-|13230381-13230553|103-123
acatctttaggaatgtcaccctatcggcttatttatggaaaatcttgccacttaccagttgaacttgaacataaatcattttgggccattaaaggttttcatTCAAATCTTGATGATGCTGGTaatgtgtgtaaattgcaattaaatgaacttaagtaattaaggaatgatgc
>NC_023050.1|-|13230398-13230627|177-198
cagttaatccaaatcgtaaagattggtctcttcgactaactgatgcactttgggcatatcgtactacttttaaaacatctttaggaatgtcaccctatcggcttatttatggaaaatcttgccacttaccagttgaacttgaacataaatcattttgggccattaaaggttttcatTCAAATCTTGATGATGCTGGTAatgtgtgtaaattgcaattaaatgaacttaag
>NC_023050.1|-|13262386-13262528|34-54
tcctcaagtttatttaattgcaatttacatacaTTACCAGCATCATCAAGATTTgaattaaaaactttaatggcccaaaatgatttatgttcaagttctactggtaagtggcaagattttccataaacaagccgatagggtga
>NC_023050.1|+|13262428-13262617|46-67
gtagaacttgaacataaatcattttgggccattaaagtttttaatTCAAATCTTGATGATGCTGGTAatgtatgtaaattgcaattaaataaacttgaggaattaaggaatgatgcatatgagaattctagaattattaaggcaagaaccaaattttttcatgataaaagaatttttcggaaaacatttg
>NC_023050.1|+|13262435-13262597|40-60
ttgaacataaatcattttgggccattaaagtttttaattCAAATCTTGATGATGCTGGTAatgtatgtaaattgcaattaaataaacttgaggaattaaggaatgatgcatatgagaattctagaattattaaggcaagaaccaaattttttcatgataaaag
>NC_023050.1|+|13370930-13371127|128-148
gaaaactggctttcactctttcatttaactgaaaagcagctgcattagcaacattgttgtataaacaatattccatggctttttcttgttcagcataatggccaagggctcattatagcaaaagcagATCCAATTCTCCTTTGGCAACactctccgcaacgtcctgaaacaaaaaggcgagaggagttgaaaaaaaaa
>NC_023050.1|-|13370938-13371130|51-71
atttttttttttcaactcctctcgcctttttgtttcaggacgttgcggagAGTGTTGCCAAAGGAGAATTGgatctgcttttgctataatgagcccttggccattatgctgaacaagaaaaagccatggaatattgtttatacaacaatgttgctaatgcagctgcttttcagttaaatgaaagagtgaaagc
>NC_023050.1|-|13867867-13868045|40-60
cttgaacataaatcattttgggtcattaaagcttttaatTCAAATCTTGATGATGCTGGCaatgtgcgtaaattgcaaataaatgaacttgaggaattaaggaatgatgcatatgagaattccagaattattaaggcaagaaccaatttttttcatgacaaaagaatttttcggaaaac
>NC_023050.1|+|13867937-13868138|51-71
catcattccttaattcctcaagttcatttatttgcaatttacgcacattgCCAGCATCATCAAGATTTGAAttaaaagctttaatgacccaaaatgatttatgttcaagttctactggtaagtgacaagattttccataaacaagccgatagggtgacattcctaaagatgttttaaaagcagtacgatatgcctaaagtgc
>NC_023050.1|-|13867955-13868120|115-136
actgcttttaaaacatctttaggaatgtcaccctatcggcttgtttatggaaaatcttgtcacttaccagtagaacttgaacataaatcattttgggtcattaaagcttttaatTCAAATCTTGATGATGCTGGCAatgtgcgtaaattgcaaataaatgaacttg
>NC_023050.1|+|13869236-13869419|132-152
caatttcaaatgttttccgaaaaattcttttgtcatgaaaaaaattggttcttgccttaataattctggaattctcatatgcatcattccttaattcctcaagttcatttatttgcaatttacgcacattgCCAGCATCATCAAGATTTGAAttaaaagctttaatgacccaaaatgatttatg
>NC_023050.1|-|13869278-13869418|33-53
ataaatcattttgggtcattaaagcttttaatTCAAATCTTGATGATGCTGGCaatgtgcgtaaattgcaaataaatgaacttgaggaattaaggaatgatgcatatgagaattccagaattattaaggcaagaaccaatt
>NC_023050.1|-|13869316-13869544|159-180
aagattggtctcttcgactaattgatgcactttaggcatatcgtactgcttttaaaacatctttaggaatgtcaccctatcggcttgtttatggaaaatcttgtcacttaccagtagaacttgaacataaatcattttgggtcattaaagcttttaatTCAAATCTTGATGATGCTGGCAatgtgcgtaaattgcaaataaatgaacttgaggaattaaggaatgatgc
>NC_023050.1|+|13987148-13987316|118-137
atgttttaaagtagttttttttttacaagaaaatgaaactttcattcaagaacagaatagtacattaggtggaagattatccttccatgtgacagtttccgagcttctcaaagctctTTTAGCAAGAGAGTGAGCACaactattacaacatcttgggacatgttgaatt
>NC_023050.1|+|15417051-15417215|119-139
ttgtacaatttaaatttgtacaagagtatgtggctgtttcatcacttttatggaaaatcttgccacttatcggttgaacttgaacataaagcattttgggtcattaaagcttttaatcCAAATCTTGATGATGCTGGTAaagtgcgtaaattgcaattgaatgaa
>NC_023050.1|+|15417056-15417233|113-134
caatttaaatttgtacaagagtatgtggctgtttcatcacttttatggaaaatcttgccacttatcggttgaacttgaacataaagcattttgggtcattaaagcttttaatCCAAATCTTGATGATGCTGGTAaagtgcgtaaattgcaattgaatgaacttgaggaattaaggaat
>NC_023050.1|-|15417138-15417299|110-130
tgtcatgaaaaaatttagttcttgccttaataattctagaattcttctagaattcgcatatgcattattccttaattcctcaagttcattcaattgcaatttacgcactTTACCAGCATCATCAAGATTTggattaaaagctttaatgacccaaaatgcttt
>NC_023050.1|+|15824911-15825090|122-142
tactgtattgcattcaagacgtctttaggaatgtcatcctatcaactggtttatagtaagcattgccacttactagttgcacatgagcataaattattttgagctatcaaaactttttattCAAATCTTGATGATGCTGGTGatttgtgtaaattacaattgaatgaacttaaggaatta
>NC_023050.1|+|15824912-15825082|120-141
actgtattgcattcaagacgtctttaggaatgtcatcctatcaactggtttatagtaagcattgccacttactagttgcacatgagcataaattattttgagctatcaaaactttttatTCAAATCTTGATGATGCTGGTGatttgtgtaaattacaattgaatgaactta
>NC_023050.1|-|15824918-15825103|51-71
atgcatcattccttaattccttaagttcattcaattgtaatttacacaaaTCACCAGCATCATCAAGATTTgaataaaaagttttgatagctcaaaataatttatgctcatgtgcaactagtaagtggcaatgcttactataaaccagttgataggatgacattcctaaagacgtcttgaatgcaa
>NC_023050.1|-|16198976-16199163|31-50
aaatcattttgggccattaaagcttttaatTCAAATCTTGATGATGCTAGcaatgtgtgtaaattacaaataaacgaacttgaggaattaaggaatgatgcatatgagaattccagaattattaaggtaagaaccaaattttttcatgacaaaagaatttttcggaaaacatttgaaattggtcaaaa
>NC_023050.1|+|16198992-16199184|123-143
atgttttccgaaaaattcttttgtcatgaaaaaatttggttcttaccttaataattctggaattctcatatgcatcattccttaattcctcaagttcgtttatttgtaatttacacacattgCTAGCATCATCAAGATTTGAAttaaaagctttaatggcccaaaatgatttatgttcaaattctactggtaa
>NC_023050.1|-|16199082-16199265|132-152
gcattttgggcatatcatactgcttttaaaacatctttaagaatgtcaccctatcggcttgtttatggaaaatcttgccacttaccagtagaatttgaacataaatcattttgggccattaaagcttttaaTTCAAATCTTGATGATGCTAGcaatgtgtgtaaattacaaataaacgaacttg
>NC_023050.1|+|18408532-18408772|41-61
ctgtatggccacttactataaggcgaaggttggccgttatAACCAAAAGATGAGAGAAAAGgtttagttggccaaaagcaaagctaacgctgccgagaagaaagctgaagatctcaacctcgagaatctgaagttaataaagcgggagtgtctcacacaggcaaaggcaatcactgttgaggaggagctaaataaggtcaaagaggcttcgacattcttatcggtgcatcatggccgttct
>NC_023050.1|+|18408544-18408924|29-49
ttactataaggcgaaggttggccgttatAACCAAAAGATGAGAGAAAAGgtttagttggccaaaagcaaagctaacgctgccgagaagaaagctgaagatctcaacctcgagaatctgaagttaataaagcgggagtgtctcacacaggcaaaggcaatcactgttgaggaggagctaaataaggtcaaagaggcttcgacattcttatcggtgcatcatggccgttctcgggaagctgcatcctgatctgaaaatggacgagtttgctgctggtgttgcttaatacatggatgaggaggcagccaaagaagatgtcgaaaagttggaaccaaatacaactgaggagggaacctctcccccccatgcagcccctactgatg
>NC_023050.1|-|19545897-19546071|102-125
tagggttttttaagactccctataaatttatatttttcccccttccataaccctaaggtagcgtttacttcttggattggattgggaatcctgaggagtggGAGTGTGGAGTGGGAGTGGGAGTAagttgtttatttacatcggaatggaagcatagaatagatatcagaatcca
>NC_023050.1|-|21052118-21052396|145-168
gtcggaccattcctcccacaactaagtatgaatttgacaagcgacaattaattaaaggcaaacccgacgtacatttaggtagcgtttactttttagattggattaaaaatttagaggagtaaaaattttaggattgggagtgtgGAGTGGGAGTGGGAGTGGGAGTATgttgtttacttacactggaatggaagcatgaaatagagatcagaatctaatttatgtgtttactttgtcttggattgggagtcaattgtttcaaattataattttatcctt
>NC_023050.1|-|21357210-21357411|51-71
atcacctaaaacatttgaagagatcgagaaaatgagacgagttccctatgTAAAGCTGTGGGAAGTCTCATgtatgtcatgctttgtactaggccagacgtctgttttgcagttgggatggttatcagatatcaatctaatcctgaacctaaacactggactgcggtcaagtatataatgaagtatctgaaaagaactaaaa
>NC_023050.1|-|2412406-2412548|93-113
tacaatgtgttcatgtctcagattggttgtgcagccataggtgttttggcattctcaatatttggaccaggttggctagctaggagtgcaggTCTTGCAGCTTCAATTGCATTcatgatctatgctcgtgccccgcatccacc
>NC_023050.1|+|24135763-24136017|30-53
ttggagtgggaatcctaagattgggagtgTGGAGTGGGAGTGGGAGTATGTTGtttacttacacttaaatggaagcatagaatggagatcatgattcaatttatatgtttactttgtcttggattaggagtaaatagtttcaaattataattttatccttatttaaagaattatatttttttaattacaaagttaataaaaaatatatttaatgaataaacatttattttattatatttgtaaatttataataat
>NC_023050.1|+|24387413-24387604|122-142
ctaattctatcttaacaatattatatcatatagctaattactttgcattaccttatttatgtttatacaacctgatatcttcaattagtgctttcaaatcgttacaagatgatccgccttcTTCCACAGCTTTCTTAGCCAGttctttgagatgattcgctttcttcctcatttttactgcttcttgatcat
>NC_023050.1|+|24387434-24387604|101-121
tatatcatatagctaattactttgcattaccttatttatgtttatacaacctgatatcttcaattagtgctttcaaatcgttacaagatgatccgccttcTTCCACAGCTTTCTTAGCCAGttctttgagatgattcgctttcttcctcatttttactgcttcttgatcat
>NC_023050.1|-|24387438-24387580|31-51
ggaagaaagcgaatcatctcaaagaactggCTAAGAAAGCTGTGGAAGAAGgcggatcatcttgtaacgatttgaaagcactaattgaagatatcaggttgtataaacataaataaggtaatgcaaagtaattagctatatga
>NC_023050.1|-|24606258-24606467|44-64
acaacaagtagtagcctataattagagaagaagaagaaggaaaGAAGTTCAAGAAAGCTGTGGCcgtggctgggcaaacggtgctttcgatggtggctgtgaaagggaataaggaaagaaaaaggaaaagaaggaaggaaagaaggtcaagggatttgatgccaaagccaaacggtgcgttccatggctgtgaaagggaaaatggtttga
>NC_023050.1|+|26182304-26182444|95-114
ttaagcgaaaaagaagttcaaggctttagaaaaactctacttgtggtagcagtgcttattcttggtatagcctatagtgcttctgaaaaaatgcCCAGTCTTGATGATGCTGGTtccagtaattctggtggcactttctcg
>NC_023050.1|+|26289414-26289557|31-51
gtctttgaacaaagatcgaaaccaagataaAGTAGCAGCTGTATATGCAAGctgtctgtactcagcctcggtactggaacgagaaacccctttttgcttcttagaactccaagaaatgagattaagtccaataaatatgcagga
>NC_023050.1|+|27566391-27566645|199-222
aaataaatgagagacttgcacgtttgcactagttaaaaaaaattaaaaacggaattcttatgttactcaaaaacttgtacataaatttagtacggcgttgatcgtatttttgtttgtttttctttacatttttttttatttgtacttaggtagcgtttactttttggattggagtgagaatgttaagatttgggagtgTGGAGTGGGAGTGGGAGTAAGTTGtttacttacactggaatagaagcatggaatgaa
>NC_023050.1|+|27760328-27760568|41-61
aaaagctctaaacgttcattttcctctattttatgacccaACGTTGTGAGTTGGGAAAATAgagtcttcaaagtattgatatggtcggccaccaatgtagattccgccattcgaaaaaatatagagtctcattttttaagaaaatcttattgtgcggtgataactctatgaaatgagagttattacatcaattctaaacttgaatcaagatcacttagagagcaaataaggcgtttttatt
>NC_023050.1|+|28719178-28719384|44-63
aaaaacaaaagaaagaaagcttacccgcttggaagagtggagaAGCTCAGGAGGGATTTTGTAgagatcttcatccacggctttagctggcctagctcgaactgtagtcgacgtaacgacgtcgtgttgaggatgcagcttcttcttattaacatcattattattaaaattttgctgtaatgattgcggcctcctcggcggttccgt
>NC_023050.1|+|28719191-28719442|30-50
agaaagcttacccgcttggaagagtggagAAGCTCAGGAGGGATTTTGTAgagatcttcatccacggctttagctggcctagctcgaactgtagtcgacgtaacgacgtcgtgttgaggatgcagcttcttcttattaacatcattattattaaaattttgctgtaatgattgcggcctcctcggcggttccgtcacgtcacataccttcttcacttgccttctttgcacttccttgacattcgcccctcgc
>NC_023050.1|-|29969765-29970030|152-173
tcttcgttttacttatccaagatagatacaggaaacatcgacagaacaaactgcttttccaagttattcagaacccatcgtaatcataaccatcatcgaaatcgtaagcttcgtctacgtttccataatccagttcattttcgtaagcttcTCCAACATCTCCATTGGCATCAaaatcaccttctggccccaagtcctctgattcatgctcttttttcccattattgggaaacttgtcatcataatcagaatgcgagtcagttcgt
>NC_023050.1|-|30536270-30536498|31-50
cagatattgatatagttatttgcttgcctaCAGAAATTCAAGAAATCTGTttcaaaagggtttgatccagacattgacctggtaaaagttggcattgcaaaccaaactacaatgatcaagggtgaaacagaagagattggttagttgcactaatgctgatgtcaacccatctgtttccaagaaagtattggcttctgatatttgagcaatttttcattgttacaggaaa
>NC_023050.1|-|30701277-30701480|51-74
gtagcgtttattttttggattggagtgggaatcctaggattgagagtgtgGAGTGGGAGTGGGAGTGGGAGTAAgttgtttacttacactaaaatggaagcatgtaatggagatcagaattcaatttatgtgtttactttgtcttggattgggagtaaatagtttcaaattacaattttattcttatttaaagaattatagttt
>NC_023050.1|-|30701287-30701488|51-74
aatctgaggtagcgtttattttttggattggagtgggaatcctaggattgAGAGTGTGGAGTGGGAGTGGGAGTgggagtaagttgtttacttacactaaaatggaagcatgtaatggagatcagaattcaatttatgtgtttactttgtcttggattgggagtaaatagtttcaaattacaattttattcttatttaaaga
>NC_023050.1|+|31522918-31523134|159-179
ggtaaatgtggaattggatctgatttaaatatttatgataaaaatgtaaaaatttcatttagaacttaaaatgattagagtaattttcttgattattctagttagatactcattatcactaatgttgcaggaaagtggtatgactctaataacagcagAAGATCTTGATGATGCTGCTGagaaagcagttaaagctatagccagttgaaaaaaatca
>NC_023050.1|+|31522952-31523146|124-145
atgataaaaatgtaaaaatttcatttagaacttaaaatgattagagtaattttcttgattattctagttagatactcattatcactaatgttgcaggaaagtggtatgactctaataacagcaGAAGATCTTGATGATGCTGCTGagaaagcagttaaagctatagccagttgaaaaaaatcaaatatacaagtg
>NC_023050.1|-|33167348-33167512|27-47
tttttttgtactttattgaagatttcAACATCATGCGGCAGTTTCTTtgtcatttgtccttttttcatgcattttccagcttggaggtggttatctttttggactgccattaggagtcgtagctgattctgttggtgcaacaataggtgcaacagctgcattcct
>NC_023050.1|-|3360492-3360670|51-74
gagtggaaatcttgaagagtgtgaatcctaagattgggagtgtggattggGAGTGTGGAGTGTGAGTGGGAGTAtattatttacttgcactggaatgaaagtatgaaatgaagatcaaaatctaatttatgtttttactttgtcttgaattgggagtaaatagtttcaaattataattt
>NC_023050.1|+|34447522-34447710|139-159
caggaaagattgcataacaacagtcctcgagtactctttccatggcctcccaagatatgttggtaatgttcgattgctcgatgcgagttcatcagcagctctaaaagtgcaattatgaatggatatgccggtgttttgGTTAGGGTCTGTTCGACCTTGtgcagtgatgacattatattgtccaatcat
>NC_023050.1|+|34943733-34943921|41-61
actgtacaagaacagcgattaaagcaccaacggcttccctTCTGCTCCCTTCTTCCCCATCattatatgcactttttggtctatttggtcatttgattcactttcttctttggaatatgtcgcttttggcagtggagaggagatcacagtaaccactggaatggggcacactatggaggtcagggctat
>NC_023050.1|+|35706510-35706697|41-60
tgagattgaagctacagaatcagacaaagcagaaagtgctGGACAGAAGATAGAGCACTAtgatagttataagacttttgatgagtcatcagaacaattcaaagaaatgaggaaaccatcagaattagaaacataccaacttgctaaggatagagagagaagagctattaagatgctaagaaaataag
>NC_023050.1|+|3681589-3681777|56-76
tccagacagccccaggagcttcaccatgtaaatgtaatgttcagtttttgcttggATGCCATATTCTTCTGTCATCctcctgaatatttcacggccatcattaacaaggccaccatggcagcatgcacaaagaagagcagagaaagtagattcatcaggatttaatcctttctctattatatcccgaaa
>NC_023050.1|+|4296526-4296725|51-72
accgcgtggcagacctagggtcatgcctaagtccacaacatggacgaaacTCTCTCCCTCAAAGGCTTCCAAtatggatgagttggccacaaagtgaccaaacggaatgtgtgggcaaatttcatagacaaggcgaaaagcttcttccttctcgcgcgagccagcaatgtccattatgttcattgatggcgcgaaggagc
>NC_023050.1|+|4296526-4296726|51-72
accgcgtggcagacctagggtcatgcctaagtccacaacatggacgaaacTCTCTCCCTCAAAGGCTTCCAAtatggatgagttggccacaaagtgaccaaacggaatgtgtgggcaaatttcatagacaaggcgaaaagcttcttccttctcgcgcgagccagcaatgtccattatgttcattgatggcgcgaaggagcc
>NC_023050.1|-|5188501-5188717|144-167
ttgttttatttttattttcacttgacaaatatgcccttagcattagcttatgcacatgcttcttttcacggtaaacatttaaaggtagtgtttacttttttaattggagtggaaattctgaggagtgggaatcctaggattgaGAGTGTGGAGTGGGAGTGAGAGTAtgttgtttatttacactagaatggaagcatggaatgaagatcagaatcca
>NC_023050.1|+|5217965-5218154|117-137
atattttggttgctcaagaagttggactacctcctttgtcgacaggagtagattctaggagaagagcagagcctcgccttgtagtaagaaggtgttcgtagtttggatgggttcaaATTGGACTGAAGGGAGTAGGAattcaatacttcagtcttattggggattcatcactggctagggctttcgaatc
>NC_023050.1|+|5218037-5218213|45-65
ctcgccttgtagtaagaaggtgttcgtagtttggatgggttcaaATTGGACTGAAGGGAGTAGGAattcaatacttcagtcttattggggattcatcactggctagggctttcgaatcaaagcatgggcatctgcaactaagaaggagcagttgaagagctaggtcagtaaagtcaa
>NC_023050.1|-|5857141-5857391|199-218
aagattgcatatagaatgtataaagcaatatcgctatttacgaatatatttttatatattttaagccagcgaaaactgcatttgctgccatctcaatgttatatgacatcgttttcacactccagtgactgtgctactctggtgggaatttgacaccttccttttgctacctaatgctgagcttctgatgccgttgtaACAGCATTCTGTCCACCATTttgaacagtggtttctgcctgagccatgggata
>NC_023050.1|+|5982067-5982213|92-111
gtcctcttcaccacacattctgcctgagtttcggtgaagttactgaatgttacgggggaaaacccagccgatgcaaagagtgttttccacaTTGGCATTCTGTCCGGGCCCctgagccgccccaataccacactttcaattctaggc
>NC_023050.1|-|5982582-5982811|51-70
ctcctcttattcaattcatcaactttacttgcaaccaggctcttttagagGCTCTTGATGATGCTGACAGaatccacattgtggactttgatattggcttcggtgctcagtgggcttcatttatgcaggagctctcaatgagaagtaataggggtactccttcaatgaaaatcactgcctttgcttctccttccactcaccatcatatagagctggggcttatgcgtgag
>NC_023050.1|+|6417620-6417756|34-57
tattgaggagtgaaaatactaggattgagagcgTGGAGTGGGAGTGTGAGTATGTTGtttacttacactataatggaagcatgtaatggaaatcagaatccaatttataaaataattttaacttagaatcaatgcaa
>NC_023050.1|+|7754226-7754390|27-47
ttgaacaaagatcgaaaccaagataaAGTAGCAGCTGTATATGCAAGctgtctgtactcagcctcggtactggaacgagaaacccctttttgcttcttagaactccaagaaatgagattaagtccaataaatatgcaggaaccccctgtggatactcgatcatca
>NC_023050.1|+|7922629-7922843|144-165
aactaattgatgcactttgggcatatcgtattgcttttaagacatctttagcaatgtcaccctatcggcttgtttatggaaaatattgtcacttaccggttaaacttgaacataaatcattttgagccattaaagcttttaatTCAAATCTTGATGATGCTGGTAatatgcgtaaattgcaattgaatgaacttgaggaattaaggaatgatgca
>NC_023050.1|-|7922634-7922844|51-71
atgcatcattccttaattcctcaagttcattcaattgcaatttacgcataTTACCAGCATCATCAAGATTTgaattaaaagctttaatggctcaaaatgatttatgttcaagtttaaccggtaagtgacaatattttccataaacaagccgatagggtgacattgctaaagatgtcttaaaagcaatacgatatgcccaaagtgcatcaat
>NC_023050.1|+|7922743-7922884|31-51
aatcattttgagccattaaagcttttaattCAAATCTTGATGATGCTGGTAatatgcgtaaattgcaattgaatgaacttgaggaattaaggaatgatgcatatgaaaattccagaattattaaggcaagaactaaagtttt
>NC_023050.1|+|9375679-9375870|41-60
ggtatccctcccatgagaaggacctacactactagagggaCCTAAGAAATCTGTGGGTATtgacacgttgaggcctgaatcccttgattcttcatcaccctcatcaacaattaactttcttttccggtttgacatatcggagtcccgaaagaaaacaaagaaaactcgaataaactgatacaaaagggggca
>NC_023051.1|-|10765427-10765623|31-51
gaagaaggagatagaattctttccaattgtGAGTCAGAAGATAGAGAACATggcctgctttcagaatctgaagatgagctttcatttcattattcaagatttaacctataatgaaatgattggatttattgttgggcaagagtttgacaatgtccaacatttcagaagagtacttcaaaactatgttcttaagcatg
>NC_023051.1|-|11056251-11056424|51-70
tctttttttttctctcttctgtttcatctattttgtgttcatggaaaataCTTATCGTTATCTGTACCCAtttcataactacaagcatttttttctatatacacacttgtttttgtgtttggtacttgcttttacatctcaatttgttgcaggtcactcatgggatggggtaat
>NC_023051.1|+|11284005-11284191|128-147
tcaacttcagcttccgattccggctcaaaactttcggagaccggaaagttattccgccaacggcgtcgtttcggaggaaagagaagcttgaagaaaacgcgagcgaagtcatcagatgatgaactgaAGACTGAAGAGAGTGAGCATgggagcggagtttgtttctttattttttattttttatttt
>NC_023051.1|-|11548415-11548634|39-62
ggattaggaatcctggggagtgggaatcctaggattggGAGTGTGGAGTGGGAGTGAGAGTAtgttgtttacttacactggaatggaagcatggaatggagatcagaatccaatttatgtgtttactttgtcttggattgggagtaaatagtttcaaattacaattttatcaagtatttattattattattaaataaatatagtactattatttttaaaa
>NC_023051.1|-|11895206-11895399|124-144
tgtaaccttcttccagtaactgcttccgaatttcagacttgtaagtcactgcattttttcccttgtcggctgcggtcctgtggccaccaacaaattgaaattagaaaaatatttggtgtagaaAAAGATGAGAGAAAAAAAAAAgaaaaaaaaagagagtaggtggataaaaagagaagataaatttctctcgt
>NC_023051.1|-|12035434-12035643|120-143
tagactttagatgcataaaattatgcaaaatagacatttggcaagggcatgtgacatttatgctgagtttactttttggattggagtgagaatcctaaggagtgggaatccttggattaGAAGTGTGGAGTGGGAGTGGGAGTgggagtgtttacttagactaaatgaaagtatggattgtcaatcagaatcccaattatttgtttactt
>NC_023051.1|+|12123914-12124097|114-134
gcatgaaacacatgattggaggccaaggaaatggcacttatgttatcacaccacatgcgaggacaagacagaggaatatgtaagtctttgaacaaagatcaaaaccaagataaCGTAGCAGCTGTATATGCAAGctgtctgtactcagcctcggtactggaacgagaaacccctttttgcttct
>NC_023051.1|+|12358747-12358993|194-217
gaagatgatggataatgataaaataaaaaaatattattaataatttcccaatggatcaatcattatttctatcggggcataacccaaattaccactgaaaattattcccatttgcaggaagaaattgaggtagcgtttactttttggattggattgggaatcctgaggagtgggaatcctaggattgggagtgTAGAGTGGGAGTGGGAGTAGGTTGtttacttacactggaatggaagcatggatt
>NC_023051.1|-|12984628-12984791|27-46
tttgcataagtgtgtttattttaccaTTAAGTTTTCTCTTATCGTTtttaatcatgagtaccttacttagaccgttcctcctgaacattcttaaaccacttcaacgtgtcaaaactcatctcaaaagacagattcaattttgtaaaacacatcgcatttgggct
>NC_023051.1|-|13767470-13767654|51-74
catataggcagcgtttactttttggattggagtgggaatcctaggattagGAGTGTGGAGTGGGAGTGAGAGTAagttgtttacttgcactggaatagaagtatggaatggagatcataatccaatttatgtgtttactttgtcttggattgggagtaaatagtttcaaattacaattttatata
>NC_023051.1|-|14646182-14646384|52-75
actttttggattggagtgggaatcctgaagagtgagaatccttggattaggAGTGTGGAGTGGGAGTGAGAGTAGagtgtttacttagactaaatgaaagtatggattgtcaatcagaatcccaattatttgtttactttatcttggattaggagtaaattgttttaaattacaattttatccttatgtacagaattataatt
>NC_023051.1|-|14727619-14727787|122-143
tatttctgtatcacatgtatattggtttttcaggatggaagaagtataaaaccaatgggacaatttaaatagacaagagaacaaaccctgcagcactttttcgagcacgagaagctgtcttAACAACATCTCCATTGGCAAGAactacctgagatgttgacaggatgag
>NC_023051.1|-|14870129-14870302|105-124
tccaggtagtatgtatatatccgcttcattgaacaactgtccattggccagccagctcgctcgttctctgtcagcgtctctctgtttccacagcatctctcgaaCCAGAGACAGAAGAGAGTGTctgtgagtgtgtgtcacgtttatctcaccaataaccttttcttcaattcc
>NC_023051.1|-|15145804-15145984|112-131
aggcatatactcataaacaagaagtctctcatagccttcaacagaataacccaacagagacaccaaatgacgatgtcggacctttgaaagaacagcaatttcagaatggaaTTCGTCCACGGCTTTCTTGCtaataacaccagcttccatccttttcacagctattttagttccatcatcc
>NC_023051.1|-|1538139-1538332|124-144
tccttgagtacagacatgatacacttatagctgaaagcaaccccggagttgtactcagcatccaaccgatcatccacatcagcggatttgcctttctcttcagccagctggtcactcagggatTTGATCTCTCCCTCAAGGGCGgtcctcaaagtatccctttcactttgagcaacttgaaggtcagactttag
>NC_023051.1|-|1538151-1538331|122-142
ccttgagtacagacatgatacacttatagctgaaagcaaccccggagttgtactcagcatccaaccgatcatccacatcagcggatttgcctttctcttcagccagctggtcactcagggaTTTGATCTCTCCCTCAAGGGCggtcctcaaagtatccctttcactttgagcaacttgaag
>NC_023051.1|-|15586678-15586980|180-199
atcatacttttaccacttaacacaatacttgtaaatgtagataaacaataaaattcagaaactcatggagaaatgattagtcttgccactgtataaacttaattgatccgaaaggctaacacaaaggaatccaagactacagacattccaaacaacaaaattgggaaataactcttgcaTCTAACAGAAGAGAGTGAAActctctgtaaccacggcatcatcttgaacgttatggatgggtgtgaggaaaagaattacaaccttctaccccttctaccaccctttctgcgggtactgtcggtg
>NC_023051.1|-|15649915-15650080|28-48
aaatttggatgggataatgagggttagAATGATGATGAGAGAGCGAAGgcttaaaaaagatcctgggtacagttacgtcgaactcaaagggagagttcacctcttcatggttggggacagaaatcaccatcaaacggtggaaatatatagaatgttggacaagtta
>NC_023051.1|-|16352770-16352944|51-70
tatttagagcatcttaccttactccatctttcatcaaggaactcattaatAACTATGGCATTCTGTCCATacatcataggagaaacatagtagccccatatcataaatggctcaatgtcatctgcaggcacaaaaggataagaattttttatcagactggatttatggacagctt
>NC_023051.1|+|17721093-17721293|152-171
tatgggcgaggtttgggccaaccgattgcgaggacttcgacgaggcgctatctagggtcaagcaaaccggtactcttcgagattaccagaaagaatttaagaggcttggcaatcgggttcaagggtggactcaaaaggctcttgtcggcacATTCATGGGAGGATTGCAACccgagatatctgaggaaattcggttgttca
>NC_023051.1|+|17928977-17929111|86-105
tgacgctttgtgtcgtccataaactgaacccgaacctgagtcacctgccctctcgatcccgtcctaccgatcacctttatcactgTTGCTTTCTTCGGTCCCCCCgtatccatttcacaaacctaatccactggc
>NC_023051.1|-|1843856-1844013|51-71
gaagtagaagctctgcacgttcattttcctctatattatgacccaacgttGTGAGTTGGGAAAATAGAGTCttcaaggtgttgatgtggtcggtcaccattgtagattccaccattcgaagagtatagagttttctcttcaagaaaattttgttgtgt
>NC_023051.1|+|18550123-18550323|51-70
cgatgtctatagttatggcatgatgattattgaaatggttgggtgcacaaAGAATCTTGATGATGAAGTGactgacaccagtatatgtcaaaatttgatatatgagcgcattgaacctggcaatgactttcaatttgatggggttgccactgaagaagagaaaaagatggcaaagaagatgatcttggtgggtttttggtg
>NC_023051.1|+|18550143-18550339|31-51
tgatgattattgaaatggttgggtgcacaaAGAATCTTGATGATGAAGTGActgacaccagtatatgtcaaaatttgatatatgagcgcattgaacctggcaatgactttcaatttgatggggttgccactgaagaagagaaaaagatggcaaagaagatgatcttggtgggtttttggtgcattcaaaccaatcca
>NC_023051.1|+|19109267-19109447|111-131
ctctcagaatcaagcctctttgtgtacccttacaaagttattatcaaaacttgtgggactaccaagctgcttctttcaatccctgccatcctcaagttagctgagtccctCTCGTTGTCTGTTCGATCTGTgagatacactcgtggaagcttcatatttgctggggctcagccatttccac
>NC_023051.1|+|20056829-20057074|51-71
agagtgatgtttgtcccagtttctttttttgtactttattgaagattttgACCTCATGCGGCAGTTTCTTTgtcatttttccttttgtcctgcattttccagcttggaggtggttatctttttggactgccactaggagtcatagctgattctgttggtgcaacaataggtgcaacagctgcattccttattggtagaacagtgagttcctctactcctgctcatgtgagttatagatcatattat
>NC_023051.1|-|20865055-20865198|31-51
taaataagaagtacatacatattgggggatTTGATGATGCTGCATAAGAGAttatgtagagcagatctaaagttattggtgagtattttatgggtgatctggcatgctagaaataagtttgtgtttgaaggcttgaaaattgat
>NC_023051.1|-|20865117-20865285|118-137
agagtggaaaacattctgcatgctttgatttcttgcaaactagcaaagaaagtatggcaactctcatctttggcaagtgcttttcagtaaataagaagtacatacatattgggggatTTGATGATGCTGCATAAGAGattatgtagagcagatctaaagttattggtga
>NC_023051.1|-|2881978-2882178|152-171
tttgtgtataaatttttccttttaaattgaaatgtttatgttcctctacagcatattcacgagtattttcgcttgattagcgagaaacaacggcagtatccgaatgcattagttcaacgtgtcacacatactgacacattgttttgggtaaCGTGCCAATATCACTTATAAatatcatttctatttgtttattatcgcctt
>NC_023051.1|-|3179133-3179339|44-63
tggcaatcgagttcatggatggacatagaaggttctcgttggcACTTTCATGGGAGGATTGAAacccaaaattgccgatggaattcgaatgttcaagcccaaaacattgaaggaagccatcagtttagcaagaatgagggatgagcagattgccagagcaaagatgttcacacgacctccacttctgaaccgtgtacctaccaccag
>NC_023051.1|+|3524956-3525130|105-125
ttatagctgaaagcaaccccagagttgtactcagcatccaaccgatcatccacatcagcggatttgcctttctcttcagccagctggtcactcagggatttgatCTCTCCCTCAAGGGCGGTCCTcaaagtatccctttcactttgagcaacttgaaggtcagattttaggccgc
>NC_023051.1|+|3524969-3525131|91-111
caaccccagagttgtactcagcatccaaccgatcatccacatcagcggatttgcctttctcttcagccagctggtcactcagggatttgaTCTCTCCCTCAAGGGCGGTCCtcaaagtatccctttcactttgagcaacttgaaggtcagattttaggccgcc
>NC_023051.1|+|3913489-3913630|33-54
tacaagcagagtaccttgctagttggaatggtAACATTTTGCATGCAATGATCCaaaagcatattcttcaaattgacagcaaggagcaaagactgaagacgatgcataattgatggaacgaacgtgaaagaataaaatgtac
>NC_023051.1|+|3973330-3973505|51-72
cataatgcatataaaatttacatgcagaataccttgatagttggaatggtAACATTTTGCATGCAATGATCCaaaagcatattcttcaaattgacagcaagaagcaaagactgaagacgatgcataattgatggaacgaacgtgaaagaataaaatgtactgagtgatataggagc
>NC_023051.1|-|5050210-5050403|125-144
ggcatatcatactacttttaaaacatctttaggaatgtcaccttatcggcttgtttatggaaaatcttaccacttaccagttgaacttgaacataaatcattttaggtcattaaagcttttaatTCAAATCTTGATGATGCTAGtaatgtgcgtaaattgcaaataaatgaacttgaggaattaaggaatgatg
>NC_023051.1|+|5050210-5050419|51-71
catcattccttaattcctcaagttcatttatttgcaatttacgcacattaCTAGCATCATCAAGATTTGAAttaaaagctttaatgacctaaaatgatttatgttcaagttcaactggtaagtggtaagattttccataaacaagccgataaggtgacattcctaaagatgttttaaaagtagtatgatatgcccaaagtgcatcagtta
>NC_023051.1|-|5050227-5050429|150-170
tctcttcaactaactgatgcactttgggcatatcatactacttttaaaacatctttaggaatgtcaccttatcggcttgtttatggaaaatcttaccacttaccagttgaacttgaacataaatcattttaggtcattaaagcttttaaTTCAAATCTTGATGATGCTAGtaatgtgcgtaaattgcaaataaatgaacttga
>NC_023051.1|-|5215419-5215614|126-146
ctaaaatattttctgaaaaattctttcatcatgaaaaactttggtttttgccttaataattctagaattctcatatgcatcatttcttaattcctcaagttttttcaattgtaatttaagcacatTACTAGCACCATCAAGATTTGcattaaaagctttaataacccaaaatgatttatgttcaagttcaactgat
>NC_023051.1|-|5903125-5903305|51-71
atttggctatgataatggaactgcaaaaagcactccaatgagtactaccaTCAAGCTAGATAAAGATGAGAaaggtaaggaggttgacatcaagacatatcgaggtatgatcagatccttactctacttgactgctagtaggcctgatattatgtttaatatatgcatgtgtgctagattt
>NC_023051.1|+|7505502-7505732|50-73
tagattggagtgagaattctaaggagtggcaatcctgagattaggagtgTGGAGTGGGAGTGGGAGTAAGTTAtttacttacattggaatgggagcatggaattgaaatcagaatccaattaatgtgtttacataatcttggattgagagtaaatgattttaaattacagttttacccttatttaaataattatagttttaataaaataaaatatatttgaaaaataaaat
>NC_023051.1|-|7823991-7824201|51-71
taacctgcagccgctgcatcgacgttgcaaagaacaagagcaagatcaggTTTCTCTCCTTTGGCACGCACgccagcataaatacctgccgccttaaacccctcagctgccgtaactccaccagggatctgcagagtcaaaatttggtcaaactcatcatattaaaaagaataattatttttttaatcataattatttattagatacagga
>NC_023051.1|+|8646555-8646738|132-152
taaaactatttactctcaatccaagacaatgtaaacaaataaattggattctagtttcaattccattctccaattccaatgtaaataaataacctactcacactcccactccacactcccaatcttaggatTCCCACTCCTCAAGATTCACActccaatccaaaatgtaaaccctaccttagta
>NC_023051.1|+|9383620-9383758|89-109
accccggagttgtactcagcatccaaccgatcatccacatcagcggatttgcctttctcttcagccagctggtcactcagggatttgaTCTCTCCCTCAAGGGCGGTCCtcaaagtatccctttcactttgagcaactt
>NC_023051.1|+|9383679-9383875|31-51
ttcagccagctggtcactcagggatttgatCTCTCCCTCAAGGGCGGTCCTcaaagtatccctttcactttgagcaacttgaaggtcagactttaggccacccaactcgtcctcaagattggaggaggtggactcagcaaccgcaaccttctccgccagctccgacatctgctggttcagttcggccagcttctcct
>NC_023051.1|+|9385958-9386135|40-60
gcctttctcttcagccagctggtcactcagggatttgatCTCTCCCTCAAGGGCGGTCCTcaaagtatccctttcactttgagcaacttgaaggtcagactttaggccacccaactcgtcctcaagattggaggaggtggactcagcaaccgcaaccttctccgccagctccgacatc
>NC_023051.1|+|9385965-9386116|32-52
tcttcagccagctggtcactcagggatttgaTCTCTCCCTCAAGGGCGGTCCtcaaagtatccctttcactttgagcaacttgaaggtcagactttaggccacccaactcgtcctcaagattggaggaggtggactcagcaaccgcaacctt
>NC_023051.1|+|9394090-9394273|132-152
tcttccttgagtacagacatgatacacttatagctgaaagcaaccccggagttgtactcagcatccaaccgatcatccacatcagcggatttgcctttctcttcagccagctggtcactcagggatttgatCTCTCCCTCAAGGGCGGTCCTcaaagtatccctttcactttgagcaacttgaa
>NC_023051.1|+|9394190-9394331|31-51
cttcagccagctggtcactcagggatttgaTCTCTCCCTCAAGGGCGGTCCtcaaagtatccctttcactttgagcaacttgaaggtcagactttaggccacccaactcgtcctcaagtttggaggaggtggactcagcaac
>NC_023052.1|+|10683023-10683218|51-71
aagaacttttggaggatgtttgatgccgatctgtatgagaaatgcaggaaAAAGTATAAAGCTGTGGGAACcttcatgagcgtgtactacaagtccaagaaaggaaggaagaccgaaaaggaggtgcaagaagccgaacaagcccaacttgagcctgcttatgcagaggttgaccagcccattgactgatttaaaa
>NC_023052.1|-|11302387-11302587|51-71
atattgaaatccaagagagatcttgaattcatcggtttgaataaactcatTTGCATCAACTGAATTTTAATaaatttcaagagaaattactcttaccttatcatcgctgaatttggcccaaaagcgagccctggctctatcataaggaccatcagggagcaaagggtattgcctccaagtctcgtcgacatattcaagaat
>NC_023052.1|-|1165641-1165837|124-147
actccaaaaataggtggggcctacggagtgagattcccaatccctccccaatttaataaagtaaggtagcgtttactttttggattggattatgaatactgaggagtgggaatcctaggattgGGAGTGTGGAGTGGGAGTGGGAGTgggagtaggttgtttacttacactggaatggaagcatggattagagatca
>NC_023052.1|-|12149934-12150173|31-51
caactaaacagaatgctacaacgaaaatcaACTAAAGATGAGAGAAACTTTtacttgcgcttcttcctccaagctttcttcttgccaccagtggcgcgcctcttatgcattgaatctctggaaatacctgaaatatcaaacgaaattccatgttaggaacactatgattgtgttgtgctctcattcgattcttagaaaatggaggaaaataaaattgagatctgtttgattgaaagggta
>NC_023052.1|-|12149995-12150193|51-71
atgagtcccgctcatcaaaacaactaaacagaatgctacaacgaaaatcaACTAAAGATGAGAGAAACTTTtacttgcgcttcttcctccaagctttcttcttgccaccagtggcgcgcctcttatgcattgaatctctggaaatacctgaaatatcaaacgaaattccatgttaggaacactatgattgtgttgtgct
>NC_023052.1|+|12751858-12752050|123-143
atattttccaaaaaattcttttgtcatgaaaaaatttggttcttgccataataattctgaaattctcatatgcatcattccttaattcctcaagttcatttatttacaatttacacacattaCCAGCATCATCAAGATTTGAAttaaaagctttaatggcccaaaatgatttatgttcaaattcaactggtaa
>NC_023052.1|-|12751928-12752103|105-126
aaacatctttaggaatgtcaccatatcggcttgtttatggaaaatctagccacttaccagttgaatttgaacataaatcattttgggccattaaagcttttaatTCAAATCTTGATGATGCTGGTAatgtgtgtaaattgtaaataaatgaacttgaggaattaaggaatgatgca
>NC_023052.1|-|12751952-12752117|119-139
ttgtactgcttttaaaacatctttaggaatgtcaccatatcggcttgtttatggaaaatctagccacttaccagttgaatttgaacataaatcattttgggccattaaagcttttaatTCAAATCTTGATGATGCTGGTaatgtgtgtaaattgtaaataaatgaa
>NC_023052.1|-|12855853-12856035|51-70
gggacttgtccactgatcactcggtaaacaagaacgaagcagcgacgactATCTTGAATCTTGATGATGTtgttggtggcattgccaaggagacgatgacaatgagctttcacaataagcagcagcagcaacgatggcaaagaatttccggtcttcattttgaagaagaaatgaacatcatgg
>NC_023052.1|+|12855920-12856121|44-64
attgtgaaagctcattgtcatcgtctccttggcaatgccaccaACAACATCATCAAGATTCAAGatagtcgtcgctgcttcgttcttgtttaccgagtgatcagtggacaagtccctgatctgattcatgaatttcgtcatctcatcggttaaataatcaatctggatacttgaagaagaaggcgtgaagcacattaaaggg
>NC_023052.1|+|12855936-12856096|28-48
gtcatcgtctccttggcaatgccaccaACAACATCATCAAGATTCAAGatagtcgtcgctgcttcgttcttgtttaccgagtgatcagtggacaagtccctgatctgattcatgaatttcgtcatctcatcggttaaataatcaatctggatacttgaaga
>NC_023052.1|+|13984519-13984681|110-130
tcatctctaaatgctaatgctacagaccgtccaactatacttatattttatgtggatcccatccgaaggtttattttggattgaaaaaaacgcattcatatcattcaagGAATTACTCAAGGGCTTCTCTatcttcaagaatattctaaattaatagttattc
>NC_023052.1|+|14007187-14007373|51-71
catccgaatgtttattttggattggaaaaaacgcattcatatcattcaagGAATAACTCAAGGGCTTCTCTatcttcaagaatattctagattaacaattattcatcgagatttgaaagctagtaacgttttattggatgaagatatgaagcctaaaatatcagattttggcttagctagaattttt
>NC_023052.1|+|14039905-14040069|31-51
attggaaaacatgcattcatatcattcaagGAATTACTCAAGGGCTTCTCTatcttcaagaatattctaaattaatagttattcatcaagacttgaaagctagtaatattttgttggatgaagatttgaaatctaaaatatcagattttggcttggctagaattt
>NC_023052.1|+|14080998-14081133|86-106
gacagtccaactatacttatattttatgtagatcccattcggaggtttattttggattggaaaaaacgcattcatatcatttaagGAATTACTCAAGGGCTTCTCTatcttcaagaatattctagattaatagtta
>NC_023052.1|-|15205754-15205967|51-71
tccacatcagcggatttgcccttcgccttagccaactgctcactcagggaTTTGATCTCTCCCTCAAGGGCggtcctcaaagcatctctttcactttgagtagcctgaagatcagacttcaagtcacccaactcaccctcaagtttagaggaagtggactcagcaaccgcaactttctcctccagctccgtaatctgcttgttcagctcggcca
>NC_023052.1|-|15205757-15205966|51-71
ccacatcagcggatttgcccttcgccttagccaactgctcactcagggatTTGATCTCTCCCTCAAGGGCGgtcctcaaagcatctctttcactttgagtagcctgaagatcagacttcaagtcacccaactcaccctcaagtttagaggaagtggactcagcaaccgcaactttctcctccagctccgtaatctgcttgttcagctcgg
>NC_023052.1|-|15429099-15429296|42-65
tgagaattctgagcagtgggaattctaggattgggagtgtgGAGTGGGAGTGGGAGTGGGAGTAAgttatttacttacactggaatggaagcatgaaatagagatcaaaatctaatttatgtgtttactttgtcttggattgggagtaaatagtttcaaattataattttatcattatttaaagaattatagttttta
>NC_023052.1|-|15429111-15429313|51-74
tttggattggattgaattgagaattctgagcagtgggaattctaggattgGGAGTGTGGAGTGGGAGTGGGAGTgggagtaagttatttacttacactggaatggaagcatgaaatagagatcaaaatctaatttatgtgtttactttgtcttggattgggagtaaatagtttcaaattataattttatcattatttaaagaa
>NC_023052.1|-|15523755-15524003|51-74
acactaaggtagcgtttacattttggattggagtgagaatcctaggattaGGAGTATGGAGTGGGAGTGGGAGTgggagtaggttatttacttatattggaatgggagaatcgaattgaaaccagaatctaatttatgtgtttacattgtcttggattaggagtaaatagttttaaattaaaattttacccttatttaaagaattataatttgtaattaaaaaataataaaaaatatgtttaaaaaata
>NC_023052.1|-|1559264-1559406|31-51
agatccgatgataagccctccataatattcTCAGCTGTCCTAAACGAATCTtgaaaccatgtggcaacagaaccatccgtagcgtaagtcatttcatgcaaccctatcggcattgatgaattgtccaaattgtccttcgttcc
>NC_023052.1|-|16223679-16223858|122-142
ttagttcccactgaaatgaagatgtgtggtattggttggctgactctcgaggatgttattcggttcgcagctgttataaacttttaacttcaacttccccttatttctttgcgagcgtatgGAGAAAGCTGTGGAAATTGAAagtgcctaacaatgtcaagaatttcatctggtgagctg
>NC_023052.1|+|16428968-16429198|51-71
catcattccttaattcctcaagttcatttatttgcaatttacgcacattgCCAGCATCATCAAGATTTGAAttaaaagctttaatggcccaaaatgatttatgttcaagttctactggtaaatggcaagattttccataaacaagccaatagggtgacattcctaaagatgttttaaaagcaatacaatatgcccaaagtgcatcaattagttgaagagatcaatctttac
>NC_023052.1|-|16428977-16429217|181-201
aagacagttaatccaaaccgtaaagattgatctcttcaactaattgatgcactttgggcatattgtattgcttttaaaacatctttaggaatgtcaccctattggcttgtttatggaaaatcttgccatttaccagtagaacttgaacataaatcattttgggccattaaagcttttaatTCAAATCTTGATGATGCTGGCaatgtgcgtaaattgcaaataaatgaacttgaggaattaa
>NC_023052.1|-|16428980-16429194|158-179
agattgatctcttcaactaattgatgcactttgggcatattgtattgcttttaaaacatctttaggaatgtcaccctattggcttgtttatggaaaatcttgccatttaccagtagaacttgaacataaatcattttgggccattaaagcttttaatTCAAATCTTGATGATGCTGGCAatgtgcgtaaattgcaaataaatgaacttgaggaat
>NC_023052.1|-|16788168-16788384|42-62
atgaatattctcaagttcattcaactgtaatttacacacatTACTAGCATCATCAAGATTTGattaaaagtactttctatagactagtaagtgacaaggtttatggtaaaccagccgataaggtgacactcctaaagatgtcttaaatatagtgcggtaagctaaaattacattagtaagtgacagagacaaatctttgatgtttgagttaatcgtc
>NC_023052.1|+|16788191-16788393|133-153
atttgtctctgtcacttactaatgtaattttagcttaccgcactatatttaagacatctttaggagtgtcaccttatcggctggtttaccataaaccttgtcacttactagtctatagaaagtacttttaatCAAATCTTGATGATGCTAGTAatgtgtgtaaattacagttgaatgaacttgagaatattcatgacgatgca
>NC_023052.1|-|17181426-17181635|141-160
tcaagtttcacatatctacaaacgcaaacaaacaaacattgacaatcaggcaatctatcaacttcaacaggtattaataaatttccagggcataaaagaaagagaagttgacttgatgatggaggagtggtgatgctgggGAAGAAGATAGAGAGCAAAAgagaagtcgtggggagttgggtcccactttgatatatccaccacccatcg
>NC_023052.1|+|1732690-1732879|31-51
ctacaccgcaaacccacaaaatgacccaacTCCAAACCCTTCTTCCCCATCccgacaagaaccccgccggaaaagacgagcggtggccaagggaatgcaagagactttctcgaagacatcaatgctcgtaaactttcttcctacaggcacccttttaacgtttgaaatgctactcccatctgtatcaaac
>NC_023052.1|-|18988099-18988262|29-52
tggattggagtgagaatcgtaggattatGAGTGTGGAGTGGGAGTGGGAGTAtgttgtttacttacactagaatggaagcatggaatggaaatcataatccaatttatgtgtttattttgtcttgaattgagagtaaatagttttaaattacaattttatcctt
>NC_023052.1|-|20226390-20226533|89-110
tacatcgtatagtgcttgttgggcgtgatacttaccggctaggtcccaggggtcaaagctataaaaatcaatttccttgatcgtttcaACAGAGAAACCACGGTCAAGCCtcttcttcttcaggagatcaatgatttcttcatc
>NC_023052.1|-|20230515-20230686|38-59
gtcaaagctataaaaatcaatttccttgatcgtttcaACAGAGAAACCACGGTCAAGCCtcttcttcttcaggagatcaatgatttcttcatccaatggccggaatccaatgcctgtgagactgtccatttctgattcgcacacacgagaaacagaggttaagagctatatc
>NC_023052.1|+|20743304-20743544|145-165
gactagctaatgcactttgggtttaccgtattgtatttaaaatatctttaggaatgtcaccctataagctagtttatggtaaacattgccacgtagcggttgaactttaacataaatcattttgggctattaaaacttttaattTAAATCTTGATGATGCTAGTAatgtgcgtaaattacatttgaatgaacttgaggaattaaggaataatgcatataagaattctataagtattaaggt
>NC_023052.1|-|20743396-20743558|91-111
aagctttagttcttaccttaatacttatagaattcttatatgcattattccttaattcctcaagttcattcaaatgtaatttacgcacatTACTAGCATCATCAAGATTTAaattaaaagttttaatagcccaaaatgatttatgttaaagttcaaccgctac
>NC_023052.1|+|20743412-20743558|37-56
aacataaatcattttgggctattaaaacttttaattTAAATCTTGATGATGCTAGTaatgtgcgtaaattacatttgaatgaacttgaggaattaaggaataatgcatataagaattctataagtattaaggtaagaactaaagctt
>NC_023052.1|+|21099996-21100219|154-174
aaaagcttggatagtggaatcgtcaagctttgtgagcttagaggtgtggacgtaggcatagtttgtctaaccatgtaaaaaatattgtgtttgtcctctctcttcccttatctctttaattttgtttatatccctctagaatttttgttacgtAATCTCTATTCTTCTGTTTAAagaagcatgcaacatcgagaaatattttcttctcagaatcttgtagtcca
>NC_023052.1|-|24212696-24212915|40-63
tggagtgggaatcctaaggagtgtgaatcctaggattggAAGTGTGGAGTGGGAGTTGGAGTAagttgtttacttgcactggaatgaaagtatggaatggagatcagaatccaatttatgtgtttactttgtcttggattgggagtaaatagttttaaattacaattttatccttttgtaaagaattatagtttttaattacaaagttcataaaaaaaat
>NC_023052.1|+|24981290-24981497|135-158
cattaattaggacatgcaatttcagtagtgtctataggtccgaagcggaatccactgcaggaaaattcattaagcgtttactttttggattggagtgagaatcttgagaagtgagaatcctaggattgagagtgTGGAGTGGGAGTGGGAGTGAGTTGtttacttacactgaaatggaagcatggaatgaagatcataattcaattta
>NC_023052.1|+|25709197-25709390|51-70
attagtaagtggatcggctaacatgagttctgtagggatatactctactgAGACAGAAGATAGAGCAATTttctctctcacaaataagtatttaatatcaatgtgcttggaacgcgaggaactccttgtgttgtgagaaaaagaaacaaccgcagaattatcacagtatatttttaatggcctcggtacggcca
>NC_023052.1|+|259170-259316|94-117
gaaaaaagaaaaaagaaaaatagggtaatatgtagaaacttttatgttgcgtttacattttggattgaagtgggaatcttgggattaagagtgTAGAGTGGGAGTGGGAGTAGGTTGtttacttaaactggaatgagagcatggact
>NC_023052.1|+|26168410-26168623|141-164
cagtggtaccttagatttgatgagtttatagtcactcatggatatctaaggtgcagctatgatgtatgtgtttactacaagatcatacaatcaggtaactacatatatctgctgttatatgtagatgatatgttgattgcTTGTAGTGAAAGAGAAGAGATTGAggctttgaagcagctgctcaattcagaatttgatataaaagacttgggtc
>NC_023052.1|+|27326941-27327130|46-67
atgcaaaattcacaattgagccatgcaatgctttagattcttgcaCTTCTCTTCTCTTTTATCTCTTaccttacgcctcaaagctttcaaaaattgcctattgtttctaagtcaacatttaagaaattttagtttctaactccataagcccaatgtcaccatcacttggtaaccaaatacttggaaccaa
>NC_023052.1|-|27742451-27742672|54-74
tcatccgcatcagcggatttgcctttctcctcagccagctgctcactcagggaTTTGATCTCTCCCTCAAGGGCggtcctcaaagtatctctttcactttgagtaacctaaaggtcagacttcaggccacccaactcaccctcaagtttagaggaagtagactcagcaaccgcaaccttctccttcagctccgtaatctgcttgttcagctcagccagcttc
>NC_023052.1|-|27742548-27742709|92-112
gaaagcaaccccagagtcatactcagcatccagccgatcatccgcatcagcggatttgcctttctcctcagccagctgctcactcagggatTTGATCTCTCCCTCAAGGGCGgtcctcaaagtatctctttcactttgagtaacctaaaggtcagacttcag
>NC_023052.1|-|27919746-27919953|135-158
taataggaagtaacggtttatgacccattgtagatcacttataggggattaggggtattgaattttgacaataaagtagcatttacttttcgaattggattggaaattctaaggaatgagaatcttgggattggGAGTATGGAGTGGGAGTGAGAGTAagttgtttacttaaattggaatgggagtgtagagtagaaatcagaatctc
>NC_023052.1|-|28538016-28538224|44-63
taaaatgatattgtttgtatgtgttatgtaggctgcaagatcaAACTACTTCAAGAAATCTGTaaataagttgtcggatggtactcggaagctccctgagagtagcgaagagcttaaggctcttctagattttctctacacagggagcttgcctgaggagaagctggagaagcactcgtgtacattatatcgtgcatcccaaaagtatg
>NC_023052.1|-|28921465-28921660|51-71
aagatgagttgcagttgggaaaatattttgaatagcattcattagtgttaCCTCTCTATCTGTCACAATTAcactcggcaacatattattatccataaaacctttcaatttatccagtgccgaactgtagttatcctcccgctcgcgttcaatatttgcaaaacatactgaaaatgtcatctcagttgaggtgaca
>NC_023052.1|-|30029039-30029317|34-54
ttcgttaatttcttcggtttgttaaatgacaaaACTATTCTTCTGTCATTTATTctgcattgttgtgttgaaattccatgtagttggtgatttttctaacttcattagctggcaagccgtgcaaagattaattctccttccttagagaccatgatgagcaccatgcaaaaggtattcttgcagtagactctttaaagtgtttgttgagtaataaaaagtatcagtcagacatctccccatttcttagccgatggcgagtttacctaactgaggataacg
>NC_023052.1|-|30081178-30081316|89-109
gaaagtgaccccagattgccatttggatacatcaaattggatgaggtccccgactcgtgttaatttcttttctttgttaaataacagtCCTATTCTTCTGTCATTTATTctgcattgttgtattaaaattccatggagt
>NC_023052.1|-|30382290-30382506|39-59
accttagagttgaggttcctcagaacctggctatctgaAATCAATTCTCCTTTGGCGTTccatttcctgtgacatggaagtattattaaagatattgacttgtcgaaggctagccaacaaatgtcttcgtgcatcagttttggaggtgagattgctgagaagacttgcacttggacaaattttggatgctctgccttgaagtatctgaaaacatgaa
>NC_023052.1|+|30382312-30382510|139-159
ggcagagcatccaaaatttgtccaagtgcaagtcttctcagcaatctcacctccaaaactgatgcacgaagacatttgttggctagccttcgacaagtcaatatctttaataatacttccatgtcacaggaaatggaaCGCCAAAGGAGAATTGATTTCagatagccaggttctgaggaacctcaactctaaggtgtta
>NC_023052.1|+|30382353-30382507|98-118
caatctcacctccaaaactgatgcacgaagacatttgttggctagccttcgacaagtcaatatctttaataatacttccatgtcacaggaaatggaaCGCCAAAGGAGAATTGATTTCagatagccaggttctgaggaacctcaactctaaggtg
>NC_023052.1|-|30451629-30451761|31-50
gaaaattcagtggaaagtgaaaatgataggTGTCTTGATGATGCTGTGACaaaagaattcatggtgggaaatgttggtaacacgcgtgtagagtgtcatgagatggtagcaaatgactccaagcagttaatgg
>NC_023052.1|+|30589460-30589630|31-52
tagcagtgtaactcttactttcattgttgaGATAGTTTCCTCTAATATCTATacaatggtttggtaagcttcattttcatatacgttcgtttctgcagttggtggtcccttgttgaaaagtcatggggaattctacaaaattaccccaaagtattaccattctactcaaat
>NC_023052.1|+|3700663-3700854|31-54
attggagtggaaatcctaggcttgagagcgTGGAGTGGGAGTGGGAGTATGTTGtttacttacactgaaattgaaagtatagaatagagatcagaatccaatttatatgtttattttgtcttggattaggagtaaatagtttcaaattataattttacccttatttaaagaattatagtttttaattataaa
>NC_023052.1|-|4040209-4040411|51-70
taattcttaatgttgaagcgtttctcatatgaacaggacctccctggtgcACTTGATGATGCTGCTGTGTctgaggccttggagttgcacaaaatcaaaaaccgccagtgggccatttttaaaacttgtgcaataaagggtgaaggcctctttgaaggcatggactggtaagcattgttccctatccggctgtctgaaatgtg
>NC_023052.1|+|4924753-4924914|110-130
tgtgcttgcacttcattcgtcacttctcaagtgcttggatgactgcttttcaggagctaataaaagagattaatgtcccagcagtattttctgattactgtgaagaagcTTGTCATCTTGCAGCTTCTTGcataaccaccctaactggttgtcctctttcag
>NC_023052.1|+|495242-495407|40-63
aaattaaaactagacaatgcgttctgattttaaatttaaATTTTAAAACGTGCGGATCCTCCTtatatggaatttcttagatgtgaaaatgtacctgtaatactcgggttgctgcaagtgtagcttttttgtaatctttctcagcaaaagcaccagctaggattgc
>NC_023052.1|+|5199977-5200122|91-114
atggctagagagagagagactgaatatatactgtgtcataaagtagtctttacattttggattggagtgggaatcctagaattaggagtgTGGAGTGGGAGTGGAAGTAGATTGtttacttacactggaatgagagtatggaatcg
>NC_023052.1|-|5248301-5248433|34-53
gcacagttgggcgaaagccaagcaaggccaagtATTATCTTGATGATGCTACTgatgttctgaagttgcttcaaggccttgcaactgcttctagttcaaagcctaggcatcttgcagatattgaggtctcttt
>NC_023052.1|+|5474578-5474774|128-147
catagtagatttcatcttgttacatgaaatgtttcgtcatcgttaaaaatttttattgtatttacttttcaaaatttaaattggaatcattgtaagttaaattatattatatattcgaataaccgaaACTGCCTTATCGTTATCTGAtttatatgtaggtcatccaaaaattattcacagggacattaagtcagcaa
>NC_023052.1|+|6006820-6006984|119-139
cggaagctgaggagaccatgggggacccagcagcaggaggctcgtcatcgttggagagcgtgcgagtcacgtgacggagggaggtgccgttgctggagagagatttaggggaggtggtGAGTGGCTTGGGGTTGAGTGAggcgcagaatttgggatgataattgg
>NC_023052.1|+|6453896-6454097|141-162
actgcagtttccaacaccagttattttgaggcgttttggaactttccctgaacggttgactaggctttgcatcaaactatgccattggcggccatggggaaggcctaatgtcatccccaagtccacaacatgaactaaacTCTCTCCCTCAAAGGCTTCCAGtattgatgcgtttgctacgaaatgaccaaattggatttgc
>NC_023052.1|+|6453986-6454179|51-72
gccatggggaaggcctaatgtcatccccaagtccacaacatgaactaaacTCTCTCCCTCAAAGGCTTCCAGtattgatgcgtttgctacgaaatgaccaaattggatttgcgggcaaatttcataaaaaaggcttaaggattcatctctctctgatgtaatggccattgattttgctgcagggccaactacgc
>NC_023052.1|-|8351033-8351236|34-55
ctctctcttcgcgattgtggttattgcttctgcAGTCTCTCTTCTACTGTCATCAtccctgctgcttctggtttctctgcaatcttaaagttagatttcagctgcaatggtttctgctgataccaccatggcagtctctgcaattggttttgaaggttatgaaaagaggctggagatatcattttttgaacccagcatctttgt
>NC_023052.1|+|8541367-8541579|44-67
gacttaggtagcgtttactttttggattggagtgggaatcctgAGGAGTGGGAGTGGGAGTATGTTGtttacttatactggaatgaaagcatggaatgaagatcagaatccaatttatgtgtttactttgtcttggattgggagtaaatagtttcaaattacaattttatccttatttaaagaattatagtttttaattacaaagctaataaa
>NC_023052.1|+|9700207-9700587|333-353
gagagatcagcaatactgggaggaggaggcatggacccttgacccacttcgaaagtgcgtcccccagcatccccctcttccaccacatccgaaggagcctccacccgatcctgctcaccctgctccttatctccctggccggccccagccatatatctctccaccccagcctccagcttgctcatgtcgagctcggggtattcttccgtgagcacagacatgatgcacttatagctgaaagcaaccccggagtcatactcagcatccagccgatcatccacatcagcggatttgcctttctcttcagccagctggtcactcagggatttgatCTCTCCCTCAAGGGCGGTCCTcagagtatctctctcactttgagtagcc
>NC_023052.1|+|9700431-9700608|108-128
gcacttatagctgaaagcaaccccggagtcatactcagcatccagccgatcatccacatcagcggatttgcctttctcttcagccagctggtcactcagggatttgaTCTCTCCCTCAAGGGCGGTCCtcagagtatctctctcactttgagtagcctgaagatcggacttcagatca
>NC_023052.1|-|9831596-9831809|51-71
cttcaagagactagtactatattgcaatcttaccttcttggtaagcgacgAATGACAGCATCATCAAGATCaaatggccgatttgtagcaccaaggatgagaattttttggctctcttttgacctcaatccatcccatgctgacatgaactcatttctcattcttctagtcgcctcgtgttcaaaagcaccaccacgagcaccaagcaagctgt
>NC_023052.1|+|9831646-9831789|92-112
agaatgagaaatgagttcatgtcagcatgggatggattgaggtcaaaagagagccaaaaaattctcatccttggtgctacaaatcggccatTTGATCTTGATGATGCTGTCAttcgtcgcttaccaagaaggtaagattgcaat
>NC_023052.1|+|9831704-9831865|34-53
aaattctcatccttggtgctacaaatcggccatTTGATCTTGATGATGCTGTCattcgtcgcttaccaagaaggtaagattgcaatatagtactagtctcttgaagaataatatatcttgcaattgttgaccatttttcaaatgattctacaagcaagttca
>NC_023053.1|+|10159743-10159908|31-52
gtcttggaaaattctcagctagcagaagtgTTCCAAAGGGAGCGCATTCAAGacatagccaggttgctgcaattcttacctcaacagcaaaataatattgatggggcgtaaattgcagctttgctatgggtaatttgggatgcaagaaaaaaatggctatacactg
>NC_023053.1|-|10206501-10206703|133-153
accccgtggattttattgttttggaaacagaaccaattactaatgaatacaaacaaattcctgttatattaggtcgaccatttttagctactgttaatgctttgattaattgcaggaatagagtaatgaattTATCTTTCGGCAACATGATATtggaactcaatatgttcaacatgtgtaaacaaccccaccaccaaaaagat
>NC_023053.1|+|11026645-11026826|112-132
cttttaaaacatctttaggaatgtcaccctatcagcttgtttataaaaaatcttgccacttaccagtagaacttgaatataaatcattttgggctattaaagcttttaattCAAATCTTGATGATGCTGGCAatgtgcgtaaattgcaaataaatgaacttgaggaattaaggaatgatgca
>NC_023053.1|-|11026660-11026814|38-58
taattcctcaagttcatttatttgcaatttacgcacaTTGCCAGCATCATCAAGATTTgaattaaaagctttaatagcccaaaatgatttatattcaagttctactggtaagtggcaagattttttataaacaagctgatagggtgacattccta
>NC_023053.1|+|11026727-11026888|29-50
atcattttgggctattaaagcttttaatTCAAATCTTGATGATGCTGGCAatgtgcgtaaattgcaaataaatgaacttgaggaattaaggaatgatgcatatgagaattccagaattattaaggcaagaaccaaattttttcatgacaaaagcatttttcg
>NC_023053.1|+|1152244-1152409|104-127
gagcgaggacttctaatctgagttgtggtatagacttaggtagcgtttactttttggattggattgggaatcctgaggagtgggaattctaggattgggagtgTGGAGTGGGAGTTGGAGTAAGTTGtttacttacactggaattgaagcatggaatagagatcag
>NC_023053.1|+|11613502-11613728|159-178
tccagaagattcagattcttcaaaaacagcactagagcacgaagaacaagaaccagtcgagtctgaggctccagaagttcgttggtcaactcgtgagagacgaccgcaaatgtggcacttggagtatgtcacagagatcaacgttgcatactgtcttcTAATAGAAGATAGAGAGCCTtcaactttccatgaaactttaaacagctcagaagttgctttgtggatga
>NC_023053.1|+|12356095-12356318|154-174
tgctcatgtcgagctcggggtattcttccgtgagcacagacatgatgcacttatagctgaaagcaaccccggagtcatacttggcatccagccgatcatccacatcagcggatttgcctttctcttcagccagttggtcactcagggatttgaTCTCTCCCTCAAGGGCGGTCCtcagagtatctctctcactttgagtagcctgaagatcggacttcagatca
>NC_023053.1|+|12356199-12356438|51-71
tcagcggatttgcctttctcttcagccagttggtcactcagggatttgatCTCTCCCTCAAGGGCGGTCCTcagagtatctctctcactttgagtagcctgaagatcggacttcagatcacccaactcgccctcaagcttggaggaagtggactcagcaaccgcaactttctcctccagctccgtaatctgcttgtttagctcggctagtttctccttggagcggtcagcagattcagct
>NC_023053.1|-|12548086-12548269|33-53
ccagcagcttcagccagctggtcactcagggaTTTGATCTCTCCCTCAAGGGCggtcctcagagtatctctttcactttgagtagcctgaagatcggacttcagatcacccagctcaccctcaagcttggaggaagtagactcagcaaccgcaactttctcctcaagctccgtaagctgcttgt
>NC_023053.1|-|12548166-12548366|131-151
tgcctacttctgctcggtcaacgaaagaccagcagctaaatctacgaagatcctactaaggcaagtaagtgcctacttctgctcggtcaacgaaagaccagcagcttcagccagctggtcactcagggatTTGATCTCTCCCTCAAGGGCGgtcctcagagtatctctttcactttgagtagcctgaagatcggacttcag
>NC_023053.1|+|13181080-13181260|51-70
aggttgggaaaccgagttcatgggtggtcacagaaagcgttggtgggaacTTTCATGGGAGGATTGAAACcggagattgcagaggatatacggatgttcaggccacgtacgttaaaggaagccatcagccttgctcgtatgaaagacgaccagataacacgccaacggagattattccagc
>NC_023053.1|-|13420763-13421017|34-57
tgggaatcctgaggagtgggaatcctaggattgGGAGTGTGGAGTGGGAGTGGGAGTgggagtgggagtgggagtaggttgtttacttatactggaatggaagcatggaatagagattagaatccaatttatgtgtttactttgtcttggattgggagtaaatagtttcaaattacaattttatcattatttaaagaattataatttttaattacaaaactaataaaaaatatatttaatgaataatatttattt
>NC_023053.1|-|14287428-14287647|39-62
gagtgggaatcctgaggagtgagaatccttggattaggAGTGTGGAGTGGGAGTGAGAGTAGagtgtttacttagactaaataaaagtatggattgtcaatcagaatcccaattatttgtttactttgtcttgaattgagagtaaattgttttaaattataattttatccttatgtaaagaattataatttgtaattaaaaaattaataaaaaatatatt
>NC_023053.1|+|14734941-14735083|88-111
tattagtccacataattcactgactccacataagctcagtccacttcttagcactgcagcagcaactcataggtagtgtttactttcTGGAGTGGGAGTGGGAGTGTGGAGtgtggattcctcccactccagtgtttacttac
>NC_023053.1|+|15101737-15101979|183-204
aaaagacagttaatccaaaccgtaaagatgggtcttttcgactaactgatgtactttgggcatatcgtactgcttttaaaacatctttaggaatgtcaccctatcgacttgtttatggaaaatcttgccacttaccagtagaacttgaacataaatcattttgggccattaaagcttttcatTCAAATCTTGATGATGCTGGCAatgtgcgtaaattgcaaataaatgaacttgaggaattaa
>NC_023053.1|-|15101802-15101980|40-60
cttaattcctcaagttcatttatttgcaatttacgcacaTTGCCAGCATCATCAAGATTTgaatgaaaagctttaatggcccaaaatgatttatgttcaagttctactggtaagtggcaagattttccataaacaagtcgatagggtgacattcctaaagatgttttaaaagcagtacg
>NC_023053.1|+|15101815-15101990|106-126
aaacatctttaggaatgtcaccctatcgacttgtttatggaaaatcttgccacttaccagtagaacttgaacataaatcattttgggccattaaagcttttcattCAAATCTTGATGATGCTGGCAatgtgcgtaaattgcaaataaatgaacttgaggaattaaggaatgttgca
>NC_023053.1|-|16687971-16688162|51-70
agaggcttggcaaccgggttcaagagtggactcaaaaggctcttgttggcACATTCATGGGAGGATTGAAacctgagatatctgaggaaatccggctgttcagaccgagaactcttaaggaagcgattagtttggcaagaatgagagatgaacaattgcagcgacagaagaggctggtgagatcaccgattt
>NC_023053.1|-|17055812-17055992|112-131
acctaacacctttcctaagagcaataggaagatctttttgatttgaggaatttaactcaaaattacctggaggattcttggcagaattttcatgatccaacctctggtcagATTCTTGATGATGCTGTAGGacagtgttcctcttctttttttgttctaggtactcctttgaatacacaag
>NC_023053.1|-|19106303-19106513|51-71
ggcctcaataatattcttcagtagtgttttttaagccgcttattgctgatGCAGCATCATCAAGATTCTCAgtgcttcgcaagagattatcacatcactgccgtgtatttgcatgtgaatcttgatgatgctacacccgcaaacagcgactgtcaaatatcaatctcgccatgcagctaagcttcactccaactgaattcagaggtttgca
>NC_023053.1|-|19106331-19106542|142-162
ctccagtgcaaattaagtcgcactggtgaggcctcaataatattcttcagtagtgttttttaagccgcttattgctgatgcagcatcatcaagattctcagtgcttcgcaagagattatcacatcactgccgtgtatttgcATGTGAATCTTGATGATGCTAcacccgcaaacagcgactgtcaaatatcaatctcgccatgcagctaagct
>NC_023053.1|+|20385358-20385574|162-182
aaaagctgcacgcttaaacacaaaagcatactccaaattgctggtttcagtttgggcaatatactcaccctaaatgtcatcagatctgctaaaagcatcatatggcgtttgtctatgctcatgccatgagctttcatggtttcatttatctcatcaattatGCATATTCTTGCAGCTTCAATtcccagagtctgctgcacttcaaatatgtgattac
>NC_023053.1|-|2113022-2113222|51-71
tgttgtctataggtaggatttaatatgaggaaagtgactaaggggaatgtCACAATAAAGCTGTGGGATCTtggaggccaaccacggtttcgcagtatgtgggagagatactgtcgtgcagtttcagctattgtgtatgtcttaaaacttaagcactcattgaccatcctgtctttaagatataagtttttccatcaggtc
>NC_023053.1|+|22261103-22261298|126-146
ttgcaagacaggcgagcatgtataagctgaattacatgtgacttggcactttcattcgatagtataaattaattgcgtgagtaaattttaaaattacaggttggagcaaagggttaatggcacggAAAGAATGAGAGAGAGCACTGgcaaaaagtacagagattttcagatcccttgtgattggatgatggactcg
>NC_023053.1|+|2454612-2454819|135-158
cagtgcatgtaattcagtgaattctcagtctagatgtagagtctagcctcaattcttttatgctgcgtttactttttggattggagtgggaatcctgaggagtgggaatccttagattaggagtgtggagagtgTGGAGTGGGAGTGAGAGTAGTGCTtatttaatcgctaagtgcctgtttggtatggcttatttaagagccataag
>NC_023053.1|+|2819427-2819610|114-134
tgagctggagaacgagttggagcggagggtcaacaattggagatttgagagggaggaaatggaagctgggatcgggccaaagaagtagttatcagagaggtcaaggatggtgaGTTGGGTGAGTTGGGAAATGAgaggggtgagttggccggagtagccggcagggtcaagggtgagttgggtg
>NC_023053.1|+|3161062-3161246|51-74
atgtagcgtttactttttggattggagtgagaatcctagaattgggagtgTGGAGTGGGAGTGGGAGTAAGTTGtttacttgcactagaatggaagcatggaatagagattagaatccaatttatgtgtttactttatcttggattgagagtaaataaattcaaattacaatttatctttattta
>NC_023053.1|-|3258483-3258653|114-134
attagtctcaaataacttcttacaattagctaaaatattttttgagatatgccatctacacagaagatgagttgcagttgggaaaatattttgaatagcattcattagtgctaCCTCTCTATCTGTCACAATTAcactcggtaacatattattatccataaaacctttcaa
>NC_023053.1|-|4358215-4358594|29-48
atctaaactcgtggaagcattacttttgTCCGTGCCAATATCATTCAGataaatagttgttgtgcgtgcagattcaccaggaatgcaaacgcaaaacatagactgaacccaagagcttcgaaactcgaaactgaaccaaatcattctaatggaagagaaacgccgggaagccggagcgcaaccggcggctacgagctcggccgcagctggagccgagtcagcggcatccgagccggcttcgtctcggcgccgagccggagcgcacaaagggaaagcctcggcgctctcagcgactaacgcttcatccacgccgtcgaaacgcatgactcgcgagaagaatttagttgctcacactccgatctacaaccataacgggccgt
>NC_023053.1|-|4679669-4679875|120-140
ttaagcacagacatgatgcacttataggagaaagcaaccctagagtcatactcggcatctagcaatcgtccgcatcagcggatttgcctttctcctcagccagctgctcactcagggatTTGATCTCTCCCTCAAGGGCGgtcctcaaagtatctctttcactttgagtaacctgaaggtcagacttcaggccacccaattcaccct
>NC_023053.1|-|4679687-4679848|92-112
gagaaagcaaccctagagtcatactcggcatctagcaatcgtccgcatcagcggatttgcctttctcctcagccagctgctcactcagggaTTTGATCTCTCCCTCAAGGGCggtcctcaaagtatctctttcactttgagtaacctgaaggtcagacttca
>NC_023053.1|-|48238-48483|176-196
tgcacatttgtgcgccagggggataaaaagctacattatctaacaggagaagatagaaaacttccagatgaatgtagaaggaagcaaatagtgaaagtagttacaagatgatttcagcattctgaaaaaagttcatacctgcagtttctccccaaaatttcttcacgtgtatattCAGTCAATTCAAGAAAGCTGTcagaggcaaaaatctgcacacaaagtaaaataaaagtcacatctgaggta
>NC_023053.1|-|4907529-4907705|51-70
acaatttttgacgagttttgcagatattgatatagttatttgcttgcctaCAGAAATTCAAGAAATCTGTttcaaaagggtttgatccagacattgacctggtaaaagttggcattgcaaaccaaactacaatgatcaagggtgaaacagaagagattggttagttgcactaatgct
>NC_023053.1|-|4932645-4932895|30-49
agatattgatatagttatttgcttgcctaCAGAAATTCAAGAAATCTGTttcaaaagggtttgatccagatgttgacttggtaaaagttggcattgcaaaccaaactacaatgctcaacggtgaaacagaagagattggttagttgcaccataatgctgatgtcaccccacctgtttccaagaaagtttggcttctggtatttgagaaatttttcattgttacaggaaaattagtagagaagaccatgatg
>NC_023053.1|-|4957960-4958198|190-209
tcttttcaattgttattatttaatccaggctgagtacgtgtgtgattacattcttgggggtgaacttaatggatctagctcaacaaaagaagcattccttgaggtatgagttttgtcgcttacttgaccgtgaatgttgacaatttttgacgagttttgcagatattgatatagttatttgcttgcctaCAGAAATTCAAGAAATCTGTttcaaaagggtttgatccagacattgacct
>NC_023053.1|-|5061169-5061337|33-52
gctgttgcaatcaaagaattgaagcagagataTGCTTCATGGGAGGATTGCCtcaatttgagagaagttaagtgcttgaggaagttgaatcattcaaacattgtgaagcttaaagaactcatccagaacaacaacagattgtatttggtgtttgaatgcatggagtgca
>NC_023053.1|+|576392-576554|110-131
ccagtttgaactcatcagctaattctgctggactggtgattgctagagtgctttgtagtgttttatctctcgctttgagcaaggctcccagaatttagtccttattctaGTTCTCTTTTCTTTTATCTTTCtgcgtttctgaaactcaaatgtcagatttgta
>NC_023053.1|-|608078-608304|160-179
caaatctacgccatgccggctttcgacagtttggaattccggtacattttcaagaagcagcaacagtgtccacggcgggttcgcgctgcctaccgcttcttcttcacaggtttgatatccttgttatcggtggcatttccatttttccccagcttggcaCCTTTCATGGGAGGATTGACactgcctttcaaattttcttatccttgtttaatgtacaatctaatcaa
>NC_023053.1|-|7186126-7186307|112-132
acggtatatagtagcctgcagcatgctgcaaacaggtttatcgagaattgtcgatccacagcaatggaattctggcttgccacagtatcactattttggtcatctgaaaacATTGCAGAATTGGATGGAACTggagcctctgaaatgctaagctgacggatttcttgaaaaagtgccgcagg
>NC_023053.1|-|7196622-7196754|29-49
aatatcactattttggtcatccgaaaatATTACAGAATTGGATGGAACTggagcctctgaaatgctaagctgatggatgtcttgaaaaattgccacaggaacatgtaaagattgtgctacatgccatgaatcc
>NC_023053.1|-|7198702-7198888|117-137
tcaaaacggtatatagtagcctgcagcatgctgcaaacaggtttatcgagaattgtcgatccacagcaatggaattctggcttgccacaatatcactattttggtcatccgaaaatATTACAGAATTGGATGGAACTggagcctctgaaatgctaagctgatggatgtcttgaaaaattgccacagg
>NC_023053.1|-|7210534-7210688|38-58
gcttgccacagtatcactattttggtcattcgaaaatATTACAGAATTGGATGGAACTggagtctctgaaatgctaagctgacggatgtcttcaaaaagtgccgcaggaacatgtaaagattgtgctacatgccatgaatccatctgaaacaaag
>NC_023053.1|+|7238422-7238670|176-199
tgatcaaaattgctttagattataatcagtaaaaactaaggtagtgtttacttgctggagtgggagtgtggagtgtggattcctcccactccagtgtttacttacctttatgctgcgtttactttttggattggagtggaaatcctgaggagtgggaatccttggattaggagtgTGGAGTGGGAGTGGGAGTAAGTTGtttacttacactagaatggaagcatggaatagagatcagaatccaattta
>NC_023053.1|-|7239543-7239687|92-115
gcaacatgataagcatacagtgctgagcttatgctgcgtttactttttggattggagtgggaatcctaaggagtgggaatccttggattagGAGTGTGGAGTGGGAGTGGGAGTAaccttcacttaataattaagaaaggaaata
>NC_023053.1|-|7929349-7929467|75-95
catatgagttttaatttggaaatctttcttgttccaatttggactcgcacgtattctccaagtacatcatatagCTGAACACTTCATTGTCACCTtacttttctcattcttcacccttt
>NC_023053.1|-|8173953-8174129|106-129
aagtatatcctagtactcctctattagaattcgagtgaaacactaaggtagcgtttacattttggattggagtgagaatcttgaggagtgagaatcataggattgGGAGTGTGGAGTGGGAGTGGGAGTgagagtgtgagtaggttgtttacttacattggaatgggagaatggaat
>NC_023053.1|+|867592-867795|135-154
tgaaattgctgctcagatttgtcgccaggctggtttagtcaagcgattggagaagactgataatcttcttgaggtatattatcatactaaacagtattggctataactgctgcatttattcgtgcatacattctTGAATCTTGATGATGTTCTCgttcaacttggattcatatgccacaattttgtggatgaacgcagaatatt
>NC_023053.1|-|867598-867792|51-71
attctgcgttcatccacaaaattgtggcatatgaatccaagttgaacgagAACATCATCAAGATTCAAGAAtgtatgcacgaataaatgcagcagttatagccaatactgtttagtatgataatatacctcaagaagattatcagtcttctccaatcgcttgactaaaccagcctggcgacaaatctgagcagca
>NC_023053.1|+|9085140-9085337|147-168
ttcgactaactgatgcactttgggcttatcgtactacttttaaaacatctttaggaatgtcaccctatcggcttgtttatggaaaatcttgtcacttaccagttgaacttgaacataaataattttgggcccttaaaggttttaatTTAAATCTTGATGATGCTGGTAatgtacgtaaattgcaattaaatgaacttg
>NC_023053.1|+|9085257-9085426|31-51
aataattttgggcccttaaaggttttaattTAAATCTTGATGATGCTGGTAatgtacgtaaattgcaattaaatgaacttgaggaattaaggaatgatgcatatgagaattccagaattattaaggcgagaactaaattttttcatgacaaaagaatttttcagaaaaca
>NC_023053.1|-|9085258-9085391|84-104
tagttctcgccttaataattctggaattctcatatgcatcattccttaattcctcaagttcatttaattgcaatttacgtacaTTACCAGCATCATCAAGATTTaaattaaaacctttaagggcccaaaattat
>NC_023053.1|+|9369537-9369708|34-53
tcaactttacgagcaatatctttacggagtgctTAGTTTTTGATGATGCTGCAgcctctccattttaataagagagtaggtgcaagaactatgacgacaggtaagcaagttcgctgtaagcagaagcactaacgatggtgaaagggagattagcggaacgtggtcctagtag
>NC_023053.1|+|9498232-9498412|51-74
ttggaatagagtggaaatcctgcatagtgggaatcctaagattaggagtgTGGAGTGAGAGTGGGAGTATGTTGtttacttacactgaaatgggagcatgaaattgaaattagaattcaatttatatatttacatagttttggattgggagtaaatgatttcaaattacagttttaccctt
>NC_023053.1|-|9752515-9752761|51-72
taccagttgaacttgaacatgaatcatttggggcaattaaagtttttaatTCAAATCTTGATGATGCTGGTAatgtacgtaaattgcaattaaatgaacttgaggaattaaggaatgatgcatatgagaattccataattattaaggaaagaaccaaattttttaaatgacaaaagaatttttcggaaaacatttgaaattggtcaaaaagtgttgctttataattctcgtcttcatttatttctag
>NC_023053.1|-|9752661-9752904|194-214
acaaattttagaaaaaacagttaatccaaacagtaaagattggtctcttcgactatctgatgcactttgggcatatcgtactgcttttaaaacatctttcggaatgtcaccctatcggcttgtttatggaaaatattgccacttaccagttgaacttgaacatgaatcatttggggcaattaaagtttttaatTCAAATCTTGATGATGCTGGTaatgtacgtaaattgcaattaaatgaactt
>NC_023053.1|+|9752665-9752854|28-48
tcatttaattgcaatttacgtacattaCCAGCATCATCAAGATTTGAAttaaaaactttaattgccccaaatgattcatgttcaagttcaactggtaagtggcaatattttccataaacaagccgatagggtgacattccgaaagatgttttaaaagcagtacgatatgcccaaagtgcatcagatagtc
>NC_023053.1|-|9761809-9762001|51-72
taccagttgaacttgaacatgaatcatttggggcaattaaagtttttaatTCAAATCTTGATGATGCTGGTAatgtacgtaaattgcaattaaatgaacttgaggaattaaggaatgatgcatatgaaaattccagaattattaaggcaagaactaaagtttttcatgataaaataatttttcggaaaacatt
>NC_023053.1|+|9761844-9761984|89-109
tttagttcttgccttaataattctggaattttcatatgcatcattccttaattcctcaagttcatttaattgcaatttacgtacattaCCAGCATCATCAAGATTTGAAttaaaaactttaattgccccaaatgattcatg
>NC_023053.1|-|9761888-9762089|139-159
tctgatgcactttgggcatatcgtactgcttttaaaacatctttcggaatgtcaccctatcggcttgtttatggaaaatattgccacttaccagttgaacttgaacatgaatcatttggggcaattaaagtttttaatTCAAATCTTGATGATGCTGGTaatgtacgtaaattgcaattaaatgaacttgaggaattaagga
>NC_023054.1|-|10612669-10612921|199-220
caaataaaaaaaatcatttgacggctttctttaccgtagttgctgagttatcatcagtccatagattgctctcttgctgtttcttcttcaatgacttctgctcgagttcccgccacttgtcgattgtagctgtgtagataaatctggcgccgaagaaattgagcaatcgaagaacctttgtgccggtgggcctaccgtCATCTCTTCTCCTGTCATCTTTctctgcggtgtgtgtattagttactcacttcgt
>NC_023054.1|-|1076568-1076806|170-189
ctttttttgtttttttgttgttgtgagcgagtagagatgaaggagggtgcgtgtatatatagaggggggttgcgttcatgattgggattacacgtcgacgaggggctacttactggagaaaaacgaaaacactactcagaaagagatggatgtaaatgtgatgagagcaAGAGAAGAGAGTGAGCGTAAcacgcagttggcaaattggtgggagtaatctagctagctagaaaaaacaa
>NC_023054.1|-|10921382-10921570|117-136
gaagaaatgaatgcactacagagaataaaacatgggaaattgtcaatttgcctaaaagcaagaaagcagtgggatttaaatgggtttttaccataaaatacgaggctggcagatccTTAGAAGATAGAGAGCCAGCctggttggaacaaggtatactcaaacctttggagtagattatcaagagacatt
>NC_023054.1|-|11451409-11451610|103-126
aagtaaacactggagtgggaagaatccacactcctcactcccacttcagaaagtaaacactgaagtgggaatcctgaggagtgggaatcctaggattgggagTGCGGAGTGGGAGTGAGAGTAGGTtgtttacttacactggaatggaagtatgaaatgaagatcagaatccaatttatgtgtttactttgtcttggattgg
>NC_023054.1|-|11874478-11874690|51-71
taccagttgaacttgaacataaatcattttgggtcattaaagcttttaatTCAAATCTTGATGATGCTGGTaatgtgcgtaaattgcaattaaatgaacttgaggaattaagaaatgatgcgtatgagaattccagaattattaaggcaagaaccaaattttttcatgacacgaatttgatttactattactttatcgtttaaattgtttgat
>NC_023054.1|+|11874489-11874691|133-153
taaacgataaagtaatagtaaatcaaattcgtgtcatgaaaaaatttggttcttgccttaataattctggaattctcatacgcatcatttcttaattcctcaagttcatttaattgcaatttacgcacattaCCAGCATCATCAAGATTTGAAttaaaagctttaatgacccaaaatgatttatgttcaagttcaactggtaa
>NC_023054.1|-|11874568-11874779|140-161
aactgatgcactttgggcatatcgtattgcttttaaaacatctttaggaatgtcaccctatcgacttgtttatggaaaatcttgccacttaccagttgaacttgaacataaatcattttgggtcattaaagcttttaatTCAAATCTTGATGATGCTGGTAatgtgcgtaaattgcaattaaatgaacttgaggaattaagaaatgatgcgt
>NC_023054.1|-|13038116-13038257|31-51
ctttgaacaaagatcgaaaccaagataaagTAGCAGCTGTATATGCAAGCTgtctgtactcagcctcggtactggaacgagaaacccctttttgcttcttagaactccaagaaatgagattaagtccaataaatatgcagga
>NC_023054.1|+|14671844-14672023|39-59
caatggagccatttttaaagaagttcttcccaggagtgTACATAAAGATGAGAGAAGACaccaaagttagcaactacgcaagtttgacagccaactattaaccaccttcacgtcctctctatacattgctggccttattgcttccttgtttgcctcctcagtcaccagagccttcggccg
>NC_023054.1|-|14806034-14806215|112-132
agacatgatgcacttatagctgaaagcaaccccgaagtcatactcggcatccagccgatcatccacatcagcggatttgcctttctcttcagccagctggtcactcagggaTTTGATCTCTCCCTCAAGGGCggtcctcagagtatatctttcactttgagtagcctgaagatcggacttca
>NC_023054.1|-|14806039-14806215|113-133
agacatgatgcacttatagctgaaagcaaccccgaagtcatactcggcatccagccgatcatccacatcagcggatttgcctttctcttcagccagctggtcactcagggatTTGATCTCTCCCTCAAGGGCGgtcctcagagtatatctttcactttgagtagcctgaagatcgga
>NC_023054.1|-|14809785-14809991|120-140
tgagcacagacatgatgcacttatagctgaaagcaaccccgaagtcatactcggcatccagccgatcatccacatcagcggatttgcctttctcttcagccagctggtcactcagggatTTGATCTCTCCCTCAAGGGCGgtcctcagagtatatctttcactttgagtagcctgaagatcggacttcagatcacccaactcgccct
>NC_023054.1|-|14809811-14809997|125-145
cttccttgagcacagacatgatgcacttatagctgaaagcaaccccgaagtcatactcggcatccagccgatcatccacatcagcggatttgcctttctcttcagccagctggtcactcagggaTTTGATCTCTCCCTCAAGGGCggtcctcagagtatatctttcactttgagtagcctgaagatc
>NC_023054.1|+|1496994-1497182|56-76
ttagattcttgaatatttatagtaataaacagtttggccatgacacaatgccagtTGCTATGGATGGAACTAAACTcgatgagacaggccaaaggagattgaaccaagatattggcagttcagagtcagatcatcaattgtgtgcccgtttgaagccaacactttttgtccttccttcacctgctatac
>NC_023054.1|+|16144619-16144792|105-124
tataataggtggtgcatcctgcagacctatgttttaagctgccggacaatgtgagcctggaggaaggggctatgtgtgagcccttgagtgttggtgttcatgctTGCCGCCGTGCCAATATCGGtcctgagacaaatgtgcttatcatgggtgcagggcccataggacttgtca
>NC_023054.1|+|16151592-16151779|41-60
aggggctatgtgtgagcccttgagtgttggtgttcatgccTGCCGCCGTGCCAATATCGGtcctgagacaaatgtgcttatcatgggagcagggcccataggacttgtcacaatgctagcagctcgtgcttttggagctcctagaattgtcattgtggatgtggatgactatcgtttatctgttgcaa
>NC_023054.1|+|17387464-17387675|51-70
cttataaaactatctatgcgaacatcaacgtgtttgtttgtcaatttttcACGCTTGGCTTTCTTGAACTgccctcggacattttgatcacgggagatatccgcatagtgtttcgactgccttatcacctgccacttctggtttatcttctgtgaccttgcaatttcagtctgtacatctagccattaattaatttgacctaaataattaac
>NC_023054.1|-|2615658-2615859|41-64
tggagtgagaatcttgaggagtgggaatcctaggattgggAGTGTGGAGTGGGAGTTGGAGTAGtttgtttacttacactggaataggagaatggaattgaaatcagaatccaatttatgtgtttatattgtcttggattgggagtaaataattttaaattataattttacccttatttaaaaaattaataaaaaatatact
>NC_023054.1|+|3111554-3111731|119-139
tcccaaattaagctaagaggtcaaagttttaaagaaagttaaccatttgatcttaaaaatggtacctgaggctgaaaatcctctgtaagcaaaatatttgcagccttgatatctttatGGATGATTCTCCTTTGGCAGCcctcgtgaagatagcaaatgccctcagcagtcccaaatg
>NC_023054.1|+|3184794-3184971|119-139
actgtcatagaatattcgtatgaacttaactttagcacttcatatatcctaacaataaattattcgaaagttgcatcatttcgaagtaaaaatgctttaatttttccattcttgtattCCACATGACCATCAACAAACGtttcccataatccatcataacacatcttaagcacaattg
>NC_023054.1|+|3931142-3931369|159-179
atggaagatcatgaggttcctgagtgggcatattctgcacctgataataaggaagaacaaaaaggttttgaaaaaggttttggacatgagagcagcagcattacaggaaagcggaaaaggaaggaggtagtttatgctgatacattaagtgatttacaATGGATGAAAGCTGTGGAAAAcggtcaagacatatcaaagctttcaactagaggaaagagaagggagtat
>NC_023054.1|+|4948478-4948701|51-71
acgttgtctccggtgatcatcttgatgttcactccagcatattggcaatcTTCCACAGCTTTCTTTACCCCcggacgacatgggtccttaatacccaccaatcctaatagggtcaggtcgtcttcgattagcttcttctgatctttttcattttgatgctcttcttctggaacttgtttgtatgcaaaagctatgcatcggaggctgctagctgccataccttg
>NC_023054.1|+|4948478-4948717|51-71
acgttgtctccggtgatcatcttgatgttcactccagcatattggcaatcTTCCACAGCTTTCTTTACCCCcggacgacatgggtccttaatacccaccaatcctaatagggtcaggtcgtcttcgattagcttcttctgatctttttcattttgatgctcttcttctggaacttgtttgtatgcaaaagctatgcatcggaggctgctagctgccataccttgaataatttgccgaaat
>NC_023054.1|-|4948494-4948627|84-104
tgaaaaagatcagaagaagctaatcgaagacgacctgaccctattaggattggtgggtattaaggacccatgtcgtccgggggTAAAGAAAGCTGTGGAAGATTgccaatatgctggagtgaacatcaagatga
>NC_023054.1|+|540320-540500|50-70
attggataattgaggaaagatgcgtaaattatttttactatgattcaaaCAGCTCAGGAGGGATAGACAAggaaggagaagatgagttgggcggaaacggggaagaacggagattaaatcctatatcagaaagttgagatacagaatttataacggaacgaaaaataaacggaaagaacac
>NC_023054.1|+|5699696-5699879|51-71
agttcagacagggggttggtggccacaaatttcatgtctatcctcaagccTGCATTTGCACCTGCACCTGAatcactgttcaatctcctctgaacgcattggctagaataacccagtgcaagtcccaaatcagtcactggctctatgttctcattctctacattcatcttcagcacgaggcact
>NC_023054.1|+|5893651-5893879|177-197
acattgtgtttatttactaaccaaagctatctagcttttaacatgcaggttggttttatgtatcattctcttgttgaagattacttcacaggatttaaacaactacactgcaaaggatggagatcggtgtatcttaacccggaaaggccgcaatttttgggcacttctacaacaaaCTTAAATGACTCGTTGGTTCAaggcacgagatggagttcgggattggttcaag
>NC_023054.1|+|8120321-8120530|44-64
ctccaacactcagcatctttaaagactacaaatgcagaactgaAAGATAAAGATGAGAGATCTTatcttgaggtggagctgtcaaactcaaaccagaaacaaaaatcaagatcagaggctgaagacatagcagacatggaaattcatgacactgagaatgaaacagcaagtgatcagaggagaagtgaagattatcagttagtgagggac
>NC_023054.1|-|9071868-9072144|207-227
tttaaaattcttcaaatgtttcatcttccaattctgcaatgaccatcacctgtgcagtttttaatgattcaatgttgacaaagtaattccactttgtggaggcaatgaggcatctcacgagattcatatgatcagttaaataatttaaagtgtcgtccttggaagagaactgctgatagactatgatatctctccaaaaaggaagaGTCACCATCAAGATTCAAACTtgggaatttcattgccccttcttcaaacttcacatctaacatgctttctt
>NC_023054.1|-|9182842-9183120|183-203
cttctaattctgcaatgaccatcacctatgcagtttttaatgattcaatgttgacaaagtaattccactttgtggaggcaatgaggcatctcacgagattcatataatcagttaaataatttaaagtgtcgtccttggaagagaactgctcatagactatgatatctctccaaaaaggaagaGTCACCATCAAGATTCAAACTtgggaatttcattaccccttcttcaaacttcacatctaacatgctttcttagcctgcgcgaacttaattccagctt
>NC_023054.1|-|9626404-9626606|34-54
tcctcaagttcatttaattgcaatttatgtacaTTACCAGCATCATCAAGATTTgaattaaaagctttaatagcccaaaatgatttatgttcaagttcaactggtaagtggcaagattttccataaacaagccgatagggtgacatttctaaagatgttttaaaagcagtacgatatgcccaaagtgcatcaattagtcgaag
>NC_023054.1|+|9626438-9626602|115-135
ctgcttttaaaacatctttagaaatgtcaccctatcggcttgtttatggaaaatcttgccacttaccagttgaacttgaacataaatcattttgggctattaaagcttttaattCAAATCTTGATGATGCTGGTAatgtacataaattgcaattaaatgaacttg
>NC_023054.1|+|9626459-9626602|93-114
aaatgtcaccctatcggcttgtttatggaaaatcttgccacttaccagttgaacttgaacataaatcattttgggctattaaagcttttaatTCAAATCTTGATGATGCTGGTAatgtacataaattgcaattaaatgaacttg
>NC_023054.1|-|9786746-9786909|51-74
actttttggattggagtgggaatcttgaggagtgggaatcctaagattggGAGTGTGGAGTGGGAGTGAGAGTAtgttgtttacttacactggaatgaaagcatgaaatggaaattagaatccaatttatgtgtttactttgtcttgaattgatttattaattc
>NC_023054.1|+|9970073-9970337|152-172
tttttgtttgctagaaagggtctattaactagctatcatatctcctctgtcatctaaaatcttctgatgattgcttcttttcaatatcttttaatctgaattattctgtttttgtagtgattgttggggagatagctaattttgctgcctaTGCATTTGCACCTGCAATTCTtgtaactcctttgggagcgttaagtatcatattcaggtaatgatgatcgtatcaacattgattgaagtagcaaattcaagagaaaattttgtt
>NC_023054.1|+|9970136-9970278|89-109
ctgatgattgcttcttttcaatatcttttaatctgaattattctgtttttgtagtgattgttggggagatagctaattttgctgcctaTGCATTTGCACCTGCAATTCTtgtaactcctttgggagcgttaagtatcatattc
>NW_006257072.1|-|1180077-1180278|31-51
cattcaatgcaggattggaaatatgcagttGTCTTTCGGCAACATGATTATagagctgaacatcttcaacattgccaaacaacctcacaatgtagatgatggaattgttgatgtggatttaatagacacattagttgataatacttttctttcaaaccttagtgatgaccctttacaaacatgcttaactcactttagttta
>NW_006257072.1|+|1948892-1949055|119-138
ccatattgcatttaaaacatcttaagaatgtcaccatatcagctggtttatagtgaaacttgccacttaccgattgaacttaagcataaatcattttaggctattaaatcttttaattGAAATCTTGATGATGCCGGTaatgtgtatgaattaaaattgaatga
>NW_006257072.1|-|1948968-1949175|145-165
aaaatctctttctatcctagtgtaaaagatctttttcttgatatgcttgtcgtgaaggattttcatcctctacttgtaattcttatcatttcatatgtatcattgtacttcttgtcaacttcattcaattttaattcatacacaTTACCGGCATCATCAAGATTTcaattaaaagatttaatagcctaaaatgatttatgcttaagtt
>NW_006257072.1|-|3931132-3931329|129-148
tttggggatattttattgcttttaaaacgtctttaagaatgtcaccttatcagtttgttcacgataaaccttgccacttaccggttgaacttgaacacaaataatcttgggctattaaagcttttaatTCAAATCTTGATGATGCTAGtaatgtgcgtaaattacaattgaatgaacttaagaaattaaggaatgatg
>NW_006257072.1|-|3931152-3931353|152-172
agtctcttcgactaactgatgcactttggggatattttattgcttttaaaacgtctttaagaatgtcaccttatcagtttgttcacgataaaccttgccacttaccggttgaacttgaacacaaataatcttgggctattaaagcttttaaTTCAAATCTTGATGATGCTAGtaatgtgcgtaaattacaattgaatgaact
>NW_006257072.1|+|3931154-3931286|29-49
ttcattcaattgtaatttacgcacattaCTAGCATCATCAAGATTTGAAttaaaagctttaatagcccaagattatttgtgttcaagttcaaccggtaagtggcaaggtttatcgtgaacaaactgataaggt
>NW_006257072.1|+|410677-410878|51-74
tggtagcgtttactttttagattggagtaagaatcctaggattaggagtgTGGAGTGGGAGTGAGAGTATGTTGtttacttgcactggaatagaagtatagaatgtagatcagaatccaatttatgtgtttactttgtcttgaattaggagtaaatagtttcaaattataattttatccttatttaaaagaattataatttt
>NW_006257072.1|+|781166-781378|51-70
agaatgaataaacaataaaagaaaaacatatatatgaatgcaactggagaGAATAGAAGATAGAGAGCAAgagcagaaccaaagtataaagctcatcagagtggccggttatgttgagttttggtggactggtagccattgaaggcttgacgtcacatccgttggtgacatgctttgagccatagtaaacagacatgccaacgcttgggacaa
>NW_006257072.1|-|794855-795109|203-226
cctgaatctgctgactgtgtgtgtctgttgaagaggtcactgtatgggctgaaacaatcacccagacagtggtaccttagatttgatgagtttatggtcactcatggatatctaaggtgcagttatgatgtatgtgtttactacaagatcatagattaaggtaactacatatatctgttgttatatgtagatgatatgttgaTTGCTTGTAGTGAAAGAGAAGAGAttgaggttttgaagcaactactcaattca
>NW_006257072.1|-|795488-795766|145-168
cacccagacagtggtaccttagatttgatgagtttatggtcactcatggatatctaaggtgcagttatgatgtatgtgtttactacaagatcatagattaaggtaactacatatatctgttgttatatgtagatgatatgttgaTTGCTTGTAGTGAAAGAGAAGAGAttgaggttttgaagcaactactcaattcagaatttgatatgaaagacttgggtccaggtaagaagattttgggaatggaaataataaggaacatgaagaagggtactatga
>NW_006257072.1|-|847624-847820|41-62
acttgaacataaatcattttaggtcattaaagcttttaatTCAAATCTTGATGATGCTGGTAtgtgcgtaaattgcaattgaatgaacttgaggaattaaggaatgatgcatatgagaatttcagaattaccaaggcaagaaccaaattttttcatgacaaaagaattttttaaaaaatatttaaaattggtaaaaa
>NW_006257072.1|+|847667-847808|95-115
gaaaaaatttggttcttgccttggtaattctgaaattctcatatgcatcattccttaattcctcaagttcattcaattgcaatttacgcacataCCAGCATCATCAAGATTTGAAttaaaagctttaatgacctaaaatgat
>NW_006257072.1|-|847710-847893|114-134
actacttttaaaacatcttaagaatgtcatcatatcggcttgtttatggaaaatcttaccacttaccgggtaaacttgaacataaatcattttaggtcattaaagcttttaatTCAAATCTTGATGATGCTGGTatgtgcgtaaattgcaattgaatgaacttgaggaattaaggaatgatgca
>NW_006257073.1|+|1766377-1766518|92-112
cattgatgaaacaccatgaatcagtcgaaaggaatggtcatgctctgcagcctgtatctcctgccagttatgataactcaatggaggtgaaTATCTCTATTCTTCTGTATTTacttaaatttttctctagactagattctct
>NW_006257073.1|+|2065643-2065804|110-130
cgtgcttagaaattttcttaacgccgcggcaacaatcttttgaggggtgtttgcttttacctttaatataatgaaggcatggagcaaaccttttctccaccttatgacaCTCAACCCTAGGGGGAGGGGGattgggtgcagggcagtcatcagaacacgata
>NW_006257073.1|-|2136159-2136437|34-54
cactggtagtcacaggaaatgtactggttggtaCTCCTTGGGGTTGAGTGTAGGgaggatacataaacggcaatggctgcatcatgttgggagttgaaggaggtgaggggtatggctggtgtggagatgagcacattggattaactgtaggtaagacagtagcaggccttggatgaagagtcatgtttacaggccaaggtgcaacagctgtaactgcaccaggaccaggaggcaaagtcatattaatggcaactgctgaagcacgtgcaacagctggtg
>NW_006257073.1|-|2270393-2270603|145-168
tttgttcttttttaattttaattttttttccgttttagtttgtcttcacatcactcggatagtttcacttctggattgcaaattatgctgcgtttactttttggattggagtgtgaatcctgaggagtgggaatcattggattaGGAGTGTGGAGTGGGAGTGGGAGTgggagtagggtgtttacttagactaaatgaaagtatggattgt
>NW_006257073.1|-|2882423-2882635|144-163
cctgtggttagcgataagtctgtagatcctatgaatgaacttgactgggatttagttgagaagataactaaaacagacgcatggaccaatccccttcagagagctcgaccagatgtttatcttggcacgaacgaacggacgctAGGCGGTGACAGAAGAGAGTatggatttggaaagttgcgtcatggcatggcttttggacagaaatcccat
>NW_006257073.1|-|44346-44558|158-177
aaagatattgttggagaacttcctagaagagaagcatcccggttccggtcacaagtaagttttctatattaacatgtgcaattagtattttgttgctactactattattataattattttggctttaatttttcaattaagataggataggagatatTTGATGATGCTGCAGAAGTAactttttaagttcattgtttgatatttaatcttaag
>NW_006257073.1|+|944983-945177|134-154
agtatggagagcttttctattttttctctcgtgtatatttttacccacctcttagtttctttatgttcagcagagtcttttattgattattaggtctccacacaaactacagcctgatggaagagttggttgcATGCAAGAAAGCTGTGGGCAAagttgttaacggtgcacctaatgtaagttttttggtggttt
>NW_006257074.1|+|1977648-1977857|51-70
aggttgggaaaccgagttcatgggtggtcacagaaagcgttggtaggaacTTTCATGGGAGGATTGAAACcggagattgcagaggatatacggatgttcaggccacgtacgttaaaggaagccatcagccttgctcgtatgaaagacgaccagataacacgccaacggagattattccagccaccctccattattttactaaggggtgaa
>NW_006257074.1|+|1978276-1978503|177-196
acgtgggaaacatttgttgacgagctttgggcgcgcttcggaccaacggattgtgaagactttgatgaagcactgtctcgggtcgaacaaacacgttctctgcgagaataccagaaggaattcgagaggttgggaaaccgagttcatgggtggtcacagaaagcgttggtaggaacTTTCATGGGAGGATTGAAACcggagattgcagaggatatacggatgttcagg
>NW_006257074.1|+|2158732-2158933|31-50
agtttctcagctagttcctggcgacccttcTTGGAGTCTCCTTGGCTATCcaatgtggtaacttgtaatgtttccttggtggctgtagcataacaactcctcgccatcctttggtctcctttcaccacgcccacaaccccattaactctatacttcaacgctagataatgcgtgaatatgacacattagcttaccctcatga
>NW_006257074.1|+|2197227-2197426|52-72
tactggttgaacttgaacataaatcattttgggctattaaagtttttaattCAAATCTTGATGATGCTGGAAatgtgtgtaaatttcaattgaatgcacttgagggattaaagaatgatgaatatgagaattccagaattattaaggcaagaaccaaagtttttaatgataaaataatttttcgaaaaatatttgagatt
>NW_006257074.1|+|2197238-2197401|40-61
cttgaacataaatcattttgggctattaaagtttttaatTCAAATCTTGATGATGCTGGAAatgtgtgtaaatttcaattgaatgcacttgagggattaaagaatgatgaatatgagaattccagaattattaaggcaagaaccaaagtttttaatgataaaat
>NW_006257074.1|-|2197248-2197399|101-121
tttatcattaaaaactttggttcttgccttaataattctggaattctcatattcatcattctttaatccctcaagtgcattcaattgaaatttacacacaTTTCCAGCATCATCAAGATTTgaattaaaaactttaatagcccaaaatgatt
>NW_006257074.1|-|2758930-2759052|29-48
agcccttgagtgttggtgttcatgcctgCCGCCGTGCCAATATCGGTCctgagacaaatgtgcttatcatgggagcagggcccataggacttgtcacaatgctaggagctcgtgcttttggag
>NW_006257075.1|-|210912-211094|33-52
ataaattattttgggctattagaacttttaatTCAAATCTTGATGATGCTAGtaatgtaagtaaattacaattgaatgaacatgaggagattgaaaatgatgcgtacaaaaatgccaggtaatataagcaacagatgaaagtctttcttgataagcatattataagaaaatcttttacaccag
>NW_006257075.1|-|210922-211113|51-71
ttaccaattgaatttgaatataaattattttgggctattagaacttttaaTTCAAATCTTGATGATGCTAGtaatgtaagtaaattacaattgaatgaacatgaggagattgaaaatgatgcgtacaaaaatgccaggtaatataagcaacagatgaaagtctttcttgataagcatattataagaaaatct
>NW_006257075.1|+|211004-211143|40-60
atctcctcatgttcattcaattgtaatttacttacattaCTAGCATCATCAAGATTTGAAttaaaagttctaatagcccaaaataatttatattcaaattcaattggtaagtggcaaggtttactataaaccaacgaata
>NW_006257075.1|-|315361-315541|51-71
tagcaattgcggatgctcacattcaatgcagaactggaaacatgcagttgTCCTTCGGCAACATGATTATGgagctaaacattttcaacatttccaaacaacttcacaatgcagatgatggaattgttgatgtgaatttaatagaaacattagttgataatacttttgtttcaaaccttag
>NW_006257075.1|-|778494-778679|125-144
gttggagatgatggaagaataagattggaacccatcgttatttgggatcgccaacttgttaaaaagaataattgtgctgctgtaaaagttttggttcaatgatctaactcgtttgcagaagatgTCACATGGGAGGATTGGGATcagttgagggcaaggttttctaggaggacggtaatgaccctt
>NW_006257075.1|+|778963-779179|40-60
ctatgttgagactacatcaagttttctcgcagcaaccgaATCATGCTATCCCTTGCTTGCaagcttctgtcaatggtatttgcacttgaactttcactataaacttggtatgatggagggagtttccggtaaacaacttcataggaagtgagttttgttgaagcatggaaagtggtattataccaccattcagctaaacaaagccatttagactagt
>NW_006257076.1|+|1538726-1538868|91-111
atgtgttctaggatgttctcatccagaaaaaatcttcaaaaaagacaaagaccctgatcgtgaccctgacgagacaaattccttctcatcTGAAGACGCGTCAATATCTCCttaagagatttgtcactttgtaataatgtaaa
>NW_006257076.1|-|2073188-2073463|51-70
agaggcttggcaaccgggttcaagggtggactcaaaaggttcttgtcggcACATTCATGGGAGGATTGAAacccgagatatctgaggaaatccagctgttcagaccgagaactcttaaggaagcgatcagtttggcaagaatgagagatgaacaattgcaacgacagaagaggctggtgagatcaccggatttcagccgctcaccgccaccacaaatcttcaacaactgcgcttcaccaacagtaccaattaaaaagctttcttgggaggagatgc
>NW_006257077.1|-|424490-424685|51-71
gttattccccaactccttaagttaatttaattgtaataatttacccacttTATTAGCATCATCAAGATTTGaattaaatactttaatagactaaaatgatttatgctcaagttcaactagtatgtggcaaagtttaccacaaatcaaatgatatgctaacgttcctaaagatgtcttaaatgcaatacgataggcc
>NW_006257077.1|+|424562-424824|54-73
catactagttgaacttgagcataaatcattttagtctattaaagtatttaattCAAATCTTGATGATGCTAATaaagtgggtaaattattacaattaaattaacttaaggagttggggaataacacatgtgagaacttaagaattattatagtaaaaaccaaagccttccatgataaacgaactttttgaaaacatttgaagttggtcaaaaagttgctcgaaattgagaattcaaagaatggtaatgaatttaaagtgaaca
>NW_006257077.1|+|424565-424751|51-71
actagttgaacttgagcataaatcattttagtctattaaagtatttaattCAAATCTTGATGATGCTAATAaagtgggtaaattattacaattaaattaacttaaggagttggggaataacacatgtgagaacttaagaattattatagtaaaaaccaaagccttccatgataaacgaactttttga
>NW_006257077.1|+|597169-597310|95-115
tcaatccatttagcttataataaagcaaagacatccgcttgtagtggtaatgaagatcttttgtgttgagagaacaacatttcatgttgagataATCACATCTTGCAGCTTCAAAagtagcacttggttctccaataaattg
>NW_006257077.1|+|657544-657784|145-165
cgagctcggggtattcttccgtgagcacagacatgatgcacttatagctgaaagcaaccccggagtcatacttggcatccagccgatcatccacatcagcggatttgcctttctcttcagccagttggtcactcagggatttgaTCTCTCCCTCAAGGGCGGTCCtcagagtatctctctcactttgagtagcctgaagatcggacttcagatcacccaactcgccctcaagcttggagga
>NW_006257077.1|+|657663-657803|27-47
gccagttggtcactcagggatttgatCTCTCCCTCAAGGGCGGTCCTcagagtatctctctcactttgagtagcctgaagatcggacttcagatcacccaactcgccctcaagcttggaggaagtggactcagcaacagca
>NW_006257078.1|-|1565659-1565832|49-69
gcaactgccgatgctcacattcaatgcaggactggaaatatgcagttgTCCTTCGGCAACATGATTATTtttagcattttttagggtgaaattgtaattttcgttttgggggtaaaatggtcatttttttaagtttccgttagttttcttaacggattccaaacggaagtggaa
>NW_006257078.1|-|1707799-1708001|34-54
tccttaagttcatttatttgcaatttacacacaTTACCAGCATCATCAAGATTTgaattaaaagctttaatggcccaaaatgatttatgttgaagttcaactggtaagtggcaagattttccataaacaagttgatagagtgacattcctaaagatgttttaaaagcagtacgatatgctcaaagtgcatcagttagtcgaag
>NW_006257078.1|+|1707908-1708085|40-60
ttcaacataaatcattttgggccattaaagcttttaattCAAATCTTGATGATGCTGGTAatgtgtgtaaattgcaaataaatgaacttaaggaattacggaatgattcatatgagaattctagaattattaaggcaagaaccaaattttttcatgacaaaaaaaattttcggaaaac
>NW_006257078.1|+|1707913-1708047|34-55
cataaatcattttgggccattaaagcttttaatTCAAATCTTGATGATGCTGGTAatgtgtgtaaattgcaaataaatgaacttaaggaattacggaatgattcatatgagaattctagaattattaaggcaaga
>NW_006257078.1|+|177020-177210|117-138
cgtcaacagttttcatctagattggccaaactagaatttccttgatactccgacaatgatccaaccgagtggagcaatcaagtaacacaattcttcgaatacgaagaaacaacagaGGATCAGAAGGTGGCGTTGGCTttcttccaccttgaaggcgaagccaaccagtggtggcaatggttgcgcagggc
>NW_006257078.1|+|314092-314320|159-180
aagattggtctcttcgactaactgatgcactttgggcatgttgtactacttttaaaacatctttaggaatgtcaccctatcgacttgtttataataaaccttgccacttaccggttgaacttgagcataaatcattttgagcaattaaagcttttaatTCAAATCTTGATGATGCTGGTAatgtgcataaattgcaattgaatgaacttgagaaattaaggaataatgc
>NW_006257078.1|+|314198-314461|54-74
cttaccggttgaacttgagcataaatcattttgagcaattaaagcttttaattCAAATCTTGATGATGCTGGTAatgtgcataaattgcaattgaatgaacttgagaaattaaggaataatgcataagataattatagaattattaaggaaagaaccaaagtttttcatgataaaagaatttttcagaaaacatttgagattagtcaaaaagtattgctttataattctcgtttttatttgtttccaaagaagttaaagtcaaa
>NW_006257078.1|-|314202-314393|122-142
aaatgttttctgaaaaattcttttatcatgaaaaactttggttctttccttaataattctataattatcttatgcattattccttaatttctcaagttcattcaattgcaatttatgcacaTTACCAGCATCATCAAGATTTgaattaaaagctttaattgctcaaaatgatttatgctcaagttcaaccgg
>NW_006257078.1|-|730469-730667|51-71
atgcatcattccttaattcctcaagttcatttatttacaatttacgcacaTTGCCAGCATCATCAAGATTTgaattaaaagctttaatggcccaaaatgatttatgttcaagctctaatggtaaatggcaagattttccataaacaagccgatagggtgacatttctaaagatgttttaaaagcagtacgatataccca
>NW_006257078.1|+|730552-730762|44-65
agagcttgaacataaatcattttgggccattaaagcttttaatTCAAATCTTGATGATGCTGGCAatgtgcgtaaattgtaaataaatgaacttgaggaattaaggaatgatgcatatgagaattctaaaattattaatgcaagaaccaaattttttcatgacaaaagaatttttcggaaaatatttgaaattggtcaaaaagtgttgctt
>NW_006257078.1|+|730563-730765|34-54
ataaatcattttgggccattaaagcttttaattCAAATCTTGATGATGCTGGCAatgtgcgtaaattgtaaataaatgaacttgaggaattaaggaatgatgcatatgagaattctaaaattattaatgcaagaaccaaattttttcatgacaaaagaatttttcggaaaatatttgaaattggtcaaaaagtgttgctttat
>NW_006257078.1|+|795383-795575|51-70
ccctcttttttccttcatgtttacttccaatgacattttgcttctatcttCCTCTCTTATCGTTATTGCTttgcacttatgaattaactcctcaatgtccatagagttaatacagagaaatgattgagtactatattcacctaactagaaaaaccctgtgtaataatacccctcaccaactttgctctaccct
>NW_006257078.1|+|997810-998013|131-154
gctttccaaatgaggctctgtaactgtaattggctccaggtcccagacaatcgtactctccaaagaacactgtcctataaaatcaaagtaattaagcatacacgtgtatcaattaattgttcctaagcatCGACGTTCGCACTTTATAAAGTGTaaaaatgataaaaagttcttttaaaatattatacaatgaggagtaaaaag
>NW_006257079.1|+|1033603-1033842|77-96
tcttttttatcttcctctctttcaatttgcaacctcaaagataaccctaattccgtactaatccttttagaaaaatCATCTCTTGATGATGCTGATaggggactttcgtttttcgtttctaaaatttgggcagctccctttggttcttgaaaagccttttcattacccttcagtgagaaaaaggcatgtgaaatatcctaaacaaattgaaaaaatagatgtggcatcaccaaaattatt
>NW_006257079.1|-|772843-773030|41-60
caaccgggttcaagggtggacttaaaaggctcttgtcggcACATTCATGGGAGGATTGAAacccgagatatctgaggaaatccggctgtttagaccgagaactcttaaggaagcgattagtttggcaagaatgaaagatgaacaattgcagcgacataagagggtgatgaaatcactgattttcaact
>NW_006257080.1|+|432349-432512|27-46
aatcttctttaactttgattttatgcCTTCAGAAGATAGAGAGAGTcctacacaaatgacatccacttcctccaatgacactactcatgtttctctttcttcaactttatctcttccaaagtcttgcaccaaacaaaccacccttggggtcccatccagactaa
>NW_006257081.1|+|347963-348090|77-98
agtttgatggtgcggacatgtcagaagtggttatgtcaaaggcttacgctgtgggagcaagcttcaagggtaagttTTTCTCTTATCTTTTACGGATAagtgtgacaactatttaggaaaaaaatttg
>NW_006257081.1|+|80384-80534|37-60
gaatcctgaagagtgagaatcctaggattgagagtaTGGAGTGGGAGTGAGAGTATGTTGtttacttacattggaatgaaagtatggaatggagatcataatctaattttatgtgtttactttgtcttagattgggagaaaataattttaa
>NW_006257081.1|-|854641-854818|51-71
atgcatcattccttaattccttaagttcatttaattgtaatttacgcacaTTACCAGCATCATCAAGATTTgaattaaaagctttaatggcccaaaatgatttatgttcaagttcaactggtaagtggcaagattttccataaacaagccgatagggtgacattcctaaagatgtttt
>NW_006257081.1|+|854642-854817|105-126
aaacatctttaggaatgtcaccctatcggcttgtttatggaaaatcttgccacttaccagttgaacttgaacataaatcattttgggccattaaagcttttaatTCAAATCTTGATGATGCTGGTAatgtgcgtaaattacaattaaatgaacttaaggaattaaggaatgatgca
>NW_006257081.1|+|854704-854913|44-64
gaacttgaacataaatcattttgggccattaaagcttttaattCAAATCTTGATGATGCTGGTAatgtgcgtaaattacaattaaatgaacttaaggaattaaggaatgatgcatatgagaattccagaattattaaggcaagaaccaaattttttcatgacaaaagaatttttcggaaaacatttgaaattggtcaaaaagtgttgctt
>NW_006257083.1|-|213278-213456|51-72
gtgtatcaaggaatttgttgttgatctgggctaatagggtagtcttgccgACTCCACCCATGCCATATAGACcaataattccaactctttcttctccaaggcatctccaaactttttccagtgttgagttcaaacccactattgttggttcaacaggcctctcatccactgcagctagt
>NW_006257083.1|+|363906-364076|38-58
cctttctcttcagccagttggtcactcagggatttgaTCTCTCCCTCAAGGGCGGTCCtcagagtatctctctcactttgagtagcctgaagatcggacttcagatcacccaactcgccctcaagcttggaggaagtggactcagcaacagcaactttctcctcaagctcc
>NW_006257083.1|+|363911-364083|34-54
ctcttcagccagttggtcactcagggatttgatCTCTCCCTCAAGGGCGGTCCTcagagtatctctctcactttgagtagcctgaagatcggacttcagatcacccaactcgccctcaagcttggaggaagtggactcagcaacagcaactttctcctcaagctccgtaagct
>NW_006257083.1|-|526138-526330|51-70
ggtattcaagggtatccctcccatgagaaggacctacactactagagggaCCTAAGAAATCTGTGGGTATtaacacgttgaggcctgaatcctctgattcttcatcaccctcatcaacaattaactttcttttccggtttgacatatctgtgtgaaggacatggttaggttggtaacagcagcaagtttgtag
>NW_006257084.1|-|1038020-1038200|51-71
tggcaaccgccaatgctcacattcaatgcagaaccagaaatatgcagttgTCCTTCGGCAACATGATTATGgagctaaacatcttcaacattgccaaacaacctcacaatacagatgatgggattgttgatgtggatttaatagaaacaatagttgataatacttttctttcaaaccttag
>NW_006257084.1|+|406686-406992|180-203
attaaaataaaaatatttaatttattattgaatatattttattttgtcaaaaagttagcaagtaatataaaagcaaacaattactggtattattcattttcatgattaaatttatgtagcgtttactttttggattgaagtgggaatcctgaggagtgagaatcttaggattgggagtgTAGAGTGAGAGTGGGAGTAGGTTGtttacttacattggaatggaagtacggaatggagatcagaatccaatttatgtatttactttgtcttggattatgagtaaatagtttcaaattacaattttatc
>NW_006257085.1|+|335763-335925|53-73
catcagcggatttgcttttctcctcagccagctggtcactcagggatttgatCTCTCCCTCAAGGGCGGTCCTcagagtatccctttcactttgagtagcctaaagattggacttcatatcacccaactcaccctcaagcttggaggaagtggactcagcaac
>NW_006257085.1|+|335784-335917|31-51
cctcagccagctggtcactcagggatttgaTCTCTCCCTCAAGGGCGGTCCtcagagtatccctttcactttgagtagcctaaagattggacttcatatcacccaactcaccctcaagcttggaggaagtggac
>NW_006257085.1|+|996971-997155|112-135
ttttacccatgcaagaggagatcccgctagttctgtcattggaagagtccatatgtcttttggctcttcaatagcagttactattgggtcaagtttttctctgacactaatTAATATTTTCTCCACCACCTGCTTatcattaatagtttactgtatcttttactattgaataataatttttaata
>NW_006257089.1|-|120573-120749|104-127
aaattcttgccttttatgtggcttacattcaaaagctacattagggtagcgtttactttttggattggagtgggaatcctgaggagtgagaatcctaggattgGGAGTGTGGAGTGGGAGTGGGAGTgggagtaggttgtttacttacactgaaatggaagcatggaatggagatca
>NW_006257089.1|-|829817-830121|180-201
acgcgcaccggcttgcttcaaagcagcagcacaacccttgccaacatcaccataaccgcaaacaacagcaacctttccggcaatcataacatcagtagctctcatcaaaccatctgggagcgagtggcggcatccatacaagttatcaaactgtttcccccattgcattatcaaacattAGTATTTAATTTCCTCCAATATttcaaaccatttaatgaattgatggcataaaataaaataaaataaaataaacttgagatctgaagcaaatcaaaataaattaccttgctcttggtgacagagtc
>NW_006257089.1|+|878802-878976|105-125
gaaccaattactgatgaatgtaagcaaattattgtcatattaggtcgactatttttagctactgctaatactttgttaattacaagaatggagcaataaagttaTCTTTCGGCAACATGATGTTGgaactcaatgtgttcaatatgtgtaaacgacctcgtgacatagaagatga
>NW_006257090.1|-|706-867|29-50
atcattacaagctagttgtgcaagagtaGTTTTCCCTATGCCTCCCATACcaacaattgagatcatatggaggcctttttgttgctcgctactctcacgcaacagcttgcttatgagttcattcttctcaccaactctaccacaaatctcttcctcatcaat
>NW_006257091.1|-|574118-574305|41-61
agctactcgggctgataatgttgtcaaagcatctacattgTGAACTCATGCTATCCCTTTTgttgtaacttgtctgatcgatggccactggtagttgttattggctatcctctccaaaatatcatgagcatcattgtaagatttagataacaagccccacttactgaagcatctaccatcaatctagt
>NW_006257093.1|+|194890-195085|126-146
gatacttgaaggtaaactctcaaagttatttccacttagatctaaccattgcagtgaggatagacagcaaaaatcttccagaatttccactacagcacagttacttaaatctatgtctaccaaagAAGATAAACCTCTGCATCTAGagaatgaagtcagtttaaattcgtttaagtctgcgacagaagctggtagt
>NW_006257093.1|+|201110-201274|115-135
ccaaatttaaggactccaatgatgatagacagcaaatatcttgagagatttctattatcccacatccacttaaagttagcgttcttaaagaagataaagtggatagtggaggcaATGCAAAACCTCTGCATCCAGacaagcaaagttctctaagtttgtttaaat
>NW_006257093.1|-|748470-748593|29-49
tattaataagtattgaagagatgtgagaTTGCGGAGGCCGTTGGGGAGGgccttcagtttctcacaattaaatatctcaagcgtagtcagtttactaaaaggcgccagccctccttctggaaag
>NW_006257093.1|-|843823-843992|38-57
attgccgtctcgaataagtatagcgtctttatattccCAGAAATCTGTGGGAACTCTgtgagattaacacaggaggagaaatcaatacttattggacaaacaaaatgaaggttgcttggaaatgacctaagacttttgcagcccctaaaacacagctcagtgagatggtt
>NW_006257095.1|-|617147-617334|43-64
ccgaaacccgatcgggttgatccgaacccgaaccgaacccgaTTTTGCCCACCCCTACCATTACtgtcaatgagcttaggctgttaatagaaagaattaattgcaatgttatttttcaagtaacctttgatatgtttcccatgaaaattttgaattgattaagtgttgtttcttgaggtttgatttat
>NW_006257097.1|-|363925-364084|114-133
tcgacgaggcgctatctagggtcaagcaaaccggcactcttcgagattactagaaagaatttgagaggcttggcaaccgggttcaagggtggactcaaaaggctcttgtcggcACATTCATGGGAGGATTGCAacccgagatatctgaggaaattcggtt
>NW_006257098.1|-|38680-38879|131-150
gttgtaaagcaattttgagtccttctttgttgacatccgttgaaatgagtactttacccatcaagcatcttgctaacacttgccctcttttttccttcatgtttacttccaatgacactttgcttctatcTTCCTCTCTTATCGTTATTGctttacacttacgaattaactcatttgtgtccattgagttaatacagaga
>NW_006257098.1|+|467085-467279|126-145
agcaattttgagtccttctttgttgacacccgttgaaatgagtactttacccatcaagcatcttgttaacacttaccctctcttttccttcatgtttacttccaatgacactttgcttctatcttCCTCTCTTATCGTTATTGCTttgcacttacgaattaactcatctatgtccatggagttaatacagagaaa
>NW_006257098.1|-|675925-676096|103-122
ctctgtcacacccatctttgctgcaatcaatatcggtgtcgcttttctccctgattgttgatcttttttcttcataaattttaattcttggactgcagctggACAAGATTCAAGAAATCTGTaaatcattttatgtaggtaacgatcaacatctcaaagtttttattccaaa
>NW_006257098.1|+|716812-716981|31-51
tgtctattcaccttaaatttatgacctttcCTTTCATCTTGCAGCTTCACAgccccatgaggataaattttgataagtttaaaaggtcctaaccatctagaatttaatttttcaaggaatgactttaatcttgaattatagagtaggacttggtgtcttggaatgagctc
>NW_006257100.1|-|613047-613241|136-155
gcactttgggcatatcgtactacttttaaaacatctttaggaatgtcactatatcggcttgtttacggaaaatcttgccacttaccagttgaacttgaacataaatcattttgggccattaaagcttttaattcaAGTCTTGATGATGCTGGTAAtgtgcgtaaattgcaaataaatgaacttgaggaattaagg
>NW_006257102.1|+|314554-314739|34-53
cagacaaacaattgctcagtttaaaagcttggtTCGCCAAGGATGACTTCACAgtccagcacataaaaggtgataaaaatctgatccctaatttcctcacccgtccatctataaataagcccactctcatcacttccattcaaactatacctatcatagccatgaatcgttctcttcctttcaaag
>NW_006257103.1|+|391496-391773|34-53
tgaaaactgtagtccacatgttagcttcatgttCTGGCATTCTGTCCAATCCGtgaaaggtacacaaattatggagttgtttacgccaccatgtgagtggggaataccattcaaggagagtccatagaagatatgggaagaactcaggatcggtaaggtgagtcatgactggtttgacggggaaaactagctttgtagcatacaaggtggtgagacaccacatgtaccaaagctcatcatcacagatggacagagaggagagagtgaggcctatggga
>NW_006257104.1|-|102049-102244|51-71
agtttggaaaacaacaccatgatcttgaaagaaagatctaagtgagataaATTCTCTACCATTGTCACTTCaaaatgttttaatacaacagttaaattgagtggaaacatagttgaagaagctttttaaaagacattgtgcttcgtttttgtgtcgcatccaaaaaatccatgtggaacgactataataatcaaca
>NW_006257104.1|+|303575-303715|30-50
gggagaaaatgacgacgatgatattgcgcCGAGATGGGTGAGTAGGGAGAcgagaagattgttgagcttgcccgtgccgcacatacaggccgatataatcgtgtcaaaggacggtactgggactgtcacaacgattgcgga
>NW_006257106.1|-|621553-621721|31-52
aaatcattttgggccattaaagcttttaatTCAAATCTTGATGATGCTGGTAatgtgcgtaaattgcaaataaatgaacttgaggaattaagaaattatgcatatgagaattccagaattattaaggtaagaaccaatttttttcatgacaaaagaatttttcggaaaa
>NW_006257106.1|+|621570-621768|103-123
ttgtcatgaaaaaaattggttcttaccttaataattctggaattctcatatgcataatttcttaattcctcaagttcatttatttgcaatttacgcacattaCCAGCATCATCAAGATTTGAAttaaaagctttaatggcccaaaatgatttatgttcaagttcaactggcaagtggcaagattttccataaacaagct
>NW_006257106.1|-|621640-621791|101-121
atctttaggaatgtcaccctattagcttgtttatggaaaatcttgccacttgccagttgaacttgaacataaatcattttgggccattaaagcttttaatTCAAATCTTGATGATGCTGGTaatgtgcgtaaattgcaaataaatgaacttg
>NW_006257110.1|+|516825-517026|44-64
gaagatcttttgtgttgagagaacaacatttcatgttgagataATCACATCTTGCAGCTTCAAAagtagcacttggttctctaataaattgaacatggagaacgactaaagcctgagtgatgagaaccatcaaggaaataccattaaaagttcaagtgatcctttgcacattcatggaggcccaattacaagaacaagagcc
>NW_006257111.1|+|402926-403103|51-71
ttacgaatttaatatttcagatattagtattttattttaaatagaactctAAAGGAGAAGAGAGAGAGTATttaagggaggaatcgattgtgaaaaaggagggacaaaaagaaagaaatcctagatctaagcttttcgcttctctctatgaagaactaaacctatttttctggttgaa
>NW_006257117.1|+|417960-418139|51-70
ccaaaagatactcctccatatatagggatggatttgatcccagttttgcaTGCAAGAAATCTGTGGTCCTaaaatatcttgcttgcaaaactttggacataagtgagttgggaaattgtaaaatcctccaagcttgttttgctatcagtgcctgattaaaggataccaagtctctgaacc
>NW_006257118.1|+|386789-386981|51-71
ttggatctcttatctggcttcattttgtggttcactgcatatgcaatgaaGAAGCCGAATCAATATCAGTAtcccattggcaagaacagaatgcagcctgtggtataagcccgagaacacacacacacaaaatttgaacctgacattattagcatatgattgaattataatcattaaattcattgcttctgca
>NW_006257119.1|-|281609-281755|34-57
tatatctgatgttatatgtagatgatatgttgaTTGCTTGTAGTGAAAGAGAAGAGAttgaggccttgaaccagctgctcaattcagaattcgatatgaaagatttgggtccagttaagaagattttgggtatggaaataataagga
>NW_006257119.1|-|283814-284017|141-164
ttttctaatttttattttatcaattacaatgttagttaataaattttctttttatttttacatgatataaatgggctataattaaaagaaaaccctacaatactacatatatctgatgttatatgtagatgatatgttgaTTGCTTGTAGTGAAAGAGAAGAGAttgaggccttgaaccagctgctcaattcagaattcgatat
>NW_006257119.1|-|460264-460505|183-203
atcttgtatgagtaaagaatttgagatgggtatgatgggagagttgaagtacttccttggattccaaatcaaataaaacgaggaaggaattttcataaatcaagccaagtacgtgaaaaatctactcaaaagattcggctatgataatggaacggcaaaaagcactccaatgagtactaccaTCAAACTAGATAAAGATGAGAaaggtaaggaagtcgacatcaagacttattgaggtatga
>NW_006257121.1|-|122694-122858|110-133
gatcacattttaccaaaaaaaggctcaataacaatagccaatacttttaggtagtgtttatattttggattggagtgagaatcttgaggagtgggaatcctaggattgaTAGTGTGGAGTGGGAGTGAGAGTAtgttgtttacttacattggaatgggagaatag
>NW_006257124.1|-|102835-102974|92-112
cctttttcattactaggccaattgaagagcacggctcaaggccttttctcctattgtttggtgtatgcttatcgcgaaatggaggctacaaGCATCCTGAGGTTTGGCAAAGatgcaaatattcagaggaaggatatgaa
>NW_006257125.1|+|284660-284890|161-181
aaatttagagagtcagaagaactttgttgataaggcgtgggcgcgtgctgtcaactgcggacctgcagtttttagtttaacgtgttttgtatttttggttatttttgtaattacgaatttaatatttcagatattagtattttgttttaaatagaactctAAAAGAGAAGAGAGAGAGTATttaagggaggaatctattgtgaaaatgggagattggaaaaagaaaaaaac
>NW_006257131.1|-|114771-114937|31-50
tagaaagggttaaagccaaatacaacatacCTCATTCTGTCCACCTTAGGgtacctcgcaagggcgagcgccccgagcaccctcattctgatggtgttgcccttcataccgacctttttgacttaggtctccgtttacctcttcagccattttttagaaaaatgttc
>NW_006257132.1|-|287630-287792|53-73
cgtccacatcagcggatttgcctttctcctcagccagctgttcacttagggaTTTGATCTCTCCCTCAAGGGCggtcctcagagtatctctttcactttgagtagcctgaagatcgaacttcaggtcacccaactcaccctcaagtttggaggaagtggactc
>NW_006257132.1|-|287666-287887|149-169
gctcatgtccagctcgggatattcttccttaagcacagacatgatgcacttataggagaaagcaaccccagagtcatactcggcatccagccgatcgtccacatcagcggatttgcctttctcctcagccagctgttcacttagggatTTGATCTCTCCCTCAAGGGCGgtcctcagagtatctctttcactttgagtagcctgaagatcgaacttcaggtc
>NW_006257136.1|-|205261-205501|31-52
tcatgattacaagctagttgtgcaagagtaGTTTTCCCTATGCCTCCCATACcaacaattgagatgatatggaggcctttttgttgctcgctactctcacacaacagcttgcttaagagttcattcttctcaccaactctaccacaaatctcttcctcatcaatcaaggaggtactctgtacacgccttggtctttcactacttttattgccactcttaacaagattaaacatgtctttca
>NW_006257136.1|-|313739-313874|29-50
atgattacaagctagttgtgcaagagtaGTTTTCCCTATGCCTCCCATACcaacaattgagatgatatggaggcctttttgttgctcgctactctcacacaacagcttgcttatgagttcattcttctcaccaact
>NW_006257140.1|+|227677-227841|119-139
tataattgacactcaaccagtacatgattcaaggaagcacatccccattattctaggctgacatttcttggcaactgcggatgctcacatttaatacaggactagaaatatacagttgTCCTTCGGCAACATGATTATGgagctaaacattttcaacattgccaa
>NW_006257143.1|-|259508-259722|51-74
tacattttagatttgagtggaaatcatgaggagtgagaattctgggattaGGAGTGTGGAGTGGGAGTGGGAGTggaagtaagttgtttacttaaacaggaattaggggtgggcattttacccgatccgacccgacccgacccgataaatttcgagttcgggtcggttcgggtcgggattgaaacccgatcggattgaaatttacaaacccgatc
>NW_006257149.1|-|248406-248603|41-60
acttgaacataaatcattttgggccattaaagcttttaatTCAAATCTTGATGATGCTAGcaatgtgcgtaaattgcaaataaatgaacttgaggaattaaggaatgatgcatatgagaattccagaattattaaggcaagaaccaaattttttcatgacaaaagaatttttcggaaaacatttgaaattggtcaaaa
>NW_006257149.1|+|248460-248591|85-105
gttcttgccttaataattctggaattctcatatgcatcattccttaattcctcaagttcatttatttgcaatttacgcacattgCTAGCATCATCAAGATTTGAAttaaaagctttaatggcccaaaatgat
>NW_006257149.1|-|248512-248673|110-130
cttttaaaacatctctaggaatgtcaccctatcggcttgtttatggaaaatcttgccacttaccaatagaacttgaacataaatcattttgggccattaaagcttttaaTTCAAATCTTGATGATGCTAGcaatgtgcgtaaattgcaaataaatgaacttg
>NW_006257150.1|+|103605-103908|180-200
ataccgctgcactccagcctccagcttgctcatgtccagctcgagatattcttccttaagtacagacatgatgcacttataggagaaagcaaccccagagtcatactcggtatccagctgatcgtccacatcagcggatttgcctttctcctcagccagctgctcactcagggatttgaTCTCTCCCTCAAGGGCGATCCtcagagtgtctctttcactttgagtagcctgaaaatcggacttcaggtcacctaactcaccctcaagtttggaggaagtggactcagcaaccgcaactttctcc
>NW_006257150.1|+|103692-103956|94-114
agcaaccccagagtcatactcggtatccagctgatcgtccacatcagcggatttgcctttctcctcagccagctgctcactcagggatttgatCTCTCCCTCAAGGGCGATCCTcagagtgtctctttcactttgagtagcctgaaaatcggacttcaggtcacctaactcaccctcaagtttggaggaagtggactcagcaaccgcaactttctcctctagctctgtaatctgcttgttcagctcggccagcttctccttcgag
>NW_006257156.1|+|48094-48280|43-63
ttttgaagaaagcagaatcactatcttcagaggaaatggagaAATGGCTTGCATCAACTGAAGccttggagggtaggaagatagaactagaaattgaatcgcatttagttaatgaagctcgtgctgtgttgaataattcaattgagcattcggttgaagatgacttgagagaaaaagaaattcttta
>NW_006257156.1|-|69967-70170|141-164
aacagataaagacaaatgatacggctgtacatcattttctgttctgatttccaccatcccaaaaccgggagggcaatcatcatcagatacagaggagtcctgctcagatagcaactgtccataccattacaaatgacttcAGGTGTAACAAATATGAAAAAAAAatgactacacaatccctaaataggatcaccacttacatgt
>NW_006257159.1|-|11195-11393|51-74
actttttggattggattgggaatcttgaggagtgtgaatcctaggattggGAGTGTGGAGTGGGAGTGGGAGTAtgttgtttacttatactggaatggaagcatggaatagagatcagaatccaatttatgtgtttactttgtcttggattgggagtaaatagtttcaaattacaattttatccttatttaaagaatta
>NW_006257167.1|-|192500-192682|39-62
ttacatatatctgctgttatatgtagatgatatgttgaTTGCTTGTAGTGAAAGAGAAGAGAttgaggctttgaagcaactgctcaattcagaatttgatatgaaagacttgggtccagttaagaagattttgggaatggaaataataaggaacatgaagaagggtactatgattctgtctca
>NW_006257173.1|-|114750-114949|103-124
acatctttaggaatgtcactctatcggctagtttatggaaaatcttgccacttactggttgaacttgaacataaatcattttaggccattaaagcttttaatTCAAATCTTGATGATGCTGATAatgtgcgtaaattgcaattgaatgaacttgaagaattaaggaatgatgaatataagaattctagaattattaaggc
>NW_006257173.1|-|114777-114974|128-148
ttgagcatatcgtatttcttttaaaacatctttaggaatgtcactctatcggctagtttatggaaaatcttgccacttactggttgaacttgaacataaatcattttaggccattaaagcttttaatTCAAATCTTGATGATGCTGATaatgtgcgtaaattgcaattgaatgaacttgaagaattaaggaatgatga
>NW_006257173.1|+|114795-114938|34-54
tcaagttcattcaattgcaatttacgcacattaTCAGCATCATCAAGATTTGAAttaaaagctttaatggcctaaaatgatttatgttcaagttcaaccagtaagtggcaagattttccataaactagccgatagagtgacatt
>NW_006257176.1|+|84991-85185|121-142
tatcgtattgcttttaaaacatctttaggaatgtcaccctatcgacttgtttatggaaaatcttgccacttaccagttgaacttgaacataaatcattttgggtcattaaagcttttaatTCAAATCTTGATGATGCTGGTAatgtgcgtaaattgcaattaaatgaacttgaggaattaagaaatgatgcgtat
>NW_006257176.1|-|84997-85183|51-71
acgcatcatttcttaattcctcaagttcatttaattgcaatttacgcacaTTACCAGCATCATCAAGATTTgaattaaaagctttaatgacccaaaatgatttatgttcaagttcaactggtaagtggcaagattttccataaacaagtcgatagggtgacattcctaaagatgttttaaaagcaat
>NW_006257176.1|+|85062-85292|51-71
accagttgaacttgaacataaatcattttgggtcattaaagcttttaattCAAATCTTGATGATGCTGGTAatgtgcgtaaattgcaattaaatgaacttgaggaattaagaaatgatgcgtatgagaattccagaattattaaggcaagaaccaaattttttcatgacaaaagaatttttcggaaaacatttaaaatttataaaaaaatgttgctttataattctcatct
>NW_006257182.1|+|102738-102878|28-47
gtggactcaaaaggctcttgtcggcacATTCATGGGAGGATTGCAACccgagatatctgaggaaattcggttgttcagaccgagatcacttaaggaagcgatcagtttggcaagaatgagagatgaacaattgcagtgaca
>NW_006257182.1|-|29832-29970|31-51
tcaagttcatttatttggaatttacgcacaTTGCCAGCATCATCAAGATTTgaattaaaagctttaatggcccaaaataatttatgttcaagttctactggtaagtggcaagattttccataaacaaaccgatagggtg
>NW_006257182.1|+|29868-30050|51-72
taccagtagaacttgaacataaattattttgggccattaaagcttttaatTCAAATCTTGATGATGCTGGCAatgtgcgtaaattccaaataaatgaacttgaggaattaaggaatgatgcatatgacaattccagaattattaaggcaagaaccaaattttttcatgacaaaagaatatttc
>NW_006257182.1|+|29869-30079|51-71
accagtagaacttgaacataaattattttgggccattaaagcttttaattCAAATCTTGATGATGCTGGCAatgtgcgtaaattccaaataaatgaacttgaggaattaaggaatgatgcatatgacaattccagaattattaaggcaagaaccaaattttttcatgacaaaagaatatttcggaaaacatttgaaattggtcaaaaagtg
>NW_006257192.1|-|22779-22960|51-71
gaagtagaagctctgcacgttcattttcctctatattatgacccaacgttGTGAGTTGGGAAAATAGAGTCttcaaggtgttgatgtggtcggtcaccattgtagattccaccattcgaagagtatagagttttctcttcaagaaaattttgttgtgtagtgacttggcctcatacaatttt
>NW_006257204.1|+|79504-79716|163-183
tactgctttatactatagtaaaagttttagctattgatgttggcaagatcattgaatgagaaattgtagagtgtgcaacaaagaagcaaaagtctactgcattgctatttcttttacatatcacgagtatttgtgaggcttcagtggtaaaatttgaggtaaGTGATGAGAGAGCGAAGAATGaaggggctatcacagttaggacagtcaaaa
>NW_006257209.1|+|39643-39848|133-156
gtagtcgtctttcataattttacaaaacagctttgaggaattgaacattcttacccaacttttctaaggtagcgtttactttttggattggattgggaatactgaggagtgagaatcttaggattgggagtgTGGAGTGGGAGTGAGAGTAGATTGtttacttacactggaatagaagcatggaatggagatcagaatccaattta
>NW_006257213.1|-|23055-23265|51-72
taccggttgaacttgaacataaataattttgggtcatcaaagcttttaatTAAAATCTTGATGATGCTGGTAatgtgcgtaaattgtaattaaatgaacttgaggaattaaggaaaaatacatatgagaattccaaaattattaagacaagaactaaagttttttatgataaaagaatttttcggaaaacatttgaaattggtcaaaaagt
>NW_006257213.1|+|23065-23248|132-152
caatttcaaatgttttccgaaaaattcttttatcataaaaaactttagttcttgtcttaataattttggaattctcatatgtatttttccttaattcctcaagttcatttaattacaatttacgcacattaCCAGCATCATCAAGATTTTAAttaaaagctttgatgacccaaaattatttatg
>NW_006257213.1|-|23112-23245|31-51
aaataattttgggtcatcaaagcttttaatTAAAATCTTGATGATGCTGGTaatgtgcgtaaattgtaattaaatgaacttgaggaattaaggaaaaatacatatgagaattccaaaattattaagacaagaac
>NW_006257213.1|-|26813-26956|33-53
ataaataattttgggtcatcaaagcttttaatTAAAATCTTGATGATGCTGGTaatgtgcgtaaattgtaattaaatgaacttgaggaattaaggaaaaatacatatgagaattccaaaattattaagacaagaactaaagttt
>NW_006257213.1|-|26814-26957|34-55
cataaataattttgggtcatcaaagcttttaatTAAAATCTTGATGATGCTGGTAatgtgcgtaaattgtaattaaatgaacttgaggaattaaggaaaaatacatatgagaattccaaaattattaagacaagaactaaagtt
>NW_006257213.1|+|26855-27025|51-71
tatttttccttaattcctcaagttcatttaattacaatttacgcacattaCCAGCATCATCAAGATTTTAAttaaaagctttgatgacccaaaattatttatgttcaagttcaaccggtaagtagcaagattttccataaacaagctgatagggtgacattcctaaagata
>NW_006257220.1|+|48936-49118|51-72
gaactttctcttcacctcgtcatgattacaagctagttgtgcaagagttgTTTTCCCTATGCCTCCCATACCaacgattgagatgatatgaaggcctttttgttgctcgctaccctcacacaacagcttgcttaagagttcattcctctcaccaactctgccacaaatctcttcctcatcaat
>NW_006257225.1|+|46209-46366|51-71
catcattccttaattcctcaagttcatttaattgcaatttacccacattaCCAGCATCATCAAGATTTGAAttaaaagctttaatgacccagaatgatttatgttcaagttcaactggtaagtgacaagatttttcataaacaagccgatctgttgat
>NW_006257225.1|-|46217-46411|134-154
tgcactttgaacatatcgtactgcttttaaaacatctttaggaatatcaacagatcggcttgtttatgaaaaatcttgtcacttaccagttgaacttgaacataaatcattctgggtcattaaagcttttaatTCAAATCTTGATGATGCTGGTaatgtgggtaaattgcaattaaatgaacttgaggaattaag
>NW_006257225.1|-|46230-46396|119-140
tcgtactgcttttaaaacatctttaggaatatcaacagatcggcttgtttatgaaaaatcttgtcacttaccagttgaacttgaacataaatcattctgggtcattaaagcttttaatTCAAATCTTGATGATGCTGGTAatgtgggtaaattgcaattaaatgaac
>NW_006257233.1|+|55045-55203|51-72
taccagttgaacttgaacataaatcattttgggccattaaagcttttaatTCAAATCTTGATGATGCTGGTAatgtgagtaaattgcaattaaatgaacttgaggaattaaggaatgatgcatatgagaattccagaattattaaggcaagaaccaaat
>NW_006257233.1|-|55054-55255|139-159
tctttttgaccaatttcaaatattttccgaaaaattcttttgtcatgaaaaaatttggttcttgccttaataattctggaattctcatatgcatcattccttaattcctcaagttcatttaattgcaatttactcacaTTACCAGCATCATCAAGATTTgaattaaaagctttaatggcccaaaatgatttatgttcaagtt
>NW_006257233.1|+|55066-55255|31-51
aatcattttgggccattaaagcttttaattCAAATCTTGATGATGCTGGTAatgtgagtaaattgcaattaaatgaacttgaggaattaaggaatgatgcatatgagaattccagaattattaaggcaagaaccaaattttttcatgacaaaagaatttttcggaaaatatttgaaattggtcaaaaaga
>NW_006257248.1|-|29457-29703|176-197
aatacttataagaagagattgcaatgcatctaaattagaagttgaaccagtcaaagcttcaagcatcgctttggcaatcctaaactcgtcaaaagtttctgatacacacgcccataaaattttgtgaaactctctctttacctcaacatgattacttgctagttgtgcaagagttGTTTTCCCTATGCCTCCCATACcaacgattgagatgatatgaaggcctttttgttgatcactactctcacac
>NW_006257269.1|-|13693-13874|40-61
cttgaacataaatcattttgggtcattaaagcttttaatTCAAATCTTGATGATGCTGGCAatgtgcgtaaattacaaataaatgagaattccagaattattaaggcaagaaccaaattttttcatgacaaaagaatttttcagaaaacatttgaaattggtcaaaaagtgttgttttataa
>NW_006257269.1|-|13695-13888|54-74
acttactagtagaacttgaacataaatcattttgggtcattaaagcttttaatTCAAATCTTGATGATGCTGGCaatgtgcgtaaattacaaataaatgagaattccagaattattaaggcaagaaccaaattttttcatgacaaaagaatttttcagaaaacatttgaaattggtcaaaaagtgttgttttat
>NW_006257269.1|+|13703-13886|114-134
acactttttgaccaatttcaaatgttttctgaaaaattcttttgtcatgaaaaaatttggttcttgccttaataattctggaattctcatttatttgtaatttacgcacattgCCAGCATCATCAAGATTTGAAttaaaagctttaatgacccaaaatgatttatgttcaagttctactagtaa
>NW_006257269.1|-|15097-15311|37-58
acaaataaataattttgggtcatcaaagcttttaatTAAAATCTTGATGATGCTGGTAatgtgcgtaaattgtaattaaatgaacttgaggaattaaggaaaaatacatatgagaattccaaaattattaagacaagaactaaagtttttcatgacaaaagaatttttcagaaaacatttgaaattggtcaaaaagtgttgttttataattttcg
>NW_006257269.1|-|15113-15325|51-71
aatgtgcgtaaattacaaataaataattttgggtcatcaaagcttttaatTAAAATCTTGATGATGCTGGTaatgtgcgtaaattgtaattaaatgaacttgaggaattaaggaaaaatacatatgagaattccaaaattattaagacaagaactaaagtttttcatgacaaaagaatttttcagaaaacatttgaaattggtcaaaaagtgt
>NW_006257269.1|+|15138-15333|119-139
tttctgaaaaattcttttgtcatgaaaaactttagttcttgtcttaataattttggaattctcatatgtatttttccttaattcctcaagttcatttaattacaatttacgcacattaCCAGCATCATCAAGATTTTAAttaaaagctttgatgacccaaaattatttatttgtaatttacgcacattgccagcat
>NW_006257269.1|-|15175-15376|31-51
aaatcattttgggtcattaaagcttttaatTCAAATCTTGATGATGCTGGCaatgtgcgtaaattacaaataaataattttgggtcatcaaagcttttaattaaaatcttgatgatgctggtaatgtgcgtaaattgtaattaaatgaacttgaggaattaaggaaaaatacatatgagaattccaaaattattaagacaag
>NW_006257269.1|-|15218-15396|51-72
tactagtagaacttgaacataaatcattttgggtcattaaagcttttaatTCAAATCTTGATGATGCTGGCAatgtgcgtaaattacaaataaataattttgggtcatcaaagcttttaattaaaatcttgatgatgctggtaatgtgcgtaaattgtaattaaatgaacttgaggaat
>NW_006257269.1|+|15297-15498|31-51
aaattatttatttgtaatttacgcacattgCCAGCATCATCAAGATTTGAAttaaaagctttaatgacccaaaatgatttatgttcaagttctactagtaagtggcaagattttccataaacaagccgatagggtgacattcctaaagatgttttaaaagcagtacgatatgcccaaagtgcattaattagtcgaagagacc
>NW_006257272.1|-|39616-39857|40-60
gatttgcctttctcttcagccagctggtcactcagggatTTGATCTCTCCCTCAAGGGCGgtcctcagagtatatctttcactttgagtagcctgaagatcggacttcagatcacccaactcgccctcaaggttggaggaagtggactcagcaaccgcaactttctcctccagcttcgtaagctgcttgttcagctcggccagtttttccttggaccgatcagcagattcggctttcttttt
>NW_006257272.1|-|39749-39947|129-149
tattcttccttgagcacagacatgatgcacttatagctgaaagcaaccccgaagtcatactcggcatccagccgatcatccacatcagcggatttgcctttctcttcagccagctggtcactcagggaTTTGATCTCTCCCTCAAGGGCggtcctcagagtatatctttcactttgagtagcctgaagatcggacttca
>NW_006257274.1|-|29329-29509|51-70
gctagctactccgagagatttagaaagagttagagttaaatatcacatacATCATTCTGTCCACCTTAGGgacctcgcaagggcgagcgccctgagcacccccattccgatggtgtagcccttcatattgacctttttgacttaggtctctgtttacctcttcagccattttttagaaaaa
>NW_006257274.1|-|31058-31237|40-59
cgagagatttagaaagagttagagttaaatatcacatacATCATTCTGTCCACCTTAGGgacctcgcaagggcgagcgccctgagcacccccattccgatggtgtagcccttcatattgacctttttgacttaggtctctgtttacctcttcagccattttttagaaaaatgtttactga
>NW_006257285.1|+|36120-36298|51-72
gcgccgaagaaattgagcaatcgaagaacctttgtgccggtgggcctaccGTCATCTCTTCTCCTGTCATCTttctctgcggtgtgtgtattagttactcacttcgtcattttcttggggattgtttggtagccgagaaatgtaacgagagaatataaccggttgtaaaggttgccaac
>NW_006257392.1|-|15586-15771|51-70
agcgacttggcagtcgagtataggggtggactcaaaaggcactagtaggtACATTCATGGGAGGATTGAAgcctgagatatcagaagaaattaggttgttccgaccaagaacctttaaagaggcaattagcttggcaaggatgtgagatgagcaattgcagcggcaaaagaaattgatgagatcac
>NW_006257392.1|-|3485-3623|29-48
tgggtgaactcaaagggcactagtaggtACATTCATGGGAGGATTGAAgcatgagatatcggaagaaattcgattattccgaccaagaacccttaaagaggcaattagcttggtaaggatgagagatgagcaattgcag
>NW_006257399.1|-|4806-5045|51-71
tctacccacttagaaacgtaatccactgctaaaagaatgtaagcattgccAAAAGATGAGAGAAAAGGTCCcataaaatcaatgccccacacatcaaatatttcacacacaagaataagggtaagtggcatttgattcttatgacttaaattgccagtcttttaagccctcgtcagatcactaggtagagttcttgtaactaagtaattgacaatgtcagcgtaccaaggaaccatacct
>NW_006257399.1|-|4843-5035|41-61
tagaaacgtaatccactgctaaaagaatgtaagcattgccAAAAGATGAGAGAAAAGGTCCcataaaatcaatgccccacacatcaaatatttcacacacaagaataagggtaagtggcatttgattcttatgacttaaattgccagtcttttaagccctcgtcagatcactaggtagagttcttgtaactaa
>NW_006257472.1|-|7837-8006|31-51
gctagcgcttaaaacagtgggtcgagccatGAAAAGCCAAAGGAGAGTTGGagattggaaacgtgcaattaacaaaatgagaacatcagcttctaaattctcaggtatgaaagaagaggtgttttcgcgtttaaagttcagctatgatagtttgtctacggacgaacttc
>NW_006257472.1|-|7867-8009|34-54
gccgctagcgcttaaaacagtgggtcgagccatGAAAAGCCAAAGGAGAGTTGGagattggaaacgtgcaattaacaaaatgagaacatcagcttctaaattctcaggtatgaaagaagaggtgttttcgcgtttaaagttca
>NW_006257509.1|-|604-802|51-72
gccgaagaaattgagcaatcgaagaacctttgtgccggtgggcctaccgtCATCTCTTCTCCTGTCATCTTTctctgcggtgtgtgtattagttactcacttcgtcattttcttggggattgtttggtagccgagaaatgtaacgagagaatataaccggttgtaaaggttgccaatggctgattaaattatctaataa
>NW_006257519.1|-|3789-3961|33-56
gaatcttgaggagtgagaattctaggattgggAGTGTGGAGTGGGAGTGAGAGTAGattgcttacttacactggaatgaaagtatggaatgaagatcataattcaatttatgtgtttaccttgtcttggattgggagtaaataattttaaattataattttacccttatttaa
>NW_006257666.1|+|2561-2761|51-71
accagttgaacttgaacataaattattttgggccattaaagcttttaattCAAATCTTGATGATGCTGGTAatgtgcataaattgcaaataaatgaacttgaggaattaaggaatgatgcatatgagaattccagaattgttaaggcaagaaccaaattttttcatgagaaaagaatttttcggaaagcatttgaaattgg
>NW_006257666.1|-|2579-2712|81-101
ttcttgccttaacaattctggaattctcatatgcatcattccttaattcctcaagttcatttatttgcaatttatgcacaTTACCAGCATCATCAAGATTTgaattaaaagctttaatggcccaaaataattta
>NW_006257666.1|+|2582-2717|29-50
attattttgggccattaaagcttttaatTCAAATCTTGATGATGCTGGTAatgtgcataaattgcaaataaatgaacttgaggaattaaggaatgatgcatatgagaattccagaattgttaaggcaagaaccaaa
>NW_006257690.1|-|164-443|226-247
atttggtaatggcgcatataagttaggttatccggacggcagggttgtcgggaaggcatggaatgcagagcacctgcgaaaatactatcagtaggccaatcttatctatgatattctagtttgtttattttctttaaatatgctaggacagttttttatttcagtttgttatgtgtttagttttgttatatctgtcatattaatcaatgaggttattcagaagtgCAACTCTTATCTTTTATCTACTtgtgaccgatcttattgagttcggtaatttttc
>NW_006257743.1|-|1276-1541|94-115
aactcctcaaaagtttctgatacacacacccacagaattttgtcgaactttctcttcacctcgtcatgattacaagctagttgtgcaagagttGTTTTCCCTATGCCTCCCATACcaacgattgagatgatatgaaggcctttttgttgctcgctactctcatacaacagcttgcttatgagttcattcttctcaccaactctaccacaaatctcttcctcatcaatcaaggaggtactctgtacacgccttggtctttcaccact
>NW_006257747.1|+|500-880|31-51
gtctttgaacaaagatcgaatccaagataaAGTAGCAGCTGTATATGCAAGctgtctgtactcagcctcaatactggaacaagaaacccctttttgcttcttagaactccaagaaatgagattaggtccaataaatatgcaggaaccccctgtggatactcgatcatcaagatcaccaacatagtcggcatcagaaaaggcttgtaattacattgaaccagatgaataaagcaaaccatgagtggttgtacccttcaaataccgcaagatgcgaactgcacaccaatgagctgttgtagggccatgcatgtattgacaaacttgattaatggcaaatgaaatatccggacgagtgattgtaagatactgcaaagcaccaac
>NW_006257796.1|+|1-165|94-115
gagttcccgccacttgtcgattgtagctgtgtagataaatctggcgccgaagaaattgagcaatcgaagaacctttgtgccggtgggcctaccGTCATCTCTTCTCCTGTCATCTttctctgcggtgtgtgtattagttactcacttcgtcattttcttggggat
>NW_006258033.1|+|1919-2105|131-151
aaggtgaaaatgatgatgctttgccacagaaaagaattctaacaagttctgagacagcacaaaagagatcaaagaaattgaaacaaacaaagaaaaggaaattcgttgcgaggaccaagataacgccaagGAGATTGGATGGAACTAATGAtttggataattcattggagacttcaaatcagaagag
>NW_006258086.1|+|1735-1893|111-132
attggaacaatggggtcttgggagtgagcacaaaatttcagccatcccattcatgctacaatagtgtatatgttattcatcattcccgtgggctgttttggaaattgaaaGCCCTTTTCCTCCAATATCTTGtgaggctcgattatgtattcaaattta
>NW_006258417.1|-|142-382|77-97
accttaatacttatagaattcttatatgcattattccttaattcctcaagttcattcaaatgtaatttacgcacatTACTAGCATCATCAAGATTTAaattaaaagttttaatagcccaaaatgatttatgttaaagttcaaccgctacgtggcaatgtttaccataaactagcttatagggtgacattcctaaagatattttaaatacaatacggtaaacccaaagtgcattagctagtc
>NW_006258417.1|+|153-355|134-153
gcactttgggtttaccgtattgtatttaaaatatctttaggaatgtcaccctataagctagtttatggtaaacattgccacgtagcggttgaactttaacataaatcattttgggctattaaaacttttaattTAAATCTTGATGATGCTAGTaatgtgcgtaaattacatttgaatgaacttgaggaattaaggaataatgc
>NW_006258417.1|+|253-455|34-54
ataaatcattttgggctattaaaacttttaattTAAATCTTGATGATGCTAGTAatgtgcgtaaattacatttgaatgaacttgaggaattaaggaataatgcatataagaattctataagtattaaggtaagaactaaagcttttaatgataaaagagtttttttaaaaaaaattgatattggtcaaagagtactgctttat
>NW_006258575.1|+|804-945|90-109
caaaccgacagtcttcaggaatatcagaaggaatttgagcggcttggcaatcgagtacatgggtgaactcaaagggcactagtaggtacATTCATGGGAGGATTGAAGCatgagatatcggaagaaattcgattattccgac
>NW_006260329.1|-|218-424|120-140
ggaagaattcgttattgagaactttgataaagcaattgattgttgggaacttccaaagatttcaaaagaacaaatttacaaaacgaaaaagcttgatttctttaaaagtgattatgttaTAAAGACAGAAGAGAGAGACAtaactctttcttcaccatttgaaacaattcatttgatttcagaaaaatctttaaagaagttaaaaga
>NW_006260566.1|+|5-188|51-71
gaattctggcttgccacagtatcactattttggtcatctgaaaacattgcAGAATTGGATGGAACTGGAGCctctgaaatgctaagctgacggatttcttgaaaaagtgccgcaggaacacgtaaagactgcgctacatgccatgaatccatctgaaacagagcatgttttccagaaactcttg
