# Supplementary material for: AmiR-P3: An AI-based microRNA prediction pipeline in plants
Source: PLoS One. 2024 Aug 1;19(8):e0308016. doi: 10.1371/journal.pone.0308016 (PMC11293646; doi:10.1371/journal.pone.0308016)
Supplement: S1 File — The compiled positive and negative datasets employed to train and test the implemented classification model. (ZIP) [file pone.0308016.s004.zip › S1_File/C.sinensis/C.si_Positive.txt]

>NC_023046.1|-|15270004-15270204|152-171
tatatgatgcaagttcctgtcatgtttttccacagctttcttgaacttctttctttcttcttcttcttcttcttcttcttcttcttcttcttcttcttctttttctaataataggctacgatttgatgtggctagctgcagctattagaagTTCAAGAAATCTGTGGGAAGaaatggcaaataaggacttaatttcttctt
>NC_023046.1|+|22741495-22741708|31-52
tgcttcacaattccaactcgtcgatttgcaTCATTTTTGCGTGCAATGATCCcgaatttgctctcttactcaactttctttttaatttacaaatattcatgtttattggtttgaaaaatagaaaaaaaaattctaatttttgttaacggggatctggatcattcacgcaaaaatgatttgactcgtgagttggccttgtgaagagaccagtgct
>NC_023046.1|+|22741495-22741708|158-178
tgcttcacaattccaactcgtcgatttgcatcatttttgcgtgcaatgatcccgaatttgctctcttactcaactttctttttaatttacaaatattcatgtttattggtttgaaaaatagaaaaaaaaattctaatttttgttaacggggatctggATCATTCACGCAAAAATGATTtgactcgtgagttggccttgtgaagagaccagtgct
>NC_023046.1|+|28277745-28277942|128-148
tacgtagtacttgtgtgtgtgtgtgtatatatatgaaagggtagccgtgatattggcctggttcactcagacaaaccggtttatttgcttttattagagcaaagttccaggtttttttgttttggttTGATTGAGCCGTGCCAATATCtcgtttctctttcatttttccaagactcacaagatctcaaaggtttgttt
>NC_023046.1|+|28277745-28277942|51-71
tacgtagtacttgtgtgtgtgtgtgtatatatatgaaagggtagccgtgaTATTGGCCTGGTTCACTCAGAcaaaccggtttatttgcttttattagagcaaagttccaggtttttttgttttggtttgattgagccgtgccaatatctcgtttctctttcatttttccaagactcacaagatctcaaaggtttgttt
>NC_023046.1|-|9887719-9887908|54-74
aatttaagagagctttcttcagtccactcatggatgaggcaagggtttggattAGCTGCCGACTCATTCATTCAaacacagtagaaagaggagcattttggttatcctattgtgaatgtgtgaatgaagcgggagataatattcatcctttcttttctgtgcttggactgaagggagctcctttttgtta
>NC_023047.1|+|10012759-10012899|31-50
gtagagggccctaattttctgaaattttgtTGACAGAAGATAGAGAGCGCataaattaaaatgccattaagcaaacgcattttaaatctttgtgctctctgtattctgtcatcaacgtgcagcttcatttggccttcaaaa
>NC_023047.1|+|10039828-10039968|33-53
gtggagggcgctaattttctgaacttttgttgACAGAAGATAGAGAACACATAaattaaaatgccattaatcaaacgcattttaaatctttgtgctctctatattctgtcatcaacgtgcagattcatttggccctcaaaa
>NC_023047.1|+|10067121-10067261|30-50
gtagagggtgctaattttttgaaattttgTTGACAGAAGATAGATAGCACataaattaaaatgccattaatcaaacgcattttaaatctttgagctctctgtattccgtcatcaacgtgcagcttcatttggccctcaaaa
>NC_023047.1|+|10333799-10333950|38-58
cttcagttcacttcgaggcagtgaaaggctgacactcAGCTGCTGACTCGTTGGTTCAagagctcatcaatggaaaatgtagaatcatgatgtgtttctgatccaacgaagcaggagctgcgtttagtcatggctgtcacgtcttggactga
>NC_023047.1|+|10333799-10333950|101-121
cttcagttcacttcgaggcagtgaaaggctgacactcagctgctgactcgttggttcaagagctcatcaatggaaaatgtagaatcatgatgtgtttctgATCCAACGAAGCAGGAGCTGCgtttagtcatggctgtcacgtcttggactga
>NC_023047.1|+|10938324-10938518|51-70
taatattagaggaagagaggtctaacatgaagaaaagagtgctagtttggTAGCCAAGGATGACTTGCCTgatctctcctaagtggtttcaaaacgttgaatatttaaaccctcgggtgggtaccaggcagtctccttggctaacttgacagcctctcttctttcatggtagcccttcttttcttcaacaagtaa
>NC_023047.1|+|10938324-10938518|126-145
taatattagaggaagagaggtctaacatgaagaaaagagtgctagtttggtagccaaggatgacttgcctgatctctcctaagtggtttcaaaacgttgaatatttaaaccctcgggtgggtaccAGGCAGTCTCCTTGGCTAACttgacagcctctcttctttcatggtagcccttcttttcttcaacaagtaa
>NC_023047.1|+|10984158-10984314|28-47
aacatgaagaaaagagtgctagtttggTAGCCAAGGATGACTTGCCTcatctgtcctcaatggtctttcaaaaaatgttgaacatttataaagcccttgtgtggtagcaggcaatctcattgactaatttgacagactcttttctttcatgctagcc
>NC_023047.1|+|10985934-10986128|51-70
taatataataaggaagaggggccttacatgaagagaggagaaatgtttgtTAGCCAAGGATGACTTGCCTgcgtcatgcaagagggtttcgagtagctatagaaaagctctactgtttggttgccaggcagtctccttggctaagctgacagcctcttctctttcatgctaggccttcccttcttgcccccgaaa
>NC_023047.1|+|10985934-10986128|125-145
taatataataaggaagaggggccttacatgaagagaggagaaatgtttgttagccaaggatgacttgcctgcgtcatgcaagagggtttcgagtagctatagaaaagctctactgtttggttgcCAGGCAGTCTCCTTGGCTAAGctgacagcctcttctctttcatgctaggccttcccttcttgcccccgaaa
>NC_023047.1|+|11006154-11006355|51-70
agataaatataaggagaggggtcttgcatgaatataatagcattgtttgcTAGCCAAGGATGACTTGCCTgcgccttgattgcaagacgagggtttcaagtggctggaagcctctcttgtttggttgccaggcggtctccttggctaagctgacaggctcttatctttcatgctaggccttctcttcttgattcttgcactt
>NC_023047.1|+|11046918-11047113|31-50
gcctagcatgaaaatgagagtctagtttggTAGCCAAGGATGACTTGCCTgattcttccaattaagcggtttcagattaatcatattgattaattagttttttaaatgaagccattgatgggttaccaggcagtcaccttggctaacttgacagtctcttgtctctcatgctaggccttctcttcttctccaagct
>NC_023047.1|+|11047172-11047364|51-70
taatctaataaggaagaggggtcttgcatgaagataagagtaatttttgtTAGCCAAGGATGACTTGCCTgcggcttgcaatataattaggtttcaagctttgaagccttttgtttggttgccaggcagtctccttggctaagctgacagcttcttctctttcatgctaaaccttttcttcctcctcgataaa
>NC_023047.1|+|11047172-11047364|123-143
taatctaataaggaagaggggtcttgcatgaagataagagtaatttttgttagccaaggatgacttgcctgcggcttgcaatataattaggtttcaagctttgaagccttttgtttggttgcCAGGCAGTCTCCTTGGCTAAGctgacagcttcttctctttcatgctaaaccttttcttcctcctcgataaa
>NC_023047.1|+|11051599-11051797|51-70
agataaatataaggagaggggtcttacatgaatataatatcattgtttgtTAGCCAAGGATGACTTGCCTgcaccttgattgcaagacgagggtttcaagtggctggaagcctctcttgtttggttgccaggcagtctccttggctaagtcacaggctcttatctttcatgctaggccttctcttcttggatcttgcac
>NC_023047.1|+|11051599-11051797|129-149
agataaatataaggagaggggtcttacatgaatataatatcattgtttgttagccaaggatgacttgcctgcaccttgattgcaagacgagggtttcaagtggctggaagcctctcttgtttggttgcCAGGCAGTCTCCTTGGCTAAGtcacaggctcttatctttcatgctaggccttctcttcttggatcttgcac
>NC_023047.1|+|1312626-1312768|91-111
ttgttttttcaatattccacaaagcatacgagatattggtgcggttcaatctgagagcagtgctcaaagactaagaagagccctgttattTGATTGAGCCGTGCCAATATCacgtcacgtgcaatcaattccttcagtatttg
>NC_023047.1|-|14821968-14822101|31-51
atccttgcccaaactcaagacaactttgttTGACAATGAGAGAGAGCACACccgtcagcattcgtgcaaatggcaaggctgtctactagcttgctctctaccattgtcatacgatttgcttaatgcagttgaat
>NC_023047.1|-|14822012-14822192|122-142
ggagaccaaaatgtataagcattttttctaatgaacattctttgttgcaaggttttctgattgtattgttacttttttgtgcagatatataatccttgcccaaactcaagacaactttgttTGACAATGAGAGAGAGCACACccgtcagcattcgtgcaaatggcaaggctgtctactagc
>NC_023047.1|-|14868283-14868463|51-71
ctttttggtgcagatatataatccttgcccagactcgagacaactttgttTGACAATGAGAGAGAGCACACccgtcagcattcgtgcaaatggcaaggctgtctactagcgtgctctctaccattgtcatacgatttgcttaacgcagttgaatattctctgttggctctctataatagca
>NC_023047.1|-|14868283-14868463|111-131
ctttttggtgcagatatataatccttgcccagactcgagacaactttgtttgacaatgagagagagcacacccgtcagcattcgtgcaaatggcaaggctgtctactagcGTGCTCTCTACCATTGTCATAcgatttgcttaacgcagttgaatattctctgttggctctctataatagca
>NC_023047.1|+|18268645-18268828|114-134
tacacagtggatcgacggttgaaggggagagttgtaaaatgaaatcatcaaggtattggcgcgcctcaatttaaagacgtggttaagtgggcatgattagccatgtattttcaTTGAGCCGCGTCAATATCTCCttaattattttgtaactctctcctctatatcctcgccttcggtatgcagc
>NC_023047.1|+|2292762-2292956|134-154
gatgagttatatgatatgagcattgaggtgcatgcatgcagttgcatattacagggcaacatctccattggcaggctgcatacttattacatccatctcatatatacgtatgttcttcagtcagtgtgccttcTGCCAAAGGAGATTTGCCCGGcaattcctctgcatttatttttaattatgacgacaccataa
>NC_023047.1|+|2292762-2292956|54-75
gatgagttatatgatatgagcattgaggtgcatgcatgcagttgcatattacaGGGCAACATCTCCATTGGCAGGctgcatacttattacatccatctcatatatacgtatgttcttcagtcagtgtgccttctgccaaaggagatttgcccggcaattcctctgcatttatttttaattatgacgacaccataa
>NC_023047.1|-|2298454-2298664|141-161
gatcagcaagattaatgttgttctgcgggccgcgggtagaggagaattccagggcaattctcctttggcagaaaatattgcgcttgtacgtacacgcacggtgcagtacttgcacaggtgctataatatataatatttgcCGCCAAAGGAGAATTGCCCTGccattcaactactaccatatgtatgcatactcataatggagctgcatgca
>NC_023047.1|-|2298454-2298664|52-72
gatcagcaagattaatgttgttctgcgggccgcgggtagaggagaattccaGGGCAATTCTCCTTTGGCAGAaaatattgcgcttgtacgtacacgcacggtgcagtacttgcacaggtgctataatatataatatttgccgccaaaggagaattgccctgccattcaactactaccatatgtatgcatactcataatggagctgcatgca
>NC_023047.1|-|2303878-2304066|129-149
agatcgaagaatttgttccatcaatacaaagtgacaatgtggttgaggaataacagtgcagtcctcctttggcgtgcagattgcaaagagataatgcatattatttcattcatttgcatccttctgttTGCCAAAGGAGAATTGCCCTGccattcactctcgcagctagttgtaattgttgcaagattc
>NC_023047.1|-|2303878-2304066|56-76
agatcgaagaatttgttccatcaatacaaagtgacaatgtggttgaggaataacaGTGCAGTCCTCCTTTGGCGTGcagattgcaaagagataatgcatattatttcattcatttgcatccttctgtttgccaaaggagaattgccctgccattcactctcgcagctagttgtaattgttgcaagattc
>NC_023047.1|+|2305496-2305666|51-71
aaatttgagtttgagtccatcaaatgaatcaagtgtttagatgcattactGGGCAATTCTCTATTGGCAGTtggctgcagggaggagcaacctagctcactgccaaaggagatttgcccggcaattcatctgtgcaatcatcctaatatttctagctagccatcaacaaat
>NC_023047.1|+|2305496-2305666|101-121
aaatttgagtttgagtccatcaaatgaatcaagtgtttagatgcattactgggcaattctctattggcagttggctgcagggaggagcaacctagctcacTGCCAAAGGAGATTTGCCCGGcaattcatctgtgcaatcatcctaatatttctagctagccatcaacaaat
>NC_023047.1|+|24735603-24735741|89-109
agtgatatgaggtggtggtaggagtaaagtttgatgttggcatagctcaatccgatcaaaattctcagtgcagctgagtcctttattcTGATTGAGCCGTGCCAATATCacattcattctctctatcatcaagaaactc
>NC_023047.1|+|26665713-26665905|28-51
ggagtgggaatccttggattaggagtgTGGAGTGGGAGTGGGAGTAGGGTGtttacttagactaaatgaaagtatggattatcaatcagaatcctaattatttgtttactttgtcttggatttggagtaaattattttaaattacaattttatccttatgtacagaattataatttgtaattaaaaaattaat
>NC_023047.1|+|27132049-27132241|51-70
taaatatctaaggaagagggttcttacatgaagataagagtaacgtttgtTAGCCAAGGATGACTTGCCTgcggctgtcaatatcattaggtttcaagcatgaagccttttgtttggtcgccagggagtctccttggctaatctgacagcctcttttctttcatgcaaaaccttctcttcctctccttgatca
>NC_023047.1|+|28957175-28957336|110-130
aaattttatgcaaagaggtagagaagtcccgcaggggcgacatgagatcacatgcaacgcattgcctaatgcctatacatgtggtgtggtgggagtgtttgtgtttatgTGTGTTCTCAGGTCGCCCCTGtgggatttcttctaccatttttttttcctact
>NC_023047.1|-|4660177-4660316|92-112
tacagcttattttgcaaaagcttaagtcctgtttaggacagctgctgccaaacctacattataggagagattttctcctaaaatacaggttTGGGGCAGCTGTCCTAAACGGgcctatagtctagcaactcaggagctgc
>NC_023047.1|-|4660177-4660316|31-52
tacagcttattttgcaaaagcttaagtcctGTTTAGGACAGCTGCTGCCAAAcctacattataggagagattttctcctaaaatacaggtttggggcagctgtcctaaacgggcctatagtctagcaactcaggagctgc
>NC_023047.1|+|8234771-8235151|31-51
gttggtgtttgatatgttggtttgagagatTGAAGCTGCCAGCATGATCTGgtaatcaacctttttgtatatatatatatatattaattccttatagtttttagatttaatttcttttaattagatccatggtttcaattctattgaataaatggtggggttttatattttcgtgcaattattaagaggatagatggaatagcgcctttaaatccaatcacttttttagttttattttgatcttttttgccccctaaaattaagggtaaaggttaatatgtgagagagttttagggtgtgatttattagcttcgtagatgaatggttccatcaggtcatcttgcagcttcaattactcattcaccaacatttatggaaggg
>NC_023047.1|+|8234771-8235151|333-353
gttggtgtttgatatgttggtttgagagattgaagctgccagcatgatctggtaatcaacctttttgtatatatatatatatattaattccttatagtttttagatttaatttcttttaattagatccatggtttcaattctattgaataaatggtggggttttatattttcgtgcaattattaagaggatagatggaatagcgcctttaaatccaatcacttttttagttttattttgatcttttttgccccctaaaattaagggtaaaggttaatatgtgagagagttttagggtgtgatttattagcttcgtagatgaatggttccatcAGGTCATCTTGCAGCTTCAATtactcattcaccaacatttatggaaggg
>NC_023047.1|+|9926971-9927173|51-70
agatgaagaagaagagttgaggaaagggctgaggcccgtaagacattttcGGTCATGGGAGGATTGGCGAaaaaatctttcaattttaccataaagtatataagatgacgatgatgattaaatgaaatcttttgccaactcctcccatgccgatgatttcttatggtttcaattctttccaatcaaactcttatctggccatc
>NC_023047.1|+|9926971-9927173|132-153
agatgaagaagaagagttgaggaaagggctgaggcccgtaagacattttcggtcatgggaggattggcgaaaaaatctttcaattttaccataaagtatataagatgacgatgatgattaaatgaaatcttTTGCCAACTCCTCCCATGCCGAtgatttcttatggtttcaattctttccaatcaaactcttatctggccatc
>NC_023047.1|+|9927210-9927345|31-51
gggaaagagagaggatgctgtaaaatttttGGAATTGGGTGCTAGGGAAGGttttgtttgacttgtctgtcataactaaattaattttccctagtccccctattcctatgattttcagcttctaatctctttccct
>NC_023047.1|+|9927210-9927345|87-108
gggaaagagagaggatgctgtaaaatttttggaattgggtgctagggaaggttttgtttgacttgtctgtcataactaaattaattTTCCCTAGTCCCCCTATTCCTAtgattttcagcttctaatctctttccct
>NC_023047.1|+|9941375-9941543|34-55
aggagaggaagattgaagcgaggaagttttgggAGTGGGAGCGTGGGGTAAGAAGtgaagaaaacgtataatttttcttttctttttcaattgagaaagaaaattacaaattcaatttcttccctatgcctcccattcctatgatttcctgcagttccttcctctcttt
>NC_023047.1|+|9941375-9941543|118-139
aggagaggaagattgaagcgaggaagttttgggagtgggagcgtggggtaagaagtgaagaaaacgtataatttttcttttctttttcaattgagaaagaaaattacaaattcaattTCTTCCCTATGCCTCCCATTCCtatgatttcctgcagttccttcctctcttt
>NC_023047.1|+|9962793-9962926|84-104
tgagaagaagactggactgggggaagtcttggagatgggtgagttgggaaaataataactttcttcacgaaagaaagcaatttTTTTCCCACACCTCCCATCCCtaagattttcttcagttccttcctctcttt
>NC_023047.1|+|9962793-9962926|34-54
tgagaagaagactggactgggggaagtcttggaGATGGGTGAGTTGGGAAAATAataactttcttcacgaaagaaagcaatttttttcccacacctcccatccctaagattttcttcagttccttcctctcttt
>NC_023048.1|-|13421614-13421855|31-53
ccatcctgacgttgttaacgatgcaagcttTTTCTTGAGACAAAACATGCATCgaaccttcttgtcaggtaccacacccgttcatctaaaacaggctcccacctcttaattaattagaagttttttattatcagacgtgagggcttgttttgggtgaaacgggtgttgcacagggcttgatgtttcgttgcatgttttgtagagaaacagcttttgttgcttgtgaccctaggctgaaccca
>NC_023048.1|-|13421614-13421855|145-166
ccatcctgacgttgttaacgatgcaagctttttcttgagacaaaacatgcatcgaaccttcttgtcaggtaccacacccgttcatctaaaacaggctcccacctcttaattaattagaagttttttattatcagacgtgagggcTTGTTTTGGGTGAAACGGGTGTtgcacagggcttgatgtttcgttgcatgttttgtagagaaacagcttttgttgcttgtgaccctaggctgaaccca
>NC_023048.1|+|14951517-14951659|90-110
aatcatcgtgtcatattcgtgcactagtagtagttgaagctgccagcatgatctgaactttccttgacctccatctctagggaaaggccAGATCATCTGGCAGTTTCACCtattgatggtagcatggccagaaaccctaattt
>NC_023048.1|+|14951517-14951659|35-55
aatcatcgtgtcatattcgtgcactagtagtagtTGAAGCTGCCAGCATGATCTGaactttccttgacctccatctctagggaaaggccagatcatctggcagtttcacctattgatggtagcatggccagaaaccctaattt
>NC_023048.1|+|18768812-18768993|112-132
ctttagcaattagctatagcatactcatggcatgggtgggtagctcttgttggagaagcagggcacgtgcaattcacatgcgtagatcatatgatatcttacaagactttgCACGCGCTCCCCTTCTCCAACacgtgtttctcgccctcaattctctcattctccatgcaaattaagaagct
>NC_023048.1|+|18768812-18768993|51-71
ctttagcaattagctatagcatactcatggcatgggtgggtagctcttgtTGGAGAAGCAGGGCACGTGCAattcacatgcgtagatcatatgatatcttacaagactttgcacgcgctccccttctccaacacgtgtttctcgccctcaattctctcattctccatgcaaattaagaagct
>NC_023048.1|+|21427631-21427833|141-163
cagcatttgtgttttatgacaattagattcaaggtttttaagttttgttatcacttcttactattaaaaataacaaatgatgagatatgttatgctactgtgaattaaatgtactttttaagacttaaactcttaacttcTTATTTCAGTAGACGACGTCACAtgattagaatattcttttataaaataaataagaaaagatg
>NC_023048.1|-|27933074-27933252|109-129
ttcattttttgtgtttgtcaagagctgcaatactgaaatagtcactgcgatattggcccggttcattcagagcttaagcgtttaagctgaatgcttgctggtggacttTGATTGAGCCGTGCCAATATCttagtgcttacttcaaacaccatgcagcccaaaaaaaaaaaaaaatctaa
>NC_023048.1|+|4882168-4882360|51-71
gcaggaagccatgaaagtcgatggatggggaaaaatgattgtttctgaggGGACTGTTGTCTGGCTCGATGcattaataataattataattatataattataattataatgaaaaaagggtatcggaccaggcttcattcccttcagaatcaaattcattatttgatctttttgagaggttatggttgatggg
>NC_023048.1|+|4882168-4882360|123-143
gcaggaagccatgaaagtcgatggatggggaaaaatgattgtttctgaggggactgttgtctggctcgatgcattaataataattataattatataattataattataatgaaaaaagggtaTCGGACCAGGCTTCATTCCCTtcagaatcaaattcattatttgatctttttgagaggttatggttgatggg
>NC_023048.1|+|4882329-4882518|140-160
tttgatctttttgagaggttatggttgatgggaatgttgtttggctcgagggtcatctaggttttcaaaattttctcggacttcctaatttcttacttttatttttcccggaaattttttttgttatttgcctatgtgaTCTCGGACCAGGCTTCATTCCcgtcaaccgacggtttctctctttctcaat
>NC_023048.1|+|4882329-4882518|31-52
tttgatctttttgagaggttatggttgatgGGAATGTTGTTTGGCTCGAGGGtcatctaggttttcaaaattttctcggacttcctaatttcttacttttatttttcccggaaattttttttgttatttgcctatgtgatctcggaccaggcttcattcccgtcaaccgacggtttctctctttctcaat
>NC_023049.1|+|1005798-1005998|131-151
atttcttgatttgaaactttcaagtaaaatttattttgagagtgtttttactgatgagagagcgaatgataaaccttaaatctttctcaatttataaacaattgggagattccaaaaaaaatcaaatttaTCATTCGCGCTCTCATCATTAtgaacgccttcaaatcctgatttcaaataaatggggaaaatcatctcttt
>NC_023049.1|+|1005798-1005998|51-71
atttcttgatttgaaactttcaagtaaaatttattttgagagtgtttttaCTGATGAGAGAGCGAATGATAaaccttaaatctttctcaatttataaacaattgggagattccaaaaaaaatcaaatttatcattcgcgctctcatcattatgaacgccttcaaatcctgatttcaaataaatggggaaaatcatctcttt
>NC_023049.1|+|17295799-17295961|110-130
tacacttttctttcggtctttcgtctcttaataaaatttgcgaaaatggtagaaataggggttccttgcggcccaaaacagttggctaactctgctcttctctctatgtTTTGGACTGAAGGGAGCTCCTaattcttctcttttccttccataatcttggcta
>NC_023049.1|+|392442-392584|92-113
aagaggaagaggaaacataacgagagagctactgacagaagagagtgagcacacgcaggtaattgtattagaaaatatctttgcaggtgcgTGCTCGCTCCTCTTCTGTCAGCgtcatttttgcaagtgcttcctcacaaccc
>NC_023049.1|+|392442-392584|33-52
aagaggaagaggaaacataacgagagagctacTGACAGAAGAGAGTGAGCACacgcaggtaattgtattagaaaatatctttgcaggtgcgtgctcgctcctcttctgtcagcgtcatttttgcaagtgcttcctcacaaccc
>NC_023049.1|-|7871738-7871903|119-140
tcaattccataagagtagtgcttggcacaggtaaagatgagagaaaaacatcagagaagagagaaatgtggtccctctctatccacccacccattagtctctcgtttcttttcttcttTTTCTCTTATCTTTTATCTGTGcttagcatttttcttcgataaaaggc
>NC_023049.1|-|7871738-7871903|28-48
tcaattccataagagtagtgcttggcaCAGGTAAAGATGAGAGAAAAAcatcagagaagagagaaatgtggtccctctctatccacccacccattagtctctcgtttcttttcttctttttctcttatcttttatctgtgcttagcatttttcttcgataaaaggc
>NC_023049.1|-|7896078-7896265|41-61
gtaatcttcaccttcaattccataagaggagtgcttggcaTAGATAAAGATGAGAGAAAAAtatgagagaaagatgagagaaatttgttccctctacacccacccactctctcttctcttttcttctttttctcttatcgttatctgtgcttagcatttttcttcgataaaaggcctccttctaatct
>NC_023049.1|-|7896078-7896265|129-148
gtaatcttcaccttcaattccataagaggagtgcttggcatagataaagatgagagaaaaatatgagagaaagatgagagaaatttgttccctctacacccacccactctctcttctcttttcttcttTTTCTCTTATCGTTATCTGTgcttagcatttttcttcgataaaaggcctccttctaatct
>NC_023050.1|-|1063862-1063994|85-105
gcaaaccattaatggcactcattgctcactctccctcaagggcttctgaactggccttgttcaccttcaattaaaggcctagacTGAGGTTCTTGGGGAGAGTAGataatgttggctatttcttcatcaagta
>NC_023050.1|-|1063862-1063994|28-49
gcaaaccattaatggcactcattgctcACTCTCCCTCAAGGGCTTCTGAactggccttgttcaccttcaattaaaggcctagactgaggttcttggggagagtagataatgttggctatttcttcatcaagta
>NC_023050.1|-|1064067-1064208|27-48
tcttttcattaaggcattggttgctcACTCTCCCTCAAGGGCTTCTGGcgttaattaatgacaattattaatgcttgcagctgcctgccaggcctgaggccgttggggagagtggacaaaagttgtcttcgtaacaaattca
>NC_023050.1|-|1064067-1064208|95-115
tcttttcattaaggcattggttgctcactctccctcaagggcttctggcgttaattaatgacaattattaatgcttgcagctgcctgccaggccTGAGGCCGTTGGGGAGAGTGGacaaaagttgtcttcgtaacaaattca
>NC_023050.1|+|1270888-1271116|31-50
tcaaagttttgttgattttaattaagctggGAGCTTTCTTCGGTCCACTTatgggtggcaataggatttaattagctgctgactcattcatccaaatactgagtaaagggtcgaaatggatacccagtaaatgagtgaatgatgcgggagacaaattgaatcttaagcttcctgtgcttggactgaagggagctcccattgctcgctaatcttatccatattatagttt
>NC_023050.1|+|1270888-1271116|177-197
tcaaagttttgttgattttaattaagctgggagctttcttcggtccacttatgggtggcaataggatttaattagctgctgactcattcatccaaatactgagtaaagggtcgaaatggatacccagtaaatgagtgaatgatgcgggagacaaattgaatcttaagcttcctgtgCTTGGACTGAAGGGAGCTCCCattgctcgctaatcttatccatattatagttt
>NC_023050.1|-|25578947-25579086|90-110
gagaaaaaaattcagtcagttgtctccgggagttcctccgatcacttcattggggctatatgatcatttagagaaaatttgtcaccccaCTGAAGTGTTTGGGGGAACTCtgggtgccacctgacatcacattgttcaat
>NC_023050.1|-|25604722-25604892|101-121
tacataatcagaaaccaattaagaggcaaaagagtcagttggttcctggagttcctccgagcacttcattggggtcattcagagaaaagtcgtcaccctaCTGAAGTGTTTGGGGGAACTCtggttgccacctgacattacagttgtatcctttttttttctttttctttt
>NC_023050.1|-|31258903-31259154|34-54
ttaattgattggtggtaagagggttaaggagtgGAGCTCCTTGAAGTCCAAAAGaggttctagcaagggtaaattgagctgctgagctatggatcccacagtcctatgtatcagattttagggtttgtttctgatgatggtgatgataggtttgtggcttgcatatttctggagcttcattaccccttaagttttacccttttttggattgaagggagctctacctctctacacactactcactttttattt
>NC_023050.1|-|31258903-31259154|203-223
ttaattgattggtggtaagagggttaaggagtggagctccttgaagtccaaaagaggttctagcaagggtaaattgagctgctgagctatggatcccacagtcctatgtatcagattttagggtttgtttctgatgatggtgatgataggtttgtggcttgcatatttctggagcttcattaccccttaagttttaccctttTTTGGATTGAAGGGAGCTCTAcctctctacacactactcactttttattt
>NC_023050.1|+|32146370-32146547|120-139
ctctgagaaaatactctctcttcctcctcgatcatacatgaacggttgaggggaatgttgtctggttcgagatcactcgtggacgaattaattaataacttattgtcttttgaatgattTCGGACCAGGCTTCATTCCCcccaactcagtttaattgctcttcatcatcatcgttaca
>NC_023050.1|+|32146370-32146547|51-71
ctctgagaaaatactctctcttcctcctcgatcatacatgaacggttgagGGGAATGTTGTCTGGTTCGAGatcactcgtggacgaattaattaataacttattgtcttttgaatgatttcggaccaggcttcattccccccaactcagtttaattgctcttcatcatcatcgttaca
>NC_023050.1|-|32492082-32492208|31-51
agtagcatcatatcgtgaaccagcagcagtTGAAGCTGCCAGCATGATCTAaacttccttcactgtcaaggatagatcggatcatgtggtagcttcacctgttgatcggatcacgaattcatcacct
>NC_023050.1|-|32492082-32492208|76-99
agtagcatcatatcgtgaaccagcagcagttgaagctgccagcatgatctaaacttccttcactgtcaaggatagATCGGATCATGTGGTAGCTTCACCtgttgatcggatcacgaattcatcacct
>NC_023050.1|-|444242-444483|40-60
aacgatctagggttaattgggaagctatttcttttgaggGGAATGTTGTCTGGCTCGAGGccactaactagatctttgatttaatctcagttgatcatatatttgtttcatttttcttccataaaatttaattatattgagatacccatcattgatcttaagataattaagttagtgacgtcggaccaggcttcattccccccaattattgcttctatctgctatgatatcatcttcatttc
>NC_023050.1|-|444242-444483|181-202
aacgatctagggttaattgggaagctatttcttttgaggggaatgttgtctggctcgaggccactaactagatctttgatttaatctcagttgatcatatatttgtttcatttttcttccataaaatttaattatattgagatacccatcattgatcttaagataattaagttagtgacgTCGGACCAGGCTTCATTCCCCCcaattattgcttctatctgctatgatatcatcttcatttc
>NC_023050.1|-|7022827-7023036|44-64
agagttgactgaagcaagcagaagcagtaagcgatttagttgtAGGGCTTCTCTCCTTTGGCAGgtgatggccaagggcaaagatcatataatatatttatatatatggtgcctattctaattattgttctattttttcaatgacctgccaaaggagagttgccctataactgcttcagcttttaaataatttcaacggctaaattaagt
>NC_023050.1|-|7022827-7023036|147-167
agagttgactgaagcaagcagaagcagtaagcgatttagttgtagggcttctctcctttggcaggtgatggccaagggcaaagatcatataatatatttatatatatggtgcctattctaattattgttctattttttcaatgaccTGCCAAAGGAGAGTTGCCCTAtaactgcttcagcttttaaataatttcaacggctaaattaagt
>NC_023050.1|-|8697574-8697763|43-66
atgataaagtttttgttttttctcttaaacacatggaagagaGAAAAACTTAGGTGGGATAGTGTGaccacgtcaatcataatggaaaaactaggttgttctatcctactatgcctacacgatgacgtggtgggactgtcccatctaagtttttctctttagaaggatcattactattttgttttctacc
>NC_023050.1|-|8697574-8697763|134-157
atgataaagtttttgttttttctcttaaacacatggaagagagaaaaacttaggtgggatagtgtgaccacgtcaatcataatggaaaaactaggttgttctatcctactatgcctacacgatgacgtggtggGACTGTCCCATCTAAGTTTTTCTCtttagaaggatcattactattttgttttctacc
>NC_023051.1|+|11038340-11038535|119-139
ttgccagaaactgttgtctaaaagtaaagaagaatctgttaagctcaggagggatagcgccatgggtgccatgaatatgggaatgatctagggtttcatgataaataatgggcactggCGCTATCCATCCTGAGTTTCAtggcttcttcttactctctctctctcgagatcggctcagaagatcatggtgtttgat
>NC_023051.1|+|11038340-11038535|41-61
ttgccagaaactgttgtctaaaagtaaagaagaatctgttAAGCTCAGGAGGGATAGCGCCatgggtgccatgaatatgggaatgatctagggtttcatgataaataatgggcactggcgctatccatcctgagtttcatggcttcttcttactctctctctctcgagatcggctcagaagatcatggtgtttgat
>NC_023051.1|+|11293703-11293981|34-54
tcatcagcatgagaaggtgtgtgtagagcaagaTGGAGAAGCAGGGCACGTGCAttactaactcaaccgcacatacatctactaacaaaaattaattaatccacacattttgaagaaaccaaatcaagaagcagcatgctctttctgttgttatagctcagtcatgagttgagttatttcttcatgtgcccttcttccccatcatgaccgcggcaccttgtgtgtgtgtgtgtatcatcagggatcagctcaagatctgaatttcttcttagcaaaatt
>NC_023051.1|+|11293703-11293981|183-203
tcatcagcatgagaaggtgtgtgtagagcaagatggagaagcagggcacgtgcattactaactcaaccgcacatacatctactaacaaaaattaattaatccacacattttgaagaaaccaaatcaagaagcagcatgctctttctgttgttatagctcagtcatgagttgagttatttcttCATGTGCCCTTCTTCCCCATCatgaccgcggcaccttgtgtgtgtgtgtgtatcatcagggatcagctcaagatctgaatttcttcttagcaaaatt
>NC_023051.1|+|1186397-1186609|142-163
ccgcaaatagggagtaatggagagggagttgaaggatattgggaaggttttggtatgggtgagtagggaagataatttaactaagtaataataatatcacttttttcattattactatttacttaaggaatttgtatatctTCCCTACTCCACCCATGCCATAggtttcccattattcctccctctccttatctcacctctgttccaagaagt
>NC_023051.1|+|1186397-1186609|51-71
ccgcaaatagggagtaatggagagggagttgaaggatattgggaaggtttTGGTATGGGTGAGTAGGGAAGataatttaactaagtaataataatatcacttttttcattattactatttacttaaggaatttgtatatcttccctactccacccatgccataggtttcccattattcctccctctccttatctcacctctgttccaagaagt
>NC_023051.1|-|12796033-12796176|33-53
ggatgtgcatgtttgacgattgatatatagtaTGCCTGGCTCCCTGTATGCTTtttgcaaagcccatcagaagattggtggtcttggcggatagcgtgcgaggagccatgcatgctaaatttagtgtcaaaagctttagctgca
>NC_023051.1|-|12796033-12796176|94-114
ggatgtgcatgtttgacgattgatatatagtatgcctggctccctgtatgctttttgcaaagcccatcagaagattggtggtcttggcggataGCGTGCGAGGAGCCATGCATGctaaatttagtgtcaaaagctttagctgca
>NC_023051.1|-|14238817-14238983|27-46
gcttgaagataaagagccttgtttgaTAGCCAAGGATGACTTGCCTtgcttctaaagaaaggtctctcaagtttaacttagctacatgtacagcaagaatccttgtgcaggttctagggcaagtcgtcttgggctatcttgacaggctcttatcattcatgctaggc
>NC_023051.1|-|14255707-14255919|51-70
aagaagttcagaggaagagtagcctaacatgaagaaagaaccttgtttgaTAGCCAAGGATGACTTGCCTtgcttttaaagaaaggtctctcaactttagcttagctacatatatagctagtatccttgtgcaggttccaaggcaagtcgtctttggctattttgacaggctcttattattcatgctagactttctcttcttccacagccact
>NC_023051.1|-|18413875-18414056|51-71
cacacacacaaatataattaatatggggtgaggcattgtcgatgatgctgTTGACGGAAGATAGAGAGCACagatgatgaaatgcgtggagcttgcatctcactcctttgtgctctctattcttctgtcatcatcttcagcctctccctttacataacatatacacagttcttcactggtgg
>NC_023051.1|-|18413875-18414056|112-132
cacacacacaaatataattaatatggggtgaggcattgtcgatgatgctgttgacggaagatagagagcacagatgatgaaatgcgtggagcttgcatctcactcctttgtGCTCTCTATTCTTCTGTCATCatcttcagcctctccctttacataacatatacacagttcttcactggtgg
>NC_023051.1|+|19939005-19939167|51-72
tagagctgcagctagcagcaaattaaatatagaaagttggggcacttataTCGCAGGGGAGATGGGACCAACtgcagccgctaggtagcagccggtgccatcctcctgcgatatgagaaccctccaacttactcttgtccaaattaaaattactctcattatt
>NC_023051.1|-|19940702-19940894|51-72
tcatagcttgcggcaagggagcaggagagagaggggggctacagggattcTTGTCGCCGGAGAGATAGCACCtactacctcttaattgcattaactaagttgtgcataaataacgccgtaagcgccatctcccggtgacaagactcccttcatcctctatatatatatatcaaatgtcgtcagtctactgatt
>NC_023051.1|+|19944444-19944748|180-201
tttgctttaaggaaaccgaagggtcataagcaggagacatacgcaacaacgacagagcttaattagcacaaaagtgaggaaaaattataaaggaaagtaatcgaagccaagccaaggcctgcatgaattttaaggcaagcacatgctagaaaaagaaattaaaagaagttcaggggctcTTGTCGCAGGAGCGTTGGCACCtgcaccggccaccgtgtgtatgtggtgtcgcaagtgccagcatcctgtgacaagaagccctaaaacttcttcgctcacatttttgctaccctcttctcttctcg
>NC_023051.1|+|20307128-20307300|102-123
aatgtttcaaccacctcctccccttcatttgcatttctaagttgtatgtaagaattggatggaactaaacagattagtaagatcaaaatattcagttgctgTTTAGTTTCCTCCAATATCTTAtctccagcttctaaactatatatataaaccaagttctgagctgcagggat
>NC_023051.1|+|20307128-20307300|51-71
aatgtttcaaccacctcctccccttcatttgcatttctaagttgtatgtaAGAATTGGATGGAACTAAACAgattagtaagatcaaaatattcagttgctgtttagtttcctccaatatcttatctccagcttctaaactatatatataaaccaagttctgagctgcagggat
>NC_023051.1|+|20609171-20609392|54-74
tttacggtatttttcatctaaggtcttgcatgtgggaatgagggtatgtggtgCAGCCAAGGATGACTTGCCGGcaacattggcatgttgatcacttcatttttgcttcattagatatgacaccactacataaatgtgttaactagttcatcggcaagtcatctctggctacaatactgcctccttctctcatgctggatatcagatgataatcgcgatata
>NC_023051.1|-|8971633-8971780|37-57
ttcatctttgttgtgtccatattggtgaggatcaggTAATCTGCATCCTGAGGTTTGgatcagcatgtacgtttgttgtatctagtcctcaggatacggattaccttatccttactgacaatataaaactttttattgttgaagctat
>NC_023052.1|-|10780709-10780918|140-160
aagaagaagatacgcagacaggaaattaattaaaggtcttttgcatgcttttccacggctttcttgaacttaattagtacggttaatttttttgtgctattaacaagcaattaatatgcaaatctttaatcagtgcaaaGCTCAAGAATGCCGTGGGAAAacatgaaaggtttttgtcgtgccaccacccctaaatcttccattcgccat
>NC_023052.1|-|10780709-10780918|51-70
aagaagaagatacgcagacaggaaattaattaaaggtcttttgcatgcttTTCCACGGCTTTCTTGAACTtaattagtacggttaatttttttgtgctattaacaagcaattaatatgcaaatctttaatcagtgcaaagctcaagaatgccgtgggaaaacatgaaaggtttttgtcgtgccaccacccctaaatcttccattcgccat
>NC_023052.1|-|1152838-1153080|31-50
tcccaggtgaaggtaaaggttctcgttttgTAGCCAAGGATGACTTGCCTggagcccctcaacggtattcttacttatttatcatttctcaaaatatacgagttaattaacataaaatcagatcacgaagtagagtagtgcttacattctacttcaagaaaatgaaaggactgtagtatctttgagtggtttgcaggccatctccttggctagcaagatggctcttatctctcacgctggacc
>NC_023052.1|-|1201504-1201679|51-72
tttttttaaaagttaaattggtgaagttatgataagagtaaggattgaggCGCACCCCAGCGTGGAACCATCaaaagttgtgattacagttagagcaatgggtgatggtgccacgctgtgtgcgtcttgaatgcttattctttgcgctagacaagcaaagcaaccccggctgcgtg
>NC_023052.1|-|1201504-1201679|106-126
tttttttaaaagttaaattggtgaagttatgataagagtaaggattgaggcgcaccccagcgtggaaccatcaaaagttgtgattacagttagagcaatgggtgaTGGTGCCACGCTGTGTGCGTCttgaatgcttattctttgcgctagacaagcaaagcaaccccggctgcgtg
>NC_023052.1|+|1333327-1333591|152-172
tatattatggctgcataatgcaacagatgtgaaaccccagaggagtgaacctgagaacagagggtggcgttggcttaaatttgatttgcattgctgctgcctgctcctgccatacattaaatcaaaaagattgtatgtggccaacgcacctTGTGTTCTCAGGTCACCCCTTtgggaattcaattgtcaatcagcacgtgtcatcaagttactcaattgctctaacattcgctgcttctgattcaatctttaattttacctgata
>NC_023052.1|+|1333327-1333591|54-75
tatattatggctgcataatgcaacagatgtgaaaccccagaggagtgaacctgAGAACAGAGGGTGGCGTTGGCTtaaatttgatttgcattgctgctgcctgctcctgccatacattaaatcaaaaagattgtatgtggccaacgcaccttgtgttctcaggtcacccctttgggaattcaattgtcaatcagcacgtgtcatcaagttactcaattgctctaacattcgctgcttctgattcaatctttaattttacctgata
>NC_023052.1|-|15360838-15361017|104-124
gcataattgtttataagttaaaaatggagaagcttccaacctccctcgaaggcttccaatataccatgcttcctcaaattggccttgtaagcatgggaatgttGGAAACCCTAGGGGGAGGTCGaaagcttatgactccatttaatcagttctgtacgtgcatggtgttctttttttttt
>NC_023052.1|-|15360838-15361017|39-59
gcataattgtttataagttaaaaatggagaagcttccaACCTCCCTCGAAGGCTTCCAAtataccatgcttcctcaaattggccttgtaagcatgggaatgttggaaaccctagggggaggtcgaaagcttatgactccatttaatcagttctgtacgtgcatggtgttctttttttttt
>NC_023052.1|-|1615783-1616028|51-71
gtatttctattcatctatgttcttgcatgtggagatgaaatgatgcggtgCAGCCAAGGATGACTTGCCGGcaagcccctttcctagaacctaagcatcatatttttagatggcttcacaattatgagtcttttgacttggggtttgattttatagcttcacttgtagggttaatcggcaagttgtctttggctacacctctgcctcatgttcacatgttagacctgtgatgatattagtattttc
>NC_023052.1|-|2081106-2081266|51-71
gcaaatcagataacaaaaaatgactgcacatgcatcaggtgtcccctagaGTTCCCCTGAACACTTCATTGgggactccttttaaccctactgaagtgtttgggggaactcctggagtcatttgatattactcatgagcgtcaccaggttgatcgatgtcg
>NC_023052.1|-|2081106-2081266|91-111
gcaaatcagataacaaaaaatgactgcacatgcatcaggtgtcccctagagttcccctgaacacttcattggggactccttttaaccctaCTGAAGTGTTTGGGGGAACTCctggagtcatttgatattactcatgagcgtcaccaggttgatcgatgtcg
>NC_023052.1|+|23942672-23942832|51-74
caacagttgtttctgttgttttgaacagtagaaatagctgatgtgtctgcTGCTTGGTGCATAAAACTACAGAAacaatacatgcttctgcagatttgtgcattaagctgcagaaacagttgcaaatcttactgataaataatcacaaattcctttacata
>NC_023052.1|+|23942672-23942832|88-111
caacagttgtttctgttgttttgaacagtagaaatagctgatgtgtctgctgcttggtgcataaaactacagaaacaatacatgcttCTGCAGATTTGTGCATTAAGCTGCagaaacagttgcaaatcttactgataaataatcacaaattcctttacata
>NC_023052.1|+|24627495-24627725|51-71
tttcctttaatccgtttgaaatgatgaacaaacagtcatcgtttgcagatGCAGCATCATCAAGATTCACAtgtatatatatatatatatatatatatatagatatagatatatgctaatggtggaaagatgtttatctttttgctttattgccttcatgagaatcttgatgatgctgcatcagcgataaatgactaatcatatatatctatttatgtataacaaagcaag
>NC_023052.1|+|24627495-24627725|161-181
tttcctttaatccgtttgaaatgatgaacaaacagtcatcgtttgcagatgcagcatcatcaagattcacatgtatatatatatatatatatatatatatagatatagatatatgctaatggtggaaagatgtttatctttttgctttattgccttcatgAGAATCTTGATGATGCTGCATcagcgataaatgactaatcatatatatctatttatgtataacaaagcaag
>NC_023052.1|-|24974723-24974909|116-137
gatagtttaattagttaattagtgtcagaggagggaaatgggtgatgctggtgacagaagatagagagcgcagatgatgatatgctctaatggagtttgtatatcactcctttgtGCTCTCTGTGCTTCTGTCATCAggccaattcagtccctcccctcactttcttgctctacctagctacttagc
>NC_023052.1|-|24974723-24974909|51-71
gatagtttaattagttaattagtgtcagaggagggaaatgggtgatgctgGTGACAGAAGATAGAGAGCGCagatgatgatatgctctaatggagtttgtatatcactcctttgtgctctctgtgcttctgtcatcaggccaattcagtccctcccctcactttcttgctctacctagctacttagc
>NC_023052.1|-|3041198-3041390|109-129
ctgcacgtatgggtttgaatcgaaggtcctctttgtgatcttccacagctttcttgaactgtcttgaattttccgatcgataccggtgcatgattaattcccaacacaATTCAAGAAAGCTGTGGAAAActactaagaggatttggtcatcaatctctcttttgatagagatcgacgagaagctagcttataa
>NC_023052.1|-|3041198-3041390|41-61
ctgcacgtatgggtttgaatcgaaggtcctctttgtgatcTTCCACAGCTTTCTTGAACTGtcttgaattttccgatcgataccggtgcatgattaattcccaacacaattcaagaaagctgtggaaaactactaagaggatttggtcatcaatctctcttttgatagagatcgacgagaagctagcttataa
>NC_023052.1|+|31488779-31488981|34-54
ggtctaaagaaatagcagccactgtttgcagttGGAGCACCATCAAGATTCACAaactattagggttagtgagtggagataatggtggctattttattttttttggccccttgcttcacttcaaattgctctttgttttggaatcttgatgatgctgcagcagcgataagtggctaaattatacaccctttgctcccacaagg
>NC_023052.1|+|31488779-31488981|139-160
ggtctaaagaaatagcagccactgtttgcagttggagcaccatcaagattcacaaactattagggttagtgagtggagataatggtggctattttattttttttggccccttgcttcacttcaaattgctctttgtttTGGAATCTTGATGATGCTGCAGcagcgataagtggctaaattatacaccctttgctcccacaagg
>NC_023052.1|+|3637017-3637199|112-134
ttattagtattattatttttttctcattctaattcttggaacattgaaattgacagaagagagtgagcacacagaggcagttgtataattgtatacatgttgcttttgcgtGCTCACTGCTCTTTCTGTCAGCTtccagtaccggaatctgacttggccctctcctccggtcagttttccatt
>NC_023052.1|+|3637017-3637199|51-70
ttattagtattattatttttttctcattctaattcttggaacattgaaatTGACAGAAGAGAGTGAGCACacagaggcagttgtataattgtatacatgttgcttttgcgtgctcactgctctttctgtcagcttccagtaccggaatctgacttggccctctcctccggtcagttttccatt
>NC_023052.1|-|4556996-4557114|25-45
gaagaggcagagagttggacgacgCAGCCAAGGATGACTTGCCGGagatgtttgtacattttcaatttcccggcaagttgcccttggctacattggcctctcttcttctcatgtaaggc
>NC_023052.1|-|4556996-4557114|72-92
gaagaggcagagagttggacgacgcagccaaggatgacttgccggagatgtttgtacattttcaatttcccGGCAAGTTGCCCTTGGCTACAttggcctctcttcttctcatgtaaggc
>NC_023052.1|+|9419284-9419461|113-134
tagctagggttagaaatatacaaaagcaatcgtcgttcactctccctcaagggcttctcttcgatccatatataacgtacatatgctcaaatgagtggtgatggatcgacgcTGAAGCCCTTAGGGCAGAGTGAtcgactccggctttctcattttcctttttcgagtgagtgtatct
>NC_023052.1|+|9419284-9419461|40-60
tagctagggttagaaatatacaaaagcaatcgtcgttcaCTCTCCCTCAAGGGCTTCTCTtcgatccatatataacgtacatatgctcaaatgagtggtgatggatcgacgctgaagcccttagggcagagtgatcgactccggctttctcattttcctttttcgagtgagtgtatct
>NC_023052.1|+|9419480-9419678|103-123
cgtgacgtgtgacaaagaaaccaaagcagtagagtcgttcactctccctcaagggcttcgccacaatccaaatcatgctgaacaggtgggtgggttgatgctGAAGTCCTTGGGGTTGAGTGAtcgacgcctgttttttaactcgctaatgacgatcgcagaagacaactcgaaggctagctatttaattcttcaactt
>NC_023052.1|+|9419480-9419678|41-61
cgtgacgtgtgacaaagaaaccaaagcagtagagtcgttcACTCTCCCTCAAGGGCTTCGCcacaatccaaatcatgctgaacaggtgggtgggttgatgctgaagtccttggggttgagtgatcgacgcctgttttttaactcgctaatgacgatcgcagaagacaactcgaaggctagctatttaattcttcaactt
>NC_023053.1|+|15996973-15997212|51-71
ttctatataactgtctctttttaaacaaacttatgcatattctttcatgtGCTGTAGAAAGGCCCCTCAACctcggaaacctcaccatggactgggaacgaagaaagtgggatctgatggttggcattgaaggtggcaagctgcagaagaaagatggcgttttcaaagttgaagggcctttctagagcactggaatccattcataatttagcttgaaatcccgaaacacaaggctttttg
>NC_023053.1|+|15996973-15997212|170-190
ttctatataactgtctctttttaaacaaacttatgcatattctttcatgtgctgtagaaaggcccctcaacctcggaaacctcaccatggactgggaacgaagaaagtgggatctgatggttggcattgaaggtggcaagctgcagaagaaagatggcgttttcaaagtTGAAGGGCCTTTCTAGAGCACtggaatccattcataatttagcttgaaatcccgaaacacaaggctttttg
>NC_023053.1|+|16164885-16165087|153-173
cttttaaaaaaaattatgcatattctttcatgtgctgtagataggcccttcaacctcggaaacctcaccatggactgggagcgaaggaagtgggatctgatggttggcattgtaggtggcaagctgcaaaagaaagatgacgttttcaaagtTGAAGGGCCTTTCTAGAGCACtggaatccattcatacttcagcttgaaatc
>NC_023053.1|+|16164885-16165087|34-54
cttttaaaaaaaattatgcatattctttcatgtGCTGTAGATAGGCCCTTCAACctcggaaacctcaccatggactgggagcgaaggaagtgggatctgatggttggcattgtaggtggcaagctgcaaaagaaagatgacgttttcaaagttgaagggcctttctagagcactggaatccattcatacttcagcttgaaatc
>NC_023053.1|+|18992442-18992602|113-133
gagcagagctgagatgtcgcatttatctgcatttgcacctgcaccttgctgtgctgttatctgggttgacgaggatcatcatgatgatcagcttcaaaactcgaaagcatgaAGGTGCAGCTGTATATGCAGGtgaatgccattttagccattttatgtgc
>NC_023053.1|+|18992442-18992602|28-48
gagcagagctgagatgtcgcatttatcTGCATTTGCACCTGCACCTTGctgtgctgttatctgggttgacgaggatcatcatgatgatcagcttcaaaactcgaaagcatgaaggtgcagctgtatatgcaggtgaatgccattttagccattttatgtgc
>NC_023053.1|+|21300333-21300531|51-71
ggagctgataagatctcatcaagagctagctgctgccaatatttgcggttGCGGCATCATCAAGATTCACAagctttagcaagggaattcattgaataggcctattcaaaagttccttccaaataatgggaatcttgatgatgctgcatcagcaaatatttgactacgattcataccacttttgaatttcaaatacaca
>NC_023053.1|+|22527240-22527438|52-71
atgatatatcatagaggttaatttcgtttgtcaagtatggagaatctgtaaAGCTCAGGAGGGATAGCGCCatgataatattcttttttaattaattaattaattccttgatcaattagcggcgctggcgctatctatcctgagttttccggattcttcttgctagttttggtgcagtttcagctttgactcctatatt
>NC_023053.1|-|625015-625206|46-69
aagtcaattgactagttgacataaagatgatgatgacaatgaattTTGTAGAGAAAGAGAAGAGAGCACaaactttttgctgaaagtagctttgattcgatgtgtatcggttcatagataatgagttttcaagtctattttaatagaatactaaaagttagctctaaaaatctaaccttactaattttaata
>NC_023054.1|+|15383333-15383502|33-53
ctgatactgttatcataagcaaagcagttttaGGGCACCTCTTACTTGGCATGcaatggtgatttattggtgcaataatcagcattatattggttaattcgatatcaatcccactgatatgccaaaggagagttgccctgtgactgcttcagcttaatatataatatcct
>NC_023054.1|+|15383333-15383502|120-140
ctgatactgttatcataagcaaagcagttttagggcacctcttacttggcatgcaatggtgatttattggtgcaataatcagcattatattggttaattcgatatcaatcccactgataTGCCAAAGGAGAGTTGCCCTGtgactgcttcagcttaatatataatatcct
>NC_023054.1|-|16703286-16703499|144-164
gattaatttacaagctgctttgagagttcttgattagtgcaggtggagagttccaaagggatcgcattgatctgatgataacattaaattaatcactcaaacgggttgattttattatatatatgatttctttcatttttagaTCATGCGATCCCTTCGGAATTccccatctatggctctaaatttttatatatacgttttctcttccaactgg
>NC_023054.1|-|16703286-16703499|51-72
gattaatttacaagctgctttgagagttcttgattagtgcaggtggagagTTCCAAAGGGATCGCATTGATCtgatgataacattaaattaatcactcaaacgggttgattttattatatatatgatttctttcatttttagatcatgcgatcccttcggaattccccatctatggctctaaatttttatatatacgttttctcttccaactgg
>NC_023054.1|-|17616652-17616795|34-54
tatgaagggcgattaaatgggagatagatagttCTGGGGAGTTGCACCCGGAGTaatttcttcagcttctttttagcgttttatatttaccccgagtcacagctccctggaccgatctatctcacatgcatatactttaaagct
>NC_023054.1|-|17616652-17616795|91-112
tatgaagggcgattaaatgggagatagatagttctggggagttgcacccggagtaatttcttcagcttctttttagcgttttatatttacCCCGAGTCACAGCTCCCTGGACcgatctatctcacatgcatatactttaaagct
>NC_023054.1|+|4490349-4490552|135-154
ttattccctttcacatccaccatcgaaagcaccgtttgcccagccatggccacagctttcttgaacttctttccttcttcttcttctctaattataggctactatttgatgtggctagctgcagctatcagaagTTCAAGAAATCTGTGGGAAGaaatggcaaataagggcttaatttctcctttcatctattagactattaca
>NC_023054.1|+|4850328-4850490|40-60
tggaggatgcacattatgttatcgggcaccactatcagaTGAAGCTGCCAGCATGATCTTaactttcctcctttgctcgaggaatgatacagatcatgcggcagtttcacctgttcgttggttgcacgaaattacgagtccagttatattttaattccatttc
>NC_023054.1|+|4850328-4850490|91-111
tggaggatgcacattatgttatcgggcaccactatcagatgaagctgccagcatgatcttaactttcctcctttgctcgaggaatgatacAGATCATGCGGCAGTTTCACCtgttcgttggttgcacgaaattacgagtccagttatattttaattccatttc
>NC_023054.1|-|5710547-5710720|49-69
tgataccaaagcagttgtatatatctttctttctctcatagttgagggGAATGCTGTCTGGTTCGAGACcattcatttgaagaatagaaaatcatctgaatgatctcggaccaggcttcattccccccaacaaggtgtgttttaccattcaattgcatgaacacaacaatcagt
>NC_023054.1|-|5710547-5710720|104-124
tgataccaaagcagttgtatatatctttctttctctcatagttgaggggaatgctgtctggttcgagaccattcatttgaagaatagaaaatcatctgaatgaTCTCGGACCAGGCTTCATTCCccccaacaaggtgtgttttaccattcaattgcatgaacacaacaatcagt
>NC_023054.1|-|5824704-5824980|112-133
accttttcgctctacttttttattattttgctttggtttggtctgtttacaaagtgagaaaatcactttcgttgttcgttgttagaaaaaaatatgatcaattatatttgtTTGGACAGAGAAATCACGGTCAtgagatgagttttctaatctgtactgtaatctgtatacggtgatggtgaatattgacgatggattctctttctaccgtgtttctctgcccaatcagatatatttgatcttcattccatttctgtagtcattaattgtttattac
>NC_023054.1|-|5824704-5824980|207-227
accttttcgctctacttttttattattttgctttggtttggtctgtttacaaagtgagaaaatcactttcgttgttcgttgttagaaaaaaatatgatcaattatatttgtttggacagagaaatcacggtcatgagatgagttttctaatctgtactgtaatctgtatacggtgatggtgaatattgacgatggattctctttctACCGTGTTTCTCTGCCCAATCagatatatttgatcttcattccatttctgtagtcattaattgtttattac
>NW_006257073.1|+|2541202-2541418|42-62
agtctcatgttacaaatggaggggagctttttgttttgaggGGAATGTTGTCTGGCTCGAGGacactgcttgttgatccattaattttacgtattctctcatagatctagcatctgaatggtggataacaatatacggattcagcttatttggcgtcgtcggaccaggcttcattccccccaatatattgcttccatggcgttttatcgaggctgct
>NW_006257073.1|+|2541202-2541418|159-179
agtctcatgttacaaatggaggggagctttttgttttgaggggaatgttgtctggctcgaggacactgcttgttgatccattaattttacgtattctctcatagatctagcatctgaatggtggataacaatatacggattcagcttatttggcgtcgTCGGACCAGGCTTCATTCCCCccaatatattgcttccatggcgttttatcgaggctgct
>NW_006257081.1|+|105670-105877|145-165
taaagagaagggactagctccatggagagcaaaagcaccttcttggcgattggagaagtagacatggtgtgatattggttcggctcatcttaattaatagattaatatttcagcccttaaggttcttacatgtatatatctagaCGAGCCGAATCAATATCACTCttgtatgcttctttcttttgattttttaccatctctatataca
>NW_006257081.1|+|105670-105877|68-89
taaagagaagggactagctccatggagagcaaaagcaccttcttggcgattggagaagtagacatggTGTGATATTGGTTCGGCTCATCttaattaatagattaatatttcagcccttaaggttcttacatgtatatatctagacgagccgaatcaatatcactcttgtatgcttctttcttttgattttttaccatctctatataca
>NW_006257082.1|+|425816-425988|120-140
gttttgaagatgagaataatgtgttggagttgagaggaatggcggctggttcaaagcttcaaaagaaagtttcttaagaaataagaaacaagtatgaatctttctctctaaagatagctTTGGACCAGGCTTCATTCCTCtcaaaattaaacacctatctattattaaatggt
>NW_006257082.1|+|426052-426206|98-118
atttgttttattgagttattgagagggttaggtttgagaggaatgttgtctggttcaagatcatggaggaagaataaatatctgaaccctaaatgatTCTTGGACCAGGCTTCATTCCactcaaccaactcctctttgctgcacctttgttttac
>NW_006257082.1|+|611034-611199|115-136
tccgaatatgagaaaagtatgttggagttgagaggaatggcggctggttcaaggcttcaaaagagagtttcttaagaaataagaaacaattattaatctctctctaaagatagcTTTGGACCAGGCTTCCTTCCTCtcaaaattaaacacctatctattattaaat
>NW_006257082.1|+|611276-611415|88-108
attgagttattgtgaggattaagttgagaggaatgttgtctgactcaagatcatggaggaagaataaatatatgagccctaaattatTCTTGGACCAGGCTTCATTCCactaaaccaactctttttttcctttttttttt
>NW_006257099.1|+|323592-323731|81-101
ttttgtgcagctttgaatttgcttgttgattgtcatctaatcattttctttttcatcctagaatttgaatgattatatggTTAGATGACCATCAACAAACAtattcatggtattgcatgcattggattttttttttgctt
>NW_006257100.1|+|206452-206619|38-55
accaaagaagatctgggaagctgttcttttgaggggaCTGTTGTCTGGTTCAAGGccatcaattaattgtaactttgattcatgtgtgtgtgtctgtgtgtatatacatatatgttctcggaccaggcttcattccccttaattactgcttccattatttgagtgctg
>NW_006257100.1|+|206452-206619|116-136
accaaagaagatctgggaagctgttcttttgaggggactgttgtctggttcaaggccatcaattaattgtaactttgattcatgtgtgtgtgtctgtgtgtatatacatatatgtTCTCGGACCAGGCTTCATTCCccttaattactgcttccattatttgagtgctg
>NW_006257101.1|+|178197-178374|51-71
aattgaatatcttgttgttaagcggtaagtgttgaaatttaaaacggagaTGTTGGAACGGCTCAATCAAAtcaaatatcctatgaaatcaattgggtcctttaatttgattgagccgtgccaatatctcctctcgtcttctttcgcttcatcaacttttctccagtttggttttgat
>NW_006257101.1|+|178197-178374|108-128
aattgaatatcttgttgttaagcggtaagtgttgaaatttaaaacggagatgttggaacggctcaatcaaatcaaatatcctatgaaatcaattgggtcctttaattTGATTGAGCCGTGCCAATATCtcctctcgtcttctttcgcttcatcaacttttctccagtttggttttgat
>NW_006257111.1|-|292132-292273|31-50
gtttatcaggggccttgttgcagagtcattTTGGCATTCTGTCCACCTCCgttaattcttttcttttttgcccacttgaaatcttagatttggaggtggctagcatgcctaacaggctctgtgaatttctctctgagaaaca
>NW_006257117.1|+|326395-326618|113-134
tttagagaaactcctcctctccatttgcatttctttattagttgtatgtaagaattggatggaactaaacagattaactactaaatagtaagatcgaaatattctttttctgTTTAGTTTCCTCCAATATCTTAtctccaacttctaaactatacaacgcaaaaataaagttctaagtaattggaggaccaaaacagacatgtccgttaaaacattctgtttat
>NW_006257117.1|+|326395-326618|51-71
tttagagaaactcctcctctccatttgcatttctttattagttgtatgtaAGAATTGGATGGAACTAAACAgattaactactaaatagtaagatcgaaatattctttttctgtttagtttcctccaatatcttatctccaacttctaaactatacaacgcaaaaataaagttctaagtaattggaggaccaaaacagacatgtccgttaaaacattctgtttat
>NW_006257121.1|+|85073-85303|50-73
catggtataatctgagagattaaatatatatgtaaggattctcatgtgcAGACGTTCGCACTTTTTAAAATGCagatttatgttagttcatgctaattagctcaaatttaacattcttattcatgttaattagctcaaagttaacattttcatatctgcattttaaaacgtgcggatgtctgcactaaagaatgattatatatatgtttctaagttttaacaaaatttaat
>NW_006257121.1|+|85073-85303|160-183
catggtataatctgagagattaaatatatatgtaaggattctcatgtgcagacgttcgcactttttaaaatgcagatttatgttagttcatgctaattagctcaaatttaacattcttattcatgttaattagctcaaagttaacattttcatatctgcATTTTAAAACGTGCGGATGTCTGCactaaagaatgattatatatatgtttctaagttttaacaaaatttaat
>NW_006257130.1|+|244078-244294|40-60
agctgatgaatgatgattcagttaccggcggtctctaatTCGCTTGGTGCAGGTCGGGAActgattggctagttttttttttgaaattttttgacagcgaggtggcgtgttgtaattggtcgtaacgtttaaattaatgattgaaaaaatgcgaattggatcccgccttgcatcaactgaatcggagaccgaggtgagagattggatggatatttac
>NW_006257130.1|+|244078-244294|162-182
agctgatgaatgatgattcagttaccggcggtctctaattcgcttggtgcaggtcgggaactgattggctagttttttttttgaaattttttgacagcgaggtggcgtgttgtaattggtcgtaacgtttaaattaatgattgaaaaaatgcgaattggatCCCGCCTTGCATCAACTGAATcggagaccgaggtgagagattggatggatatttac
>NW_006257132.1|-|312931-313117|132-155
tcacacgagcctctcgtttctgttgaaaattgattaaaaaaaagttgaaaagtcaaattcaaagacatcatttgaattcaaatgggaggtggccgagaactttgaaaagtaattggaagtggccaaaactaTTTTGAATGTTGAATGGTGGCTATtgaatgttgaaaaaatagattgattttaggca
