# Supplementary material for: AmiR-P3: An AI-based microRNA prediction pipeline in plants
Source: PLoS One. 2024 Aug 1;19(8):e0308016. doi: 10.1371/journal.pone.0308016 (PMC11293646; doi:10.1371/journal.pone.0308016)
Supplement: S1 File — The compiled positive and negative datasets employed to train and test the implemented classification model. (ZIP) [file pone.0308016.s004.zip › S1_File/G.max/G.ma_Negative.txt]

>NC_016088.4|+|10724858-10725050|143-163
caacacaataaccctctctagcatgattcaatgtaggattatgtttccattccacgtgttggtctccccatacagctccacatactttattttgcagctctttcatttttgtttcttgcaaacacactaaactaaggtcctcTCTTATGATAAGATCTTTGGCcaccttccattttaccctactccctaagcc
>NC_016088.4|-|10858013-10858145|24-47
aagacatgcagaatataaagcttCTCTTAGAGTGTATAATGTGAGAGacttaactcaaccccaaaagctagctcaaggggtgagggttgcccctcacttatctattctaatatgggattacttttagccaaat
>NC_016088.4|+|11264054-11264264|160-183
ttcgctgtttttctctgtttttgtggttttcgtgcggcattgtctcgggttcgttggttcattgtgaacggttaggtgcggtgaaggtgaaggtgcattgcggtggtcggcggcggcaaacgaggtacgcagaaagtggtggctgtgtcgcaaacatacAGATTACTTACGGATCAAGTTGATccgtaagaaaagtaactatttttaaaat
>NC_016088.4|-|11264192-11264465|221-244
tattgaacgcatcggaacaatcaacatgtgattcattcgcaccacatgcttcttcattttcataatccatatccgcttgtttagacattatttcatacatccactcatcttcgtccatctaaccaactcaaacaaaaaatgaccatacaaacaaattaataatttttttaaaaaatggaaactaaattcaaaaaacatttcattttaaaaatagttacttTTCTTACGGATCAACTTGATCCGTaagtaatctgtatgtttgcgacacagccac
>NC_016088.4|-|11442471-11442633|115-133
cccctaataaatgataaaatgaatttcaaccgatcatttgtgttgtaatatcttttaatcattgttaaaacaaaatctaacagatcgttcacgctgtaacctcggttaaaccaaAAAAATAAAAATAATAAGAaaataatcaaaatatcttgaaagaaataat
>NC_016088.4|+|11750990-11751101|62-82
gaggacccgctccttgatgttgattctccagaggatattatgtcagcatctgagacagactCTACAGAGGAGAGTTGCCCTGgaaggacaacaaatagtgacgactcttcat
>NC_016088.4|-|11778242-11778435|135-156
tcgagtaagatattgaagatgatgaacatcttggaactaactcatcttgagtgcaatcaaatgaatacaatcagatgaagctacatttgtgtctaaaggtgtgttgtaagattttgtatctttatcaataaaggTAGGACAAGTGGGTTTGTTGCAtgtatcaattacaatgttagaagagtttggagacaatt
>NC_016088.4|-|11800684-11800874|34-52
acaagaacataagaaaaataaagggaaaccaacAAAGGAGGATGTCATGATAaaacattgcacaagattaaatggcctaactctcaaaaaatagtccccagtggagtcgccaactgtcgcaacctacccttcggtgggagggcgacgcgtgactcgcgggtgcgtgttccaagaaaggaatacgtgcggag
>NC_016088.4|-|1211758-1211892|26-48
tttcaaacttattattttggagtgtATTGTTTTACATATTCCACCATGatcataagcaaaatattcacctggtgctcaggcatttgcatgccctttgacggaaagcagggacacgtccacgtggccaactccctt
>NC_016088.4|-|1291112-1291263|31-51
taaacatccgtgattaatttgtgagcaccaTCTTTTAAAGAAATTAAAATGgtaccttttccttggatttgcaccttggaagaatctccaaaagaaacatttcctttcaccttcttatcaagttccacaaatttctctttgcatccacacat
>NC_016088.4|+|13341044-13341179|86-106
tgttgggttactccaacctctcccaatttcagagctcgtttgggacaatatatccattgattttatcaccgggttgcccctttcaCAAGGGTATGATGTGATTCTCgttgtggtcaatcatctttctaaatatgct
>NC_016088.4|+|14345247-14345378|27-48
cactagagccatgaacaaaaggctccAAGCGGATTGGGCTAGAGCTGCtgaagaaggccctagggttctcatgaacctcagggtagatttctgagcccatgggccaagtttgggtccaattctctttgtaca
>NC_016088.4|-|1439303-1439443|27-50
ttacggatcaagttgatccgtatcaaTCTTACGGATCAACTTGATCCGTAtgatttacggaatactctcacatacacccataacaaatacaaaaaaaggataggagcagttttggtatttttggagcagttttggtatttt
>NC_016088.4|-|1439318-1439469|26-49
ttaatttgtattgttctgtaaaaggCTTACGGATCAAGTTGATCCGTATcaatcttacggatcaacttgatccgtatgatttacggaatactctcacatacacccataacaaatacaaaaaaaggataggagcagttttggtatttttggag
>NC_016088.4|-|14918398-14918530|86-106
aaccaattatcagacttatcaaggtaatccttgtggcgtctaccctgacttatcttccttcatcggaagtggcgtcattcaaaatCTCCGTAGCCTGTATCAAACGatccgcctcgtaaggttcacatcacat
>NC_016088.4|+|14931685-14931833|81-101
gatgggcaaatggaagttgttaataggactttgggaactttgcttaggaaagttttgaggaagaacttaaaaacttgggaAGCTTGTGATGAGAATCATGAaactggccaaatacaggctaaaggcccaagtggagaaggacgaaggcc
>NC_016088.4|-|14931737-14932031|245-265
ccttcgcccttctccacttgggcctttagcctgtatatggccaatttcaggattctcatcattccctccttcttggaaaacatttgtcctcaaatgtccaggatcatcaccgggttcaagtaccacttccttccttttcttgttggcttgcttggcatagctttcattcttctttgcaatttgctccttctccacttgggccttcgtccttctccacttgggcctttagcctgtatttggccagTTTCATGATTCTCATCACAAGcttcccaagtttttaagttcttcctcaaaa
>NC_016088.4|+|15376157-15376318|113-133
ggaaactctggacttttctcctattcttcttgttggcatttatgtgcagttgatagtggattcaggctagaagagcagtttttgtgggagaatttctagtagtagagattgtTTCATTTTTAAAATAAAAAATatatataataagagaaaacagactataaa
>NC_016088.4|-|15505361-15505577|31-54
gagtattgagttagagtctatgatagcctaAACCTCTTAGAATGTGGGTTTGGGcctaactcaatcccaaaagctagctcatagggtgagggttgcccctcattcatatactttatcttgggcttatctctagccaatgtaggactgagtttttcccaataaaacccaaaattgtaagatgatatttagtgcttatgatagcgattgttgttgggtt
>NC_016088.4|+|15519073-15519302|179-200
gtgtcaagtaaaaactccctttggaatatcacctatgatgttgtcaatagaaaggtccttagatgcttttcactccttaagaagactattgtgttgtagtgagtgtcctttaaaagggttattgatgcaatcctccctaggaagggaccaatcactagaaccatgagcaagaggctccAAGAAGATTGGGCTAGAGCTGCtgaagaaggccctagggttctcatgaacct
>NC_016088.4|+|15681996-15682209|41-61
gaaagcttggacaactttggagacaattttccttataggcCAGAGTTGGTGAGGTTCAAATattcaagcttgccaaattgctatacatggattctggtattgtgccattctagttattatgatagatgtcaaggtttgtcaagttatggtactcaagtatgaaactaggcaatccgccagtgaagacattgagatctaaagcaagatgagttaa
>NC_016088.4|-|15834658-15834811|23-44
tatccattcgcggatatggcgtATCTTTGCTTGGTACCGGACGTcgtcattcccctaaaattcaaggtacctgatttcgacaagtacaaagggacgacttgtcctaagaaccatctcaagatgtattgtcacaagatgggggcgcattctaggg
>NC_016088.4|+|16073852-16074015|88-111
cactatcttttggaacttcaaatcatgagtcactacagaatattgtcagtcaagcccttgttctctctctctctctcttgaagtgatTTCTTAGAATGTGTGTTTGGGCCTaactcaaccccaaaagttagctcaaggggtgagggttgaccctcactatatac
>NC_016088.4|+|16262152-16262403|190-213
attggtgttgaatagcccaggcattttgagggtggtgttctccctccatgtcagcattatcgaggtaagcaatttttcctcttcgattgccagcgtttttatttaatccgtaattgttttataggtgatctataaaagcttgttagcagaagtgaagattacggatcaacgtgatccgtaagatggttgATGAAACTTACGGATCAAGTTGATccataagtttcatctttaatttttaaaattgggaaatat
>NC_016088.4|-|164757-164903|102-122
aaagtgcttaataaatctgaagttaagcccatcaggcccagggcttttatcattgccacaactccacacagcacaagtgatctcctcttcattaaaaggctCAACCATGCTATCCCTTTGAAgatcagataaagcattgaagtgaac
>NC_016088.4|-|16598236-16598381|93-116
ataattaaaaataatatttaattccaaggactgtgcttacatcagcaccgtctttgaaagtaggcattctaagacgttgctgacgtcaacacCGTCTTTGAAAATAGGCATTCTAAgcaccatatttgaaagtttttcactttcaa
>NC_016088.4|-|16721703-16721979|26-49
acggatcaagttgatccgtagaagaCTTACGGATCAAGTTGATCCGTAGaagacttacggatcaagttgatccgtaactcttttgcagatcaactggatctgtaacaatcaacttgatccgcagctttaaaatcaacatgcaaatcaagttgatccataattttttacggatcaagttgatctgcacgatctacggtacaccagaacgcacaccctacacaaatgtgtacctcgtataccgccaatgaccaccgcaacagtgaacaccggtaccttc
>NC_016088.4|+|16918784-16918911|29-49
tcttctcaagtcttctttcctccattacATGAACTTTAAAATAGACATTctggtcaagtggctctttatcttcatgaaatagatcaaagctgattttctgatcttctatgcccatttgcaacatcttc
>NC_016088.4|+|17294130-17294391|26-46
caacaatgtcaagtaacgacagcctGTACTTGTTTGTTTTGTAGGTactatctataaaaaaaaaataccaaattacatgcattgaataatttcattgcatcaggatgaatccaaaaaatatcacgtacaatatcttcatccttaaatctatgtgaatgaatatactgatcccattcaagaagcttcattagttattgcatttcaatattactgcctcttatggaagaacgatatgaatttcttgcattgtagacttgcttga
>NC_016088.4|-|17307062-17307279|40-58
atatacacaagaacataagaaaaattaagggaaaccaacAAAGGAGGATGTCATGATAaaacattgcacaagattaaatggcctaactctcaaaaaatagtccccagtggagtcgccaactgtcgcaacctacccttcggcgggagggcgacgcgtgactcgcgggtgcgtcttccaagaaaggaatacgcacggagtcgccaccaacgtttatttga
>NC_016088.4|-|17607827-17607988|113-132
gcagcgagctcgacaaatcttgattacattctgctgttgagacgttcttccatttcacgaagggaagcttgattgtgtgtgttctctgccattgcttgatcaccaaggaaggAACAGGCTCTGATACCAATTgatgtagaagaactaggaactcagctatgg
>NC_016088.4|+|17623704-17623850|25-48
acgaatcaacttgatccgtatcaaCCTTACAGATCAAGTTGATCTGTAtgatttacggaccaccctcacgcacacccatcacaaatgagaagaaagcgcaggggcagttttgacatttttaaaaaatgctgggtgcacctagcaaca
>NC_016088.4|+|17790369-17790565|31-49
acacaataacataaggaaaataaaggaaaaCCAACAAAGGAGGATGTCAtgataaaacattgcacaagattaaatggcctaactctcaaaaaatagtccccagtggagtagccaactgtcgcaatctacccttcggcgggagggcgacacggggctcgcgggtgcgtgttccaagaaaggcctacgcgtggagtcgc
>NC_016088.4|-|17814179-17814399|40-61
atgacccttctaaattggttttctgggtagatgacccagCCTGGGTTGGTGACCCAGAAGAggtagatgatttcttcatggttggttctggaagagccagcctggctcctttgcctgtactccttcctccccgtagggagattcccgatgccttaggaggcattaccacttttctgtaagaattcacgggtaaggtagtcaggtagtgaatttgaggtgcc
>NC_016088.4|+|17894138-17894313|22-43
gaaccatgagcaagaggctccAAGAAGATTGGGCTAGAGCTGCtgaagaaggccctagggttctcatgaaccttagggtagatttctgagcccatgggccaaggttgggtccaattatctttgtacatattagactaggatgtcattatatttggtccttgtatatagggctccat
>NC_016088.4|+|18288229-18288467|171-194
caacgacatcggtcatactaggacccatctttgtaatgttagaatacaacgtcagtgcctatataacaatagacgttataaaaaatgattcgacgatgcacatggtgaagaacccgtcgttgttgtggtccatttcaacgtcgggtacgcgaagacccatcgttgttgtgGTCCATTTCAACGTCGGGTACACGaaggctcgtcgttgttgtggtctagttcaacgtcgggtacgccta
>NC_016088.4|+|18288326-18288466|31-54
gcacatggtgaagaacccgtcgttgttgtgGTCCATTTCAACGTCGGGTACGCGaagacccatcgttgttgtggtccatttcaacgtcgggtacacgaaggctcgtcgttgttgtggtctagttcaacgtcgggtacgcct
>NC_016088.4|-|18575969-18576383|365-385
aattcagattgatcagatggatgcttcttctttaggagtttgatattgagagcagagacaagaatggagcagaaaacttggtggctggtcatttgagcaggattgagggacgtgactccctccttattaggaatgacttccttgatgagcatttgatgcaattgcattcatcatatgtcacacattggtttgtggatattgtaaatttcattattgcatctatagtccctgatcgaggccgtacccgaatcaaataaacatgaaaatgcagtaactaggaagtgatcctaggtcgtttcccaatgagcaatgataaaccaaatgttcataatatacttgcagtaacagtaacgattggggggggGGGGTTGTTTGTTTTGTAATTtaaggaacaaaacaagtaaactggaatacg
>NC_016088.4|-|18744391-18744574|33-53
ttctcaggtcttctttcctccatcacatgaacTTTAAAATAGACATTTTGGTCaggtggttctttatcttcataaaatagatcaaagctgattttctgatcttctatgcccatttgcaacatcttctttcccatatctactacaaagcttgcagtagacatgaatgggtggccaagaatgagag
>NC_016088.4|+|190618-190730|25-48
ttgttggaaaaaatccaagtcccaCATTGGCTAGAGATAAGACCAAGGtagaatatgtaaatagaagataaccctcaccttacgagctagctttttgggttgaggtaaaccca
>NC_016088.4|+|19290494-19290768|232-250
cccttctgcttcattatgataataaggttgccattctgactcccattgataatctgcaaaagaatagtccttttcaaattgagtttcttgttgttgcattgaatagccatcaccattagagttagcttgatatgtcatgaagtctgccaatacactttcaagatcaggagctcttcttttctcatgataattgtacatggtcgactcctgcctccagtcggatttatttatAGAATAAAAATAATAACTAtcctggtaatgttctcctccagcaa
>NC_016088.4|+|2001758-2002191|31-51
tgttctcttcgtttctcttctttcaaccaaTTCATTTGTTGTGTTTGTGAGctcagtggttccaaactacatcttgggttatgctgtagttattgccttcactgccttgttcttcttgttctgtggatacttcttgaacagcaacgacattccccattattggcgttggatgaacaaaatttcgaccatgacgtacccttatgaggggctattgatgaaccagtaccagaccaatgatacctttgggtttgggtaacttgatggtgcacggattaccggtttagatatcttgaatagtctacatattgacactgatgaacgtaagaagaggacaattgtgcttacaatgtttggttgggctgtgctatatagggttttgttttacttggtccttcgttttgcatcaaaaaaccaaaggtcgtagtgaactatat
>NC_016088.4|+|2053649-2053875|31-49
tgtaagtataatgtcatccacgtatactaaGAGGATTGTGGTGATGTCTccattgaaacggaggaaaagtgaatgatctgcatttgattgctggaacccatgagaacataggaaactagagagcttcgtaaaccattgcctactggcctgcttgagcccataaagggaccgttggagacgacatacgagttggggattgtcaaccgaaagccctggtggtatctgca
>NC_016088.4|-|20864232-20864400|31-53
aatgtcatcgcctattcttccaagatggttTGGAAGGATCGATGTTGAATGTGtgtcgaaaaaggcttttttctagtagtgaaactgatgcaatcctaccccccaagggcattggatagaagactccaagaagattggaccagagttgcaagagaaggcccaaggattc
>NC_016088.4|+|21080644-21080878|46-64
aaacttgtaaatatttatttgtgtaattttcctgttccattaggcTCTTGATGTCTTTGAAGGTtacttcctcattgacatcttttgtcttaaatggactggccatgacaagtttatccctgttgtctttgacctttggtagttgatattgggttgtgggaggtaattacaattggattaactcaccatccttaatttgccaatttataatcacatatgttgttggatcacctat
>NC_016088.4|+|21274577-21274709|87-107
aaacaaagtggatgatcttggagatgacaaagagggatgaataggtgttgtgggtgcttcggatggttcgtggcggcgatgggcagCAACAGCGGCGGTGGAGGATGatccctttctcttcttcgatggttct
>NC_016088.4|-|21294376-21294581|160-178
ctttcaccggaatgtgggtgcaagccattggtctgtttgcttaaacgacctgtgctcctgagtttggacttccaaagaccgttcaataagagattactcgtcttgcacgttggtgggggtgccgtaaaacaacaagtaaagttcaaaacaaataagtttCAAAATAAAAATAATAAAAaaaagagttcaaaaagaaaaaaaagaaa
>NC_016088.4|-|21421449-21421580|25-46
ttccaacttggctcgcggtttcgaTAGAGAACGAAACCCTAGTCTGacctttcattttccttcgaggtaaccatggttctacacttgtttcttgttagtttcagcttgtctttgtatcttttctaactttgg
>NC_016088.4|+|2178528-2178792|217-240
tctgctgtttacaatcttaaaaatatatatatgtcaattaataaataaagatgtcaaagctaaattttgacaatggccaattaatccaccatagtgcatgcaaaccaaaatattgctcccaacaaatggaacaaaatggagtcaaagtttctcttaagatgtgagtttggacctaactcaaccctaaatgttagctcataggattatgattgtttcCTACTTATATACTCTATCTTGATCtaatctttaaccgatgtggaacttg
>NC_016088.4|-|21793786-21793960|111-132
cccacagccaccattagccaccacaaaccatagttgttctccattgaaaccccacactgagaggaacccttcaaccgaagcggaatcttccaacttggcttgcggtttcaGTAGAGAACGAAACCCTAATTTgacctttcattttctttcgaggtaaccattgttctatgcttgt
>NC_016088.4|+|21971604-21971794|90-111
gccaccaaaaaccgtcgttgttctccgttgcaaccccacaccgagaggaacccttcaaccaaagcggaatcttccaacttggctcgcgaTTTCAGTAGAGAACGAAACCCTagtctgacctttcattttcctttgaggtaaccatggttctacgcttgtttcttgttagtttcagcttgtctttgcatctt
>NC_016088.4|-|22011532-22011708|28-48
acctaggtttgtattagaaccaaaaatAAGAACAAAGCTACCTAATGAgtccctatgtacatgaatcatgaagatgttgggtgcatgagtgattttacaaaagagggttgcaacaacacattcatcatatcacttattttagggatttggtgcctaataatacctattttggacacc
>NC_016088.4|-|22030306-22030490|132-155
gaaaaaagcgattctatgacggtcaaataggggatacaacgacgtttttcgaacgtcgttgaatttgacgtcgtcaaagcttaaaaatttcaacgacgggtcccaaaacaccgtcttcaaaagtgagcaacTTTCAAAGACGGTGCTTACCTCAGcaaccgtctttgaaagtaggcattataaga
>NC_016088.4|-|22127500-22127644|30-51
tggcgactatccgttcgcggacatggcgaATCTTTGCTTGGTACCGGACATtgtcatccccccaaaattcaaggtacctgatttcgacaagtacaaagggacgacttgtcctaagaaccatctcaagatgtaatgtcgcaagatg
>NC_016088.4|+|22266199-22266346|102-123
agaaggaccacccccgacgaccgaggaaagaaggaaactcgatctcctcgaggagagattgagagctgttgaaggcttcgatgactatctgttcgcagacaTGACAGATCTTTGCTTGGTACCagatgttgtcatcctcccaaaattc
>NC_016088.4|+|22534852-22534967|70-91
ttcaaaacgaaaatgatgcaatcctccctaggaagggaccaatcactagaaccatgagcaagaggctccAAGAAGATTGGGCTAGAGCTGCtgaagaaggccctagggttctcatg
>NC_016088.4|-|22802959-22803225|151-172
caaatgggaggagttagatacaattttcacatatttcttacacaaaagttagtcgtattcatcgactaacacgagctattgttgtttgccgttcaacccccacaccaagaggaacactttaattagagcggaatcttcaaaactaatcttGATCATTTGGTAGAGAACGAAGcctccaatcttaccttcgcggttttcttcgaggtaaccatgattctaagcctgctgcttgttagtttaagcctctctttgcttctcttctaactt
>NC_016088.4|-|2284631-2284760|80-102
agacaggagacataggtgctaagagagacgttaagcacgaaagtcagaactcgcgcttagcgcgcaacagaaaacagaaCCCGCTAAGCGAGAGGAGCCCGCtaagcgcgcgatccaacagaagcaccaa
>NC_016088.4|-|23410455-23410594|31-52
ccagagccatgagcaagaggctccaagatgATTGGGCTAGAGCTGCTGAAGAaggtcttagaattctcatgaacctcagagtagatttctgcgcccagaagccaaggttgggtccacttttctctgtaaatattagaata
>NC_016088.4|+|23598046-23598314|31-49
tacaaagaacgtaagaaaaataaagggaaaCCAATAAAGGAGGATGTCAcgataaaacattgcaccagattaaatggcctaactctcaaaaaaataatccccagtggagtcgccaactgtcgcaacctacccttcggcgggagggcgacgcgtgacttgcgggatgcgtgttccacgaaaggaatacgggcagagtcgccaccaacgtttatttgaggaaaacgtcggaaaaaccggaaaagacgcgatctacgaacttttaagtgaaa
>NC_016088.4|-|23685804-23686098|31-51
ttatgagctttctgtgtttccttgtgtactCTGATGTGTTGTGTTTGTTTTgtttgattagaggtgtactctattgtgttggtatatttttattttatttttttttcttcaaagttttgtttcttgcgtgacataggaagtaatggctgcgagaaatgagcgagaacgacttcttaccgaggccttgaacaacttggcgcgagttatggccaatcagggaggcggtggaggagcaactatgtaccatgggttagatcgctttcagaggaacaacccacctactttcaaagggggt
>NC_016088.4|-|23688192-23688355|101-124
aatcagaggaggagctctagagagcaccagagacgccaccattgctaacagagaacatttaagcaactacctcgagataagggatgagttactcacgcttGGGGATTAGAATGAACATGTGTAGggatccctagaggatcaatttttgggttattttggggtgt
>NC_016088.4|-|2401983-2402100|29-52
ccatttaatgggtctaaggtaggctctgATACTATCTTAGAATGTGGGTTTGagcctaattcaaccccaaaagctagctcatgggatgaggattatcccccacttatatattctatct
>NC_016088.4|+|2402055-2402225|118-141
cacattctaagatagtatcagagcctaccttagacccattaaatgggccacctaccatgtcatccacacaccaagcccaaaagtgttgggcgtgaggtggtaaacccaaaccccacaTATAGGCTAGAGATAAGGCAAAGAgagaatatataagtgggggacaaccctcac
>NC_016088.4|+|24496840-24497030|90-111
gagcacaaaatttcatgctcttctcttcctctctgatgcaatcctccctaggaagggaccaatcactagaaccatgagcaagaggctccAAGAAGATTGGGCTAGAGCTGCtgaagaaggccctagggttctcatgaaccttagggtagatttctgagcccatgggccaaggttgggtccaattatctttg
>NC_016088.4|-|24544804-24544953|25-46
gactatctgttcgcagacatgacaGATCTTTGCTTGGTACCAGATGtcgtcatccccccaaaattcaaagtgcccgattttgacaagtataaagggacgacttgtcctaaaatccatctcaagatgtattgtcacaagatgggggcacac
>NC_016088.4|-|24731964-24732131|121-139
gtgccagctccctcatctcccgctgcgccgcgatgaagaatttgaagcaacgagaaacaatgcgagaatgagagagaaaggggcttacgtacgctgcccgataaaagagaaagccataaaTTAAATAAAAATAATAACCatttaagacgatgtttccaagaccgtctt
>NC_016088.4|+|24750558-24750756|31-51
aatcaaattatctttgaatatcaaccggaaATCTTGAACTTCTTATACCTGctgacgtgctcgttgaagctcttgctctaattgcacaagctttactcggctgctctccaactgttgtacatacgcctattttaaaccaaaacctaaagatgaatcaaatatgttccacttaaaatcttaaacccactaaattaaagct
>NC_016088.4|+|25036289-25036407|31-51
cttcttctcaagtcttctttcctccatcacATGAACTTTAAAATAGACATTccagccaggtggctctttatattcatgaaatagatcaaagctgattttctgatcttctatgcccattt
>NC_016088.4|-|25061221-25061425|49-72
atttcaaaaaaatatagcctgttatggatcaagttgatccgcaaacaaCTTACGGATCAAGTTGATCCGCAAcaaacttgtggatcaagttgatccgcagaagacttacaaatcaacttgatccgtaacaatcagcttgatccgcaactttaaaatcaacatgcggatcaagttgatccgtaaatcttttacggatcaagttgat
>NC_016088.4|-|25178206-25178335|85-105
ggtgtcacctgaagtcagaagaaggaggatgctgaagctgacagagtattgcaagatgctagcaaagaggaaggagaggatacaAAGAGGGAAGAAGATGATGAGgggaagaagaagaatgatgaggtct
>NC_016088.4|-|25275824-25275956|24-47
acttacggatcaagttgatccggAACTTACGGATCAACTTGATCCGGaagccatccgtacgtccacgacgaacaaacaccatctgcgtacctcgtttgtcgccaccgaccaccacaaagcttgacgtcggaaa
>NC_016088.4|-|25275862-25275982|28-51
aaaacagcaaatacaaaaaataatacaCTTACGGATCAAGTTGATCCGGAActtacggatcaacttgatccggaagccatccgtacgtccacgacgaacaaacaccatctgcgtacctcgt
>NC_016088.4|+|25762633-25762807|125-145
atttgttaaaagtatccccaaattgttctctattccacaccttaagtctgttcttgagggcttttattttttcttttagaacataacctccccacccactctgctggttggatgtccagctctcCTCAACAGCTTTCTTGAACGAggtgtcatttaaccagcaatccatgattct
>NC_016088.4|+|25762727-25762915|31-51
cccactctgctggttggatgtccagctctcCTCAACAGCTTTCTTGAACGAggtgtcatttaaccagcaatccatgattctgaaaggcttagggccccaatcaatacttttagatcgaagtagtaccggacaatggtcagagaaattcctctccattgtgtagagttgatccaggccatctggaaagcc
>NC_016088.4|+|25762728-25762889|31-50
ccactctgctggttggatgtccagctctccTCAACAGCTTTCTTGAACGAggtgtcatttaaccagcaatccatgattctgaaaggcttagggccccaatcaatacttttagatcgaagtagtaccggacaatggtcagagaaattcctctccattgtgtag
>NC_016088.4|-|25929651-25929798|101-120
aataaaacccagattgccgaagcagaggaacaatttcctctagtatttgttattcaccttgatacgtcgggactgctcgtctaatgtgtaattttctgtcTGGTTCCTCATTCCAAACATgttctaaaacatgcttgggttgcatcca
>NC_016088.4|-|25991109-25991301|34-54
tctctctattagttaggaatgtgataactcactCCCCGTGTGTTGTTTGTTTTGgaatcctgtgatgatctcaaactttgtgttcgtgggagcagatgactaggtgaattgctttaaggaaccttgtgccgaaggacgtcgggacataatgctttgataggatgtaatattggggcatgagttttgtttaatt
>NC_016088.4|-|26099831-26099969|86-109
tctagagagcaccagagacgccaccattgctaacagagaacatttaagcgactacctcgaggtaagggatgaggtactcacgcttGGGGATTAGAATGAACATGTGTAGggatccctagatgatcaatttttgggttat
>NC_016088.4|+|26227151-26227352|141-164
tggaacttgcattttaactttcagtagtggctttattttaaaattagaaaggaccttttatctaccaagtttttctcgaaacttgatttctgtttctagactcgtaccttttgaatattcctttaattttaaagacacatCGTTCGAGTTATTTTATAATTCTGaatgtgttgggaatgatatcttgtctgatggtctttat
>NC_016088.4|-|26267778-26267924|102-122
cttcccaaccaaaactttaaaattctcagctacccctcaagtatctacatccagaagaagtaccaacaagaccactaccactgcattcttcttcaataaccAAAAGCAGCATCAAGATTCCTcacagccaggtaagttcttttcaga
>NC_016088.4|-|26692390-26692568|116-139
aaatagttttaactcgtcgcgtctcaaagtgattaaactcatcgggttcccacagtggatcccatcacaatactcattgcacattaactcgtcacccttaaaaggtcttatagttGTGTGATTATACGGTTCATAGCTCaaaactcaatgcacacaacatctcaatacacgtgtgatct
>NC_016088.4|-|26701129-26701348|161-181
ataactccagggagtatatcacgtctgaggaaaagactttgaaaccgttgtagagcccaaacaacattattcagacgttctccctccaaataggcaaaagcaatagagaatgtcatccttattggtgtcacaccaacaatatcaagtaatgatagcttgtACTTGTTTGTTTTGTAGGTATtatctatcaaaaatactaaattacaagcattggttaatt
>NC_016088.4|+|26743503-26743754|190-213
ttcaggtccaacccctaaaataatttttgcatgtagacactactcatggattgtacaatacccacgacctcacactcgtgtttaaaacatgtttaacacaattgcgctacaatttaacactgattcctaaataggaaacctacactttctctttaacactgcgcatcaacatttttctcaagataacacTGGTCGAGTTATTGTACAATTTATagcttacaacacaagtaatgtcacatcaagtgttaacca
>NC_016088.4|-|26963727-26963892|113-136
actcagttgtaatcaagagatgatgtgtctcttggagtgtgaaaatcttgaacacaagggtgaaggatcccaagctgtgttcaatttctgtaaagaatttacaaagatagtgGAAAATCTCAAGTGGGTTGCTTAAagactggacgtaggcacgggaagtggccga
>NC_016088.4|-|2756760-2756961|39-62
atgaaaacaacaatgcatttcatctttcatggagttggCATTCAATCAGAACATGACACGTGgcactcgtcatccaataagaacgtcaacatcacttgttaacggtcaacgtccaattgtagcctaggagattaacattacatgattttagaaaaataaaatttgtgaattaatttactgggagaccaaatctaaagttgga
>NC_016088.4|+|2756861-2757068|35-58
taacaagtgatgttgacgttcttattggatgacgAGTGCCACGTGTCATGTTCTGATTgaatgccaactccatgaaagatgaaatgcattgttgttttcattgaccaatcataacataatatgtgacagtcgtcatccaataaaaacgtgacacgtgacagtcaacatcacttgctaacggttaacgtccaaccgtgacctaggggct
>NC_016088.4|+|27616071-27616263|89-112
aaaatggtcatacaaaaaaattagtaatttaaaagaaaaaaggaaaataaatgaaaaaacaaatgcaaaaacatcaaataccaaaaatAATACACTTACGGATCAACTTGATccggaaattatggatcaacttgatccggaagtcatccaaacgtccgcgatgaacaaacaccatctgcgtacctcgtttgtc
>NC_016088.4|-|27616161-27616441|228-251
ccacctttcttccttaaaaatgccatttttttccggaaaatcttcttacctccattttcaaaaagctttgcttctcgttttctctttttcgtgcggcattgcctctggttcatgggggtagcagcggtgaaggtgaagtttccggcgtcaagctttgcggtggttggtggtcagtggcgacaaacgaggtacgcagatggtgtttgttcatcgcggacgtttggatgACTTCCGGATCAAGTTGATCCATAatttccggatcaagttgatccgtaagtgta
>NC_016088.4|-|27639643-27639779|86-107
ggaagaaagaaggaaactcgatctcatcgaggagaggttaagagctgttgaaggctttggcgactatccgttcgcggacatggcaGATCTTTGCTTGGTACCGGATGtcgtcatccccccaaaatttaaggtacctg
>NC_016088.4|+|27919074-27919206|87-107
aagattttagaaaagagatgatgatgagatatgagatgaatgatttgggcttgctacatcattttcttagaatagaaattcaccagAGGATGATGTAGTTTTTATTTgtcaaaagaaagatgttgaaaaaata
>NC_016088.4|+|27921167-27921376|52-72
ggtgtcctagatcagtggcttgggtcactccgcatctgggcaccgttaaaaTTAATGTTGAAGGGAGCTCTAgagggaatccaggaaattcaggatttggaggattgctcagagataatttgggtcaatagctagttggtttctcgggtttctgcggtttcactacaaacacttttgctgagttacaagctattcatcaaggcttgctct
>NC_016088.4|-|28623839-28624043|49-72
ccatataaatctgcaatccttatgggtcatacggattgtccgtatgacACATACGGATTGATGATCCGTATGggatttttccaaaaaaaatgtcatttttgtttgcgacattacttcaaacaataacatcaaactaatacgaacaacatccaaaacaacaacatccagcacccacaaaggaagaagaagaagcaccaacgaagtg
>NC_016088.4|-|28684822-28684974|96-119
tgttatcttatgttattatcctcagctaaacaaaaccattcctaagactacttgaccattggttaaaatgtattgtaaaatttctctccaaacttCTGAGCCAAGTCCAAAGTAGGAATactgcatcttcaaacaatttgttgccattaaaca
>NC_016088.4|-|28747696-28747827|83-106
aatacaacgtcagtggctataaaagaatagacgttataaaaaaggattcaacgacgcacatattagacaacccgtcgttgttTTGGTCCATTTCAACGTCGGGTTCgcaagactcgtcgttgttgttgtcca
>NC_016088.4|+|29122975-29123164|82-102
agatcggggtggtggaatgatgagacattttggtgggaaaaagattttagaaattatgcataagcatttttattaggctaaCATAAGTATGATGTGCAATCTatttgtgacaagtgcataccatgtaaacaagatagatctaaagtcatgtgccatggtttctatacacctttggttgtgcctaatcacc
>NC_016088.4|-|29129001-29129302|31-52
atccttgaatttaaattgatagactttgatAATTGGGCTAGAGCTGCTAAAGaaggctctggggttctcatgaacctcagggtagatttctgagcccatgggccaaggttgggtccactcttctttgtaaatattagaataggtttttccttcttttgggccttgtattttggcaattctagaagtatagggttttagccttgtattttagggcattttaagtagtctttgtagtagggacttttttttgtattttcatgtattttggcatggggtgagcttagctattatagggagggtgt
>NC_016088.4|-|29129169-29129298|27-48
ttgaatttaaattgatagactttgatAATTGGGCTAGAGCTGCTAAAGaaggctctggggttctcatgaacctcagggtagatttctgagcccatgggccaaggttgggtccactcttctttgtaaatat
>NC_016088.4|+|29198196-29198345|81-102
ttcccccaaaccaacatgacattatgatgcaatcctccctaggaagggaccaatcactagaaccatgagcaagaggctccAAGAAGATTGGGCTAGAGCTGCtgaagaaggccctagggttctcatcaaccttagggtagatttctgagc
>NC_016088.4|+|29205391-29205540|104-125
ggagtgtaggccttggggatcaccgggtttgagtgctcctttaagcctgatgtaatcctccctaggaagggaccaatcactagaaccataagcaagaggctccAAGAAGATTGGGCTAGAGCTGCtgaagaaggccctagggttctcatg
>NC_016088.4|+|29212960-29213056|21-42
aaccatgagcaagaggctccAAGAAGATTGGGCTAGAGCTGCtgaagaaggccctagggttctcatgaaccttagggtagatttctgagcccatggg
>NC_016088.4|+|2963909-2964040|84-107
tacaacgtcagtggctataaaagaacagacgttataaaaaaggattcaacgacgcacatattagacaacccgtcgttgttttgGTCCATTTCAACGTCGGGTTCGCAagacccgtcgttgttttgtttcctg
>NC_016088.4|-|29758548-29758652|57-78
aatcctccctaggaagggaccagtcactagagccatgagcaagaggctccacgaggATTGGGCTAGAGCTGCTGAAGAaggccctagggttctcatgaaccttat
>NC_016088.4|-|29859322-29859467|102-121
cacaaagaatgtgccttggataaaaagcttgaaaaggatgctttaatggaggaaaagaaagagagaaggggggagcacaaaattgaaggaataaaagagggAGAGAAGTGGAACTTTGAGGtgtgtctcataagactttcattcat
>NC_016088.4|-|29943496-29943669|131-152
aacacctcttccggaatgtttccggaaaatgtacttcttccggaaacattccagaagagggttcttccggatgacatcctccctaggaagggaccaatcactcgaaccatgagcaagaggctccaagaagATTGGGCTAGAGCTGCTGAAGAaggccctagggttctcatgaac
>NC_016088.4|-|30332947-30333123|116-137
accattgatccctcgtcaggccgaattaatccaagattcgtcctcatatcccttgatgcaatcctccctaggaagggaccagtcactagaaccatgagcaagaggctccaagaagATTGGGCTAGAGCTGCTGAAGAaggccctagggttctcatgaaccttagggtagatttctga
>NC_016088.4|+|31181229-31181404|125-143
tcatttgtgttgtaatctcgtttaatcactgttaaaacaaaatctaaccgatcattcacgctataacctcggttaaaccaaaaaaagcaaaataataataaaataatcaaaatatcttgaaaaaATAATAAAAATAATCAAAAtatctttgaataaaataatcaaaaaaatcaatc
>NC_016088.4|+|3137894-3138083|31-52
tctgacctgcagagcatgcaagacaaagacTGTTTCCATGTTGTTGATGCCTtgtaggcacctgtgcttgtgtaaggattgtgagggatttatcaatgtttgccctgtatgccaattgataaaaactgctagtgttgaggtatatctgtcttaacttacaatatttaaaacaagaacaggatataagtca
>NC_016088.4|-|31440685-31440779|51-72
ccctaggaagggaccaatcactagaaccatgagcaagaggctccaagaagATTGGGCTAGAGCTGCTGAAGAaggccttagggttctcatgaacc
>NC_016088.4|-|31448089-31448252|26-47
accatgagcaagaggctccaagaagATTGGGCTAGAGCTGCTGAAGAaggccttagggttctcatgaaccttagggtagatttctgagcccatgggccaaggttgggtccaattatctttgtacatattagactaggatgtcattatatttggtccttgtatat
>NC_016088.4|+|31827394-31827581|28-49
ccccaagggtattggataaaagactccGGGAGGATTGGGCTAGAGCTGCtaaagaaggccctagggttctcatgaagctcagggtaggattgctagtatttggtgtcttctatccaatagcccctaagctacatgagaccannnnnnnnnnnnnnnnnnnnnnnnnnnnnnnnnnnnnnnnnnnnnnn
>NC_016088.4|+|32017195-32017384|90-110
agaaaacagagtggatgatcttggagatgacaaagaaggatggataggtgttgtgggtgcttcggatggtccgtggtggcgatgggcagCAGCAGCGGCGGTGGAGGATGatccctttctcttcttcgatggttctgccatttgatgaagtttcagtgaatttcaatcggtggaagtgaaagaggagtga
>NC_016088.4|+|32351387-32351542|107-128
cttcccttggatctccagcccaatctacttggagccttctatccaatgcccttgcggggtaggattgcatcaggactagtcactagagccatgaacaagaggctccAAGACGATTGGGCTAGAGCTGCtgaagaaggccctagggttctcatgaac
>NC_016088.4|+|32774510-32774641|25-46
ctagaaccatgagcaagaggctccAAGAAGATTGGGCTAGAGCTGCtgaagaaggccctagggttctcatgaaccttagggtagatttctgagcccatgggccaaggttgggtccaattatctttgtacata
>NC_016088.4|+|3278487-3278629|90-113
acgcaatcttggtctcccaattcagaattggacgttaactgtcacaaagaaatattgatcaccacgtgttacattcttattgaataatgACTGCCACGTGTCATGTTCTGATTggtcaatgacaacaacaatgcatttcattt
>NC_016088.4|-|3278524-3278628|25-48
aatgaaatgcattgttgttgtcatTGACCAATCAGAACATGACACGTGgcagtcattattcaataagaatgtaacacgtggtgatcaatatttctttgtgacagt
>NC_016088.4|+|32859088-32859252|115-135
atgagatccttcaaagaggcatagtgctgtaactctacaatgtcttggatcttcctattaagaccatgcaaaaaccttgccatggtggcctcttaagactcctcaatttgagccTTAATCAAGGAAATCTCCATCtctttgcaatattcatccacactcatattt
>NC_016088.4|+|32913687-32913942|44-65
tttaaaaaaccgatgttaattggcactaataacatcgatttttTAAAAAACCGATGTTAACTATCactaacaacatcgacaattaacatcagctttttaaaaaatcgatgttgttttagaagtttttttttaatatgctgtctgttttttcaataaaccctaaattaacctgcaaattttaaaaccagaccacacaacatataattttcattctgttttgaaacaacttttaccagaaattccatgagaaatttac
>NC_016088.4|+|33096971-33097156|130-151
tcacagcacaaccaatattcttatccacagaaggaccacccctggcgaccgaagaaagaaggaaactcgatctcctcgaggagagattgaggactgttgaaggctttggtgactatccattcgcggacaTGACAGATCTTTGCTTGGTACCggatgttgttatccccccaaaattcaaggtgccag
>NC_016088.4|+|33097006-33097197|81-102
ccacccctggcgaccgaagaaagaaggaaactcgatctcctcgaggagagattgaggactgttgaaggctttggtgactaTCCATTCGCGGACATGACAGATctttgcttggtaccggatgttgttatccccccaaaattcaaggtgccagacttcgacaagtataaagggacgacttgtcccaagaaccat
>NC_016088.4|-|33326452-33326601|26-49
gtcgcccttaaagggtcttacaattGTGTGATTGTACAGTTCATAATTCacaactcaatacacacatctcatctcaatacacatgtatttcatcatccgtcacatgttcaatttatcacatactcacagtttgaatcatcatttcacaac
>NC_016088.4|+|33538974-33539169|39-62
aaagacggttaatagacaataaacgtcttttaatgtcgATTCTGACACAGCATTCAAAGACGgttattaactaataaccgtctgtgaatgtcaaagtagacacaacaatcaaagacggttattaactaataactgtctttgaatgtcgaagcagacacaacaatcaaagatggttattagctaataaccgtctttg
>NC_016088.4|+|339255-339572|253-273
taagatgaatgaagggttgaattcggggaaagttgagaatggggccaaattgagggtttatttaaaggaagatttgccgaggaggcttcactattcggcaagtgatcggattccgcccataattggtttggctgatgagggttttaaggttgagcagaaccgaacgggggagaaggagtgtggcggtgcacatggttatgacaacgcgtttttctccatgaggactatatttattggacatggtcctaggttTGCTAGAGGGAAGAAGATACCctcctttgagaatgttgagatttataatttggttacttccattct
>NC_016088.4|-|34035708-34035851|93-113
cttctactattgaactgcccatagctattaggaaaggaaccagatcctgcactcaaaactcaaaaaaggctaccacaaaccatcccatttccCAATATGTTTCTTATAAAAATatttcccagaatcacagagcctttacctcta
>NC_016088.4|-|34231448-34231613|118-141
attcaaagagatctgcctaagagaccgaaggtctcttaagttgtaaggttatttgaacacaagggaagggttgtccctgtgtggttcagactttgtaaaaggttttttacaagatagTGTAAATCTCAAGTGGGTTGCTTAggggctgtacgtaggcacagggcgt
>NC_016088.4|+|34283896-34283987|24-42
aagattggcaagaagcttgagacATTGCATGTCTTTGAAGGAgagttgctccagaaaatcaaaggtattataatagtatgtataactttaca
>NC_016088.4|-|34321113-34321349|170-190
catgcttgcaagtaagtggtgtgaaataagaaatctttgtgaaccccttacatgttcaaaaccaataatctcgtaagatcttgcaaagtttccatatcagctcatcagtaaaagcatccacacgttgattgaaaacgatccatcaactttagtgccagccttgatataaTACATCAAAAGCACTTAAGGAtatgctaccatgtattggaaagcatggttggcaaagcaaaagaccat
>NC_016088.4|+|34436827-34437089|215-233
aaatttttcactggtaatcaattacaggtttctggtaatcgattacacaattatattttgaaggttcatgacttttgaatttgaatttcaagagttctgttgctggtaatcgattacaggttcaaaattcaaattcaaaaccctttttaacgactatttttcaaaattgtcttttggtaatcgattacactccctagtaatcgattaccagtgcCTTGGATGTCTTTGAAACActttgttttgaggcaaggcttgatctttag
>NC_016088.4|+|34582847-34582993|31-52
caatcactagaaccatgagcaagaggctccAAGAAGATTGGGCTAGAGCTGCtgaagaaggccctagggttctcatgaaccttagggtagatttctgagcccatgggccaaggttgggtccaattatctttgtacatattagactag
>NC_016088.4|-|34990797-34990933|31-52
ggaatcttccaacttggcttgcagttccgcTAGAGAACGAAACCCTAATCTGacctttcgttttctttcgaggtaaccatggttctatgcttgtttcttgttagtttcatcttgtctttgcatcttttctgactttg
>NC_016088.4|-|35233471-35233623|102-123
aacagatttgaggtcaaatcctcttcaaggggaaggggatgatgcaatcctccctaggaagggaccaatcactagaaccatgagcaagaggctccaagaagATTGGGCTAGAGCTGCTGAAGAaggccctagggttctcatgaaccttagggt
>NC_016088.4|-|35240879-35241047|31-52
ctagaaccatgagcaagaggctccaagaagATTGGGCTAGAGCTGCTGAAGAaggccctagggttctcatgaaccttagggtagatttctgagcccatgggccaaggttgggtccaattatctttgtacatattagactaggatgtcattatatttggtccttgtatat
>NC_016088.4|+|35279681-35279862|141-161
agaattcttttgtatcccgattcacaaagtatcaaaggtttaacagcctgagatctttgtcttaacacattggagggtacatcctttgtggtacaagtagagggtacatctacttgggtttgactgagaacaagagagggTACATTTTTTTGGATCAGTTCtagtggagggtatatccacta
>NC_016088.4|-|3541322-3541455|31-49
ttcagtgaaaataaaaacaggaaacaatccGAAAATAAAAATAATAAATtttcgttttcagtgtttttagttgagaatataaacttcatttcggataaaatgaaattgtggtgacaattaatgtaattttaaac
>NC_016088.4|-|35507414-35507612|31-51
gatggtccgtggtggcgatgggcagcagcaGCGGCGGTGGAGGATGATCCCtttctcttttttgatggttctgccatttgatgaagttttagtggatttcaatcggtgaaagtgaaagaggagtgaaaaagaggaagattgggctttacgggacgtgatttggtgaagatttgagtaagatacgaaggttggaagattt
>NC_016088.4|+|35587826-35588050|174-195
tatcacttttagaggactatatgtcctcgccatcagaggactgcacatcctcgcctgcagagggctgcacgccctcgcctttagaggactatatgtcctcgcctttagaggactatatgatgcaatcctccctaggaagggaccaatcactagaaccatgagcaagaggctccAAGAAGATTGGGCTAGAGCTGCtgaagaaggccttagggttctcatgaacct
>NC_016088.4|+|35595456-35595661|35-56
ggaccaatcactagaaccatgagcaagaggctccAAGAAGATTGGGCTAGAGCTGCtgaagaaggccctagggttctcatgaaccttagggtagatttctaagcccatgggccaaggttgggtccaattatctttgtacatattagactaggatgtcattatatttggtccttgtatatagggctccatattgtaggtagggtacc
>NC_016088.4|+|35641036-35641223|124-143
atctttatatagttgacagacactttacaaatacaatgctcatcttcgtgcatatattccctaccattaacttttccaaaaggacaattgagttcaccgaggccatccatcacaggaaatacaAGAATCTTGATGATGTACTGttaaaagatcatccatgaaagctataaaatacaatgacaatatga
>NC_016088.4|-|3603204-3603316|31-52
ctgagtttataccagcaagagaatggatggGGATTTGTTTTGAGTTTCTGATggaaagcacacaagaagggaatccgaagagcaaatatgagcacttttagatatatcaccat
>NC_016088.4|+|36087829-36087981|27-47
ccttccaaaggtgcatggtgagtatcTTTTCTAATTTATTAGAGAGTtgcatggaggtgtttatggatgatttcactgtttatggttcttcctttgatgcatgtttgggtagcctctctagagttcttgatcgatgcattgagactaaccttg
>NC_016088.4|+|36425945-36426060|23-44
aacatagagcacatcatcaatgCGTGCAATAATGTTGGATGCCAagctctcttgtacttgtgaaaagctctttagaatggatttcccaacatactagaaaaaagactgaacaattt
>NC_016088.4|-|36784340-36784469|24-44
agctgggcggcaacctcctccccTTTTTTCTTATAAAAAGGCAAaaggggttgttctaagggtccctgattcccctggctatgcatttcaggtgttttggatgaaaaaaattgtttccgcaaagaaaatt
>NC_016088.4|+|36858416-36858533|34-55
ggcgaagaggatatgttggtaagctgcccctccTCGGCACCATATGTAGAGGCAAcagaggaatcattggaaacaactttccaatccttcgaggtggtaagttgtgcctctgtggaaa
>NC_016088.4|+|36921478-36921766|31-49
acacaagaacataaggaaaataaagggaaaCCAACAAAGGAGGATGTCAtgataaaacattgcacaagattaaatggcctaactcaaaaaatagtccccactggagtcgccaactgtcgcaacctacccttcgatgggagggcgacgcatgactcgcgggtgcgtgttccaagaaaggaatatgtgcggagtcgccaccaacgtttatttgaggaaaacgtcagaaaaaccggaaaagacgtggtctaccaattttaagtgaaaggttcgggagttgtatttacgtacg
>NC_016088.4|-|37269793-37270015|31-51
tttttttgcgaaggtgcccaaaccataactTTGATGATGCTGCATATTTGCatatcttctatactgatttgaaacctcaaaccaagatgatccttgatgcctcaactggaggcactatgatgtccaagagttcggaggaagccattgtaatcattgactccatagcagccagtgattatcaaagtcatcaagatagagctccaactcaaagaaaaggtataat
>NC_016088.4|-|37269865-37270014|30-50
ttttttgcgaaggtgcccaaaccataactTTGATGATGCTGCATATTTGCatatcttctatactgatttgaaacctcaaaccaagatgatccttgatgcctcaactggaggcactatgatgtccaagagttcggaggaagccattgtaat
>NC_016088.4|-|37269940-37270054|70-90
ctgacgaacctctctttgagacatgggagagattcaaagtttttttgcgaaggtgcccaaaccataactTTGATGATGCTGCATATTTGCatatcttctatactgatttgaaacc
>NC_016088.4|+|3731308-3731496|81-99
atatgttgatttcaagcgtgaagaagatgcagttaggtgtgttctaacctcaatcttgtgtctgcttcgaatctacaaccCCAAGAAAAATAATAATGAaaaaaagggaagagtaagtttagcctgagattgataggttcagaatttagaataaactagaaataaacaagaattcaaaatacaagagag
>NC_016088.4|+|37407447-37407633|33-56
tacccgatacccgatgggtacggacaataaatTTAAACTCGTCGAGTATCGGGTACgagtatgggaatatgttggggaatcgagataagaaattggggagacaatactcgtacccgccccgtctcattgcgatatttagttacagttcctgtttcattttaaatgtttaacaacaattgtgttttgt
>NC_016088.4|+|37427446-37427730|232-255
ttggatatatttgtcgcactttttacactttcagagactaaattttgtattttcatcttttagggacacatttgtcaacggagtgggaagacgaaaagtaaaaaaaaatattatatgacaaatatgcccctatgttgacaattagagataaccacattgataatcatttcagtgataaatttgtccctctgtgtcacgtaggctatttttattaacggtaacggatgaaagTTAACGGTCGGATATATTTGTTGTactttttacactttcgaggactaaattttg
>NC_016088.4|+|37555688-37555833|26-45
tctgacacgtcagaaacagggccagGGGCAGCTCCTGAGCTCACAagttcaaccatggcacgacgagggttggtcttgtgcttttcacacagttctggcaaaaatacccctgcatcacatcaaagaaaacttagttattatctatg
>NC_016088.4|-|37685160-37685307|98-118
gatgaaaacaatgtagatgatcttggagatgacaaagaaggatgaataggtgctgtggatgcttcagagggtccgtggcggcgatgggcagcagcaaCGGCGGTGGAGGATGATCCCTttctcttcttcgatggctctgccatttgat
>NC_016088.4|-|37722801-37722903|25-46
ccatgagcaagaggctccaagaagATTGGGCTAGAGCTGCTGAAGAaggccctagggttctcatgaaccttagggtagatttctgagcccatgggccaaggtt
>NC_016088.4|-|38046071-38046236|118-136
cttgatcatagctggctaattcagcagcattgatgataccatttcttgctatattggggccaagcccagtccaaagagccccaactccttcctgtgtgttagatgatcgatgtaggtTAGAATAAAAATAATAACAactaaaccgaaccaaatatgtttttctctt
>NC_016088.4|-|38217523-38217704|31-54
gacgggtacggggatgggataaaatttttaAACTCGTCGAGTATCGGGTACGAGtgtgaggacaagttggggagtcggggttggggattggggaaacaatacccatctccgccctgccccattgccatgtctaaggttgagggtggcagcgcaatggtcacgtgcaccaccggtcttggtgc
>NC_016088.4|-|38442947-38443123|28-48
agggaaggtggccggaagagggctttaAGGGCGGCGGCGGTGGAGGCGggtttccaggatgaggaggaggaggagttggcggtggaggggttgttgttggggtctaagagggcgaggcgttcgcagaggcatgagggacagaagccggtgaaggcttcgtcggggtggcgggggcag
>NC_016088.4|-|38443497-38443636|31-50
ctgaaaaccgaggccgcggagaagaagctcCCCGCGAGCTCCTTGAAGTCacgcgctttctgctgcttgttgttctgagaagaattgaggtcaatgtggtccttcattgtcttcaacccctcgtcttcttcttttacaat
>NC_016088.4|-|38443515-38443637|31-51
gctgaaaaccgaggccgcggagaagaagctCCCCGCGAGCTCCTTGAAGTCacgcgctttctgctgcttgttgttctgagaagaattgaggtcaatgtggtccttcattgtcttcaacccctc
>NC_016088.4|-|3847316-3847462|100-118
agcggcatcaaaatctgattccttattgtagttgaatccatcatcatagccaaattcctctttaatgagcttcagctgagaattcaaattaatcattaaTTATTATAATAAAAATAATttaatgataagcatatatatatatatata
>NC_016088.4|+|38667566-38667758|82-105
caccaaaaatgccactgttgctaacaaagaacatttgaacgactatcttgaggtaagggatgagttactcacgcttggataTTAGAATGAACATGTGTAGGGATCcctagaggatcaattttgggttatttatgttttataaaattcaaatatgttctcatgcttttaatcacaaattgattgtgtttgatgg
>NC_016088.4|+|3876439-3876636|158-176
gaaatgctgacagtgaagcaacaaagcaaggttaaaaaatggaaaagaaaatccttggtcacaaatttacaaagcaaggttccttttgattggaaatgatgtcatatcacgaatatgcatttggactatattatgatagtgtcagaactcagaagtaTTAATAAAAATAATATGCCatgtttgatttgaccttatttc
>NC_016088.4|+|38969580-38969769|31-51
gcgggatcggcctgatgaggtggcggaggtGCGTCTGCATCCTGAGGTGCAtccccctacgcctgtctaggtgtgcaatacttctcaatgaaagcctgggtgatcggcggtcggatcaccttactaggggtgacgggaaccccgaatgactggcagaggcccgtgatcaatgctggaaaccccagggccc
>NC_016088.4|+|39333702-39333876|40-60
atgtttatatgccaatttccaaaatccaatgtcctatatTTTGAGTTTGGGATGAGAGACcctcttaaaaagtcaacctcttgctttcttataaggttgaacccttgggtactagtacctattggcatgtttcatagaactcaacatcctttgttttttgtttcataggactcaa
>NC_016088.4|-|39390639-39390918|232-255
caccttcacggttaggatttgcgaaataatatctatgaatagagcaaagagaatcgcatgaagacagtataaaatagaggcttcaatcccttcttctctctaacgtttgggaatcctatcagagcaatcagaggaaaaattgaggaatctcaagaacttgctagagatgccactatcgctatcggaagacatgtgagcccgcttagaggtaagggatgagtttatcgcattTGGGGTTAGAATGAACATGTGTAGggatccttagaaaattaaattgagt
>NC_016088.4|-|39482398-39482634|172-192
cactcactcagctactcggttcttgaattgcattggcaaatctggtgatggcccgctatgttccaagattatccttcttggcggcaaatctggtgatggtccgctatgtcccaagattatccttcttgacaaatctggtgatggtccgttctgttccaagattatctttctTGGTTTTTTAATCGTTGCTGGcatgactctttcttctttaggtctctcttcaatttgtctaaaagt
>NC_016088.4|-|39506695-39506844|100-120
ttgcattggcaaatctggtgatggcccgctatgttccaagattatccttcttggcggcaaatctggtgatggtccgttctgttccaagattatctttctTGGTTTTTTAATCGTTGCTGGcatgactctttcttctttaggtctctcttc
>NC_016088.4|+|39548295-39548429|78-99
agaaagaaggaaactcgatctcctcgaggagagattaagggctgttgaaggctttggtgactatccattcgcggacaTGACAGATCTTTGCTTGGTACCggatgttgttatccccccaaaattcaaagtgtcaga
>NC_016088.4|+|39548328-39548458|31-52
attaagggctgttgaaggctttggtgactaTCCATTCGCGGACATGACAGATctttgcttggtaccggatgttgttatccccccaaaattcaaagtgtcagacttcgacaagtataaaaggacgacttgtc
>NC_016088.4|-|39814461-39814604|31-52
aagacggtgcttatttcaataacgtcttagAATGCCTACTTTCAAAGACGTTactgtggtaatcatcgtctttgaaagttgctcactttcaaagacggtgttttgggattcgtcgttgaaatttttaagcttcgacgacatcac
>NC_016088.4|+|39976329-39976519|127-147
tattagttgttgtgttgcctaggtgcatcaccttattcctccaggccttgataaacttctccttgtgtgggacaatccatgtctcacatacgtagtcaacgaacattggccatggggaacacgctaCTTGAAACCTTTGAAGGTGCAcaagaactcctgttccgaaggacactctaccaggttaccccagc
>NC_016088.4|-|40035293-40035470|28-49
ggcgactatccgttcgcggacatggcaGATCTTTGCTTGGTACCGGACGtcgtcatccccccaaaattcaaggtacctgatttcgacaagtacaaagggacgacttgtcctaagaaccatctcaagatgcattgtcgcaagatgggggcgcattctagggatgaaaagttgttaatgc
>NC_016088.4|+|40109090-40109219|84-104
aggaccccactgatctcgtttatattcttgccacattgattcgtgtggtagtaaaccaaaggggttctcgtagacgtgcaaaaTATGTTGTAAAGTGAATAGCAtcggcacatagttcatatgattaaga
>NC_016088.4|+|40383962-40384114|26-47
actagaaccatgagcaagaggctccAAGAAGATTGGGCTAGAGCTGCtgaagaaggccctagggttctcatgaaccttagggtagatttttgagcccatgggccaaggttgggtccaattatctttgtacatattagactaggatgtcattat
>NC_016088.4|+|40402007-40402117|31-52
caatcactagaaccatgagcaagaggctccAAGAAGATTGGGCTAGAGCTGCtgaagaaggccctagggttctcatgaaccttagggtagatttctgagcccatgggccaa
>NC_016088.4|+|40558846-40558994|96-119
gtaatgcaagaatacaacgtcagtagctataaaagaatagacgttataaaaaaggattcaacgacgcacatattagacaacccgtcgttgttttgGTCCATTTCAACGTCGGGTTCGCAagactcgtcgttgttgttgtccatatcaac
>NC_016088.4|-|40615849-40616029|22-41
ggcatggaagacatttgatttAATCCATCCTGAGTTTTCTTcagatcctcgaaatgttcgcttaggccttgctactgatggttttaatcctgctaggaccttgagttctacctatagcatctggccagttttcttaattccatataatcttccaccttggatatgtatgaaccacacttcc
>NC_016088.4|+|40798426-40798595|117-140
gagattgaataagggagtgaggttctcttaagttgtaaggattcctgaacacaagggatgggttgtccctatgtgattcagactttgtaaacgaatttttacaaagggaaaggaaaATCTCAAGTGGATTGCTTGAGTACtggccatagacacgaactttgtcgaaccag
>NC_016088.4|+|40805617-40805995|326-349
agactcaatttaatttatgagtttgttaaaaaaaattgtcgcaatcattataaattttttcaaattataataattagtcacaatatactattaacgtccggatatatttgttgcactttttgtactttgggagactaaattttgtattttcatctttcagggacctatttgtcaggagtaggaagacgaaaagtaaaaaaaaatattatatgacaaatatgtccccatgctgacaattagagatgaccacgttggcaatcatttcaatgacaaattcattcctctatgccacgtaggttattttattaacggttacgaacgaaagTTAACAGTCGGATATATTTGTTTCactttttacactttcggggactaaatttta
>NC_016088.4|-|4118960-4119176|31-54
agtgttatgtgtcacattcttattggatgaTGACTGTCACGTGTCATGTTCTAAttagttaatgaaaacaacaataagaacatcttttatggagttgacattcattcagaacatgatatgcggcagttatcatccaataagaacatgaaatatgaccatcaatatcactcgttaacggtcaacatccaattgtggcttggggaatcaacattgcacg
>NC_016088.4|+|41292223-41292569|295-318
agtattcattttattaaatctatgacaaacattaacattataacctgagaagtattgaacgcattcgaacaatcaacatgtgattcattcgcaccacatgcttcttcattttcataatccatatccgtttgttcagacattatttcatacatccactcatcttcgtccatctaaccaacgcaaacaaaaaatggccatacaaacaaattaataatttaaaaaaaatggaaactgaattcaaaaaacatcacactttaaaaatagttactcttcttacagatcaagtttatccgtAAGAGACTTACGGATCAAATTGATccgtaagtcacttacgaatcaagttgatc
>NC_016088.4|-|41292528-41292749|174-197
ggttcgttggttcgttgtgaacggttaagtgtggtgaaggtgaaggtgcgttgcagtggtcggcggcagcaaacgaggtacatagaaggtggtggctgtgttgtggacgtatggattacttacggatcaagttgatccgtaaatctcttacggatcaacttgattcgtaaatcTCTTACGGATCAACTTGATTCGTAagtgacttacggatcaatttgatcc
>NC_016088.4|-|41292572-41292747|116-139
ttcgttggttcgttgtgaacggttaagtgtggtgaaggtgaaggtgcgttgcagtggtcggcggcagcaaacgaggtacatagaaggtggtggctgtgttgtggacgtatggattACTTACGGATCAAGTTGATCCGTAaatctcttacggatcaacttgattcgtaaatctctta
>NC_016088.4|-|41333626-41333816|140-160
ccaaggagaaataccaagagaaagtcgaggtaacactgaaattcccgcttctactattgaactgcccatagctattaagaaaggaaccagatcctgcactcaaaactcaaaaaaggctaccacaaaccatcccatttccCAATATGTTTCTTATAAAAATctttcccagaatcacagagcctttacctcta
>NC_016088.4|-|41790898-41791070|121-144
cgacatcggtcataataggatccgtctttgtaatgtcagaatacaacgtcagtgcctataaaacaacagacgttataaaaaatgattcgacgacgcacatgttgaagaacccgtcgttgtTGGGGTCCATTTCAACGTCGGGTAggctaagacccgtcattgttttggtccat
>NC_016088.4|+|42259171-42259308|90-108
tcactgttaaaataaaatccaaccgatcgttcacgctgtaacctcggttaaatgaaaaaagaaaaataataataaaattatcaaaatatCTTGAAAAAATAATAATGAaatattcaaaatatcttgaaaaacaaataa
>NC_016088.4|+|42893757-42893955|27-50
tctgtggccgtatctttatattatatTGTGTTGAAAGTTTGACATCTTTGgtggagaaaatggagaggagggataattttcatggtattaaggtagctcgtggagcaccgattatctcccatttactttttgctgatgattgttttatgttttttagagcatcttcacaggaagctgatcacatgaagttcattcttaa
>NC_016088.4|-|42981870-42982058|124-144
gtcgagagtgatttctcccatggcgatgagatctcattctactaccgacgtcacgaccaaatttgggaacttatcatcagacatcaaaaagattgggatgacaatgatagtgactaaattaacTTTATGTTGTTTGTTTTGTTTattaagattactttgatcaaacaccctatattccttcttttgtat
>NC_016088.4|+|43058898-43059166|151-174
attgcacgttgactgtcacgtgtcatgttcttattggatgatgactaccacacatcatgttttgattgaccaatgacaacaagaatgcatttcatattccatggattcgacatccaatcaaaatatgacacgtgacaatcatcatccaatAAGAACGTGACACATGACAGTCATtgtaacaatcaacgtccaattctggactaggggaccaagattgtgtgattggataaaataggaggacaaaattctccggataaattggggtacaa
>NC_016088.4|-|43078328-43078459|30-51
aaatcagcctatgggatggggggttatgcATTAAAATGTAAACTTCAGAACctcaagcataggctaaaaacttggagcagagataactgtggagattcgggcagcaaggtgaagcaaacacagaaaaagtgg
>NC_016088.4|-|43103229-43103430|25-46
tcacgaccgtcttagaaagccaggCTTCAAAGACGTTGTTGACATCacgaacgtcttagaaagtcaggcttctaagacagtgctgacgtcgacaacgtcttagaaagccaaccttcaaagacagccgtgacgtcaacaccgtctttgaagcctggttttctaagacggtcgtgatgtcagcaccgtctttgaaagttgagat
>NC_016088.4|-|43118367-43118567|148-171
cttctccgtctctctgacgtttgggaactctatcggagcagtcggaggaataactgaaggaatctcagggaaccgctagagatgttgctatcactggctgaagacacgtgagtccgctcagaggtaagggatgagtttatcgcaattGGGGGTTAGAATGAACATGTGTAGggatccttagagaactaaatttgggtttta
>NC_016088.4|-|43316069-43316223|105-125
agtggacttaccaaaatgtcttcccatactaggtcctttcgagattcaggtacatctttctagttgctatgtacaataggaatcttttctcaagctactaccccCAGATAGCTGTGGAAATTTTCcttgtgagggcttgatcctctcatagtacc
>NC_016088.4|-|43434213-43434480|31-54
aacttcatggaagatgaaatgtattgttatTTTCATTGACCAATCAAAACATGAtatgtggcaatcatcatccaataaaaatataactcgtgacagtcaacattattttataacagtcaacatccaattgtaggttgagggactaaaattgcttgatttaattaaatatgaggacaaaattcgtgaataattttactcgtacataaaatctgaaattagagataaaatggggaaccaatttataattttgcttttttttaagtagaaa
>NC_016088.4|-|44112321-44112457|31-52
ataataacactgtaaatcaaaaaatagtaaAAAGAAGAGGAAAATTAAGAACagcacttgtaatcgttgttgttgttctttcgcagcgttaagttctctgcggtttgcgcgagcgactgaaggttgcacttcacgat
>NC_016088.4|+|44153235-44153387|100-123
gattcgtaatgcttatatggatcaacttgatccgtaatgcttatatggatcaacttgatatgcatgcttaatatcaacatacagatcaacttgacccgtATCAACCTTACGGATCAAGTTGATccgtatgatttacggaccaccccactcacg
>NC_016088.4|+|44153307-44153426|28-51
atcaacatacagatcaacttgacccgtATCAACCTTACGGATCAAGTTGATccgtatgatttacggaccaccccactcacgcatacctagcaaaaatgggtacctcgtttgccgtcgatg
>NC_016088.4|+|44421192-44421337|31-54
gctttttaaacatttcttctgcaattgttgTCTTTCCAATTCCGCCCATACCCCaaattccaataactcggacatattttgactcttggtgtaacaatgactctaaatgttgaattgatttttcgattcctatatgtccttttatg
>NC_016088.4|+|44445235-44445388|34-55
ttgaaggctttggtgactacccgtttgctgacaTGACAGATCTTTGCTTGGTACCggatgtcgtcatccccccaaaattgaaggtacctgatttcgacaagtataaagggacgacttgtcctaagaaccatctcaagatgtattgtcgcaagat
>NC_016088.4|-|44987694-44987984|31-51
ttattaaaaatttatttattttgtatatatATTTAATTAAGTTTTTATAAAtgtacttagttttttttatattatgtacaaataatgtataattttttttgttaacttattgtattatattttattttacagtatcaattacatcttcatcatcatgttcatcaaatataaaaattaagtttggtccaattgatgcaaggtaaacatgtttcaaaacatatttggaatggggaagaagacaaaaaattacacattagacaaccacgtatcaaggaggtcaagaagaaatat
>NC_016088.4|+|44988806-44989032|31-51
cgccaccagcagaagcgaaacgcaccaggcACGAGGAGGGAAGAAGATGATaatattatagagggaactagagaggataatacgcgtggaagagtttttttacagagggaagcttcaacgatcaaaaggtatcccgccattacgaatggtgatatgctcagaaaaggtgtctcgccacttccaatggcgacaccctaaaagcctgaaccctagcctgtagctgcgta
>NC_016088.4|+|44992365-44992626|152-174
ttaacgagtgatgttgactgtcacgtgtcacgtttctattgaatgataactgtcgcgtgtcatgttctgattggtcaatgaaaacaaaaattcatttcatctttcatgaagttgacatccaatcagaacatgacacatgacacagtcattaTCCAACAAGAACGTGACACGTGAccgtcaacatcttaatgatcaacatccaattatgatctgggggaccaacattacacaattttacaaaataaaggactaaatttgtaaa
>NC_016088.4|+|45234953-45235055|58-81
tgaaatttgtacctttactttacgaattctcttttctctctgaacttctattgtagcAGTTACAGATGAAGTTGATTCCATtttaaagaatgacggatcagta
>NC_016088.4|-|45450035-45450262|31-52
taaaaaatagtccttatctttgcataacttTTGCAAAATAGTCATTGCCGTTaaatttaaaagtaacaccattagtgagatgcattgttggcaattttagtgccacatagactatccaacatggcaattttggaggtttcaattaactccttccgatgagagccatggaggagaaagattggaatgatgacagcctcaccatgaccatcgtttctcatcactgtttcg
>NC_016088.4|+|45768194-45768359|31-52
tggttttctgagtggatgacccaatctgggTTGGTGACCCAGAAGATACTAAagatgtttttttggtagtcggctctggaagagccagtttgaaaccttttcctgagcttcagcctcctctcagggaggtccctactgccttaggaggcatcaccatttttctgta
>NC_016088.4|-|45905186-45905303|67-88
cattgtataagggcaggaaaagttttgtatcatgagtttcttttatcagatcaaactcacgtttgtCCTCTTCTGAGAAGAACCATTGatagccctgaatttgtgccctcataaggct
>NC_016088.4|-|46007420-46007587|31-54
tgatgcgagctctcaaagctcaatgaactcCTTCAAGTGTTTCAATTTCAATTGctgtgaccctggcaatgaagatgagcatgatccaactctagtactaggagcagaacacctttactacaccccaaaaggaaacgaaaagtgcataagattttgtcctagagaaga
>NC_016088.4|+|46118811-46119003|148-171
ccgtctctctgacgtttgggaattctattggagcagtcggaggaataactgaaggaatcttagggaaccgctagagatgttactatcgctagctgaagacacgtgagtccgctcagaggtaagggatgagtttatcgcaattgggggTTAGAATGAACATGTGTAGGGATCcttagagaactaaatttgggtt
>NC_016088.4|+|4620448-4620570|31-52
cttatcaggtcaatctctcatttatctgtaTCTGAGAAGAACCATTAATACCcttgtatttatgccctcatgagattgtattggtactgtatgttaccttgtacatcccaagtctcgtattca
>NC_016088.4|-|46688084-46688231|29-48
ttgtgttgctccaagatttctggagaatTGCACTCAACCTTACAAATTtcacaacacactttacgtggtggtactggtggttgcactcgagctggcacattagaaacaacaggtccagaagaatgaaatggaatgtgtctaacacccc
>NC_016088.4|-|468234-468357|74-94
actccgaccgggttttttaagccttccaacaacgccaactcagcaaccggttcggtctggggtgaagtgttttGATGTTTGGGATGAGAGTTTTgaggaggaaccggttatggagagggtggag
>NC_016088.4|-|46823596-46823893|245-268
ccaaggcctacactctgaatagtccatgaggatctctccctccttattcaggtcaaacccaaaaaacatttaagtacacagactctatctatgaacagtacaaaatacatgattcctcaattgttttcaaaataattttaactcgttgtgcctcaaagtgattaaactcgttgggttcccatagtggatcccatcacaatactcgtcgcgtattaactcatcgctcataaagggtcttatagttGTGTGATTGTACAGTTCATAGCTCacaactcaatgcacacaacatctcaataca
>NC_016088.4|-|4703513-4703710|158-176
cgatagtaagctcgggggcatggatttcctttggccattttctgtccatattttctccattggcacccatcattcatctgtatatataaaaatttaataaatcatgcaagttttaatttcattttttatttatttagaaattaaaaacaaaattgcaATATAAAAATAATAATAATaacccgattgcaatatttttag
>NC_016088.4|+|47142520-47142719|158-178
acactcagcttgagcttctgtgaagttgctaaatgtgaatggagagaatccagattgtatgaagaggttcctccatgggggtaatttttcttgagaatggtggtggccaagtataattttcttgatggctggttggatgaaatgcctctcaatctttTGGAGGGCATCAAGATTCACAttcaccgcatccagagattcga
>NC_016088.4|-|47195757-47196028|26-49
ttacaaacaacaacaaaattacacaGATACATGAAAATCAGTCATTATGgtgtccgtgatgtcgtgaggatgtgccacatggttgatcccatcttcgcgcttgacgatcaggatttctttttccgctgcgttgtctccccgcttctgcttgctcaacctctgtagaaaactcctgacgcaaatcaacacctaataagttgcccatatcaggtattgctccgggtacattccattgcggagcaaatggggcgttaggtgttgccatgggggca
>NC_016088.4|-|47216556-47216742|131-151
aaaatacctcgaaaccgttctaaagcctaaacttcattatttacatgttctccctccaaataggaaaaatctgtagagaatgtcatccccgttggtgtcacaccaacaaagtcaagaaacgggagcctgtAATTGTTTGTTTTGTAGGTATtatctatcaaaaatataaaattatagacattgcata
>NC_016088.4|-|47813882-47814027|31-49
actggtgccatttgaaaatattagaacagaAAATTAATAAAAATAATAGttttcatcaatctatttataccacaacctcagctagcgctctcaagtccgctaaatcctttcctacaaagtcacgatgatggcatgatgctactaca
>NC_016088.4|-|47868782-47869060|26-49
tacggatcacctgatccgtaagcatCTTCCGGATCAAGTTGATCCGGAAaatgcttacggatcaagtgatccgtaagctactaacaaatagtttacggatcaacttgatccgtaagcatcttctggatcaaattgatccggaacatgcttacggatcaggtgatccgtaaagtatgcacaacaactttccgtttacgccatggtcgacaacagttgaagcaataatggaagcaacaatgcaagcaataacaaacaaaaaaggggacaatggaagcttac
>NC_016088.4|+|48161218-48161537|31-54
ttgtaaaagagttttacaaagatagtgaaaATCTCAAGTGGATTGCTTGAGAACtgaacgtatgcacgaaaagtagttgaaccaatataaatcgagagatttagccaatatgtctcttgcaactcttttgaggaagctttaggaacacaaaatggaacttacgagactaaaccaacatgaagaaaatgacaataaaaagaaaagaattgcatttaaagcctcatcttttattcaagaagaaagtggcaaagacaccttaaatgaaatagaagaagatgatgattttagtttcttcgtaaagagattcaataagtttataa
>NC_016088.4|+|48193329-48193483|107-130
aggtacgtttctccttcgcctttcttcttcttccaccattgttgccggcgatggcagaaaccgccatcgggaagttgctaggcagtttacggatcacctgatccgtAAGCCTCTTACGGATCAAGTTGATccgaaaaatgcttacggatcaccta
>NC_016088.4|+|48486515-48486817|31-51
cttcggatggtccgtggcggcgatgggcagCAGCAGCGGCGGTGGAGGATGatccctttctcttcttcgatggttctgccatttgatgaagttttagtgaatttcaatcggtggaattaaaaaggagtgaaaaagaggaagattgggctttacgggacgtgttttggtgaagatttgagtaagatacgaaggtttgaagatttagggatggaggaggcacgaggagaagccttggctgcgcagcaacactggtttcataggtatttatagacaaggacgagttgtaatcgattacaaggcttg
>NC_016088.4|-|48509952-48510095|93-113
cataccccttttcaacaagttgtcccaaactcaaaatattgctttttagtttaggaacatagtaaacatccgtgattaatttgtgagcaccaTCTTTTAAAGAAATTAAAATGgtaccttttccttggatttgcaacttggaag
>NC_016088.4|+|49161523-49161719|150-171
tgttataattcattctagcaatttgaaagattattattttatttttgaaggatgtgcggaaaaaggcacaggccatccagaaacagaacactgccccccacattttgtctcgtgggggttatgaatatttggagcagaagctcctggctGAGAAGACCCAGAAGAAGTTGGaggaagctgcacagtcaggaagcgtt
>NC_016088.4|-|49326349-49326494|31-51
atttgagtagttaccattagcagtacctgtTCAATGTCATCATCTTCTTCCtgagctaattttgcatcattgcctttaggttctcttttgttattaggtttgttgtaacactcatcagcaaagtgcccaaacttttgacagttaaa
>NC_016088.4|+|49405497-49405674|125-148
tttttctaaaatcaaatttttaatattttccttacaaaaaaaattatttttctaatttgaatctggtatgggacggggtcggagatacccgatacccaacgggtacagggatgagataataaatTTTAACTCGTCGGGTATCGGGTACgggtatggaaacatgttgggggagtcgagg
>NC_016088.4|-|49424412-49424644|29-50
agaaccatgagcaagaggctccaagaagATTGGGCTAGAGCTGCTGAAGAaggccctagggttctcatgaaccttagggtagatttttgagcccatgggccaaggttgggtccaattatctttgtacatattagactaggatgtcattatatttggtccttgtatatagggctccatattgtaggtagggtaccctagaaatataggatttttcagcccttgtatttttgggc
>NC_016088.4|+|49768418-49768619|154-175
gacagagaggtgaagaggcatgaggaggcacgaggaggagagacggcaaggaggcgagcagacaagaatgcgaggaagagtgcgtgcgagagaaaatatagctcgtagaggcacttcaaatatttttaaatgtaggttttaacatcaatttttACTAAAAACCAATGTTAACTAAgtgatgttaacgtatcatttattaaca
>NC_016088.4|+|50124198-50124372|31-51
atttttgcttcttttttttctgaattatgaTGCTTTGTTTGTTTTGTAGAAgggggatctcagatggaatgggaaactatgtcatttaccatcaagtccagcatttggattgggtattgcatctttggtttgtttggttttgtcccaaattgttgggaattctatattattcaag
>NC_016088.4|+|50564347-50564479|82-103
tgtccttctcatacactcacaggcagtgaaagtgtagactcagatttcagagagaaaaatgaatggtaagatgggacagcaAAGTGATGCGGCTCCTCCGCCGttcacttcaacccccggcggcagcaaccca
>NC_016088.4|+|50593561-50593853|240-263
gaacgcatccgaacaatcaacatatggttcattcgcaccacatgattctgcattttcataatccatatccgctcgttcagacattatttcatacatccactcatcttcatccatctaaccaaatcaaacaaaaaatggccatacaaaaaaattagtaatttaaaagaaaaaaggaaaataaatggaaaaatagatacaaaaatgcaaaaacagatgcaaaaacagcaaataccaaaaatAATACACTTACGGATCAACTTGATccagaagcttgttaatactcttctggatca
>NC_016088.4|+|50762301-50762401|50-71
aaagaagaataatttgatcgaagtggaatcttcaaaactcaactcgaggATTTGGTAGAGAACGAAGCCTCcaatccttccttcacagtttcttcgaggta
>NC_016088.4|+|51074133-51074286|112-132
aaccaactcaatagatatttggtcagagtctgactactatacaggagcaaaaaggctatactttcgtgtaatactcttatatcaatatcaatgatgggcccgtctaagagcTGAGAGAAAGCCATGGGATGAtttatctttgtgatcattgacc
>NC_016088.4|+|51220431-51220724|241-264
ttttagtctcctaatttatctccagttttaaatttggtcccccagtcatttaattcacgaattgggtccttctattttgtaaaatcgtacaatgttggtccctaaggccacaattggatgttgaccgttaccaagtgatgttgatcgccacgtgtcacgttcttattggatgatgactgtcatgtgtcatgttttgattggatgtcaactccatgaaagatgaaatgcattgttgtttttATTGACCAATCAGAACATGACATGtgacaatcatcatccaataagaacgtgaga
>NC_016088.4|+|51220509-51220723|170-193
gtaaaatcgtacaatgttggtccctaaggccacaattggatgttgaccgttaccaagtgatgttgatcgccacgtgtcacgttcttattggatgatgactgtcatgtgtcatgttttgattggatgtcaactccatgaaagatgaaatgcattgttgtttttattgaccAATCAGAACATGACATGTGACAATcatcatccaataagaacgtgag
>NC_016088.4|-|51220585-51220682|52-75
tgattggtcaataaaaacaacaatgcatttcatctttcatggagttgacatCCAATCAAAACATGACACATGACAgtcatcatccaataagaacgtga
>NC_016088.4|+|52077141-52077307|104-127
cttttacagggaaccgctcagacgttgacacgtgacattgaggttaacggtcaatgtctaaatcgggtttccatgaccaattttacatggatttataaaactgGGGGGCCAAATTTATGAATTAAATtatagggggaccaaatccctaattgaagataaagtgggag
>NC_016088.4|-|52647440-52647633|140-163
ataattggacgttgatgttacaaagaaatattgatggtcacgtgttacgttttcgttttcattggataatgactgtcatatgtcatgttctgattggatgtcaacttcatgaaagatgaaatacattgttgttgttattGGTCAATCAGAACATGACATGTGAcagtcattattcaaatagaacatgacacata
>NC_016088.4|+|52647463-52647580|70-93
aatgactgtcacatgtcatgttctgattgaccaataacaacaacaatgtatttcatctttcatgaagttGACATCCAATCAGAACATGACATAtgacagtcattatccaatgaaaacg
>NC_016088.4|+|52673009-52673138|81-101
tggatttcactgattttgagacttgtgtagattgcagtaagggtaaggaaactaacaagtctaaaaagggcgcaaagaggATTTCTAATTTATTAGAAATCatacatacagacacatgttgtccagacat
>NC_016088.4|+|52840746-52840919|44-64
ttcttggaattcaattatttctgggtattctgagaacgaggatGGAGAGAAAGCCATGAATTTGtttgtcccgttaagggagatgttttttcctaaaccggatgactatacttttgctggcattatatctgcaactcgtgcattcccgtcttccagttatggaaaacctcttca
>NC_016088.4|-|53871542-53871719|116-139
cacccagcattattgttggtgcacccagcacttaaggtaaaatgataaaaatatccttgatccataagtcatttaagttgatccgtaaaagcattacggatccacttgatccctaGAAACCTTACAGATCAAGTTGATCcgtacgatttacggattaccctcacacacacccatcaca
>NC_016088.4|-|5416208-5416341|23-43
atggtagagtacagtacggtacCGACAACAATGGAAAAAGGAGgacgaggagctgagtggcgagtcaaagcagtggttgcgcagcgcaagaccaggcttgccgccggcttcgacggggatgccgcggcgcttgt
>NC_016088.4|-|54322012-54322147|23-45
atccacatgatacgtgacaatcATCATTCAATAAGAAAGTGACACatggtagtcaatgtcactttgtaacaatcaacgtccaattgtgggttgagggaccaacattgcatgattttaaaaagtaggagaaaaaaaa
>NC_016088.4|+|54322029-54322236|164-187
tttaaaatcatgcaatgttggtccctcaacccacaattggacgttgattgttacaaagtgacattgactaccatgtgtcactttcttattgaatgatgattgtcacgtatcatgtggatgttaattccataaaagatgaaatacattgttgttttcattgaccCATCAAAACATGACACGTGAAAGTcatcattcaataaaaaagtga
>NC_016088.4|+|54322100-54322234|92-115
catgtgtcactttcttattgaatgatgattgtcacgtatcatgtggatgttaattccataaaagatgaaatacattgttgttttcattgacCCATCAAAACATGACACGTGAAAGtcatcattcaataaaaaagt
>NC_016088.4|-|54322109-54322302|91-114
tgttcgtcctccagtccacacttgaaccttaacgggttacaaggtgacgttgattattgtcacgtgtcacttttttattgaatgatgactTTCACGTGTCATGTTTTGATGGGTcaatgaaaacaacaatgtatttcatcttttatggaattaacatccacatgatacgtgacaatcatcattcaataagaaag
>NC_016088.4|+|54322160-54322341|31-54
aaagatgaaatacattgttgttttcattgaCCCATCAAAACATGACACGTGAAAgtcatcattcaataaaaaagtgacacgtgacaataatcaacgtcaccttgtaacccgttaaggttcaagtgtggactggaggacgaacattacatgattttataaaataaaaaaataatatttgtgaa
>NC_016088.4|-|5472914-5473042|81-99
ctgcataggtaacactaaaatcaggaataaaaatgtcatgttgctcacaaaacaataccacatctttcaacaaagcttgcCAACCATCATTTTTTAACTtttgaatcaacattttaggagaactgacaa
>NC_016088.4|-|5486239-5486414|128-146
aaaaaagacaaaccatctcatgaatccgtcttggaagattattggttcccatgcaatgcaagtcctcatattttgagtgactccttttgttgatgtttcttattttctataaccaacaaatataaaaAGTCAATAATAAAAATAATttttatgttagcaaaaggttggtgacattg
>NC_016088.4|-|55010935-55011107|22-40
taagattggataaaaaatcatACCATCATTTTTTTTTTCTataagcttaatacccaaaatcacatctacacaaccaaggtctttcatattaaaatttctagacaaaaaaaaacttcacatcatttatgaaattcatttactaccaaatatcaatatgttatccagatacaaac
>NC_016088.4|-|55212654-55212948|31-51
gcaacagctggtttcacagatggaacagaaGGGAACTGAAACAAGTTTGCAgaggttccaccaccttggttaaaggtgtcaacatacctgtatagtccattaaacattttcatcaatattatgcctttcaaattttgtttatgactgagagactaatgaataagaaaattttccttgtttctggaaactgagctagctgcatagaatatccagaacccacaggttcttcctcatttcttttcttttcaatgtagtatttttaagataaatttagttaggcctacaaaacaatcaa
>NC_016088.4|-|5553643-5553793|31-51
tttcttatcaagtctaagtcaattttttttTCAATCTTTAAGAATTTCAGAttacttgttgaaaagcaatttgaaaaacagattaagatatttaggattgatggtggaggtgagtatacctctaaagagtttaaagattattgcaagggag
>NC_016088.4|+|5595382-5595541|110-130
gatgcagtttctgtgttcaaggacatgcctaggagagacacgcaggcgtggtcggcgatgattgttgcttatgcaacacatgggcatggctcccaagccatatcaatgtTGAGGGAAATGAAGAAGGCGAaagtgcagcctgatgagataacgtttttgg
>NC_016088.4|+|56029289-56029423|31-51
agaaataaaactgcataccaagattgaaacCTCCATGATAAGATCTGGGGAaggtaataacaaaattcccaggctcctggcaaatatcaatgagaagtaacacgtcaaagactaaatatacaaaaaagagaagca
>NC_016088.4|+|5629907-5630068|31-52
accccccaagggtattggatagaagactccAAGAAGATTGGGCTAGAGCTGCtaaagaaggccctagggttctcaagaacctcaaggtaaatttatgagcccataggccaaggttgggtccactcttctttataaatattagaatagttttttccttctttg
>NC_016088.4|-|56446451-56446628|31-51
aagacgaaccctagatttgaaagtagaatgGAGGGAAGAAGATGAAGGTGGgtcgcgggaatcgaagattgaaagcgtgccatcaacggaacccgcagcgagcctggtgccagaatagttccatgatgtgcaggttgtgccattatcaagagtcaacaactccttcgccatttctctt
>NC_016088.4|-|56570334-56570545|162-182
ccacgatggagatggagtcgaggatagagatggcggggcgcgtgagagtgttacaccttttcagtcatcacgtggaggccaaagctcaatgcagggtcgccatcgccatcaacgatggatcggtgttaggttttcggtgctaatttagcagtaattctttcTTTCTTTCACCTTTCCATTTTgtaactgtaaactactactactactgtaac
>NC_016088.4|-|56782561-56782708|98-118
acagaacaaatgttgaagcaccaagacatgaaatttgaacccaggcttatgaaaagtgtctgtcaagacagcaaatatctcttgctcaattgtcaaaAAGTATGTTCGATAAAACTGAttacagaactctgattcctgtttaatatta
>NC_016088.4|-|56808854-56809091|46-67
ttattggatgataactgcctcaattgttgttttcattgaccaatcCGAACATGACACGTGACAGTTAtcatccaataagaacgtgacacatgacagtcaacatcacttgttaacggttaatgtccaattgtggtcggaggaaccaacattgcacgattttacaaaatagggaggcccaattcgtgaattaaattattgggggactaaattcaaaattggagataaactgggataccaa
>NC_016088.4|-|56808872-56809113|60-83
ataattaccacatgtcatgttcttattggatgataactgcctcaattgttgttttcattGACCAATCCGAACATGACACGTGAcagttatcatccaataagaacgtgacacatgacagtcaacatcacttgttaacggttaatgtccaattgtggtcggaggaaccaacattgcacgattttacaaaatagggaggcccaattcgtgaattaaattattgggggactaaattcaaaattgga
>NC_016088.4|-|56808968-56809095|73-95
gttcttattggatgataactgcctcaattgttgttttcattgaccaatccgaacatgacacgtgacagttatCATCCAATAAGAACGTGACACATgacagtcaacatcacttgttaacggttaatgtc
>NC_016088.4|-|56808971-56809069|56-79
attgttgttttcattgaccaatccgaacatgacacgtgacagttatcatccaataAGAACGTGACACATGACAGTCAACatcacttgttaacggttaat
>NC_016088.4|-|56889865-56890029|22-43
ataggtgcttattttatccatTTATGATTCTAAGATGGTTTTTcagctcattgatcatgatgaattgataataaagagtagaatgttattggctgcaaaagatgcaatgatgtgccaactttcgattgaatatgggatactcagacaaattggtttgacaatttc
>NC_016088.4|-|5707597-5707833|46-67
gatatgatatgactataattacagtcacactatagtaaaaaaagtTTTATGTTGTGGCTGAAATCACcatcgccaatcgtttttgaaaaccttggctcttatctcaatttgcataaggacatgttaatgaaattggatggtgatttcaggtgcaaaaacatttgcagctcagaattgaagctcaagggaagtatttacaatcagtgctaaagaaggcacaagaagcacttgctggat
>NC_016088.4|+|57249847-57249982|86-106
gcattaatccaatctgggtgttctctgtgtgtgattcatcacctgaggtgaactcgtgaatcaaaccgtgaacctctattgagctTGATCCAGGAACTTTCTGGACccctttcttcttcatttgcaaccttactct
>NC_016088.4|-|57438864-57439102|171-194
tgagccagacggctgctgcatggcattttgctttcatcgtccggcacttctttttttcccctatgccttgtgcacagtggtgggagctaaaatttggatttaagagtataaaaaactttctacccattgcccagaggctcttcagccttacccttgcatatgtaaagagaCTGTTTCCGGATTTGAACCCATGAccaacaagtcaccaaggcacaactttaccgctgcaccaggactcg
>NC_016088.4|-|57467935-57468179|195-215
aagacgctccacgctgccatccttgtacactcgaattagaggaagaagctctttcactatctccttcgccattctactcctaatcttctgcgggttagggtgaaattatttatagatcgtgaaaaaagaataacttttataatcagatagccatcttctagttgctgaaatgaattttacaactaggggagtagGTAGCAGGAATCTTGATGATGagaatttaaaaacgagcaactagtacaaga
>NC_016088.4|+|57625264-57625440|31-49
cacattctaagactcgaagattcttaagacTAGGAACCATCATTTTTAGttttggtagacttgggtggcccaaacgatcatgcaaaagtttgggttttcaggttgcaaaacaggacgcaggaaagctggattctaagtagtaaagccctcgtgattcacgtccttctccaatcagtc
>NC_016088.4|+|6104732-6104957|26-46
attccaaaggtaatggaaggttgtgCATCAAACTTGCAAGATGACGacattatcatggctgtggaagcatttagaacgccaagaaacacaagtattcaagaattgtttgatgaatccgcttccagataaggtcttatataatgtgtcataccctaatttcgtcaggggattattacttgatgacatgcaacctttggttagccgctttgagatacctggcgtcctt
>NC_016088.4|-|6411357-6411614|44-67
cttgttcttctacaaaattgttaggaaacaatggcaaaacagaTTTCGATGTAGAAGAGTGATTGTCttggttagtagtaacaaaatatgtatcttcttgaaaaatgacatttctagaaattcaaatcctatgtaaatgaggatcatagcatataaaacctttttgatgggctgagtaaccaagaaaagcacatttaacagattgagctgtgagtttagtgccttggctgaagatgaacataacagacacaaccaaag
>NC_016088.4|+|6613004-6613166|31-49
gcgtcacgaccgccaatggaaccttcttgaCGGCCATGTCTTTGAAGGAactactattgaaaggtgggcactaattagttttgggggcacacctgagcagaagtccaatgtccccagatttataaaccagttatgtcaaaggtgtgaacaattgggcattttt
>NC_016088.4|-|6625408-6625516|62-83
ttgttggtcaatcattttactaggactctcatcatatggacagcttacgccaggagaaagtTCAAAGATTTGAAGAATTTGTTgacaaacgcctgaaacctgatcttgt
>NC_016088.4|+|7145732-7145962|30-52
ttaaagaagggcctacgcctgtttggataCAAGCCATAAGCTCTTTTGAGAGcttctctactggatatatactctatatttccagtagaaaagctctcaaaagagcttataacttgtatccaaacaagcacaatatctttttcggtgagcatttacgaatattttaaaccactttgctaaaaatggatttaaagtaaggtaatgaagtgatttatgtataattacctttgt
>NC_016088.4|+|7220055-7220371|31-51
ccctccaattcatctgggatttgccaaaatTGCTTCTTCTTTTCCATTGGAagatttaaaaactcttgaacatctctcttcacgttttccaccattgaagggttgactccatgattaatcagctgcaaataatttctatattataaatcatatggctcttcattttaatgaagtgatctcttggttttgatgctttaagtagggtaaaatgtattaaaggatgagtaataattcaaacctggaagaacccccattccttgcatgcatcgtctagcttctctagctcagtgacatcttcagataacaatttactaagg
>NC_016088.4|+|7426507-7426704|23-41
tccttaattgggttaatcgcttTTGATAAAAATAATAATAAtttgttggatttctttggacaaatcatttaacatttgtagatgaggtgaatgaaataaaggtaaggtgttcatttatttaacttagaagttgtcaagatggttatgcagcgaaatcatctttgaaagctgaagatggaattttgtatccccttgaga
>NC_016088.4|+|7651608-7651745|88-108
gatcaggacccctctgatttccttcatattagtgtcacattgatttgtgtgacagtaaacaaaaggagttgtcgtagacgtgcaaaaTATGTTGTAAAGTGAATAACAtcgacaaataattcatgggatcaagattga
>NC_016088.4|+|7664722-7664869|100-120
tagtcttgatagtgtctctgcctccgggccttcatccttctccacttgggggctttgttcttctccacttaggcctttagcctgtatttggccagtttcATGATTCTCATCACAAACCAAcatctctggttatctggagttagatatt
>NC_016088.4|-|7787444-7787623|33-56
ccatgaaagatgagatgcattattgttttcatTGATCAATCAAAACATGACACGTGgcagtcatcatccaataagaacatggcacgtggcagtcaacatcacttgctaacagtcaacgtccaattgtgacctgggggaccaacattgcacgattttacaaaataggaggacccaattcgt
>NC_016088.4|-|7787526-7787709|119-142
ccgttagcaagtgatgttgatcgtcacgtgtcacgttcttattggatgatgatcgtcacgtgtcatgttctgattggatgtcaattccatgaaagatgagatgcattattgttttcatTGATCAATCAAAACATGACACGTGgcagtcatcatccaataagaacatggcacgtggcagtcaaca
>NC_016088.4|+|7787599-7787731|30-53
caataatgcatctcatctttcatggaattGACATCCAATCAGAACATGACACGtgacgatcatcatccaataagaacgtgacacgtgacgatcaacatcacttgctaacggtcaacgtctaatcgtggcctag
>NC_016088.4|-|7984043-7984186|31-54
aaacttctggatcaagttgatccgtaatagACTTACGGATCAACTTGATCCATAaacgaaccgtacgtccgcgacaaacaccacaccctctgcgtatctcgtttgccaccgccgaccaccgctacgcaccttcaccttcaccgc
>NC_016088.4|+|8129377-8129613|170-190
tctacacccaaggaagacaatggcgtggctgattttcaaccagtttaattgcctattcagaatttgaatactgatgttcaaaatgatgttggtgtccaacaacctggagatgaggtagatgttcctgttgatgatgatgatgaagaggagcatgacatgtcacaagatgAAAATCTTGATGATGCTACCGaaccacctcaacttcaactcaggaggtccaacaaggagagacaacct
>NC_016088.4|+|8129397-8129592|150-170
tggcgtggctgattttcaaccagtttaattgcctattcagaatttgaatactgatgttcaaaatgatgttggtgtccaacaacctggagatgaggtagatgttcctgttgatgatgatgatgaagaggagcatgacatgtcacaagatgAAAATCTTGATGATGCTACCGaaccacctcaacttcaactcaggagg
>NC_016088.4|+|8129440-8129595|107-126
ttgaatactgatgttcaaaatgatgttggtgtccaacaacctggagatgaggtagatgttcctgttgatgatgatgatgaagaggagcatgacatgtcacaagatgAAAATCTTGATGATGCTACCgaaccacctcaacttcaactcaggaggtcc
>NC_016088.4|+|8129510-8129643|37-57
atgatgatgaagaggagcatgacatgtcacaagatgAAAATCTTGATGATGCTACCGaaccacctcaacttcaactcaggaggtccaacaaggagagacaaccttctaagaggtattctcctaataagtatgtg
>NC_016088.4|+|8129516-8129658|31-51
atgaagaggagcatgacatgtcacaagatgAAAATCTTGATGATGCTACCGaaccacctcaacttcaactcaggaggtccaacaaggagagacaaccttctaagaggtattctcctaataagtatgtgatcctaacagatgat
>NC_016088.4|-|8200592-8200713|31-51
gatggtccgtggcggcgatgggcagcagcaGCGGCGGTGGAGGATGATCCCtttctcttcttcgatggttctgccatttgatgaagttttagtggattttaatcggtggaagtgaaagagga
>NC_016088.4|+|8257028-8257138|21-41
caaggccactagcaaagtacTTTCATCTTCAACTTTGAACAaccccattagatccacatcaacattagaaggctctttaggtaatccttgtgcctcaggtgcagcgcagct
>NC_016088.4|+|8273629-8273777|49-69
tggcatcacagttggtgtcacaccaacaatgtcaagtaaaggttgcctATATTTGTTTGTTTTGTAGGTactatctatgagaaataccaaattacaagcattggttaatttcactacatcaggatgacaccaaaatatatcacgtacaa
>NC_016088.4|-|8405200-8405345|31-51
ggccattttttccattaagtgtagagaaagCGACAAACAAAGGTGGTTGTGtgggtgaggattccagaactatcgcttgaggtttacgataataagttcttatggagggttggatcaaaccatgagacaatgttaaagattgataa
>NC_016088.4|-|843145-843304|110-130
tttaaccaggataagggaattgcgtctgggtttgccaccgatgatcagtacaatgtgtatgagcatgggctgtttactgcccagccaacgctgtccactttgtataggcCAAAGAAGAATCTTGATGATGagacttatggaggtgctgatgagcagttgg
>NC_016088.4|-|843145-843322|129-148
atgtatgatgagagactgtttaaccaggataagggaattgcgtctgggtttgccaccgatgatcagtacaatgtgtatgagcatgggctgtttactgcccagccaacgctgtccactttgtataggccAAAGAAGAATCTTGATGATGagacttatggaggtgctgatgagcagttgg
>NC_016088.4|+|8454713-8455127|31-51
tgtcaatgtcttttaaggttgtgtcatggaTGCTTCTTCTTTTCCTCTTTTtctttgaggcattcttgcgtttaaagtacttttgagcatgacttgcaacttgagttggagtttttgatgggacaaatttctttgaaatgcttttccatcctctttactcatatttctcaatcccaagtagaaatgaccttgttcttctttttttcaatgtatgtatttgttgcgacgaatcgaccaaggtgagtcatcggataacatgacgtgattggactatgtattctacggcagcaagttgtgtgggtagctgctcagcacatagatctgctcaaatgcaatgttgttgaatgtctcctccgatgacttggtaggaacctgagaggcaagaaccctctgaggggcaggaacttgagcagtg
>NC_016088.4|-|8695550-8695719|115-135
aaaaggcgttgcgcggcgtccgggcgccggaggagagccatttgaggacggcggccttgtcaggatcgtcgaggccgacgtagtggaagaagacgcggttggctggcttggggtACTTTTTTAGGACTATGGTTTtgacgagggtgatttcttgctgagttaaggggtcc
>NC_016088.4|+|9077396-9077557|104-122
aaccacaacaagtttgtctcttgtgtcttcattcatattaatttctttagacataatgctctcatatatccacttatcttcatccatcttaacaaaacattaaAAAGAAAAAATAATAATGAcaaactaaggaaaactaatgaaattcgatacatatagcct
>NC_016088.4|-|9655590-9655768|31-51
tttgttgttgtttgaaacgttgtggcaattTTGTTGTTGTTTGTTTTGTGCagggatttgatgagtcaacatatgatttgggggagaatgaagatgttgttggagagaaagctttggaagagtcaacaaatgattttggagaggacgaacatggtgatgggaaagaagttttggaggct
>NC_016088.4|+|9789681-9789813|26-46
ttccttcactggaagtggcgtcatcCAAGTCTCCGTAGCCTGTATCaaacgatccgctcctagtcaggttcacatcatctggtatcagagcttcgactcttgatacaggttctatcctatcctattttttttt
>NC_016088.4|+|9792001-9792125|24-44
ccttcactggaagtggcgtcatcCAAGTCTCCGTAGCCTGTATCaaacgatccgctcctagtcaggttcacatcatacaacttgcccaacaagtctacaaactctacaacttgcgatttcagggt
>NC_016088.4|+|9962682-9962877|31-54
gcgggttccagcggaagaaggttcttccgcTTGATCCAGCGGAAGAACCTTCTTcaccttcttccgctggaacccgtggaagaacctttcacttttctttcacaggagctcgcggaagaacaccttattccgcaggctacattttctgctcgcggaagaacctgcggaaccttcttccgcaggctttcaatccttc
>NC_016089.4|+|10473487-10473740|204-224
ttgtataataatatagcttacacatgtacaaaaacggattctcttttttcttttctttttttccttacacagccactgcttactagggcaagttcaccttttttccattacagggaaaacatgacctggcattgatttggatggattctggggtcttaatcatctgagatcttgcatgtgaacatgagatatgatgctgcagcCAAGGATGACTTGCCGATAAAttctttctctaatttgactttcaattcatg
>NC_016089.4|-|10473799-10473969|120-142
ttagaattagatttgcattgaaaattcacacatgctccctccatagccctcatccatcattgtgaaggccattaatcaattatcatcctgaatctgacatattaacatgagatagacatGTAGCCAAAGATGACTTGCCGAAtttaccctatccctaaagacactttcaca
>NC_016089.4|+|10538805-10538969|115-135
aagtctgtaccattattggaaaattcgccaacgcagaaagcttactctcatataagaatgatgataatgtcgtagaaatcagtagccaaattcaaaaggtggtggaaggcagtgTATCAAACTTGCAAGATGACGatattatgatggctgtggaagcctttagaa
>NC_016089.4|-|10771987-10772096|63-84
attgctggccaatccttttactaggactctcatcatatggacaacttacgtcaggagaaagtTCAAAGATTTGAAGAATTTGTTgacaaacgcctgaaacctgatcttgt
>NC_016089.4|+|10960065-10960251|124-142
aataatatttttttataagattatattttttcaaagccatcaaacttgacaatttatataaatttatgagaatttcatatactcgacttgtgaactcaacttatagactctaagaattcacttCATATAAAAATAATAATAAaatatctataaataacatatcaattaaatattttaacaatataat
>NC_016089.4|-|11196762-11196894|80-103
gcaaacgatagttgctctatcatcaacaaaagcagaatacatggctgcaacaagcgctgcgtgtgaagcaacatggctcAGAAAAATTCTGCAAGACGTACAAcaagactccaagactccaacaattattcat
>NC_016089.4|-|11426864-11427278|31-51
tgtgcaatggatatgttggagctgatttggAGGCTTTGTGTCGTGAAGCTAccatgtatgcaatcaaaagatcttcaaatacaaaagatgctagtaatttcagtctaacaatggaagattggaagcatgcaaggtctgttgttggtccaagtataacaagaggtgttactgtggaaattcccaaagtgacttgggaagacattggtggattaaaagaattgaaggtttgttaaattttgcatttgatttgattctgagaatcttcagtgatacctgtgcttgtccttgaacagaaaaaagtccagcaagctgttgaatggcctatcaagcattctgctgcattttcaagaatgggaatatcccctgtacgtggaattcttctccatgggcctccaggatgttccaaaactaccct
>NC_016089.4|-|12017814-12018231|31-54
cttcaatttttaaaaaattgtcttctgcacACTTACGGATCAACTTGATCCGCAagtgtgcgaggaactaggggcatttttggcatattttaggaatgctgggtgcaccagcaatactgctgggtgcacctagcaactccccaaaattttgtggcactaaagctgccagttagaatttcaaaacggtccttggcaaattcttcggtatgagctacaggagaagaagataagtatctcgttgtgtcaattgagtgagagcctaactcgttgtacgagttattcaacactttaagtgacttgagcaatctgagaggccccaaagcagtaaaactaccaaaatttattatgactcagatttaagcaagatagaagttgcatggcatccaaccctgtcaaaagattcattgtgagacatttt
>NC_016089.4|-|12205863-12206013|101-121
tggaagagtgtgaaccaagaacatatctgcccattctagcttttgatcctcagatgcaacaaacaactggccaaaaccctcaatttcatctggggtttgcCAAAATTGCTTCTTCTTTTCCattggaagatttaagaactcttgaacgtct
>NC_016089.4|-|12667200-12667330|87-107
ccttttcaacaagttgtcccaaactcaaaatattgctttttagtttaggaacatagtaaacatccgtgattaatttgtgagcaccaTCTTTTAAAGAAATTAAAATGgtaccttttccttggatttgcacc
>NC_016089.4|+|1295155-1295293|31-54
tacagatcaagttgatccataagttttaaaAATTAACTTACGGATCAACTTGATctataaggggtatttttatctttttgtggttagtgctgggtgcaccaataataatgctgatgcacctagccgcactcttgtttta
>NC_016089.4|+|13872-14031|102-122
aaaatcattggtagccacacactcttggagcataggtttggacctaactcaatcccaaaagttagctcatggggcgagggttgtcttccacttatatactcTATCTTGGCACTATCTTTAGCcgatatgggacttcgagttttcccaatacacacactat
>NC_016089.4|+|14006841-14007072|31-54
gtaaaaagtatttttacaaaattagtgaaaATCTCAAGTGGATTGCTTGAGAACtggacgtaggcccaggaagtggccgaactaggataaactgagtttgtatttctctcttccctatcttgattactttatcttgcatattttatttatcttgtacacttgaagtattctattgatataatttttatctttatttttaatattcttaacatatagatttaaaaagagattt
>NC_016089.4|+|14069579-14069818|170-193
ctaaccatgcaatcttgatctcaaagtccagatttagacgtttatggttataaaaaagactgttgacgattaggcgtcacgttctgattggatgatgactatcacgtgtcatattttgattgaccaatcacaacaacaatacatttaattataaatagagtcgacatccAATCAGAACATAACACGTGACAATcatcatccaacgtgacagtcaacacttctttgtaaccgtcaacgtct
>NC_016089.4|-|14296927-14297110|31-54
caatgtatttcatcttccatggagttgactTCCAATCAGAACATGACACGTGACaatcatcatccaataaaaacgtgacacgtgacagtcaacagtcctttgtaacagtgaacgtccaattgtggggcaggggatcaacattgcgtgatttgattaaatacgaggataaaatttgtgaataatt
>NC_016089.4|+|14541566-14541707|31-52
attaaattcaaaatagttcctatctttgtaCAAGTGTTGCAAAATAGTTTTTccgttaaattttaaagtaacgccgttagtgaggtcaattttagtgccacgtggactatctaacgtagcactaaaagatgacgtggcatga
>NC_016089.4|-|14544269-14544442|121-144
tcttattggatgatgactatcatgtgtcatgttctgattggtcaatgaaaataacaatgtatttcatccatgtagttgacatccaatcagaacatgacacggggtagtcatcatccaataAGAACGTGACATGTGACAATCAACatcactcgctaacgacgtccaattgtagcc
>NC_016089.4|-|14544308-14544456|96-119
gtcacgtgtcacattcttattggatgatgactatcatgtgtcatgttctgattggtcaatgaaaataacaatgtatttcatccatgtagttgacaTCCAATCAGAACATGACACGGGGTagtcatcatccaataagaacgtgacatgtg
>NC_016089.4|-|14544309-14544474|111-134
tagtaagtgacgttgattgtcacgtgtcacattcttattggatgatgactatcatgtgtcatgttctgattggtcaatgaaaataacaatgtatttcatccatgtagttgACATCCAATCAGAACATGACACGGggtagtcatcatccaataagaacgtgacatgt
>NC_016089.4|-|14544312-14544461|99-120
tgattgtcacgtgtcacattcttattggatgatgactatcatgtgtcatgttctgattggtcaatgaaaataacaatgtatttcatccatgtagttgaCATCCAATCAGAACATGACACGgggtagtcatcatccaataagaacgtgaca
>NC_016089.4|-|14544312-14544579|215-238
tatctacaggatttggttccccgttaatttaatttacgaattgggtcctcctattttttaaaatcgtacaattgatctcccaggccacaattgaacgttgaccgttagtaagtgacgttgattgtcacgtgtcacattcttattggatgatgactatcatgtgtcatgttctgattggtcaatgaaaataacaatgtatttcatccatgtagttGACATCCAATCAGAACATGACACGgggtagtcatcatccaataagaacgtgaca
>NC_016089.4|+|14923519-14923705|37-57
aaataaaactgcaaccacgactgcaatttaaaacctTTAGGACTATGGTTTACTCCTtctatgacaaaacctcttcttcttctggctccgatatttcggggttgttcaatcctactttgcataaccttggagcttgcaatgacttgtcatcatcaccacattctttggtatttgagagtgataaggg
>NC_016089.4|+|15057598-15057725|25-45
gaaaaaagcgcttacacgtatgcaGGCAAAGGGAAATAGCAGTGGcttctttgaggaactttttgcaaagcgggcaagtcatgcatgctgcaatcgcatccctcttcactctcaccaacctcttcatc
>NC_016089.4|+|15249599-15249690|51-69
aatgctagttgtggtgacattgagaagtatcacaaacacaatgccaagaaGCTGAACCATCATTTGCCTgaaccctgcatttggcctcccat
>NC_016089.4|+|15340534-15340651|26-49
ttttgctttttaagttccaccactaGTCTTAGAATGTGGGTTTGGACCTaactcaaccccaaaagctagcccatagggtgagggttgccccccacatatatactctatcttggtctta
>NC_016089.4|+|15340745-15340906|31-54
ttgaatagatcctggataggttctgatatcATCTTAGAATGTGGGTTTGAGCCTaattcaatcccaaaacctagctcgtagggtgagggttgccctccacatatatactctatcttggccttatctttggcctctagccaatgtgagacttgggtttttccc
>NC_016089.4|+|15340796-15341003|46-69
cctaattcaatcccaaaacctagctcgtagggtgagggttgccctCCACATATATACTCTATCTTGGCCttatctttggcctctagccaatgtgagacttgggtttttcccaatacttagcattgaaatgcatgggtaaattttcttttttggggattttgcttcttctttatatgtgtgccctcaagagtaggtttccatccttttt
>NC_016089.4|-|15520148-15520301|103-121
cttcaacataaaaatcattaatttaatccaagaagaagtcgacgggagggtgtgttagctagctaggtcatgatgggaaataccaaattgggaactggagatAAGAGAAAGCCATGATTTAcaaacacacttcaaacgcaaaacagatctcacc
>NC_016089.4|-|16558118-16558266|81-101
tgatcttggagatgaaaaagagggatgaataggttttgtgggtgcttcggatggtccgtggcggcgatgggcagcaacaaCGGCGGTGGAGGATGATTCCTttctcttcttcgatgcttctgccatttgatgaagttttagtggatttc
>NC_016089.4|-|1674885-1675006|72-92
gtctcgccggaggtggtcgtggtggtgggggaaggggtggaggaggtgggagaggacacgtgtagccgcgtGAGGCGGCGGCGGTGGAGGGCgtggggtttgaaggagctggaggtggaggt
>NC_016089.4|-|17037376-17037561|136-156
atcactgacaatggcaccaatctgaacaacaagatgatgcaggaaatgtgcgaggatttcaagatccagcatcataactccaccccttatcggccaaagataaatggggctgtagaggctgcaaataaaaatattAAGAAGATTGTCCAAAAGATGaccgtgtcatacaaagattggcatgagatg
>NC_016089.4|-|17080900-17081060|110-131
tgattgaagaaggatgcactccctccacaagatgagtgtactccttctgatgcaatcctccctaggaagggaccagtcactagaaccatgagcaagaggctccaagaagATTGGGCTAGAGCTGCTGAAGAaggccctagggttctcatgaacctcagggt
>NC_016089.4|-|17210327-17210557|31-51
ttcaagctaaacctacaggtgtagttcaagCAGTAGAGGGAAGAAGATCCAcaaggactagaagcttgccaacaagaatagaagactatgagatgtttcctgatagtgcaatagatgatgatggtgaattggttcatctagcaccgatgggagaagcagaacctgtcaccttccaataagcaattaaaaaagaagtatggttacaaactatgagagaagagttgaaagcca
>NC_016089.4|-|17447830-17447971|31-52
caattttggttttttgggtggatgacccagCCTGGGTTGGTGACCCAGAAGAtactgaagatgcttttttggtagttggctctggtagagccagattgaaaccttttcctaagcttcgacctcctctcagggaggtccctac
>NC_016089.4|+|17951006-17951118|62-83
gatctcctcgaggagagattgagggctgttgaaggctttggtgactattcgttcgcggacaTGACGAATCTTTGCTTGGTACCggatgttgttattcccccaaaattcaaggt
>NC_016089.4|+|18044706-18044855|107-128
atcacactttcataatttcaagacatcatgttatcactcctcatgcatcatgatgcaatcctccctaggaagggaccaatcactagaaccatgagcaagaggctccAAGAAGATTGGGCTAGAGCTGCtgaagaaggccctagggttctc
>NC_016089.4|+|18052131-18052367|171-192
tggagtcagcaccacttttaacatttctgatttaactccttttgcaggtggagctgatattgaggaggaggaactaacagatttgaggtcaaatcctcttcaaggggaaggggatgatgcaatcctccctaggaagggaccaatcactagaaccatgagcaagaggctccAAGAAGATTGGGCTAGAGCTGCtgaagaaggccatagggttctcatgaaccttagggtagatttctg
>NC_016089.4|-|18140024-18140211|28-49
gaaccatgagcaagaggctccaagaagATTGGGCTAGAGCTGCTGAAGAaggccctagggttctcatgaacctcagggtagatttctgagcccatgggccaaggttgagtccaattatctttgtacatattagaatatgatgtcattatatttgttccttgtatttagggctccatattgtaggtagg
>NC_016089.4|+|18203911-18204042|31-52
ggagtggaatcttcaaaactcaactcaaggATTTGGTAGAGAACGAAGCCTCtaatcctcccttcgcagtttcttcaaggtaaccatgattactaagccttctcctagttagtttgagcctatctttgcatc
>NC_016089.4|-|18211493-18211660|24-47
ggatcaacttgatccgtatcaacCTTACGGATCAAGTTGATCTGTATaatttatggaccaccctcacgcacatccatcacaaatgcgaaaaaatgcaggggtaattttgatatttttaaaaaatgttggatgcaccagcaataatgttgggtgcacctagtaacaccc
>NC_016089.4|-|18211519-18211667|31-54
aacatatggatcaacttgatccgtatcaacCTTACGGATCAAGTTGATCTGTATaatttatggaccaccctcacgcacatccatcacaaatgcgaaaaaatgcaggggtaattttgatatttttaaaaaatgttggatgcaccagcaat
>NC_016089.4|+|18232022-18232192|31-52
cagaacatgacacgtgacaatcgtcatttaGTAAGAACATGACACGTGACCGtcaacattacttgttaacgatcaacgttcaattgtggtctgagggaccaacattgcacgattttataaaataggaggatcaaattcgtaaattaaattaatgggggaccaaattcgaaa
>NC_016089.4|+|18403204-18403365|113-134
ctaattcctgcgccgagatttaaactatcttggaaattctagctaatgagggatagtgatgcaatcctccctaggaagggaccaatcactagaaccatgagcaagaggctgcAAGAAGATTGGGCTAGAGCTGCtgaagaaggccctagggttctcatgaac
>NC_016089.4|+|18442337-18442518|31-51
cttggttttttgaaagaggtgacaaagctaTGTGTTGTTTGTTTTAGGCTTtttaaatccacgtctaaccaataaaagcgagaaagaccatttcaaggcgttggacctttaaaaatggtttttaggtgatgaaaaaaacttggtttatgaattgattttagccttagtttcactttggttat
>NC_016089.4|-|18566389-18566541|31-52
ctagaaccatgagcaagaggctctaagaagATTGGGCTAGAGCTGCTGAAGAaggccctagggttctcatgaaccttagggtagatttgtgagcccatgggccaaggttgggtccaattatctttgtacatattagactaggatgtcattata
>NC_016089.4|-|18690232-18690470|194-214
aggtgtctccgcatgctactggactcactagtcacgataggaaaaagtgtgcatgaataaccatcgggtgtctctgcgtgccaccagactcataggtcacgatagcaaaaggtggggtggtcgacaaaagcagggcttttgctcctacgtatcctcaatttgtgatgaggaactcagacctacgtagttcttgAGAAAGCTGTGGGAGACTAAAatagtgtctaccagaagatgctgac
>NC_016089.4|+|18690542-18690697|40-60
cgcaccttttgtcagctagaggcaagtgagcccgttgacACGCAGTGACTAATTTCTTCAtctgcacctttgtcatccagagacggcaagtctaatgacatgcggaaataccttatgtttatccgcaccttttgtcagctagaggcaagcgagccc
>NC_016089.4|+|18776694-18776802|58-79
ctgatgcaatcctccctaggaagggaccaatcactagaaccatgagcaagaggctccAAGAAGATTGGGCTAGAGCTGCtgaagaaggccctagggttctcatgaacct
>NC_016089.4|+|18795200-18795397|24-45
tagaaccatgagcaagaggctccAAGAAGATTGGGCTAGAGCTGCtgaagaaggccctagggttctcatgaaccttagggtagatttctgaacccatgggccaaggttgggtccaattatctttgtacatattagactaggatgtcattatatttggtccttgtatatagggctccatattgtaggtagggtacccta
>NC_016089.4|+|18802697-18802862|31-52
caatcactagaaccatgagcaagaggctccAAGAAGATTGGGCTAGAGCTGCtgaagaaggccctagggttctcatgaaccttagggtagatttctgagcccatgggccaaggttgggtccaattatctttgtacatattagactaggatgtcattatatttggtc
>NC_016089.4|+|18884764-18884902|27-48
gcggaatcttccaacttggcttgcggTTTCGATAGAGAACGAAACCCTaatctgacctttcattttctttcgaggtaaccatggttctacgcttgtttcttattagtttcagcttgtctttgcatcttttctgactttg
>NC_016089.4|+|19572150-19572312|31-49
tacacaaaacataaggaaaataaagggaaaCCAACAAAGGAGGATGTCAtgataaaacattgcacaagattaaatggcctaactctcaaaaaatagtccccagtggagtcgccaactgtcgcaacctatccttcggcgggagggcgacgcggggctcgcaggt
>NC_016089.4|-|19669277-19669377|50-71
cctaggaagggaccaatcactagaaccatgagcaagaggctccaagaagATTGGGCTAGAGCTGCTGAAGAaggccctaggggtctcatgaaccttagggt
>NC_016089.4|-|1972702-1972853|100-123
cagtcgcgtgtcacattttgattggacgatgattgtcacgtgtcatgttctgattgaccaataacaacaataatacatttcatcatccatagaatcgacATCCAATCAGAACATGACAAGTGAccataagattgtgtgattgaataaaataa
>NC_016089.4|+|19867830-19868068|60-80
ggatccaataaagttcccacttcaaggaccttcttctcaagtcttctttcctccatcacATGAACTTTAAAATAGACATTccggtcaagtgtctctttatcttcatgaaatagatcaaagctgattttctgatcttctatgccaagttgcatcttctttccaatatctactacacaacttgcagtagacatgaatgggcagccaagaatgagaggaatatcagcatcctcttctatttc
>NC_016089.4|+|19883117-19883318|149-172
ccttctctctaacgtttgggaactctatcagagcaatcagaggaaaaacttgagaaatcacagaaaattactagagatgccactatcaccgtcagaatacacacgtgagcctgcttataggtaatggatgaatttatcgtaattggggTTAGAATGAACATGTGTAGGGATCcttagaagattaaattggggtttattttgg
>NC_016089.4|-|19887362-19887503|31-51
ctcaggtcttctttcgtccatcacatgaacTTTAAAATAGACATTTCGGTTaggtggctctttatcttcatgaaataaatcaaagttgattttctgatcttctatggccatttgcaacatcttctttcccatatctactaca
>NC_016089.4|-|204545-204717|123-143
atttgaggaaggtcgttgcggaagcgctttcctctctcggttacgattcttctatatgcaaatcgaagtgggagaaaacttcctcttgtcctgctggtatataataataatatcattattcaATTAACTTTTGAATTTGACTTtagatttggatttgagtttgactgagtgtg
>NC_016089.4|-|20614628-20614901|58-81
caatatctttaaatatgttgtgtatttaataaattattatttttcctcatacggatcAACTTACGGATCAACTTGATTCGTaagaggaaaaccacgcaagggcaattttgccatttttttagaatgttgggtgcacctagcaacactcttaatctaatatgtacaaagataagtgggctcatacttagcccatgggcttgaattctactctaaggctcatgagatccctagggccttctcttgcatctttggcccaatcttcttggagtgttct
>NC_016089.4|-|20739049-20739192|31-49
agaacataaggaaaataaagggaaaccaacAAAGGAGGATGTCATGATAaaacattgcacaagattaaatggcctaactctcaaaaaatagtccccagtggagtcgccaactgtcgcaacctacccttcgacgggagggcgacg
>NC_016089.4|-|20949869-20950097|138-158
tagttaaccatgcattaggtaccatgttcaattattttgtttttaagtgaaacgggtttatgatcccaacatggttggctcgtggtgcctaacacatgaaactaagaatgtagtgtgaagtttcacgcttcccccttTTTTGTTTGTTTTGTAGAGGAaaacgcaaggatgagcaaacatgaaaacaaatggtatgcaattttgcagatcaaaaagtttattgaacgca
>NC_016089.4|-|21216016-21216228|31-51
atcgttgatctttcctcgtcgacgtcggctAGCATTTTTTTGGATCAGTATcagtgaatcaagttttattccgaggtggactaatgttctcgttgccgagcgaatgaaaacatgccggtgttggtcgaaccacaacttcggttgagctcgaacgaaaaaacctagccgacgtacattgtaaatttttatggcaacaccgaacaaaaagcatcc
>NC_016089.4|+|21226194-21226373|27-47
ttgatctttcctcgtccacgtcgactAGCATTTTTTTGGATCAGTATcggtgaatcaagttttattccgaggtgggctaatgttttcattgccgagcgaatgaaaacatgccagtgtcggtcgaaccacaacttcggttgagctcgaacgaaaaaacctagccgacgtacattgtaaatt
>NC_016089.4|-|21373387-21373522|31-51
aaaattcaaatagacataaaatttcaaccgGATGTCTGATTAGAGAGCAAAatatatcgcgcttctcaaaattaaatgatgcaatcctatcccgcaagggcattgggtagaagactccaagtagattgggctagag
>NC_016089.4|-|21706672-21706778|57-77
taatgttccacttcaaggaccttcttctcaggtcttctttcctccatcacatgaacTTTAAAATAGACATTCCGGTCaagtggctctttatcttcatgaaataaatc
>NC_016089.4|-|22447893-22448239|295-318
ctaaggcagactctacagaggagagtggccctggagggacagcgcgaaaaaaattaccgtgaaatgaataacagggcgaaaaaaaaaaagagagagaaaagaaaaagaaaattcccatggtttctgctatttaatttattactattaaacttgtcattatttagggacgccacaacgggagtgaaacccatggaacacttgcatctgtcacttttgagtgttgctaggtgcacccagcgttattgttggtgcacccaacattctaacaaaatggcaaaattgcccttacttgttTTTCCTCTTACGGATCAAGTTGATccgtatgttgatccgtaagagacttacgg
>NC_016089.4|+|22455214-22455391|125-145
agatattagttaaagtgactaccaaaaagttacacgaaaacatcaaataacattagatatgtgtatttaggaatattgtcgtactcatgtcgaaatcatataattcggccattagaattagaagTCTATAGATAAGATCTTTGACtgtcaatattcagttgattaaattgtatcattt
>NC_016089.4|-|22710059-22710300|60-83
tggagcaattatgggatgagtgaccttttgggaagttttctagaaagtgtgtgaatgaaGACAAAACACGTTGAAAAGTCTCAtattagtttatgaggataatgaatgatcttgagagcagttgagcggtgtcagagctgtttgtcaatgtttgaccaacgaggagttaagtgaagtgctatcatgtgaaatgtcatagtgtgttagtgttagttttcttatacgactaacttttgtataga
>NC_016089.4|-|22734628-22734776|100-121
aggaccacctccggcagcggaagaaagaaggaaactcgatctcattgaagagagattgagagttgttgaaggctttggcgactatccgttcgtggacatGATCTTTGCTTGGTACCGGATGtcgtcatcccccaaaaattcaaggtacc
>NC_016089.4|+|22944819-22944985|113-134
ttcttgtccatagaaggaccacccccggcgaccgaggaaagaaggaaacttgatctcctcgaggagagattgagagctgttgaaggcttcggtgactatccgttcacggacaTGACGGATCTTTGCTTGGTACTagatgtcgccatccccccaaaattcatagtgcc
>NC_016089.4|+|23394081-23394271|140-161
cagcccaacctcacagcacaaccaatatttttgtccacagaaggaccacccccggcggccgaagaaagaaggaaactcgatctcctcgaggagagattgagagttgttgaaggctttggtgactattcgttcacggacaTGACAGATCTTTGCTTGGTACCgaatgtcgtcatccccccaaaattcaaagt
>NC_016089.4|+|24080063-24080192|80-101
gaagaaagaaggaaactcgatctcatcgaggagagattgagagctgttgaaggctttggcaactatccgttcgcggacaTGGCAGATCTTTGCTTGGTACCggacatcgtcatccccccaaaattcaagg
>NC_016089.4|-|24231379-24231532|34-55
atgtaatctatttgatgttaacattcgtttgtcCAAAACCGATGTTAACTATATTcagttaacatcggttatccataaaaaaccgatgtcgttatgtttataagttaaaaatagagatttcacaagccgcgcgcactcgaaaaccttgccctcc
>NC_016089.4|-|24622394-24622584|23-44
atgagcaagaggctccaagaagATTGGGCTAGAGCTGCTGAAGAaggccctagggttctcatgaaccttagggtagatttctgagcccatgggccaaggttgggtccaattatctttgtacatattagactaggatgtcattatatttggtccttgtatatagggctccatattgtaggtagggtacccta
>NC_016089.4|+|24774292-24774479|140-161
ccaacacattgcctcagcacaacctcacagcacaaccagtattcttgtccacggaaggaccacccccggcggctgaagaaagaaggaaactcgatctcctcaaggagagattgagggctgttgaaggctttggtgactaTCCATTCGCGGACATGACAAATctttgcttggtaccggatgttgctatc
>NC_016089.4|+|24774386-24774625|60-81
tctcctcaaggagagattgagggctgttgaaggctttggtgactatccattcgcggacaTGACAAATCTTTGCTTGGTACCggatgttgctatccccccaaaattcaaggtgctagacttcgacaagtataaagggacgacttgtcccaagaaccatctcaagatatattgtcgcaagatgggcacacactctagggatgagaagctattaatacactttttccaagatagcttggccgg
>NC_016089.4|-|24906346-24906479|31-52
atagagccatgagcaagaggctctaagaagATTGGGCTAGAGCTGCTGAAGAaggccctagggttctcatgaacctcagggtagatttctgagcccatgggcaaattttgggtccaattctctttgtacatatt
>NC_016089.4|+|25136781-25136876|21-41
ggtcttctttcctccatcacATGAACTTTAAAATAGACATTccagtcaggtggttctttatcttcatgaaatagatcaaagctgattttctgatct
>NC_016089.4|+|25186265-25186426|41-62
acccttcaaccgaggcggaatcttccaacttgcctcgcagTTTGGATAGAGAACGAAACCCTaatctgaccttttgttttccttcgaggtaaccatggttctacgcttgtttcttgttagtttcagcttgtctttgcatcttttctgactttggaaccacca
>NC_016089.4|-|25195360-25195517|110-128
agcccttcaatttctggagcaggcctctcaaatttctgaaccttccttccatgggaggataactttaattcaggacgttcctgcaaaaaaaattaaatgattcgtcaacTTATAAAAATAATAATTAAaataatgacaaattcaaataataacaaata
>NC_016089.4|-|25278358-25278494|31-52
ggctttggtgactatccgttcacggacatgACGGATCTTTGCTTGGTATCAGatgttgttatccccccaaaattcaaaatgcctgacttcgacaagtataaagggatgacctatcccaagaaccatctcaagatgta
>NC_016089.4|-|25515839-25516032|81-104
gcaaccttgcttgtccgatatggcaatgatggtggcctgggtgatgttggggtacggctacgagcccggaatgggtttggGCAAGAACAACAGCGGAAGAACCAgcctagtaagcaccagaggaaaccgcgggaagtttgggttaggctataaacctacgcaagctgacataaggaaaagtatctaagaaagga
>NC_016089.4|+|25759424-25759590|123-146
ccactacaaaagaagaaccgcccctggtgtgatcattgcaggaaactaggccacaccaaggaaacctgctgggacatccatggtaaaccaccagatgcaaagtcattccggaataaggaaacCAGAGGCAACACAACTTATAACACttctaaagaaggagaggtaag
>NC_016089.4|-|26077566-26077739|31-54
ttgtataatattggatatgctctgatacctTCTTAGATCTTAGAATGTGAGTTTatgcctaactcaaccccaaaaactagctcaagggatgagggttgtccctcacttatatactctaacttggctttatttttagccgatgtgtaacttgggtttttcccaatatataataat
>NC_016089.4|-|26416014-26416250|189-212
ttaaatcaaattgaaacaattgatattctccaaaatgacactatttatcaaatatttagcatacactcagaggtgatcctaataaccaaaattcctaatttaaaaaaaaaaactcacaatgtatcaaaatatttggcaatttttaaaatgaagttgtgagtgttacgaatcaagtgatccgtaacatgCTTACGGATCAAGTTGATCCGGAAtatgcttacggatcaagtgatccgt
>NC_016089.4|-|26816556-26816691|33-56
tttcaacttactacttgtcgtgagtccctttcAATTAAGTGATGATGTGGTAGACGaagttccacgtcatcacacccaatcactaacacgccattgccacatcattgaagaagatgacatggaaatgaggcgtatg
>NC_016089.4|+|27033496-27033626|81-102
aggtatagtaactcagtacacatctgatgcaatcctccctaggaagggaccaatcactagaaccatgagcaagaggctccAAGAAGATTGGGCTAGAGCTGCtgaagaaggccctagggttctcatgaacc
>NC_016089.4|-|2704124-2704312|128-148
agcaaatacatgggtaccagccttcaattctgttaattcacagggctgaaacccgtctagctttctgaaaaatgatgtatctggatccttagcagcagctatctgcgagaaataatacagcaaccaaATTTTAAAATGAAAATAGATAgacaaaaatttaaattgagtactattctataacagtagata
>NC_016089.4|-|27341644-27341748|59-80
gcaatcctccctaggaagggaccaatcactagaaccatgagcaagaggctccaagaagATTGGGCTAGAGCTGCTGAAGAaggccctaggattctcatgaacctt
>NC_016089.4|-|27387793-27388026|46-64
ctaaaaattataacatttaatactattaatacacattctaccattTTTTTAATAAAAATAATATtttcttattccttaatcattttcctaagttagcaaaaccgttttcttgaaaaattgtaataatgagtactaagatgtatttcccaaacacataataacccaaaagtttctttcaatattcattatgctaacctgcagattgtaatgcaagtgaagtgtacgatatttgat
>NC_016089.4|-|27405417-27405631|170-193
gtttcaccccataaatgtggtccctaagtccagatttaaaggttgactgttacaaatgaatgttgactatcacgtatcccattttggttgaacgatgactgccacatgttatgttctgattggatgttgactctatagacgatgaaaatgtattgttgtcaatgttcaaTCAGAACGTGACACGTGACAGTCAtcgtccaatcaaaatatgtctc
>NC_016089.4|-|27679018-27679435|365-388
gattttgatgaaaaccccatggatcaatgcatataccacaaggtcagtgggagtaaaatatgttttcttgttttatatatagatgatattttacttgcagccaatgatcggggtttgctacatgaggtgaaacaatttttctctaagaattttgacataaaggatatgggtgatgcatcttatgtcatcggcattaagattcatagagatagatcttgaggtattttaggtctatcacaggaaacctatattaataaaattttagagagatttcaaatgaaagattgttcaccaagtgttgctcccattgtgaagggtgataggtttaatttgaaccaatgtccaaagaaggactttgagagggAACAGATGAAAAACATTCATTATGcttcaattgttggaagccttatgtatgctc
>NC_016089.4|+|27995215-27995376|123-141
ggctatgggagaaatgatgattgacaaattgagaggggatattccagttgttgtaatgcgaccaagtgttattgagagcactttcagtgaaccatttcctggatggatggaaggaaataggtAAGTTACCATCATTTTTTTaaaaagaaaacgaacttaaag
>NC_016089.4|-|27999831-27999976|88-111
tgggtctcttgatttgtaagtttttctgaatacaagggaaaggtatccctgtgtggttcaaaagttataaaggaatttacaaggataGTAGAAATCTCAAGTGGATTGCTTgagaactagacgtaggcacagtaaatggccgaacc
>NC_016089.4|+|28085682-28085791|66-86
agatgacaaggaaggatggataggtgctgtgggtgcttcggatggtctgtggcggcgatgggcagCAGCAGCGGCGGTGGAGGATGatccctttctcttttttggcgatt
>NC_016089.4|-|28351305-28351449|28-51
gtctacaaaattttcataagctaatgaCAAAGAACTAAGAAGAAGAATAACttagtcctcatcatccaccacaacatcaatatttttcaagctaagaacaatttggttcaaattgttaatatgtttatgaatggactcaccatca
>NC_016089.4|-|28415996-28416273|26-46
ctttaccaatgagttcttccacttgTCTTTGTGATGAGAATCATGAaactggccaaatacaggctaaaggcccaagtggagaaggacgaaggcctaagtggagaaggacaaagccccgagtggagaaggatgaagacccagaggtagagacactatcaagactattaattgttgctgaagacccaaactaatttaaaggcccaagttaaatatgttttttagttataatttttatttattgtaattttggcccaaactgtttagaaggcccatgtcta
>NC_016089.4|+|28416169-28416280|62-82
ttctccacttaggccttcgtccttctccacttgggcctttagcctgtatttggccagtttcATGATTCTCATCACAAAGACAagtggaagaactcattggtaaaggataggt
>NC_016089.4|-|28577586-28577713|25-45
ccgtggcggcgatgggcagtagcaGCGGCGGTGGAGGATGATCCCtttctcttcttcgatggctctgccatttgatgattttttagtagattttaatcgatggaagtgaaagaggagtgaaaaagagg
>NC_016089.4|+|28807019-28807297|27-50
tcaatttaaagacgatgcttatatcaGCACCGTCTTTGAAAGTAGACATTctaaaacggtgcttacctcaacaacgtctttgaaagtaggcattctaagacgttgcttaaataagcaacatcttagaatgcctatttttaaagacgttgctgaggtaagcactgtctttgaaaattgctcacttttaaagacggtgttttggaacccgtcattgaaatttttaagcttcgacgacgtcacattcaacgacgttcgaaaaacgttaatcacttttttcca
>NC_016089.4|+|28973605-28973760|34-54
atagtaaacatccgtgattaatttgtgagcaccATCTTTTAAAGAAATTAAAATggtaccttttccttggatttgcaccttggaagaatatacaaaagaaacatttcctttcaccttctcatcaagttccacaaatttctctttgcatccacacat
>NC_016089.4|-|2910581-2910704|74-94
ggttttgcggaggagagagggaaagagagggtttggatttgagggtcgaagggaaaggagaaggaaaatagagTTGATGATGCTGCAGCCATGGtggaataattagaaaggttggggttgtggt
>NC_016089.4|-|29228067-29228229|115-133
agcttcgaggaggagatcaacttgatgttctatgcctcttgaaggtggtagtccatgaggaatctccttaggaaagacatttttaaattcctgcaataagggttgaacactaggAGAAATAAAAATAATAAACtcattagaattatcagtagaaattttactg
>NC_016089.4|+|29241254-29241395|28-48
ccatccatccatagcaataattccagaTGCCAAAGGAGAATTGGCACGcgaaaaataagtgacttgcagtttactcctctaacctgcaaaaagggcaaaggtaatcatgtgcatgctgctagacattcctccttttcatatt
>NC_016089.4|+|29289058-29289278|168-191
tataaaatcgtgcagtattggtccctcagaccaattggacgttgatcgttacaaaggaatattgacggtcacgtgtcacgttcttattggatgatgaccgtcatgtgtcatgttctgatttgtcaatgaaaacaacaatgcatttcatctttcatggagttgacatcAAATCAGAACATGACACGTAACACttatcatccaataagaacgtgacacgtaac
>NC_016089.4|+|29289066-29289278|162-183
cgtgcagtattggtccctcagaccaattggacgttgatcgttacaaaggaatattgacggtcacgtgtcacgttcttattggatgatgaccgtcatgtgtcatgttctgatttgtcaatgaaaacaacaatgcatttcatctttcatggagttgacatcaaATCAGAACATGACACGTAACACttatcatccaataagaacgtgacacgtaac
>NC_016089.4|-|29289082-29289273|31-54
gtgtcacgttcttattggatgataagtgttACGTGTCATGTTCTGATTTGATGTcaactccatgaaagatgaaatgcattgttgttttcattgacaaatcagaacatgacacatgacggtcatcatccaataagaacgtgacacgtgaccgtcaatattcctttgtaacgatcaacgtccaattggtctgag
>NC_016089.4|+|29289091-29289279|136-159
attggacgttgatcgttacaaaggaatattgacggtcacgtgtcacgttcttattggatgatgaccgtcatgtgtcatgttctgatttgtcaatgaaaacaacaatgcatttcatctttcatggagttgacatcaAATCAGAACATGACACGTAACACTtatcatccaataagaacgtgacacgtaacc
>NC_016089.4|+|29289184-29289355|41-64
tgaaaacaacaatgcatttcatctttcatggagttgacatCAAATCAGAACATGACACGTAACActtatcatccaataagaacgtgacacgtaaccgtcaacgtcacttgctaatgattaatgtccaattgtggcctaagggtcaacattacacaattttataaaatagaaa
>NC_016089.4|-|29358255-29358490|171-191
cattgaccacgacttgcgctgcaagaatgttacagttcctgagttgtccatcaaagggtttattgacacagttggaccttccaattttagaaatttgcggggattggaatgatcacaagagggggttcatttctagaactgtagccaacaaacttgactggctctgcttcATTGTCCAAAAGGAAGCTAAAagaaattcaatacttcattagacatttttgcagcatctaattgtt
>NC_016089.4|-|29455485-29455769|232-255
tataacctgagaagtcttgaacgcatccgaacaatcaacatgtggttcattcgcaccacatgattctacattttcataatccatatccgctcgttcagacattatttcatacatccactcatcttcgtccatctaaccaaatcaaacaaaaaatggccatacaaaaaaattagtaatttaaaagaaaaaaggaaaataaatgcaaaaacaacaaatacaaaaaaaaaatacACTTACGGATCAACTTGATCTGTAtcttccggatcaagttgatccgtaacatcc
>NC_016089.4|-|29551461-29551671|156-177
tgatttagataagatacaaaaacttgcacattctgctaccttggtggataacaaatctgtgaataggtaacactttgtacttttttaaatacatttagtggttggttttttcttctaggtttattcaaaatggttgtatggcatgactgttacatACTTTGATTTTGTGGATCAATGcttgtacttttctttgtggatcttttaaggtgta
>NC_016089.4|-|29767822-29768012|23-44
atgagcaagaggctctaagaagATTGGGCTAGAGCTGCTGAAGAaggccctagggttctcatgaaccttagggtagatttctgagcccatgagccaaggttgagtccaattatctttgtacatattagactaggatgtcattatatttggtccttgtatatagggctccatattgtaggtagggtacccta
>NC_016089.4|+|29778730-29778978|40-61
ttcgcagttgacattacaactgcggaagaatacttcttcTGTGGAATCTCGCGGAAAATGTctttcgcgagactccacggatgaagtttttttcttccgcagtagtaatgtcattggcggaagaaaatttcttgcgtcgaatctgaaacgcttacaccattctactacccaaaataaacaatcaaacacagaaaaactatgtaccttagttgacaaatatcacaccaaagcagagcagaagcacaacca
>NC_016089.4|+|29906476-29906607|79-100
agaatgattccaatattgttattgatgcaatcctccctaggaaggggccattcactagagccatgagcaagaggctccAAAAGGATTGGGCTAGAGCTGCtgaagaaggccctagggttctcatgaacctta
>NC_016089.4|-|30137011-30137278|202-222
ttggttttaatgttcaaagtgaacattctatttcttgacataaacaccttggcaatcaaattagaattttgatctcgaagccataaacaacaatctttcatatgaatttcataccccttttcaacaagttgtcccaaactcaaaatattgctttttagtttaggaacatagtaaacatccgtgattaatttgtgagcaccaTCTTTTAAAGAAATTAAAATGgtacattttccttggatttgcaccttagaagaatctccaaaagaaa
>NC_016089.4|+|30364387-30364558|41-64
atgggtgaccttttggaaagtttcttggaaagagtgtgagTGAAAACAAAGCACGTTGAAAAGTctcgtgttggtttatggggacaatcaatgatcctgagagtagtcagaaatgattgttaaagtttcaaaaaggactacctacgaagatttctgactactggaaggttct
>NC_016089.4|+|30627431-30627533|60-80
aggtaattcttgtggcatctaccctgacttatcttccttcactggaagtggcgtcatccAAAATCTCCGTAGCCTGTATCaaacgatccgctcctagtcaggt
>NC_016089.4|+|30664450-30664577|24-47
ctcgtcgcccttaaaggatcttaCAATTGTGTGATTGTACAGTTCATagtttacaactcaatacacacatctcatctcaatacacatgtatttcatcatccgtcacatgttcaatttatcacatactc
>NC_016089.4|+|30684551-30684734|31-51
cttcttctcaagtcttctttcctccatcacATGAACTTTAAAATAGACATTccagtcaggtggctctttatcttcatgaaatagatcaaagctgattttttgatcttctattcccatttgcaacatcttctttcccatatctactacacaacttgcagtagacatgaatgggcggccaagaatg
>NC_016089.4|-|30895097-30895286|90-110
gctaaacaaagttattatgtatttgagctttattgtttattcactctttgagtgttgttgaatcattatattcattcaaactttcatttGTGAAAGCCAAGAATGACTTAatattaaacaatagttaggtggtcttagattaagggggaatctaagggtctgttaggagtgacaaagagaatacttgtat
>NC_016089.4|-|30895151-30895351|155-175
ctttgaagcgaaactctacaataaattaatggatgatacacttacacttacattgcctatcatttgctaaacaaagttattatgtatttgagctttattgtttattcactctttgagtgttgttgaatcattatattcattcaaactttcatttGTGAAAGCCAAGAATGACTTAatattaaacaatagttaggtggtctt
>NC_016089.4|+|31043234-31043404|36-57
gggaccaatcactagaaccatgagcaagaggctccAAGAAGATTGGGCTAGAGCTGCtgaagaaggccctagggttctcatgaaccttagggtagatttctgagcccatgggccaaggttgggtccaattatctttgtacatattagactaggatgtcattatatttggtc
>NC_016089.4|+|31050727-31050914|37-58
agggaccaatcactagaaccatgagcaagaggctccAAGAAGATTGGGCTAGAGCTGCtgaagaaggccctagggttctcatgaaccttagggtagatttctgagcccatgggccaaggttgggtccaattatctttgtacatattagactaggatgtcattatatttggtccttgtatttagggctc
>NC_016089.4|-|31063668-31063805|31-54
gactttgtaaacgaatttttacaaatggagTGGAAAATCTCAAGTGGATTGCTTgagtactggacgtaggcacggactttgtcgaaccagtataaaaactgtgtttgcattctctcttcccttatctcatttattttg
>NC_016089.4|+|31234659-31234811|105-123
acggcttccttccagaccttaaaatttgtcccattcagcatagggatgctgttcacttgagcagatacatttgcaacactagcaacagaaactgaataataataATAATAAAAATAATTACATgctcacaaataatccaatatatatatatat
>NC_016089.4|-|31262593-31262723|30-50
tcctttactggaagtggcatcatccaagtCTCCGTAGCCTGTATCAAGCGatctgttcctagtcaggatcacatcatctggtatcagagcttcagctcttgatacaggttctatcctatcctattattttt
>NC_016089.4|+|31534013-31534175|31-49
gtaacatctaacttaaataacttgtaagcaATAATAAAAATAATTAATCagattttaaaaaatttgttactagtgttgttgtggttgcatttgagttagtcttttctttaagagatggtttccacttttttggtcttagtggaacaccaccattaatgcatcc
>NC_016089.4|+|32044699-32044863|115-135
aaatcacataaactagcaatgaatcttccttgacaagatctccagaagaaatttcaaatcctacttgttctgtgtgggatttggaacacttgctggtgctttcctcaagcttggCTCCACAGCTTTCTTGGTCTGtttcttgtttccgcttagtttactaatact
>NC_016089.4|+|32044755-32044856|60-79
aatcctacttgttctgtgtgggatttggaacacttgctggtgctttcctcaagcttggcTCCACAGCTTTCTTGGTCTGtttcttgtttccgcttagtttac
>NC_016089.4|+|32044783-32044971|31-51
aacacttgctggtgctttcctcaagcttggCTCCACAGCTTTCTTGGTCTGtttcttgtttccgcttagtttactaatacttgtggaaacagaatcaaaagatgagtatagcaacttctttgacagaattgtctttcctgaaaatcctagttcatggtggagacagaaagtagagaacaaaagaaagtg
>NC_016089.4|+|32240875-32240983|31-52
cagtcactagaaccatgagcaagaggctccAAGAAGATTGGGCTAGAGCTGCtgaagaaggccctagggttctcatgaacctcagggtagatttcagagcccatgggcc
>NC_016089.4|-|32249593-32249742|100-120
gaccaagttggagtaagaaagaacactccaagtctaagcatgtgtggtcatgttcttcctgaggatcttcagaggctgaccatcagcattaagctcaaaTCCCCTCCTTGGGATGCAGAGcttagcagctaactcttaaggatcaagcct
>NC_016089.4|+|3237320-3237413|24-44
ttcccattgggaattttgagtaaCTCAGTGCATCAAGATTCACAaagttctcacgttacagcttttaattcaggtcatggatcctcaaagttgg
>NC_016089.4|-|32423031-32423155|24-44
agaagatttggatgacacctcgtCTGGTGAAGATGAAGATGAAGaagaagccaacctatgcctaacgatagacacattctttgaagaatccaaatcataccaagaggatgaggtaaatcttaatg
>NC_016089.4|+|32501814-32501987|46-66
ttaattaatggcagattgtatcgagtcccagcagaggccgcttcaTTGGGTGAGAGAAACAACTTAtacttcaatccagataaaattcatgcaaacctaagacatcgaacctacatcgcccataatagaaatattcattaaaatgaggataaccatgtgacctcgttacacacg
>NC_016089.4|+|32540779-32540965|139-157
aaacacacacacatctaaccttccaagaaagggttttatggcttgcaatagattcctcccaagtctttggatctaggccatacttattacaaggattctgataatcttgcccttccttgcctgcatatacatatttagTGGCCAAGGATGACTTAAAttgcctccatagtatcgccattgatgaaat
>NC_016089.4|-|32574122-32574261|90-110
ttagttagcacaatggtgtcatacactataacatataaaactgtgaaatcatatattctgcctcaaacccagaggtgtgaagtagctgaTGGCTTGGCACTATCTCTTGTtcctcctattagcgactttataaatttcaa
>NC_016089.4|+|32728771-32728915|26-44
ttatacctcgacactgccaatgttgCTGAAGAGAAAGCCATGAAggagaaagggttattttttcacccttctcccgcgtccactccctgcaacgaaaagcctcaccttttgcccctcttccccaccaccaccgccgccatcgtgt
>NC_016089.4|-|33284625-33284817|140-160
cctagaagaaaattgagaaaggtaccgtagacgttgatcatcggatgaaaacaaggtggatgatcttggagatgacaaagagggatgaataggtgctgtgggtgcttcggatggtccgtggcggcgatgggcagtagcaGCGGCGGTGGAGGATGATCCCtttcttttcttcgatggttcttccatttgatga
>NC_016089.4|-|33531454-33531602|35-54
gaaatctacccccaagaagatggacaaccattagTAGTTTAAGAGAATTGTAAGgaggtaagtgtctcctccaagaggttagctaagaaggaaactcattttacaataaagacaaacattaaagaaactttccctcttagacaacctcc
>NC_016089.4|-|33771135-33771299|26-46
tttatttaaaaatgtgataacccatTCCCTGTGTGTTGTTTGTTTTtggatcatgtgatgatctcaaaccttgtgtccgtgggagcaaaatgactaggtggatgactttaaagaacctcatgctagaggacgctggaacacaatgctctgataggatgtgacatt
>NC_016089.4|+|33840266-33840413|31-50
tggagtcattggtgcctctaatagaactccTGAATTGCTTAAAATGAATCccattggaaaggtacgctttgcttgttcccgtcttactacttaaaaataaagtgtttctcttatatggatttgccccccttaaaaaaatatggatttg
>NC_016089.4|-|33979280-33979431|104-122
tgtttccacaaaaccattcttggttttattttaatatcacctttaccctttacttgtatagaggaagaatcaccaaaactaacaattgaatgaaaatcttcatTTAGATGAGAAAAGGAGGActtacttccactcatgagattactgcagcc
>NC_016089.4|+|34229847-34230019|30-53
tgaacttgatccgtaacagttacacaccaACTTACAGATCAAGTTGATCCATAagtcacttacggatcaacttgatccgtaagtgatccgtactttcgcgacaatgcaaccaccttctacgtacctcgtttgccgccgccggccacagcaatgcaccttcaccttcaccttca
>NC_016089.4|-|34229880-34230015|87-110
ggtgaaggtgaaggtgcattgctgtggccggcggcggcaaacgaggtacgtagaaggtggttgcattgtcgcgaaagtacggatcaCTTACGGATCAAGTTGATCCGTAAgtgacttatggatcaacttgatctgt
>NC_016089.4|+|34379702-34379887|136-156
ttcatggccatcgccctccccctcgtcccgcccggcggcatcgctgcgctgaagtcccacgaggcggccgcgatcctcatcgtggcactggccagggagggggagggagtgggcgtggcgtgcgtgagggccatgGTGAAGTGTTTGGGGGTTTTGattgggttttgtgacttggaggattgggat
>NC_016089.4|+|34379715-34379887|123-143
ccctccccctcgtcccgcccggcggcatcgctgcgctgaagtcccacgaggcggccgcgatcctcatcgtggcactggccagggagggggagggagtgggcgtggcgtgcgtgagggccatgGTGAAGTGTTTGGGGGTTTTGattgggttttgtgacttggaggattgggat
>NC_016089.4|+|34379808-34379919|31-51
gagtgggcgtggcgtgcgtgagggccatggTGAAGTGTTTGGGGGTTTTGAttgggttttgtgacttggaggattgggatggaattagattaggttttgaaaccttgctcaa
>NC_016089.4|+|34399900-34400128|179-199
gctgcctttggggaaggtagcattaacaaagaattcatcaaaaaatctcaggaaatcagatttaagctccttccaaaagtgcttaataaatctgaagttgagcccatcaggcccagggcttttatcattgccacagctccacacagcacaagtgatctcctcttcattaaaaggctcaACCATGCTATCCCTTTGAAGAtcagatagagcattgaaatgaactccatct
>NC_016089.4|-|34763589-34764006|365-388
ttacttttattggtacaaatattttttaaaaaaatactaattgaaataggtgggcaaaagtatccaaaaatgcatatatcacgtgcatgccacaaattttttaaaatatcactgcttcctaattaatcactcgcctttgccatctttaaccaacaaagaatatttgattaatctccaaaaatatacgataatatgtatcttttctacaacataataatcattcaaataaaaagatggcttgagcgtagacatgacaatggggcggggcgagaacgggtattgtcttcccaattcccgaccccgactctccaacatatttccatacccgtatccgatacctgacggattaaaatttattatcacaTTTCCGTACTCGTTGGGTATCGGAtatccccgaccccgtcccgtacttgattca
>NC_016089.4|-|34845982-34846163|129-152
gagatgtgtttcttctaggcaacaaagcaatatcatgggcataaataaagtaaaagaaagttgctctatcattagtagaagcagaatacatggctacaacaagcactgcgtgtgaagcggcatggctcAGAAAAATTCTGCAAGACGTACAAcaagactccaagactccaatagttattcat
>NC_016089.4|+|34953978-34954141|104-124
cgattaccagagagtaaaactctttggtaaaagattttgtgaaaaattcttgtgctactcaatgttttgaaaaaactttttagtacttatcttgattgagtctTCTCTTGATTCTAGAATCTTGatcttgattgttcttgaaacttgattcttgaaacttgatt
>NC_016089.4|-|35003973-35004114|97-118
ttaagtttgactgagaacaagagagagtacatctcttgtggatcagttctagtggagggtacatccactaggttcaaagagaacaagggagggtacATCCCTGATGGATCTTTGCTTGtaaaaggatttttacaaggttgaa
>NC_016089.4|+|35191613-35191768|103-123
gctgatcatcggatgaaaacaaagtggatgatcttggagatgacaaagagggatgaataggtgctgtgggtgctccggatggttcgtggcggcgatgggcaaTAGCAGCGGCGGTGGAGGATGatccctttctcttcttcgatggttctgccattt
>NC_016089.4|-|3526326-3526456|30-51
ttaatgttgaattcaaaatagtctctatcTTTGCATAAGTGTTGCAAAATAattcttccgttaaatttgatagtaacgccgttagtgaggtcaattttagtgatacgtggactatccaacgtggcactaaa
>NC_016089.4|+|35496665-35496914|40-61
aaaaaccgatgttaatgcatatacgttaacatcggttttTCAAAAACCGATGTTAACTAATgttgtccatcctctatgccatatgtggaggccacaaaggagtcattagaaaccgctttccagtctttcgaggtggtaagaatttcctccgtggactccttctttgggcaaccttgcctgtcagatatggcagtaatggtggcccgggtaatgttggggaatggctacgagcccgaaatgggtttaggca
>NC_016089.4|-|35715931-35716140|52-72
aaacctaaggtgtcccatatgagtacctaagtttgtattgaaactaaaaatAAGAACAAAGCTACCTAATGAgtccctatgtacacaaatcatgaagttgttgggtgcccgtgtaatttcacaaaagagggttgcaccactcaaaacattcatcataccacctattttagagatttggtgcctaataatacctgttttgggcaccaacaa
>NC_016089.4|-|36342785-36342934|100-120
accacattattatgatgttctccctccaaataggcaaaagtagcagagaatggtatccctattggtgtcacaccaacaatatcaagtaacaacagcctaTAGTTGTTTGTTTTGTAGGTActatctataaaaaataccaaattataggca
>NC_016089.4|-|36384835-36385027|81-104
ttgcgtatgcgcattgagcaagcatgtctcgacttagcaagcgggcattgcatatctatgaagcaccaacaccaacacgaACACCGGACACGACACGGACACGGacacgtggacacctgaaatgttgaaaatgtaggacacgaacacggctatatatataattaaataaaataaaattacataaaattaaata
>NC_016089.4|+|36460724-36461024|251-271
catgtagaaccaaacatgaaagaaagtaaagcatctttggactaagaatggcttgaaattctattatgaagaattcaatgaattttttaaggatgaaggcattgctagacaacacactattcgaagcactccccaaaaaaatagagtagctaaaataatgaacaagaccttattggaaaaggtcaggtgcatgttatctaatttagggttgaataaaagtttttgggcagagacgattagcacaacatgcTACTTGGTGAATTGTTCTCCAtccataaccataaatttcaagacccttatt
>NC_016089.4|-|36585995-36586182|31-50
cagaacccgaagccgaatcaggttctcaatACCCTTTGGCATTCTGTCCAataaatagcattgagacaaatccaaatgtatgagatatctcaatggtgaaatatcactaggtagtgtttctagattgtgacaggccttgagatctagagcttctaggttctcaacttgaaaaatgaagggtggtagct
>NC_016089.4|-|36586249-36586397|98-119
ttcaaacttgaaggaaaacttatctgaatatcagtgtaccttgtgtcaaatacatcccatgatattttgaaatgttcaagctttgacaacactttcaACCTTGGATCACAGCCCCACTTactatacgtatgctgaatcgctttaggtat
>NC_016089.4|+|36715570-36715699|83-104
ggttatttatgactttcaacattggtttttgaaccgatgttgaaagtaccgacgttgatagtattatcgttaacatcggtttTTAAAAAACCAATGTTAACATAaaattaccaacatcggttatataaat
>NC_016089.4|+|36890276-36890425|81-102
ggatggctcaggtttgattgaggcaatctgggttgatgacccttctaaattggttttctgggtagatgacccagcctgggTTGGTGACCCAGAAGAGGTAGAtgatttcttcatggttggttctggaagagccagcctggctcctttgcc
>NC_016089.4|+|37113879-37114071|29-52
ggcacattctacttcggttcgacgccacAACCGATGTAGAATGGTCAAAATTctaagatgggtgtggctagagacccgactttgaaccacgccattctaagacggttagtcaactaatgtagaaagacgcgggtgtttcaacaacgccgactacgatgacgcatgataactgatgtagaacgacatttttaac
>NC_016089.4|+|37120161-37120350|31-52
caatcactagaaccatgagcaagaggctccAAGAAGATTGGGCTAGAGCTGCtgaagaaggccctagggttctcatgaaccttagggtagatttctgagcccatgggccaaggttgggtccaattatctttgtacatattagactaggatgtcattatatttggtccttgtatatagggctccatattgt
>NC_016089.4|+|37127623-37127723|58-79
atgatgcaatcctccctaggaagggaccaatcactagaaccatgagcaagaggctccAAGAAGATTGGGCTAGAGCTGCtgaagaaggccctagggttctc
>NC_016089.4|+|37154345-37154536|139-162
aatggtcataacacatattggaagaatattttagtgattatgtggggaattcagaattatccaaaaaccatatttaaatgtcaaactagacactgcattcaaagacggttattacataatatttgtctttgaatgtcaAACGAGACACTCCATTCAAAGACGgttattacataataatcgtctttgaatgtc
>NC_016089.4|+|37662261-37662461|155-175
atttggggggcgcagtgccccatgtgtgcagttaagaagacgatatggatcttccggcttcccatgacaaaagacgagacccacatacaatgcatgtgtgacggtatgatgcagatgcgcatgcatgaaacggaaagaaaacaacacaaaggggTAATTCACACATATGAAACTGcagagatccaactttaatgctatgtt
>NC_016089.4|-|37703137-37703280|31-52
caagggtattggatagaagactccaagaagATTGGGCTAGAGCTGCTAAAGAagaccttagggttctcatgcatctcagggtagatttttgagcccatgggtcaaggttggatccactcttctttgtaaatattagaataggtt
>NC_016089.4|-|37710941-37711146|46-67
tgcaatcctaccccccaagcgtattggatagaagactccaagaagATTGGGCTAGAGCTGCTAAAGAagaccttaggattctcatgaacctcagggtagatttttgagcccatgggtcaaggttggatccactcttctttgtatatattagaataggtttcttttcttcttttgggccttgtattttggccattctagtagtatat
>NC_016089.4|+|3820851-3821042|139-162
aattggacgttgaccgttaacaagtgatattgactgtcacatgtcacgtgtttttattggatgatgactaccacgtgtcatattctgattggtcaatgaaaccaataatgcatttcatctttcatggggttgacattcAATCAGAACATGATACGTGACAGTcatcatccaagtgacatgtgacagtcaaca
>NC_016089.4|+|3820873-3821002|26-49
agtgatattgactgtcacatgtcacGTGTTTTTATTGGATGATGACTACcacgtgtcatattctgattggtcaatgaaaccaataatgcatttcatctttcatggggttgacattcaatcagaacatgat
>NC_016089.4|-|3820891-3821050|107-130
acaagtgatgttgactgtcacatgtcacttggatgatgactgtcacgtatcatgttctgattgaatgtcaaccccatgaaagatgaaatgcattattggtttcattGACCAATCAGAATATGACACGTGGtagtcatcatccaataaaaacacgtgacat
>NC_016089.4|-|3820892-3821061|117-140
gtttaccgttaacaagtgatgttgactgtcacatgtcacttggatgatgactgtcacgtatcatgttctgattgaatgtcaaccccatgaaagatgaaatgcattattggtttcatTGACCAATCAGAATATGACACGTGgtagtcatcatccaataaaaacacgtgaca
>NC_016089.4|+|38419476-38419635|39-59
aaatcccttaatacaaataggttataatacaagaaggtTCTTGTGATTCTAGATGATGTctacaaacctaagcagttgcaggtgattattggaagacccaattggtttggtcctggcagtagggtcatcatcacgacccgggacaagtagttgctaattc
>NC_016089.4|+|38581084-38581271|124-143
ctcatctgcagctcatatacctctatatttgtatcccttccttaatacaactagtaagtccagattatttgagtatttgaggcttaccactattggaatcattggtgcctctaataaaactccTGAATTGCTTAAAATGAATCccattggaaaggtacgctttgcttgttcccgtcttactacttaaa
>NC_016089.4|+|38778805-38779182|313-333
cagattgttgaagaaaaggaaaaatttgctctggaatttgttcttccccttgatacgtggggacagctcgtctgatatgtaatttcctttcttcttccccattccaaacatgttctgaaacatgcttaggttgcatccataatacattagtatcgatggggccaaacttaatgttaatatgtgatgaagaagatgccattgctactgcaaaataaaatataatacatgtgaagaaaaatttaatttattagtaaactttaaatatatagcaataaatttgtaaaaaatcaaactgaccaatttttaatatatTCTATACATAAATTAAAATACatgtgaagaaaactttaatttattagtaatttttttttctacaat
>NC_016089.4|+|38977428-38977579|101-124
aaccccccttcttaagatatctgaggccacttgtctaacactatcatcagcagaagtagaatacatggctgcaacaagcgctgcatgtgaagcgacatggCTCAGAAAAATTCTGCAAGACGTAcaacaagactccaagactccaacagtta
>NC_016089.4|-|39110372-39110593|31-50
agatggagaggcatggaagacatttgatttAATCCATCCTGAGTTTTCTTtagatcctcgaaatgttcgcttaggccttgctactgatggttttaatcctactaagaccttgagttctacctatagcatctggccagttttcttaattccatataatcttccaccttggatatatatgaaccacacttccttcattctatcaatgatcattcacaggaaagc
>NC_016089.4|-|3915457-3915597|31-51
gcaccgataccaataccaataccaatatccCAACAGATAATGCTAGAGTTGctggtgcgaatgaaggtgagggtttgggagggcttggttttggagcttcactattccctggactaggtgtcaatgggactgggggcaatg
>NC_016089.4|-|39328210-39328424|31-54
acgtgtcacattcttattgaatgatgattaTCACATGTCATGTTCTGATTGGATgtcgaatccatggaagataaaatgcattgttgtcattggtcaatcagaacacaacacgtgacaatcatcatccaataagaatgtgacatgtgacagtcaacattcctttgtaatagtcaacgtccaattctggattggggaccatgattgtgtgattgata
>NC_016089.4|+|39328276-39328437|93-116
tgtcacatgtcacattcttattggatgatgattgtcacgtgttgtgttctgattgaccaatgacaacaatgcattttatcttccatggattcGACATCCAATCAGAACATGACATGtgataatcatcattcaataagaatgtgacacgtggtagtcaacatt
>NC_016089.4|-|39338952-39339080|27-47
ctttgaacatccgtcgcacgcggcggTGACGGCGGCGGTGGAGGTGTttgaaaattctctttcagcggcgccgccgttgactccgactttcatgttcatcagataagactgtctctcgatctgcaaagt
>NC_016089.4|+|39935229-39935417|91-109
aagttatgaaacttgagagtttacgcaaattcatgagagtttcatagactcgacttgtggctcaactcgtagactcgtaagagtctacttCGTATAAAAATAATAATAAaatatctataaataacatattaattaaacatttcaacaatataataaagcaaaatagtaaatcataaagttcaaaatatt
>NC_016089.4|+|40043619-40043848|177-200
tagtccaaatggaggcttcaatcccttttacgtttctctgacgtttgggaactctatcgaagcagtcggaggagaaactgaaggaatcttagggaaccgctcgagatgctgttatccctgtcggaagacacgtgagtctgcttagaggtaagggatgagtttatcgcaattggggaTTAGAATGAACATGTGTAGGGATCcttagagaactaaatttgagtttattttgg
>NC_016089.4|-|40173531-40173962|31-49
aaaacagctcgttgtcttgtacaatatatcATGTTAATAAAAATAATAGttaaccagtatggatgcattttcctttattttatttttttcttttgttatattcagttcccgattcctacttccccctagtgttgcccattgaccagcaatcattatcaatatttacacaatgatgaaacatctgcaactgagtttatcattaatccaaaacccaccgtcctcaaaatagaatgagaatagctactctaccgggtcaatcggaaaatctataaggataagcaacaccgttttctccatgacacagccaacctgcatacataaaagctcactaaatgtttcttaaattctcataaatgcatgcccatattttaccaggatacaaacaagatatctcttcaacgatcagaatatatgacacagcatatttattag
>NC_016089.4|-|40313710-40313861|100-123
ttttaaaaaatatttttttaatttgaatcgggtacgggtcggggtcggggtcggggatatccgatactcgaccggtatgggaatgagataataattttaAACTCGTCGGATATCGGGTACGGAtatggggacatgtttaaaagtcggggtcg
>NC_016089.4|+|40413819-40414023|22-42
gctatcaccatgcatatcagaGGTTGTTTTACCTATTGCATTtgtctccggtgctgcacaactccccttggtgcttacccttgctgctaatagttgtatatcatgtgcttgaagtgggggtgactgttgtgatgcaatttgtaataactccaactttattgcttgttttagttctcctttaattgtgtccatagtgcgttgtttt
>NC_016089.4|+|40508408-40508561|107-129
agcaatacctgatatgggtgacttagtaggtattgatttgcgtcatgaattttctgctgaggctgagcaagtagaagcggggagacatcgcggcagaagaaatcctGATCGTCAAGCGCAAAGATAGGAttgaccatgtggcacatcctcacgt
>NC_016089.4|-|40528203-40528336|31-52
ctagaaccatgagcaagaggctccaagaagATTGGGCTAGAGCTGCTGAAGAaggccctagggttctcatgaaccttagggtagatttctgagcccatgggccaaggttgggtccaattatctttgtacatatt
>NC_016089.4|-|40535651-40535832|31-52
ctagaaccatgagcaagaggctccaagaagATTGGGCTAGAGCTGCTGAAGAaggccctagggttctcatgaaccttagggtagatttctgagcccatgggccaaggttgggtccaattatctttgtacatattagactaggatgtcattatatttggtccttgtatatagggctccatatt
>NC_016089.4|+|40773392-40773667|231-251
ttcgctgcattccctctgcgttctccaacgaggaaactcatgtcgcacactcttgcacgtgccactcttggtctcacacacccttctaatatcgaaacccccaaggtcagtctaaactcgttaactactttttctcattcaatcttccgtgcccatgttttgtttaactctttatatgctttaacgatttaaaaagttaataacttgtggattttctcgttttggggtttACTTTTGAATTTGACTTTTTAtggggtgcctgattggattttaaat
>NC_016089.4|-|40927620-40927735|28-47
agctcgtctgatatgtaatttcctttcTTCTTCCTCATTCCAAACATgttctgaaacatgcttaggttgcatccataatatatcagtatcgatggggccagatttaatgttaatat
>NC_016089.4|+|40954456-40954641|136-156
ctgttaaataagtgtataaattttgtacacaaaacattgatttccatttggtctaaaatataaatcaaatcatgctaatttagggtgtgtttggtttgcatttttattttctgtttttattttttgaaaactgttTTCATTTTTAAAATATTAGAAttctgaaagcatgtttgatttgatttctta
>NC_016089.4|+|40954493-40954641|99-119
tgatttccatttggtctaaaatataaatcaaatcatgctaatttagggtgtgtttggtttgcatttttattttctgtttttattttttgaaaactgttTTCATTTTTAAAATATTAGAAttctgaaagcatgtttgatttgatttctta
>NC_016089.4|-|40967120-40967398|27-50
tatcttgctcacaaccccatcttccaTGAGAGGACAAAACATATTGAAATtgactgtcatgtcattcgtgagaaaatacaaactggcctcattcatctcctgccggtttcttctgctgcacaattggcagatgtacttaccaagccattgcctgctccctccttcaattcattaatttccaagcttggcctattagacattcatagtccagcttgtggggggctattacatgatgtaaatagtaactctagttagtcttagttaatcatagttgtaact
>NC_016089.4|+|40967709-40967976|202-222
cttttgagatatttgaggactctaattgctgctgagtgatgaacttgtaatggctgagagatgaattgactaatttgctgaacaatgaaagcaatgtcaggcctggttgtagttaaatataaaagtctgccaacaagtctcctataggttatttcttcttcataagggggtgagtcactgtcatgaagcttcaaggagcaaTCAAAGGGAGTTGTACTAGGCttagtagccaataaaccactgtcctcaagcaattccaatgcatact
>NC_016089.4|-|41356689-41356931|31-49
accaatgccttagtaagataatattgtgcgATATGAACCATCATTTTCAggagcatggttgtctacgccagcatacctccaggaaatttaccctctgctgattcttttcctggtagctggtaatgcattacccctccattgttttctttgatgtgtgattgagatctcattggtgaactatacaaaagttgatagcatgaaactatatacaaattaaatctgctgaattaactataaaactta
>NC_016089.4|+|41393973-41394134|114-137
atcttgagtaatttaattcatttcattctcctattttctaaaattgtaatgttggtctcccaaaccataattgaacgttgacagttaacaagtcatgttgactgtcatgtgtcATGTTTTTATTGGATGATGATTGTcacatgtcatgttctgattggatgt
>NC_016089.4|-|41394019-41394211|81-104
aatattgaccgttagtcacatgtcatgttctgattggtcaataaaaacaacaattttttctatctttgatgaagttgacaTCCAATCAGAACATGACATGTGACaatcatcatccaataaaaacatgacacatgacagtcaacatgacttgttaactgtcaacgttcaattatggtttgggagaccaacatta
>NC_016089.4|-|41394022-41394167|36-59
aaacaacaattttttctatctttgatgaagttgacATCCAATCAGAACATGACATGTGAcaatcatcatccaataaaaacatgacacatgacagtcaacatgacttgttaactgtcaacgttcaattatggtttgggagaccaaca
>NC_016089.4|+|41569448-41569629|141-161
ccgccggatgcggcggccgggagggcgagcgggcggtgctgcgacatcggaggtgtgaggtggtggtggatgtagccggcggcggtggggtgctgcgggacgcggtggtggtagtacggggagaattggtggtggtggtgCAACGGCGGCGGTGGAGGTTGcgcgcggtggtggaaggagga
>NC_016089.4|-|41730497-41730685|31-54
aaagactcatatgctatgaaacatcgacacCGATACGGACACCGGACACGACACagacacgtggacacctgtaatgtccaaaatatagaacatagtacaggtgtcgtgtcggtgtcggatactgacacggacgcgtgtcgaacactgaacatgacaaaggactggagtgtccgtgtttcatagtcttac
>NC_016089.4|-|41991362-41991582|40-61
tactgaggttgaccaagttgaagaagggagaaattatgcCAGAAGAAATCCTGATAAACAAgcacgaagatgggaatactcatgcatcacatcttcacgtcatcgtggacattgaagattactattcaaattgctatttaaattgcttattgtatgttttgaatttaaattgtagacttgtactatcatttcattgatgaatatttagtaatggatagcta
>NC_016089.4|+|42412414-42412655|194-217
ttttaaatgaagggcaaaattgacctttcaataaattgctgggtgcaccagcaatattgctgggtgcacctagcatatccctacaaacaatttcaaagtaacccatcaacaaaagagtgttgctaggtgcacccaacattattgctagtgcacccagcattctaaaaaaatggtaaaattattcttgtttggtTTTCCTCTTACGGATCAAGTTGATctggaagtctctcttccagatcaac
>NC_016089.4|-|42498191-42498456|202-220
tttggcatttgtcaaaagaaatatctttataatttggtcatatgaattggactcgatcctcatacaacaaataaaaaatcttttaaataaatggataaataaaaattagataactcagaacaagattatcaaactcaaaaatttacatatactcatgagagttttatatactcaactcgtagattcgtaagagtctacttcATATAAAAATAATAATAAAatatttataaataacatactaattaaacatttcaacaatataataa
>NC_016089.4|-|42520940-42521104|115-135
cgaccttttgcagttctttttctccttggatcaggaccccactgatctccttcatatttttgccacattgattcatgtgacagtaaaccaaaggagttatcgtagacgtgcaaaATATGTTGTAAAGTGAATAGCgtcggcacatagttcatgggatcaacattg
>NC_016089.4|-|42588462-42588682|31-54
acaattcatttcatctttcatggagttgacATCCAATCAAAACATGACACGTGAcaatcatcatccaataagaacgtgacacgtggcagtcaacatcacttgttaacggttaatgtccaattgtaacctaggagatcaatattgcacgattttataaaatagggggatcaaatttataaattaaattattaggagaccaaattcaaaaactgaagataaac
>NC_016089.4|+|42588660-42588809|31-54
ccatgaaagatgaaatgaattgttatttttATTAACCAATCAGAATATGACACAtgacaatcctcatccaataaaaacatgacacgtgacagtcaacatcacttgttaacggtcaacgttcaattgtgacaacattggacgattttacaa
>NC_016089.4|+|42604716-42604908|140-163
cttcttttttgacgcacaagaaccctaacagagcaaccaaaggaagagctctagagagcaccagagacgccaccattgctaacagagaacatttaagcgactacattgaggtaagggatgagttactcacgcttggggaTTAGAATGAACATGTGTAGAGATCcctagaggatcaatttttgggttattttgg
>NC_016089.4|+|42879209-42879435|31-51
ttatgagctttctgtgtttccttgtgtactCTGATGTGTTGTGTTTGTTTTgtttgattagaggtgtactctattgtgtagtatatttttattttattttttttcttcaaagttttgtttcttgcgtgacataggaagtaatggctgcgagaaatgagcgagaacgacttcttaccgaggccttgaacaacttggcgcaagttatggccaatcagggaggcggtgga
>NC_016089.4|-|42953401-42953552|99-122
ttaaataggctcgtgggccaagtcagactttttttgtaagccgagtcgagcctttaaaagaagcctatgacaggtaatgagccaagctcaagccttacGTATTCAACTCAAGCCGAGCTCAAacctagtaaagcttggcttgacttgctcat
>NC_016089.4|-|42958342-42958488|102-122
aacaacattatttagacgttctccctccaaataggcaaaagcagtagaaaatgtcatccatgttggtgtcacaccaacaatatcaagtaacgaaagtctaaACTTGTTTGTTTTGTAGGTACtatctatgagaaataccaaattaca
>NC_016089.4|+|43541026-43541191|118-136
ggaggagcgagttggcgagtcggactcggtggaaaacggagggttttcttgtgggggaaggagagggtaattgttgatgatgctggttttgttgtgggggttcgtcgaggcaaagggTTTGAATGTCTTTGAAGGAagaacaagagaatgtggaagagggtgatga
>NC_016089.4|-|43718699-43718903|134-157
gatgactcttcaattattctcaaaataattttatctcgtcgcgtttgtgattaaactcgtcaggtccccgtagtggatcccatcataatactcatcgcgtaaaaattcatcgcccttaaagggtcttacaattGTGTGATTGTACAGTTCATAGCTCacaacttaatacacacatctcaatacacatgtatttcaccattcatca
>NC_016089.4|-|43842988-43843269|31-51
aggcttcatgaaacttgatcattgcaaaacATGTAGTTTTGATTGCTCAGAaacttgacaagtctaatctcatgtagagatggtgattctaaatacgtggttatgattttttttaacaatttcctttgtttttcctttaaaatttactctgtttgattacacaggagctcaagaataactgatgagggaattgttgcagctgcccttggctgtccttcacttgaggttgttaacattgcttataacaacaacatcacagatacttcattagagtctttttca
>NC_016089.4|-|44182372-44182650|231-254
agtaatttaattcacgaattgggtcctccagtaatttaattcatgaattgggtcctcctattttatagtatcgtgcaatgttgatcccctaggccacaattggacgttgatcgttagcaagtgatgttgactaccactgtgttacgtccttattggatgatgactgtcatgtgtcatattctgattggatgtcaactccatgaaagattaaattcctttttgttttcattGACCAATCAGAACATGACACGTGAtagtcatcatccaataaagacgtga
>NC_016089.4|+|44182378-44182571|81-104
ctttattggatgatgactatcacgtgtcatgttctgattggtcaatgaaaacaaaaaggaatttaatctttcatggagttGACATCCAATCAGAATATGACACAtgacagtcatcatccaataaggacgtaacacagtggtagtcaacatcacttgctaacgatcaacgtccaattgtggcctaggggatcaac
>NC_016089.4|+|44406077-44406206|30-50
ttcaacaactttggtaagaatcttccaaaTGCCAAAGGAGAATTGGAATTgaatcaagacagtgtaaaggaacgagttagagaagccactaacaggactgaaaaaattgaaccagccgttgagaagtggc
>NC_016089.4|+|44407013-44407180|115-138
taacagagcaattagagctggagctctagaaagcaccacagacgccaccattgttaacagagaacatttaagcgactacctcgaggtaagggatgagttactcacacttggggaTTAGAATGAACATGTGTAGGGATCcctagatgatcaatttttgggttattttgg
>NC_016089.4|+|44419318-44419451|83-106
ttcacaaatttggtttgacgaccacatgtcatgttttgattggtcaatgaaagcaacaatgtatttcatctttcatggaattGATATCCAATCAGAACATGACACTtggcagtcaacgtcacttgctaaccgtg
>NC_016089.4|-|44485595-44485729|92-113
gagcaatacctaatatggattaattattaggtgttgatttgcgtcaccaattttctcttgaggctgagcagcatgaagagggggggcatcgTGGCAGAAGAAATCCTGACAGAcaggcatgaagataggatcgtc
>NC_016089.4|+|44598888-44599063|31-49
acatttgatacatgtagtatgggcttttacATTGTTTGTGGTGATAGTAcacagctggtggcagggggaaaggtctttggagtaggtggcatgatacacactgttgcttatggagatgatgtagtaagggtgtgtgttgacactgtatacgatggtgaagccattgtcccgttacc
>NC_016089.4|-|44680451-44680618|26-49
caatgtatttcatcttccatgaattCGACATTCAATCAGAACATGACACatggtagtcatcatcatccaataagaatgtgacacgtggcggtcaacattcatttgcaaccgtcaacatctaattttagatggaaagaccaaaattgtatgatgggataaaataagagg
>NC_016089.4|-|44680532-44680678|93-116
tcacgtacttattagataatgactaccacgtgtcatattctgattgaccaatgacaataacaatgtatttcatcttccatgaattcgacattCAATCAGAACATGACACATGGTAGtcatcatcatccaataagaatgtgacacgtg
>NC_016089.4|-|44680546-44680711|122-145
tgactgttgcaaatgaatattaactgtcacgtgtcacgtacttattagataatgactaccacgtgtcatattctgattgaccaatgacaataacaatgtatttcatcttccatgaattcgaCATTCAATCAGAACATGACACATGgtagtcatcatcatccaataa
>NC_016089.4|-|44748751-44748882|82-102
aagaagagacataatttcaacatggagaatattaaagtgtgtttggtttgcattttcattttctgttttcattttttgacaACTGTTTTCATTTTTAAAATAttagaattatgaaaatatgtttgatttgac
>NC_016089.4|-|44748751-44748918|118-138
cttaaatctagtttctcaacaaagatgaatgccaacaagaagagacataatttcaacatggagaatattaaagtgtgtttggtttgcattttcattttctgttttcattttttgacaACTGTTTTCATTTTTAAAATAttagaattatgaaaatatgtttgatttgac
>NC_016089.4|-|44795467-44795636|41-62
caagttcatcagataaatgtaaacaaatggtatagtataaTATAAACATTTTTTCCCTCGAAacaaggtactcatccactcaccatataccagcagcctcaaactttgatttccagcttgcctcataaacttcttgaaatatgtccttgaatctacaaccaataaatgaa
>NC_016089.4|+|4563510-4563739|179-200
tcaattgtctgaaagaagaatcgcattatttaggaatcgttagcaatgaggcgctgtaagattctcttcctttagataaaattaaaaaaataggaacataagtaccagtctgagaatctgatgagatctggagctcacttcattcagagcagtctcccctatctgcctttgagctgaaAGTAATGAGGAAAATTAAGCAAaaagaaaaatagacaaagaaagtaaatctg
>NC_016089.4|-|46103061-46103228|31-54
cagtaagtcttttaagttgatctgtagaagTCTTATGGATCAAGTTGATTCGTAtgcacttaatatcaacatacaaatcaacttggtccgtaaaaaatttacggatcaagttgattcgttcgatttacgaaccaccctcacacacacccatcacaaatgcaaagaaag
>NC_016089.4|-|46103087-46103243|112-135
tgaaatacccttgatcagtaagtcttttaagttgatctgtagaagtcttatggatcaagttgattcgtatgcacttaatatcaacatacaaatcaacttggtccgtaaaaaATTTACGGATCAAGTTGATTCGTTcgatttacgaaccaccctcaca
>NC_016089.4|-|46127338-46127636|251-269
ttagaaattcgggattgaatgtacttcaccctttcatagtccctcgtaaaattgttctcattatcaacattgtcacgctttatatgggaacatggtccatctatatgcaccaactccaatgatgcttttctattgacccctgaagtttaattgtagttagaaatgaaggttattaaattttagaatttacatatattcacgactgttttgtaaattcaactttgtgtatttgtagactcgagttgattttATATAAAAATAATAATAAAatatttataaataatatatcaattaagcat
>NC_016089.4|+|46262514-46262655|95-115
aaagagtgtaggctcaattcattctcataacaaagtaaaatgagtgagtttgatattatctgtccaaaatatgaattttctacagtaacagcacTTTCATCTTCAACTTGTGCATtttcagattggatgttagcttgcattc
>NC_016089.4|-|46262523-46262652|30-50
tgcaagctaacatccaatctgaaaatgcaCAAGTTGAAGATGAAAGTGCTgttactgtagaaaattcatattttggacagataatatcaaactcactcattttactttgttatgagaatgaattgagcct
>NC_016089.4|-|46280242-46280400|103-126
ccggtataaagcgcttcaacacactcagctcacttcaacgtttttgtgtgaaaatgaaacggaggggaaggggttttatagggaagagggacgtgcctgggaCCCACCACTAGTGGACGCGCCTGAcaggctaccactagtggtcgcgcctgggacccc
>NC_016089.4|+|46333603-46333735|26-46
aagcaaatgaaatggcggcgtagggAAGAAGAGGGAAGAAGATGCTcgtacggaacacatgatacgagggttgatgggtgtacaccttttaaatttataaaaatgacattttcgtccattcacgttaaatgtt
>NC_016089.4|-|46917745-46917908|115-134
atctagaaaggagagttcattaaaggtaaagatcaaagaagatataaatcagaattgagttacagatattacagacctcaatgcctgactttttcaatttctcaatttgtttccCATTCAGGTGGGCATACTGTttcctcaacttcttcctgattgagtagact
>NC_016089.4|-|47191498-47191623|73-93
ttcaaagtagagaagactctttgaaagggcatcagcataatcaaaagcttgggtggttgtagtagtgaagaaGGTGAAGATGAAGAGGCTAATaagacaacaatgttgtacaccaaaatggtgttt
>NC_016089.4|-|47416080-47416266|86-106
tgaattgtaagagattatggattagtgagagaagaaaaggagttagaagacataccccatgaatgcgggtaccagcattgatcctTTGGATCCAAAGGGATCGCATgtccctctttttgttacggcggtctctgtaggaatattgcaaggccttctcaaccctctcccttgctatccttatgcaatt
>NC_016089.4|-|47416114-47416273|93-114
caagcattgaattgtaagagattatggattagtgagagaagaaaaggagttagaagacataccccatgaatgcgggtaccagcattgatcctTTGGATCCAAAGGGATCGCATGtccctctttttgttacggcggtctctgtaggaatattgcaaggcct
>NC_016089.4|-|47416131-47416349|168-189
cggcaaaaaactagacacacttggtcaacaatcaaagtttgatgaaaacaacaatagccatattgaatttcttgatcaagcattgaattgtaagagattatggattagtgagagaagaaaaggagttagaagacataccccatgaatgcgggtaccagcattgatccTTTGGATCCAAAGGGATCGCATgtccctctttttgttacggcggtctctgta
>NC_016089.4|-|48050700-48050832|33-53
tgcaccagcggttttcaagtgtgtaagagtgaCGGCGGTGGAGGATGGGCAAGatgagtatgcgtatcaggctgtggtgaagattggtggccacgaattcaaagggtttctctatgatcaaggtgcggagaat
>NC_016089.4|-|48781433-48781571|31-50
gtggtgggcccataacccacaggtccctggATCGAAACCAGGCTCTGATAaaaaggagaaggcttccggtgttattttttttaaactgtcatatcttcatttttctcttatttatttcaaatcaatcatagtcttccca
>NC_016089.4|+|49206744-49206870|82-105
acgtgacagctaacgtctgaagttaacggttaacgtccaaatcgaacttccaagaccaatttcacaagaatttataaaactGGAAACCAAATTTATAAATTAAATtataaggggaccaaattcgtaa
>NC_016089.4|-|49818210-49818398|139-159
ccaaggacaatatggaaacgaaccatttgctggggccgccccagtttcaacagcaacaaaagtgccacgacagttcttacaagagagtcttttattcacatacttgcgcagatactcatactgaaccttacaagaggtGCAGATTGTCCAAAAGGTGTCaagcctaccacaaggggttggcaaattgga
>NC_016089.4|-|50080979-50081122|91-114
aaagtgattagactcgtcgggttcccacagtggagcttatcataaaactcatcgagcattaactcgtcgcccttaaagggtcttatagttGTGTGATTGTACAGTTCATAACTCacaactcaatacacacaacatctcaataca
>NC_016089.4|-|50116715-50116880|26-49
gacgttgaccgttagcaaatgatatTGACTGTCACGTGTCATGTTCTTAttggatcatgactgtcacgtgtcatgttctgattggtcaatgaaagcaacaatgcatttcatctttcagggagttgacatccaattagagcgtgacatgtggcagtcgtcatccaat
>NC_016089.4|+|50116800-50116950|31-54
tcagaacatgacacgtgacagtcatgatccAATAAGAACATGACACGTGACAGTcaatatcatttgctaacggtcaacgtccaatcatgacctggggaaccaacattgcatgattttagaaaataggaggataaaatttatgaattaattt
>NC_016089.4|+|50166133-50166264|80-103
gcctcccaccatgtcatccacgcatcaagtccaatagtgttgagcatgaaggggtgtgtttagaaaaactcaagcctcaCATTGGCTAGAGATAAGACCACAAcagaatatataattgggagacaaccctac
>NC_016089.4|-|5022885-5023190|253-276
ctgaattacatgggcctttaggcttttggtggacatttacttgggtgttgcttggtgcacccagctttattgctggtgcatccagcattttttttaaaataccaaaattgcccctgcacttttttcacatttgtgatggatgtgtgtgagggtggtccgtaaatcgtatgaattaagttgatccttaaggttgatacggattaacttgatccgtaagtcttttatagaacaatacggatcaacttgatccatAAAAGTCTTACGGATCAAGTTGATctataaggcttctacggatcaagttgatcc
>NC_016089.4|+|5426330-5426519|81-101
actccctcatgctttcatcacataattccatgcatttttttaactcacaagggttttacattttgccttcacatcatgttGTATTTGTTTGTTTTGTAGGCactgtctatgagaaatatcaaattagaggcattgtttaatttcactgcatttggatgagtccaaaatatatcacgtacaacatcttcat
>NC_016089.4|+|5785123-5785323|157-177
caaccagtgttctatacaaatacgtcttctctactttctggccatcgtccacatcacgatctaccttttcgtttccattaaagatctccacatttagtcctggcatcttcttggcaagtgccttgcaggctccaatggtgacatcgcaggatgacaTCCAAAGGGATCGCATCGTTTcatacttccctacgtccatgagaa
>NC_016089.4|+|5785255-5785349|24-45
caatggtgacatcgcaggatgacATCCAAAGGGATCGCATCGTTTcatacttccctacgtccatgagaagcgcggagtcaccaaaagggctatct
>NC_016089.4|+|5785255-5785386|25-46
caatggtgacatcgcaggatgacaTCCAAAGGGATCGCATCGTTTCatacttccctacgtccatgagaagcgcggagtcaccaaaagggctatctcttatctcaagtttgcgaagtttcttgcatccattca
>NC_016089.4|+|6087113-6087264|100-123
acaatcaaaggcggttattatgtaataaccgtctttgaatgtcaacccagatgtaacattcaaagacggttattacataataaccgtctttgaatgttgAACTAGACACTACATTCAAAGACGgttattacgtaataaccgtctttgaattg
>NC_016089.4|-|634794-634901|31-49
gatcattggtctgagaaagaaaacagaattGGGTTTGTGGTGATGTACTctttcacctttttctttgccaattttggtccaaattccaccacatttgttgtgccagca
>NC_016089.4|+|6569555-6569759|134-157
tcacattgatgaagcctatcacaaaagcacatcctaaggcaaccactgctgctagctttgccttgtatggttttccagctccaagctcattccctacctgcattaattgcattgaaaatctgaaactgtttagTATATGTTTGAATTTCAGTTAGATaaatttaaaagtacttttacttttaaaataagtttttctttcttttgt
>NC_016089.4|-|6602341-6602475|21-44
gggatggaacaataaacttaAACTCGTCGGGTATCAGGTAAAGGtatgaaaatatgttggagagtcaggataaggggttggggagacaatactcgtacccgtcccattgtcatatctaaccataacaacccaaaa
>NC_016089.4|+|6609754-6610007|204-224
ccactcatgatgcacccaataaagaacaacctgattctgattctggctccgacacattagaatttcctgaagttcctaaggtatcagtccagccaaatgcaaatgttgccacagctccagaaatggttacacctttgactatggaacccctcgaggttgatcttgattcaccaagacattctggagattttgcagatgcaaaaCAGGAGCAAGTTGAAGATAGAtcatcagttcacaaagatgaaccccacact
>NC_016089.4|-|6609911-6610147|172-192
tgtaagtccacattgccttcagattttgtgcttgagaaggagggaggtgagtcactatgtcttgcagaaaatgatccagatgatacagatggaggggagatgaatggcaaaaactgtttattctccgttttgcaaattgaagtgtggggttcatctttgtgaactgatgatCTATCTTCAACTTGCTCCTGTtttgcatctgcaaaatctccagaatgtcttggtgaatcaagatca
>NC_016089.4|+|6748587-6748712|73-93
aattgagaatttaccaacacgtgaactggcacattctttttagaaaacctggaagcgaatgacttgatctcaTTGACAGAAGAAAGGTCACAAatctgcaagataaattagctggtcatataaaat
>NC_016089.4|+|6752425-6752618|91-114
tttttatggatcaagttgatccgtaagccttttacgaatcaacttgatccgtaaaccttttacggaacaatacggatcaacttgatccatAGAAGTCTTACGGATCAAGTTGATccgtatgcttaatatcaacatatgaatcaacttgatccgtatcaatcttacggatcaaattgatccttacgatttacgga
>NC_016089.4|+|6752440-6752633|81-104
ttgatccgtaagccttttacgaatcaacttgatccgtaaaccttttacggaacaatacggatcaacttgatccatagaagTCTTACGGATCAAGTTGATCCGTAtgcttaatatcaacatatgaatcaacttgatccgtatcaatcttacggatcaaattgatccttacgatttacggatcaccctcacacaca
>NC_016089.4|+|68780-68934|109-129
ttgtttgagatccaacatcaactagtgattggctggcttattgtggtatgacccatgtggagtttgaattagactgcaaaatggtggtggataggctcaacagttcagCCCAAGATTGTCCAAAAGTTGgtgcaattattcatgagtgtaaatac
>NC_016089.4|-|6909992-6910161|30-50
attatgttttttattttaatttttaaaacTTTTTGTTGTTTGTTTTGTCTaggtaatttgcaatggctgaaccttccaaggtcattcacgttcgaaatgtggggcatgagatatctgaagtatattatttctctatttcttactcttctttttgttatatgattgtgtca
>NC_016089.4|-|6918034-6918198|31-49
gacaattactcaatgttatttaataataatAAAAATAAAAATAATAAATgtaaaataaaatttgggaataggagaaaggggtttagttacattgtttagaagcttattaacaatctggatgaggtgttgaggaccagcattctgaggtaggtacataggagcacc
>NC_016089.4|-|7109509-7109674|31-53
tgttgattgtcacatgtcacgttcttattaGATGATGACTGTCACGTGTCATAttctgattggtcaatgaaaataacaatgtatttcatctatcatggagttgacagccaatcaaaacatgacacgtgacagtcatcatccaataagaacgtgacacatgacagtc
>NC_016089.4|-|7109517-7109650|82-105
ttattagatgatgactgtcacgtgtcatattctgattggtcaatgaaaataacaatgtatttcatctatcatggagttgacAGCCAATCAAAACATGACACGTGAcagtcatcatccaataagaacgtgacaca
>NC_016089.4|+|7109539-7109805|76-99
atgactgtcacgtgtcatgttttgattggctgtcaactccatgatagatgaaatacattgttattttcattgaccAATCAGAATATGACACGTGACAGTcatcatctaataagaacgtgacatgtgacaatcaacatcacttactacctgtcaacgtccaattgtggtctaggggaccaacattgcacgattttacaaaatagcaggaccaaattcataaattaaattattgggggatcaaatccgaaactaaagataaactgaggg
>NC_016089.4|+|7109618-7109769|29-52
agaatatgacacgtgacagtcatcatctAATAAGAACGTGACATGTGACAATcaacatcacttactacctgtcaacgtccaattgtggtctaggggaccaacattgcacgattttacaaaatagcaggaccaaattcataaattaaattatt
>NC_016089.4|-|7361985-7362195|52-73
tttttttacccgggaaattggctaggtttcaatttgaaaatactttctattAAAAAATTATTGATTTGTATAGtgctttgggaatccaagaatataaagggaaatgattatgagggtctgttttgtttagccaactctgttttgcatttattattctgtagaatgattttgggaatggtttgactggttaggcaactatctagtgaatggg
>NC_016089.4|-|7385880-7386099|161-181
taatgaaactgtaaccattccttcagctaactatgtatatgcagagacctcagacactttcattcgaagctgcttgagtccgaacttcacatttcagaagtgcagttcggtggacttatgtaactcaactacggtagacagaaacttaatgcctgagcttCAAGTTGAAGATGAAAGGGTAgcagaaggagttttggtcttggagaaaggaaaaaaggca
>NC_016089.4|+|7385887-7386059|38-58
tttcctttctccaagaccaaaactccttctgctacccTTTCATCTTCAACTTGAAGCTcaggcattaagtttctgtctaccgtagttgagttacataagtccaccgaactgcacttctgaaatgtgaagttcggactcaagcagcttcgaatgaaagtgtctgaggtctctgc
>NC_016089.4|+|7484813-7485001|128-148
attgcatggcactgagcaagctgcaggaagcgatagaggaaccaacaaaagaaaccaatgctttcatcagagctacgtatcttcaactaaaggagctcaatgaactgaattgacccaataagcagttCGAATCTTGATGATGCTTTTGtccccttagtgcatcatcttggtcctttctttctactacta
>NC_016089.4|+|7484850-7484990|91-111
ggaaccaacaaaagaaaccaatgctttcatcagagctacgtatcttcaactaaaggagctcaatgaactgaattgacccaataagcagttCGAATCTTGATGATGCTTTTGtccccttagtgcatcatcttggtcctttct
>NC_016089.4|+|7575333-7575531|26-49
gtgatgagacagctagaagaagagaCGAATCCTGATGATGCTGCATTTGgttggaatggccttgggacaatgctgccattgctgcaaagttgccaagccaagttggaaattttttgcaaaggaacattttttattctgtccaccatgaccttctcctgacagtaatacatgatttaacattagaaaaaaaatgtttaca
>NC_016089.4|-|7662620-7662816|139-160
atgcagaggaggcatgggttccgaggggggaaaactaaccaacccaacaacgccatttgagaatttagttagagaagagagaagggtcatcaagtgcaatcctacccacaagggtattggatagaagactccaagaagATTGGGCTAGAGCTGCTAAAGAaggtcatagggttctcatggacctcagggtaaatttc
>NC_016089.4|-|7743065-7743176|23-43
ggaatttctttaccaagcagtaAGGAACTTTTCATCTTCAATCctatctttcgaaaacattctctctcttcatctgtcattatttccaagtcaatatcctgctcactaggtg
>NC_016089.4|+|7931579-7931714|31-54
cacaatacttatcgcccttaaagggtcttaCAATTGTGTGATTGTACAGTTCATagctcataactcaatacacacatctcaatacacatttatttcaccattcatcacaggtttaatttattacatactcacaatt
>NC_016089.4|+|8305234-8305420|132-155
ttagctgatgtgggacttgggtttttcccaatacacccctcgcgcccagctcttcttgggcttggtgcgtggataacaatggtgagtgaccctttggattaatcttgcatatgctctgataccatcttataTTCTTAGAATGTGAGTTTGGGCCTaactcacattctaagagcttcatattcaagtt
>NC_016089.4|-|8345700-8345858|103-126
ctggtgtgatcattgcaggaaactaggccacaccaaggaaacctgctgggacatccatggtaaaccactagatgcaaagtcattccggaataaggaaactagAGGCAACACAACTTATAACACTTCtcaagaaggagaggtaagttctgatccaagtcc
>NC_016089.4|+|8388906-8389144|46-69
aattttcattatttataacctatttggcattttttaaaattaaaaTTCCTTCTTACGGATCAAGTTGATccgtaaactaacgtctctattacgaatcaatatactaccctagcagatcaacctaactccagcaacaatgaactaaaagacatggttacaacgcttacctcgacgatggatggtgacgaagctccctcgatggtggacggtggcattgctcctcacagaaacctcctcaa
>NC_016089.4|+|8411194-8411423|179-200
tgaacttgatgaacaacgaacaaaggttgatgcaaatgatgttgcaatatgtagggtggaacagctttgtcctttcccttatgaccttgtccaacgagagcttaaacgatatccaagtatgtataattagttgtagaaaatgttccctggaagtagattctgatttctttattttgctTGTTGAAGGTGTGTATGGGGTAtaatttgtcttttgtctaggatataatttt
>NC_016089.4|+|8510669-8511081|365-383
ttgttatcgacaaagatttgtctttgatgaatgcaatgagaattgtattctcaaatgctatgaacttattgtgtcggtttcacattgacaagaatgtgaaggcaaagtgcaaaaccctgattggcttaaaagaatgcatgagattatgtcatgaaggcttgggggagttaggttgactatccatgtgagagttcttttgatgaataccttaaaaactttgaaatggtttgctctctgtggtctatgtttgtggactatgtgtgtcaaacataggtgatttcgcacaaagaaaaatttataaaagcatagaccaacaaagtgatgcatctaggatacacaaccactaacaggtatgaatatttttTTTGTTTGTGGTGATTTGTttaagtgttgacttaaataaaaatattgca
>NC_016089.4|+|8697133-8697508|31-51
ttccctcataatcatatttttgcatttataTTATATATTTTAAAATGAAAAattgggctaacagtaattttaggtgtggactatttgagcccaattgtaagcaaaaccccgtcctcttgctccggcgttagggtttcttcctccttcaaacaccatcgcagattcttcgctcctttccattgattcaaaacatggctaccaccaccagtatgtttacgtttacgctccctacaatctccaccaaattagggtttattttttatttttttcacacactgaatgatgtctcgatttatgcgtgcagctcctgctagatcttttctccaagtcgccgctacagaggaggccgcgccgcctctcagagtcgttcagattg
>NC_016089.4|+|8773706-8773800|21-40
gtgtaattttcgatcttcttCCTCATTCCAAACATGTTCTgaaacatgcttagcttgtatccataatacgtctccatcgatcgggccagacttaa
>NC_016089.4|+|8795342-8795495|105-124
ccttttgatctccaggtttcacctttgtcgcatccttggagtgcacaaccattcgtgtcccattcttgactctattgcactaatacaaggataaaaaacactatCAGAGATCATCAAGATTCACttattcatccaaaactattaacggatgcaa
>NC_016089.4|+|9136896-9137053|101-119
ccttctccattccactgccattgatcttcaagaaacaaatgaatccattgatgaaaaagatccaaagcctacaagatccacaaggagctatatcacatagTTAGAAAAGGAGGATGCAAaggaccaaggttgtaaagaaaatgaagcaagcattggaa
>NC_016089.4|+|9280433-9280587|102-125
tttcggtagtctataacttaagaattacgtaattaaacgtgcttgacttgaggtgattatgagatgagtaatcttctaaaaagtttcttagaaagtgtgagTACGGACAAAACACATTGAAAATGatcgtgttaatttgtggaaacaattattga
>NC_016089.4|-|9578838-9579041|157-180
agaaaacacattctgttcctttcttcttttctgacgcacaagaaccctaatagagcaaccagaggaggagctctagagagcaccagagacaccacaattgctaacagagaacatttaagtgactacatcgaggtaagggatgagttactcacgcttGGGAATTAGAATGAACATGTGTAGggatccctagatgatcaatttttg
>NC_016090.4|+|10025466-10025760|31-51
gtaccacttgcatggaacaggtcttgccagAATTTTCTTATAAAAAGGGGGtaacgatcggagactaagctccgagggatgccgtggattttcaccatgatgttgatgaacaatgaggcagtcatgtgtgctgtatgggtagctgggagcataccaaggtgtatccccttggaaaactggtcaacaaccaccaggattgtggtgttaccctgatatggaggtaagcctgcaataaagtccaaggagagatcctcccaaggacgacttggtaccgacaaggggcataaaaggccag
>NC_016090.4|+|10048081-10048210|81-101
gttcttacataaaattgtacaagtattaggtgtcggggtttctctaagcatgaggatgtgcaaaactctagaacatagtgTGTTTAGTCATGCAATTTAGTccttttactcagattatacaagctggtct
>NC_016090.4|-|10332429-10332658|72-93
gatgttaacgaggtcatgttaacattggttttttgaaaaattaatgttaacattattagttaacatcggttTCTAAAAAACCAATGTTAACATgacatcgttaacatcggttttttttttgtgtttttacttaaattaaaaactcaaaacctttctctgcccgcgcccagtctcgcaaacccaccctcgtcacgactctgacttcctcggtgtcgtcactgtcatcatct
>NC_016090.4|+|10338731-10338830|31-51
gtatgttagttcaagaagaaacgaggcttaAAAATCAAGGAAATCACTTAGtccattatgtaagccaccaagggaatcaaggagctagaaagaaattaga
>NC_016090.4|+|10373687-10373925|60-80
gagcaggtcgaacctttcagccatgtgtgttatgagctttctgtgtttccttgtgtactCTGATGTGTTGTGTTTGTTTTgtttgattagaggtgtactctattgtgtagtatatttttattttattttttttttcttcaaagttttgtttcttgcgtgacataggaagtaatggctgcgagaaatgagcgagaacgacttcttaccgaggccttgaacaacttggcgcaagttatggc
>NC_016090.4|+|10443884-10444155|194-215
ttctatgcatcagcttgtttgttagaaagacccaacatatctacctactgctgccattttatttaccttgcattttatagtttttagcatacaagtttagtttaaattttgtttgaaatgatcacatatacatgttcggatgcaatcctccctaggaagggaccaatcactagaaccatgagcaagaggctccAAGAAGATTGGGCTAGAGCTGCtgaagaaggccctagggttctcatgaaccttagggtagatttctgagcccatgggcc
>NC_016090.4|-|10489593-10489909|31-51
gatggtccgtggcgacgatgggcagcagcaGCGGCGGTGGAGGATGATCCCtttctcttcttcgatggttctgccatttgatgaagttttagtgaatttcaatcggtggaagtgaaagaggagtgaaaaagaggaagattgggctttacgggacgtgttttggtgaagatttgaggaagatatgaaggtttgaagacttagggatggaggaggcacgaagagaagctttggctgcgcagcaacactggtttcgtaggtatttatagacgaggacgagttgtaatcgattacaaggcttggtaatcgattacaggagt
>NC_016090.4|+|10716584-10716680|24-47
ccttcttccatgcattcctgcgaAAGAACTTCTTCCGCGAGAGTGCAtggaagaaggttcttccgcagttgttaatttcaactgcagaagaaggttc
>NC_016090.4|-|10843046-10843142|56-77
atcctccctaggaagggaccagtcaccagagccatgaacaagagactccaaaaggATTGGGCTAGAGCTGCTGAAGAaggccctagggttctcatga
>NC_016090.4|-|10844789-10844979|141-161
taagtagacataacaataacgtgaatagtcatcaatgaaggtgataaaatacctttccattccaaaagaattaacatcaaaaggcctacaaatgttagtgtgcacaatctcaagaaggtgagtgctttttgtggttccttTCTTTGTGTGTTGTTTGTTTTcctttaatacaatccacacaaatattacga
>NC_016090.4|-|10926839-10927123|232-255
cttcttctgcagctctagctcaatcctcttagagcctctagctcatggctctggtgactggtccttttctagggaggattgctcagaaaaggcgttattttgagtggtgagactaagatgaagaactcttggagaggttcattttaagggtgttgctaggtgcacccagtagtattggtggagcacccaacattcctataaaatgccaaaaatgctcctggttcctcgcacACTTGCGGATCAAGTTGATCCGTAagtcattcacggataaagttgatccgtaag
>NC_016090.4|-|11009601-11009735|28-48
taatatcaaggggtggcccaggaactgACAAAAGGAAACTACTGGCCCcttaaccgggagtgcaagtctaggttaagcatttaaaggtagaggaccttaaattctcttaaggtgcagatgtggagccctctgatg
>NC_016090.4|-|11046707-11046842|88-109
atgtagctccatgtggagcttgtagtgatgcaatcctccctaggaagggaccagtcactagagccatgagcaagaggctccaagacgATTGGGCTAGAGCTGCTGAAGAaggccctagggttcttatgaaccttag
>NC_016090.4|+|11154817-11154928|21-42
aaccatgagcaagaggctccAAGAAGATTGGGCTAGAGCTGCtgaagaaggccctagggttctcatgaaccttagggtagatttctgagcccatgggccaaggttgggtcca
>NC_016090.4|-|11200579-11200735|97-117
gatgaaaacaaagtggatgatcttggagatgacaaagagggatgaataggtgttatgggtgcttcggatggtccgtggcgacgatgggcagcagcaGCGGCGGTGGAGGATGATCCCtttctcttcttcgatggttctgccatttgatgaagtttta
>NC_016090.4|+|11521136-11521278|31-52
attgagggttgttgaaggctttggtgactaTCCATTCGCGGACATGACAGATctttgcttggtattggatgttgttatccccccaaaattcaaagtgccggacttcgacaagtataaagggacgacttgtcccaagaaccatc
>NC_016090.4|-|11759342-11759510|31-51
gatggtccgtggcggcgataggcagcaacaGCGGCGGTGGAGGATGATCCCtttctcttctttgacgattctgccatttgatgaagttttagtgaatttcaatcggtggaatcgaaagaggagtgaaaaagaggaagattgggctttacgagacgtgtttcggtgaaga
>NC_016090.4|-|11869199-11869363|104-125
gattcttgatgcttgatcttgaagtcttgaatcaattacttgggcttttggcatcatcaaaattgcttggttcatcatcatgaatcttgcttctacagctgatTGTCAGCCTCTGAAGATATTAAggaagaacatgaccactttagcttagacatggagtgtttt
>NC_016090.4|+|11964091-11964285|154-172
aataataataataataataatgatgataacaataataataatataaatgtttttttagcagagcttgttatcttcttctccaatttctttttcttggctctttttctctctaggaattgctgctacctatttcaaaaccaaagaattgaaaaaATAATAAAAATAATTTCAAcaatacgcaacgagtgtaacaaa
>NC_016090.4|-|12068510-12068700|81-102
aagaaagaaggaaactcgatctcctcgaggagagattgagagctgttgaaggctttggtgactatccgttcccggacatgACGGATCTTTGCTTGGTATCGGatgtcgtcatccccccaaaattcaaagtgcccgatttcgacaagtataaagggacgacttgtcctaaaaactatctcaagatgtattgt
>NC_016090.4|+|12087999-12088142|88-109
ggaaggaccacccccggcgaccgaagaaagaaggaaacttgatctcctcgaggagagattgagggctgttgaaggctttggtgactaTCCATTCGCGGACATGACGATTctttgcttggtatcggatgttgttatccccccaaa
>NC_016090.4|+|12219108-12219298|81-102
gccgcctttgcttgctgtcggaccaccgcacggagaagaacagtttaatcggagcggaatcttcaaaactcaactcgaggATTTGGTAGAGAACGAACCCTCcaatccttccttcgtggtttctttgaggtaaccatgatttctaagctttatccttgttagtttgaggctatctttacatctcttctgac
>NC_016090.4|-|12303127-12303334|35-56
aggctttggtgactgtccattcgcggacatgacaGATCTTTGCTTGGTACCGGATGttgttatccccccaaaatttaaggtgctggacttcgacaagtataaagggacgacttgtcccaagaaccatctcaagatgtattgtcgcaagatgggcgcgcactctagggatgagaagctattaatacactttttccaagatagcttggcc
>NC_016090.4|-|12303278-12303408|85-106
acagaaggaccacccccggcaaccgaagaaagaaggaaacttgatctcttcgaggagagattgagggttgttgaaggctttggtGACTGTCCATTCGCGGACATGAcagatctttgcttggtaccggatgt
>NC_016090.4|+|12394501-12394727|181-202
aagttggtggaggatgcacgaacaacgctaggcaatcaattcgtggggctccggactcaatggtggaggatgcatgaacggaaatcaattcatggggcttcgaataagttggtggaggatgcactgatgcaatcctccctaggaagggaccaatcactagaaccatgagcaagaggctccAAGAAGATTGGGCTAGAGCTGCtgaagaaggccctagggttctcatt
>NC_016090.4|+|12398511-12398704|140-161
cgtggggctccggactcaatggtggaggatgcatgaacggaaatcaattcatggggcttcgaataagttggtggaggatgcactaatgcaatcctccctaggaagggaccaatcactagaaccatgagcaagaggctccAAGAAGATTGGGCTAGAGCTGCtgaagaaggccctagggttctcattaaccttag
>NC_016090.4|+|12416219-12416441|31-51
catatgagtacctaagtttgtattgaaactAAAAATAAGAACAAAGCTACCtaatgggtccctatgtacacacaccatgaagatgttaggtgtacgagtgattttacaaaagagggttgcaccactcaaaacattcatcataccacctattttagggacttggtgcctaataatacctattttgcgcaccaaaaaagcacaaggatttaagctcttgcgaacc
>NC_016090.4|-|12591012-12591145|27-48
tattaaattcaaaatagtccctatctTTGCAAAATAGTCATTCCGTTAaattttaaagtaacgccgttagtgaggtcaattttagtgccacgtggactatccaatgtggcactaaaggatgacgtggcatgaca
>NC_016090.4|-|12609662-12609955|31-54
aacatacggatcaacttcatctatataaacCTTACGGATCAAGTTGATCCGTATgttgaaattacacatatggatcaactcacacactcacctagcaacatcgcgtacctggtgtacctccgacgatgaaccaaccaccacaacaatcaccaccgactagtaacactttcacctcgactaaagcagcacctctctcaacaatgaaaaaccaacacgaaagggagaaagcgaagaacaaagcatggaggcgtaaatgaaaaaagcacacgaaccaacttaaaaaggaagaagaaa
>NC_016090.4|-|12609767-12609955|31-54
aacatacggatcaacttcatctatataaacCTTACGGATCAAGTTGATCCGTATgttgaaattacacatatggatcaactcacacactcacctagcaacatcgcgtacctggtgtacctccgacgatgaaccaaccaccacaacaatcaccaccgactagtaacactttcacctcgactaaagcagcac
>NC_016090.4|-|12780094-12780242|88-109
aacgacggtggacgaccgtcgttatatccaacgtcgtagaaaataaaaccgttcaacgacgggtcaaaaatctacgttgtcaaaaggGATCCACTTTCAAAGACGTTGCttacgtaagcaccgtctttgtttgtgaactttcaaagacg
>NC_016090.4|-|12925523-12925622|58-78
ggatgaataggttctgtggatgcttcagatggtctgtggtggcgatgggcagcagcaGCGGCGGTGGAGGATGATCCCtttctcttcttcgatggctctg
>NC_016090.4|+|12948255-12948358|58-78
ggtaatccttgtggcgtctaccctgacttatcttccttcactggaagtggcgtcatcCAAATTTCCGTAGCCTGTATCaaacgttccgccccgtaagattcaca
>NC_016090.4|+|13115088-13115186|22-42
gaggcaagcgagcctgttgacACGCAGAGACAAATGTGGTCAtctgcacccttcccggagatgtcgacgtcttccggccgagaccacgaaaaagtctca
>NC_016090.4|-|13266407-13266600|36-57
aaggctttggtgactatccgtttgcggacatgacaGATCTTTGCTTGGTACCGGACTtcgtcatccccccaaaattcaaggtacctgatttcgacaagtaaaaagggacgacttgtcctaagaaccatctcaagatgtattgtcgcaagatgggggcgcattctagggatgaaaagttgttaatgcactttttc
>NC_016090.4|+|13283661-13283825|22-43
gtgactatccgttcgcggacaTGACAGATCTTTGCTTGGTACCagatgttgttattcccccaaaattcaaggtgccgaacttcgacaagtataaagggacgacttgtcccaagaaccacctcaagatgtattgtcgcaagatgggcgtgcactctagggatgaga
>NC_016090.4|-|13693884-13694025|35-55
tggcaacttactcagggtttctgtcaagatctcaAGTTGATTAGAGAGCAACTTAttttgtgccaacacagcgtcttgtgatgataactctagtaaactcttcttagtgggttgatgcactctatcacatagaatggcatga
>NC_016090.4|-|13712623-13712739|64-84
aaagaaggatggataggtgttgtgggtgcttcggatggtccgtggcggcgatgggcagcagtaGCGGCGGTGGAGGATGATCCCtttctcttttttgatggttctgccatttgatga
>NC_016090.4|-|13748257-13748598|295-313
ggagagagctaaaaggtttttagtgataatccccaaggtggtcatatctctcttgatggtctctagaggtatcatcctcttcgaagaacatactgcagcagtagggactactagcaacaatatgttatcaaagagaaaaactctagatgagggttcaccgtgtgtgcaaatagtgttggtgtttgtgtgcatcaaatgaataaatatttacctcatgcatatattttaaaacgcactaaaagcatcaaagagtttatatatacaagaacataagaaaaataaagggaaaccaatAAAGGAGGATGTCATGATAaaacattgcacaaaattaaatggcctaac
>NC_016090.4|-|14369735-14369933|31-51
agtgcctaagtttgtattgaaactaaaaatAAGAACAAAGCTACCTAATGAgtccctatgtacacaaatcatgaagatgttgggtgcacgagtgattttacaaaagagtgttgcaccacccaaaacattcatcacaccacctattttagggatttggtgcctaataatacctattttgggcaccaacaaagcacaagga
>NC_016090.4|+|14521769-14522018|190-211
tcggtgaagaggtcacagagggccaaaacatcgtgaacaaaggcgttaggagcatcggaagcagcatgaagctgcacataaatcttgttattattattctccttttcctacactcaccactttgggcctctctaagatgggctatgactattgaagtgtttaaaaaagaactaacatcggtttcaaaatTAAAAAAACCAATGTTATATGCtcatttagtaatggctgttgctaggtgcaccaagcaaaa
>NC_016090.4|+|14634529-14634712|134-154
tcatcatttcatctgagaatatgttcagtccaaagtagtcaagcttgtccatgtcaagagccaactccaagttgcagatgtttttacaaaagcacttctaggcccggtttttggtaaattcattgccaagttgGGAATGATTAACATCTATTCGccaacttgagggggtatcacgattaagcag
>NC_016090.4|-|14866971-14867095|31-52
tttggggactatccgttcgcagacatgacaGATCTTTGCTTGGTACCCGATGttgttattcccccgaagttcaaagtgccggacttcgacaagtataaagggacgacttgtcccaaaaaccatct
>NC_016090.4|+|14977685-14977810|82-103
tatcttgatttcaggagttgtcaattgatgcaatcctccctaggaagggaccagtcactagaaccatgagcaagaggctccAAGAAGATTGGGCTAGAGCTGCtgaagaaggccctagggttccca
>NC_016090.4|-|15223637-15223761|23-44
atgaacaagaggctccaagaagATTGGGCTAGAGCTGCTGAAGAaggccctagggttctcatgaaccttagggtagatttttgagcccatgggccaaggttgggtccaattatctttgtacatat
>NC_016090.4|-|15270177-15270311|28-48
ggtagcgcatgcaagtacaataacttaTACAACCAAGGGTATGATGTGaacacaacaacattgttcaataacaggttgtgttgcagggtgtgcttcgagataaagtgtgtgaatgaccccagttggagccacttg
>NC_016090.4|+|15288040-15288255|163-186
cttcaatcccttctccttctctctaacgtttggaaactctatcagagcaatcagagaaaaaaattgaggaatctcaagaaaccactagagatgtctctatcgctgtcacaatacacacgtgagcccgcttagaggtaagggatgagtttatcacaattggagTTAGAATGAACATGTGTAGGGATCcttagaagattaaattgggtttattttggg
>NC_016090.4|-|15334146-15334327|31-54
tgggagatgaaatgcattgttgttgtcattGGTCAATCAGAAAATGACATGTGAtaatcaatatcatgttctgattggatgtcaactccatggaagatgaaatgcattgttgttgttattagtcaatcaaaacatgacatgtgatagtcatcatctaataagaacgtgacacgtggcagtca
>NC_016090.4|-|15334151-15334331|125-148
ttcatgggagatgaaatgcattgttgttgtcattggtcaatcagaaaatgacatgtgataatcaatatcatgttctgattggatgtcaactccatggaagatgaaatgcattgttgttgttattAGTCAATCAAAACATGACATGTGAtagtcatcatctaataagaacgtgacacgtggc
>NC_016090.4|+|15334152-15334402|189-212
ccacgtgtcacgttcttattagatgatgactatcacatgtcatgttttgattgactaataacaacaacaatgcatttcatcttccatggagttgacatccaatcagaacatgatattgattatcacatgtcattttctgattgaccaatgacaacaacaatgcatttcatctcccatgaaattgatatACAATCAGAACATGACACGCAACAgttatccaataagaacgtgacacctgacagtcaacattt
>NC_016090.4|+|15334253-15334427|116-138
atcagaacatgatattgattatcacatgtcattttctgattgaccaatgacaacaacaatgcatttcatctcccatgaaattgatatacaatcagaacatgacacgcaacagttaTCCAATAAGAACGTGACACCTGAcagtcaacatttctttataacagtttattcaactatg
>NC_016090.4|-|15407582-15407714|31-51
ggggctgtagaggctgcgaataagaatatcAAGAAGATTGTCCAAAAGATGacagtgtcgtacaaagattggcatgagatgttgccttttgccctacacggatacagaacctcggtacgaacttctactgggg
>NC_016090.4|-|15818650-15818779|86-109
gccatgcttcaaagtgattagactcgtcaggttcccatagtgtagcccatcataaaactcgtcgcccttaaagggtcttatagttGTGTGATTGTACAGTTCATAGCTCacaactcaatgcatacaatat
>NC_016090.4|+|16290485-16290597|62-83
ggggatgatgcaatcctccctaggaagggaccaatcactagaaccatgagcaagaggctccAAGAAGATTGGGCTAGAGCTGCtgaagaaggccctagggttctcatgaacct
>NC_016090.4|-|16508721-16508838|29-52
caatgcatttcatctttcatggaattgaCATCCAATCAGAACATGACATGTGgcagtcatcattcaataagaatgtgacacgtggcagtcaacgtcacttgctaacagtcaatgtcca
>NC_016090.4|-|16508735-16508831|24-47
tttcatctttcatggaattgacaTCCAATCAGAACATGACATGTGGCagtcatcattcaataagaatgtgacacgtggcagtcaacgtcacttgcta
>NC_016090.4|-|16508738-16508958|174-196
ttggtctcccaagccacaattggatgttgactgttacaaaggaatgttggctgccacatgtcacgatcctattggataatgactatcacatgtcatgttctgattggtaaatgaaaacaacaatgcatttcatctttcatggaattgacatccaatcagaacatgacatgtggCAGTCATCATTCAATAAGAATGTgacacgtggcagtcaacgtcacttg
>NC_016090.4|-|16508756-16508900|28-51
tgtcacgatcctattggataatgactaTCACATGTCATGTTCTGATTGGTAaatgaaaacaacaatgcatttcatctttcatggaattgacatccaatcagaacatgacatgtggcagtcatcattcaataagaatgtgacacgt
>NC_016090.4|+|16508767-16508899|81-104
tcttattgaatgatgactgccacatgtcatgttctgattggatgtcaattccatgaaagatgaaatgcattgttgttttcATTTACCAATCAGAACATGACATGtgatagtcattatccaataggatcgtgac
>NC_016090.4|+|16508817-16509046|31-54
ccatgaaagatgaaatgcattgttgttttcATTTACCAATCAGAACATGACATGtgatagtcattatccaataggatcgtgacatgtggcagccaacattcctttgtaacagtcaacatccaattgtggcttgggagaccaacattgcactattttacaaaatagggggaccaaattcgtgaattaaaaaactgggggaccaaatccaaaattggagataaagtggggga
>NC_016090.4|-|16518777-16519063|31-54
caatgcatttcatctttcttggaattgacaTCCAATCAGAACATGACACGTGGCagtcatcatccaatattaacgtgacatgtggcagtcaacattcctttgtaacaatcaacgtccaattgtggcccgggggaccaacattgcacgattttacaaaatagggggaccaaattcgtgaattaaaaaactgggggaccaaatctagaactagagataaagtgggggaccaattttgtaattttgccatatattaataatataaactgaaatcaccttatgatatataa
>NC_016090.4|+|16518977-16519270|31-54
tgccacatgtcacgttaatattggatgatgACTGCCACGTGTCATGTTCTGATTggatgtcaattccaagaaagatgaaatgcattgttgttttcattgaccaatcagaatatgacatgtgacagtcatcatccaataagatcgtgacacgtggcagtcaacattcctttgtaacagtcaacgtccaattgtggcctaggagaccaacattgcatgattttacaaaatagggggaccaaattcgtgaattaaaaaactggcggaccaaatccgaaattggagataaagtgaggg
>NC_016090.4|-|16518982-16519132|98-121
tgccacgtgtcacgatcttattggatgatgactgtcacatgtcatattctgattggtcaatgaaaacaacaatgcatttcatctttcttggaattgaCATCCAATCAGAACATGACACGTGgcagtcatcatccaatattaacgtgacatg
>NC_016090.4|+|16561907-16562107|148-171
ggtttggaagcatattgggtctccggtggtgtacatgtgtttgtgaggagtatacgatgaattttggtcgatttttgtcaccaaaaaaggagaggagtgcaaaaaacaattcgacgtacgtatggattggcaattcgtatggccataCGGATTGCTGATCCGTATGTACGTtgatttcttttttttgcttaatccggccat
>NC_016090.4|+|16574066-16574334|224-244
aacacacactttttcggagtataaatcttttccgatggattccttcaacaactttatgcaaattatccctcccaaactggatgtcatggtcacattagaaatctttatatagttgacagacactttacgaataccatgctcatcttcgtgcatatattccctaccattaacttttccaaaaggacaattgagttcaccgaggccatccatcacaggaaatacaAGAATCTTGATGATGCACATAgaatgtacagttaaaagaccatcca
>NC_016090.4|+|16574171-16574339|119-139
tatatagttgacagacactttacgaataccatgctcatcttcgtgcatatattccctaccattaacttttccaaaaggacaattgagttcaccgaggccatccatcacaggaaatacaAGAATCTTGATGATGCACATAgaatgtacagttaaaagaccatccatgaaa
>NC_016090.4|+|16574202-16574344|88-108
tgctcatcttcgtgcatatattccctaccattaacttttccaaaaggacaattgagttcaccgaggccatccatcacaggaaatacaAGAATCTTGATGATGCACATAgaatgtacagttaaaagaccatccatgaaagctat
>NC_016090.4|+|16574209-16574341|81-101
cttcgtgcatatattccctaccattaacttttccaaaaggacaattgagttcaccgaggccatccatcacaggaaatacaAGAATCTTGATGATGCACATAgaatgtacagttaaaagaccatccatgaaagc
>NC_016090.4|-|16831551-16831756|46-67
ggaagggaccaatcactagaaccatgagcaagaggctccaagaagATTGGGCTAGAGCTGCTGAAGAatgccctagggttctcatgaaccttagggtagatttctgagcccatgggccaaggttgggtccatttatctttgtacatattagactaggatgtcattatatttggtccttgtatttagggctccatattgtaggtagg
>NC_016090.4|+|17386478-17386772|31-51
tggcatctcctcgttagaaaaagtcagataATTGTTTGTGGTGATGTTGTTgactattcccccgaaaccctccaccgatatgtattgctctacatgggcctcgttcaagatttttaccaacagcgcccgatgaggctcagaattcatgatcagctcaaatagagagattctggctggagttttgttcaattgctcaattactttgaattctctctgctgaatgattctcataaattcagttgcctcctcagccgatatctccctcttgcatccccttcctctgcaaactttccaa
>NC_016090.4|-|17557135-17557317|33-52
atcatggttacctcgaaggaaaaccacgaaggTTAGACCAGGCTTCATTCTCaaccgaaaccacgagacaagttgaaagattctgcttcggttgaagggttcctctcggtgtggggtttcaacggagaacaatggcggtttttgatggctactggtggctgtgggtgatggagaaagagcttg
>NC_016090.4|-|17557166-17557312|31-50
ggttacctcgaaggaaaaccacgaaggttaGACCAGGCTTCATTCTCAACcgaaaccacgagacaagttgaaagattctgcttcggttgaagggttcctctcggtgtggggtttcaacggagaacaatggcggtttttgatggctac
>NC_016090.4|-|17557183-17557373|91-111
ttccaaactcagaatgatgcaaacgcaagctgaaactatcaaggaacaagcacagaatcatggttacctcgaaggaaaaccacgaaggttAGACCAGGCTTCATTCTCAACcgaaaccacgagacaagttgaaagattctgcttcggttgaagggttcctctcggtgtggggtttcaacggagaacaatgg
>NC_016090.4|-|18083798-18083903|64-83
acataaatctccccctagagctccgcaatacatagaatatcactttgagaaaagcgttcttgcAGATCATTCCAAACATCAATggtccagtccaaataaataatac
>NC_016090.4|-|18145169-18145365|154-174
agtccaaacacattgacatagaccaccatttcatcagggagtttgttcaatccagtgccatcagacttgtccatgtcaagaggcaacaccaagttactgatgtctttacaaaagctctttcaggaccaatttttggtaacttcatcgccaagtTGGGAATGATTAACATCTATTccccaacttgagggggggggggt
>NC_016090.4|-|18201333-18201485|26-47
ttggttttctgggtggatgacccagCCCGGGTTGGTGACCCAGAAGAtattgaagatgattttttggtagttggctccagtagagccagcttgaatcctctctctaaaattcgacctcctctcagggaggtccctgttgccttaggaggcatt
>NC_016090.4|+|18295864-18296054|127-147
aattctagagcacaccacagtgcctatttcgagaaaagagctctagaggtagcaagaggagcaacttttgcaaagagacctaggttttgtaattaaaaagagattagtgagttgcagagtgattgtGAGAGGCTGAGAAGAGGAGGAgggatcccccttcttgtgtaaggaacaattattctctactctta
>NC_016090.4|+|18396370-18396474|28-49
gctttggtgactatccgttcacggacaTGACGAATCTTTGCTTGGTACCgaatgtcgtcatccccccaaaattcaaggtacctgatttcgaaaagtataaaggga
>NC_016090.4|-|18441997-18442101|58-79
ctgagatgatttgggtcgattacccttcaattttggttttctgggtggatgacccagCCCGGGTTGGTGACCCAGAAGAtattgaagatgattttttggtagttg
>NC_016090.4|+|187065-187216|31-54
gcttattacctatgaagcaccaacaccgacACGGACACCGGACACGACACAGACacgtgaacacttgtaatatccaaaatatagaacgtagtatgggtgtcgtgtcggtgtcggactgacacgaacacgtgtcggacactggacacgacaag
>NC_016090.4|-|18859575-18859739|114-134
tcttttccactttccactcttcacttcttaactaacctcacagatggaaccggaagaaaccgccgccgccgccgccgacggaagcggcgacgaggggctgctcgggctagacaGCGGCAGCGGCGGCGGTGGAAgggacagagtgaagggtccatggtcgccgga
>NC_016090.4|+|19085113-19085257|93-114
ttgtccacagaaggaccacccccggcggaagaaagaaagaaactcgatctcatcgtggagagattgagagctgttgaaggccttggcgactaTCCATTCGCGGACATGGCGGGTctttgcttggtaccggatgtcgtcatccccc
>NC_016090.4|+|19294259-19294435|44-67
ggatcaataacaatgcctataggttagacctcccataagagtaTGGAGTCAACACAACTTTTAACATttctgatttaattccttttgtaggtggagctgatatttaagaggaggatctaacagtttgaggtcaaattctcttcaagggggaggggatgatgcaatcctccctaggaa
>NC_016090.4|+|19596324-19596517|140-161
ccttgttatcaatgctaatcttctttcgatgtcgttgaaatcatgtattacaacgtcgttgccatctaaagcccgacctaaaaagcatacgtttcaacgtcgttgctgacatcaacaacgtcttcgaaggtgaagctttAACTACGGTCGTGATGTCAGCCccgtcgcaggaatcacagctttctaaaacggtg
>NC_016090.4|+|19613689-19613851|31-54
gaattatccaaaaactataattaaatgtcaAACCAGACACTGCATTCAAAGATGgttattacataataatcgtctttgaatgttgaatcagacactgcattcaaagacggttattacataataaccgactttgaatgttgaatcagatgtaacattcaaagac
>NC_016090.4|+|19613964-19614131|31-54
ttattacgtaataaccgtctttgaatgttgAACCAGACACCGCATTCAAAGATGgttattacgtaataagcgtctttgaatgttgaaccagacactgcattcaaagacggttattacgtaataaccatctttgaattattctaactttcaaagacggttattataata
>NC_016090.4|-|19930970-19931073|59-79
gtagggaatgtcattcccgttggtgtcacaccaacaaagtcaagtaatgatagtctatACTTGTTTGTTTTGTAGGTATaatctatccaaaataccaaattaca
>NC_016090.4|-|20145190-20145317|29-49
tggtccgtggcggcgatgggcagcagcaGCGGCGGTGGAGGATGATCCCtttctcttcttcgatggctctgccatttgatgaatttttagtggattttaatcggtgaaagtgaaagaggattgaaaaa
>NC_016090.4|+|20163002-20163275|26-46
ccctcagtacttcagatcttgttgaGGAAAGTGGCTTGGTTAAGACatctacccattgatctaaggcaggaagatgcacaactgagagctgtttggccaaaacttgttctcttacaaaaaagacatcaatttctatatgttttgttctactatggaacactggattgtgagctatggacactgcactttgattatcacagtaaatcaaaggagtttgaaaataaacatgtaattctgttagaagagtttgaatccaggtcaattcaatagatgt
>NC_016090.4|-|2029305-2029398|56-74
attgatgaaaaggaattggtcaagtgtttgatggaaggagaaattggaggtgctgGTTTGGATGTCTTTGAAAAcgagcctcgtgttcctgaag
>NC_016090.4|+|20326813-20326977|31-51
tggcatctcctcgtcagcaaaagtcaagtaATTGTTTGTGGTGATGTTCACtattcccctaaaaccctccaccgatatgtcttgcgccacatgggcctcattcaagatttttaccaacaatgcccgatgaggctcggaatgcatgagcaaccctaatagagagat
>NC_016090.4|-|20342539-20342719|30-53
actcatcgcccttaaagggtcttatagttGTGTGATTGTACAGTTCATAGCTCataactcaatgcacacatctcaatacatgtgtggtcctacaatttaacacatactcaacttatcacttacacatagttcatcacacttccataatcccaagacaacatgttatcacgcctcatgcatc
>NC_016090.4|-|20371075-20371232|25-45
ggggggcggaagagggctttaaggGCGGCGGCGGCGGTGGAGGGGggtttccgggaggcggaggaggaggcggtgttgttgttggggtctaagagggcgaggcgttcgcagaggcatgagggacagaagccggtgaaggcttcgtcgggatggcgggg
>NC_016090.4|-|20399394-20399632|171-194
tgatgatgacttaaaaggaattaattagtactgtttattctatacaacaagatgtgtctacttttcggtagcccatcacttaagaacttcatagttaagcatgtttggcttagagtagttatgagatggatgaccttctaagaagtttcctagaaagtgtgagagtgaaaACAAAACATGTTGAAAAGTATTTTattggttggtgagatcagtcattgatcttggaagcagacagagtt
>NC_016090.4|-|20399399-20399562|101-124
gcccatcacttaagaacttcatagttaagcatgtttggcttagagtagttatgagatggatgaccttctaagaagtttcctagaaagtgtgagagtgaaaACAAAACATGTTGAAAAGTATTTTattggttggtgagatcagtcattgatcttggaagcagaca
>NC_016090.4|-|20458579-20458718|91-112
ttgggagttcttgagtggatgactcaagtttaattgagactatttgggtcgatgacccttttgcttttggcttctaggtagatgacccagCCTGGGTTGGTGACCCAGAAGAtgatggtgaactcttttttggagatggc
>NC_016090.4|-|2048876-2049076|27-47
cttgggcctttagcctgtatttggccAGTTTCTTGATTCTCATCACAtatcctttcagagaacagatttggtccttcttcttactacaaactgtaaattgatgcagctgctggtaaaagactcttcacgaaggctctcacttcagaggataatgaagcatccttggatatccaagaatgcagatcccaagggtgtctgcaa
>NC_016090.4|+|2048996-2049107|31-51
agaagaaggaccaaatctgttctctgaaagGATATGTGATGAGAATCAAGAaactggccaaatacaggctaaaggcccaagtggagaaggacgaaggtccaagtggagaagg
>NC_016090.4|-|20615957-20616102|93-116
aggagctctaaagagcacaaaaaatgccaccattgcaaacagaaaatgcttgagcaactacatcgaggtaagggatgagttactcacgctagGGGATTAGAATGAACATGTGTAGAgattcctagaagattaatttttgggttatt
>NC_016090.4|+|21159571-21159808|172-193
ccatcgagggtccgacacccaacgtattgcctcaacccaacctcccagcacaaccaatattcttgtccacaaaaggaccacctccggcaacggaagaaagaaggaaactcgatctcattgaagagagattgagagctgttgaaggctttggaaactatctgttcgcggacaTGGCGGATCTTTGCTTGGTACTggacgtcgtcatccccccaaaattcaaggtacctgatttcgacaa
>NC_016090.4|-|21190408-21190588|119-139
actttgtgaccttgtatacttttgtattagatacaaatcgcgtaggatcattgcaagcaaacttttcttagatttttggaattgtagagaaatcattgagaacagtacttcaaactctCAGGGAAGGAATGAAATGAAGaccttgaatgatgaagaaatgaaattgggggttcccagggga
>NC_016090.4|+|21311885-21311992|62-82
aatgaagatggatgaataggtgttgtggatgcttcagaaggtccgtggcagcgatgggcagCAGCAGCGGCGGTGGAGGATGattcctttctcttcttcgatggctct
>NC_016090.4|-|21321956-21322157|25-46
atgagttccatatgtggttgttggATGATATCTTGCTCAAATGAGTggttttgttgattccttgtaaggaaggaaatggggaacttcttgctagaaatctcttcgctttttgttggacctatggtctccaatttcttctccatgtagatccaagcacagaaaacatggatgtgttgattggagttagaggcttttgagtcta
>NC_016090.4|+|2141303-2141523|31-49
ttagtcatctggcaaactggaagcatttgtTGAGAAAAGGAGGAGGAGGaatgctgcaaaggaccatagatacatgccatatcgtagatctggtgatgtggaataggttttgtagctttaagattcttttgtaggctaaaattatactggaatatagcaccaaaaagaaaagtagtgtatttattcggtctgccatctttggggattaaatatgaactctt
>NC_016090.4|+|21487483-21487652|31-52
gtgataaagatgattcaattgacttggataATGATGAAGATATTAAAAGCACtttatggagctattcttctcttgcatactagccttaaggggttgtttatctattgtcttccccttatcatctttgggcttagaaggtgtcacccctaagatgccttgaccttggtcat
>NC_016090.4|+|21738834-21738983|26-47
gaaagaggagtgaaaatgatgaagaTTGGGCTTTGTGGGACGTGTTTtagtcaagaattgagggagatatgaagatttgaaaatttagggaagtggaagcacgaaggaggagtgtggctgcgcaacgccactggatttcgtgagtattta
>NC_016090.4|+|2262219-2262405|86-106
gtggaatggcgataaggtttggacttgaaatttcaaattgtgtctttgaggatggtttggtgtgtgacttgctacaaggctttgtTGCCAAAGGAGAGTTAACTTGagatgtttccacaggctttcttgaacgatttcgacctctgtgcatgtgcctttcacagtacttctggttaggcaccacatt
>NC_016090.4|+|22690245-22690500|44-65
ccttggaagggaccagtcactagatccatgagcaagaggctctTAGACGATTGGGCTAGAGCTGCtgaagaaggccctagggttctcacgaacctcagggtagattttctgagcccatgggccaaggttagatccaattatctttgtacatattagattaggatgtcattatatttggtccttgtatttagggctccataatgtaggtagggtaccctagaaatataggatttttcagcccttgtattttagggca
>NC_016090.4|-|22803085-22803253|109-129
tgttgatcatcggaagaaaacagagtggatgatcttggagatgaaaaagaaggatgggtaggtgttgtgggtgcttcggattgtccgtggcggcgatggtcagcagcaGCGGCGGTGGAGGATGATCCCtttctcttctttgattattcttccatttgatgaagtttta
>NC_016090.4|-|2286050-2286195|31-54
cggaacaatacagatcaacttgatccgtaaAAGCCTTACAGATCAAGTTGATTTgtatgcttaatatcaccatacgaatcaacttgatccgtatcaaccttacggatcaacttgatctgtacgatttacggaccactctcacacac
>NC_016090.4|+|2315620-2315757|27-45
atcaaattaagcttcttctttttcatTTAATAAAAATAATATCCTatcttgatgaaattatctagtctcacaggtacatgttaagagatctgttgtggacagtgaagatgttgtttatactgaaaataatgatgtctc
>NC_016090.4|+|23253180-23253362|132-153
ttggaactttcaaatctgaccaaactaagggctctagctatttttcccacaaaatattgataaaaagaagtgacctgatgcaatcctccctaggaagggaccaatcactagaaccatgagcaagaggctccAAGAAGATTGGGCTAGAGCTGCtaaagaaggtcctagggttctcatgaacct
>NC_016090.4|-|23265578-23265742|113-135
ggagagaagttgaactttgagttgtgtctcacaagactcccattcatcaaagttacaacaagtgttacacattcttctatttatagactagaggcctgtttggatacaagccATAAGCTCTTTTGAGAGCTTCTCttttcttaagaaaacttccttgagaagctt
>NC_016090.4|-|23993452-23993642|45-65
caatgaccaaagtaagatcgaaaagaactaagaagtctttccaaAGCTTAGTCATGCAAGTTCCCaaaccaagaattgtttcatttctacaacttgaagataaatttaacaaacttaaagacaataatttgaaaagcacaatgagcccaagagtttatactcaagatgcaactgtggggtggagtttattt
>NC_016090.4|+|24132962-24133094|37-56
caaattcacacgattctaatttaaggctgttgtcctTTGGGATAAATGTGAGAGGTgctaataccttcctcaaacgtaaatacaactcccgaatctggaatattcttcatgaccggtttccttcagtttttcc
>NC_016090.4|-|24362483-24362650|26-49
ttcaaatcatgttgatcctgcaaacCTTACGGATCAAGTTGATCCGTAActtccactgctgcaaacgacgctggcaaactcagcgcaacgatgcttacctcgacaatgccgacgcgcggaggcagcaacaccaccatcaacttggctgggatagtcaacacccacggc
>NC_016090.4|+|24373870-24374053|43-66
aaaaaactaaattcaaaaaacatcaaatactaaaaataagtcTCTTACAGATCAAGTTGATCCGTAagtctcttacagatcaacttgatcagtacgtccgcgacacagcaaccaccttctgcgtacctcgtttgccgccgccgaccaccacaacgcaccttcaccttcacctcacctaaccgtt
>NC_016090.4|+|24373873-24374085|35-58
aaactaaattcaaaaaacatcaaatactaaaaatAAGTCTCTTACAGATCAAGTTGATccgtaagtctcttacagatcaacttgatcagtacgtccgcgacacagcaaccaccttctgcgtacctcgtttgccgccgccgaccaccacaacgcaccttcaccttcacctcacctaaccgttcacaacgaaccaacaaacctgagacaatgccg
>NC_016090.4|+|24373914-24374112|27-50
ttacagatcaagttgatccgtaagtcTCTTACAGATCAACTTGATCAGTAcgtccgcgacacagcaaccaccttctgcgtacctcgtttgccgccgccgaccaccacaacgcaccttcaccttcacctcacctaaccgttcacaacgaaccaacaaacctgagacaatgccgcacgaaaaccacaaaaacagagaaaaa
>NC_016090.4|+|24877989-24878188|154-177
aatccattcttctctctaacgtttgggaaccctatcagagcaatcagaggaaaaaattgaggaatctcaggaacttgctagagatgccgctatcgttgttggaagacacatgatcccacttagaggtaagggatgagtttatcgcaattggggTTAGAATGAACATGTGTAGGGATCcttagaggattagattgagattt
>NC_016090.4|+|2489244-2489436|140-163
ctagtttgaatccaactacgacttcaatgtcattgtcagagtcttcaacaccaacgtctggctggaacattgcagtcttccaccatcagcgagcggtgatgatgtcaaggacaggaagatgaagaagaaggcaaaggtgGTGGAAAATGACGGCAGAAAAGATggaaactttattgggttttggagataccct
>NC_016090.4|-|25109195-25109360|32-53
actagaaccatgagcaagaggctgcaagaagATTGGGCTAGAGCTGCTGAAGAaggccctagggttctcatgaaccttagggtagatttctgagcccatgggccaaggttgggtccaattatctttgtacatattagactaggatgtcattatatttggtccttgt
>NC_016090.4|-|25161416-25161583|117-138
aatcttgtccacagaaggaccacctccggcgaccgaagaaagaaggaaacttgatctcctcgaggagagattgagggttgttgaaggctttggagactatccattcgtggacatgaCGGATCTTTGCTTGGTACTAGAtgttgttatccccccaaaattcaaagtgtt
>NC_016090.4|+|25393674-25393826|96-119
tatttggtctttggtggtgtacgtgcgtttgtgaggagtatacggtgaattttggttgatttccatcatcggaaaagaagaggagtgcaaaaaagAATTTGACATACGTACGGATTGGCaatccgtacggccaaatcatttttaatttttttc
>NC_016090.4|-|25973500-25973624|75-95
ttggagatgacaaagagggatgaataggtgctgtgggtgcttcggatggttcgtggcggcgaggggcagtagcaGCGGCGGTGGAGGATGATCCCtttctcttcttcgatggttctaccatttga
>NC_016090.4|-|26480484-26480715|72-95
cagtcattgcaacatccatttttccatgtaactttctctttgaagtttgaagcctgttcttcacttaatgtCTTCTCTTAGAATGTGGGTTTGGGcctaactcaaccccaaaagctagctcatggggtgagggttgccccccccatttatatatggtaccacatcctcctaatttactaacatatatactgtacaggtggatgcatgggttccttgtccgcccagtgatcca
>NC_016090.4|-|26879350-26879501|81-104
ctattgactgaccggtttcatctttatccaaatagcaagcagtactcattggtatagccatatgcttagcattctccatcCCAAATCTATGAATTAAATCTTTGcaatattttgtttgattgacaaatattccattcttggtttgcttgatt
>NC_016090.4|-|26888412-26888587|31-49
acactactaatcctaccaaggtaaacaaaaAAAAATAAAAATAATAAGAgtacttttttaaagtcaaacttccattttgtgatggtttttggttctgcatatggttttaaattgtggtcatggtcatagttttgtcccatttcttgatattgggggaaattccagcggatgtaatc
>NC_016090.4|-|26913942-26914158|41-64
atgattctaaaatagttttccaaaagaccatcttagaatgTAGACATTCTAAGACGGTTCTCTGctataaagcttgaagggtctttttattcccttaaattacatagatgcccacaagtttctggtcaggctctaaaatgcgatatctaaacttttctttgttgtcatacatctcaaatatcatcacacgatgttgaactaccaaaatttccataaa
>NC_016090.4|+|27163191-27163430|26-47
cagccataggctctggaggcaatgcAAGTCCCTGAGACTGCATCTGGgattgaaactgggactgcatttggctgaaagatgtcatcagctgctgagtcactttttctgtgatcgactcctctagctggtccctgatttgttgggtcagctgctgtagctattcaggaggtatggaggaagggctacgggacgttcgtggagccgatccgaaatattgcttgatggtgacaccggctccag
>NC_016090.4|-|27383813-27383993|128-148
catttcatcaaggagtttgttcaatccaatgtcattaggcttgtccatgtcaagagccaacaccaagttgctaatgtctttacaaaagctcttctaggaccagtttttggtaaattcaccggcaagtTGAGAATGATTAACATCTATTtgccaacttaagggggggggggtattatgattc
>NC_016090.4|+|28133733-28134001|26-46
gatggtccgtggcggcgatgggcagCAGCAGCGGCGGTGGAGGATGatccctttctcttcttcgatggttctgccatttgatgaagttttagtgaatttcaatcggtggaagtgaaagaggagtgaaagagaggaagattgggatatacgggacgtgttttggtgaagatttgaggaagatatgaaggtttgaagatttagggatggaggaggcacgaggagaagctttggctgcgtagcaacactggtttcgtaggtatttatagacg
>NC_016090.4|+|28278004-28278148|28-51
catacaacaacaaatttaaacagagacATCAAAATCATTCATTATGATGTCgtgatgacgtgaggatgtgcacatggtcgatcccatcttcgcgtttgacgatcaggatttcttctgccgcgatgtttccccgtttctacttgct
>NC_016090.4|-|28504186-28504318|31-51
gaaagggtaggtaggtctaggaagcttggtACCAATGGTGAAGATGAAAGCgagggttccaacagaggtgtcaaaaggaagtgttctagcaaagccaccacggatggtgacaattacaatttgcgctctaagc
>NC_016090.4|-|2853192-2853322|23-46
atgatttgtatcacatgcaaacACTTGATCTTAGAATGTGGGTTTGtacctaattcaaccccaaaagttagctcataggatgagggttgctctccacttatatattgtatcttggcactatctctaaccaa
>NC_016090.4|+|2874322-2874467|93-116
aaaaacttcttaccccattgtccggaagctcttcgctatgcgaaggtatgagggagggaaattgtacgcagccttacccttgcatatgcaaaGAGACTGTTTCCAGATTCGAACCCatgaccaacaagtcaccaaggcacaacttt
>NC_016090.4|+|28947855-28947995|31-51
ctgggcgaggtggacggcaacctcctccccCTTTTTCTTATAAAAAGGCAAaagggggttgttctaagggtccctgatcaccctggtgatgtatttcagttgttttgggtgaaaaaaattgtttccgtgaagaaaatccaa
>NC_016090.4|+|29015255-29015387|86-106
caaacactatcatccacatcttcagcatctaagggtgtgtttggtttgcattttcatttcctgttttcattttctgaaaattgttTTCATTTTTAAAATATTAGAAttctgagaacatgtttggtttgattta
>NC_016090.4|+|29015261-29015389|80-100
ctatcatccacatcttcagcatctaagggtgtgtttggtttgcattttcatttcctgttttcattttctgaaaattgttTTCATTTTTAAAATATTAGAAttctgagaacatgtttggtttgatttatt
>NC_016090.4|+|29017544-29017770|72-90
ccataattagttcatcaatatgcatatttatattttttcaactaaaattctaaaattttggcacactaataTTATTATGTCTTTGAAGGAgacataaggttaattggatggttaagaaagaaaaggtcgcggattcgatcttcttactaactgtcgcaacgtgcccttttgcgggcgagcgaggcgaggctcacgggtgcgctttccaagggaggaaagatgtgcgg
>NC_016090.4|-|29107673-29107935|89-112
ccagcattattgctggtgcactcatcacttaaggtaaaatgacgaaaatacccttgatccgtaagacatttaagttgatccgtaaaagTCTTACGGATCAACTTGATCCGTAgaaaccttacggatcaacttgatccgtacgatttacgaatcaccctcacacacacccatcacaaatgcgaaaaaagtgcagaggcagttttggtattttaattaaatgttgggtgcaccagtaataatgttgggtgcacctagcaacactc
>NC_016090.4|-|2921127-2921330|28-51
atctcatgatttgtatcacatgcaaacACTTGATCTTAGAATGTGGGTTTGtacctaattcaaccccaaaagttagctcataggatgagggttgctctccacttatatattgtatcttggcactatctctaaccaatgtgggacttgggtttttcccaacaccccccctcactcccaacacttttgggcttggtgcatggatag
>NC_016090.4|-|29521888-29522155|31-54
atcattatatccgtgttgttccgtaaaaggCTTACGGATCAAGTTGATCCATCTgcttaatatcaatatacggatcaacttgatctgtatcaaccttacggatgaacttgatttgtatcaaccttacggatcaacttgatccgtacgatttacggaccaccctcacacacacccatcactattgcgaaaaaaatgcaggagcagttttggtattttaaaaaaatgttgggtgcattagcaataatgctgggtgcacctagcaacaccc
>NC_016090.4|+|29564517-29564708|124-147
attcacaaatttggtctccttattttgtaaaattgtgcaatgttgatcccctaggtcacaattggacgttaatcgttaacaagtgatgtcgactgtcacgtgtcacgttcttattgaatgatgACTGCCACGTGTCATGTTTTGATTgatcaatgaaaacaataatttatttctttcatggagttgatatcc
>NC_016090.4|-|29564580-29564725|93-116
cgtgtcatgttctgattggatatcaactccatgaaagaaataaattattgttttcattgatcaatcaaaacatgacacgtggcagtcatcatTCAATAAGAACGTGACACGTGACAgtcgacatcacttgttaacgattaacgtcc
>NC_016090.4|-|29564591-29564725|83-105
cgtgtcatgttctgattggatatcaactccatgaaagaaataaattattgttttcattgatcaatcaaaacatgacacgtggCAGTCATCATTCAATAAGAACGTgacacgtgacagtcgacatcacttgttaac
>NC_016090.4|-|29564600-29564807|140-163
ccttctattttgtaaaattgtgcaatgttggtcctccagaccataattggacgttgaggttaacaagtgatgttgattgccacgtgtcatgttctgattggatatcaactccatgaaagaaataaattattgttttcatTGATCAATCAAAACATGACACGTGgcagtcatcattcaataagaacgtgacacgtgacagtcgacatca
>NC_016090.4|+|29564670-29564805|33-56
tgaaaacaataatttatttctttcatggagttGATATCCAATCAGAACATGACACGtggcaatcaacatcacttgttaacctcaacgtccaattatggtctggaggaccaacattgcacaattttacaaaatagaa
>NC_016090.4|+|29564679-29564831|31-54
taatttatttctttcatggagttgatatccAATCAGAACATGACACGTGGCAATcaacatcacttgttaacctcaacgtccaattatggtctggaggaccaacattgcacaattttacaaaatagaaggaccaaatttgtgaatattagtggg
>NC_016090.4|+|29564680-29564860|125-148
aatttatttctttcatggagttgatatccaatcagaacatgacacgtggcaatcaacatcacttgttaacctcaacgtccaattatggtctggaggaccaacattgcacaattttacaaaatagAAGGACCAAATTTGTGAATATTAGtgggggaccaaatccaaaactggagataaactg
>NC_016090.4|-|29700347-29700565|168-189
gtacctgtgaaaatatttcacctagtagaaagttgctgaatatggacaatgttggtggaagcttggcatgttgggctgttagcttataaaataagaaagaataattcaaggtggtaacagttaagaagtatttaggaaagaatttctgatagataatgatattaaatAATGGAATTAAAATGTAAAGTCaaggagacaagatccttttacaggagaaaa
>NC_016090.4|+|29800651-29800849|150-173
ttcttctctctaatgtttgggaaccctatcagagcagtcagaggaaaaacttgagtaatatcaggaaactgctagagatgacgctattgctgtcacaatacacacatgagtccgcttagaggtaagggatgagtttatcgcaattagggTTAGAATGAACATGTGTAGGGATCcttagaggattaaattgaatttattt
>NC_016090.4|-|30307107-30307385|231-254
ccaccgttgggatttttgagttaataatcgtggagggagaaaaaagaatctcataaagatagtacaagtggaggtttcaatctcttctccgtctctctgacatttgggaattctatcggagtagtcggaggaataactgaaggaatctcagggaaccactatagatgttactatcgctggctgaagacacgtgagtccgctcagaggtaagggatgagtttatcgcaattAGGGATTAGAATGAACATGTGTAGggatccttagagaactaaatttggg
>NC_016090.4|+|30645634-30645773|31-51
ttcttccggaacctttccggaagaaggttcTTCCGGAAGAACAAATTGTTGttcttccagaagaaggttcttccggaaagtttccagaagaaggttcttccagtagaacaatttgttctaccggaagaaccttcttccga
>NC_016090.4|-|30704357-30704502|88-111
tgaggtgagtatacccaaaattttcgacaatatttgcacactgggtaccctttccactgcctgggccacctatatcattatcagatcAATAACCAACTTAGAAATCAGAAAaatccactgtaaattccaatgaacacattagacat
>NC_016090.4|+|31626733-31626888|107-126
tcacatgtcgtaagactacaaaagatatgagatggcatgttttggaagacaataaagatgggttgttaaggcatccaagagatggagaggcatggaagacatttgaTTTAATCCATCCTGAGTTTTcttcagatcctcgaaatgttcacttaggcc
>NC_016090.4|+|31726097-31726309|168-188
tgcattgttggcacaaaacaagctgctagctaagcaactagaatcattgacggagacacttagtaagctaccaacacaattgcaagtggctcaaccttcccattcagcagttatgtaggttggaggtggcaacatatgtggaggagcacatgagtctggttgttgtaTACCTCTTGATGATGCTGCAAaagaagtgaattatatggggaatca
>NC_016090.4|+|31726218-31726485|47-67
ggaggtggcaacatatgtggaggagcacatgagtctggttgttgtaTACCTCTTGATGATGCTGCAAaagaagtgaattatatggggaatcaacacagaccagggtttaatgcaggtggattttcaggttaccagcaaggtgcaaattttaatcagaaccaagggcaagggtggaggtctcatccagggaaccaatttaacaaagaccaaggaggaccatccaataggcctcaaaatcaagggcctagcctttatgagaggaccatca
>NC_016090.4|+|31726224-31726384|41-61
ggcaacatatgtggaggagcacatgagtctggttgttgtaTACCTCTTGATGATGCTGCAAaagaagtgaattatatggggaatcaacacagaccagggtttaatgcaggtggattttcaggttaccagcaaggtgcaaattttaatcagaaccaagggca
>NC_016090.4|+|31726234-31726412|31-51
gtggaggagcacatgagtctggttgttgtaTACCTCTTGATGATGCTGCAAaagaagtgaattatatggggaatcaacacagaccagggtttaatgcaggtggattttcaggttaccagcaaggtgcaaattttaatcagaaccaagggcaagggtggaggtctcatccagggaaccaa
>NC_016090.4|+|31758953-31759172|161-181
atgacattgccatgctcgaccaaccgtcttagaactagcaacgattatactgcatctgttcctagctgctagaagctagtgaagcaaccattgtcatgctccttgtagcattactatttagtgatgaatccaccaatgcaactactaacaccttatcaatATTGTCAATGTCATCATCTTCcaaacgaattgtagccataacagatagcaacttcaaaga
>NC_016090.4|+|3206247-3206356|57-80
tgtcgggttcccacagtggatcccatcataatactcgttgcccttaagtggtcttaCAATTGTGTGATTGTACAGTTCATaactcacaactcaatacatacaatatctca
>NC_016090.4|+|32420026-32420249|31-52
tgtaatgtatttgatgttaacatcggttttTACAAAACCGATGTTAACTATAttcagttaacatcggttatccacaaaaaaccgatgttgttgtgtttataagttaaaaaaaattgagatttcacaagccgtgcgctctcgaaaaccttgcactccctcttctctttgtcatcctcctacctgaaatcgctattctttttctcctcccgcctgaaatctgccgg
>NC_016090.4|-|325314-325452|31-49
ccaataaaaggactgatcgagaaggacattGCAAATGAGAGAAAGCCAAcatgggagagacgtgatgccgctttccggaagagagatttatattagctgtgcacttctgtgcccatgaaattccatggatgcttagctt
>NC_016090.4|-|32548316-32548483|31-51
taaacatccgtgattaatttgtgagcaccaTCTTTTAAAGAAATTAAAATGgtaccttttccttggatttgcaccttggaagaatctccaaaagaaacatttcctttcaccttctcatcaagttccacaaatttctctttgcatccacacatgtggttgcttgctcca
>NC_016090.4|+|32586300-32586512|163-183
tccttttccactcaggggttttgtccttctccacttgggccttgttaagtatgtctgctaccatttgttggagggtatccattgactgtttggtcttactcctggtcataggtccctgtatttgggtagttttagaattctcatcatgatgtgacaatgagaTGTTCATGATAAGGCGTGATGacatgacacttcgtctatcacgttatcact
>NC_016090.4|+|32665847-32665998|102-122
cataccacattattaacacgttcaccctccagatatgcaaacccagcagagaatgtcatccccgttggtgtcactccaacaaagtcaagtagtgggagtctGTACTTGTTTGTTTTGTAGGTactgtttatcaaaaacaccaaatgacatgc
>NC_016090.4|-|3272317-3272504|82-103
gttatttatgactttcaacatcggtttttcaaccgatgttgaaagtacggacgttgataatattatcgttaacatcggtttTTGAAAAACCAATGTTAACGTAaaattaccaacatcagttatataaataatcgatgttgctaatatgaattacacccagaaaatgtatattaatattgaaagttaac
>NC_016090.4|+|32744075-32744231|109-127
gcctttcaatttttggagcaggtctcccaaatttctgaaccttctttccatgggaggataacttcaattcaggatattcttgcaaaaaacaaataaatgattcaacaaCTTATAAAAATAATAATTAaaattatgacaaatttaaataataacaaat
>NC_016090.4|-|32788737-32788930|45-68
cgtattcttaataataacatacaggtcaacttgatccgtaccagTCTTACGGATCAACTTGATCCGTAtgctctacggatcagcccactcacaaacacccatcagagatgcagaaatgcgtaccacgtacctcgtttgccttacgacgtcgaacaaaccaccacaacaatgaacaccagccccttcaccttcac
>NC_016090.4|+|32982978-32983073|56-76
cagttaaaaggcagactacgtcatgagagaacttcatgaagggatctacagtctcCATACTGAAGGGAGCTCCCTAgccaccaaagtggtaggagc
>NC_016090.4|+|32983005-32983137|26-46
agaacttcatgaagggatctacagtCTCCATACTGAAGGGAGCTCCctagccaccaaagtggtaggagccgactactactggctaacactcaaggtagacgcctttgactttactaggaggttcagatgacgt
>NC_016090.4|+|32983005-32983187|28-47
agaacttcatgaagggatctacagtctCCATACTGAAGGGAGCTCCCtagccaccaaagtggtaggagccgactactactggctaacactcaaggtagacgcctttgactttactaggaggttcagatgacgtcaagagtttgttgacgtgtcactcactcctcctgacaatttccacagtat
>NC_016090.4|-|32995753-32995883|31-54
acatttaatctatggaaaatcaaagaacagTATGTGAATAAGATTTGTGTTGAGtaacctaattgcaaaagcagtatggacagcaaggtcaatgtctggagctaacaagaagatgattaaggcactagcta
>NC_016090.4|+|33136942-33137077|33-56
cttacggatcaagttgattcgtatgcgtttaaTATCAACTTACGGATCAACTTGATccgtatcaaccttatggataaacttgatctgtacgatttacggatcattctcacacacacccatcacaaatgcgaagaaa
>NC_016090.4|-|33178126-33178330|35-55
cttcggtcaactacagagatggagggaatagatcATTAAGAGCCAAGGATGACTCtacaactaatgaaccaggggatggtaattgtgatgaaggtgatgctcaggacgatgaaactgtaaccccagatgaaataggtgatggagaaaatgctgatgagctaactttggacaaagacgcaacatattcacattgcattgggttcaa
>NC_016090.4|-|33178246-33178462|169-187
agtaggggctactgcatgtttctattgtaatacaatgtacatttgttactaaactctctaatcatgtcgttgtactttcgttcaagtttgacggccacttcacaattacaagacgaaagtatgaatttggaccttcggtcaactacagagatggagggaatagatcatTAAGAGCCAAGGATGACTCtacaactaatgaaccaggggatggtaattg
>NC_016090.4|+|33577753-33577918|118-141
tcctaacagagcaaccggaggaggagctctagagagcaccagagacgccacaattgctaacggagaatgtttgagcgactacatcgaggtaagggataagttactcacgcttgggggTTAGAATGAACATGTGTAGGGATCcctagaggataaatttttttgggtt
>NC_016090.4|+|33579980-33580255|26-46
agctttctgtgtttccttgtgtactCTGATGTGTTGTGTTTGTTTTgtttgattagaggtgtactctattgtgttgaggagcaactatgctgggagtaatgcctgggagaaatgagcgagaatgactccttatcgaggccttgaacaacttggcgcaagttatggccaatcagggaggcggtggaggagcaactatgtaccatggtttagatcgctttcagaggaacaacccgcctaccttcaaagggggttatgatcctgagggtgctgaggctt
>NC_016090.4|-|33644883-33645159|231-252
gggtcaaagtctaagagagttgtgacaatttaaaggtcgttgtgcagcatgacggtgaagaggccgtggccatggttgccactgcaactcaagctctgacccattattactcaatgtgtgactttggttaacacccgagcaaaagagatgcttttagaattccaacatcaacatcggttatttaaaaaaatcaatgttaatcaattttcgtgttaatgttaacatcggttTTTTAAAAAACCAATGTTAATCaatttttgttaacatcggtgtttta
>NC_016090.4|-|33935079-33935263|24-45
aatctctctgtagccacaactacCTACCATATTTGCTTCAGAAAAacatggaatttggagagaacaacatgttcagccttaacacccacacaaaagaggaaaatggaaacactggcggtaacagtaacaataacaatattgttaatgtttggtattcatcatgggatgctactactacaactaat
>NC_016090.4|+|34199092-34199282|140-160
tagaattttgatctcgaagccataaacaacaatctttcatatagatttcataccccttttcaacaagttgtcccaaactcaaaatattgctttttagtttaggaacatagtaaacatccatgattaatttgtgagcaccATCTTTTAAAGAAATTAAAATggtaccttttccttggatttgcaccttggaa
>NC_016090.4|-|34208228-34208371|91-114
gacacagacacagacacgtgaacatctgtaatgtctaaaatataaaacatagtacgggtatcgtgtcggtgtcagacactgacacggacgCGTGTCGGACACCGAACACGACAAagagctggagtgtctgtatttcataggtct
>NC_016090.4|+|34212463-34212704|189-212
ccaaatgttaacctagaacagctttttagaaaacacattatgttcctttcttcttttctgacgcacaagaaccctaacagagtaactagaggaggagctctggagagcaccagagacgccaccattgctaacaaagaacatttaagcgattacatcaaggtaagggatgagttactcacgcttggggaTTAGAATGAACATGTGTAGGGATCcctagaggatcaatttttgggttattttgg
>NC_016090.4|+|34243098-34243257|107-130
caacaaagcaatatcatgggcgtcaaagaagcaaacgaaaattgctctatcatcagcagaagcagaatacatggctgcaacaagcgctgcgtgtgaagcgacatggCTCAGAAAAATTCTGAAAGACGTAcaacaagactctaagactccaacaattatt
>NC_016090.4|-|34724211-34724397|31-49
gtgtaacagccatgcattttggcttttcatTTAAATAAAAATAATAAAAgtaataaaaaaattaggtcactagaaccctaacagaataatcggaggaggagctctagagagcactagaaatgccaccatcgctaacgaagaacacttgagtgactacatcgagataagggatgggttacctacgctt
>NC_016090.4|+|34983562-34983675|70-89
tataatgtttagtatgtgtatgtgtgctaggtttcaatcaaatcccaaacaatcacatcctagtgtcgtTAAGAGAATTGTAAGATATTtgttaaacactatgaatataagttt
>NC_016090.4|-|35090874-35091035|26-49
aaaactgtccctgctaatttctctcCTTACGGATCAAGTTGATCCATAAgtcttaaaaattaacttacggatcaacttgatccgtaaggagtatttctgtctttttgtggttagtgtcgggtgcaccagcaataatgctgggtgcacctagcagcactcttt
>NC_016090.4|-|35090902-35091004|31-54
gatcaagttgatccataagtcttaaaaattAACTTACGGATCAACTTGATCCGTaaggagtatttctgtctttttgtggttagtgtcgggtgcaccagcaata
>NC_016090.4|+|35090908-35091120|35-58
tggtgcacccgacactaaccacaaaaagacagaaATACTCCTTACGGATCAAGTTGATccgtaagttaatttttaagacttatggatcaacttgatccgtaaggagagaaattagcagggacagttttgttattttcaaaaaatgctggatgcacctagtaacacttccaaagaaatcacttttgtccattgcgagagggcaatctctatgga
>NC_016090.4|+|35090912-35091022|31-54
gcacccgacactaaccacaaaaagacagaaATACTCCTTACGGATCAAGTTGATccgtaagttaatttttaagacttatggatcaacttgatccgtaaggagagaaattag
>NC_016090.4|-|35161958-35162132|125-145
aaacagaaaaattgttgctcaatcttctatttcaagatatgaaatctgatgataagtggataacagaagagggagatgatatttttgatgaagacaatgtccaagttgagcaacctctacgtgaAAGTGGTAGTGGAAGAAATATtgatttggttggagaaagtttatgtgatcc
>NC_016090.4|+|3541525-3541725|155-175
ttcctctttaattactgctccaccatgatagcttgatgaatgagatcctccaaagaggcatagtggtgcaactttacaatgtcttggatctccctattaagaccatgcaaaaaaccttgtcatggcggcctcttgagacccctcaatttgagccTTAATCAAGGAAATCTCCATCtctttgtaatactcatccacactcct
>NC_016090.4|-|35482740-35482924|141-164
gcactctctctaacattggttggaatttgtaggaaatcacaaaattaagtgggtatccctccttacttaatgaactcctcttagaatgtgggtttgagcctaactcaaccccaaaagctagcttgtggggtgaggattacCCCCCACTTATATACTCTATCTTTgtcttatctctagccaatatg
>NC_016090.4|+|36140116-36140247|30-53
cagaacatgacacgtgacagtcataatccAATAAGAACGTGACACGTGATAGTcaacattatttgctaacggtcaacgttcaattgagacttaggagatcaatattgcacgattttataaaataggagaacc
>NC_016090.4|-|36332092-36332244|100-123
taggttttttccaatacactcctcacgcccatcacttttgagataggtgcgtggataatatggtgaatgacctgtttaatggatctaggatagactttgATACCATCTTGGAATGTGAGTTTGagcctaattcaaccctaaaagttagctcat
>NC_016090.4|-|36341294-36341445|102-122
ccccccccaccacacacacacacaaacccaaggggaaggtttttctacagaaaagtgcttcacattgagtttgtcccttagtgcttcaaatcttgttgaggAAAGTGGCTTGGTTAAGACATctgtccattgatctaaggcaggaagatgca
>NC_016090.4|+|36352116-36352363|195-218
taaacttaatacaaaaaggcccacatattttgttaaagattataagagtatacttactcgatagatagttatctttacttgggttttttccaatacaccccctcacttccagcacttcttgggcttggtgcgtggataacaatggtgggtgaccctttgtattaaacttgaataagctctgataccatcttaaaATCTTAGAATGTGAGTTTAGGCCTaactcaaccccaaaagctagctcaaggggt
>NC_016090.4|-|36633561-36633723|31-54
gacgcacatattagacaacccgtcgttgttTTGGTCCATTTCAACGTCGGGTTCgcaagacccgtcgttgttttgtttcctgtcaacatcggtggcgggcgcaccaccgtcgttgttttggtccatttcaacgtcgggttcacaagacccgtcgttgttttgt
>NC_016090.4|-|36681034-36681172|31-51
aagcaagaacaatacaatccatgttcttgaAAAAAGCAGCATCAAGATTACatttgagtttaccataaactggcgggctaattactattattttcatattagtttatagttatgcatatacctagatatgctacatata
>NC_016090.4|-|36717885-36717993|27-47
tcatcattgcaggtgcatccaatatcCCACCATTCAGATCTGTTAATtatattacatggggaattgttggaatcttctttaatttctatgtttatagaaagttcaaggc
>NC_016090.4|-|36766922-36767199|228-248
ccactttctatttggtagcagagctctggggcataccagagccatgggggaaacaggtgtgacaggagccaatcatggctcaaattcttctggagagccagggtacatcatttctaccactactccagcagctggagatgatgtcctgtcatcaacaggatctggttccattcaattcagtattcataaattgaatggcaaaaattatctagtaagcacaaactgtgAAGCTGGTAGTGGAAGAAAAAggaaagcttgggcatcttgctggagaagta
>NC_016090.4|+|36906813-36906997|131-149
tcataaaccccatctattttgcaattcaatatttagaagtttctttagtaaggttattaaatttgagagagtttacgtagattcgtgagagtttcataaactcaattcgtggactcgtaaaagtctacttCATATAAAAATAATAATAAaatatttataaataacatattaattaaacattttaa
>NC_016090.4|+|36949676-36949833|109-132
ctcagacattgacacgtgacattaacacgtggcagtcaacgtctaaggttaacggtcaacatccaaatcaggcttcctggatcaattttacagggatttataaaattgGGGAACCAAATTTGTGAATTAAATtataggaggaacaaatccaaaattag
>NC_016090.4|+|3724756-3724990|184-207
aaaaaaataaaaaaatgtcacactgtaccgactcacctgttgtgagatagttgtcggtgccagctttggtgataggtgggcgcacagaccaaacaaatttatttgagtattgctaggtgcacccagcattattgctggtgcacccagcattctataaaaatgatgaaattgtccttgcttgatTTTCTTCTTACGGATCAAGTTGATccgtaacatgatccgtaagaagaaaaat
>NC_016090.4|-|37252701-37252878|130-148
gttagtgaagtaaacaaaagggtgagttcagaaaggaagcccgaattggagaagagtggtggatcacaagatttgaccgagaagtttgaatagggaaatttggtaggcactgtccaattctacttcaatCCGAGAGAAAGCCATGCCAactgcaaaaaaattatgccaatagaagtcc
>NC_016090.4|+|3729104-3729253|102-125
atatttagcatacattcagaggtatcaaataatattttgcaatttttgaattaaaatcaaactgtgagttttacggatcaagtgatccgtaagcatcttccGGATCAAGTTGATCCGGAAAATGTttacggatcacttgatccgtaaagc
>NC_016090.4|+|374020-374141|73-92
cttttgggggtgtgagaggagagaaagagagagagagagagatccctccttggaatgaatgaacgattgattGGTGGAACTTTGAGGCACAGaaatttaatatttattcaattcataaggta
>NC_016090.4|+|38013388-38013547|107-130
cgaatttggtctccctattttgtaaaatcatgtctcggccacaattggacgttgactgttagcaagtgatattgactgccacgtgtcacgttcttattggatgatgACTGTCACGTGTCATATTCTGACTgaatgttaattccatgcaagatgaaatgca
>NC_016090.4|-|38013423-38013542|28-51
ttcatcttgcatggaattaacattcagTCAGAATATGACACGTGACAGTCAtcatccaataagaacgtgacacgtggcagtcaatatcacttgctaacagtcaacgtccaattgtggccg
>NC_016090.4|-|38013464-38013595|80-103
atgatcactgtcacgtgtcatattctaattggtcaatgaaaataacaatgcatttcatcttgcatggaattaacattcaGTCAGAATATGACACGTGACAGTCatcatccaataagaacgtgacacgtggca
>NC_016090.4|+|38013468-38013657|26-48
acgtgtcacgttcttattggatgatGACTGTCACGTGTCATATTCTGActgaatgttaattccatgcaagatgaaatgcattgttattttcattgaccaattagaatatgacacgtgacagtgatcatccaataagatcatgacacgtggccgtcaacattcatttgtaaaagtcaacgtccaattgtga
>NC_016090.4|-|38064819-38064970|81-104
ctgattggacgataactgtcacatgtcatgttctgattggtcaatgacaataacaatgcatttcatcgtccatagaatcgATGTCCAATCAGAATGTGACACGTgactgtcaacatttctttgtaacagtcaatgtctaaatctggactttg
>NC_016090.4|-|38064838-38065027|140-163
gatgttgattgtcacatgtcacatcctgattggacgataattgccatatgtcacgtcctgattggacgataactgtcacatgtcatgttctgattggtcaatgacaataacaatgcatttcatcgtccatagaatcgatGTCCAATCAGAATGTGACACGTGActgtcaacatttctttgtaacagtcaa
>NC_016090.4|+|38064845-38065034|82-105
ttacaaagaaatgttgacagtcacgtgtcacattctgattggacatcgattctatggacgatgaaatgcattgttattgtcATTGACCAATCAGAACATGACATGtgacagttatcgtccaatcaggacgtgacatatggcaattatcgtccaatcaggatgtgacatgtgacaatcaacatccctttgt
>NC_016090.4|+|3812792-3812890|56-79
aaattacaacagcggaagaactttcttctgtgaattctcacggaagaacttcttcCGCGAGATCGTACGGAAGAAAGTTcttccacaactgtaacaagt
>NC_016090.4|-|38132531-38132825|245-265
ctcataagggtttccactcactgcttgattcaaataatgagaaaattcctgaccatgacaccgaaacatttcgaacccaaggtaatcaaggtttctcagcaaaatctccaagagttccttctctctcttgttcaactgcctgcaacaaacattcaacaggattttgttgcatcacacgtaccgttatattattttaccatgtatatactaatatttctaacaagatacaaaaaattttttgcgcAACTTTAAGGAACTCGAAATTaattaggcatgcaaaataaatgtgtgacag
>NC_016090.4|-|38150423-38150651|30-50
ggtggtgagaatggtgtcattttctggtcGCGTGATAAACCTCTGCATTTttgcaagtggctactaggggaagcgcaatcgacggtgggaatggtgtgcgtcgcaacaataaagagagaggaacgaggtatgatttggttggtgaggttgactttcagagaagaaaatgtccaaaaaatggatttttgtggggtttcacactttaattttaataacaatttaattcatg
>NC_016090.4|-|38150572-38150852|232-251
tcccactaaaacatatatacttagtggcaaattgatccctaacaaatactactaagtaaaaaattagtccacgaaaacgtatatttccacttatcgcgttcttgtcaagtcgcttttaaccctgttctcgcaagcgcccaccatatggaagcgctatcgacaccaagaaggatgtgtgtcacgttcgagttttgggtcttgggtggtgagaatggtgtcattttctggtcgCGTGATAAACCTCTGCATTTttgcaagtggctactaggggaagcgcaatc
>NC_016090.4|+|3815341-3815467|87-106
ttgcgcctttgcgattcttcatgcaccctcatattcttctgatgtttcctcccaaccttatgttgctccaagatttctggactattGCACTCAACCTTACAAATTTcacagcacactttacgcggtg
>NC_016090.4|+|38184942-38185180|171-194
ttgataaaattgtatttttggttccccagtttatttccagtttcggatttggtccctcagtaatttaattcacaaatttggtcccctattttgtaaaatcgtgcaatgttaattccccataccacaattggacgttgaccgttaacaagtgatattgactgtcacatgtcACGTTCTTATTGGATGATGACGGTcacgtgtcatgtttttattggtcaatgaaaacaacgatttatttc
>NC_016090.4|-|38185072-38185229|105-128
atgactgtcacgtgtcatcttctgattggatgtcaatctcatgaaagatgaaataaatcgttgttttcattgaccaataaaaacatgacacgtgaccgtcatcaTCCAATAAGAACGTGACATGTGACagtcaatatcacttgttaacggtcaacgtc
>NC_016090.4|+|38185109-38185253|95-118
gtcacgttcttattggatgatgacggtcacgtgtcatgtttttattggtcaatgaaaacaacgatttatttcatctttcatgagattgacatccAATCAGAAGATGACACGTGACAGTcatcatccaataagaatgtgacacatg
>NC_016090.4|-|38477811-38477977|31-53
ttaacactcttcttcagctctctaaccaaaGCTAGATCATGCTGGCAGCTTCActttttcctttgtagacttccaatccagacagtttatgcatgttcggctcaattccactatctctgcaggtgcatatatgtgagctactacgcttaaaagaagaaaagaaacat
>NC_016090.4|-|38477895-38478192|245-268
atatataacgcacgccttccagaacagaaactcagaaaataataaagaaggaatatacgatgctaacagtggtttttctcatgcccactaacttcttaccttttgctttttaagcgttgtgtgtctttcagattgttgaagaatctactactgtactgggtccccaaataggaaggagtgaggctgttacagcatgacctagtaagggttagcatttaacactcttcttcagctctctaaccaaAGCTAGATCATGCTGGCAGCTTCActttttcctttgtagacttccaatccagac
>NC_016090.4|+|38492543-38492638|21-41
atttgaaggctcaatttctaCATGGTCGCTCTCACCTGTCAtacttgattcatccacttgcaaagaatgaccacttaagaacaatccatcagctgg
>NC_016090.4|+|38606049-38606269|174-196
aaaattatatttttggtctatccctttatctctaattttaaatttaattcccactaatttaattcataaatttcatctttctattttgtgaaattgtgcaatattaacacaattaaatattgattattaataagtgatgttgataatcacatgtcacctttttattgaatcatGACTGTCACGTGTCATATTCTAAttggtcaatgaaaataacaatgtat
>NC_016090.4|+|386441-386592|30-53
ctaatattacaagaatttataaaaagaaaAAGAACCAAATTTGTGAATTAAATtatcgggggaccaaatgcgaaattggagtaaaagtgagggaccaaaagtgtaattttgccaacataatataatataattgagaggaaagattcatctaa
>NC_016090.4|-|38647014-38647259|189-207
cctttgctgaggacccaatagttgctggaattctctgtggcgtggacgccatatccagccacaactcaaccaagttatatagctgcaatgtagggagcactggttgtcccatacatttaatctcaacctacaaaatcagttaactcaagaatgaggaaatatataaactggcaaaatctgcacacaaaAAAAATAATAATGATGAAAagagtaatgtaattcaacttgcaaggttattggtataaa
>NC_016090.4|-|38693823-38693962|84-104
atttgatgaactctatttccagatttatcaggaattaaagcaccgccaatcatgtatattatgtaagctctacacctatattgTAGTTGGTGAATTGTTGGTTCtttaggcaatggtgcgtgcaagatgcttagcaatta
>NC_016090.4|-|38898663-38898946|31-51
aaagctgcttggtcataagccaaagcagctTCTTCAGCAGAGACAAATGTTccaatccatactcgaaccccatttcttgtggggtctcttatttctgctgcgaattttccccatggcctgcttcttactcctctataggtcctcttctctcgcttagaaccatctagtagtgatggtggtggtgaatatttttcttcaacgtggccgtcacatgtaatattggaggtgatttcttgtgactccattattccttcattggaggatgaagatttggagtccaagga
>NC_016090.4|-|3902213-3902404|46-69
tgataataaaagtgctatctatcttgctcacaaccccatcttccaTGAGAGGACAAAACATATTGAAATtgactgtcatgtcattcgtgagaaaatacaaactggcctcattcatctcctgccagtttcttctgttgcacaattggcagatgtacttaccaagccattgcctgctccctccttcaattcatt
>NC_016090.4|+|3902778-3902947|120-140
caatgaaagcaatgtcaggcctggttgtagttaaatataaaagtctgccaacaagtctcctataggctgtttcatcttcataagggggtgagtcactgtcatgaagcttcaaggagcaaTCAAAGGGAGTTGTACTAGGCttagtagccaataaaccattgtcctcaagc
>NC_016090.4|-|39137696-39137859|31-54
tgaaagatgaaatgcattgttattttcattGACCAATCAGAACATGACACGTGAtaatcatcattcaataagaacgtgacacgtggcagtcaacattcctttgtaacagtcagcgtccaattgtggcctgggggaccaacattgtacgattttacaaaatagag
>NC_016090.4|+|39137817-39137919|58-81
gttctgattggtcaatgaaaataacaatgcatttcatctttcatggaattgacatcaAATCAGAACATGACACGTGATAGTcatcatccaataagaacgtgac
>NC_016090.4|-|39421868-39422098|179-201
cggatggctcttctcctaatgatatatcatgcagagttggaattgatcttcccactatagaggttcggtttgagaactcgaacatcgaagcagaatctcatgtgggaactagagctttgcctaccttcactaacttcatgattcatatagtggaggtgagtattgcatcaactttcgtATATAGTAGAACATGATACATGAtcttaccaaaggaggttctaacttgtccat
>NC_016090.4|+|39438849-39439056|140-163
cttcttttctgacgcacaagaaccctaacagagcaatcagaggaggagctctagagagcaccagagacgccaccattgctaacagagaacatttaagcgactacctcgaggtaagggatgagttactcacgcttggagaTTAGAATGAACATGTGTAGGGATCcctagaggatcaatttttgggttattttggggtgtttatgaattt
>NC_016090.4|-|39442584-39442738|109-129
agtgaggtcgatgttcatcaacttgggtcgcaataaaggcgaggtttgcttgagagaccggccagaatcgccgaagaggacaatgagaagttcatgctcgatcaagctTAGGGATCGCATTGATAGATGagtgtgtgtctcagtgtcatttttct
>NC_016090.4|+|39532684-39532811|24-42
tgtttgttattgttctgattttgACACGTGGTGCAGGTCGGGttcggaatgacggcggtggatttcctggctaccgtggacggatttccgaaaccagacgacaaggtccgaagcgcttcgttgaaggt
>NC_016090.4|-|40212724-40212876|29-47
aatttcttattaaagaactaaccatctaGAGAACCATCATTTTTCTCcaaatacatgtttatctccatggcattaaggagaggtcccctagaagaatcatatgtcttgccaaatctaaaagaaagcacaaagggtaaagatatattggtaaat
>NC_016090.4|+|40706363-40706539|46-69
atggtgggtgatccttttaatggatctaaaataggctctgataccAACTTAGAATGTGGGTTTGGACCTaattcaaccccaaaagctagctcaaagggtgaaggttgccccccacttatatactctatcttgaccttatctttagtcaatgtgagacttgtgttttttccaatacca
>NC_016090.4|+|40706379-40706531|96-119
ttaatggatctaaaataggctctgataccaacttagaatgtgggtttggacctaattcaaccccaaaagctagctcaaagggtgaaggttgccccCCACTTATATACTCTATCTTGACCttatctttagtcaatgtgagacttgtgttttttc
>NC_016090.4|+|41107109-41107249|91-111
aatctgaagttaagcccatcaggcccagggcttttgtcattgccacaactccacacagcacaagtgatctcctcttcattaaaaggctcaACCATGCTATCCCTTTGAAGAtcagataaagcattgaagtggactccatca
>NC_016090.4|-|41490533-41490876|295-315
tggtctggtcctactgtgtacttttgatacgatagtactaccgataccatcactggaagctaatgcttccaacattatgaccaataccaatattatttcctttttttttcttttcctaagtttgagaatgtttaataatgggtttatgcatttcctttttccagattgtcttggattcagatgatgccttgttcggtggcttcagtcggctcaatcacactgctgagtacttcacctcagtatggaacttctctaaacttgtgtctgagtgtgcaccatgctctggcatggaccTGTGTGTTGTGTTTGTCTTGTttgtattttcctatttgtgttcttttaca
>NC_016090.4|-|41549400-41549565|31-54
acccgtttaatggatctaagatagactctaATACCATCTTAGAATGTGGGTTTGagcctaattcaaccccaaaagctaacccatggggtgcggattgcccgccacttatatattctatttttaccttatctctagccaatgtgagacttaggtttttcccaataat
>NC_016090.4|-|41745572-41745755|31-49
aggatttgtgttcaatgtttgattgtttcaAAAAATAATAATGAATACCagaatacttctgtagcatttgctgcacgaacaaaacaaagtggaacatcccattctgttcctttctccttggttccctactttttcaacaaaaccagaatgtaccatttcccaacctcatgtttgttccaacttc
>NC_016090.4|+|41817659-41817819|54-74
tttgctcctgcaaatttttgcttgatccccttttgtctgcccggtagcgaggcCACAGTCTTGAAGTCCAATTGccaaagagcaaatttgagatacaaaagtgcatggacaactgtcaaccaccaacctattcccacttgaaataaaattctcagtagatg
>NC_016090.4|+|42508643-42508872|29-47
acaggcatcgacagcctccaaaatctgcTTGATAAAAATAATAATTCgattaaccgcatgtgtgtgttagagagagacctaaaaattaactacatgatcatcacataatgaaatgatttcacgatcaaaatgtgttttttttttaatttttatacgtcaatttctttttcacagtctccttaatttgtattgcgcatactttatttcattatcacctagtatatatgacg
>NC_016090.4|+|42916546-42916708|113-133
tatagtgttagcttacatactttgttgactgtgtgttaattagcttgcatatgatatattggtcttgttgactgtatcaattgcaggctcaggatgttaattttgccatggaAGCCTCAAGGAAATCACGGAAtgcttttgtagctgctaattctagcctggc
>NC_016090.4|-|42970669-42970859|31-51
agcaagctcagcactgtgattcgtcgctgtCGATGGTGAAGATGAAGGGGAaaagccaaagccaaaggattggaaaaaagagtagaaaaatgaagggcgcgttgagtaccactaccaacaccactagacacttgcagcttcagctaggtcaagtgtccctcattccactccaacaaccgtcttctactact
>NC_016090.4|+|4378110-4378285|30-48
acaaagaacgtaagaaaaataaagggaaaCCAATAAAGGAGGATGTCAtgataaaacattgcacaagattaaatggcctaactctctaaaaaatatctccccagtggagtcgccaactgttgcaacctacccttcggcgggagggcgacgcgtgactcgcgggatgcgtgttcaac
>NC_016090.4|-|44502062-44502297|46-66
cggttcggttcgtccgggttgactggttcgggttcgatgagctcgGCCGACGAGTTGTTCTTGAACggtcagatccgtcccatgaagctctcgacccacttggagcggccacaagtcttagctcccttgctggatctcgaagaagaagaagaggaagaagaaaacgaggtacgaggtagagatctgaggctgcgagacaagtcactccgcagaaggaccagatccctctcacctct
>NC_016090.4|-|44693623-44693809|140-160
ctgaatctgaacaagtggagaccaagcaaaaagaggcagagactggagataaaacatctgaactaagacttgctcaacttcagcatcaacttccttctaatgaacctggtgcactaatgcacctcgttgaggaagttacTGGTGAAGATGAAGAGGACCAggatacaaaagaatgtaaaaagctctt
>NC_016090.4|+|44786414-44786586|31-49
taatttttttgtttattttaatggtaacgtGCAATAAAAATAATAAGAAaaggaatgttcacttaccattgaaaaggagagacatctgggcaattaacaaaaatatactgtccactagagtacttaaatccttgtggtttagacatgtgcaaggccaagacatttccagggta
>NC_016090.4|-|45870838-45871005|115-138
aacttcatcaacagagaatggatcaaatctactagtgatgagtgaaatcaatgattcatattaattagggagtccatcaagaatcaaattaagatgctcagaattggatactggTTCACTCTTAGAATGTGAGTTTGAgtctaactcaatcccaaaagctagctcata
>NC_016090.4|+|4593409-4593550|29-52
cgagctcacaaagctcaatgaactccttCAAGTGTTTCAATCTCAATTGCTGcgaccccggcaatgaagatgagcatgatccaactctagcactaggagcagaacaccttttctacacaccaaaaggcaatgaaaagtacac
>NC_016090.4|-|4642835-4643030|31-54
agtatgcaatactatgaagcaccgacaccgACATGGACACCGAACACGACACAGacacctataatatccaaaatatagaacgtagtatgggtgtcgtgtcggtgtcggacactgacacggacgcgtgtcaaacaccgaacacgacaagagattggagtgtctgtgcttcataggtgcaacatgtcgtcgtgtcgaa
>NC_016090.4|-|46473816-46473982|30-48
aagtaagataatgctaattaaacatggttGGTGCTTGGTGCAGGTCTTcttagatgcggaaaaagttgccgactgagatggatgaactatctgagacctgatataaagagaggaaacataaccccagaagaagatgatcttataattagaatgcactcacttttagg
>NC_016090.4|-|46747682-46747824|31-51
atgatgcttcggatccagctaaatcaatggGTGCGGCATTTGCACCTGCAAttgcatcatacattccttgggtagctgttttgggcaaccatgaccaggaaggatccctctctagggaaggggtgatgaaatatattgctgga
>NC_016090.4|-|46747715-46747952|160-179
ctctaagtctccaagacattagcttggagtttgaattttttctttatcaagcaagttgcaaatttccttaactgttgataccatgttgtgtattcattttggtgtgatacgggataatatatttggatatgatgcttcggatccagctaaatcaatgggTGCGGCATTTGCACCTGCAAttgcatcatacattccttgggtagctgttttgggcaaccatgaccaggaaggatccctc
>NC_016090.4|-|4693183-4693341|114-134
atatgtttagtccaaagtagtcaagcttgtccatgtcaagagccaacaccaggttgcagatgtttttacaaaagcacttccaagcccgatttttggtaaattcattgccaagtTGGGAATGATTAACATCTATTcaccaacttgaggagggtatcatga
>NC_016090.4|-|4802077-4802275|39-59
acttccaagtccgatttttggtaaattcattgccaagtTGGGAATGATTAACATCTATTtaccaacttgagggggggggggggtatcacgattaagcgacggttgaagttagttactaggagttattagaagttaggtgaatagttacttagttatgttactagaagttattgaagttagttactaggagttactagaa
>NC_016090.4|+|5017347-5017498|26-46
catccgtgattaatttgtgagcaccATCTTTTAAAGAAATTAAAATggtaccttttccttggatttgcaccttggaagaatctccaaaagaaacatttcctttcaccttctcatcaagttccacaaatttctctttgcatccacacatgtga
>NC_016090.4|-|5037597-5037833|160-178
agaggttatcaaaaaggatctcgaaattaatggtttggatagaagtatggtacttgatagaacattatggcggaagttgatccatgtagccgaccccacctagtgggataaggcgttgttgttgttgttgttgtatataaaaatcacgtaccttaataaAGATAAAAATAATAATTTCttaaaaatatttttttaagaataaaaaatcatatttaatatatatatatatatatatag
>NC_016090.4|-|5089554-5089761|35-58
acaaatgcaaaaacagcaaatacaaaaataatacACTTACGGATCAAGTTGATCCGTAaaaagcttacggatcaacttgatccggaagccatctgtacgtccgcgacgcacaaacgctatttgcgtaccttgtttgccgccaccgaccaccgcaaagctttacgccggtaacttcaccttcaccgctgcactcaaccttgctaccccc
>NC_016090.4|-|5291429-5291621|81-104
ccgtcaacgtctgaagttaacggtcaacgtctaaatcaggcttccatgaccaattttggagggatttataaaactggggaACCAAATTTGTGAATTAAATTATAgggggaccaaatacaaaattagagataaactgggagacctaaagtacaattttgctgcatatatataatactacatgcttaaaattatg
>NC_016090.4|+|5343972-5344172|31-54
ttttgaaaagtttttcaaaaaccatgtaagTGAAGACAAAACATATTGAAAAGTcttatgttgatttgttgaaacagtcattgttcctgaaagcaacagaaacagattgtcgagatctcgaaaagaactacctaaggagggttctaaccaatggaggattctgactattaaagatattgagtgaagtgtcatcatgtgaag
>NC_016090.4|+|544872-545155|31-51
tgggcattttgcatccgtagcccgcagacgCGGCGGCGGCGGTGGAGCAAAgcttctccggcatcgagagtgtcagtgaagaagagatacttttgtcctttaggaggtgcaggaagtaaattctcccttcatgtggcccttgctagtaacgggtgctattcaacaagaagtaatctctttccgttgcattttcaatgatcttcaagtagctgatatcttgtcaagatccattttgttgtcaaattaatatcatcaatttgatttaatatcaacattgagagcta
>NC_016090.4|+|5895635-5895823|136-159
gtagaactaaacttgggctaatgctaggtgcacccaacattattgctggtgcacccaacatttttttaaaatgtcaaaattgtccttgtgctatcttcgcatttgtgttgggtgtgcgtgagagtgatccgtaaaTCGTACAGATCAAGTTGATTCGTAtgttgatattaagcatacggatcaagttga
>NC_016090.4|-|5896390-5896486|24-47
cggatcacttgatccgtcagcatCTTTCGGATCAAGTTGATCCGGAAcatgcttatggatcaggtgatccgtaaaaagcccagcaacttcccgatag
>NC_016090.4|+|6540409-6540602|81-104
ccattttggctgtagattgcatagaggcaaacacggtacatgcatctaggcgaagccacctatgaagcaccgacaccgacACGGACACCGGACACGACACAGACacagacacgtggacacctaaaatgttgaaaatgtaggacacggacacgactatatatatatatataattaaataaaataaaattacataa
>NC_016090.4|+|6562023-6562284|26-46
gagaacaggttcttcaaggaatcaaGTGAAGAAGAGAGAGAGCATGctgagaagcttataaagtatcaggtttgtgtgttactcttgaactctctttcaagttgcaagcctttaaagttattaaaactaagtttaatttcgatgcgggataaagattgtgtttatacggttaactaactagaaattagttatatataagttttaaaacaattgttacaatagtaagtactttcaaaataatcattacaataatcaattttaa
>NC_016090.4|+|6962747-6962874|86-107
ccacaaatcgtcgttgttctccgttgcaacccaacactgagaggaacccttcgaccgaagcagaatcttccaacttggctcgcggTTTCGATAGAGAACGAAACCCTagtctgacctttcattttcct
>NC_016090.4|-|6968112-6968252|88-111
taataggaataggaattcattacaaattccaccttggttttggatgctactatactatcaacctatgaagcaccaacaccgacacgaACACCGGACACGACACGGACACGTggacacttgtaatgtccaaaatgtaggaca
>NC_016090.4|+|7005636-7005939|31-54
taaattcaaaaaacatcaaatacaaaaaatAAGTTTCTTACGGATCAACTTGATccataaattggtgtgacactgttatagattaagttgatccgtaagtcacttacggatcaagttgattcgtatcagtgacacaccaacttacggataagtgacttacggatcaacttgatccgtatgtgatccgtacgtccgcgacaatggaaccaccttctgcgtacctcgtttgctgccgtcgaccaccgcaacacaccttcaccttcatcgcacctaaccgttcacaacgaaccaacgaatccaagac
>NC_016090.4|-|7021561-7021737|44-67
gaacaacaatgcatttcatctttcatgtagttgacatccaattAGAACATGACACGTGACAGTCATTatccaataagaacgtgacacgtgacagtcaacatcatttgttaacggttaacgtccaattgtgtcatgggggaccaacattgcacaattttacagaatagaaagaccaaa
>NC_016090.4|+|7021645-7021817|31-54
tgtcacgtgtcacgttcttattggataatgACTGTCACGTGTCATGTTCTAATTggatgtcaactacatgaaagatgaaatgcattgttgttctcaaaggagttatatatatatatatatatatatatatatatatatgtatatccttgggtggaagacttcaaaagaaaaag
>NC_016090.4|+|7134126-7134318|138-158
actacattttatggaaaaatagttaacttgtatgaactttcttctttttctgtatgtgtctttgtaggtttgttcctgtaacacatatttaactgtctaattctggaaaccaaattggtcttcctagaagaaagttaGCAGTTGATTCTAGATGATTCtagtcacaaaaattctttgaaagcatctattttgt
>NC_016090.4|-|7175769-7175932|101-124
ctaataagaacgtgacacgtgacactcaatatcatttgctaacagtcaacgtccaattatgtcatggaggaccaacattgcacgattttacaaaacaagaAGACCAAATTCATGAATTAAAAAAatgaggaaccaaatctgaaattaaagataaagtggaagac
>NC_016090.4|-|7361291-7361453|113-133
aatcttatgggaggccatcaaacaattgaaatcagcaatctatgggggtctatggtgtattacgggggacttcaacaacattagatatcctgaggaaagggtaggagtttgcCAGAGGTTGACAGAAGAGAGTaatataaaaatgtttaatgattggatagat
>NC_016090.4|-|74273-74433|113-133
acaatcagtgggtaattcagtcaccaaagacttgattccaacttcttcacaggccattatcttgttgcgaacgtaagtttgagaatcccttctttggcccactaagattacaGCTAATCCAGGAACTTTTCCTaggcctttcttcatttgtcttaccttag
>NC_016090.4|-|757514-757662|31-54
tcaagttgatccgtattgttccataaaaggCTTACGGATCAAGTTGATCCGTATcaaccttacggatcaacttgatccgtatgatttacagaccgccctcacacacactcatcacaaatgcgaaaaatgtgcaatgacagttttggtat
>NC_016090.4|-|766416-766630|31-54
cgcaagccttttaagttaattcgtaaaaggCTTACGGATCAAGTTGATTCGTATgcttaatatcaacatacggatcaacttgatccgtatcaatcttatggatcaacttgatccgtacgatttacggaccaccctcacgtacacctatcacaaatgcaaaaaaaaatgtaggaacagttttggtattttaaaaaatattgggtgcaccagcaata
>NC_016090.4|-|766446-766632|33-56
tccgcaagccttttaagttaattcgtaaaaggCTTACGGATCAAGTTGATTCGTATgcttaatatcaacatacggatcaacttgatccgtatcaatcttatggatcaacttgatccgtacgatttacggaccaccctcacgtacacctatcacaaatgcaaaaaaaaatgtaggaacagttttggta
>NC_016090.4|-|8435318-8435473|97-117
tagtcaagcttgtccatgtcaagagccaacaccaggttgcagatgtttttacaaaagcacttccaagcccgatttttggtaaattcattgccaagtTGGGAATGATTAACATCTATTcgccaacttgagggggtatcacgattaagcgacggttga
>NC_016090.4|-|8461509-8461777|151-174
tctcttctccgtctctctgacgtttgggaactctatcggagcaatcggaggaataattgaaggaatctcaaggaaccgctagagatgttactatcgctggctgaagacacgtgagtccgctcagaggtaagggatgagtttattgcaattGGGGGTTAGAATGAACATGTGTAGggatccttagagaactaaatttgggttttattttgggatgtttattaaattgcaatttttcctttatgattataaataaaatattgatgtcctaa
>NC_016090.4|+|8563527-8563690|113-136
gcatttactttttagtggtctatcacttaagaactccaaagttaagcatgcttgacttggagtagttataggatgagtgaccttctggaaagtttcccaaaaagcatatgagTAAGGGCAAAACATGTTGAAAAGTttcgtgttggtttgtggggatagtaatt
>NC_016090.4|+|8640257-8640444|140-161
gccatttctaaagtcccaagaaatttctccatcacccacaaccaccattaaccaccacaaaccatcgttgttctccattgaaaccccacaccgagaggaacccttcaaccgaagcggaatcttccaacttggcttgcggTTTCGATAGAGAACGAAACCCTaatctgacctttcgttttctttcgagg
>NC_016090.4|+|8730655-8730944|240-260
ttgaagctttttgactcctgattctttggaacttgcttaactcttgattctttggcatcatcaaaataatcttggaagtcattgcttccacactttttatgaatagtaacaaatttatgaagaacaccttattgagattgaatcaattttttaattctttttttttcaatttttccaaaccagatgtatactttctatttaacatattttactgatagactaaaataaaaataacaagcAAAATTATTTTAAAATGAAAAgaagataataatgaaacaataaaacctaga
>NC_016090.4|-|8840305-8840569|217-240
tgcgagataatattcgtggagggagaaaaaggaatcgtatgaagacagtacaagtggaggtttcaatctcttctccgtctctctgacttttgggaattctatcggagtagtcggatgaataattgaaagaatttctgggaaccgctagagatgttgttatcgctggctgaagacacgtgagcccgcttagaggtaagggatgagtttatcgcaattGGGGATTAGAATGAACATGTGTAGggatccttagagaactaaatttggg
>NC_016090.4|-|8906281-8906546|31-52
ttacctatttgatgttaacatcggtttaaaGAAAACCGATGTTAACTAGTTGagtttaacatcagttatctttaaaaaaccaatgttgttatgtttataaattaaaaacctgaaactgcacaccccccgcgcttgaaccctattgttcttcttctttctcctttcgcctaatttcgtctttgccgcaaactgccctgccctgccatcactgtaagcacattgtggagttcgtctttgctgagttcgtctctgccacttatcgattg
>NC_016090.4|-|8955995-8956202|151-174
cacattttgttcctttcttcttttctgacgcacaagaaccctaacagagcaaccagaggcggagctctagagagcaccagagacgccacaattactaacggagaacatttaagcgactacatcgaggtaagggatgagttactcacgcttGGGGATTAGAATGAACATGTGTAGggatccttagaggatcaatttttgggttattttt
>NC_016090.4|-|8985269-8985483|162-185
ttttagaaaacacattttgttcctttcttctttttctaacgcacaagaactctaacagaacaatcagaggtggagctctagagagcaccagagatgccacaattactaacggagaacatttaagcgactacatcgaggtaagggatgagttattcacgcttGGGGATTAGAATAAACATGTGTAGggatccttagaggatcaatttttgggttat
>NC_016090.4|-|899895-900107|31-51
cacctattgtactgttgttaactgcactagTGCAGCTGCCAGCATGATACCtttgcatttcccccaactataaccagcatactgccctcggcatcataccacaagtagtattagctaaactgcatgatcaacaatgccacccaattaatttccaatcattgccaattaagcaaacaagaagtacattaaaataaaacagaaaaaaggatgcat
>NC_016090.4|-|900027-900135|60-79
gatcttcctgggtccctagcagatggtccacctattgtactgttgttaactgcactagtGCAGCTGCCAGCATGATACCtttgcatttcccccaactataaccagcata
>NC_016090.4|-|900027-900197|121-141
gtgacaggaagctcccttaccttgaacttacagcaaagttagctggcaaagaaggtgaatcagatcttcctgggtccctagcagatggtccacctattgtactgttgttaactgcactagTGCAGCTGCCAGCATGATACCtttgcatttcccccaactataaccagcata
>NC_016090.4|-|900027-900215|139-159
aagtggcaaaagtggaaagtgacaggaagctcccttaccttgaacttacagcaaagttagctggcaaagaaggtgaatcagatcttcctgggtccctagcagatggtccacctattgtactgttgttaactgcactagTGCAGCTGCCAGCATGATACCtttgcatttcccccaactataaccagcata
>NC_016090.4|-|9324211-9324477|224-242
agggcataaaatttttccatcctttgatgattttgcaaatgcaaaatcgagaaaatttaaaacgcctctaatatatttctctttattaagagagttgtagtttatccaactcttatccatttgataaaataaactgaaaaagtagaatgaaatagacataataaatgaatgcttagtataactaaaatatccatgtataaatcaatcgcagtcttatcagcaaCTATAAAAATAATAATATTaacagtggaaatgacattattttga
>NC_016090.4|-|9511530-9511787|44-67
atgtttattaatatcaggtttttagaaaactgatgttaacgttTGATATGTTAACATCGGTTTTTTTccagaaaaccgatgttaaccttaaaatcattttgttaacatcggtttttttttaaaaaccgatgttgaacttatattttaaaaaatatggtgagccctaagaagctcacactctgtcttcttctccatctaagctttcgcgctctcttctttttctaatctccgtctaccttcaaggtccatgtctgcatc
>NC_016090.4|+|9580409-9580542|79-102
gtaagtttttctgaacacaagggaaaggtatccctaggtggttcagaagttgtaaaggaatttacaaggatagtggaaATCTCAAGTGGATTGCTTGCAATTctctcttccctaaattgagcttgcaattctct
>NC_016090.4|+|9627902-9628031|82-105
tttgtaagtttttctgaacacaagggaaaggtatccctaggtggttaagaagttttaaaggaatttacatggatagtggaaATCTCAAGTGGATTGCTTGAGAACgggacgtaggcacagaaagtggctg
>NC_016090.4|+|9645437-9645588|31-54
tgtaaagggatgttacaaagagaaaggaaaATCTCAAGTGGATTGCTTGAGTACgggatgtaggcacagaattttccgaaccagtataaaaccgtgtttgcattctctcttcccttgtctcatttattttgttgcaatcaattttgtcttgc
>NC_016090.4|+|9649665-9649797|85-108
tgatttgtaagtttttctgaacacaagggaaaggtatccctaggtggttcagaagttttaaaggaatttacatggatagtggaaATCTCAAGTGGATTGCTTGAGAACgggacgtaggcacagaaagtggctg
>NC_016090.4|+|9666876-9667019|98-121
ggcagtgggtcattgatttgtaagtttttctgaacacaagggaaaggtatccctaggtggttcagaagttgtaaaggaatttacaaggatagtggaaATCTCAAGTGGATTGCTTGCAATTctctcttccctaaattgagcttg
>NC_016090.4|+|9715254-9715483|177-200
ttcaagttgtattattcttctgttaaagagaagaaaaatcttttgtacttcaaaaacaaattgttgttgtaatcaagaggtagtgggtctgttgatttgtaagtttttctgaacacaagggaaaggtatccctaggtggttaagaagttttaaaggaatttacatggatagtggaaATCTCAAGTGGATTGCTTGAGAACgggacgtaggcacagaaagtggctgaacca
>NC_016090.4|+|9716317-9716484|114-137
ttgttgtaatcaagaggtagtgggtctgttgatttgtaagtttttctgaacacaagggaaaggtatccctaggtggttaagaagttttaaaggaatttacatggatagtggaaATCTCAAGTGGATTGCTTGAGAACgggacgtaggcacagaaagtggctgaaccag
>NC_016090.4|+|9737047-9737197|30-53
ttttaaaggaatttacatggatagtggaaATCTCAAGTGGATTGCTTGAGAACgggacgtaggcacagaaagtggctgaaccagtataaattgagtttgcaattctctcttccctaatctcatttacattattgcgctttaattttatttt
>NC_016090.4|+|9756486-9756715|177-200
gactttaattgtaatatccttctcttcaagagagaattccttttttttcttcttatacaaagagattgattaagggaccgagggtctcttaagttgtaaggaattatgaacacaaaggatgggttgttcctctgtggttcagactttgtaaagggattttacaaagagaaaggaaaATCTCAAGTGGATTGCTTGAGTACgggatgtaggcatagaattttacgaaccag
>NC_016090.4|+|9761902-9762069|31-54
gttttaaaggaatttacatggatagtggaaATCTCAAGTGGATTGCTTGAGAACgggacgtaggcacagaaagtggctgaaccagtataaattgagtttgcaattctctcttccctaatctcatttacattattgcgctttaattttatttttcacatttaaagagca
>NC_016090.4|+|9778373-9778483|31-54
tgtaaagggatgttacaaagagaaaggaaaATCTCAAGTGGATTGCTTGAGTACgggatgtaggcacagaattttccgaaccagtataaaaccgtgtttgcattctctctt
>NC_016090.4|-|9950161-9950505|295-316
tttttgtttttccttttctctaaccttaaaaggtttgaatatgggtttttctatagggacatttgacggagattcttcatgagttttttgtttaggagttgcctttgttttaatggattctcctgaaacttgaaggtatttattagtgtaattagcctgttccattaggctttcactactaaaaaaaaagctttctacatcgctctattaacatcggttatagctaaaatcgatgttaacgaaagagcgatggcatttttgtaattaaatggagttacttaagatcggttttagCAAAACCGATGTTAACTAATTGatgttaacatcggttatttaaaaaaccga
>NC_016091.4|+|10049481-10049656|31-49
aattcttaatttgtataatttcagatatacCGAGAAAAGGAGGATACTGtcactcataaagtggtatacagatcagtctcgattaagggtccactgcatggtgtgccagtgaatgagaattatcaacctttgggagttattgaccgaaagcgtctttctgcaagaaagaacagtac
>NC_016091.4|+|10418117-10418314|24-45
ctaaaaaacaaataacagttctaCGAAACATTAAAATGTAAACTTtggtgcaaggtttcttgctataacacacttattgatttattttttactctattaatctacttcacagacagaactctacattgaggattggataggcttaagaactctagatgaaactggaaaagttcacttcattagtgttctaggaaatca
>NC_016091.4|-|1048375-1048603|31-51
agcgctcagctcagcaaacaggtgtataacATTAAGCTGTACAAAAGGAACtgcaggtttctcttggttgtcctgatggcaagacaagattccataagcaagcaaataacttaatacattaatagatacaataaaatcttaacaaacttaaaaagatgtcagtaattttggacaagatacgatgcagatgaaacaggaaaaatctactatactaaccatatgaatggat
>NC_016091.4|-|10486943-10487117|111-132
ggaggaactaacagatttgaggtcaaatcctcttcaaggggaaagggatgatgcaatcctccctaggaagggaccaatcactagaaccatgagcaagaggctccaagaagATTGGGCTAGAGCTGCTGAAGAaggccctagggttctcatgaaccttagggtagatttctgagcc
>NC_016091.4|-|10563050-10563173|24-43
ttctcatctcaacgatggagtgtCTATGGTTTGGATTTAAGCAataatcataattttttttttttttgctttccaaagacacgaccctggaaaatcaatgtattcagcctgagctgctggtggt
>NC_016091.4|-|11632082-11632227|26-46
ggaggtgggggtgctgcggcacaacGAAGGTTGGAGTGAAGGGAGGtgacgatggcaaggaggtggcagggctacggtgcgaccgaggtagtgtagcggagttggtgaggaggaggtgggaaaggtaatggccttatagattcacc
>NC_016091.4|-|11632111-11632241|40-60
gtgatggccatgaaggaggtgggggtgctgcggcacaacGAAGGTTGGAGTGAAGGGAGGtgacgatggcaaggaggtggcagggctacggtgcgaccgaggtagtgtagcggagttggtgaggaggaggt
>NC_016091.4|-|11816639-11816802|113-134
gactttatagttagcagatcgctccatcaccaaaccttatggagtgatcgaggatgcaatcctcctaggaaaggaccagtcaccagatccatgagcaaaaggctccaacaagATTGGGCTAGAGCTGCTGAAGAaggccctagggttctcatgaacctcagggt
>NC_016091.4|-|11817362-11817533|115-133
taccatggaagaagagaagacaaaggagaaaatggtggaggatgacaaacaacagttggtaattgaaccaacacctgaaccagtgcaacccttttgtgaacttatagaggaagaAGAAGAAAAGGAGGATGAAcagatgagacagacgccaataattttgagtgaaagagaa
>NC_016091.4|+|11826805-11827008|155-178
agcagctctagcccaatcctcttggagcctcttgcttatggctcttgtgactggtcccttcctaggagaattgcatcaaagtgtcacttccattgtgaaggatgatagttttaatttgaaccaatacctaaagaatgactttgagaggaaacatATGAAAAACATTCATTATGTTTCAgttgttggaagcctcatgtatgctca
>NC_016091.4|-|12124760-12124901|91-114
agcagcatcagaatagtgttgatgatgcttccatgaaatcaaattcgaatttgaatgaatttgcgccgaggagtgaggatggtggtgattTGAATGATAAGGATGGGGATAAGGagagggtgaatgctgaattgatgggggt
>NC_016091.4|-|12243452-12243624|125-143
ctatgtgtttcgagaagcttggccagctcaaccatgggaacagtgtggcccgtgccgagtactctaccattgagttagcaaccctaatccaatttagaaaataacctggatatatatatccaatGGCAATAAAAATAATAAAAttaaaagattgaattgtctaataaaatatc
>NC_016091.4|+|12600478-12600772|31-51
gatttagtgtttgctgacgagaggattgaaGTGGGTCTGAGAAGAGGCAAGtttgattatgctgcttcaatgaataggaagcctggggcaaacggagagaataagaaggagtgagaaacccatgttgtgactgccgttcctatagggccaaatttccactagctcaacaatatcaatactcagccaacattagtccttcttattacccaccattctactagccaagaacacccaatcatccataagggccacccctaaattggccacaaaacccgcctgctgcacatttgaggcc
>NC_016091.4|+|12997591-12997739|88-109
gctcagctgcctgtaccaacgataatggttgcagggcttgtacatcgtgatgaatgtcgggactcagacccgagatacagcaactgaGAAGGAAGTGTAGAGGAATACCaacgacgcgatttgccaagtcctcaaactcatagaggtaa
>NC_016091.4|+|13479065-13479232|31-54
aattacaaaaacattaaatatttttaaaaaTACCAACTTCCGGATCAAGTTGATccggaagtaacttacggatcaacttgatcatgaagagaaccatatcaacttccggatcaagttgatatgtaagtgacttcttgatcaacttgacccagaagagaaccatatcaa
>NC_016091.4|+|13647748-13647910|88-110
gtacttaagaatggtcttagccactttctaatgttcctcaccgaggttgcttgatatcaactagttataccttgtgcataagcgacaTTAGAATGTGTACAAGTCATGGTgtacatgatagctcccactacattagcatatggtactttactcaagccttctc
>NC_016091.4|-|14361416-14361517|58-78
tcttgccacattgattcgtgtgacagtaaaccaaaggagttgtcatagatgtgcaaaATATGTTGTAAAGTGAATAACatcggcacataggtcatgggatca
>NC_016091.4|-|14461969-14462143|31-51
ttggtcattgtcttgttgttgctgctggtcCTGATGATGTTGGTGAGGTTGttgatgttgatgaataatgttccacacttcaggaggtaggaactgaaggacaactaactcaaatacatgcatctactcctttgttcgacaaagctcctcccttagtcggttaatctctgcggca
>NC_016091.4|+|14473022-14473190|119-139
taattttgtgttgctaagttagtaatcaaaatattcattgggagagtgtctctgttggtcaatgtcttgtagctgatcatctagttggtcattgtcttgttattgctactggtcctaaTGATGTTGGTGAGGTTGTTGAtgttgatgaataatgttccacacttcagga
>NC_016091.4|+|14757066-14757198|31-54
tacggatcacctgatccgtaagccttttccGGATCAAGTTGATCCGGAAGAGGCttacggatcaggtgatccgtaaatactaaaaaacagtttatggatcacctgatccgtaagcctcttccggatacggatc
>NC_016091.4|+|14794971-14795163|89-112
aattgatttttgtacaactaacggtttaaattgtcaatattgtataaaactgccagtaaatgctcaatttgtagtgttttgctttttaATCTTAGAATGTGAGTTTAAGCCTaactcaaccccaaaagttagctcatagggtgagggctgtccctcatttatatactctatattggccttatctctagccaat
>NC_016091.4|-|14934778-14934932|31-54
tcaaaaaacatcaaataccaaaaataagtcTCTTACGGATCAAGTTGATTCGTAagtgatccgtacgtctgcgacaacgcaaccaccttctgcgtacctcgtttgccgccgccgaccaccgcaacgcaccttcaccttcatcgcacctaaccgtt
>NC_016091.4|-|14934789-14934931|31-54
caaaaaacatcaaataccaaaaataagtctCTTACGGATCAAGTTGATTCGTAAgtgatccgtacgtctgcgacaacgcaaccaccttctgcgtacctcgtttgccgccgccgaccaccgcaacgcaccttcaccttcatcgc
>NC_016091.4|-|15250660-15250827|122-145
gaccattaacaaatgatgttgattgccacgtgtcacattcttattggattatgactatcacgtatcctattctgattggttaatgaaaacaacaatgcatttcatctttcatggagtttacATCCAATCAGAACAGGACACGTGAcagtcatcatccaataagaatgt
>NC_016091.4|-|15394486-15394622|89-112
atgcaagattattcaccaagtgttgctcccattgcaaagggtgataggtttaatttgaaccaatgcccaaagaatgactttaaaaaggAACAAATGAAAAACATTCATTATGcttcagttgttggaagcctcatgta
>NC_016091.4|-|15494795-15494938|36-57
atgagtttcttttatcagatcaaactcacgtttgtCTTCTTCTGAGAAGAACCATTGatagccctgaatttgtgccctcataaggctgtactggtattgtgtattgccttgtacatcccagctcttatattcatcattgaatag
>NC_016091.4|-|15613076-15613280|134-157
tttttctctaactctcaggaatcctaacagagcaattgaaagaggagctatgaagaatacgagaaacgtcatcattgctaacggaaaacatttgagcaactacctcaagataagaaatgaattactcacgcttAGGGATTAGAATGAACATGTGTAGggatttctaaaagattaatttttgggttattttggattgtttcgtgaa
>NC_016091.4|-|15634612-15634779|118-138
tttcctttgggaaatagaaagtttgatgaggccataattattcttgaagtttctaaactttatacaagaatcaagctctgataccacttgttggacaagtggcctcaataacttaatAGGGGGGTTAATTAAGTTTTAaaattttcccactaacaaattttaaccctc
>NC_016091.4|+|15867684-15867813|24-45
taaaccatacggattacaatgcgTATGGTCATACGGATTGCTAATccgaatggccatacggattgctgatccgtacatacgtcaaattcttttttgcacttctctccttttccgacgacggaaatcgacc
>NC_016091.4|-|15968933-15969126|91-114
gagctctagagagcactagaaatgccatcattgctaacggagaacgcttgagcgactacatcgaggtaagggatgagttactgacgcttgGAGAGTAGAATAAACATGTGTAGGatctccagaggatcaattttggggttattttggattgttttatgaaattcaattatattcttatgtttttagttgtggat
>NC_016091.4|-|16045784-16046064|26-49
ctttgtaatggattttacaaagataGTGGAAATCTCAAGTGGATTGCTTgagtactggatgtaggcacgggaagtggccgaaccagtataaaactgtgtttgcattctctcttcccttatcttatttattttgttgcaatcaattgtgtcttgcatgtttaaagaacattgttaaattgattgttgttgcttcttctgtattctaagcctatccctcttaagattattgaggccacaaggtccaacaagtggtatcagagcaggattcttgtataaagttt
>NC_016091.4|+|16187214-16187594|313-336
aacacctagaaagcaatccacataatttaagtattctaccagtattcactttattaaatctgtgacaaacattaacattataacctgagaagtattgaacgcatcaggacaatcaacatgtggttcattagcaccacatgcttcttcattttcataatccatatctgcttattcagacattatttcatacatccactcatcttcgtccatctaaccaactcaaacaaaaaatggtcatactaacaaattaataattttttaaaaaatggaaaataaattcaaaaaacatcacattttaaaagtagttactctTCTTACGGATCAAGTTGATCTATAagtgacttatggatcaacttgatccataagtaatctgtacgtttg
>NC_016091.4|+|16822666-16822900|189-210
cagggaagacaaactcacgagaggagaaagagatttcgacaagcgcggggagaaaaccaggggttgtgtttttaatttaactcaaaatacaacatcggtttttctaacaaaaccgatgttaacatataattattaacatcgattttatcaaaaaaccgatgttaaccatatctcgttaacatcgatttTATAAAACCGATGTTAACTACGtcatgttaacatcggttttttaaaa
>NC_016091.4|+|17103248-17103502|31-52
ggagtggaatcttcaaaactcaactcaaggATTTGGTAGAGAACGAAGCCTCtagtcctcccttcatgatttctttgaggtaaccatgagttataaaccttcttctagttggtttaagcctgtctttacatttcttgtgacttgggtatcgttattgaatgtttttacacttcctttgaaaaacccttgaaaatgagtttaagcctatctttacatttcttgtgacttgggtatcgttattgaatgtttttacac
>NC_016091.4|+|17809101-17809237|31-52
ccgtcactagaaccatgagcaagaggctccAAGAAGATTGGGCTAGAGCTGCtgaagaaggccctagggttctcatgaacctcagggtagatttctgatcccatgggccaaggttgggtccaattatctttgttcat
>NC_016091.4|+|17966488-17966736|40-60
aaaaaaaaatcgtaggtcgcataacaacgcaagattcttCTTCACAAGGAAATCACGGTAccctttgtgttcaccctcaatgaacaagtgcatgcaaactacatacgatgcccattccaaagtttttggttttggttttccgaacacaaacgctaaagcaacggttgggaacttcacgagccttgaaaaccggaaaccctccctcattaacatagtcgaaacattctggaatctcccttaatctcccac
>NC_016091.4|-|1813113-1813493|313-336
agcatattagtaggtgttcatgaatacttttcttttgttttattcttaaagtaaaatcgtaaatttggtccctcattttatttttaattttggattttgtcttccgataaaattattcacgaattttgtttttctatttaatcaaattaaatcacgcaatgttggtcccctaacctacaattggacgttgactgttacaaagtcatgttgattatcatgtgtcacgttcttattggatgatgacggtaacgtgtcatattctgattggtcaatgaaaacaataatgcatttcatctttcatggagttgacatCCAATCAGAACATGACACATGACAgtcatcatccaataagaatgtaacacgtgacagtcaacattcctt
>NC_016091.4|+|1813126-1813274|101-124
tgtcacgtgttacattcttattggatgatgactgtcatgtgtcatgttctgattggatgtcaactccatgaaagatgaaatgcattattgttttcattgaCCAATCAGAATATGACACGTTACCgtcatcatccaataagaacgtgaca
>NC_016091.4|+|1813149-1813324|109-131
gatgatgactgtcatgtgtcatgttctgattggatgtcaactccatgaaagatgaaatgcattattgttttcattgaccaatcagaatatgacacgttaccgtcatcaTCCAATAAGAACGTGACACATGAtaatcaacatgactttgtaacagtcaacgtccaattgtaggttag
>NC_016091.4|+|18156256-18156433|33-54
aaacgctacacacgaccccaggcgtgttaagtTCACGAACATGACACGTGACACatctccggccagcgtcacactgatcttctctccctccgcctcaaggcatccccggtggatctttttgctttttttcatgggtgaacagtacacatcaccatcacggaagactagtgttgtcaac
>NC_016091.4|-|18325609-18325721|62-83
acattggttttccagaaactgatgctaacgtgagtgatgtgacttcgttaacattggctttTCCAAAAACCAATGTTAACCAAgtcacttaacatcgatttttggtaaaaact
>NC_016091.4|+|18468646-18468815|115-135
cgccacgctggcgtgtcccaggtgccgccacgtgtccaccgtcggaaactcggttcaggcgctgaggaagaactacgcggtgctcgcgctactccaatccgccgctgccgccgcCAACGGCGGCGGTGGAGGGCGgtcgaattttgattgcgactacaccgacgacgagg
>NC_016091.4|+|18706449-18706636|90-108
tccacaagttgtcaaaattaaataagttagagtgcaagtccctttagcttgtgcctctagcagtaaggtgattgctcctttagttgttgTTCAAAAAAATAATAATGAagaggaacaacataataatgagcccatgatacataatgaacctattgtagaagaaccacaagaagtagcattaaggaggt
>NC_016091.4|-|18905337-18905454|64-85
ctcctcgaggagagattaagagttgttgaaggctttggtgactatccgttcacggacatgactGATCTTTGCTTGGTACCGGATGtcgttatccccccaaaattcaaaatgcctgatt
>NC_016091.4|+|19176165-19176265|31-52
ttaaaaaaacccaattaaatttaataaaaaAAAACCCATACGGATTGTTGATccgtatgaaccagtgattcatatgggtttttgtctacaaaatgacaatt
>NC_016091.4|+|19176175-19176455|31-54
ccaattaaatttaataaaaaaaaacccataCGGATTGTTGATCCGTATGAACCAgtgattcatatgggtttttgtctacaaaatgacaattttccggcaaagcttcacaacaaattcaaaaccaacaacatcaaccacccaaaaccaattacaaacaataatacaatcatgcaacaacatcacaatagcaaaaaatcattgaacgcttcaacaaaaacagcttcaaagggaagggaccacttacctgtaagaagattacccaaccaccgaaagaaaatggg
>NC_016091.4|-|19457732-19457891|110-130
aatgatcagaaatgtggcaccatatgaattgcagatgctagcttcaagcagtctttaccgggtcatgttcgtgcaccagcagtgttcaagtgccatagagtctctgccaTTGGGAATGGTGAAGATGAGTttgcatacttggcaacggtccagattagtg
>NC_016091.4|-|20517052-20517215|31-51
gcaacctagctcgcttgggcgagctgggtgGCAAGCTTCTTCTTTTCCCTAtaaataggggaaggagggaagaacaaaaatgttcaaccttcctggtatctgagaatcacttaaaattagtgagaaaaattgtttccgtgaagaaaatccaagccgaggcgctt
>NC_016091.4|+|20562201-20562438|48-69
cctccctaggaagggaccaatcactagaaccatgagcaagaggctccAAGAAGATTGGGCTAGAGCTGCtgaagaaggccctagggttctcatgaaccttagggtagatttctgagcccatgggccaaggttgggtccaattatctttgtacatattagactaggatgtcattatatttggtccttgtatatagggctccatattgtaggtagggtaccctagaaatataggattttt
>NC_016091.4|-|206350-206564|31-54
aagccaagggttacaaagtttcccatcaatTTCCACCCTGAGAACAATGAAAATgaagagcaactcccgccatccgagcacccatcggaaactggagaagatccacttgctgtagttgatcgtgatcctccagatgagaaggattcttaacattttgtaggtatacagacctttcaattcccaaatatccaacattacattcactgtatggaata
>NC_016091.4|+|20826251-20826438|138-158
ttgatcatcatttcattagagaatatgttcagtccaaagtagtcaagcttgtccatgtcaagagtcaacaccaggttgcagatgtttttacaaaaacactttcaagcccgatttttggtaaattcattgccaagttgGGAATGATTAACATCTATTCGccaacttgaggaagggtatcacgattaagc
>NC_016091.4|-|21135707-21135807|58-79
gaagagagattgagagctgttgaaggctttggcaactatccattcgtggacatggcaGATCTTTGCTTGGTACCGGACGtcatcatccccccaaaattcaa
>NC_016091.4|-|21138594-21138763|31-52
ctagaaccatgagcaagaagctccaagaagATTGGGCTAGAGCTGCTGAAGAaggccctagggttctcatgaacctcagggtagatttctgaggtcatgggccaaggttgggtccaattatctttgtacatattagactaggatgtcattatatttggtccttgtattta
>NC_016091.4|+|21532210-21532349|90-110
ccacaacaagagttgccaaggtagtgaaaatctcagcacaagagttgaaccaggtaaagcaaaataggaatggggtagtcggagtatcaAGGAAGTGTTTGGGGGAAAGGgcaaaggccttggaaaatcaaggcgaatgg
>NC_016091.4|+|21532269-21532499|31-51
caaaataggaatggggtagtcggagtatcaAGGAAGTGTTTGGGGGAAAGGgcaaaggccttggaaaatcaaggcgaatgggctttcttttattgacatcttggcgcttttgatctttggagttgtcctctttccgaatatggaagggttagtggacctagcagtgattgacgctttcctcgcctttcatcatggcaaggaaagcccggtcgtcgccattttggccatgta
>NC_016091.4|+|21532272-21532410|29-49
aataggaatggggtagtcggagtatcaaGGAAGTGTTTGGGGGAAAGGGcaaaggccttggaaaatcaaggcgaatgggctttcttttattgacatcttggcgcttttgatctttggagttgtcctctttccgaatatg
>NC_016091.4|+|21994998-21995166|121-139
tctatctttgaaaaaattgatgcaccaccaagttcatctaggagctcatctatggtgggtataggaaaactgtctttgatagtgattgcattaagagcacggtaatcaacacaaagtctcCATGTACCATCATTTTTTTacaagtagcactagagaagagagggggcta
>NC_016091.4|+|22085383-22085574|31-54
gcattaactcgtcacccttaaagggtcttaTAGTTGTGTGATTGTACGGTTCATagctcacaatttaatgcacataacatctcaatacacatgtatcttacaattcaacacatacacccaatctcaatcacattgttataatccctaagcaacatgttatcacatttcatgaatcatatacacatcacacaa
>NC_016091.4|-|22661665-22661795|79-99
gacgctccaggtctgtgccagtgtagtcaaatccttccttaagagcttccagggtgcgccttctgcattaagtacataTCCCTTCCTTGGGATGCAGAGtctagtagctagctcttgagggtccatgagag
>NC_016091.4|-|22683891-22684051|113-133
agagagagagaatgatatgatttagcaaaggtccaatgacttcaaatatcttttgcaatggataaaaggcccaatgaccaaagcaagacaaaaaagaactaagaagcctttcCAAAGTTTAGTCATGCAAGTGcccaaaccaagaattgtctcatttgtag
>NC_016091.4|+|22825069-22825344|27-47
ccaacaaaatcaagtagtgggagtctGTACTTGTTTGTTTTGTAGGTactgtctacgaaaaacaccaaattacatgcattgactaacttcactgcatcagggtgacaccaaaagatatcacgtaccacgtcttcatcctttaatctatgccaatgaatatattgatcccgttcaagaagctttattagatgttgcgtttcagtatcacttcctctaatggaagaatggtatgcacttcttgcattgtatatttgtttgatggttgtacaactattg
>NC_016091.4|+|22902682-22902821|31-51
ctccggatggtccgtggcggcgatgggcagCAACAGCGGCGGTGGAGGATGatccctttctcttcttcgatggttctgccatttgatgaggtttcagtggatttcaatcggtggaagtgaaagaggagtgaaaaagagga
>NC_016091.4|-|22985904-22986068|32-52
gtgcaaagaaggaggaaggaaaggtatgcttGCAATTGGGTGAGAGAAACATgagtaagcctaaacctttggtgatccatttcaccaggggcattaccactcatatacctcgaggtatccaggctcatatagcaaagacactaggacccttcccttgtaagagtg
>NC_016091.4|+|23032706-23032871|31-52
cagtcactagaaccatgagcaagaggctccAAGAAGATTGGGCTAGAGCTGCtgaagaaggccctagggttctcatgaacctcagggtagatttctgagcccatgggtcaaggttgggtccaattatctttgtacatattagactaggatgtcattgtacttggtt
>NC_016091.4|-|23230830-23230976|31-51
cacagggtttttttcgtccatgacatgaacTTTAAAATAGACATTCTAGTTaggtctctttttatcttcatgaaatagatcaaagctgattttatgatcttctatgcccatttgcaacatcttctttcccatatctactacacaact
>NC_016091.4|+|23319060-23319257|24-45
tagaaccatgagcaagaggctccAAGAAGATTGGGCTAGAGCTGCtgaagaaggccctagggttctcatgaatcttagggtagatttttgagcccatgggccaaggttgggtccaattatctttgtacatattagactaggatgtcattatatttggtccttgtatttagggctccatattgtaggtagggtacccta
>NC_016091.4|+|23406273-23406438|31-52
cagtcactagaaccatgagcaagaggctccAAGAAGATTGGGCTAGAGCTGCtgaagaaggccctagggttctcatgaaccttagggtagatttctgagcccatgggccaaggttgggtccaattatctttgtacatattagactaggatgtcattatatttggtc
>NC_016091.4|+|23413651-23413848|154-175
ttaacatttctaatttaattccttttgcaggtggagctgatattgaggaggatgaactaatagatttgacgtcaaatcctcttcaaggggaaggggatgatgcaatcctccctaggaagggaccagtcactagaaccatgagcaagaggctccAAGAAGATTGGGCTAGAGCTGCtgaagaaggccctagggttctca
>NC_016091.4|+|23723695-23723956|217-237
ccgcgaagttattgcgtagcgctgttcgccaattctccattctccactttttattcggagacccatgaattcattgcctagcgctgttcatatgtcctccgttatcaagcgcggagcctctggtgactgggaaatatgtttttctgttattttccggatcggttccttcgccaaacatgtgtatatgtgtatgtgtgcattatattcgttgttcttGTTGTTGTTTGTTTTGTGTTGtgcagaaaaaaaagaataaaagaga
>NC_016091.4|+|23827023-23827175|107-127
cagacttattaatgtaatccttgtggcgtctaccctgacttatcttccttcaccggaagtggcgtctaccctgacttatcttccttcatcggaagtggcgtcattcAAAATCTCCGTAGCCTGTATCaagcgatctgctcctagtcaggttca
>NC_016091.4|-|23850049-23850205|40-61
gttgaaggctttggcgactatctgttcgcggacatggcaGATCTTTGCTTGGTACCAGATGtcgtcatccccccaaaattcaaggtacctgatttcgacaagtacaaagggacgacttgtcctaagaaccatctcaagatgtattgtcgcaagatgg
>NC_016091.4|-|23931347-23931523|115-138
aataattttaactcgtcgcgtctcaaagtaattaaacttgtcaggttcccatagtggatctcatcacaatactcgtcgcacattaactcatcacccataaagggtcttatagttGTGTGATTGTACGGTTCATAGCTCacaactcaatgcacacaacatctcaatacacatgtgtca
>NC_016091.4|-|24030575-24030768|31-52
ctagagccatgagcaagaggctccaataggATTGGGCTAGAGCTGCTGAAGAaggccctagggttctcatgaacctcaggatagatttctgagcccatgggccaaggttaggtccaattatctttgtacatattagattaggatgtcattatatttggtccttgtatttagggctccataatgtaggtagggta
>NC_016091.4|-|24775915-24776163|40-61
cgatgttaaagtttctaacttaacatcgattctgtataaAAAAACCGATGTTAACTATCATaccctaatttcgtttgggggccattgtttgttggcatgcgaccttcgtttaaccacctcaaaatgtttaatacccattgttgtgaaatctgtaaagttccgagatgtttcgagaagaaaccgctcaaaaacacgaaacgggagtgtatttagcaaagtggggtgtgtgtaaataaactgctacactct
>NC_016091.4|-|25200168-25200446|31-52
tgttaatctgtatgcattaacatcggttttTTGAAAAACCAATGTTAACGTAtgatatgttaacatcggttttttggaaaaccgatgttaagaaggatactttgtttacaaatatggcatcgcgtttaacttaacattagttttgtccaaaatcgatgttaaaactgttttttgtagtagtgtgagggggaatacttgtacttgggggcatgtcactcagtttggaactcccttgaaacttaggctaatcaccatggggggggggggggggtttcctgt
>NC_016091.4|-|25200191-25200419|26-49
tttttgaaaaaccaatgttaacgtaTGATATGTTAACATCGGTTTTTTGgaaaaccgatgttaagaaggatactttgtttacaaatatggcatcgcgtttaacttaacattagttttgtccaaaatcgatgttaaaactgttttttgtagtagtgtgagggggaatacttgtacttgggggcatgtcactcagtttggaactcccttgaaacttaggctaatcaccatg
>NC_016091.4|+|25339387-25339522|86-109
ttaagaactccatagttaagcgtgcttagcttggagtagtatgggatgggtgaccttttggaaagtttcctagaaagcgtgtgagTGAAGACAAAACATGCTGAAAAGTctcatgttggtttgtggctatagtcat
>NC_016091.4|-|25534661-25534789|81-99
tcccacgaacaagacaagatgtttggattgacgcgaatccaaaactctaccacaaacacacatgaatttgatatgttgtaCTAAATAAAAATAATAAATttcaacgcgctaacagaattgtggagatgt
>NC_016091.4|-|25940061-25940213|107-128
ccgaatcatccgagactaatgatgaccaagaagatgatccattctaccagaatgaagatgactgttttggtatatcgttagacgacgattaattagttgtagtaatAATGAATTATTGTAACTAATTTtcggttttattaatgtaatttgtaa
>NC_016091.4|+|2598329-2598457|87-105
aacgctggattgcactgacgatggtgttagtgaaggatggtggactccgacttgtgaactcagactcatagagtaagagtctaattCATATAAAAATAATAATAAattatttataaataacatattaat
>NC_016091.4|-|26319651-26319754|24-45
catgagcaagaggctccaagaagATTGGGCTAGAGCTGCTGAAGAaggccctagggttctcatgaaccttaggatagatttctgagcccatgggccaaggttgg
>NC_016091.4|+|26505403-26505642|194-215
gttgatttctaccccccgatccccgtcgaggggccggcgcacaacacattgcctcagcacaacctcacagcacaaccaatattcttgtccacagaaggaccacccccggcggcggaagaaagaaggaaactcgatctcatcgaggagagattgagagttgttgaaggctttggtgactatccgttcacggacaTGACAGATCTTTGCTTGGTACCggatgtcgtcatccccccaaaattc
>NC_016091.4|+|2659026-2659251|173-196
atttcttctttttcttggttgaggagattgccgccattgttgtcgtgattaggaggaaggtgttgtggtgcatttttggaggcttctgcgaagagcaacgccgccgtccaccatcgagggagctttgtcaccgtccacaaaaagcagcaaataccagatcaagttgatccgtAAGAGACTTACGGATCAACTTGATccggaagtgatccgtacgtccgcgacagtc
>NC_016091.4|-|26674214-26674374|31-51
tccttcactgaaagtggcgtcatccaaattTCCGTAGCCTGTATCAAGCGAtccgctcctagtcaggatcacattagagaacaacgaggagttgtatgaaagaattgagagattagaaaatcgtgaatgtcatgaggaagaaaggagaggaggaaatggtg
>NC_016091.4|+|26685189-26685354|24-45
tagaaccatgagcaagaggctccAAGAAGATTGGGCTAGAGCTGCtgaagaaggccctagggttctcatgaaccttagggtagatttctgagcccatgggccaaggttgggtccaattatctttgtacatattagactaggatgtcattatatttggtccttgtat
>NC_016091.4|-|26941842-26941989|31-51
cacttgggcctttagcctgtatttggccagTTTCATGATTCTCATCACAATggttgatacatggacggagatgaaaaagatcatgaggaagcggtatgtgccggctagttactcaagggacttgaaattcaagctccaaaaactaacc
>NC_016091.4|+|26941875-26941987|63-83
tgagtaactagccggcacataccgcttcctcatgatctttttcatctccgtccatgtatcaaCCATTGTGATGAGAATCATGAaactggccaaatacaggctaaaggcccaag
>NC_016091.4|-|26945858-26946029|31-51
atcggacatgtttcctggccgacgtcggctAACATTTTTTTGGATCAGTATaggtgaatcatgtctttttgccgagttggctaacgttttccttgccatgcaaatgaaaacatgccggtctcggccgaatcacaatttcggttgagctcaaacgaaaaaacctagccgacaa
>NC_016091.4|-|27152984-27153117|78-98
atcttggagatgacaaagagggatgaataggtgttatgggtgcttcggatggtccgtggcgacgatgggcagcagcaGCGGCGGTGGAGGATGATCCCtttctcttcttcgatggttctgccatttgatgaagt
>NC_016091.4|-|27390359-27390489|31-52
ctagaaccatgagcaagaggctccaagaagATTGGGCTAGAGCTGCTGAAGAaggccctagggttctcatgaaccttagggtagatttctgagcccatgggccaaggttgggtccaattatctttgtacat
>NC_016091.4|+|27433431-27433525|24-45
tcaggttcgactgatgagcattaGGATGGATCTTTGCTTGTGGGTtagcatctttgagtgtaggaggatccctttgagagttattcattgggttc
>NC_016091.4|+|27456594-27456710|73-94
gaaggaaactcaatctcatcaaagagagattgagagctgttgaaggctttggcgactacccgttcgcggacaTGGCAGATCTTTGCTTGGTACCggatgtcgtcatccccccaaaat
>NC_016091.4|+|27461557-27461722|115-136
catgtggtttgacggagcgtcaaatgttctaggccatggcattggagcagtattggtctgatgcaatcctccctaggaagggaccaatcactagaaccatgagcaagaggctccAAGAAGATTGGGCTAGAGCTGCtgaagaaggccctagggttctcatgaacct
>NC_016091.4|+|27469137-27469323|31-52
caatcactagaaccatgagcaagaggctccAAGAAGATTGGGCTAGAGCTGCtgaagaaggccctagggttctcatgaaccttagggtagatttctgagcccatgggccaaggttgggtccaattatctttgtacatattagactaggatgtcattatatttggtccttgtatatagggctccatat
>NC_016091.4|+|27474011-27474193|22-43
atgttggtaagcttcccctccATGGCACCATATGTAGAGGCAAcggaggaatcattggaaatggttttccaatccttcgaggtggtaagttgtgcctctgtggaaacaagtccattgctaccttgtctctctaatgcggccctaatggtggcgcgggtaatgctcaagcacggctatgagccc
>NC_016091.4|-|27477943-27478059|28-48
tcctcgccgttgcggaaggtgggggccTCCCAGAAGAGAGAGAGCTCCagggaaggacaactgacaataataatttaacggtattaaacaattttaacggtaggggacctattggga
>NC_016091.4|+|27728055-27728209|31-52
caatcacaagaaccatgagcaagaggctccAAGAAGATTGGGCTAGAGCTGCtgaagaaggccctagggttctcatgaaccttagggtagatttctgagcccatgggccaaggttgggtccaattatctttgtacatattagactaggatgtcat
>NC_016091.4|+|27735513-27735631|71-92
caaggggaaggggatgatgcaatcctccctaggaagggaccaatcacaagaaccatgagcaagaggctccAAGAAGATTGGGCTAGAGCTGCtgaagaaggccctagggttctcatgaa
>NC_016091.4|-|27772315-27772462|102-123
tgtgtggtgtgtcttgttatgtactcctaagcgcctaagtgatgcaatcctccctaggaagggaccaatcactagaaccatgagcaagaggctccaagaagATTGGGCTAGAGCTGCTGAAGAaggccctagggttctcatgaacctt
>NC_016091.4|-|27969500-27969650|31-54
aactcatggatcaagttgatccgtgtaatgCTTACGGATCAAGTTGATCCATAGaaaattcacggatcaagttgatccgtatttggttcgcctgtgttacacggatcaagttgatccgcaggagtctttccacagatcaacttgatccgca
>NC_016091.4|-|27969504-27969655|36-59
tggaaaactcatggatcaagttgatccgtgtaatgCTTACGGATCAAGTTGATCCATAGaaaattcacggatcaagttgatccgtatttggttcgcctgtgttacacggatcaagttgatccgcaggagtctttccacagatcaacttgatc
>NC_016091.4|-|28298181-28298361|27-48
aaccatgagcaagaggctccaagaagATTGGGCTAGAGCTGCTGAAGAaggccctagggttctcatgaaccttagggtagatttctgagcccatgggccaaggttgggtccaattatctttgtacatattagactaggatgtcattatatttggtccttatatatagggctccatattgca
>NC_016091.4|-|28305645-28305783|88-109
tactggtttctttgtaagtggtacttgatgcaatcctccctaggaagggaccaatcactagaaccatgagcaagaggctccaagaagATTGGGCTAGAGCTGCTGAAGAaggccctagggttctcatgaaccttagggt
>NC_016091.4|-|28336834-28336994|113-133
cggttctgcctcggtgcgtcattaccgccatttttacctctattcccatctatatttcgtctagcattctgattggcttggttctccaaaacttctagtcgtccatagacctCCTTATTGGTACGGTTCAGCAaacgttgcatctctgcattcatcgcttc
>NC_016091.4|-|28679259-28679375|73-94
ggggaggggatgatgcaatcctccctaggaagggaccaatcactagaaccatgagcaagaggctccaagaagATTGGGCTAGAGCTGCTGAAGAaggccctagggttctcatgaacc
>NC_016091.4|-|28686681-28686846|32-53
actagaaccatgagcaagaggctccaagaagATTGGGCTAGAGCTGCTGAAGAaggccctagggttctcatgaaccttagggtagatttctgagcccatgggccaaggttgggtccaattatctttgtacatattagactaggatgtcattatatttggtccttgt
>NC_016091.4|+|28898668-28898828|40-61
tcaaaaacaactaacacaagtcacatccttttcatttcaTCTCATTCCATACATCAATGAAcacacaaaattgaatccgaaggactttctaggcttgtaatggggttaggattccaacaaatcatggtttttctaggattcaaaagcttaagttctaggat
>NC_016091.4|-|29053035-29053184|101-122
cttcaagaggcaaaagactccattgatgaagaagatccaaggcctacaagctccacatggagctacattagagtggggagaaataaaatagttaaaagtgAAAAATATTCTAAGATGGTTTTgtaagcagccttctaagacggtttttgc
>NC_016091.4|+|29064253-29064427|125-145
agagagcttggaagaaccaaaacaaggcaactctgatgtaagctccattggagcttgtaggcctaggatcttcttcatcaatggattcctttgcttcttggaaaatgaatggcagcggaatggaGAAAAGAAGAGAGAGAGCAGAcgccacttcaagaagaagatgagtctagaa
>NC_016091.4|+|29197980-29198209|165-185
aagcaagaaataaaaatgaagatagagaagggaaagtaaagatgggttgcctcctagtaagtgcttctttaacatcattagcttgacgcatcatcccgttatccaggatccaataatgttcccacttcgaggacctttttctcaggtcttctttcctccatcacATGAACTTTAAAATAGACATTccgatcaggtggctctttatcttcatgaaatagatcaaagctgat
>NC_016091.4|+|29216223-29216343|71-94
cttgatctgtaaaaggcaacttgatctgaggcaatgaaatatacatgcggatcaagttgatccgtaaactTCTTACAGATCAACTTGATCTGTAacaggctctattttttgaaattttaaa
>NC_016091.4|+|29223585-29223760|116-137
ttctccatcacccacagccaccactagccaccacaaatcgccgttgttcttcgttgcaaccccacactaagaggaacccttcgaccaaagcggaatcttccaacttggctcgcggTTTCGATAGAGAACGAAACCCTagtctgacctttcattttccttcgaggtaaccatgattc
>NC_016091.4|-|29600404-29600532|29-47
aacataaggaaaataaagggaaaccaacAAAGGAGGATGTCATGATAaaacattgcacaagattaaatggcctaactctaaaaaataagtccctagcggagtcgccaactgtcgcaacctacccttcgg
>NC_016091.4|-|29704168-29704469|251-272
gtgcgaactccaactcgaacacgaatagaaatggcagcttcaggaggacaaataacctaagtgatgaggaagaaatggagaaagagtttcggttactgaacgcgtggagggaaaatggattttcggggttttagtacttatgaaagggacaacgttggttttttaaacaaaatcgatgttaagtagttcatatcaacatcggtgttttaaaaaaccgatgttaactttctaaagttaacatcggttttgcAAAAACCGATGTTAACTAGTGGatgttaacatcggttatttaaaaaatcgat
>NC_016091.4|-|29980706-29980925|169-190
gcaccactttcaacatttctgatttaattccttttgcaggtggagctgatattgaggaggaggaactaacagatttgaggtcaaatcctcttcaagggggagggaatgatccaatcctccctaggaagggaccaatcactagagccatgagcaagaggctccaggaggATTGGGCTAGAGCTGCTGAAGAaggccctagggttctcatgaacctctgagt
>NC_016091.4|-|30072545-30072693|31-51
tacacgcattacaacacccatggcttctcaCTCGGTCTTTAATCAAGCAACttggtcatctcctcgtcctcgcgggcctcatctgcctcgtcgggagcctctgcgggtgcctctgctggtgcccctcctgcccgggcctcaggccaatc
>NC_016091.4|+|30302607-30302822|163-186
ttattttgtacaaatttccactctttattttgaattgctaacgtttgaatttaggaaaatgacaatatagaagagtatagatggttttaacggaatattctcttaaaggtcgttttcgctacagacaagaaacacatggcattgtctatactatggttcattCGTCTCCAATCAGAGCATGACACAtcgccttatcttttagtgtgagacaacgat
>NC_016091.4|+|30302658-30302828|118-141
taggaaaatgacaatatagaagagtatagatggttttaacggaatattctcttaaaggtcgttttcgctacagacaagaaacacatggcattgtctatactatggttcattcgtctcCAATCAGAGCATGACACATCGCCTtatcttttagtgtgagacaacgatcttttc
>NC_016091.4|-|30635889-30636070|22-42
tgtttttgtacggataaccacTCGGGTATCTTTGCCTGCCACctgacttcacgggtcaggattaacagaaatgtgcagataactataaggtacccccacaagtcatcggactcgccgtctttggataacaaaaggtgcagaagacgatgttagtctctgcgtgtcaacgggctcacttgcct
>NC_016091.4|+|30918568-30918717|101-122
gagaccatcaagagagatatgaccaccttgggaattatcactgaaagcccttttagctccctcccatgtaggtccctaaaataggggcacgaagcaaacaTGGCGGATCTTTGCTTGGTACTggacgttgttatccccccaaaattcaag
>NC_016091.4|-|31066199-31066418|26-47
accatgagcaagaggctccaagaagATTGGGCTAGAGCTGCTGAAGAaggccctagggttctcatgaaccttagggtagatttctgagcccatgggtcaaggttgggtccaattatctttgtacatattagactaggatgtcattatatttggtccttgtatttagggctccatattgtaggtagggtaccctagaaatataggattttttagcccttgt
>NC_016091.4|-|31107609-31107838|179-200
tgccggggcgttcctccactcgccaatttcccagctggaaatcaggagggcatggtcgtaccaaatccaatgtactcggaacatcatcttcgcatattgcgaccacttgacctttgtgatgcaatcctccctaggaagggaccaatcacaagaaccatgagcaagaggctccaagaagATTGGGCTAGAGCTGCTGAAGAaggccctagggttctcatgaaccttagggt
>NC_016091.4|+|31154591-31154756|34-54
cgcctggatgagctgggcggcaacctcctccctCTTTTTCTTATAAAAAGGCAAaagggggttgttctaagggtccctgatccccctggctatgcatttcagctgttttgggtgaaaaaaattgttttcatgaagaaaatccaagccgaggtgcttccgtaacact
>NC_016091.4|-|31307312-31307518|31-52
actcgttgagtgattagaatactttttctaTCAAACATATACTGTTTGTGAAagccaggaggggcgtagtgacaaagaataattgggtcttaatctcagggggagattaagtgtagtgccaagagtggcttagatagtactcattttagccagaagtggcatggagaatacttggtagtaatcaaagatttgactagtaaaaccctt
>NC_016091.4|-|31415536-31415636|58-79
caatcctccctaggaagggaccaatcactagaaccatgagcaagaggctccaagaagATTGGGCTAGAGCTGCTGAAGAaggccctagggttctcatgaac
>NC_016091.4|-|31422956-31423106|30-51
tagaaccatgagcaagaggctccaagaagATTGGGCTAGAGCTGCTGAAGAaggccctagggttctcatgaaccttagggtagatttctgagcccatgggccaaggttgggtccaattatctttgtacatattagactaggatgtcattat
>NC_016091.4|-|31763959-31764184|31-54
agggtaccctacctacattatggagcccaaAATAGAAGGACCAAATATATGAATcctagtctaatatgtacaaagataattgtacccaaccttggcccatgggcttagaaatcttccctaaggttcatgagaactctagggccttcttcagtagttctagcccaatcctcttggagccattaagaatatagattcagaataacaatattttggtcacatttaattt
>NC_016091.4|-|31948876-31949045|31-53
ggttactacaacctctacccatacctaatgCCATATGGGAGGACTTGTCTATTgatttcataactggattgcctaagtctaggggttatgaggcaatattggttgttgtggataggctctctaaatacagtcatttcattttgttaaaacatccctacacagctaagacc
>NC_016091.4|-|32158717-32158901|132-153
ccagcatctgcccatgactagcagccaggtttaccttatccttatattggtttataattatcaacatattgatgcaatcctccctaggaagggaccaatcaatagaaccatgagcaagaggctccaagaagATTGGGCTAGAGCTGCTGAAGAaggccctagggttctcatgaaccttagggtag
>NC_016091.4|-|32272117-32272307|140-161
caacctgagataagaatgcctctaatgtcatcactggctgctggagagatagccggtgaaggatctgcatcaaaaggtgatgccttcctccctaggaagggactagtcactagagccatgagcaagaggctccaataggATTGGGCTAGAGCTGCTGAAGAaagtcctaagtttctcatgaacctcagggt
>NC_016091.4|-|32616986-32617231|40-58
atgggacacagttcaattgtgatagtttcaaggacttttGAGAAAGCCATGACATACAactgattttcacatctgttgagaacccacaatcgaacagccaaatggaggccgccaacaaggtttttttaatggattaaagacacaccttggacgcgctcgaacattgtgggtcgaacgggtcctttggattttgtggtcctatcacacaactcctcactcgtccacctacaaaccctctttacccta
>NC_016091.4|+|33020507-33020694|140-161
caccccaatttcggtgtcgtatgctaacttactcccctatctactcaataatgcaatggtagccataatcccatcaaacattctgatgcaatcctccctaggaagggaccaatcactagaaccatgagcaagaggctccAAGAAGATTGGGCTAGAGCTGCtgaagaaggccctagggttctcatgaa
>NC_016091.4|+|33060629-33060801|131-151
gaggaaacaaatcaggatctgatccaattgggttcttcgaacccctttgaaaccggagatcaagaatctggtgccaagacaagtcacagtgttgatgtgcatccttcttccttggacgtgattgctactgAGGCTAAAGAACAAAGCTACCgtgcagtaaaggagcataatga
>NC_016091.4|-|33141136-33141334|139-162
tttctttttctctgacgctcaagaaccctaacagagcaactagaggaggagttctagagagcatcggaaacgccatcattgctaacgaagaatgcttaagagactacatcgaggtacgagatgagttactcacgcttaGAAATTAGAATGAACATGTGTAGAgattcctagaagatcaatttgagttattttgaactgt
>NC_016091.4|+|33150620-33150751|27-48
cactagaaccatgagcaagaggctccAAGAAGATTGGGCTAGAGCTGCtgaagaaggccctggggttctcatgaaccttagggtagatttctgagcccatgggccaaggttgggtccaattatctttgtaca
>NC_016091.4|+|33165691-33165784|51-71
attggttggatgaagatgcaatggaagaacaaatgagatgcctcctctacAGCTTCTCTACAGAAAGGACAtcgcagatcctgcagttgcacat
>NC_016091.4|+|33167923-33168171|190-210
ttcctatttctgtttgcattcaccctgatatggaaaaatttagtgttgcagtctccttcttttagccatcttgatcttgatttctgccttagcaaggcttcatgtgcttgggcagccatccactagtcttcctgcaacttctttctacttgaaacttccaagtcagtcatctgtctatgcaatgtgtccTTTTCTAATTTATTAAGCTCCatttccagctgctgcatttttttaaaactatccccatat
>NC_016091.4|+|33629841-33629982|24-45
gctgttgaaggctttggtgactaTCCATTCGCGGACATGACAGACctttgcttggtaccggatgttgttatccccccaaaattcaaggtgccggacttcaacaagtataaagggacaacttgtcccaagaaccatctcaaga
>NC_016091.4|-|33637102-33637355|44-63
tcctttacgctgtccctatatatataaaacagtcccacaatccCAACCTTACAAAACCATGTTcatatgtcattgaggcatttcaccgagcacttggtgggcgcatgtttaggcatgaatagtaagagagtgggggcaatgtggcatgccccattgcttcaggatgcaccctaggcctaaggccatcccctacaacccctcaattcaaaccaatcaagcatgaaatcaaaccaaaattgccccacaaatttgag
>NC_016091.4|+|33746509-33746680|121-142
accaaccccccccccaatcgttactgttactgcaagtatattatgaacatttggcttgtcactgtgatgcaatcctccctaggaagggaccaatcactagaaccatgagcaagaggctccAAGAAGATTGGGCTAGAGCTGCtgaagaaggccctagggttctcatgaacct
>NC_016091.4|+|34074514-34074658|95-116
aatttgtggatgtggaaaacttgttgtgcaccatcgcccgaccgccacctagtaccacatgtgatgggtaccccataatcctacaagcttgagaTAAGGAAGTGTAGAGGGGTGAAacttcctgcttttattcgttgaccacaga
>NC_016091.4|-|34255886-34256013|31-51
aaacaaacgttagtcccttagtcaaacaaaAATAAGATGATATATAACAAGaaaaatggaaacaaaaagaaatatggaccaagggatctcccaatcatgtggccccgcaccctcttaagaaatccagt
>NC_016091.4|-|34490230-34490365|86-107
ggaagaaagaaggaaactcgatctcattgaagagagattgagagctgttgaaggctttggcgactatccgttcgcggacatggcaGATCTTTGCTTGGTACCAGACGtcgtcatccccccaaaattcaaggtacct
>NC_016091.4|-|34503927-34504197|31-51
atttggtgaagaaattaaccactttatgtcACCTTGAAGTCCAATTCTCAAccaaaaagaatataagttttattcccatatacacaacaaacaaacaattttcaagggcgattaggaataatggtagtaacgcaagaagcatagtatctatcatttgaaggaactttgttgatctcaaattggcactgagcaatctgaattaatgctgagatccctcaatgtctgactcaattttacaggacttggaaggccctttaagctaggagatctt
>NC_016091.4|-|34622484-34622689|22-43
gatagctgttgaaggctttggTGACTATCCATTCGCGGACATGgcgaatctttgcttggtaccggatgttgtcatccccccaaaattcaaggtacctgatttcgacaagtacaaagggacgacttgtcctaagaaccatctcaagatgtattgtcgcaagatgggggcacattctagggatgaaaagttgttaatgcactttttcc
>NC_016091.4|-|34622534-34622666|25-46
actatccattcgcggacatggcgaATCTTTGCTTGGTACCGGATGTtgtcatccccccaaaattcaaggtacctgatttcgacaagtacaaagggacgacttgtcctaagaaccatctcaagatgtattgtcg
>NC_016091.4|+|34628807-34629006|154-175
ttggttccatcccttgaagaatttgagtccagaagtaaggggccaaccaccttaagagctattggactaagaagcactccaaattgagtgaatcacctgatgcaatcctccctaggaagggaccaatcactagaaccatgagcaagaggctccAAGAAGATTGGGCTAGAGCTGCtgaagaaggccctagggttctcatg
>NC_016091.4|+|34636399-34636560|54-75
tgcaatcctccctaggaagggaccaatcactagaaccatgagcaagaggctccAAGAAGATTGGGCTAGAGCTGCtgaagaaggccctagggttctcatgaaccttagggtagatttctgagcccatgggccaaggttgggtccaattatctttgtacatat
>NC_016091.4|-|34965653-34965780|86-106
gtggtgcaactctacaatgttttggatctccctattgagaccatgcaaaaaccttgccatggtgacctcttgagactcctcaattTGAGTCTTAATCAAGGAAATCtccatctctttgtaatactcat
>NC_016091.4|-|35024270-35024419|99-120
tagggctacacgccctcgccatcagaggactgcatgtgatgcaatcctccctaggaagggaccaatcactagaaccatgagcaagaggctccaagaagATTGGGCTAGAGCTGCTGAAGAaggccctagggttctcatgaaccttagggt
>NC_016091.4|-|35090352-35090521|119-140
ttgaatggccatcaaaggcctatatatatgtgtgacttaggatgaaattggcagagtgatgcaatcctccctaggaagggaccagtcactagaaccatgagcaagaggctccaagaagATTGGGCTAGAGCTGCTGAAGAaggccctagggttttcatgaacctcagggt
>NC_016091.4|+|35332940-35333088|31-52
cgaagcggaatcttccaacttgcctcgcgaTTTCAGTAGAGAACGAAACCCTaatctgacctttcattttccttcaaggtaaccatggttctacgcttgtttcttgttagtttcatcttacctttgcatcatctgagtttggaaaccgc
>NC_016091.4|+|35445694-35445868|125-145
attttcataaaatttggtgagagtttctctctgggttccttgttgaaccaattatcagacttatcaaggtaatccttgtggcgtctaccctgacttatcttccttcaccggaagtggcgtcatcCAATTCTCCGTAGCCTGTATCaaaacgttccgccctgtaagattcacatca
>NC_016091.4|-|35521475-35521604|81-101
caatctcagacttatcaaggtaatccttgtggcgtctaccctgacttatcttccttcattggaagtggcgtcatccaatgCTCCGTAGCCTGTATCAAGCGatccgctcctagtcaggttaacatcagtt
>NC_016091.4|+|35556368-35556517|31-51
gtgtatatgtatattatatttgttgttcttGTTGTTGTTTGTTTTGTGTTGtgcagaagaaaaaaaagaaggagtagagatgagagtcatcatcacggaaagggcaggacggacgaaatcagtgtcttatctttgctttcctcttatctc
>NC_016091.4|-|35558711-35558845|86-106
tgaaccaatctcagacttatcaaggtaatccttgtggcgtctaccctgacttatcttccttcattggaagtggcgtcatccaatgCTCCGTAGCCTGTATCAAGCGatccgctcctagtcaggttcacatcatct
>NC_016091.4|+|36033059-36033234|22-43
gtgactatccgtccgcagacaTGACAGATCTTTGCTTGGTACCagatgtcgtcatccccccaaaattcaaagtgcctgatttcaacaagtataaagggacgacttgtcctaaaaaccatctcaagatgtattgtcgctagatgggggcgcactctagggatgagaagttgttaata
>NC_016091.4|+|36801772-36801922|101-123
atagttgtgcaagacatttacattgggactctctcccctttaaggcatggtgtctggccctagcttctttaaaggtaaaaatgtcagggaattgcaattgCTTAGAAAGGGAAATAACAGTGTatagtgtttgttcttcacaagggatcct
>NC_016091.4|-|3694974-3695274|251-271
atttgagaatctcgggcatgttgggcagtgaagccaggcattttaagagatctaaacgaatcatattcaaatcagctttccctatcatttcagacaaatcttgaacagaattgaaatccacaaccattggagctctcatagctgtgtatatggtgagaaagagaaaaaggaagaacccaatcaaatgcctgaaataaagtcatttacgttaagtaatgaaatgtaatttagactagttaactacgcacctTTGATGTTGTTTCTTATAAAAgagacataaaagtaagtgatatatgccatc
>NC_016091.4|-|37033467-37033665|26-46
gtcttctttcctccatcacatgaacTTTAAAATAGGCATTCCAATCaggtggttctttatcttcatgaaatagatcaaagttgattttctgatcttctatgcccatttgcaacatcttttttcccatatctactacatagcttgcagtagacatgaatgggggcccaagaatgagaggaatatcagcatccccttctat
>NC_016091.4|-|37368421-37368612|143-162
cttttacttatatattcctttttggccttatctcttagccgatgtgagacttgggtttttcccaatacaccccgtctaacccaacactattgggcttggtgcgtggatgacatggtgggtggcccgtttaatggatctagaaTAGGCTCTGATACCATATAGagtttgtatagaaactatgagtatcttgga
>NC_016091.4|-|37372496-37372771|230-250
gtgatcagagttacttgttctatagccaaaagcaaaccatgctcttgggaattgttttaatccatatagaaccttctttaatttgcaaaccttcattccatttgaatctgtcatgccgggtggggaatccatataaatttcttctaaaatttctccatgtaggaaaacatttttcacatcaaattgtagaagaggccaatcttgatttgccgctagcgacaaaagtattCTCACAATGTTGAGCTTGGCTaccgatgcgaacgtctcttggtaatc
>NC_016091.4|+|37536521-37536642|74-92
atcaagaggtggtgttacccttagttttgaggcacaagatcccttggaagaggtcaacctgggaactaatgatGAGCCAAGGATGACTAAGGtaagtggattgttagccgagaaagataaaa
>NC_016091.4|+|37536567-37536721|27-47
gaagaggtcaacctgggaactaatgaTGAGCCAAGGATGACTAAGGTaagtggattgttagccgagaaagataaaagttatcttgttgaattaatcacaaagtacatggattgttttgccatttcttagaatactgttattgtgaaaaactcaat
>NC_016091.4|-|37632562-37632740|37-58
caatcactagaaccatgagcaagaggctccaagaagATTGGGCTAGAGCTGCTGAAGAaggccctagggttctcatgaaccttagggtagatttatgagcccatgggccaaggttgggtccaattatctttgtacatattagactaggatgtcattatatttggtccttgtatttaggg
>NC_016091.4|-|37640226-37640377|101-122
atttcctggtgcccctgcgccaaacgctcccgggggggtgatgcaatcctccctaggaaaggaccaatcactagaaccatgagcaagaggctccaagaagATTGGGCTAGAGCTGCTGAAGAaggccctagggttctcatgaaccttagggt
>NC_016091.4|-|37792456-37792689|189-209
ttaggaacatataatgtgtcttgagggatttctcgaatgatccactcatccatgttttggttaatctctttgaagcgaacttcttcatcaaagaaattgtgtttgggggtgacctcgtgggtctggttgtcttgctcagtgagcaggttgaggcgttttggatcggatgttgaggatgaggacaaagaGCTTGTACAAAAGGAAACACGagagaaagagcacaaaagacaagac
>NC_016091.4|+|37896465-37896615|101-122
gatggaagttggatgaacgcatgtcatatgagccttgcatgtgaggaaggcatggaacaattattgcaattttcttccaaaagaagtggaccggatgaggACGAAAAACATTTTTTCCCTTGtataaactgtttgaatgggagacgacaag
>NC_016091.4|+|38011479-38011647|34-55
cgatgtaatgtatttgatgttaacatcggttttTACAAAACCGATGTTAACTATAttcagttaacattggttatccataaaaaaccgatgttgttatgtttataagttaaaaattgagatttcaaaagccacgcgtgctcgaaaaccttgccctccctcttctctttgt
>NC_016091.4|-|38323227-38323477|189-212
ccaaaattaatttttctgtaaaaaattagaggaaaaatgtgaacgacacatatcatgtagtgcgtagaagaatcgaccattggtcgacttctgagaggaaaaaatcatttaactaatacaaaataatcttaaaattaacaaaataatttaactaattaatccacagaagaaccttcttccgtggaatcCAGCGGAAGAACCTTCTTCCGTTGacactcgcagaagaagttctttcgcggttttcaacgaaa
>NC_016091.4|+|38455510-38455888|313-334
cacacaatgtggttgtagtgacgtacctcaatcgcggtagagacaaactcttttgcggtagttgcagcttcaacggtaatggtagctttagtaggggcgtttgcggcaatgacagggtcaggaggaaggagaaatgagaaaggaaaaggagaaaggacaagagggattgagcgcgcgggggccaaaatgaatttaatttatgaacagaacaacatcggtttttttaaaataaccaatgttaacctcaagtagtgaaaaatcgatgttaactatctaaaccgatgttaacctcaagtagttaacatcggttttGACAAAACCGATGTTAACTAACtcgacttatttacaaaaatgccaccgtgctcttcttaacatcggt
>NC_016091.4|+|38524937-38525163|174-197
attcacgtgctgatgttaggggaaactgggtaagcttaaaaaaatttcaccacagctaggtaaaaatttttagcagcctctcagatgttgacacgtggcagtcaacatctgaggttaacggtcaacgttcgattgggccgttcaggaccaaaattgtaggaatttataaaaacGGGAACCAAATTTGTGAATTAAATtatcgggggaccaaatgcgaaattggagta
>NC_016091.4|-|3861290-3861478|42-62
taaaaaaaaaaaacaaaaaaaaggcaaccttgcgtttgtgaTCTTTTGAGAGCTTCCAAGATacaaagtgacccatcagacttgagaggcataaccgtaagtggagaatggaagttaccattttctccgacaccgtaacacattccgaagttggacaagtgagattgagaaggggacatgtagaaggtt
>NC_016091.4|-|38661155-38661258|27-47
tagtatcagcttccttatggcgttcaTGAGATTCTGAACTCTCTCCCcgtaattcctgtttatcttgcattctgtcctgcctgagcaccttataagccattaca
>NC_016091.4|+|38983387-38983554|115-135
cttaaaaaaaataatttcttcttccggaagaaggttcttccggaaatcttccggaagaacgatttgtgttctactggaagaaccattttccggaagctttccggaagaaccttcTTCCGGAAGAACAAATTGTTGttcttccggaagaaggttcttctggaaagtttc
>NC_016091.4|+|39438302-39438458|31-51
caacagttgtatgcagtgcaacctgctcatTCTTTAGTCATGCAAGTTGGGggatgcaacatttgtggtggggcccatgagtcaggcatgtgcatggctcaagaagatgcatccaaagaagtcaattacatggccaatcccaaccgtcaagggttcc
>NC_016091.4|-|39460961-39461173|26-47
tggtaattttacgttaacattgattTTTAAAAAACCAATGTTAACGAtaatactatcaacgtcggtactttcaacatcggttcaaaaaccgatgttgaaagtcataaataaccgatgtagaaagcatattttctaatagtgtgtggttttgttgtaacaggattcataaattcaaagttctcacattatcggtatctgcactttcactataga
>NC_016091.4|+|39491754-39491969|168-191
tgaggcttcaatctcttttccttctctctaacgcttggaaaccttaacagagcaaacagaagaaaagcttgagaaatctcagggaaccgctagagacaccgctatcattgtcggactacacacgtgagctcgcttagaggtaatggatgagtttatcgcaattggggTTAGAATGAACATGTGTAGGGATCcttatgggattaaattgagatttat
>NC_016091.4|-|39495579-39495743|31-52
tgttaataaaggcatactaacatcggttttGGAAAAACCAATGTTAACTAAGtctacttatttacaaaaatgccaccgcgctttcgttaacatcggttttagctataaccaatgttaattgggcgatgttgaaagctttttttttagtagtgaatatttgtttag
>NC_016091.4|-|39582835-39583119|234-255
ccaggttttggagaggatcaataacaatgcctataggttggacctcccagaagagtatggagtcaacaccacttttaacatttttgatttaattccttttgcaggtggagctgatattgaggatgagaaactaacagatttgaggtcaaatcctcttcaagggggaggggctgatgcaatcctccctaggaaggaaccagtcactagagccatgagtaagaggctctaggaggATTGGGCTAGAGCTGCTGAAGAaggccctagggttttcatgaacctgaggat
>NC_016091.4|+|39727260-39727542|31-52
gttaacatcaactggttagcatcagtctttTAAAAAACCGATGTTAACTAGTtgatgttaacattggttttctttataaaaccgatgttgggttatagataaattaaaacctagaaggctctccccccgcgcactagctcagtctcagaaacgaaacaaaagcctctttctccctcgccgcgaagatctgtcactgtggtctcctccacaccatcgtcgtcgctggggttcgtgaccgccgcggtctgttggagtccgacttcagcattcaacactaacacca
>NC_016091.4|+|39814689-39814849|31-52
gaagaagatatgttggtaagctacccttccTCGGCACCATATGTAGAGGCAAcagaggaatcattggaaacagctttctaatccttcgaggtggtaagttgtgcctctgtggaaacaagtccattgctaccttgtttctctaatgcggccctgatggtggc
>NC_016091.4|+|39937945-39938077|84-107
tgaaggtaccgacgttgagcgttgcggtggtcggcggcggcaaatgaggtaagcagaaggtggtgcatttttcacggacgtacGGATCACTTCCGGATCAAGTTGATccgtaagagacttatttttggtattt
>NC_016091.4|+|40011313-40011563|189-212
ccaaatgttaacctagagcagctttttggaaaacacattctgttcctttcttcctttctgacgcacaagaaccctaatagagcaatcagaggaggagctctagagagcaccagagacgccatcattgctaacagagaacatttaagcgactacctcgaggtaagggatgagttactcacgcttggggaTTAGAATGAACATGTGTAGGGATCcctagaggatcaatttttgggttattttggggtgtttat
>NC_016091.4|+|40018491-40018684|91-114
tctagagagcaccagagacgccaccattgctaacagagaacatttaagcgactacctcaaggtaagggatgagttactcacgcttggggaTTAGAATGAACATGTGTAGGGATCcctagaggatcaatttttgggttattttggggtgtttatgaatttaattatgttttcatgtttaatcgcggattgagtgt
>NC_016091.4|-|40140594-40141010|31-53
ttgtcgtgctaagtgttaaaaatggactttCGCTAAGCGAGACGAGCTCGCTAagcgagatctacagattataaatatgttcttcagcgtgaaaaacacaattttcactctctcctcctctacaaaacgccacccaaaccctaacacctctttctccaccacccacgagcatcggtggccgccgcaagccaccttttcttgtcgccgaacccccacaccaagaggaacactttaatcggagtggaatcctcaaaatcctcctcaaggattcggtggagaaaattcccctaatcctcaatttcatagcttctttgaggtaatcttgacttttaagcctttctcctagttagtttgagttcttcttagtatctcttgtgtgttgggtactataatagggtgtttttacatttcctttgt
>NC_016091.4|+|40181194-40181303|23-41
ttgaggtggcgcttagtttaggGGTGTTTGTGGTGATGGTGgtggtgggggtggtgggaatctgaggggtcttccatggagggttggagtgagagtgaagagcaatggag
>NC_016091.4|-|40341290-40341589|251-270
tgctcagagaatgtgcataaactcatttggaagaacatcatcacttgcttctagatcttatacattgttgtaatcaataatggtttaaagttcacagatcaaaagttgaacgagtttatgataggcctcagcatcaagcacagggtgacgtttgtaaaacaccctcaaacaaatggccaagccgaattggctagcaaagtaaatttggtggagctaaagaagtggttacacaatgctaaggaaagatgggTCAATGAGCTCCTTGAAGTCttatgggcatactgatgtactccccaattt
>NC_016091.4|-|40341300-40341395|56-76
caaagtaaatttggtggagctaaagaagtggttacacaatgctaaggaaagatggGTCAATGAGCTCCTTGAAGTCttatgggcatactgatgtac
>NC_016091.4|-|40540729-40540898|31-52
cttcggtgactatccgttcgcggacatgacAGATCTTTGCTTGGTACTAGATgtcgtcatccccccaaaattcacagtgcccgatttcgacaagtataaagggacgacttgtcctaagaaccatctcaagatgtattgtcgcaagatgggggcgcactctagggatgaaa
>NC_016091.4|+|40544281-40544468|81-99
tacctcatgcatacatttttaaacacactaaaagcatcaaagagttatatacacaagaacataaggaaaataaagggaaaCCAATAAAGGAGGATGTCAtgataaaacattgcacaagattattggcctaactctcaaaaaatagtccccagtggagtcgccaactgtcgcaacctacccttcggcgg
>NC_016091.4|-|40547065-40547239|122-145
aagatgcatctactttttggttgctcatcgcttagaactccgcactttaagttagcttgatttggagcaatttagagatgggtgacctcctgggatgctttttagaaagcatgtgagtggaGACAAAACACGTTGAAAAGTCTTGtgttgatctatagggatagtcaatgaacct
>NC_016091.4|+|40787143-40787335|142-163
gctttcttgtgccataaacgtttaggtcacatttctagagaaaggatgaaaagattaataaataatgaaattcttccttatctagtgatgcaatcctccctaggaagggaccaatcactagaaccatgagcaagaggctccAAGAAGATTGGGCTAGAGCTGCtgaagaaggccctagggttctcatgaacct
>NC_016091.4|-|41449330-41449453|23-43
cctgtaacaagagccaaagctcTGATTCTAGATGATGTGATCCttactaggagtggatcgcttgatacatgttacagagttttggatgacgcctcttccaaagagggaatataagtcaaggtag
>NC_016091.4|+|41650795-41650897|31-54
agtaataagtcaaactcaagccttgcctatTTAACTCAAGCCGAGCTCAAGTCTagtaaagcttggtttgatttgactcattttcatccctagaagtgacacg
>NC_016091.4|-|42266065-42266336|194-215
gacctcccagaaaagtatggagtcagcaccacttttaacatttctgatttaactccttttgcaggtggagctgatattgaggaggaggaactaacagatttgaggtcaaatcctcttcaaggggaaggggatgatgtaatcctccctaggaagggaccaatcacaagaaccatgagcaagaggctccaagaagATTGGGCTAGAGCTGCTGAAGAaggccctagggttctcatgaaccttagggtagatttctgagcccatgggccaaggtt
>NC_016091.4|-|42273478-42273666|31-52
caagaaccatgagcaagaggctccaagaagATTGGGCTAGAGCTGCTGAAGAaggccctagggttctcatgaaccttagggtagatttctgagcccatgggccaaggttgggtccaattatctttgtacatattagactaggatgtcattatatttggtccttgtatatagggctccatattgtaggta
>NC_016091.4|-|4232097-4232259|31-54
ttacgttttaacaaaacttgtgtcttatttGACAGACACTTCATTCAAAGAAGAagaagaagaagcaagccaagcagcaacacctgcttcattatgggtgcctcaggaaaatgggtaaaggcattaatcggactcaagaaaccagacaaagacgaccatgtga
>NC_016091.4|-|42444940-42445034|56-75
tttgttcttcaccttgatacgtcgggactgctcgtctgatatgtaattttctgtcTGGTTCCTCATTCCAAACATgttctgaaacatgcttgggt
>NC_016091.4|-|42447061-42447159|21-44
tacaacaacaaaattacacaGAGACATGAAAATCAGTCATTATGgtgtccgtgatgtcgtgaggatgtgccacatggtcaatcctatcttcgcgcttga
>NC_016091.4|+|42717824-42717953|30-50
tcagtgatgatctcagatgccgctaaaagCAACAGAGACAAATGTGTATGagttcttttcaaaagctggcaaggtcagttgcttttaaatttgatatacttttgtcattggaactgtgatgacttgccta
>NC_016091.4|+|42729611-42729712|28-46
attgtcgagccaagccccgaggatactACAGAAAAGGAGGATGCAAggaaagattctttcaacaatcaaaggactaatttgcaactaggagaaaacctgaat
>NC_016091.4|+|42869106-42869411|253-276
ttcttcattattaacgtttattttttctcggaaatgcattgtacgccatttttgttggctgtgtttctctcattttctgtttttcttacggcattgtctccggttcgtgggttcgttgtgaacggttaggtgcgatgaaggtgaaggtactggtgttgagcgttgtggtggtcgtcgacggcatacgaggtacgcagaaggtggtgtctctgtcggggacgtatggatcagttacgaatcaaattgatccgtAAGTCTCTTACGGATCAAGTTGATccgtaagtctcttacggatcaagttgatcc
>NC_016091.4|+|42869185-42869406|174-197
tttttcttacggcattgtctccggttcgtgggttcgttgtgaacggttaggtgcgatgaaggtgaaggtactggtgttgagcgttgtggtggtcgtcgacggcatacgaggtacgcagaaggtggtgtctctgtcggggacgtatggatcagttacgaatcaaattgatccgtAAGTCTCTTACGGATCAAGTTGATccgtaagtctcttacggatcaagtt
>NC_016091.4|-|42869198-42869398|31-54
ccgtaagagacttacggatcaacttgatccGTAAGAGACTTACGGATCAATTTGattcgtaactgatccatacgtccccgacagagacaccaccttctgcgtacctcgtatgccgtcgacgaccaccacaacgctcaacaccagtaccttcaccttcatcgcacctaaccgttcacaacgaacccacgaaccggagacaat
>NC_016091.4|+|42869244-42869411|120-143
aggtgaaggtactggtgttgagcgttgtggtggtcgtcgacggcatacgaggtacgcagaaggtggtgtctctgtcggggacgtatggatcagttacgaatcaaattgatccgtaagtcTCTTACGGATCAAGTTGATCCGTAagtctcttacggatcaagttgatcc
>NC_016091.4|-|42869369-42869648|232-255
acattataacctaagaagtattgaacgcttcgaaacaatcaacatgcggttcattcgcaccacatgcttcttcattttgataatccatatccgcttcttcagacattatactttcatacattcactcatcttcgtccatctaaccaactcaaataaaaaatgaccatacaaacaaattaataatttttttaaaaaagggaaacttaattataaaatattaaaaaaatttacTCTTACGGATCAACTTGATCCGTAagagacttacggatcaacttgatcc
>NC_016091.4|+|43352126-43352364|60-80
taaagagggatgaataggtgttgtgggtgcttcggatggtccgtggcgacgatgggcagCAGCAGCGGCGGTGGAGGATGatccctctcttcttcgatggttctgccattagatgaagtttcagtggattcaattggtggaagtgaaagaggagtgaaaaagaggaagattgggctttacgggacgtgttttggtgaagatttgagtaagatacgaaggtttgaaattttagggatgga
>NC_016091.4|-|43867313-43867427|70-90
tcgtgtgaagaaagttattttatcctcgttgctaagccattctttgaccttgattgtagaaagcttggtTTCTTCTGAAAGACAAACAAAtttaccaagttaggcaacaatgaac
>NC_016091.4|+|44297213-44297380|115-138
agattgattaagggaccgagggtctcttaagctgtaaggattcctgaacacaaggaatgagttgtccatgtgtggttcagactttataaaatgattttacaaagagaaaggaaaATATTAAGTGGGTTGCTTAAGGACtggacataggcacaagggtgtggtcgaact
>NC_016091.4|+|44337457-44337621|122-142
agcattggtgtttgatttattcaggggatggcaatatctctatccgtatcagttatgttgcctaaccttgaagagccttgtttagttgccacggtggtagggtgaactagtcagaggttaaGGTGTTGTTTGTTTTGGTCAAgtcgttgaggttcgttggagatg
>NC_016091.4|+|44678981-44679144|101-124
taagcaacgatgacaaattatttacatacatgacgtcgctcatgaaattaagagggatataaaacaggatcaagtgggagctgacctatgaagcaccgacACGAACACCGGACACGACACGGATacaaacacgtgaacacctgtaatgtccaaaatatagaacg
>NC_016091.4|+|44722605-44722738|26-46
gatggtccgtggcggcgatgggcagCAGCAGCGGCGGTGGAGGATGatccctttctcttcttcgatggttctgccatttgatgaagtttcagtggatttcaatcggtggaagtgaaagaggagtgaaaaagcgg
>NC_016091.4|+|44768010-44768229|161-181
ctcgaacttgccgcgggcggcgcggacggtgagggggcggcgcggggaggtggtggtagtggtggaggagggggtgcggcggaggacggtggtggggtggaggaaggaggaggagagaggggatagtttgtgggtgttggtggaggaacggaagggtgtgGAGATAAGGGAAGAAGATGAAgcatgggggaatagtataagtttggaggaagcagatgca
>NC_016091.4|+|44838760-44838861|59-77
atctactaccgacaatcattcatagatacaagtcaacaatatttttttcaatctctacAATTGAAAAATAATAATGAtgtttatacattgttaacatagaat
>NC_016091.4|-|45159238-45159511|27-45
acaaaataaattaatgattcgacaacTTATAAAAATAATAATTAAaattatgacaaatttaaataataacaaatacttaacaaataagtttaattaaaaattttacatacctctccattccatacgatgactgcaacatggtcaccatagtcagccagcactgatgggtcacacggcccacctgaaaatccctcagcatcatcaacagcttcttcagcatgtgcatgtacgtcttctgtcaccacaggatcatcctcagcaataggggcagctt
>NC_016091.4|-|45314361-45314607|31-53
atcaaaacatgacacatgacagtcatcatcTAATAAGAATGTGACACGTGGCAgttaacatcacttgttaacggtcaacgttcaattgtggcctgggggaccaacagtgcaagattttacaaaatagggagaccaaattcgtgaattaaattattgggggaccaaattcaaaattgaagataaactgagaaaccaaatttacaattttgttttttttttaatgattgcactagatttgaaattatga
>NC_016091.4|+|45314546-45314703|105-128
gatgttaactgccacgtgtcacattcttattagatgatgactgtcatgtgtcatgttttgattagatgtcaactccatgaaagatgaaatgcattgttgttttcATTGTCCAATCAGAACATGACACGtgacagtcatcatctaataaaaacgtgaca
>NC_016091.4|-|45380939-45381130|46-69
cccagtaatttaattcacgaatttggtctcctttcatggagttgaCATCCAATCAAAACATGACATGTGgtagtcatcatccaataagaacgtgacatgtggcagtcaacatcacttgttaacggtcaatgtctaactgtggcttgggggaccaacattgcacgattttacaaaataaaagatcaaatttgt
>NC_016091.4|-|45437797-45437930|31-49
tcatctgggtgggtatggtggtgttggcggTTGTGGTGATGTCTGGGGAggaaggaggtgacggtgcagtgatggtgaaacagatctgaagaaggatggagatggtggctgcgaaggtgcttagggaaccagat
>NC_016091.4|-|45594447-45594559|31-52
aaccaaaaaacaaagactttcatgtcgaggCTTCTATTAATCAAGGAAATCAaggttgtcaaaggaatcatcggtgttgtccccttaggggatagattaaggcataaaaaaga
>NC_016091.4|+|46175573-46175725|111-131
gtgctgtaatgtagaggtgtcctccctctagaatcaatagcatttatgtctgcaccatactgtaggagcagctctaccattgcagaatcactaattatgcatgccaggtgAAGCACACTAGAACCATCTTGtatatcctctacttgtggagtc
>NC_016091.4|-|46184967-46185101|31-50
ccttttgtacagccacggttttcttctcatTTCCAAACATCATCTAACACacatggctgcttgaaaaaaaacacttgaaatgattttgaagttgctccattgaaaacatacttctgcaacgcttcaatctcaaaa
>NC_016091.4|+|4633898-4634059|113-133
caaactcgtgttgtaggcaacatgatcggagactgagttccgaactcgaagatgcacttgcgacttcgagctgccacttccactgcaaacccattgaccccacgcgctcaccTCATCCACTCTCTCCCTCAATgcttctccatcctccgccaggccatcgcc
>NC_016091.4|+|46898708-46898814|59-82
aaaatatagaacgtaatacgagtgtcgtgtcggtatcggacactgacacggacggatgTCGGACACCGAACACGACAAGGGActagagtgtccatgtttcatagcct
>NC_016091.4|-|47233797-47233968|40-58
cactagtttgtgagagtgtccaagcatgtgacatacctcTTCTGTTTGTGGTGATGCTattgaatctatgatatggcaaagactagtcttaaccgagctagttcccttttcaaatagtagcaaaaaagttgctagcttagactcatctttgatcatatttagaggctccaaa
>NC_016091.4|+|47690291-47690447|31-54
acaacaatgcatttcatttttcatggagttGACATCCAATCAGAACATGACACTtgacaatcatcatccaataagaacgtgacacgtgacagtcaacatcacttgttaacggtcaacgactaattgtgatctaagagaccaacattacacgatttta
>NC_016091.4|-|4775396-4775558|33-53
gtcttatccacactcactttttgacctgagctTCTACAGAAAATATACAGGGTgttgctcaaaccttctgcctaatccaaagatgcttctgcaaataggaggaggtcatatgcaaaagaaaggtgagagatcttcggaccacttcttgatagttggattggtt
>NC_016091.4|+|47872331-47872482|23-46
gccaattgaaaagcataaatctATCTTAGAATGTGAGTTTGAGCTTaactcaaccccaaaagttagctcatggggtgagggttgtcccccacttatatactatatcttggcactatctctagccaatgtgagatttgaatttattccaatat
>NC_016091.4|+|47872363-47872598|192-211
gtgagtttgagcttaactcaaccccaaaagttagctcatggggtgagggttgtcccccacttatatactatatcttggcactatctctagccaatgtgagatttgaatttattccaatataccccctcacactcaagcacttttgggcttggtgcgtggataatatggtgggtgacccgttaatggatctaAGATAGGCTCTGATACCATCttataatgtaagttcgtgcttaact
>NC_016091.4|-|47941115-47941322|160-180
tcaaactcaaacgatactatattatatatatgtttggcctaatcaaattcacaattcatttttaatctgataggcgctgttggagttattgctggtttatatattgtgctttggggtatagccaaagagtcctctgagattaaacaagaggcaccgcaaTCAAACTTGCAAGATGATGAGataaggagtatgattgatttggaagaac
>NC_016091.4|+|48037660-48037805|93-116
aatcacttaagaattttatagttaagcgtgcttgacttacagtaattatggaatgagtgactttttgaaaagttttttgaaaaacatgtgagTGAAGACAAAGCATGTTGAAAAGTcccgtattggtttgtacgattagtcattga
>NC_016091.4|-|48397176-48397316|31-51
aaggacttacaatttgtgtattaatcagaaAACATAAATTAAAATACCTTTcaagtctaaacacatttcctgatccccagatggtgaatctgaaattataatccgtccaacagctcccatatcaccactcagatcaatgga
>NC_016091.4|-|48568438-48568607|115-135
ggaagggagccgcggcttcagccactccgagagcgactgcggggacgcgaagctgtggcggcgcggagggaggagggtgttgttgagattgttgtttttcgaggatttcgacgtTGTTGTGTTTGTGAGGGACATggcggggattttgaggaagcgacgcgggaaggggc
>NC_016091.4|-|4870961-4871102|31-52
caagaaccatgagcaagaggctccaagaagATTGGGCTAGAGCTGCTGAAGAaggccctagggttctcatgaaccttagggtagatttctgagcccatgggccaaggttgggtccaattatctttgtacatattagactagg
>NC_016091.4|-|4878520-4878810|240-261
cacattgcagctcattcagggatcattttcaagaagattcaaagggaaatcttaggctcattgacaaaaccctatacagtgactatgctaatgagctaatgaaacagtgtccagctggtgtccaaccatctgtaacagtgaacaatgatcctgaaacttcaaaggtctttgacaacatgatgcaatcctccctaggaagggaccaatcacaagaaccatgagcaagaggctccaagaagATTGGGCTAGAGCTGCTGAAGAaggccctagggttctcatgaaccttagggt
>NC_016091.4|+|49189751-49189979|72-92
cgccgccccgaattccggcgattcgaaagagggatgttggggtggctccaacttggggaacagtttccctaCGCCAAAGGAGATTTGCAAGGggctagacaaattcgttattggacaagagagggcaaagaaggtgtgcctcaaattctcaatttttatccttttttgacacttttgtttctgagttttggtgttgtttttgttgtccttatttgtggttccattgtgt
>NC_016091.4|+|49189797-49189926|26-46
tccaacttggggaacagtttccctaCGCCAAAGGAGATTTGCAAGGggctagacaaattcgttattggacaagagagggcaaagaaggtgtgcctcaaattctcaatttttatccttttttgacactttt
>NC_016091.4|+|49219518-49219730|170-191
cggcatgaaggagacaaaaactgcaccgtgttctttaattgcagtgaaggaaagaggtgttatcaaccaagttggtcatgctcgggggaaggggtgacaagggagttaatggatataagggcacaaaaggaattggtcaatatgaagcaggtgatttgcatatcatgttTTGCTGAAGATATTAAAAGAGGgtgtgcaaatgctctataacag
>NC_016091.4|+|49246452-49246727|26-46
ttttgttaaaaagcagaaactggttTTTGAAGGGAAGGAATTGGCTcgtaacagatcttgtatccgtgattatggtgttggtgatgggaatgttttgcacctggtgctgaggctttctgatctcaaagctattactgttaggactatgtgtggaaaggagtttgggctttatgttgagaagagtaggagtgtgggctatgtgaagcagcagattgcaaaaaaagggcaagggttcttggatcacaaggatcaagaactgatatgtgagggtgagga
>NC_016091.4|+|49319466-49319668|23-46
ttgtgtttaaacactaaagataTTCTTAGAACGTGAGTTTGGGCCTaactcaatcccaaaagctagctgatggggtgagagttgcttcccacttatatattctattgtggccctatctctagccaacatgggacttgagtttttctcaacacacctaggcactattgggcttggtgtgtggataatatggtggttgacccgtt
>NC_016091.4|+|49678572-49678699|29-49
aaacatccgtgattaatttgtgagcaccATCTTTTAAAGAAATTAAAATggtaccttttccttggatttgcaccttggaagaatctccaaaagaaacatttcctttcaccttctcatcaagttccaca
>NC_016091.4|-|49900476-49900621|30-53
ttcatctttcatggaattgacatccaattAGAACATGACACGTGGTAGTCATCatccaataagaacgtgacacgtgacagtcaacgtcacttgctaacaatcaacgtccaattattgtctaaagaccaacattgcacgattttaca
>NC_016091.4|-|49900496-49900630|31-54
acaatgcatttcatctttcatggaattgacATCCAATTAGAACATGACACGTGGtagtcatcatccaataagaacgtgacacgtgacagtcaacgtcacttgctaacaatcaacgtccaattattgtctaaagac
>NC_016091.4|-|49978883-49979121|160-180
gaagtaactttaaccaggatttaatgttcgcaagaacttttgggggttcacctatgggctagttgagcaaaatcatcctctgattcatcatcttcgtggtttacatttacaagtggtagaactgaagtttctgcttctctggcaccagaatcagcagttCCTTTCACAATGTCATCATGTcgacagagtactcgctgaaggctgtcattcagtgccaatccctgacctaaaagttgctc
>NC_016091.4|+|50126247-50126475|31-49
attctgcctcttcagcttctaataaaaaatTATAGAAAAATAATAATGAataatatgcatgaaacatggtataccaggtgcagttagtttcatcaattcggtctgcaagcacagctggaattcgccgccacttgtgacaatcatcacaacgcacccatgcattacggggtgatagaatttgctccccaaaaccaacaccagacagcatgtccaaattagatacattgac
>NC_016091.4|-|50252181-50252353|31-51
ccgagtagacactaaattttttctttaaaaATAATTTTTAAAATAGGCCCAtttcttttaagcaacccaaagaccccatttcttggtgttcttctctccctctgaacacgcgccttctccttcgaaacccttctccacagcaagaaaccgattcccgccaaagaagcgctttt
>NC_016091.4|-|50442740-50443021|232-252
actgatggattgaggaatatgtcaaaaaatctatctgcagaggttgtgaatgtaagtgccaaagaagatttggtcaagcaacatgccaaagtcgctgaagaagctattgcaggtgcataatatgttttcaatgatcagtgcatattccctccatagctttctagtttctagattttgcaataacacaggttatactctattaattggttacctctctgttcttccttatatATGTTGTGTCGTGAAGCTTGTgtctaaataaattcatccgactgtggatca
>NC_016091.4|-|5064021-5064186|113-136
aactattacgtgtcacgttcttattggatgaagactgtcacgtctcatgtgtgtcatgttctgattagttaataaaaataacaatgcatttcatcttttatggagttgacatCCAATCAGAACATGACACACATGAcacatgtcatacaataagaacgtgacaacc
>NC_016091.4|-|50997192-50997309|71-91
gacaccccgaaaccaatgacaggaacatattcacgcataagctgcatgactcagcacctttgttccatgtTGGAACTGAAACAAGTTCAAGccattatcaccaaagcaggccttcact
>NC_016091.4|+|51168182-51168458|229-252
gcatatacatatcttagaatacgagtttggacctaagtcaatccccaaagctagctcatagggtgagggttgcccttcacttatatactctatcttgactttatctctagccaatgtgggacttggatttttcccaatacaccctctcacgcccagtacttatggacttggtgcgtgaataatacggtgggtaacccattgaatgaatcttaaatatgctctaataccATCTTAGAATGTGAGTTTCAACCTaactcaacgtcaaaagctaactcag
>NC_016091.4|+|5131386-5131572|141-164
ctctaccttggtcttatctttagccaatgtggcacttggatttttcctaatactccccctcactaacaacacttttgggcttggtgcgtgaataatatggtgagtggcccgttagtggatataggataggctccgataccATCTTAGAATGTGGGTTTGAGCCTaacccaaccccaaaagctagtcc
>NC_016091.4|+|5319987-5320124|31-51
cggccgccgaatccggcgatttgaagggtgATGCGGCGGCGGTGGAGGGAGgaagcgacgggcttatgaactggcagaatgcgaggctgaaggcggagattctagcgcatcctctgtacgaacagcttctgtcggcac
>NC_016091.4|+|580179-580380|134-154
tatgatattcccatggaaatgaaaattttgttgaatccctcccatgttatgtagactccctccccccatctgacgtattactgcttttgacgacgcttgaggcgtgtcccttatgtgctctatagcgcagtagTTTTGCTTCTTTTCCCTGTTAtctaaaaataattagttgaacccttcaatatagtgcccgtcacgaata
>NC_016091.4|+|5808550-5808663|63-84
gaagaacttggtggagaggctcgtcaagattgcagaacaagacaatgagaagttcttgttcaAGTTAAGGGATCGCATTGATAGgtaagctactaacatgtgtgtgcgcatgca
>NC_016091.4|+|5808571-5808728|41-62
cgtcaagattgcagaacaagacaatgagaagttcttgttcAAGTTAAGGGATCGCATTGATAggtaagctactaacatgtgtgtgcgcatgcatgtgcacatgtgtgtgttttagttttgagctcttaaacttgttgaagaaaattatggatctttta
>NC_016091.4|-|60778-61025|31-54
caattcatttcatctttcgtggagttgacaTCCAATCAGAACATGACACGTGACagttatcatccaataagaatctgacacgtggcagtcaacatcacttgttaacggtcaacatccaattgtggcctggaggaccaacattgtacgattttacaaaatagggggaccaaatttgtgaattaaattactaggggaccaaatccgaaactggagataaactgagggaccaaatttgcaattttgcctaa
>NC_016091.4|-|6136523-6136712|81-100
tcgagcgtgaagtttgcaggactggacatctgtgagtggtccgatagcgggtggcatgatagaacaaaagatcgctagaaTAGGCTCTGATACCATCTTGaaagggtttactgtaatgagaggagaatttttcaaacatttactttaaatgaatggttaagatgttctagcaattgcatccatgtatgat
>NC_016091.4|+|6241880-6242126|189-208
ttgcctctggttcacagaacagttccagtatgtatgaggttcaacatgatacttctcagccgggtgtagaattaggtttgccagccacaccaactagcattgctaagcaaaagggaagaagaattacaaccagatacaacagaaggggcaggagcaagggtgtcaaatgatgcctgttgtattatgtaTGTTAAATTGTAAGTCACTGttagcttagaaagtagggattctgccaggtcatttgttg
>NC_016091.4|-|626962-627150|128-148
cagaggaagacgttaaaggacagagaaagttgaaggtaatttcattgagtcgtgaaacattaatttctacaagaatatctgaccgtatgtgtttgttggaaagaagaaaaaagagggagagtgaaagGGATGGTGTTGTTTGTTTTGGgaccattgctccgtgtaactaacgatttatggtcttgtttc
>NC_016091.4|-|6505701-6505890|140-160
catccaccatgtgctacgtatgcacctttgcgccaccgtgtgccaccttctcacgttaacttggggtcgccatgtgaaagcatagggaaggttcgaatgacaacaattttggtgtagttgaagagaatgactttgttatTGGTGAAGATGAAGAGGGTAGagtccacattgaggaggaggtggttggtgg
>NC_016091.4|-|6845829-6845991|110-133
ttaacaaatggcgttgactgtcacgtgtcacgttcttattggatgatgattgtcacgtgtcatgttttgattggatgtcaattccataaaagatgaaatgcattgttatTTTCATTGACCAATCAAAACATGAaacgtgactgtcatcatccaataaggatgt
>NC_016091.4|+|6845890-6846065|31-54
tgcatttcatcttttatggaattgacatccAATCAAAACATGACACGTGACAATcatcatccaataagaacgtgacacgtgacagtcaacgccatttgttaacggtcaacatccaattgtagcctggggaaccaacattgcacgattttataaaataggaggacccaattcgtgaa
>NC_016091.4|+|6969772-6969932|122-140
tgtggcaacgactagcctttcaatttcaggagcagacctctcaaatttctgaaccttccttccatgggaggatagtttcaattcaagacgttcctacaaaaaaaattaaatgattcaacaaCTTATAAAAATAATAATAAatatcatgaaaaatttaaata
>NC_016091.4|-|6988554-6988686|24-47
cggatcaagttaatccgtaacaaTCTTCCGGATCAAGTTGATCCGTAagctttttacggatcaacttgatccggaagccatccgtacgtccgcgacgcacaaacgccatctgcgtaccttgtttgccgccacc
>NC_016091.4|+|7028758-7028931|123-144
aataattccaattatggcgaaaggtttggttgctgcaacccctaatgtaactagttctcctgtacctggagccttctgtgatagtacaaaaaattatttgagagcgagcaaaaaatttagagTGCTAAAATTATTGATTTGTTAatacacatataaagaaaaacctttggatga
>NC_016091.4|-|710192-710324|80-103
attggatgatgactgttacgtgttatgtcctgattagatgtcaattccatgaaagatgaaatgaattgttattttcattAACCAATCAGAACATAACACGTGGcaatcactatccaataataataataataat
>NC_016091.4|-|710193-710424|179-202
aattcacaaatttggtcctcctattttgtacaatcgtgcaatgttggtccctcaggccacaattgaacgtttacagttgattgtcacgtgttacgtttttattggatgatgactgttacgtgttatgtcctgattagatgtcaattccatgaaagatgaaatgaattgttattttcatTAACCAATCAGAACATAACACGTGgcaatcactatccaataataataataataa
>NC_016091.4|-|710199-710295|51-74
ctgattagatgtcaattccatgaaagatgaaatgaattgttattttcattAACCAATCAGAACATAACACGTGGcaatcactatccaataataataa
>NC_016091.4|-|727222-727418|149-167
aactgcagaatagggttaccttgaggcgaacaaccaagggctcatctttgggcatttcatcatctggttttggtgcatccaaaagctgttccttgggaacaatattactttcaacgtcattaattttgggattatttatgtgctctgcACCATCATTTTTTTTATCGatgtttgattctgggacagcacccccttct
>NC_016091.4|+|7445977-7446241|26-49
tattgtccagtcaaggagttgtcaaATACCCTGAGAACAATCAAATTACtagcctcaagtaacgaagttgccacagttatatcttccccgccatctatgagcatttttgagttccacatcaagaacatttttacagacatacgtagagcaccatatacctttttcataaaatttcaagagtaaagcatcagaaaatgacattgtacagtgactattagcagtataaaaaaatgagagcagcctatgtatgatatgctactttatg
>NC_016091.4|+|7553138-7553276|88-107
tttttcttttcagtggtcgtaatataaagaaccgtcacaaatccacgcaacaacatgatgaacgattggagataggttcagtcctccATACATTCCAAACATCATTGttaatacccatattgtgcggcaattacgattc
>NC_016091.4|+|756894-757089|143-166
caagtcacaattgaactttgaccgttaataagttaataagtgatgctgacgatcacgtgtcacgtttttattagatgatgactgctacgtgtcatgttctaattaatcaatgaaaacaacaattcatttcttttatggagttGACATCCAATCAGAACATGACACGtgacagtcatcatccaataagaacgtgaca
>NC_016091.4|-|7627552-7627793|60-83
aagtcttacggatgaacttgatctgtaagactaatacggatcaggttgatccgtataagTCTTACGGATCAACTTGATCCGTAtgatttacgaaacaccccactcacgcacacccaacataaatgcgtacctcgtatgtcgccgacgacaaatcaaccaccgcaacaatgaacaccggccccttcaccttcacccaagatcacctatctcaagaaaaaaccacatggacaagagaaacgaaa
>NC_016091.4|-|7675005-7675156|31-51
caccaacaatgtcaagtaacaacaacatgtACTTGTTTGTTTTGTAGGTACtatctgtgagaaataccaaattacaagcattggataatttaacaacatcaggattactccaaaatatatcatgtacaacatcttcatccttcaatctatgc
>NC_016091.4|+|7807500-7807681|132-152
tggagaatatataatataatattaccagcgggggagagattgtagaggacgtgggtgaatttgagcgcactgtcactgacatcaaacgccgttgaagcaaagtaatgtggttgcggatggtgatgaacatgTGTCCCCTTCTCTGCCTTAGTggctgggtctcctttcaccaccttaggccc
>NC_016091.4|-|7818892-7819041|97-120
aaatttaaaaatcaaaaaaataaattaactcacggaagaagtttcttccgctgttgttattttcaactgcggaagaaccttcttctgtggattcctGCGGAAGAAGTTCTTCCGCGAGATggcacggaagaagttcttccgcaagaattc
>NC_016091.4|+|8070302-8070479|130-148
ctaatcttcgcctacagcccgccattgccaggctccatgttgggcactgtcgcaagttagggtttcttcctctctcctggacttggggaatgaaagcacaagtgaagaagaaatgaaaaacggtttcatTTTATAAAAATAATAATAAatataatgagagttaaaaatcactataatt
>NC_016091.4|+|8568060-8568274|23-46
atctaggttaggttctgatactATCTTAAAATGTGAGTTTGGGCTCaactcaattctaaaagttagctcatagggttatggttgcccccacttatatactctatcttggcactatctctagtcaatgtgggacttggattttttccaatagagatgaattgaatgaaatagaggtgttacttgggatggaaggtgtggattaggtgcaagtgaag
>NC_016091.4|-|8568233-8568390|39-57
tgttcttttaaatgaactaagttttccttacccaacttTGTTTCCTGAACCATCATTaatcacttctgatgtttctgacactacatccacccttactgttttatcaaatactcaaccttcacttgcacctaatccacaccttccatcccaagtaacac
>NC_016091.4|+|8718805-8718948|30-51
gaggctaaccaagttgaagaggggagacaTCATGACAGAAGAAATCCTGATagacaagcacgaagatgggaacgcccatgcggcacatcctcatgtcatcatggacatcatgacgattgattttcaattaactatttaaatatt
>NC_016091.4|+|8810213-8810341|87-105
actgaaaacagaaaacggtgatgaaaatatgtttggttggatttctgaaaacattttcaatgaaaatgaaaataggaaacaaccagAAAATAAAAATAATAAATTctaattttcagttgagaacagaaa
>NC_016091.4|-|8877524-8877673|30-51
tttaattgtgattatttgtatttttatttTCTTTATTATTGTAACTAATTTttttgataatgttttttatagtcttgggtgtttgtgcatttgtccactgttgtctatttcgagcctaagactggtgctttggatgacctagtagccaac
>NC_016091.4|-|8927667-8927864|31-54
ccttttacggatcaagttgatccgtaagccTTTTACGGATCAAGTTGATTCGTAtgcttaatatcaacatagggatcaacttgatctgtatcaaccttacggatcaacttaatccgtatgatttacggatcgccctcgcgcacacctagcacaaatgcgtacctcgtatgccgtccccgacgaaccaaccaccgcaac
>NC_016091.4|-|8927754-8927922|34-57
gacccattcagtgatggaggagactagtatagcCTTACGGATCAAGTTGATCCATAAgccttttacggatcaagttgatccgtaagccttttacggatcaagttgattcgtatgcttaatatcaacatagggatcaacttgatctgtatcaaccttacggatcaactta
>NC_016091.4|-|8927765-8927914|26-49
cagtgatggaggagactagtatagcCTTACGGATCAAGTTGATCCATAAgccttttacggatcaagttgatccgtaagccttttacggatcaagttgattcgtatgcttaatatcaacatagggatcaacttgatctgtatcaaccttac
>NC_016091.4|+|9547373-9547641|96-119
atttaattcacaaatttagtctccctattttgtaaaatcgtgcgatgttggtcctcagggcacaattggacgttgaccgttaacaagtgatgttgACTGTCACGTGTCATGTTCTTATTgaatgataattgtcacatgtcatgttctgattgataaatgaaaacaacaattcatttcatcttttatggagttgacatccaatcagaacatggcacgtaacagtcatcatccaataagaatgtgacacttgaccatcaatgtcacttatt
>NC_016091.4|+|9547451-9547622|120-143
gttaacaagtgatgttgactgtcacgtgtcatgttcttattgaatgataattgtcacatgtcatgttctgattgataaatgaaaacaacaattcatttcatcttttatggagttgacatCCAATCAGAACATGGCACGTAACAgtcatcatccaataagaatgtgacacttg
>NC_016091.4|+|9547541-9547661|31-54
attcatttcatcttttatggagttgacatcCAATCAGAACATGGCACGTAACAGtcatcatccaataagaatgtgacacttgaccatcaatgtcacttattaatggtcaacgtccaattgt
>NC_016091.4|+|9681045-9681232|124-143
cccaaagtgtttttaactcagaataaaattcagtgacagagagggaaccttgcctgaggccatatatctcttgttgaagctcagaaattctgataaggtctccttgagagaatctctccttcaAATCATTCCAAACATCAACAgcatttccaaaaacactatgctctaaccgattgattctgatactg
>NC_016091.4|+|9851173-9851306|27-50
aatcaagttgatccgtattgttccgtAAAAGGCTTACGGATCAAGTTGATccgtatcaaccttacggatcaacatgattcgtacgatttacgaatcaccctcacacatccatcacaaatgcgaaaaaagcgtaa
>NC_016091.4|+|9925094-9925351|44-67
gatccgtatgctgaatatcaacatacagatcaacttgatccgtACCAGCCTTACGGATCAAGTTGATccatacgatttatggaccacccaaaaatgcacacctagcacaaatgcgtacctcgaatgccaccgccgacaaaccaaccaccgcaataatgaacaccggcaccttcaccttcaccgaagctcaccgatcgcaagagaaaaacacacccaagagagaaaacggaaaaaattaacgtttgcagcgaaaagcat
>NC_016091.4|+|9960123-9960281|97-120
aggagctctagagagcaccagagacgtcacaattgctaacagagaacatttaagcgactacattgaggtaagggatgagttactcacacttgaggaTTAGAATAAACATGTGTAGGGATCcctagatgatcaatttttgggttattttggagtgtttat
>NC_038241.2|-|10045798-10045938|25-45
ccgcgttcctttatgcgctccacaCACCATTTTCATCTTCAACTTacgaagatcccactggtatcttaagtaagttgactcaacaatcatcagtgacaatgtatctttcagagttcgaagctttggccaatcgcgtcatag
>NC_038241.2|-|10448971-10449147|44-67
aatgttgactgtcacgtgtcacgttcttattggatgatgactaTCACGTATCATGTTCTGATTGACCaatgacaacaacaatacatttcatcttccatggatttaactgtggaagcaatgtcttccaagattattttgatgatgccaaaagaatcaagagtcaagcaagtgtcaaag
>NC_038241.2|-|10855266-10855446|31-52
aatgtatttgatgttaacatcggtttttacAAAACCGATGTTAACTACATTCagttaacatcggttatccataaaaaaccgatgttgttgtgtttataagttaaaaaaaatagagatttcagaagctgcgcacgctcgaaaaccttgccctacctcttctctttgtcatcctcctgcctga
>NC_038241.2|+|10979813-10979999|132-155
ctgacgcacaagaaccctaacagagcaaccagaggaggagctctagagagcaccagagacgccaccattgctaacaaagaacatttaagcgactacatcgaggtaagggatgagttactcacacttggggaTTAGAATGAACATGTGTAGGGATCcctagaggatcaattttgggttattttggggt
>NC_038241.2|+|10983766-10984031|151-171
aaatatggagaggtttcttcccacaataaccagtgactctcatagttcgcaaattagctactccagttaatgcattcacaaaaattaaaggttctaaatcatgttcactaaccacattagcatcaatttcttgagatccaaagccctcctTTTCATCTTCAACTTCCAACAcatggatctaaaatctcttatgtgtaaggccatgtttaggtgtaaatggctcatcacaaaagtagcataggccctttgatcttctttcagtcatg
>NC_038241.2|-|11317382-11317577|138-161
ctctctgacatttgagaatcctatcagagcaatcagaggaaaaaattgaggaatctcaagaactttctagagatgtctctattgctgttggaagacacgtgagcccgcttagaggtaagggatgaacttatcgcaatTGGGGTTAGAATGAACATGTGTAGggatccttagaaatttaaattgggtttattttggg
>NC_038241.2|+|11379819-11379983|114-135
tccaccaccacttaccaccagtgatcgccacgagctgcctttgcttgtcgttggaccaccacatggagaagaaaattttaatcagagtggaatcttcaaaactcatttcgaggATTCGGTAGAGAACGAAACCTCcaatcctcccttcatggtttcttcgaggta
>NC_038241.2|-|11653380-11653570|140-161
caacctcacatcacaaccaatattcttgtccacagaaggaccacccccgacggcagaagaaagaaggaagctcgatctcatcgaggagagattgagagctgttgaaggctttggtgactatccgttcatggacatgacaGATCTTTGCTTGGTACCGGATGtcgtcatccccccaaaattcaaggtacatg
>NC_038241.2|+|11682515-11682670|105-126
ttctcttgcatctctggcccaatctacttggagtcttctatccaatgcccttgcggggtaggattgcatcagacgtggtggcaatgatgtaaataaatacaaccATTCTAAGATGGTTTTTACAAAactgtcttagattgctgccattttaagaca
>NC_038241.2|-|11812708-11812901|140-161
ccaccagctttcctgggcgagctgggcggcaagctcctcctccattttttctataaatggacattggagactgagggtgatgcaatcctccctaggaagggaccagtcactataaccatgagcaagaggctccaagaagATTGGGCTAGAGCTGCTGAAGAaggccctagggttctcatgaaccttagggtagg
>NC_038241.2|+|12092563-12092791|179-199
tcattgaagaaatctatgtctaggtacttagggtctaaaatgatcctagaagaaaattgagaaaggtaccatagacgctgatcatcggaagaaaacagagtggatgatcttggagatgacaaggaagaatggataggtgctgtgggtgcttcggatggtccgtggcggcgatgggcagTAGCAGCGGCGGTGGAGGATGacccctttctcttcttttatgattcttcca
>NC_038241.2|-|12119172-12119356|86-104
aagcaaaatctaactgatcgttcacgctataacctcggttaaaccaaaaaaagaaaaataataataaaataatcaaaatatcttgAAAAATAATAATGAAATAAtcaaaatatctttgaataaaataataaaacaaatcaatcgaacgtttttctttggaagtttccttggatcaattgactaat
>NC_038241.2|-|12183554-12183684|31-52
ctagagccatgagtaagaggctccaaaaagATTGGGCTAGAGCTGCTGAAGAaggccctagggttctcatgaaccttagggtagatttttgagcccatggaccaagattgggtccaattatctttgtacat
>NC_038241.2|-|13052691-13052821|24-45
catgagcaagaggctccaagaagATTGGGCTAGAGCTGCTGAAGAaggccctagggttctcatgaaccttagggtagatttctgagcccatgggccaaggttgggtccaattatctttgtacatattagac
>NC_038241.2|-|13361497-13361624|24-44
cgtggcggcgatgggcagcagcaGCGGCGGTGGAGGATGATCCCtttctcttcttcgatggctctgccatttgatgaatttttagtagatttaagtcggtggaagtgaaagaagagtgaaaaagagga
>NC_038241.2|-|13420844-13421015|121-142
gtgttgagggaaggatcccagagtatgatgaacctcaggatttgaggtcaaatcctttccaaggtggagggatgatgcaatcctaccccccaagggtattggatagaagactcctataggATTGGGCTAGAGCTGCTAAAGAaggccctggggttctcatgaacctaagggt
>NC_038241.2|+|13709633-13709766|27-48
cccacaagtattggatagaagactccAAGAAGATTGGGCTAGAGCTGCtaaagaagaccctagggttctcatgaaccttagggtagatttctaagcacatgggccaaggttgggtccactcttctttgtaaata
>NC_038241.2|-|14477516-14477685|121-141
aaatggggggtgcaaatagtaattttgaaatgggccttccagagtgtttttcgaagctggattgcttctggaggaagcaacccatctcgcctgggtgagctgggcggcaaccgcctccccCTTTTTCTTATAAAAAGGCAAaatggggctgttctaagggtccctgatct
>NC_038241.2|-|14702663-14702801|31-52
caactttgattttctgggtggatgacccaaCCTGGGTTGGTGACCCAGAAGAtgatgatgaatttttcttgatggttgactctagtacagccaacttgaaacctttgcttgaacttctgcctcccctcagggaggtccc
>NC_038241.2|-|14853999-14854147|31-51
catttcatcccaatcgaaggtcactttcccAAACCTCTGCATCCAGGCGGCtcctaagattaaatctgttgaatattgttttattttctggtatcttgctctgcttatagagagacagcagggttaggttatttgtgtgagcagtctct
>NC_038241.2|+|14967710-14967842|27-47
atatatcaccaaattcatgtatgagtTCTAGGACCTTTGAAGGTAAGgtctcaaatgtaggaattttggtcgtgctaagggatgtttcccttaataggagaaggtagaaagattgtttaagaaggagtgttct
>NC_038241.2|-|15215863-15216004|91-114
gtcacgttcttattggatgatgattgtcacgtgtcatgttctgattagatgtcaactccatgaaaggtgaaatgaattattgttttcattGACCAATTAGAACATGACACGTGGtagttaacatcacttgttaacggtcaac
>NC_038241.2|-|15215867-15216147|233-256
ccaatttatcttcagttttggatttggtcccccagtaacttaattcacaaatttggtccctctattttgtaaaatcgtgcaatgttggtcccccataccacaatttgacgttgaccgttaacaagtgatgttgactgccatgtgtcacgttcttattggatgatgattgtcacgtgtcatgttctgattagatgtcaactccatgaaaggtgaaatgaattattgttttcatTGACCAATTAGAACATGACACGTGgtagttaacatcacttgttaacggt
>NC_038241.2|+|15215954-15216162|35-57
catctaatcagaacatgacacgtgacaatcatcaTCCAATAAGAACGTGACACATGGcagtcaacatcacttgttaacggtcaacgtcaaattgtggtatgggggaccaacattgcacgattttacaaaatagagggaccaaatttgtgaattaagttactgggggaccaaatccaaaactgaagataaattgggggaccaaatttgca
>NC_038241.2|+|15350039-15350169|87-107
caaggaaacaggcaaagtgtcattcattgtctttcttggacgacatcaaaggatatggtgcttccttccctgaacacgagacaaccTCCTTCTTCTTTTCCCTAGCCaactcactttttgtcttctttact
>NC_038241.2|-|15350519-15350786|47-67
ggttgtagcatatgtggaggagcacatgagtctggctactgtatacCTCTTGATGATGCTGCAAAGGaggtgaattatatgggaaatcagcacagaccagggtttaatgcatgtggatttgtaggttaccagcaaggtgtcaattttaatcagaatcaagggcaatggaggtctcttcctgggaatcaattcaacaaggaccaatgaggaccatccaacaagcctcagaatcaagggcctagcctttatgagaggaccaccaagctgg
>NC_038241.2|-|15350638-15350770|31-51
gaggagcacatgagtctggctactgtatacCTCTTGATGATGCTGCAAAGGaggtgaattatatgggaaatcagcacagaccagggtttaatgcatgtggatttgtaggttaccagcaaggtgtcaattttaa
>NC_038241.2|-|15350652-15350770|31-51
gaggagcacatgagtctggctactgtatacCTCTTGATGATGCTGCAAAGGaggtgaattatatgggaaatcagcacagaccagggtttaatgcatgtggatttgtaggttaccagcaa
>NC_038241.2|-|15350690-15350848|109-129
gtaagctgccaacccaattgcaagcaactcaaccttcacattcagcagttatgcaggttgaaggttgtagcatatgtggaggagcacatgagtctggctactgtatacCTCTTGATGATGCTGCAAAGGaggtgaattatatgggaaatcagcacagac
>NC_038241.2|-|15892000-15892179|130-150
aatcttgtcctttaagacactgcactcttcagttgagtgtcctcggtcgtggtgataccgataacatttggaaaaatcaaccttgggcggagtgttggccctttttggcatgactagaatttcggtgacCAAGGCTTGATCCAAGATGTGagatatgcttgtgtaacaccccaagttttg
>NC_038241.2|-|16006718-16006892|125-145
cttgaataaagctttgagacacatgtgatcctttggcatcatcaaaacatcagcttgatcctttgtctacacacgaagcaaggaggcttgtgtggcggctggccagctatgaatcttgagtggtATTTAGAATTTGGCCTCTGGTaatcgattaccaagggtgtgtaatcaatta
>NC_038241.2|+|16167362-16167473|31-51
ctatagaaaatatgtagttgtgcagcctcaTCAAAACTATGGTTTGGACATctccgcaacaaagatttgaatctctgccatgtttgacagagaggctcatcagacccttggg
>NC_038241.2|+|1629726-1629910|130-150
tggtacctatgcggatgcacgttgtgcggtttcagcgacaggcaaaggtgaagcaataatacgtgggacagtggcaagagatgtggctgctctgatggagtttaagggtctttctctcgtggaagctgcTAATTGTGTTGTACATGAGCGcacaccaaaaggcactgttggtttggttgctgtgt
>NC_038241.2|-|16472056-16472245|90-110
ggcctttcagactattttttgaagctaggttgcttctggaggaagcaacccagctcgcctgggcgagctggacggcaatctcctccccaTTTTTCTTATAAAAAGGAAAAatggggttgttctaagggtccctaatccccctagtgatgtatttcagctgtttttggtgaaaaaaattgtttctgtgaag
>NC_038241.2|-|16492684-16492920|31-49
gtaccatgttgggatcataaacccatttctATATAAAAATAATAATAATaataataacaaaatgattgagcatggtacctaatgcatggttaactaggaaatgatgtctcttcgggcatctcaatctcataattacattttccatgcatagcatgcgtattcccgagtctttcatccctatgaaatgttgttgaagtattggcgatcaaaattgccattccctgggttatggggttg
>NC_038241.2|-|16650947-16651110|118-139
ggctcgaaatagggcactaaatttggtgaggagggcttgaattgaaggaggtaagtgatgcaatcctccctaggaagggaccaatcactagaaccatgagcaagaggctccaagaagATTGGGCTAGAGCTGCTGAAGAaggccctagggttctcatgaacctt
>NC_038241.2|-|16668326-16668474|100-120
ggcaacaaacatgagctgtttgattgttcttacatagaattgtacaagtattgggtgttggggtttctctaagcatgaggatgtgcaaaactctagaacATAGTGTGTTTAGTCATGCAAtttagtccttttacttagattatataagc
>NC_038241.2|-|16863434-16863604|115-136
ttctccatcacccacaattagccaccacaaaccgccgttgttctccattgcaaccccacactaagaggaacccttcgaccgaagcggaatcttccaacttggttcgcggtttctGTAGAGAACGAAACCCTAGTCTaacctttcattttccttcgaggtaaccatggttct
>NC_038241.2|+|1757919-1758052|81-104
attctatatttaagtgtgcttagcttgaagtagttatgggatgggtgaccttctggaaagtttcccataaaatgtgtgagTGAAAACAAAACATGTTGAAAAGTctcgtgttggtttgtgaggatagttattga
>NC_038241.2|+|1757974-1758123|26-49
gaaagtttcccataaaatgtgtgagTGAAAACAAAACATGTTGAAAAGTctcgtgttggtttgtgaggatagttattgatcctggaagcagatagagctgattttcaaggtctcggaaagagttacctatggagggttctgaccggtgaa
>NC_038241.2|+|17657466-17657630|26-46
cacaattatattttgaagggtcatgACTTTTGAATTTGACTTTCAGgagttttgttgttggtaaccgattacagacatatggtaatcgattacatgttcaaaattcaaattcaaaacccttttcaatagctatttctcaaacttcccttctggtaatcgattaca
>NC_038241.2|-|18530936-18531083|98-118
gcccacttgggccttccaggaagttctctagaaggcgattccttctggaggaagcaacctagctcgcttgggcgagctgggtggcaagctcctccctTATTTTCTTATAAAAAGGGGGaggagggaagaacaaaaatgttcaaccctc
>NC_038241.2|-|18580006-18580163|31-52
caagggtattggatagaagactccaagaagATTGGGCTAGAGCTGCTAAAGAagaccctagggttctcatgaaccttagtgtagatttttgagcccaagggtcctggttggatccattcttctttgtaaatattagaataggttttttcttcttttgg
>NC_038241.2|-|18844444-18844584|33-54
aggtgggattgagagatgttgaaggctttggtGACTATCCATTCGCGGACATGAcaattctttgcttggtaccggacgtcgtcatccccccaaaattcaaggtacctgatttcgacaagtacaaagggacgacttgtccta
>NC_038241.2|-|19379185-19379391|153-173
aatattttccacaccaggtgtgtaattaatggtaagctgtgctctttaattgttgatggaggaagctgtaccaatgttgcaagttccacattagtgaccaaactgaatttggaaactaagccccatcctagaccatacaaacttcagtggctTGGTGAAGATGAAGAGTTAAAagtgactcaacaggttgaggtgtgtctcaccatt
>NC_038241.2|+|19618440-19618630|140-161
acaatttccaatgtcccaagcactttctacatcacccatatccatcagtagccacaacaaaccaccattgttctccgttgaaaccccacaccgagaggaacccttcaaccgaagcggaatcttccaacttgcctcgcggTTTTGGTAGAGAACGAAGCCATaatctaacctttcattttccttcgaggtga
>NC_038241.2|-|19819618-19819799|43-64
tccctaacttaatattaaattcaaaatagtccctatctttgcATGAGTGTTGCAAAATAGTCCTtccgttaaattttaaagtaacgccgttagtgaggtcaattttagtgccacatggactatccaacgtggcactaaaggatgacgtggcatgacacatgagcgtgcctcctaaaagatgc
>NC_038241.2|+|19988445-19988635|148-169
cattgcctcagcacaacctcacaacacaaccgatattcttgtccacggaaggaccacccctggaggccgaagaaagaaggaaactcgatctccttgaggagagattgggggctattgaaggctttggtggctatccattcgtggacaTGACGGATCTTTGCTTGGTATCggatgttgttattcccccaaaa
>NC_038241.2|+|20141461-20141592|25-46
ttggtgactatccgttcacgaacaTGACAGATCTTTGCTTGGTACCggacgtcatcatccccccaaaattcaaggtacctgatttcgacaaatataaagggatgatttgtcctaagaaccatctcaagatgt
>NC_038241.2|+|20901127-20901239|63-83
tcaaatataatctgcatgttctgaagcgtgatgtcgtgacatccggtacgacatctggcattGGTATCAGAATTTCAGTTATGaccatttgaatttctcaagagcttccgttg
>NC_038241.2|-|21019575-21019838|76-96
ttggagatgtcaaggaaggatgaataggtgctgtgggtgctccggatgggccgtggcggcgatgggcagcggcgaCGGCGGTGGAGGATGATCCCTttctcttctttgatggatctgccatttgatgaagtttatatggattttgatcggtggaagtgaaagaggagtgaaaaagaggaagattgggctttacgggacgtgatttggggaagaattgagtgagattcaaagatttgaagttttaggtatggaggaaaacgcgga
>NC_038241.2|-|21125628-21125809|28-46
acataagaaaaataaagggaaaccaacAAAGGAGGATGTCATGATAaaacatagcacaagattaaatggcctaactctcaaaaaatagtccctagtggagtcgccaactgtcgcaacctacccttcggtgggagggcgacgcatgactcgcgggtgcgtcttccaagaaaggaatacgcgca
>NC_038241.2|-|21281892-21282021|81-101
aatctcagacttatcaaggtaatccttgtggcgtctaccctgacttatcttccttcactggaagtggcgtcatccaaaatCTCCGTAGCCTGTATCAAGCGatctgctcctagtcaggatcacatcatct
>NC_038241.2|-|21985237-21985362|34-54
accttgagaagagggtcttatctcttgttggaaACTTGATGATGCTGCAGCAGTtgctaaataacgtgaaggcccggtttgccactgttgttgatcagccactgataatgaaagatcactcccaat
>NC_038241.2|-|21985288-21985413|86-105
tagggatcatgagggtctcatgagactgtggagcccatttttctgcagccaaccttgagaagagggtcttatctcttgttggaaaCTTGATGATGCTGCAGCAGTtgctaaataacgtgaaggccc
>NC_038241.2|-|21985288-21985450|122-142
ctagtacttggcgaggcagaaaattctctatttataatagggatcatgagggtctcatgagactgtggagcccatttttctgcagccaaccttgagaagagggtcttatctcttgttggaaACTTGATGATGCTGCAGCAGTtgctaaataacgtgaaggccc
>NC_038241.2|-|22025160-22025325|31-52
ccagagctatgagcaaaaggctccaaaaggATTGGGCTAGAGCTGCTGAAGAaggccctagggttctcatgaacctcagggtagatttctaagcccatgggccaaggttgggtccacttatctttgtacatattagattaggttttcagtattcttgggtcttgta
>NC_038241.2|-|22066535-22066812|31-51
cttattcttcatttctatctaatctcaactAATTCTTGATTCTAGATGAACaaaagcaaattgtgcaagttgtcaacaacaatgaaggtgacatgtttttcctatatggatacggaggtacaagaaaaacatacatatggagaacattagcaagttcattgagggcaaaaaatcaaattatgattatggttgcttctagcggcatagcttctctgttgttgtcaggaggcaggactgcctattccaaatttaagatacctgtgccaatttttgaagac
>NC_038241.2|+|22124745-22125029|31-54
ttgaaaatggcaaaatcgcccctgctaattTCTCCCCTTACGGATCAAGTTGATccgtaaaagacttacggatcaacttgatccgtaagtcttaaaaattaacttacggatcaacttaatctgtaaggggtatttctgtctttttatggttagtgttgggtgcacctagcagcacttaagaatttgtttctagcaaataggttatagtttaggtttaaaaatctccctaggtttttattcatgttttcatattgattcatgtttttctttttgtatgcgtaagga
>NC_038241.2|-|22124780-22124937|105-128
ctagaaacaaattcttaagtgctgctaggtgcacccaacactaaccataaaaagacagaaataccccttacagattaagttgatccgtaagttaatttttaagaCTTACGGATCAAGTTGATCCGTAAgtcttttacggatcaacttgatccgtaagg
>NC_038241.2|-|22124781-22124948|115-138
taacctatttgctagaaacaaattcttaagtgctgctaggtgcacccaacactaaccataaaaagacagaaataccccttacagattaagttgatccgtaagttaatttttaagACTTACGGATCAAGTTGATCCGTAagtcttttacggatcaacttgatccgtaag
>NC_038241.2|-|22177782-22177948|123-146
ctattacaaaggaatgctgacttccatgtgtcacattgtgattggacgatgactgccacatgtcatgttctgattggatgttgactctatggacgatgaaaatgtattgttgttgtcaacatCCAATCAGAATATGACACATGACAgtcatcatccaatcagaatgt
>NC_038241.2|+|22177837-22178130|31-54
caacaatacattttcatcgtccatagagtcAACATCCAATCAGAACATGACATGtggcagtcatcgtccaatcacaatgtgacacatggaagtcagcattcctttgtaatagttagcatctaaattaggacttggggaccatatttacgggattgaacataattggaggactaaatgtgtcaataattttaaagaaggaccaaaatcaaaattaaagacaactaaggggaccaaaaatgtaattttgcctaaattttattttggcttccccgaaattttagtccaagttctgcc
>NC_038241.2|+|22396101-22396249|41-62
agagctgttgaaggctttggtgactagccgtttgcggacaTGACGGATCTTTGCTTGGTACTggacgtcgtaatccccccaaaattcaaggtacttgatttcgacaagtacaaagggacgacttgtcctaagaaccatctcaagatgta
>NC_038241.2|-|22906930-22907073|32-52
ctctctctagctactcctatccccaccaactTGCTTTTAAAGAAATTAATTTtcaacctggaagcaagctcaaaaaatataagaatggatttcaaggaaattaaacttttgaaagtgggtttagtgaaaaataaagtgtcatct
>NC_038241.2|-|23239553-23239798|195-216
ggacctcccagaagagtatggagtcagcaccacttttaacatttttgatttaattccttttgcaggtggagctgatattgagcaggaggagctaacagatttgaggtcaaatcctcttcgaggggaaggggatgatgcaatcctccctaggaagggaccagtcacaagaaccatgagcaagaggctccaagaagATTGGGCTAGAGCTGCTGAAGAaggccctagggttctcatgaacctcagggt
>NC_038241.2|-|23489185-23489334|100-120
atgaatttcataccccttttcaacaagttgtcccaaactcaaaatattgatttttagtttaggaacatagtaaacattcgtgattaatttgtgagcacaTCTTTTAAAGAAATTAAAATGgtacattttccttggatttgcaccttggaa
>NC_038241.2|-|23595047-23595222|125-146
aataacagaatgcacagattcaccagtaatggaatgctcaggatgatcaaaaggtataaaattgacgcaatcctccctaggaagggaccagtcactagaaccatgagcaagaggctccaagaagATTGGGCTAGAGCTGCTGAAGAaggccctagggttctcatgagccttagggt
>NC_038241.2|+|23806767-23806979|26-46
ttccttcactggaagtggcgtcatcGAAATCTCCGTAGCCTGTATCgaacgatccgctcctactcaggttcacatcacctatactcaccactccttttgcaagctatcaacagaaatgaggcccttcctcgaacaccagtattagtgtttgaccttattaccacggcaacaaatccaatgtcacaagccaccaatcgagcccaatgtaaaact
>NC_038241.2|-|24062157-24062321|26-46
ttgcgaaggtgcccaaatcataactTTGATGATGCTGCATATCTTCtatagtggtttgaaaccttaaaccaagatgatccttgatgccttagctggacactatgatgtccaagagtccggaggaagccattgtaatcattgactccatagcaactagtgattatc
>NC_038241.2|-|24062246-24062414|119-139
gatagtccccgaacgaaattagggtatgacacgacattttcccatggattagatgaacctctctgtgagacatgggagagattcaaagctttgttgcgaaggtgcccaaatcataactTTGATGATGCTGCATATCTTCtatagtggtttgaaaccttaaaccaagatg
>NC_038241.2|-|24062248-24062395|100-120
tagggtatgacacgacattttcccatggattagatgaacctctctgtgagacatgggagagattcaaagctttgttgcgaaggtgcccaaatcataactTTGATGATGCTGCATATCTTCtatagtggtttgaaaccttaaaccaaga
>NC_038241.2|+|24183810-24184001|81-102
ggagaagatgagtcaagaagaagctcaccaccataggaagccatggataagagcttgaaggtaggagaagaagaatggagGGAGAAGAAGAGAGAGAGCACAaaatttgtgcctcaaaagaggtctgaactttgaagtgtaattctcaaatgatcaaagttgaaaaaaatgtacacacatggcctctattta
>NC_038241.2|-|24241452-24241643|91-112
ggtcaaatcctcttcaaggggaaggggatgatgcaatcctccctaggaagggaccaatcactagaaccatgagcaagaggctccaagaagATTGGGCTAGAGCTGCTGAAGAaggccctagggttctcatgaaccttagggtagatttctgagcccatgggccaaggttgggtccatttatctttgtacata
>NC_038241.2|-|24248973-24249067|24-45
catgagcaagaggctccaagaagATTGGGCTAGAGCTGCTGAAGAaggccctagggttctcatgaaccttagggtagatttctgagcccatgggc
>NC_038241.2|-|24776934-24777085|99-122
cgtgcctcaaagtgattcaactcgtcgggttcccactgtagatctcattacaatactcgtcgcgcaaaaactcgtcgcccttaaagggtcttacaattGTGTGATTGTACAGTTCATAGCATacaactcaatacactcatctcaatacacat
>NC_038241.2|+|24839111-24839304|39-60
agcagttgaaggctttggtgattatccgttcgcagacaTAACAGATCTTTGCTTGGTACCggatgtcgtcatccccccaaaattcaaggtacctgatttcgacaagtacaaagggacgacttgtcctaagaaccatctcaagatgtattgtcgtaagatgggggcgcattctagggatgaaaagttgttaatgc
>NC_038241.2|-|25064630-25064799|30-51
ttcttttatcagatcaaactcacgtttttCCTCTTCTGAGAAGAACCATTGatagccctgaatttgtgccctcataaggctatattggtattgtgtattaccttgtacatcccagctttcgtattcatcatcgaataggcagggataatctctatgatcctctactaaga
>NC_038241.2|-|25145720-25145887|118-138
taccgtagacgctgatcattggatgaaaacaatgtggatgatcttggagatgataaagagggatgaataggtgttgtgggtgcttcagatggtccatggcggcgatgggcaatagcaGCGGCGGTGGAGGATGATCCCtttctcttctttgatgaagttttagtggat
>NC_038241.2|-|252269-252549|31-50
agggtgggtgcccatttaatggaactaggaTAGGCTCTGATACCATCTTAgaaggtagtttggggcctaactcaaccccaaaagctagctcatggggtgaggttgctccccacttatatattttatcttggttttatctctagccaatgtgggacttggatttttctcaatatatattataaatcttcccatgtactcttgccttttccttcttttaatcatttttgatggaacacatgctttaattatttcaattgtttgcttcaaataaaacatttata
>NC_038241.2|-|25232668-25232897|31-52
ctagaaccatgagcaagaggctccaagaagATTGGGCTAGAGCTGCAGAAGAaggccctagggttctcatgaacctcagggtagatttctgagcccatgggccaaggttgggtccaattatctttgtacatattagactaggatgtcattatatttggtacttgtatttagggctccatattgtaggtagggtaccctagaaatataggatttttttcagcccttgtatt
>NC_038241.2|-|25240274-25240447|130-151
aaggaaatgtgcaagatattcaaaagaggggaaaaatggtcattttggggacattttctagcccttgtgatgcaatcctccctaggaagggaccagtcactagaaccatgagcaagaggctccaagaagATTGGGCTAGAGCTGCTGAAGAaggccctagggttctcatgaacc
>NC_038241.2|+|25363869-25364092|174-194
ttttcgttcttaatacaaatttccattttctgcttctaattacgagttcattcttgcttcttcttctactttcatttacgtttctgtctcatttacgtttctgttcatttacgtttctgcttcatgtttcatttgcgttttctgtttgaatccatggaaggctagattttctgGTGTTGTGATGAGAATCATGAaactggccaaatacaggctaaaggcccaag
>NC_038241.2|-|25493544-25493671|26-44
gtaagcctacacattgttgtttgatTGAAGAAAAGGAGGATGGTaagccttggtacttcgatatcaaatgatacatcaaagacaaggaatacccgcctgaggcctctaacaacgacaagaggacatta
>NC_038241.2|-|25534629-25534858|31-54
tcatgttgatccgtattgttccgtaaaaagCTTACGGATCAAGTTGATCCGTATcaatcttacggatcaacttgatccgtacgatttacagatcacactcacacacacccatcacaaatgcgaaaaaagtgtaggggtagttttggtattttaattaaatgttgggtgtaccagcaataatactgggtgcacctagcaacactcctttgtagctctactatgattaatga
>NC_038241.2|-|25534751-25534851|51-74
gatccgtattgttccgtaaaaagcttacggatcaagttgatccgtatcaaTCTTACGGATCAACTTGATCCGTAcgatttacagatcacactcacacacac
>NC_038241.2|-|25797466-25797583|71-91
tcccgcttcatttttcgtgtcaaatttgtacttaacgtgtcaagtctcacaagtttattaaacaatcaaaAGTTAAGAATTTCAGTTACGTggattaagaaattatctcgaaggtctc
>NC_038241.2|+|25862427-25862675|190-210
agcaaagggtgaaaactctggtgaatgtgagagatttgctaaatattactgctccctttgcctgggtgaatgggtaagcagcccctggaatcttttacttaatattcatttttattgttgggtttacactgtgtgttgttgaattaaggatagtttggataataaaattgtatacttgtactgatgcacACTAAGTGTTTGGGGGAATGGatcctctgcattttcttcattttgtaagctttttgggct
>NC_038241.2|+|25862592-25862779|26-46
aattgtatacttgtactgatgcacaCTAAGTGTTTGGGGGAATGGAtcctctgcattttcttcattttgtaagctttttgggctaataaataaaatagagaggatcttttctcaggtgttcaattatttgaatgttaaagaaatgacaccgaatttgatatactctactcttaatataaattgacaag
>NC_038241.2|+|25874719-25874847|29-50
ggctttggtgattatccgttcgcggacaTGACAGATCTTTGCTTGGTACCagatgttgttatccccccaaaattcaaagtgccggacttcgacaagtataaagggacgacatgtccccagaaccatctc
>NC_038241.2|+|26254988-26255150|123-142
atggtcttccatcatcggcttccaatatgaataattttctgcagttatcttgaacatatctccatcatgagtgacaactccttccatcttgaatcacacaggataatagctcccctcgaaccAACTAGGCTCTGATACCATTgttgggaaacaccagcactat
>NC_038241.2|-|26323412-26323610|26-46
gcagcctagacatgcagtggtaaaaTATATATTCCACAGCTTTCTTaatttcatttaatttaattgtgcaatatggttataccttattcattgttgtcaatgtcatcaaaggcttgccatgcaattgcagaaaggttggagtggttgcttaacctaaggatagtgactaaagccacagaaacatacgatgtcatgcaag
>NC_038241.2|-|26323520-26323693|109-129
tatgtggaatcagatatgcctgagtacccggtggcgacagcagctatggaggaagcacctacacatgcatcttctgatgtggagcagcctagacatgcagtggtaaaaTATATATTCCACAGCTTTCTTaatttcatttaatttaattgtgcaatatggttataccttattcat
>NC_038241.2|-|26419359-26419595|46-67
cccttcaaccgaagcagaatcttccaacttggcttgcggtttcgaTAGAGAACGAAACCCTAATGTAacctttcattttctttcgaggtaaccatggttctacgcttgtttcttgttagtttcatcttgtctttgcatcttttctgactttggaaccgccattgtatgtcttatgcttcctttgaaaaacttttgagaaagagactttgtaaacgttatcctttcatgaaatgcatg
>NC_038241.2|+|26520891-26521125|29-52
atgcaaataccaaaaataatacacttacGGATCAAGTTGATCCGGAACTTACggatcaacttgatccggaaggatgttacggatcaacttgattcgtagcttacggatcaagttgatccggaagccatccgtacgtccgcgacgaatagacgccatcggcgtaccatgtttgccgccaccgaccaccgcaaagcttgacgctggaaacttcaccttcaccgctgcactcaacctt
>NC_038241.2|+|26520903-26521063|93-116
aaaataatacacttacggatcaagttgatccggaacttacggatcaacttgatccggaaggatgttacggatcaacttgattcgtagcttacGGATCAAGTTGATCCGGAAGCCATccgtacgtccgcgacgaatagacgccatcggcgtaccatgtttgc
>NC_038241.2|+|26520927-26521037|58-81
ttgatccggaacttacggatcaacttgatccggaaggatgttacggatcaacttgatTCGTAGCTTACGGATCAAGTTGATccggaagccatccgtacgtccgcgacgaat
>NC_038241.2|+|26520963-26521092|22-45
gatgttacggatcaacttgatTCGTAGCTTACGGATCAAGTTGATccggaagccatccgtacgtccgcgacgaatagacgccatcggcgtaccatgtttgccgccaccgaccaccgcaaagcttgacgct
>NC_038241.2|-|26635349-26635477|78-99
tcatcagatcttcgtgcaataatagaaaactagggtcttaggattgaaacaaaattttcttttggtaaaaaaccttaAGAACGAAGTAATCCTAGGAACaccattgatcagatctttgttccccctcca
>NC_038241.2|-|26635443-26635605|102-123
aatggctcaaaactaaagatcaattatatggtatccagtgcaataatagaaaactagggtcttaggattgaaacaaaatttgcttatggtaaaaaaccttaAGAACGAAGTAATCCTAGGAACaccattcatcagatcttcgtgcaataatagaaaactaggg
>NC_038241.2|-|270399-270510|31-51
tgccccttagtgcttcaaatcttgttgaggAAAGTGGCTTGGTTAAGACATctgcccattgatctaaggcaggaagatgcacaattgagagttgtttggccaaaacttgttc
>NC_038241.2|+|2706813-2706961|26-46
gagcttctgaaagagagggttcagtGTTCGAAAATGAAGACGACGAagggcggcaaggtcatgaaccctaccgatgcttaccgaaaggagattcggaagaaagaattgaaaagggtactcttcacttccttcaacctacgctccatttt
>NC_038241.2|+|2714079-2714240|113-133
cagaaatgagcaaacttggcctttgggatagctactccatttctaaggataacccatttagtgaagacaaaaatttgcatcctgaaataggggccttgggattaagaaatccATGGCGATGTAGTTTTGATTCacaaaggccttcctactttttttgtgcag
>NC_038241.2|-|27276545-27276816|194-215
aagggatgttgagttctaccccccgatcctcgtcgaggggccggcacgcaacactttgcctcatcccaacctcacagcacaaccaataatcttgtccacagaaggaccacccccgacgatcgaagaaagatggaaactcgatctcctcgaggagagattgagggctgttgaaggctttggtgaatatccattcGCGGATCTTTGCTTGGTATCAGatgttgttatccccccaaaattcaaggtgccggacttcgacaagtataaagggacga
>NC_038241.2|+|27373043-27373157|29-49
taaaaaaaaggctatagatggagtcctaTTAAAGTGTTTGGGAGAATCAtaagattatatagctttggctgaaactcatgaagggatttgtggttctcaccaagcaagtgaaaag
>NC_038241.2|+|2741267-2741403|92-115
tagtttccagtggtgtacgtgcgtttgtgaggagtatacgacgaattttggttgatttccgtcgtcataaaaggagagaggtgcaaaaaagAATTTGACGTACGTACGGATTGGCaatccgtatggccatacagatt
>NC_038241.2|+|2741269-2741461|90-113
gtttccagtggtgtacgtgcgtttgtgaggagtatacgacgaattttggttgatttccgtcgtcataaaaggagagaggtgcaaaaaagAATTTGACGTACGTACGGATTGGCaatccgtatggccatacagattgtcaatccgtacgtagaaatcatttttaattttttcttttaaattttacaatgataaa
>NC_038241.2|+|27967645-27967793|88-109
caccacaaatcgctgttgttttccgttgaaaccccacaccgagaggaacccttcaaccgaagcggaatcttccaacttgccttgcagTTTCGGTAGAGAACGAAACCTTaatctgacctttcaatttccttcaaggtaaccatggttct
>NC_038241.2|-|28136890-28137039|31-52
tttcttttattagatcaaactcacgtttgtCTGATTCTGAGAAGAACCATTGatatccctaaatttgtgccctcataaggctatattgatactgtgtattaccctgtacatcccaactttcgtattcatcattaaataaacagggataat
>NC_038241.2|-|28341402-28341616|26-49
aaacaacaaataccaaaaataatacACTTACGGATCAACTTGATCCGGAagcttgttaatactcttccggattaagttgatccgtaacatccttccggatcaaattgatccggaaaaagcttacggatcaacttgatccggaactcatccgtacgtccgcgacgaacaaaccaccatctgcgtacctcgtttgtcgccaccgaccactgcaaagc
>NC_038241.2|+|28566628-28566882|192-212
gaaccagaaccaatcaaatttgaattttggtagagactaactttattatttccaaatgaacaagaaaaaacaaatttttccaaactagaaattgaaatcaaattctttcacagagatgtcgttagtgcatgcatggcagactttggacaccaccggttgctctcaaaacaagatcaacgcgatcattttggGTTACTTCTTTTGAGAGCTTCatacagataaaataaaataaacccattatttgatgacaatagg
>NC_038241.2|-|28602287-28602488|149-172
gaatgaattaattgatactacttataccaacaagatgtatatatttttcggtagtccatcacttaataattctatagttaaacgtgcttggctttgaatagttatgtgatgggtaacctttcagaaaccttcccataaagtgagtgagTAAGGACAAAGCACGTTGAAAAATattgtgttggtttgtgggatcagtcattga
>NC_038241.2|+|28695990-28696130|27-50
taactcgtcgcccttaaagggtcttaTAGTTGTGTGATTGTACAGTTCATagctcacaacatctcaatacatgtgtaatctcataatttaacacatattcaacttgtcacttacaaatagtttatcgcacttccataatcc
>NC_038241.2|+|28762362-28762555|36-57
actgatgttaccttgtttatgttaacattggttttCTAAAAACCGATGTTAACTATAtttagttaacatcgattatccttaaaaaactgatgttgttatgtttataagttaaaacgttgaaatttcacaacccgcgcgctcgaaaaccctgcagtctctcttctctttctcctcccacttgaaatctgatggaa
>NC_038241.2|+|28808551-28808833|232-253
cgaaccaaaataaaagcctttgataggctataggtcaagctcaggcctcatagattcatcgtaggctaggctcagacctttcaaagcctgatctggtttggcctattctcacccctaatacacactactagaaaataaggtttcaacatcggttatttaagactttcaacatcggttattaattgatgttgaaagtaccgatgaagaaagtagtatcgttaacatcggtttTTCAAAACCGATGTTAACTAATaaatacaacatcggttatttaaataagcga
>NC_038241.2|-|29415324-29415556|184-205
tgaactccaagaaatgtcgaaatgccctatctgtgggacttcacggtacaaagtgaaggatgaagaggaaagcagttctgatgaaaactccaataagggcccccagcgaaggttttgtggtatcttccaatcattccaagcatgaatcccccatgccatgtaacatcaacgttgacatctgttTTCTACTGAAACCGATGTTAATgttataacattaatatcggttttactac
>NC_038241.2|-|29445375-29445552|125-148
gaatataggacttggattttttccaatacaacccctcacgcccaccacttcttgggctttttggtgcgtgaataacaatgataggtggccctttggattaatcttgaatatgctctgataccatATTAAAATCTTAGAATGTGAGTTTaggtctaactcaaccccaaaagctagctca
>NC_038241.2|+|29853230-29853345|23-44
atcgaactcacatttatctgatTCTAAGAAGAACCATTGGTAGCcttgtatttgtgccctcatgaggctgtattggtattgtgtattaccctgtacatcccaactttcgtattatc
>NC_038241.2|-|29878797-29878958|102-122
agtaccttggccactatgtggtccatgcacttgacggatacgtgcaaagccttattgtgtcccttgccctcaagtggcatttcttcgtcaccaaaagtcagGTAATTGTTTGTGGTGATGTTgttgactattcccccgaaaccctacaccgatatgtcttgc
>NC_038241.2|-|30070755-30070888|89-109
tggcgtctacccagacttatcttccttccccggaagtgacgtctaccctgacttatcttccttcaccggaagtggcgtcatccaaataTCCGTAGCCTGTATCAAACGAtccgccccgtaagattcacatcaat
>NC_038241.2|-|30120623-30120818|143-166
ccccagtccacaatggacgttgactgttacaaaataatgttgactaccacgtgtcacgttcttattggataatgactatcacgtgtcttgttctgattggatgtcaatcccatggaaaatgaaatgcattgttgttttcattTACCAATCAGAACATAACATGTGAtagtcatcatccaataagaacgtgacacgt
>NC_038241.2|-|30176077-30176207|31-51
cagaggctgaccatcagcattcagctcaaaTCCCCTCCTTGGGATGCAGAGcttagcaactaactcttgaggatcaggcctcaagagtgaaaacctagaataagcttataatgtctccccctcctcaatga
>NC_038241.2|-|30639348-30639555|46-69
tgtaaacaccgtctttgaacatcagctttctaagacgatgcttacCTCAACAACATCTTTGAAAGTAGGtattcaaagacggtgctcaacaacgtcttagaatgcctactttcaaatatgttgccgatgtaagcaccgtctttgaaagttgcccacttttaaagacggtgttttgggacccgtcgttaaaatttttaagcttcaacga
>NC_038241.2|-|30690889-30691022|87-110
gcgctacaatttaacactggttcctaaataggaaacctgcactttctctttaacattgcgcattaacacttttctcaagataacacTGGTCGAGTTATTGTACAATTCCCagcttacaacacaaataatgtcac
>NC_038241.2|-|31119497-31119816|31-54
atgcaaaaacagcaaatacaaaaaaatacaCTTACGGATCAAGTTGATCCGTATcttctggatcaagttgatccggatcaagccgcttccggatcaagttgatccgtaaaacacttagggatcaacttgatccggaagtatgtccatacgtctgcaacatatactaccatctacgtacctcgtttgccgccaccgaccatcgcaacgctcgacgccggtaccttcaccttcaccgctgccctcaacgttgcttccctcacgaacaagacgcaatgccgcacgaaaaagagaaaacgagagaaagcacagcgaacaaaaat
>NC_038241.2|+|3118643-3118904|27-46
tctgatatgtaattttctgtctgattCCTCATTCCAAACATTTTCTgaaacatgcttagcttgcatccataaaacgtctccatctattggaccagacttaatctgtatactagatgaacatgacgacgaagatgtcattgatactgtaaaataaaatataatacaaaaaattgacaacaaaaattttacattaaaaaaattaactacacttacaaaaaatcaattaaatatacatatcacataattaaaatttgaataaata
>NC_038241.2|+|31254798-31254997|23-43
ataatggtgaaagcctgaatatTTCAAAGGGAAGGAATGAAAAgaagggaacaagaggaaagaagtccagatcaaggtcaagggattcaaagaatggccagaaaataaagttcaaatgctttaattgtcacaaaactggtcatttcaagaaagactgcccagacaagatcaagaaaggatctttggactctgctgaccta
>NC_038241.2|+|31407340-31407632|240-263
ctcattgagtctaactactagaaaaagattgggccaatagaaattttagctgttttcagtaaacctgtaccgcaaatggaaaacgagttgtccttgtcgcaaaattagcatgagttagttaattgtggaagttaatgtactgtttgcattcatgtattgcataatcgttttcaattacaagaatttcaactaaaaaaataaattactatatataacaaattaattaatacattattgttTTTCTTCTTACGGATCAAGTTGATccggaagttgcggatcaagttgatccggaa
>NC_038241.2|+|31504042-31504199|31-49
cataaacaaaactaaattattattttactaAAAATAAAAATAATAACAAaaaaaatctactcagagtaaagaagagttcacaccgaaacatcgagaatgataacatcaggcgaaagtcgaaaaagctcttgacccacgtctcctaccagtttgagatt
>NC_038241.2|-|31688626-31688813|81-99
ttcggcttttgtgtgcatgagatgagtccatgtataccgagagtagtcatctataatagttaaaaaatggtgatgcccatGCATGGATGTCTTTGAACAaggcccccaaatatcgatatgtaaaagctcaaatttattggattcatgagaggtgctggaagagaaaggtaatcttttatgctttgcat
>NC_038241.2|-|31870316-31870520|151-171
taggttcccattttcacttgttgccctaccaaagttgatccttatggttaggtcctcgtcaagtttattcgccacaagctgccacttatgaacaatctcggttgcattttgttccaatgtccttggaaccctaaacactgtcacagttgaTGGAACTGAAACAAGTTTTATcttccaagccacgatgactccaaagcttgctccc
>NC_038241.2|-|32465836-32465969|37-57
gacggccttggaggtgtagagggaggcgacggtgaaGACGGCGGCGGCGGTGGAGAGgagggagaaggcgaagaggaagaggaggtagaggaactggattagaagaaggagggtccactcgtgggaggtttggg
>NC_038241.2|-|32570792-32570910|69-89
ttgccttagcatctgcccccactgcctcccttctcaccgctcccattcccttctccaggtatatcactATTCCACCCATTCCTCCTATAtattcaattcatatactactccacttttat
>NC_038241.2|+|32605648-32605764|67-87
gattctatctgctcgaccacaacatccttctacctacgttcttttgtccaacatgtacatagaatcAGGACTATACAAAGACGGGGTtaacttgagagacacaatgaaagaacgagg
>NC_038241.2|+|32760016-32760208|39-59
gacaaaatgtcgtgtggtagtgaaggagttcacactcaACTTATGTTGAGCTTGGGCATttttgtcatttactcacacaatatccactttgggtaaagtcctatgttatgtttgaccaatatacttgcttccaggcgcattatgtggggagattggagaatgggaaagttttcgatagcagctacaatcgtgg
>NC_038241.2|-|32879789-32879913|82-100
actcccatgggtgaagagcataaatgtaagtggccacaagtatgggcttgtttatgctggcattggtcgggttatatggagAACCAAGGATGACTTGACAgaagaccttgtcttccatattaact
>NC_038241.2|-|32886539-32886803|28-48
gctggcattggttgggttatatggagaACCAAGGATGACTTGCCAGAAgaccttgtcttccatattaactaccttggagctgaccaacccaccttcaccctcaacttctctaaaggtgattcattcgttacaatgtgtatttcttgatccttgattaaataccttatcctataagcctaactatatataagttggatttttcaggttctagtcagatcattgctcaatactatcagctaattcgccttggccatgaggtgagctc
>NC_038241.2|-|32886612-32886810|31-51
tgtttatgctggcattggttgggttatatgGAGAACCAAGGATGACTTGCCagaagaccttgtcttccatattaactaccttggagctgaccaacccaccttcaccctcaacttctctaaaggtgattcattcgttacaatgtgtatttcttgatccttgattaaataccttatcctataagcctaactatatataagt
>NC_038241.2|-|32886657-32886805|29-49
atgctggcattggttgggttatatggagAACCAAGGATGACTTGCCAGAagaccttgtcttccatattaactaccttggagctgaccaacccaccttcaccctcaacttctctaaaggtgattcattcgttacaatgtgtatttcttga
>NC_038241.2|-|32886717-32886877|101-121
agctagaatgggattttagactcccattggtgaagagcataaatgtaagtggccacaagtatgggcttgtttatgctggcattggttgggttatatggagAACCAAGGATGACTTGCCAGAagaccttgtcttccatattaactaccttggagctgaccaa
>NC_038241.2|-|32886727-32886890|114-134
ttcctttacccagagctagaatgggattttagactcccattggtgaagagcataaatgtaagtggccacaagtatgggcttgtttatgctggcattggttgggttatatggagAACCAAGGATGACTTGCCAGAagaccttgtcttccatattaactaccttgg
>NC_038241.2|-|32886727-32886905|129-149
ggctttattgctcctttcctttacccagagctagaatgggattttagactcccattggtgaagagcataaatgtaagtggccacaagtatgggcttgtttatgctggcattggttgggttatatggagAACCAAGGATGACTTGCCAGAagaccttgtcttccatattaactaccttgg
>NC_038241.2|-|32886732-32886880|104-124
cagagctagaatgggattttagactcccattggtgaagagcataaatgtaagtggccacaagtatgggcttgtttatgctggcattggttgggttatatggagAACCAAGGATGACTTGCCAGAagaccttgtcttccatattaactac
>NC_038241.2|+|33796783-33796933|101-122
ggtatggtgggtgagtcactgttgctgctgactcccttaagacttgacatcccattatgcattaggagtgatgagggctctatattgacaccaaacaaaaGATGATTTTGTGGATCATTGCTtccttctattgtacactccctaccaggaa
>NC_038241.2|+|3426595-3426738|31-52
tggttttctgggtggatgacccagcccgggTTGGTGACCCAGAAGATATTGAagatgattttttggtagttggctccagtagagccagcttgaatcctctctctaaaattcgacctcctctcagggaggtccctgttgccttag
>NC_038241.2|+|34334703-34334831|86-107
gtaacgttggctcacactccatttgttgaaagagggcttcaccatgagtttgagctggatgcctgccatatcccatctcttcaacTCCGGGATTCAGTTGGAGTGGAtttatttgatacccttccaact
>NC_038241.2|+|34405007-34405135|87-108
acaacgttggctgtgggtgcccgtctttgtaggcagcgcgcaggtaagttaagacggtgcacttgagaacacctcgttgaaattttGAATTTCAAAGACGTTGTTCTTaagccaccgtcgttaacattg
>NC_038241.2|-|34620436-34620565|72-91
gcctgaggtcgtatatctcttgttgaatttcagaaattctgatatggtctccttgagagaatctctccttcAAATCATTCCAAACATCAACatcattttccaaaaaatactatgctctggccgattgatt
>NC_038241.2|+|3498960-3499122|31-51
gcaccgtattattccctttcacttcaatgaATAATGTGTTGTGTTTGCTAAtgtgcgcgtttggtgtagggtcacgagggtccggttatgtgcatgacgtgtcacccttctggagggttgcttgctactggtggagctgatagaaaggttcttgtgtgggatg
>NC_038241.2|+|35207503-35207617|62-85
tacggatcaacttgatccgtatgcttaatatcaacatacggatcaacttgatctgtatcaaTCTTACAGATCAATTTGATCCGTActatttacggaccactctcattcacaccca
>NC_038241.2|+|35618181-35618308|25-45
agaaaacattattattttagattaAAAAAAACACATATGAAGCTGagaaaagcttaccaatgaccaagtcttttctggccaatgcattgaactctttgaggcgtatatacccaacagaagtaacacca
>NC_038241.2|+|35937321-35937550|177-200
gatttaattcatgaattcgattctcctattttgtaaaatcgtacaatgttagtcttccaagccacaattgagaccattaacaaatgatgttgactgccacgtctcatgttcttattagatatgttctaattgatcaatgaaaacaacaatgtatttcatctttcatggagttgaccAATCAGAACATGACACGTGATAGTcatcatctgataagaacgtaacacgcacga
>NC_038241.2|+|36060527-36060713|131-151
ccagcccgaaagagctttcctttgggccaggcaacagtgttaaaggtccaacccccagaatctccaactgtgtaggtggcagcacgagccatctgagagtgaagcagcaagaagcaaagtagtagaaccaCTGCACTGCCTCTTCCCAGAGccatctccttgagttcaagaaggagatttgtttttg
>NC_038241.2|-|36112961-36113183|31-50
tggtgggtaacccatttaatggatctaggaTAGGCTCTGATACCATCTTAaaatttgggtttgagcctaattgaaccccaaaagctagttcatgggatgagggttgtcccccacttatatattctatcttggcctcatctctagccgatgtggaacttggcttttttcccaatacaaccaaacatgccttataagcactacttaggaagttatgccatatcac
>NC_038241.2|+|36119381-36119564|119-142
aaggagaataataaattaaaaaaacattttacttataataaagtaaagggttttacaatattagtcgggttcccacagtggatctcatcacaatattcgtcgcccttaaagggttttaCAATTGTGTGATTGTACAGTTCATagttcacatgtattcattaatccgtcacatgttcaatttatc
>NC_038241.2|+|36133208-36133398|26-49
atggattgtcgattcgtgacacataCGGATTGTCGATCCGTATGAACCAtacggattgatgatccatatgaggtttttccagaaaaatgtcattttttttttaaaggaagaagaagaatcacagtggtgtgggaattggaggaagaagaagaatcgcaaggaacaaccacgaacacgacgatgataggaag
>NC_038241.2|+|3637724-3638067|295-315
aaaggaaagtatgctctcttctttcaccgtttggaaaccttatgagtatctgcaacagaaaattttgacacacaattaagttcaacacaagttaaactttgacatgatattaactttgttgtataggactcaagtatatgaacctgtgtgggctgagactcgcttcctttactagcaactcccttgtctcccttttctttattgaactcattcactttgctgttctgtttagtgacattcatcgaattgttaatcaatttcccataatttctgttgttgtgagcttccgccagcTTCTGAACTCTCTCCTCTCTCttagaggtaaattattgggtttgtctttt
>NC_038241.2|-|36462987-36463146|97-120
caattttaagccacatcatcacgctttatcactgacacatcattattacatcacttccttcaataatgtgacactgatataccattgattgggcgcGATGACGTGACACTTCGTCTACCAcgtcatcacttaacgaaaattgactaacagggaatagaaa
>NC_038241.2|-|36517547-36517674|22-42
tcctgtattcattttctgaaaATTATTTTCATTTTTAAAATAttagaagtctgaaaacatgtttggtttaacttcttgctttcttctttcaagaaataaaaacacttaaaatgcgttttcaaaaggaa
>NC_038241.2|-|36517612-36517786|134-154
gatcccaactattatttattcaaaaatataatattaataaaaatgtaaattaagaattaataaatgatataaaaattgtgtttgatttgcattttcattttctgtttttatttcctgtattcattttctgaaaATTATTTTCATTTTTAAAATAttagaagtctgaaaacatgtt
>NC_038241.2|-|36553727-36553936|167-185
attgaaaaactaatgatgatgatgataaaaaaaagaaaaaaagaaaacaggataggatgattcatacattgccaacaaaaacagaccgagaatctgcctcctccttgtttgcctgagaagcagctgaattagcaggatctgcaaaacagattcaatctagaagttgAAAAATAATAATGATCCAActctatttagatagtagtcacatga
>NC_038241.2|+|36721646-36721778|88-108
tacctcgtaaaagctcgaccaaaggaggaatgaccccagcatgcacggcactttctgcaaattcttccatattcattgtgtaggaacCGATGATATGAGCTGCATAATaaggaatatatatattttggtcatg
>NC_038241.2|+|37109766-37109949|28-48
atcaatacaaaagttagattcaacttcAGCTCCAGGAACTTTTCAGTTtgcctggagccgacgaaatggagttagaaggaagggcatgaggcagaaattgctcaagacctcaattgcaatatcagttggagacaattcggacacatctcttttgctcagttttattgctatctctgtcacagac
>NC_038241.2|+|37209138-37209326|146-166
gtcaattattggttaatggactagcgatctttttttggttagaaaaacataattagtttgtaaaccaatttttaaaatgtgggtttggacacttaaccccaaaagctagttcataaggtgagagttgtcctccacttatatactcTATCTTGGCACTATCTTTAGCcgatgtgggatttgggtttttcc
>NC_038241.2|+|3741873-3742018|31-54
ttaaacgttgactgttacaaatgaatgtttACTGTCACGTGTCATGTTCTAATTggatgatgactgccacatgtcatgatctaattggatgtcaactccatgaaagatgaaatgcattgttgttgtcagtggccaatcagataata
>NC_038241.2|+|3741943-3742093|100-123
atgtcatgatctaattggatgtcaactccatgaaagatgaaatgcattgttgttgtcagtggccaatcagataataacacgtggtagtcatcatccaatAAGAACGTGACACGTGACAGTCATcaacattcaattttggactggggatcaa
>NC_038241.2|-|38060726-38060915|140-163
gccatgttcagtcgatgactttcttcatctccgatggagaatcgagaaagaatccactacccatcaccaccaccaacatcatcatcatcaccatcatcgccaacttcctcacgccttgtatttccatgcttgttaattcTAGCTCACTTTTATACTCTTTCTTtctttttcttgcttttgcttgtgcttc
>NC_038241.2|+|38250295-38250540|195-216
atggtaaagtggcacctggaggaactgagcggttccgatgatgtttcaacaccatgggaatcatggagtattggttggagagtgctaatttggatgagattcaccaggagactggggtgcaagacccttactggataccaccatcgacatttggggctggcggtgttcctactgagaatattgattatattggtGAACTGAAAATTCTTAAAATAGaaatggcccagatgaagaagtattgaactt
>NC_038241.2|+|38311224-38311367|100-120
ttcttgatattgttcggggaaaagatcttgatgatccctcatcaaaacatagctctctggatgatccattcctggttgacattacaaagttgactgttgGATATCTTGATGATGCTGAAAtggaggttagccattcaagtaatt
>NC_038241.2|+|38311284-38311443|40-60
atgatccattcctggttgacattacaaagttgactgttgGATATCTTGATGATGCTGAAAtggaggttagccattcaagtaatttcactcagcaaaaaattttggtggacactaataacctatttgacaattgacaactagtgagagaaataaagaaacg
>NC_038241.2|+|38311293-38311515|31-51
tcctggttgacattacaaagttgactgttgGATATCTTGATGATGCTGAAAtggaggttagccattcaagtaatttcactcagcaaaaaattttggtggacactaataacctatttgacaattgacaactagtgagagaaataaagaaacgtgtaagtatgataagtgatatgatctataatgacaagagagagacagagaaaaataatagacattaatgagg
>NC_038241.2|+|38311297-38311450|27-46
ggttgacattacaaagttgactgttgGATATCTTGATGATGCTGAAatggaggttagccattcaagtaatttcactcagcaaaaaattttggtggacactaataacctatttgacaattgacaactagtgagagaaataaagaaacgtgtaagt
>NC_038241.2|+|38311300-38311415|24-44
tgacattacaaagttgactgttgGATATCTTGATGATGCTGAAAtggaggttagccattcaagtaatttcactcagcaaaaaattttggtggacactaataacctatttgacaatt
>NC_038241.2|+|38803768-38803930|31-54
cgtaagtcaaaacggatcaagttgatctgcAAATGACTTACGGATCAACTTGATccgaagcaatgaaatctacatgcagattaagttgatccgtaaacttcttacggatcaacttgatccgcgtgatctgccatacaccagaacgcacccaacattgcgtacc
>NC_038241.2|-|38824942-38825100|34-57
accaatcagaacatgacacgtgacaatcatcgtTTAATAAGAACGTGACACGTGACAcagtcaacattacttgttaacgatcaacgttcaattgtggcctgagggaccaacattgcacgattttataaaatatggggattaaatttgtgaattaaatta
>NC_038241.2|-|39310857-39311020|54-77
aaatacattgttgttttcattgatcaatcagaacatgacacgtggtagtcatcATCCAATAAGAACATGACACGTGGcagtcaacatttttttgtaatggtcaacttccaattgtgatctgaaggatcaatattacaagattttacaagataggaggacctaat
>NC_038241.2|+|39310892-39311085|81-104
tgatccttcagatcacaattggaagttgaccattacaaaaaaatgttgactgccacgtgtcatgttcttattggatgatgACTACCACGTGTCATGTTCTGATTgatcaatgaaaacaacaatgtatttcatcttatcttttatggagttgaccgtcatcattcaataagaacgtgaaacgtgacagtgaacat
>NC_038241.2|-|39310912-39311080|113-136
cactgtcacgtttcacgttcttattgaatgatgacggtcaactccataaaagataagatgaaatacattgttgttttcattgatcaatcagaacatgacacgtggtagtcatCATCCAATAAGAACATGACACGTGgcagtcaacatttttttgtaatggtcaacttcc
>NC_038241.2|+|39567174-39567339|31-54
gtaaaagacttacggatcaagttgatccgtAAAAGACTTACGGATCAAGTTGATccataagtcttaaaaattaatttacggatcaacttgatccataagggctatttttgtcttttcgtggttagtgctgggtgcaccgacaataatgctgggtgcacctagcagc
>NC_038241.2|+|40889371-40889527|112-135
acatgacagtcaacatctgaggttaacgatcaacgtccaaatcgggctttcaggaccaattttgcaaggatttataaaattgggggaccaaatttgtgaattaaattataaGGAAACCAAATTTGTGAATTAAATtatagggaaaccaaatccgaaa
>NC_038241.2|-|41124103-41124331|31-51
ccaaacttggttgctatgctccccaggctcTCCCTTCTCTGCACCACACATgacatataaatagcacttcccccatcattcacattatcaaaacatgtgcatggcaatggaataacaagggtgcctccatatgtctgttcacaatcttgatttgttcagcactaactaatccaccatagccttctacacaagaacatgaaattggtattttcactaatgatttggcact
>NC_038241.2|+|41674947-41675061|62-85
tcactatgcaaaggtatggggaagggtcattatacgcaaacttaccctttgcatatgcaaaGAGACTGTTTCCGGATTTGAACCAatgaccaactagtcaccaaggcacaacttc
>NC_038241.2|-|41717168-41717359|124-147
actaataagatacatctacttttcgatagttcatcacttaagaactccacaattaagtgtgtttgatttagaataatcatgggatgggtgactttctggaaaaattttcgaaaagcatgtaggTAAGGACAAAGCACGTTGAAAAATcttgtgttggtttgtgggtacaatcattgatcctgaaagttgttg
>NC_038241.2|+|41810998-41811235|170-191
aaatatatttcccatgaattgtatgtcttgaacttgtgatattctgcatcctacatcagtgttgttttattcagtttgttatgttgtcaattaattttattctgcaggttcaaaatgctattgaatatttgaagattattggggccttagatgagaatgaaaatttaacAGTTTTAGGTAAAACAACTACTgcatcatggtctctatttctcttgccattttttatgaaaacaatttt
>NC_038241.2|-|41909842-41909975|79-102
agcaccagagacgccaccattgctaacagagaacatttaagcgactacctcgaggtaagggatgagttactcacgcttGGGGATTAGAATGAACATGTGTAGggatccctagaggatcaatttttgggttattt
>NC_038241.2|-|42249154-42249302|107-127
agctaatcaagtagtagaggaggcaaaaaggagtaaaaaatcatgcttagtgtttaaagtagattatgaaaaagcatatgattccgtttcatggaagttcctagcaCATATGATGAAGTGTTTGGGGttttgcaataaatggattcagt
>NC_038241.2|+|4450701-4450866|113-136
cgtgtttaaacacgtttaacacaattgcgctacaatttaacactggttcctaaataggaaacctacactttctctttaatactacgcatcaacacttttctcaagataacacTGGTTGAGTTATTGTACAATTCACaacttacaacacaagtaatgtcacattaag
>NC_038241.2|+|463866-464017|49-72
gttatgtgatggttgatcttctgggaagtttccgagaaagtgtgtgagTAAGGATAAAACATGTTGAAAAATctcttgttggtttgtgggaataatcgatgatcttgaaagcagttgagcactgtcagagttggttgtcgaggtctcagaaa
>NC_038241.2|-|4739329-4739605|232-252
tcattttgctcaaggaagtgaactacctcgtaccacaagcagttcaaaaacatatattatccatgtgaaggggccacaggataagtcactagatcaaacagaagatttggagagctggtaccattcattcatgccacctactattatgagctctgaggaacagcctcgaatgatttattcatacctcaatgtgatgagtggttttgctgcaagactcactgaagaagagttGATAGCTGTGGAAAAAAAGGAtggcttcatttctgctcgtcccgaa
>NC_038241.2|+|4797404-4797554|102-121
aaggctaaacttcccaatcagagtaataatttcctctggtatttgttcttcaccttcatacgtgagaacagctcgtctgatatgtaattttttgtcttgttCCTCATTCCAAACATGTTCTgaaacatgcttaggttgcatccataaaacg
>NC_038241.2|+|4866931-4867129|150-173
caattacgaaattacttcatataaattaaataatttttatattaatataaattttacttttacttcgtaccccattgcccggaggctcttcgctatgcgaaggtatgggggagggatgttgtacgcagccttacccttgcatatgcaaaGAGACTGTTTCCGGATTTGAACCCatgaccataatataaataattaaaaa
>NC_038241.2|+|502640-502767|81-99
tttggtaagagatttgaaattagtgtgtgagggaacacaaaacacgtggtttgatgagcttattgagtggggggttggtgATGGTAAAAATAATAATGTttaggaggataggtgggcaagacaatact
>NC_038241.2|+|5113303-5113452|98-120
attacgtgccatgttttgattaaatgtaactctatgaaagatgaaataaattgttgttttcattgaacaatcagaatatgacatatgataattatcaTCCAATAAGAACGTGACACATGAcgacggtcaacatcacttgttaatggttaa
>NC_038241.2|-|5205751-5205931|31-51
taaacatccgtgattaatttgtgagcaccaTCTTTTAAAGAAATTAAAATGgtaccttttccttggatttgcaccttggaagaatctccaaaagaaacatttcctttcaccttctcatcaagttccacaaatttctctttgcatccacacatgtgattgcttgctccattgtcaagatacc
>NC_038241.2|-|5468752-5468866|62-85
agaacctttttccgtggattcctgcagaagaacttcttccgccggatgacatggaagaaggTTCTTCCGCGAGATCGCACGGAAGaaggttcttctgctgttgttattttcaact
>NC_038241.2|-|5585694-5585823|82-105
tacaaaaaatgttcactatcacgtatcatgttttgattggatatcaatttcatggaagatgaaatgtattgttattttcatTGACCAATCATAACATGACACATGccaatcattattcaataagtagcca
>NC_038241.2|+|5604574-5604763|81-101
aaagttacatggaatatgaattatattaaaataaatcatagcatgtcttatgaatatttataattgttaatattttagagTCTTCATTGATGATGCTGCATtggttctaccctaggtcctgttggttggtgtgaccactggaaacagtgtgtttggtttgttcctggcagtggtatttccatattcaaag
>NC_038241.2|-|6077846-6078143|245-268
acccatcttccgctcttcccccacctatgggggcccacccgacccaaatttgaaaagagtattgctaggtgcacccaacatttaattaaaataccaaaactgtccctgcgcttttttcacatttgtgatgggtgtgtgtgagggtgatccgtaaatcgtacggatcaagttgatccataagattgatactgatcaacttgatccgtaagccttttacagaacaatacggatcaacatgatccgtAAAAGTCTTACGGATCAAGTTGATccgtaaaaagcttacggatcatgttgatcc
>NC_038241.2|+|6077899-6078124|31-54
tacggatcatgttgatccgtattgttctgtAAAAGGCTTACGGATCAAGTTGATcagtatcaatcttatggatcaacttgatccgtacgatttacggatcaccctcacacacacccatcacaaatgtgaaaaaagcgcagggacagttttggtattttaattaaatgttgggtgcacctagcaatactcttttcaaatttgggtcgggtgggcccccataggtggg
>NC_038241.2|+|6077902-6078169|28-51
ggatcatgttgatccgtattgttctgtAAAAGGCTTACGGATCAAGTTGATcagtatcaatcttatggatcaacttgatccgtacgatttacggatcaccctcacacacacccatcacaaatgtgaaaaaagcgcagggacagttttggtattttaattaaatgttgggtgcacctagcaatactcttttcaaatttgggtcgggtgggcccccataggtgggggaagagcggaagatgggtttgcatggaaaatttaatcgtttctt
>NC_038241.2|+|6431447-6431622|23-46
aaaaacaaagttaaacagagacATGAAAATCATTCATTATGGTGTCcgtgatgacgtgaggatgtgctacatggtcgatcccatcttcgcgcttgacgatcaggatttcttctgccgcgatgtctccctgcttctacttgctcagcctcaacagaaaattcgtgacgcaaatcaac
>NC_038241.2|+|7160699-7160824|31-53
taatcaatcaaaatatcgtgacagttatcaTCCAATAAGAACGTGACACATGGcagtcaacattactgcttaacggtcaacgtccaattgtggtctaagggaccaacattgcacgatttcacaaaa
>NC_038241.2|+|7163692-7163948|204-227
tttttttaagaaaggcgcagaacctccatttttgttcgctgtgctttctctcgttttttctttttcgtgcggcattgcgtcttgttcgtgagggtagcagcgttgagcacagcggtgaaggtgaaggtaccggcgtcgagcgttgcggtggtcggtggcggcaaacgaggtacgcagatggtggtatctgtcgcagacgtacaGACATACTTCCGGATCAAGTTGATccgtaaaacacttacggatcaacttgttcc
>NC_038241.2|+|7439921-7440159|194-214
agtgacctgatttaccaatgtttggtctgtcttgtcatgtactcttaagcacccgacaaggtttttcactcacatggtaccttaaatgaatatgttaaggtaggattcaactggatcaaaataaaagaaataaaacacaagcaagattgaaaatttgactaaaattaaaaaatttaaaataagaaaatcaaatGTCTCTATTTTAAAATGAAGGaaccgaaattggaggttagcaaagt
>NC_038241.2|+|7484319-7484494|131-154
tagtacaaacggaacacctgatcaataagccttttccggatcaagttgatccgaaagaggcttacggatcaggtgatccgtaaatactaaaaaaactgtttacgaatcacctgatctgtaagcctcttccGGATCAAGTTGATCCGGAAAAGACttacggatcaggtgatccgtaa
>NC_038241.2|+|7484427-7484573|102-122
acctgatctgtaagcctcttccggatcaagttgatccggaaaagacttacggatcaggtgatccgtaaacaacccatcaacttcccaatggcggtttccgcCATCGACGACAACAATGGAGGaagaagaagcaacgcaaaggagaaa
>NC_038241.2|-|7845972-7846152|31-51
taaacatccgtgattaatttgtgagcaccaTCTTTTAAAGAAATTAAAATGgtaccttttccttggatttgcaccttggaagaatctccaaaagaaacatttcctttcaccttctcatcaagttccacaaatttctctttgcatccacacatgtgattgtttgctccattgtcaagatacc
>NC_038241.2|-|7856401-7856569|31-52
gcatgtatattttagtttcaatcttatcttATACTTAAAATTATTGATTTTTttattaactactaaaattattgaaaatccagtcttacataatcttgcattttagcgtcaggtttttctttgtccttgctttgcatgcgttcccttttttcgatgacccaatttttta
>NC_038241.2|-|7941926-7942102|41-62
aaattagcatgcatgtatattttagtttcaatcttatcttACACTTAAAATTATTGATTTTTtattaactactaaaattattgaaaatccagtcttacataatctggcattttagcgtcaggtttttctttgtccttgctttgcatgcgttcccttttttcgatgacccaatttttt
>NC_038241.2|+|8208429-8208595|113-134
ttggcggttgccggtttgggagattcctgagtggatggctcaggtttgattgaggcaatctgggttgatgacccttctaaattggttttctgggtagatgacccagcctgggTTGGTGACCCAGAAGAGGTAGAtgatttcttgatggttggctctggaagagccag
>NC_038241.2|+|8216384-8216514|26-47
ttctgggtagatgacccagcctgggTTGGTGACCCAGAAGAGGTAGAtgatttcttcatggttggttctggaagagccagcctggctcctttgcctgtactccttcctccccgtagggagattcccgatgc
>NC_038241.2|+|8224118-8224331|168-189
gtcttgaagggcctgaagggtttcaattggccaagcatagtcggccgatgtttgtttggcggttgccggtttgggagattcctgagtggatggctcaggtttgattgaggcaatctgggttgatgacccttctaaattggttttctgggtagatgacccagcctgggTTGGTGACCCAGAAGAGGTAGAtgatttcttcatggttggttctgga
>NC_038241.2|-|830541-830686|29-47
aagtgaaaatgaaaacaggaaacaatcaGAAAATAAAAATAATAAATtttcgttttcagtgttttcagttaagaacataaaccttattttggtaaaatgaaattgtgatcacaatgaatgtaattttaagtaattttaagaagtca
>NC_038241.2|-|8374658-8374848|81-101
aaactctttggtaaacatgttttgagaaaaatcatgtgctacttaatttttgagaaaaacttttcatacttatcttgactAAGCCTTCTCTTGATTCTAGAgtcttgagtcttaaatcttgatcttgattcttgagatcttgaaccttgaatcttgattcttgactctaaactttcttcttgagtcttgaa
>NC_038241.2|-|8508243-8508413|118-141
tattggatgatgactgtcacgtgtcatgttttgattggatgtcaactccatgaaagatgaaatgcatgcattattgtttttattgatcaatcagaacatgactcatgacagtcatcaTCCAATAAGAACGTGACATGTGACagtcaacattactttgtaacaatcaacgtc
>NC_038241.2|+|8508348-8508473|31-54
tgcatttcatctttcatggagttgacatccAATCAAAACATGACACGTGACAGTcatcatccaataagaacgtgacacgtgaccatcaacattcatttattcaacgtacaattgtgggttagggga
>NC_038241.2|-|8649336-8649486|101-121
cacaagaccacattcacctatccatttggcatattttcctacaccaggatgccatttggcttatgcaatgctcctgacacctttcaaaggtgcatggtgaGCATTTTTTCTAATTTATTAGagatttgcatggaggtgtttgtggatgatt
>NC_038241.2|-|8807569-8807674|21-42
gagcaagaggctccaagaagATTGGGCTAGAGCTGCTGAAGAaggccctagggttctcatgaagctcagggtagatttctgagcccatgggccaaggttgggtcca
>NC_038241.2|-|9194245-9194484|194-215
cgatttctaccccccaatccctgtcaaggggccggcacccaacacattgcctcatcccaacctcacagcacaaccaatattcttgtccacagaaggaccacccccgacggccgaagaaaaaaggaaactcgatctcctcgaggaaagattgagagcttttgaaggcttcggtgactatccgttcgtagacatgACGGATCTTTGCTTGGTATCAGatgtcgtcatccccccaaaattcaa
>NC_038241.2|+|9451372-9451610|194-214
agtatgtcagttagagaaccaccatttgtagcacatgcatttcagcttctttggggctatttaactgcactgtgttggctatatcttggagagaaagggtcaagtatgtctgggtcaatctctgaatgttccgcttatacatggatgatacaacctgcttaaccagtccaaggttgttgtcctgaaacagaaaTTTTCACATAAATTATCAGCCtgtcacagcacagacaaacaattca
>NC_038241.2|-|965075-965202|80-98
aaggggaaagaggggtggtggtgggccaacgcctgttggcggtgcaagagaaagagaatggaggtggccaggaaagaaaAAAAATAATAATGAATCGAaggacgatggtgtccatgttctgtttgaag
>NC_038241.2|-|9664570-9664770|31-54
gtagcctgcggaaccttcttccgctggatcCAGCGGAAGAACCTTCTTCGCCTTcttccgccggaacccgcggaagaaccttttcacctttcttccgcaggagcccgtggaagaactccttcttccgctacaatatccaacttccacttccacacgcccggaagaaggttcttctcgcggaagaatcttcgtcttcaacct
>NC_038241.2|-|9743199-9743472|194-217
taacttgacaggttatacagatagcgactgggcaggaagcacagatgatagaaaaaacacaagtggatatgtgtttcttctaggaaacaaagcaatatcatgggcatcaaagaagcaaacaatagttgctctatcatcagcagaagcagaatacatggctgcaacaagcactgcgtgtgaagcgatatggctcAGAAAAATTCTGCAAGACGTACAAcaagacttcaagactccaacagttattcattgtgataatatgtcagctattgcaatg
>NC_038241.2|-|9814406-9814536|33-53
gaaatgtagaggttccaaaatgaagttcggcaGGATGGACAGAAGAGAGAGAAaggtgaaagtagtgcaaggactgactcacaaaaatcagactattagcacaaaccagacaaatattagtctcttccaaa
>NC_038242.2|-|1012419-1012684|96-116
ccctcttctaggctttcaataaaaagaggtaataacacgtctaccagctcagacttgttgactgcagcactcagctcagcaaacaggcgtataacATTAAGCTGTACAAAAGGAACttcaggcttctcttggttgtcctgtggcaagacaggattccgtaagcaaccaaataacttaatacatgaatagatacaataaaattgtaacaaacttaaacagatgtcaataatgttggatgaccaaccacgagatacaatgtagatgaa
>NC_038242.2|+|11299981-11300171|91-111
tatatgcattctacagtgttatgatcaagatatatttgcttgtctataaaaattataaagaacaaaggatttacaatttgtgtattaatcAGAAAACATAAATTAAAATACctttcaggtctaaacacatttcttgatccccagatggtgaatctgaaattataatccgtccaacagcacccatatcacca
>NC_038242.2|+|11312331-11312596|27-50
gtgatgcgtgtgcgtgaaggtgatccGTAAATCTTACGGATCAACTTGATccgtaaaaggcatatggatcaacgcatatggatcaagttgatctgtatgccttttacggatcaactttttaggcttacggatcaagggcatttcagtcttttcccttaagtgttggatgcaccaacaataatgctgggtgcacctagcaacaccctttaaaaaacaagggaaagacacaaagaaggtcaacatgtcattttagtggatgtccatca
>NC_038242.2|+|11636231-11636408|31-54
ttgaactaaaaattcctttgaagatagaaaTTCTTAGAATGTGGGTTTGGGTCTaactcaatcccaaaagctagctcatggggtgagggttgcccctcccccacttatatatattctatctttgccttatctttagccaatggggaacttggatttttcccaatagactccctcacgc
>NC_038242.2|+|11688451-11688547|51-74
tcaaattgatccgtatgcttaatatcaacatacagattaatttgattcatATCAATCTTACGGATCAACTTGATccatatgatttacggaccaccct
>NC_038242.2|+|12651068-12651360|240-263
caaattacaactccattgcaatctattagaatttggatttgcgcctaactcaaccccaaaagttatcttataggggaaaggttgtccctcacttatatactctatcttggcattatctttagcctatgtgggacttggattttttccaatacaccccctcacgcctaacacttttaggtttggtgcgtggataatatggtgggtggttcgttaatggatctaggataaactctgatatcATCTTAGAATGTGGGTTTGGGTCAaactcaaccccaaaagttagctcataaggc
>NC_038242.2|+|12904750-12904938|139-159
attgatcatcatttcatccgagaatatgttcagtccaaagtagtcaagcttgtccatgtcaagagctaacaccaagttgcagatgtttttacaaaagcactttcaggtttggtttttggtaaattcattgtcaaattgGGAATGATTAACATCTATTCAccaacttaaggggtatcacgattaagcagt
>NC_038242.2|-|13204435-13204573|31-49
tgatacttggagatgtaaaagaataatgagAGGAAAAGGAGGATGTGCTtatgttcttacttgtttccaagtaagctatggaggtttatgatgagttcatcttcctcttcagtgaagttgcctctcttgagatcaggtc
>NC_038242.2|+|13378366-13378491|22-40
caccgttggaattttcagaatAATGTTTGTGGTGATGGAAatgtccctcgcacgtaactctttgtttttttcgcagacactcaaacctatctcagtaaaactaagatcccataatcattaatcgtt
>NC_038242.2|-|13424127-13424262|83-106
gacagtcaacgtttgaggttaacagtcaacatccaaatcggacttttaaaaccaattttgcagggatttataaaattgagaaACCAAACTTATGAATTAAATTATAcgggaaccaaatctaaaattgaagataaac
>NC_038242.2|+|13425350-13425542|81-104
cgtgaccgtcaacgtctgaggttaacggtcaacgtctaaatcgggcttctaggactaattttgtagggatttataaaattGGGGATCAAATTTATGAATTAAATtataggaggaccaaatccgtaattaaagataaagtgagggaccaattttcaattttgccaaactgttattatcattaaaaaaagaagtc
>NC_038242.2|-|13693047-13693210|101-124
gaacttgagaaacaggtagtttttttcctagaatagatattagaatgtgggtttaggcctaactcaaccccaaaaactagctcataggatgtgaattgtcACCCACTTATATACTCTATCTTGAcgctatctctagttgatgtgagatttgaatttttttcaat
>NC_038242.2|-|13780956-13781099|25-48
cggccacaattagacgcaagtaatATTGATTGTCACGTGTCACGTTCTtattggataacgacagtcacgtgtcatgttctcattggatgtcaactccataaaagataaaatgcattattgtttccatttattaatcaaaatatg
>NC_038242.2|-|13995204-13995437|26-46
cgcaagctggtaacaatagcttcatCTGCTGCACTTGGATCATTTGccaatttccctgcttgtagaggagcctctgccacatgtattccattcacattcactctatttgccgtgtctatttttcgaggactatcactgtaacttgcacttaccgataaaaatcttcgtttttcactagacatgttggtagtgttgcgtggagaacaaaagctaagcctcaaaacattattatcc
>NC_038242.2|-|14152222-14152355|37-57
ttgaaaggatcaaaagaaggataggcatgagtttctTTTTGTTGGTGAGGTTCATTCcttggcgatgatctcttgggctagaacgttgctttaatgtaagttgtgaagaaaattgaagaggtgctaaggtagga
>NC_038242.2|+|14706035-14706250|163-186
attgtgcaatgttggtctcccaggcaataattggacgttgaccgttacaaatgaatgttgacgtcacgtgtcatgtttttattagatgatgactgccacatgtcatgttctgattggtcaatgaaaacaataatacatttcatctttcatggagttgacatcCAATCAGAACATGACACGTAACAGtcatcatccaataaggatgtgacacgtggc
>NC_038242.2|+|14706052-14706241|140-163
tcccaggcaataattggacgttgaccgttacaaatgaatgttgacgtcacgtgtcatgtttttattagatgatgactgccacatgtcatgttctgattggtcaatgaaaacaataatacatttcatctttcatggagttGACATCCAATCAGAACATGACACGtaacagtcatcatccaataaggatgtg
>NC_038242.2|-|14706098-14706282|132-155
ttgaacgttgaccgttgacaagtgacttggctgccacgtgtcacatccttattggatgatgactgttacgtgtcatgttctgattggatgtcaactccatgaaagatgaaatgtattattgttttcattgaCCAATCAGAACATGACATGTGGCAgtcatcatctaataaaaacatgacacgtga
>NC_038242.2|+|14706104-14706265|93-116
gtcatgtttttattagatgatgactgccacatgtcatgttctgattggtcaatgaaaacaataatacatttcatctttcatggagttgacatCCAATCAGAACATGACACGTAACAgtcatcatccaataaggatgtgacacgtggcagccaagtcacttgt
>NC_038242.2|-|14706106-14706321|168-191
attttgtaaaattgtgcaatattagtccccagaccacaattgaacgttgaccgttgacaagtgacttggctgccacgtgtcacatccttattggatgatgactgttacgtgtcatgttctgattggatgtcaactccatgaaagatgaaatgtattattgttttcatTGACCAATCAGAACATGACATGTGgcagtcatcatctaataaaaacatg
>NC_038242.2|-|14706121-14706245|31-54
gtgtcacatccttattggatgatgactgttACGTGTCATGTTCTGATTGGATGTcaactccatgaaagatgaaatgtattattgttttcattgaccaatcagaacatgacatgtggcagtcatca
>NC_038242.2|+|14706168-14706343|31-54
tacatttcatctttcatggagttgacatccAATCAGAACATGACACGTAACAGTcatcatccaataaggatgtgacacgtggcagccaagtcacttgtcaacggtcaacgttcaattgtggtctggggactaatattgcacaattttacaaaatagggtgacccaattcgtgaatt
>NC_038242.2|+|14706169-14706362|31-52
acatttcatctttcatggagttgacatccaATCAGAACATGACACGTAACAGtcatcatccaataaggatgtgacacgtggcagccaagtcacttgtcaacggtcaacgttcaattgtggtctggggactaatattgcacaattttacaaaatagggtgacccaattcgtgaattaaattactgaaggaccaaa
>NC_038242.2|-|1492180-1492347|120-143
ttgacagttaacaagtgatgttgacggtcacaagtcatgttcttattggataatgactgccacgtgtcatgctctgattggtcaatgaaaacaacattgtatttcatcatgaagttgacATTTAATCACAACATGACACGTGAcagtcaccatccaataagaacgtga
>NC_038242.2|-|1492234-1492463|177-200
ggtccctcaatttatctccagtttcatatttggtcccctagtaatttaattcacgaatttggtcctcctattttgtaaaatcgtgcaatgttgattcctaagaccacaattggatgttgacagttaacaagtgatgttgacggtcacaagtcatgttcttattggataatgactgcCACGTGTCATGCTCTGATTGGTCAatgaaaacaacattgtatttcatcatgaag
>NC_038242.2|+|1492238-1492674|31-54
atgatgaaatacaatgttgttttcattgacCAATCAGAGCATGACACGTGGCAGtcattatccaataagaacatgacttgtgaccgtcaacatcacttgttaactgtcaacatccaattgtggtcttaggaatcaacattgcacgattttacaaaataggaggaccaaattcgtgaattaaattactaggggaccaaatatgaaactggagataaattgagggaccaaaaatgcaatttttccatttttaaataatacaaataagtcttatgatattcaatcaagattattaggattttttaaggaatttaataaaatttgttggtattcaattaaaaaatttgacaacttaaaaaaaatctcacaatattcaaaattatacaaattttgatggattctttttttatgataacttataatgaatttcatgagatttt
>NC_038242.2|+|1492239-1492374|31-54
tgatgaaatacaatgttgttttcattgaccAATCAGAGCATGACACGTGGCAGTcattatccaataagaacatgacttgtgaccgtcaacatcacttgttaactgtcaacatccaattgtggtcttaggaatcaac
>NC_038242.2|+|1492242-1492363|26-49
tgaaatacaatgttgttttcattgaCCAATCAGAGCATGACACGTGGCAgtcattatccaataagaacatgacttgtgaccgtcaacatcacttgttaactgtcaacatccaattgtggtct
>NC_038242.2|-|15480140-15480273|86-104
caatcaaggttatcaaacttgaaagtctacataaattagtagaagtttcatagactcgattcatagatttataagagtttactttATATAAAAATAATAATAAAatacctataaataacatatcaattcaacat
>NC_038242.2|+|15900652-15900849|145-168
aaacgttgacatgtggcattgatacatgacattgacatgtggcagtcacacgtggcattgacacgtgacagtcaacgtctgaggttaacggtcaacattcaaatcggacttccaggaccaattttgcagggatttataaaattgGGGGATCAAATTTATGAATTAAATtatagggggaccaaatccaaaattggagat
>NC_038242.2|-|16451945-16452112|114-137
ctaggtgcacccagaattattaatggtgcacctagcatttttaaaaaataccaaaactgcccctgtacttttttcgcatttgtgatgagtgtgtgtgagggtggtctataaatCGTACAGATCAAGTTAATTCGTAAggttgatacggatcaagttgatccgtattgt
>NC_038242.2|+|16994823-16995091|96-119
taggcctaaggtagcttaaattcacgtaacctcacgctaagcgcgcacttctgggcttagcgggaatggcggtgtgatcacgcgttgagcatggcAATGTCTGAGCTTAGCGAGTATGAcggcaatcacgcgcttagcgcgagatttgtgctaagcgcgcctttgggcttcctcgtgggccttctttgcactaagcgtgagttggtcgctaatcgagaagacacattgagcctatcttgtacgctaagcgagccgtctcaatcttcaac
>NC_038242.2|+|17296635-17296781|25-43
aaagtgatggaatggatcaatattAGTATAAAAATAATAATAAtttggtccaagatgattgcactttgtattctttcagagacataaacattctcccattacccttagaaaaatgacacaaatgtggtggatatttcaattcacgcg
>NC_038242.2|-|17999822-18000083|152-174
accattagcaagtgacattgactgccacgtgtcacgttcttattggatgatgattgtcacatgtcatgttttgattgaatgtcaactccatgaaagatgaaatgcattgttattttcattgaccaatcagaacatgacacgtgagagtcatAATCCAATAAGAACGTGACACATgacaatcaaagtcacttgcaaatggtcaacgcccaattgtgaccttggggaccaacattacatgattttaaaaaataggaggacaaaa
>NC_038242.2|-|17999918-18000110|148-171
gggcccccaggccacaattggacgttgaccattagcaagtgacattgactgccacgtgtcacgttcttattggatgatgattgtcacatgtcatgttttgattgaatgtcaactccatgaaagatgaaatgcattgttattttcattGACCAATCAGAACATGACACGTGAgagtcataatccaataagaacg
>NC_038242.2|+|18251764-18252023|152-172
caagcacattgacattgatcatcatttcattagagaatatgttcagtccaaagtagtcaagcttgtccatgtcaagagccaacaccaggttgcagatgtttttacaaaagcacttccaagcctgatttttggtaaattcattgccaagttaGGAATGATTAACATCTATTCGccaacttgagggggggtatcatgattaagcgattgaagttagttactaggagttattagaagttaggtgaatatttacttagttatgt
>NC_038242.2|+|18255258-18255432|31-51
aaagaaaaaggaaaaattatggcaaaaagaAAAAGTATTAACATCTAATTTgccaaaaagtatgtatttgcggaaaacatacaaaatatttcaagtcagaggcataagtatttatttgccaaaaagcttctttacaagttaatggttggagtgaaattagtaaagatgatgtaga
>NC_038242.2|+|18458445-18458598|112-132
actacccccattgcatgtcgctccctaattggcagatttcaactccccatttaattccacttaataatcagacttgtcttctctctacttcgttttctgtgttttctccatTGGGTTACTCTCTCCCTCAATcttctctttctccatctttctg
>NC_038242.2|+|18465930-18466068|91-111
aatctgaagttaagcccatcaggcccagggcttttgtcattgccacaactccacacagcacaagtgatctcctcttcattaaaaggctcaACCATGCTATCCCTTTGAAGAtcagataaagcattgaagtggactccat
>NC_038242.2|-|18589510-18589609|50-70
gtcatccccgttggtgtcacaccaacaaagtcaagtaacgggagtttgtACTTGTTTGTTTTGTAGGTACtatctgttagtgtttagctctactgagctt
>NC_038242.2|-|18761810-18761936|23-46
tgtaaaggaatttacaaagataGTGGAAATCTCAAGTGGATTGCTTgagggctggacgtaggcacagggaatggccgaaccagtataaaactgagtttgcaattctctcttccctaaactctattac
>NC_038242.2|+|18840493-18840723|181-201
aatgttcagtcctaccttttggtctaaaagtagcaccctctcttccagaaagccatgaccaaaatctttgaacctattctagagaacactcttgtctacatagatgacatcctcctttattcaaaagatatttcctcttataaaaaattgttgaatcaattctttgaaatagccaaccagCATGGGATCATGCTATCAGAAaaaaaaaaaagattcagcttgctcaatcct
>NC_038242.2|+|18854197-18854344|88-108
tgatacaaatcctgaagcagaaaagaaagagtatattgatcacattgaagaaagtgttcagtggatgggttggaaaccattcaaggtATGTTGGTTTGTTTTGTAGCAcctcttggctcatgtgattgttccaacttaactatttagg
>NC_038242.2|+|19146993-19147139|26-46
cagcatccttatggcattcatgagaTTCTGAACTCTCTCCCCGTAAttcccgtttatcttgcattctgtcctgcccgagcactttataagccgttacattttgtgaatgtataccatttgaagcaggacttaaaatttcactgacag
>NC_038242.2|-|19171009-19171208|31-54
ttcttacggattaagttaatctgtaagaaaCTTACGGATCAAGTTGATCCGTAAcacgcttgcctctacttacggatcaacatactaccctaacggatcaacctaactctggcaacaatgaactaaacgacatggttatgatgcttacctcaacggtggacggtgacgaagctccctcgacggtggacagtggcgttgct
>NC_038242.2|-|19192189-19192338|102-125
aaattaagtttcaatagagttaaacttttttttaaaaattcagtctcctgcagatcaagttgattcgtggaaaacttgcggatcaagttgatccgtgtaatACTTGCGGATCAAGTTGATCTGTAtttggttcgcgtgtcttacatggat
>NC_038242.2|+|19197436-19197587|30-53
aattcaaaattttttaaaatttaaaacaaGCCTACAGATCAAGTTGATTCGCAggaaactacgcggccaaaaacgcatgcggatctacttttccttactgcggatcatctacctcctaagttgtctctactgcggatgaccttaagcaatca
>NC_038242.2|-|19689003-19689217|26-49
tttctagaaaattttgtgagggagaACAAAACACATTGAAAAGTCTTGTgttgatttgtgaggggagtcattgatcctaaaaacaatcgaaatagactatcgaggtcttggtaagggctacctatagaggattctgaccaacaaggaagttgaataaagtgtcactgtatgaagtatcgtaggttgtgagttgtcaatatgtcaccaatcaaggg
>NC_038242.2|+|20193350-20193612|217-238
cttcgtaccccattgcccagaggcgaaggtatgggggagggatgttgtacgcagccttacccttgcatatgcaaagaggctgtttccggattcgaactcatgaccaacaagtcaccaaggcacaactttaccgctgcaccagggctcgccctcttaaaagactaaaagagaattaaaatacaaactaaaaagaacacttttaaattatatggactaAAAAAAATTAAAATGTAAACTAtagagactaaaaataccactttcaa
>NC_038242.2|+|202586-202856|221-241
tcttttcttaatagacactgataaataaaagcgaacatatctcacctttgctttgagctgaagggcgttgtctttgttgcagatgaagtcatctaaggacatgggctggtatttggttgcccaagtatactggtagacatttccaccctcttcgcattgtgattctgaaacagacaagcttaaggccttcttctcctctacatggtcgcttctttctgttTCTGATACTCTCTCCCTCAATggcttctcttcaataatcatttccttttcc
>NC_038242.2|-|20379828-20380032|151-171
ataagaaccctagggccttctcttgcatctttggcccaatctacttggagtcttctatccaatgcccttgcggggtaggattgcatcaatttgtggttcttcaaagattggaggaggcatagcagttgtgggggaggtgaatgttgtggtTATGGTGAAGATGAAGAAGCTtgttgagctttttgcctagctcttttctcctgtt
>NC_038242.2|+|20492441-20492575|78-99
tcattctccctccactcatcttgatgcaatcctccataggaagggaccaatcactagaaccatgagcaagaggctccAAGAAGATTGGGCTAGAGCTGCtgaagaaggccctagggttctcatgaaccttagggt
>NC_038242.2|+|20499941-20500117|41-62
aggaagggaccaatcactagaaccatgagcaagaggctccAAGAAGATTGGGCTAGAGCTGCtgaagaaggccctagggttctcatgaaccttagggtagatttctgagcccatgggccaaggttgggtccaattatctttgtacatattagactaggatgtcattatatttggtcc
>NC_038242.2|+|20518472-20518710|189-209
tttttatctttttgttcagatacactataagtatttgtttttgtttttaataaaggaacttttggcatttgataaaatttggtgagagtttctctttgaattccttgttgaaccaatctcagacttatcaaggtaatccttgtggcgtctaccctgacttatcttccttcaccgaaagtggcgtcatcCAAACCTCCGTAGCCTATATTaaacgatccgctcctactcaggttcacatc
>NC_038242.2|-|20686943-20687174|184-204
atcgtggagtgctagctgaagaatcaaagcaatgtggagaggaaacaaatcaggatctgatccaattgggttcttggaacccctttgaaacaggagatcaagaatctgcaggtgccaagagaactactactcacagtgttgctgagcatccttcttccttggacgtgattactattgaggctaAAGAACAAAGCTACCACGCAGcaaaggagcatgatgatgatgatgacga
>NC_038242.2|-|208464-208648|22-45
gtcacaaagttccccatcaatTTCCACCCTGAGAACAATGAAAATgaagagcaacaaccccctccatctgagcacccatcggaaactggagaagatccacttgctgtagttgatcgtgatcctccagatgagaaggattcttaacattttgtaggtatgcagacctttcaattcctaaatatcca
>NC_038242.2|-|21218541-21218815|230-249
tatagcataattaagagaatgaaaatgtctatcatttctcattgcagcacaggtgcatttaacaggatagaaacaacatggaataggcatgtaggtttcaagttcttcccaaagtatttttaactcagagcataattcagtaacagagagggaaccttgcctgaggccatagatctcttgttgaatttcagaaattctgataaggtctccttgagagaatctctccttcAAATCATTCCAAACATCAATagcattttccaaaaacactatgctct
>NC_038242.2|-|21320636-21320858|161-184
gaggtttcaatctcttctccgtctctctgacatttgagaattctatcggagcagtcggaggaataactgaaggaatctcagggaaccgctagagatgttactatcgctggctgaagacaagtgagtccgcttagaggtaagggatgagtttattgcaattGAGGGTTAGAATTAACATGTGTAGggatccttagagaactaaatttggatttattttgggatg
>NC_038242.2|-|21322130-21322307|125-148
tgtgtttcttctaggcaacaaagcaatatcatgggtgtcaaagaagcaaatgacagttgctctatcatcagcagaagtagaatacatggctgcaacaagcgctgtgtgtgaagcgacatggctcAGAAAAATTCTGCAAGACGTACAAcaagactccaagactccaacaattattcat
>NC_038242.2|+|21685805-21685938|86-104
tcaacgtactcatccatgttcttgtggtttaagttgttcatcgagaacaataggttgttcttcctggacaaagtcattaatggaaGAAATAAAAATAATAACAAcaccattatttgtgaatcataacataatta
>NC_038242.2|+|2175216-2175426|168-186
ccttttcattttctttttttaatattctccttcgtgttcttatcatttgctttttttttcttttaacttttaaatcatttatataaaatagttcaagaaaattgttcatttcacatgttaaagagggagcgtatattagattaattaagaataagagagatataaaaCAGATAAAAATAATAATAAacgttagtagagatataataaaaaa
>NC_038242.2|-|21837631-21837736|57-76
gaaagagagagagaaagagagaggggggagcacgaaattgaaggaataaaagagggAGAGAAGTGGAACTTTGAGGtatgtctcacaagactctcattcatcaaag
>NC_038242.2|+|21892272-21892439|118-138
atgcttcggaaatcttcatggactatatgaatcgtatattccatgattacttaaaccagttcgtggttgtgttcattgatgatatcctagtgtattcgaggaataaggaggagcttgAAAAGCACTTAAGGATTGTGTtgcagatcctgagggataggaaattgttcg
>NC_038242.2|+|21939921-21940120|149-170
tcttctttctttcttccaaagccttttctaaagttccaagaactttctccatcacccacagccaccattagccaccacaaaccatcgttgttctccacaccgagaggaacccttcaaccgaagcggaatcttccaacttggcttgcggTTTCAATAGAGAACGAAACCCTaatctgacctttcgttttctttcgaggtaa
>NC_038242.2|-|22146564-22146802|171-194
ctcttattatcgtacaatgttggtcccccaggccacaattggacgttgaccgttacaaaggaatgttgactaccacgtgtcacgtttttattggatgatggttgtcacgtgtcatgttctgattggtcaatgaaaacaacaatgtattttcatctttcatggaattaacaTCCAATCAGAACATGACACGTGACagtcatcatccaataaaaaacatgacacgtggcagtcaacgtcac
>NC_038242.2|+|22407241-22407394|112-132
tttcgcgtgctatagtgacgcccaaaaatgccatcacttaatgcgagaaagtgagggtatttttggtttttttgattttgtattacctggctcagttctccctccctcccgATCGTGTTGTTTGGCTCGAAAaacccttatctccatcgaagct
>NC_038242.2|+|22587092-22587279|23-41
tttggataaaaatgggaacacaATAATAAAAATAATTTCTGaaaattggagtataaattaagcagttaccttccccgtctctctctctctcacttaggcgtcttcagcaattagcagcaatcaaatctgtaacctttcagaactcaaaaccccctttcaaatttcatcatgtctggctatctccacca
>NC_038242.2|+|22867967-22868096|84-104
ctacctcccatgcgaatggtggtaagccccatagcaggacctaggccaacctgtgtgttggaaaaatattttgggaccacttcTGAAGGTCTAGGATAGGTGTGgagccgttcatcctttcctcgttcac
>NC_038242.2|+|23159862-23160040|122-143
tttgcaggtggagctgatattgaggaggaggaactaacagatttgaggttaaatcctcttcaaggggaagggaatgatgcaatcctccctaggaagggaccagtcactagaaccatgatccAAGAAGATTGGGCTAGAGCTGCtgaagaaggtcctagggttctcatgaacctcagggt
>NC_038242.2|-|23221602-23221816|170-193
ataaaatagaggctacaatttctttcccttctctctaacgtttggaaaccctaacaaggcaaaaagaggaaaaactttagaaatcatttgaaactgctagagacaccactatcactattggactacacatgtgatcccgcttagaggtaagagatgagtttatcgcaatTGAGGTTAGAATGAACATGTGTAGgaatccttaggggatcaaattg
>NC_038242.2|-|23395195-23395388|140-163
ttttgtggttttcgtgcggcattgtctccggttcgttgtgaacggttaggtgcggtgaaggtgaaggtgcgttgcggtggtcggtggcgacaaatgaggtacgcaaaaggtggtgactgtgtcgcgaacgtatggattaCTTACGGATCAAGTTGATCTGTAAgtgacttacggatcaacttgatctgtaacta
>NC_038242.2|+|24038403-24038594|91-112
taatggtgaagggccaatagttattctgctaacctgatgcaatcctccctaggaagggaccaatcactagaaccatgagcaagaggctccAAGAAGATTGGGCTAGAGCTGCtgaagaaggccctagggttctcatgaaccttagggtagatttctgagcccatgggccaatgttgggtccatttatctttg
>NC_038242.2|-|24130428-24130644|154-177
catggcgtaaacagaaagttgttgtgcatactttacggatcacctgatccgtaagcatgttttggatcaagttgatccagaagatgcttacggatcaagttgatctgtaaactatttgttagtagcttacagatcacgtgattcgtaagcattTTCCGGATCAAGTTGATCCGGAAGatgcttacggatcaggtgatctgtaagttactcaacatac
>NC_038242.2|-|24485116-24485286|121-142
ttccaattgttgtatcacaagatcagttgaggtcaaatcctcttcaaggggaaggggatgatgcaatcctccctaggaagggaccagccactagagccatgagcaagaggctccaagaagATTGGGCTAGAGCTGCTGAAGAaggccctagggttctaatgaacgttaggg
>NC_038242.2|-|24636286-24636420|31-52
taagggtattggatagaatactccaagaagATTGGGCTAGAGCTGCTAAAGAaggccctaggattctcatgagcctcagggtatatttctgagcccatgggccaaggttgggtccactcttctttgtaaatatta
>NC_038242.2|+|24659210-24659341|79-100
cgcctttgtttgtcgtcggatcaccgcatgaagaagaacagtttaatcggagtggaatcttcaaaactcaactcaaggATTCGGTAGAGAACGAAACCTCcaatccttccttcgtggtttcttcgaggtaac
>NC_038242.2|-|247453-247604|23-46
ataaagctgtaaatttgcatcaTTGCTCTTAGAATGTGGGTTTGGGtctaactcaaccccaaaagttagctcaaagggtgagtgttggctcccacttatatattctattgtggccttatctctagccaatgagacatgagttttttctcaac
>NC_038242.2|-|25131881-25132152|31-52
ctagaaccatgagcaagaggctccaagaagATTGGGCTAGAGCTGCTGAAGAaggccctagggttctcatgaacctcagggtagatttctgagcccatgggccaaggttgggtccaattatctttgtacatattagactaggatgtcattatatttggtccttgtatttagggcttcatatttggtccttgtatttagggctccatagtgtaggtagggtaccctagaaatacaggattttttcaggccttgtattttagggcacctagact
>NC_038242.2|+|25532620-25532833|168-189
gattggtgccatccattgaagaatttgagtaaagaagcaaggggccaaccaccttaagggctatgggattaataagcactccaaattgagtgaaacaccaaagagagaacatgatgcaatcctccctaggaagggaccagtcactagaaccatgagcaagaggctccAAGAAGATTGGGCTAGAGCTGCtgaagaaggccctagggttctcatg
>NC_038242.2|-|25700227-25700387|110-131
ataaaatttggtagaataaaatagtctactctcttcaagtccaaacctgatgcaatcctccctaggaagggaccaatcactagaaccatgagcaagaggctccaagaagATTGGGCTAGAGCTGCTGAAGAaggccctagggttctcatgaaccttagggt
>NC_038242.2|-|25864431-25864659|31-51
aaacaaacgttagtcccttagtcaaacaaaAATAAGATGATATATAACAAGaaaaatggaaacaaaaagaaatatggatcaagggatctcccaatcatgtggccctgctccctcctaagaaatcaagtaaatcggtcatctcctcgtcctcgcgggcctcatctgcctcgtcgggagcctgtgctggtgcctctgctggcgcctctcctgtgctggtgcctctgctggc
>NC_038242.2|+|25943712-25943924|170-191
aaactagaaagaaaagaaaaaggaaaagagagggtaaaaataaatcaagatgagaggaacaaataagggaagaagaaggaaggaaaatactaaaagagttaagagaggaaaattgatgcaatcctccctaggaagggaccaatcactagaaccatgagcaagaggctccAAGAAGATTGGGCTAGAGCTGCtgaagaaggccctagggttctc
>NC_038242.2|+|25951135-25951453|253-274
ttagccctagaggggatggaccttttcaggttttggagaggatcaataacaatgcctataggttggacctcccagaagagtatggagtcagcaccacttttaacatttttgatttaactccttttgcaggtggagctgatattgaggaggaggaactaacagatttgaggtcaaatcctcttcaaggggaaggggatgatgcaatcctccctaggaagggaccaatcactagaaccatgtgcaagaggctccAAGAAGATTGGGCTAGAGCTGCtgaagaaggccctagggttctcatgaaccttagggtagatttctg
>NC_038242.2|-|25964568-25964843|228-246
gagggtggcgctaagcacgatgtcgtggatttagagcctatttaaagcctgttttgtgtagaattagggttcataatttcactgatagcttttgcaaagaatttcatagcacaccatagtgcctattttgggaaaagagctctggaagcagcaagaggagcaaattttgtagagagaccaaggttttgtaattagagagagattagtgagttgtagagtgattttgaGATGCTGAGAAAAGGAGGAgggatcccccttcttgtgtaaggagtagtt
>NC_038242.2|+|27011961-27012256|31-52
caatcactagaaccatgagcaagaggctccAAGAAGATTGGGCTAGAGCTGCtgaagaaggccctagggttctcatgaaccttagggtagatttctgagcccatgggccaaggttgggtccaattatctttgtacatattagactaggatgtcattatatttggtccttgtatatagggctccatattgtaggtagggtaccctagaaatataggatttttcagcccttgtatttttgggcacctagactagtttttgtattaggggtagttttgtaatttcacatgcactaagtg
>NC_038242.2|-|27151264-27151454|91-111
caagtaccgacgtaacaactcaaacgatatgtatgtacaaaacaaaagtcaatcaacatgaaacaaaagttagtcccttagtcaaacaaaAATAAGATGATATATAACAAGaaaaatggaaataaaaagaaatatggatcaagggatctcccaatcatgtggccccactccctcctaagaaatcaagtaaa
>NC_038242.2|+|27351997-27352151|31-54
tctggtaatcgattaccagagccttggatgTCTTGGAAACACAACTTTTTAAGGcaaggcttgatcttgagttaatcttgaagcagggctttgtttgttgaagcaaccttgtattaatcttgaagcaatgcttatcctttgaagcaaccttgttt
>NC_038242.2|+|2738413-2738554|31-51
gcacttgcatctgcacaggtgttgagcataTCCCTTGCTGCACTTGGATCTttgatgtggcttcgaaaaaataaacccaagaccctcatccctattatatatttgagtgcagggattgtagcaaccatgccatctatcacaa
>NC_038242.2|+|27415670-27415811|98-119
acaaactcacgagaggagaaagagatttcgacgagcgcggggagaaaaccaggggttgtgtttttaatttaactcaaaatacaacatcagtttttgtAACAAAACCGATGTTAACTACGtcatgttaacatcggttttttaa
>NC_038242.2|-|27562670-27562936|26-44
ataagaaaaataaaggaaaaccaatAAAGGAGGATGTCATGATGcacaagattaaatggcctaactctcaaaaaatagtccccagcggagtcgccaactgtcgcaacctacccttcgatgggagagcgacgcctgactcgcgggtgcatgttccaagaaaggaatacgcgcggagtcgccaccaacgtttatttgaggaaaacgtcagaaaaaccggaaaagacgtgatctacgaactttaagtgaaaggttcgggagttgtattta
>NC_038242.2|-|27574812-27574942|84-105
aagaccaaaatacaccaatggtgatgcaatcctccctaggaagggaccaatcacaagaaccatgagcaagaggctccaagaagATTGGGCTAGAGCTGCTGAAGAaggccctagggttctcatgaacctta
>NC_038242.2|+|27577932-27578093|101-122
gatgaatgcacaaattgataaaagaacatattttggaaacactgtgatgcaatcctccctaggaagggaccaatcactagaaccatgagcaagaggctccAAGAAGATTGGGCTAGAGCTGCtgaagaaggccctagggttctcatgaaccttagggtagat
>NC_038242.2|+|27748630-27748766|84-107
cgttgttgatgtcagcaacgacgttgaaatgtatgctttttaggtcaggctgtaacggcaacgacgtagtaatatataatttcAACGACGGTGCTTACGTAAGCACCatctttgaagttatatattactacgtcgtt
>NC_038242.2|-|28052631-28052764|87-108
cggaagaaagaaggaaactcgatctcatcgaagagagattgagagctgttgaaggctttggcgactatccgttcacggagatggcaGATCTTTGCTTGGTACCGGACGtcgtcatccccccaaaattcaaggta
>NC_038242.2|-|28095683-28095810|82-103
cgttgctactcagcaacattgatgcaatcctccctaggacgggaccagtcactagagccatgagcaagaggctccaagatgATTGGGCTAGAGCTGCTGAAGAaggccctaaggttctcatcaacctt
>NC_038242.2|+|28496854-28496981|24-44
tcaagctatctttgccatggagtATTGGGATCATGCTATTACCTcaagtgtgtacttaatcaacaggatcccttcttctgcaattcaaaaggctgtcctttatcaaaagctatttgataaacttccag
>NC_038242.2|-|28705180-28705319|94-114
ccttgtggcgtctacccagacttatcttccttcatcggaagtagcgtctaccctgacttatcttccttcattgaaagtgacgtcatccaaataTCCGTAGCCTGTATCAAGCGAtccgccccgtaaggttcacatcatct
>NC_038242.2|+|29000576-29000767|81-102
gaatgagaacgaaaatgatttttaagtaaaacctgtcgtagttttcattccataaaattacatgattgccatgaacatacATTCTAAGATGGTTTTTAATAAccgccttagaatgtaagtcgtaaaaagaatttttcctttcactatttacaaaattgccaccgcgataatttctaagatggttccacatag
>NC_038242.2|+|29174454-29174668|162-185
tcgtggtgcattgaggaggattctgcgaagagcaacgccgccgtccattgccgagggagctttgccaccgtccaccgttgaggtaagcgtcgcgaccatgtcgtttccaccattgttgccggcgatagggtagattgttgatctgaaagtggaaatgtgagTGTTACGGATCAAGTTGATTCGTAagcatcttacgaatcaagttgatccggaag
>NC_038242.2|-|2921608-2921814|35-55
gagatcgggaattgagtttgggcgatgaaggagtGAGTGTTTGGGGGAACTTACGgagaagaatttggaaggatcaggaagccagggttcgacgagggcggcaaggtggaagacgagagtgcaggagaagcaggcggcgaggagagaggcgtagtcggtgatgtcgccgtagaagatttcgatgtgcggagaaagggcggagatatc
>NC_038242.2|-|2921666-2921807|28-48
ggaattgagtttgggcgatgaaggagtGAGTGTTTGGGGGAACTTACGgagaagaatttggaaggatcaggaagccagggttcgacgagggcggcaaggtggaagacgagagtgcaggagaagcaggcggcgaggagagagg
>NC_038242.2|+|29553106-29553252|96-117
tgctttctacatcggttatttatgactttcaacatcggtttttgaaccgatgttgaaagtaccgacgttgatagtattatcgttaacatcggtttTTGAAAAACCAATGTTAACGTAaaattaccaacatcggttatataaataatc
>NC_038242.2|+|29635380-29635685|31-54
ttaacattggatttgaagaaaatcgatgttAACGAAGTGACTTTAACATCAGGTctggaaaaactgattttaacattaattgttggatcaagtggcctgggaataattaagaagggggggttgaattaattattaacgaacctttactaattaaaaatatatccttcttaatgttaccaaaagtaaaagtaataattaaagtgcacaacggaaattaaaagagtagggaagaagaagacaaacacaagagatttatactggttcggcaacaacccgtgcctacatccagtccccaagcgacctgta
>NC_038242.2|+|30004213-30004487|229-250
atgtatcagaagaggatccataaacaataaaatcatccataaatacctctatgcagctctctaaaaaatcactgaaaatgctaagtatacaccactagaaggtaccaagggcgttgcatacgccaaagggcatccttctataggcaaaagtgccaaagggacatgtgaatgttgatgcaatcctccctaggaagggaccaatcactagaaccatgagcaagaggctccAAGAAGATTGGGCTAGAGCTGCtgaagaaggccctagggttctcatg
>NC_038242.2|+|30078984-30079118|31-52
cgaagcggaatcttccaacttggcttgcggTTTCAGTAGAGAACGAAACCCTaatctgacctttcgttttcttttgaggtaaccatggttctacgcttgtttcttgttagtttcagtttgtctttgcatcttttc
>NC_038242.2|+|30233284-30233659|31-51
tttcaaaggactaaccgcctgagatatcttTTGTTTCTTATAAAAGATTTCaaaggacttaccgcctgagatatctttttccctttccctttaaacaaaagatttcaaaggactaactgcctgagatatcttttgtttccccttacaaagattcaatggactaaccacctaagaattctttgtcttaacacattggagtgtacatccttagtggtacaagtagagcgtacatctacttgggttgtgatactgagaacaagagagggtacatcttttgtggatcagttcaagtggagcgtacatccacttggttgttcaaagagaccaagggagggtacatcccttgtggatctttgtttgtaaaggattttacaag
>NC_038242.2|-|30628605-30628833|31-51
atctggtctcctttcctcgatcacatgcacTTTAAAATAGACATTTTGGCTaggtggatctttgtcctcatggaacaaatcaaagatgatcttttgatcttctatgcccatttgaagcatcttttttcccatgtctaccatgcagcttgcagtagacatgaatgggtggccaagaatgagaggaatgtcaacatcctcttctatatctatgacaatgaaatcagctaaa
>NC_038242.2|+|30965457-30965644|28-49
gatttggggactatctgttcgcagacaTGACGAATCTTTGCTTGGTACCcgatgttgttattcccccgaagttcaaagtgccggacttcgacaagtataaagggacgacttgtcccaaaaaccatctcaagatgtactgtcgcaagatgggcgcacactctaaggatgaaaagctattaatacacttt
>NC_038242.2|-|31484655-31484810|109-130
gatcgagccctataatatatcaagacgctcgaaattgaaaacggaatgatgcaatcctccctaggaagggaccaatcactagaaccatgagcaagaggctccaagaagATTGGGCTAGAGCTGCTGAAGAaggccctagggttctcatgaacctta
>NC_038242.2|-|31654769-31655052|31-51
atctgtaaactttcgttgccgttgtcggctAGGATTTTTTTGGATCAGTATcagtgaataaaatttttttccacggtgggcaaatgttttccttgccgagtaaatgaaaacatggcggtgtcggccgaaacacaacttcggttgagttcaaacgaaaaatcctagccgacctacattgtaaatttttacggcaacaccgaacaaaagagcaaccgctaccataaaaaaatatcatcggccagcgtttgtaaaacaattgcgcaatgtcggctgaaaaatatcag
>NC_038242.2|+|32221077-32221309|184-205
atttggtcagacccatgtcttgaagggcctgaagggtttcaattggccatgcatagtcggctgatgtttgtttggcggttgccggtttgggagattcctgagtggatggctcaggtttgattgaggcaatctgggttgatgacccttctaaattggttttctgggtagatgacccagcctgggTTGGTGACCCAGAAGAGGTAGAtgatttcttgatggttagctctggaaga
>NC_038242.2|+|32229100-32229258|93-114
agattcctgagtggatggctcaggtttgattgaggcaatctgggttgatgacccttctaaattggttttctgggtagatgacccagcctgggTTGGTGACCCAGAAGAGGTAGAtgatttcttgatggttggctctggaagagccagcctggctccttt
>NC_038242.2|-|32239813-32240130|267-288
gcattttggatcagtttgtaaatttgattcagattcatcatcagattctgaggcaatgtctgcccaagattttttgattatttttggaaatttggtcagacccatgtcttgaagggcctgaagggtttcaattggccaagcatagtcggccgatgtttgtttggcggttgccggtttgggagattcctgagtggatggctcaggtttgattgaggcaatctgggttgatgacccttctaagttggttttctgggtagatgacccagCCTGGGTTGGTGACCCAGAAGAggtagatgatttcttcatggttggttctgg
>NC_038242.2|-|32358329-32358606|228-248
tcacaactcagtgagattctttagtttgctatatgtttctggtatggtccctgtaaaattatttgcagaaagaagcctgcaaatttgtataaaataatcagaaacattaaccttgtccaaaatcaaatttgtaggtagcttatagacatcgatacagaaaaatgactgattaaaatcaataatatatattaaatgaaaagggactggaaagatagattcttacagtcTCTTCAACTTGCTCAAATTTCcaagactaggaggaaatagtcctttaagtt
>NC_038242.2|+|32387579-32387807|30-50
accaaaggagttcttgtagacatgcaaaaTGCGTTGTAAAGTGAATAGCAttgacacatagttcattggatcaaaattgacagatttacaggcaggcatgacgtgagaacacggtaagtgtttagcttgatattcaccacaatcacacttttgggattgtaacattactctaaaccttccaggtggtctgggtgtttgaagtgggcattgagtctctgttataataaaa
>NC_038242.2|-|32427158-32427355|154-175
cttagttgcaacttcctttcctctccagcctgatcaatagagaacttgcaggtctttacaacccagtaggctttgtgctctatctctacagtgatgcaatcctccctaggaagggactagtcactagagccatgagaaagagactccatgaggATTGGGCTAGAGCTGCTGAAGAaggccctatggttctcatgaacc
>NC_038242.2|-|32603271-32603551|228-251
ccaatggtagttataaaataacatctatggagggagaaatatgcatcagacgtagacagtggactggagggttcaatcccttctccttctctctaatatttgggaaccctatcagagcagtcagacgaaaaacttgaggaatctcaggaaaccattggagatgccactattgctgtcacaatacacatgtgatcccgcttagaagttagggatgagtttatcgcaatTGGGGTTAGAATAAACATGTGTAGgaatccttaggggatcaaatttggggttta
>NC_038242.2|+|32845201-32845358|40-58
ttcatgggtgcgtcatccaagaaaggaaaacacgcgaagTCTCCACCATCATTTTTTTgaggaaaatgttagaaaaaccaaaagcgggtctacaaattttaagaacaaaggttcaggagttgtttatgtgcggggaaggtattagaaccccacccgtc
>NC_038242.2|-|32994109-32994268|31-51
atgtgtatatgtatattatattcgttgttcTTGTTGTTGTTTGTTTTGTGTtgtgcagaaaaaaagagagaaggagtagagacgagagtcgtcatcaaggaaagggcaggacggacgaaatcagtgtcttatctttgctttcctcttatctccgatgaga
>NC_038242.2|+|33037348-33037546|154-174
agcaatcaaacgtttcatcattatagaaatctacgtctaggtacttagggtctaagatgatcctagaagaaaattgagaaaggtaccatagacgggtacctttctcaattttcttctaggatgcttcggatggtccgtggcggcgatgggtagCAGCAGCGGCGGTGGAGGATGatccctttctcttcttcgatggttc
>NC_038242.2|-|33406601-33406770|30-51
tagaaccatgagcaagaggctccaagaagATTGGGCTAGAGCTGCTGAAGAaggccctagggttctcatgaaccttagggtagatttctgagcccatgggccaaggttgggtccaattatctttgtacatattagactaggatgtcattatatttggtccttgtatatag
>NC_038242.2|+|33691541-33691634|52-71
ggtgcaaatagtaattttcaaatccgggcccttctagaggtttctgggcatTTTCTTGCTTAAAATGAAAGcaacctagcttgcctgggcgagc
>NC_038242.2|+|33745053-33745239|86-106
catcgcacacgggttatgtcttaatcccctccttaaacaaaccaacagagagtccgtgtcaccttcttaaatacatacgttgggcACTTTGTGATGAGAATCATGAaactggccaaatacaggctaaaggcccaagtggagaaggacgaaggcccaagtggagaaggacaaaacccccgagtggaga
>NC_038242.2|-|33920077-33920231|31-54
atgaaagatgaaatgcattttgttttcattGACCAATCAGAATATGACACGTGAcagttatcatctaataagaacgtgacacgtggcagtcaacatcacttgctaacgatcaacgttcaattgtggtatgagggatcaacattgcacaattttac
>NC_038242.2|+|33920193-33920425|46-69
tgattggtcaatgaaaacaaaatgcatttcatctttcatggagttGACATCCAATCAGAACATGACACGtgacagttatcatccaataagaatatgacacgtgacagtcaacatcacttactaaccgtcaacgtctaactgaaacatccgggatcaacattgcaggattttataaaacagaaggaccaaatttgtaaattaaattaccggagggccaaatgcgaaattggagc
>NC_038242.2|+|33920214-33920331|70-93
atgcatttcatctttcatggagttgacatccaatcagaacatgacacgtgacagttatcatccaataagAATATGACACGTGACAGTCAACATcacttactaaccgtcaacgtctaac
>NC_038242.2|-|33924227-33924360|79-102
attggatgataactgtcacgtgtcatgttctgattggatgtcaactccatgaaagatgaaatgcattttgttttcattGACCAATCAGAATATGACACGTGAcagttatcatctaataagaacgtgacacgtgg
>NC_038242.2|-|33924310-33924415|28-50
tcagttagacgttgacggttagtaagtGATGTTGACTGTCACGTGTCATAttcttattggatgataactgtcacgtgtcatgttctgattggatgtcaactccatg
>NC_038242.2|-|33984639-33984939|31-51
aaacaaacgttagtccctcagtcaaacaaaAATAAGATGATATATAACAAGaaaaatggaaacaaaaagaaatatggaccaagggatctcccaatcatgtggccccgctccctcctaagaaatccaataaatcggtcatctcctcgtcctggcgggcctcatctgcctcgtcgggagcctctgctggtgcctctgttggcgcctctcctgcccgggcctcaggccaatctccaagccatgcgacctctgccctgaactggtccggagtaaggcacggaaaagaagtaaaaccctggctctg
>NC_038242.2|-|34000671-34000817|31-52
ctagagccatgagcaagaggctccaagtggATTGGGCTAGAGCTGCTGAAGAaggtcctagggttctcgtgaacctcagggtagatttcgagcccatgggccaaggttgggtccaattatctttgtacatattagactagaatgtca
>NC_038242.2|+|34019436-34019622|139-157
catcatttcatcatcgtcttctttgatgatatactaatttacagcgcatccattgatgaagacttgaagcattttgagctcacctttcaagtattgcttgcaaaccaatttgttctgaagctttctaaatgtttctttGCCCAGTCTCAGGTAGAGTacttaggacatttggtttcgcatcggggag
>NC_038242.2|-|34290731-34290840|25-45
caatgtcaagtaacaacaacctatACTTGTTTGTTTTGTAGATATtatctatgagaaataccaaattacacgcattggataatttcacagcattagaatgactccaaaat
>NC_038242.2|-|34347324-34347459|31-54
cacattctaagacgttgttgatgtaagcacCGTCTTAGAAAGTAGGCATTCAAAgacggtgcttacttcagcaacgtctttgaaagtggtcattctaagatgttgttgaggtaagcatcgtctttgaatgtatact
>NC_038242.2|+|34347343-34347512|30-51
tgcttacctcaacaacatcttagaatgacCACTTTCAAAGACGTTGCTGAAgtaagcaccgtctttgaatgcctactttctaagacggtgcttacatcaacaacgtcttagaatgtgtactttcaaagacggtgtagatgtaagcatcgtccttgaattaattattattt
>NC_038242.2|+|34513603-34513869|224-242
taatcaagcaagtcggagacctagcatgatcacagattcacctccactccttaggttcccacgaacacgggtatagggcccttttttcaaatcaccgtgtgtgcaaatagtgtcggtgtttgtgtgcatcaaatgaaaatatttacctcatgcatacattttaaaacacactaaaagcatcaaagagttatatacacaagaacataaggaaaataaagggaaaCCAACAAAGGAGGATGTCAtgataaaacattgcacaagattaaa
>NC_038242.2|+|34655514-34655687|130-151
ttattctttttataggtgttgagaaaagaagcctagagtatcaagaacctatggatttgaggttaaatcctttccaagagggaggggatgatgcaatcctacccccaatggtattggttagaagactccAAGAGAATTGGGCTAGAACGACtaaagaaggccctaggattctca
>NC_038242.2|+|35018757-35018941|137-158
taataataaaataatcaagaaaaatcaatcgatcgtttttctttgaaagtttccttgaatgaattgactaataaccaaagtgatgcaatcctccctaggaaggggccagtcactagaaccatgagcaagaggctccAAGAAGATTGGGCTAGAGCTGCtgaagaaggtcctagggttctcatgaa
>NC_038242.2|+|35491255-35491515|89-110
ccttacgacttctgctgataacagagggtaggtgatgcaatcctccctaggaagggaccaatcactagaaccatgagcaagagactccAAGAAGATTGGGCTAGAGCTGCtgaagaaggccctagggttctcatgaaccatagggtagatttctgagcccatgggccaaggttgggtccaattatctttgtacatattagactaggatgtcattatatttggtccttgtatttagggctccatattgtaggcagggtaccc
>NC_038242.2|-|35549278-35549430|31-52
cttcggcgactatccgttcgcggacatggcAGATCTTTGCTTGGTACTGGACgtcgtcatccccccaaaattcaaggtacttgatttcaacaagtacaaagggacgacttgtcctaagaaccatctctagatgtattgtcgcaagatgggggc
>NC_038242.2|-|35586378-35586565|140-161
tatagtctcttataatggtataatgattagttgtaatgttttgtttctacgatgaaatgctatgatcttttcccttctgatgcaatcctccctaggaagggaccaatcactagaaccatgagcaagaggctccaagaagATTGGGCTAGAGCTGCTGAAGAaggccctagggttctcatgaaccttag
>NC_038242.2|-|36401446-36401595|102-125
caaccagaggaggagctctagagagcaccagaaacaccacaattgctaatgaagaacgcttgagtgactacatcgaggtaagagatgagttactcacgcttGGGTATTAGAATGAACATGTGTAGggattcctagatgatcaatttcttg
>NC_038242.2|-|36663530-36663670|91-111
cactttgagctttctccaacattgctttcttatctttctcaagcttgaccgatcttcttcacaagcctccagcagatcctgttgaactagAAGGGCTTTCATCTTCAACTTccataatccaaagtcattttgaccagtgaa
>NC_038242.2|-|36678550-36678729|129-150
gcctaatttctatatgcttggttctagagtggagaactggatttttagatatgtttatggcacttgtgatgcaatcctccctaggaagggaccaatcactagaaccatgagtaagaggctccaagaagATTGGGCTAGAGCTGCTGAAGAaggccctagggttctcatgaaccttagggt
>NC_038242.2|-|3672145-3672382|48-69
aacaataacatgacataaaaaatagtactactacatcatttataaatATTTTCTGAAGATATTAAAAAAatgaagaaaataagaaaatggatgaaaagaaagaaagccaaccttgcgtttgtgatctattgagagcttccaagataccaagtgacccatcagacttgagaggcataacggtaagaggagaatggaagttaccattttccccgacactgtaacacattccggagttgga
>NC_038242.2|+|37495131-37495304|122-144
taattttttgtgacacttaggctataaatagaggccatgtgtgtgcattttttcaactttgatcatttgagaattaaacttcaaagttcaaacttctttagatgcactgcttgtttggataCAAGCCATAAGCTCTTTTGAGAGcttctctactggaaatatagagtatatatc
>NC_038242.2|+|37717265-37717450|130-151
tgtaactcgattcttgaatctttggaatttgcttaactcttgattttttgacattatcaaaataaccttgaaaggcattgcttccacaatagaaactaaaaagatcactttcgaaactataaggactaaAAGAGAATTAAAATGTAAACTAtagggactaaaaatgtcactttcaaactttagaga
>NC_038242.2|-|37921863-37921992|85-105
gaggatttcaagatccagcatcataactccaccccttatcggccaaagatgaatggggctgtagaggctgcaaaaaaaaatattAAGAAGATTGTCCAAAAGATGaccgtgtcatacaaatattggcatg
>NC_038242.2|-|38225131-38225294|30-52
gttactacaacctctacccatacctaatgCCATATGGGAGGACTTGTCTATTgatttcataactggattgcctaagtctaggggttatgaggcaatattggttgttgtggataggctctctaaatacagtcatttcattttgttaaaacatccctacacagcta
>NC_038242.2|-|38397348-38397523|122-140
agctagtccattccttcataattaacatatatgtttctaggcatctacgtacaactaccaccaagaggatggaagcaattgaaagagagatacgagattcaattgagggtatcataaaaaaACGAGAGAAAGCCATGGAGaatggtgaaacctctaatgaagatttattaagcata
>NC_038242.2|-|38543503-38543687|36-56
gcaatcaatcaaaggagttgtcatagacgtgcaaaATCTGTTGTAAAGTGAATAGCggcgacacatagttcatgggatcaacattgcagatttacaaacagtcatgatgtcagaacgtggtaagtgtttagcctgatattcaccacaatcacacttttgggattgtaacattactctaaaccctt
>NC_038242.2|-|38843966-38844156|91-111
tatctccgtttcagatggtttatggcaaatcttgtcatttatcggtggaattgaagcataaggcatattgagctttgaaatttttaaattTTGATGATGCTGCATCTAGGGaataaagaaagacacaactgttggagttggaggaaatgagatggaatatgtatgagtgtgccagattatacaaggacaaa
>NC_038242.2|-|38844017-38844178|113-133
gctttcaagtctcttattagcctatctccgtttcagatggtttatggcaaatcttgtcatttatcggtggaattgaagcataaggcatattgagctttgaaatttttaaattTTGATGATGCTGCATCTAGGGaataaagaaagacacaactgttggagttg
>NC_038242.2|+|38967320-38967495|123-146
atttaaaattaagtttcaataaagttaaactttttaaaaaaattcagtctcctgcagatcaagttgatctgtggaaaacttgcgaatcaagttgatccgtgtaatacttgcggatcaagtagATCAGTGGAAGACTCGCGGATCAActtgatccgcgtttggtccaccattcttac
>NC_038242.2|-|39070155-39070373|26-46
ttgggaagggaggttttggcattgtTTACAAAGGAGAGTTGCCAAAttgaacaaatattgtagcaaaaaggatgttggatgaaaagagaatgaatgagttcaaggttcaacatcggaatgtgtttaactcttggggtattgcttgaatgaaagtgggagacttttggtgtataagtatatgcctcggggttctcttaacaaatatttgataaattggaa
>NC_038242.2|+|39146035-39146182|100-120
tcagcagcagccatgacaaattgtgcttagaatcgcacaagccaagagaagcaaggtagatgagtttgtcttgtctgatccagagggagtgagcagaatTGGATGATGTAGTTTCACCAGtggcaggggggcacgttgttgtgcctat
>NC_038242.2|-|39166981-39167154|121-144
ctctgacgttcaaaaatcctaacagagaggaggagctctagagagcaccacaaacatcctcattactaatggagagtgcttgagcgactacatcgaagtaagagatgagttactcacgctTGGGATTAGAATGAACATGTGTAGgaatctttagaagatcaattttaaattatt
>NC_038242.2|+|39170031-39170411|313-336
atatatttacatggtacattttcatttaaaaagagtgttgctaggtgcacccaacaattttttaaatgacaaaaatgcccctgacttctttcttcattataaacatttatttttttttcgaaactacactgtacgccatttttgttgcctgtgtttctctcattttgtttttcgtgcggcattgtctccggttcgtggattcgttgtgaacggttaggtgcggtgaaggtgaaggtaccagtgttgagcattgcggtagtcatcgacaacaaacaaagtatgcagaaggtggtgcctctgtcagggacgtacAGATCACTTACGGATCAAGTTGATccataaatacgttacatatcaacttgatccgtaagttgttgtgtt
>NC_038242.2|+|39185706-39185979|31-54
aaaattgaagactacgttgatccgtaaggtGTTGAAGAAACTTACGGATCAAGTtgtgtggaagcaaagatttccaagtttattttgatgatgccaaaaactcaagtcaagaatcaagagttaagcaagtttcaagaatcaaagagtagttcaatcaagaatcaagattcaagtaaagattcaagagaagactcaacatatacaagaacttcaagaaaagcatcaagataagtataaaaagattttttcaaaaaagattgaatagcacaacttg
>NC_038242.2|+|39185710-39185860|31-54
ttgaagactacgttgatccgtaaggtgttgAAGAAACTTACGGATCAAGTTGTGtggaagcaaagatttccaagtttattttgatgatgccaaaaactcaagtcaagaatcaagagttaagcaagtttcaagaatcaaagagtagttcaat
>NC_038242.2|-|39211530-39211712|31-54
ttaatgagaacttattttataaggacaaatTTTCTTTAGAATATACATGTGTAGgtaaactgttagaaatttctgagaaagcaacacttgaagatatttcagaaagtgatgtagccaacataaactagagcacaagcgtagaggttgagtcagaaccagaaccatcaactcctccaagaaaat
>NC_038242.2|-|39274305-39274406|58-81
acaagggatgggttgtccctgtgtggttcagactttgtaatggattttacaaagataGTGGAAATCTCAAGTGGATTGCTTgagtactggacgtaggcacgg
>NC_038242.2|-|39308517-39308802|234-256
cccttttaaaattattgacaaatttgtccttctattttatccaatcacgcaatgttggtcccgcagtctaggattggacgttgactgttacaaaagaatgttgactaccacgtgtcacgttcttattggatgatgactgtcacatgtcatgttctaattgatcaatgacaaaaacaatgtattttattttcatggagttgaatttcaatcaaaacatgacacgagacagtcatCATCCAATAAGAACGTGACACATgacaatcaacattcctttgtagcagtcaat
>NC_038242.2|+|39308618-39308883|27-50
aaaatacattgtttttgtcattgatcAATTAGAACATGACATGTGACAGTcatcatccaataagaacgtgacacgtggtagtcaacattcttttgtaacagtcaacgtccaatcctagactgcgggaccaacattgcgtgattggataaaatagaaggacaaatttgtcaataattttaaaaggggaccaaaatcaaaattaaagataaattggggaccaaatttgtaattttgcatatagttttagttgagtgagttgaaccttg
>NC_038242.2|-|39947426-39947572|107-125
gttcaattccagtaggattaatcagatctgagtctcacaaccagtttcctattgtaaatctctaaggattagataccacatctagcatacccagaacaacttacaaCCAAGAAAAGGAGGATGACcaaaagtcgatccaatccccaa
>NC_038242.2|+|40337107-40337383|231-252
gaagttacgaaactcacggattgcgaaaaacacctcctttcgatttccgtcacattacggaatttcacggatcgcgtaagcctgcttcctttcgatttcggcacgtctcaggacttacatattgtacaacaaagggtgccaggtatctcgaagcggccaatcaaaggttgtatatcatcaaataataatccccggacgaaattagggtatgacagttaacatcggttattAAAAAAAACCAATGTTAATGTCaactagttaacatcggttttttcaa
>NC_038242.2|+|40476638-40476874|171-192
tggagtcagcaccacttttaacatttctgatttaactccttttgtaggtggagctgatattgaggaggaggaactaacagatttgaggtcaaatcctcttcaaggggaaggggatgatgcaatcctccctaggaagggaccaatcactagaaccatgagcaagaggctccAAGAAGATTGGGCTAGAGCTGCtgaagaaggccctaggattctcatgaaccttagggtagatttctg
>NC_038242.2|-|40788429-40788601|23-43
cctttagcctgtatttggccagTTTCATGATTCTCATCACAAGgggtcttgtttaggaacatcattgtttaattcggcagcattcgtaactttgttcggagtgatgcctgaatgctatatcatgcaacaaaagtattcattataggaatgttcaaaagtttggaatatatagt
>NC_038242.2|+|40788444-40788607|114-134
cttttgaacattcctataatgaatacttttgttgcatgatatagcattcaggcatcactccgaacaaagttacgaatgctgccgaattaaacaatgatgttcctaaacaagacCCCTTGTGATGAGAATCATGAaactggccaaatacaggctaaaggcccaag
>NC_038242.2|+|40798360-40798533|121-144
tgcggatgcaacgacataataaagggtacgtttcaacgtcgttgctgacgtcgacaacgtctttgaacgttatatatttactacatcagtgtcgtcaaagccctaccttaaaagcgtatgTTTCAACATCGTTGCTGACGTCGAcaacgtcttcgaaggcgaagcttcaactac
>NC_038242.2|+|41110150-41110388|60-80
agaagacttgcaatgcttggtgccgcgatccgaggtgttgtcggatttcgatcggggaaTCGAGGCGGCGGTGGAGGAAGtgtcggtgcaatggtgagaggaggctgatcgggggattgcggcggaggaaggcggcggcgcggggaggccgaactggcggaggaggcgggagcggcgttcggagagggaggagggttcggagatccaagcgtcgtacttgcacatagttggaaaaggga
>NC_038242.2|-|41159018-41159113|21-41
gaagtggcatcatccaaaatCTCCGTAGCCTGTATCAAGCGatccgccccataaggatcacatcatctggtatcagagcttcaggtcttgatacag
>NC_038242.2|+|41457745-41457902|105-128
actgccacgtgtcacgtttttattgaatgatgactgtcacttgtcatgttctgattggatgtcaactccatgaaagatgaaatgcattgttgttttcattaaccAATCAGAACATAACACGTGACAGTcatcatccaataagaacgtgacacgtaaca
>NC_038242.2|-|41457751-41458070|267-290
gtttaaattaggtaaaattgtatttttggtcccccagtttatctctagtttcggatttggtcccccagtaatttaattcacgaatttggtcctcctattttgtaaaatcatgcaatgttggtctctcaggccacaattgaacgttaaccgttaacaagtgatgttgactgttacgtgtcacgttcttattggatgatgactgtcacgtgttatgttctgattggttaatgaaaacaacaatgcatttcatctttcatggagttgacATCCAATCAGAACATGACAAGTGAcagtcatcattcaataaaaacgtgacacgt
>NC_038242.2|+|41457787-41457885|56-79
gtcatgttctgattggatgtcaactccatgaaagatgaaatgcattgttgttttcATTAACCAATCAGAACATAACACGtgacagtcatcatccaataa
>NC_038242.2|+|42175574-42175688|29-49
aaacatccgtgattaatttgtgagcaccATCTTTTAAAGAAATTAAAACggtaccttttccttggatttgcaccttggaagaatctccaaaagaaacatttcctttcaccttctc
>NC_038242.2|-|4225574-4225721|30-49
ttcaattccaactgtatctgctacagttgCAACTGCCTCTTCCCTGTCTcctgacaagaggactgttttaatccccttctgcttgagccttgcaatagatgcaacaaagtcagccggaaaatgcacacattaagcaatagaatacaag
>NC_038242.2|-|4225644-4225798|107-127
tgatgtccagcagctttcagagaggaaataaatccagatttctgttgtggagacaaagatgctttgacaaaatcattttcaattccaactgtatctgctacagttgCAACTGCCTCTTCCCTGTCTCctgacaagaggactgttttaatcccctt
>NC_038242.2|-|42312858-42313151|35-55
aagcaaagactgcaatttggatctcatgtcttgaACAAACAAAGGTGGGTCCAATtcctcaaagaaattcataactacagccttggcttgaggcagcaccttagccaaggaaaccagtgtccttgaaaacactgtctctctttctccaacaatgagcagatcctgcggcatgtctttgacaccaaagttagacaacccaggaaggaaatccaatcgcgtattaagtcaatgtaaaagtatagagagagtgagcatgacatgggaggccaaaatacaatccaaggaacattgagg
>NC_038242.2|+|42422827-42422982|31-52
tgtaatctatttgatgttaacatcgtttttTACAAAACCGATGTTAACTATAttcagttaacatcggttatccataaaaaaccgatgttgttatgtttataagttaaaacttgagatttcacaagccgcacgcgctcgaaaaccttgccctccctc
>NC_038242.2|+|42649625-42649789|113-136
tcctcgaggtacgtttctccttcgtgtttctgcttcttccaccattgttgtcagcgatggcggaaaccgctatcgggaagttgctgggctgtttacgaatcacctgatccgtAAGAGGCTTACGGATCAAGTTGATccggaagaggcttacggatcaagtgatcc
>NC_038242.2|-|42881786-42881899|65-84
gtgaaccacaaatggtgggtgtttgtcgcagcggaagcgaatgagaggtcccagggttagagctGGCTCTGATACCATGTTAGAtttcatctaacactttctaactagtaattg
>NC_038242.2|+|43004315-43004444|27-48
cgttgttgtagtaactgtttgatgctTTTTGGATCTGAGAACACAATGaattttcaccctagaaggtaaggccaccagtgctgtattgccagtgctaccgccgtcaattctcgttcgtaagctgacttag
>NC_038242.2|+|43159072-43159221|36-54
tctttttatttgtttatttgaattaaggtaaataaTATAGAAAAATAATAATGAtaatcaacactacctttctgcctttccaaagttttttgatgttgctatgacgcaagatcaactcaacaagtttgtctggctcaaaactgggtggca
>NC_038242.2|-|43172870-43172991|72-92
gtcccaaactcaaagtattgctttttagtttaggaacatagtaaacatccgtgattaatttgtgagcaccaTCTTTTAAAGAAATTAAAATAgtacatttttcttggatttgcaccttggaa
>NC_038242.2|+|43453692-43453830|27-48
aactacctatggataaaatcggttttTTGAAAACCGATGTTAACTACCttaggtcatgtcataccctaatttcgtccggggacctttgcttgatgacatgcgacctttctttggtccttgtgaggtgcttggcatccat
>NC_038242.2|-|43569035-43569242|29-49
ttccatctaatgtttagaaaaatttattTACCATAATGTGTTGTGTTTAcattggcttacaccttgcttaccaaacttactaagaaattcaatttatgactcaggcaagacaatcacttattgtgagaggtctccttcctatgcttgcagatcctcaacatcctgtaagttttttctttttggaattctacttagttatatttcattc
>NC_038242.2|+|43617501-43617649|96-119
ggagctctagagagcaccagagacgccaccattgctaacagagaacatttaagcaactatatcgaggtaagggatgagttactcacgcttgaggaTTAGAATGAACATGTGTAGGGATCcctagaggatcaatttttgggttattttgg
>NC_038242.2|+|4371471-4371620|102-125
gtcatgtgttacattctaattggacgatgactgacacgtgttatattctgattggatattgactctatggatgatgaaatatattgttgttatcattagctAATTAGAACATGATACATGACAGTcattattcaattagaacgtaacatg
>NC_038242.2|-|43956362-43956560|31-51
aaaaggtatagtaagttggccttaaaaaatTAGAGGTGAGGGAAATGAAGAaggaaagtgagagtgaccttgatggtgagatcgggaggaaggggccaggagaaggaattgtggttggaagcacatttgcgagaggaatgtttggtggtgtcgaggaggagagaggccattttgagggtgcgatcgatgagatcaaagt
>NC_038242.2|+|44164550-44164648|22-42
cggtggcgcacccctagcctaTTGTGACTCAGGTCACCCCTTcccgcgcgtgtttgcccaaactgaaccctagttttgttgtaagctttattttttgtc
>NC_038242.2|+|44278012-44278199|90-108
cttctgatataacgcatgacgacaacttcatgtttgagtcaatcaaatctaattccctgcccgctttccataatgtccatgcctgtctcATAATAAAAATAATCGAAAaaagataattatttctcttatttcaatttgatatgcataatatatcaaaatagattcaagctcttacatgaccaacaagg
>NC_038242.2|-|44365752-44365876|84-104
tttcaacaagttgtcccaaactcaaaatattgctttttagtttaggaacatagtaaacatccgtgattaatttgtgagcaccaTCTTTTAAAGAAATTAAAATGgtacattttccttggatttgc
>NC_038242.2|-|44416590-44416783|32-55
tcaattttgcagggatttataaaactggggaACCAAATTTGTGAATTAAATTATAgggagaccaaattcgaaattgaagataaactggaggaccaaaattgcaattttaccaaataaataaaaataacaccaatatgttctagcctttttggttcagctttctaacattttaatttgtggctcaacacatacat
>NC_038242.2|+|44426837-44427112|231-251
ttagctttgataatttagcaaaatgagattccatcccaactagataatcatatggaagaatagaaaatttgcaacccaagatattttttatctgctgaacaatttcttcaatcacaggatgttgttgcctaaaagtttaaagaaaacaaagaatgacaaatcatcacttaagggaatcaaaacagagcgtacatgcatagaagaagacaataacatatatagtactttttTTCATTTTTAAAATATTATTTgtattaaacatgtataataaatgtt
>NC_038242.2|+|44701846-44702046|28-48
aacatccgtgattaatttgtgagcaccATCTTTTAAAGAAATTAAAATggtaccttttccttggatttgcaccttggaagaatctccaaaagaaacatttcctttcaccttctcatcaagttccacaaatttctctttgcatccacacatgtgattgcttgctccattgtcaagataccataagcatttgtcttccttctc
>NC_038242.2|+|44706172-44706362|81-101
tcaacaagttgtcccaaactcaaaatattgctttttagtttaggaacatagtaaacatccgtgattaatttgtgagcaccATCTTTTAAAGAAATTAAAATggtaccttttccttggatttgcaccttggaagaatctccaaaagaaacatttcctttcaccttctcatcaagttccacaaatttctcttt
>NC_038242.2|+|44783739-44784006|215-238
tttggatttgatcccacggtaatttaattaacgaatttgatctccctattttataaaatcctgcaatgttggtcccggacggctcaattggacgttgatcgttaagtagtgatgttgactgccacgtgtcatgttcttattagatgataacttccacgtgtcatgttctgattagtcaatgaaaacaataatgcatttcatctttcatggagttGACATCCAATCAGAACATGACATGtgacaattatcatccaataaaaacgtggca
>NC_038242.2|-|44783771-44783910|31-53
atcagaacatgacacgtggaagttatcatcTAATAAGAACATGACACGTGGCAgtcaacatcactacttaacgatcaacgtccaattgagccgtccgggaccaacattgcaggattttataaaatagggagatcaaattc
>NC_038242.2|-|44783779-44783946|31-54
atgaaagatgaaatgcattattgttttcatTGACTAATCAGAACATGACACGTGgaagttatcatctaataagaacatgacacgtggcagtcaacatcactacttaacgatcaacgtccaattgagccgtccgggaccaacattgcaggattttataaaatagggaga
>NC_038242.2|-|44783792-44783944|31-54
gaaagatgaaatgcattattgttttcattgACTAATCAGAACATGACACGTGGAagttatcatctaataagaacatgacacgtggcagtcaacatcactacttaacgatcaacgtccaattgagccgtccgggaccaacattgcaggatttta
>NC_038242.2|+|44783850-44784051|39-62
atgttgactgccacgtgtcatgttcttattagatgataACTTCCACGTGTCATGTTCTGATTagtcaatgaaaacaataatgcatttcatctttcatggagttgacatccaatcagaacatgacatgtgacaattatcatccaataaaaacgtggcacatggcattcaacatcactacttaacggtcaacatccaattgagg
>NC_038242.2|-|44783862-44784033|119-142
cgttaagtagtgatgttgaatgccatgtgccacgtttttattggatgataattgtcacatgtcatgttctgattggatgtcaactccatgaaagatgaaatgcattattgttttcattGACTAATCAGAACATGACACGTGGaagttatcatctaataagaacatgacacgt
>NC_038242.2|+|44783940-44784074|21-44
ctttcatggagttgacatccAATCAGAACATGACATGTGACAATtatcatccaataaaaacgtggcacatggcattcaacatcactacttaacggtcaacatccaattgaggcgtccgggaccaatattgcagga
>NC_038242.2|-|44788289-44788585|240-263
tgcactgtctcactattgggatttgcaaaataatgtttttgcagagagacattagtctcacacgttgatattaaaatggaggctacaattgattccccttctctctaatgcttgaaaaccctaatagagcaaacagaggaaaaaattgaggaatcttaggaaattgctagagataccgctatcactggcggactacacacatgagcccacttagaggtaagggatgagtttatcgcaatTGAAGTTAGAATAAACACGTGTAGgaatccttaaaagattaaattgaggtttattttg
>NC_038242.2|+|44921454-44921667|26-47
tacttcagtaatgtcttagaatgccTACTTTCAAAGACGTTGCTGATgtaagcatcgtctttgaaagttgttcactttcaaatacggtgttttgagactcgtcgttgaaatttttaaactttgacgacgtgacattctacgacggtcaaaaaatgtagttgtatcccctatttgaccattgtagaagcgcttgttaacaacggtttttggaaaa
>NC_038242.2|+|44925437-44925619|134-157
acaatgacggtggatgaccgtcgtagatttcaacatcgtggaatgtcgaaaccttcaacgacggtgcaacaatgaccatcttagaagtcgcagttttcaacgatcttcctaaagcaacaccatcttaaaggtcGCAACTTTCAAAGACGATGCTGACatcagcacgtcttagaaggtcagcat
>NC_038242.2|+|45021623-45021821|151-174
ctatgaactatataaaacacatgactcctcaattgttctcaaaataattttatcttctcatgcctcaaagtaattaaactcgtcgagttgcataatggtttccatcacaatactcattgcgcattaactcgttgcccttaaagggtcttaCATATGTGTGATTGTACGGTTCATagctcacaactcaatgcacacaaca
>NC_038242.2|+|45078863-45079011|30-50
atgtcccacagaggtgaaagatcagtttgTACCACAATGTCATCATCAAGgaagaccaccttgttaagacttgagaacaactgaaaaatgtattatggaagtaagcatcacaggaaaaaaaaggttaatcagttatacaaaaataactt
>NC_038242.2|-|45271163-45271352|45-64
tggaaatttaccctcttaacaccaaaaaaaaaaaaaaaattgatTCTGGGACCAGGCTTCATTTcccccatccaacttttgttttttattcctttcagtttctttctctccatttcatatctttcttgcatgcccttatggtaaggctttctcttcctttcatctttctcttaatttgctgacacacaca
>NC_038242.2|-|45271178-45271345|41-60
ttaccctcttaacaccaaaaaaaaaaaaaaaattgattctGGGACCAGGCTTCATTTCCCccatccaacttttgttttttattcctttcagtttctttctctccatttcatatctttcttgcatgcccttatggtaaggctttctcttcctttcatctttctcttaat
>NC_038242.2|-|45271199-45271387|81-100
aggaggagagtactcagatgagtgaaagtttccaatggaaatttaccctcttaacaccaaaaaaaaaaaaaaaattgattCTGGGACCAGGCTTCATTTCccccatccaacttttgttttttattcctttcagtttctttctctccatttcatatctttcttgcatgcccttatggtaaggctttctct
>NC_038242.2|-|45271227-45271338|31-51
cttaacaccaaaaaaaaaaaaaaaattgatTCTGGGACCAGGCTTCATTTCccccatccaacttttgttttttattcctttcagtttctttctctccatttcatatctttct
>NC_038242.2|-|45271259-45271487|180-200
gatctctctacacacacatgtcatgtgtgtggttgagaacttgagatgtttccttgcaaaggtgaggttgagaggaatgttgtctggctcgaggtcatggaggaggagagtactcagatgagtgaaagtttccaatggaaatttaccctcttaacaccaaaaaaaaaaaaaaaattgatTCTGGGACCAGGCTTCATTTCccccatccaacttttgttttttattcctt
>NC_038242.2|-|45271263-45271390|85-105
tggaggaggagagtactcagatgagtgaaagtttccaatggaaatttaccctcttaacaccaaaaaaaaaaaaaaaattgattcTGGGACCAGGCTTCATTTCCCccatccaacttttgttttttatt
>NC_038242.2|+|45293585-45293684|58-79
ctgatgcaatcctccctaggaagggaccaatcactagaaccatgagcaagaggctccAAGAAGATTGGGCTAGAGCTGCtgaagaaggccctagggttct
>NC_038242.2|+|45301126-45301254|25-46
ctagaaccatgagcaagaggctccAAGAAGATTGGGCTAGAGCTGCtgaagaaggccctagggttctcatgaaccttagggtagatttctgagcccatgggccaaggttgggtccaattatctttgtac
>NC_038242.2|+|45346779-45346906|75-98
ttttaataccatcttatatctgggttgggcctaatttaaccccaaaagctagcttatagggtgagagttgccctCCACTTATATACTCTATCTTGACActatctctagccaatgtgggcctttggttt
>NC_038242.2|-|45527048-45527274|179-197
ccttctaagatgcatacattttgcttgtttctagccatagagtgtgacatcactcaataatgatgcatacatcagcattattattgagcaatgtcaccaaggttatcaaactcaagaatttatgcagacttgtgagagtttcatagactcgactcgtaaatttgtaagagtctacgtcATATAAAAATAATAATAAAatatatataaatagcatactaattaaatat
>NC_038242.2|-|45731198-45731414|154-177
cgcaatcttagttccctagtccagaattggacactgttacaaaggaatgttgactgtcacgtgtcacgttcttattgaatgatgattgtcacatgtcatgttctgatcgaccaatgacaacaacaatgcatttcatcttccatggagttgacaTCCAATCAGAACATGACACGTGACagtcatcatccaataagaatgtgacatgtgacagtcaaca
>NC_038242.2|+|45731277-45731458|31-54
agatgaaatgcattgttgttgtcattggtcGATCAGAACATGACATGTGACAATcatcattcaataagaacgtgacacgtgacagtcaacattcctttgtaacagtgtccaattctggactagggaactaagattgcgtgattggataaaatagggggacaaaattcgtcaataattttaaa
>NC_038242.2|+|45999224-45999422|154-174
tgggtttgaattcattattaaaaacggtggaatcactagtgagactaactacccgtacaagggagttgatggaacttgtaacacaaccatagcagcctccccagtggctcagattaaggggtatgagatagttccttcctatagtgaggaagcACTCAAGAAAGCTGTGGCCAAccaacctgtgtcagtttccattcat
>NC_038242.2|-|45999347-45999480|84-104
ttccacattctccattgtaaattccactggagtaaaacatgaatgttgcattagttgcatgaatggaaactgacacaggttggTTGGCCACAGCTTTCTTGAGTgcttcctcactataggaaggaactatctca
>NC_038242.2|-|45999348-45999630|234-253
cacatataccgtgcttagcagctatacctcgatgcatccttatgtatcctttctcaccccattgtgtgccccatgaattcttcactatccaatagtcagttccattttctgtgccataacccactgcagtaacaccatggtctagatcagttccacattctccattgtaaattccactggagtaaaacatgaatgttgcattagttgcatgaatggaaactgacacaggttggTTGGCCACAGCTTTCTTGAGtgcttcctcactataggaaggaactatctc
>NC_038242.2|-|45999356-45999530|134-154
tccattttctgtgccataacccactgcagtaacaccatggtctagatcagttccacattctccattgtaaattccactggagtaaaacatgaatgttgcattagttgcatgaatggaaactgacacaggttggTTGGCCACAGCTTTCTTGAGTgcttcctcactataggaagga
>NC_038242.2|+|46158769-46158963|26-45
cttacggaccatattcctacttcccCATCAGGCTCTGATACCAGAgatatgcccttgatacggtactgtaggaatatggtattgtaactaatatataggccttagaagatataggcctcaccaaagtaccaaaattggccaaaaagacctgggcagaaatggcctcagaataagatgatgattctaaaacagatc
>NC_038242.2|-|46166070-46166245|28-47
ccttacggaccatattcctacttccccATCAGGCTCTGATACCAGAGatatgcccttgatacggtactgtaggaatatggtattgtaactaatatataggccttagaagatataggcctcaccaaagtaccaaaattggccaaaaagacctgggcagaaatggcctcagaataaga
>NC_038242.2|+|46242077-46242303|31-54
tacggatgaagttgatccgtgttgtttcatAAAAGACTTACGGATCAAGCTAATtcgtatgcttaatataacatacggatcaacttaatctatatcaaccttatggatcaacttgatccatatgatttacggaccaccttcgcgcacacctatcacaaatgcgaaaaaaatacagaaataattttgatgttttttaaaaatactgggtgcaccagcaataatgctag
>NC_038242.2|-|46619882-46620044|33-53
agtaaacatccgtgattaatttgtgagcaccaTCTTTTAAAGAAATTAAAATGgtaccttttccttggatttgcaccttggaagaatctccaaaagaaacatttcctttcaccttctcatcaagttccacaaatttctctttgcatccacacatgtgattgct
>NC_038242.2|-|46712959-46713183|173-195
tttatcttatagaaataattgaaatgaatgttgattgacacgtgtcacgatcttattggatgacgactgtcacatgtcatgttctgattggtcaatgaaaacaacaatacatttcatctttcatagaattgatatccaatcaaaacatgacacgtgacagtcatcatccaacAAGAACGTGACACGTGATAGTCAacgtccaattgtgggggtcaacattgcacg
>NC_038242.2|-|46712997-46713130|81-104
tattggatgacgactgtcacatgtcatgttctgattggtcaatgaaaacaacaatacatttcatctttcatagaattgatATCCAATCAAAACATGACACGTGAcagtcatcatccaacaagaacgtgacacgt
>NC_038242.2|+|46713015-46713147|81-104
ggatgatgactgtcacgtgtcatgttttgattggatatcaattctatgaaagatgaaatgtattgttgttttcattgaccAATCAGAACATGACATGTGACAGTcgtcatccaataagatcgtgacacgtgtc
>NC_038242.2|+|46713060-46713211|29-52
atgaaagatgaaatgtattgttgttttcATTGACCAATCAGAACATGACATGtgacagtcgtcatccaataagatcgtgacacgtgtcaatcaacattcatttcaattatttctataagataaaatctatctatatcgattttatcttatag
>NC_038242.2|+|46742998-46743260|89-112
caatgacattctagatattggatgctctattggtataagcacaagatatcttgcggacaagtaccccacagccaaagtcaccgtgagtTTTTAATGGATGAATGAATTTGCTttctgaattctatataatgctagagattggagagtcaacataacaaaattattcttggccaacttgaattttccaagaataaaagaagccttatacttggtatggatgtgttttgtgaattgtgattgacatgtttgttccaggggctaga
>NC_038242.2|+|46789412-46789578|31-51
caggttcaatggattgaactttttggagaaATATAGAGGGAAGAAGATTATgtttgtcggtgactcccttagcttgaaccagttcaattcattggcatgtatgcttcatgcttgggtgccaaaatctaggagcattttcagccaaagggatgctctctccaaagtgg
>NC_038242.2|-|46829463-46829653|91-111
tggtcccttgcaaatgaactataataccatgaaagacaaatggaatgtgcatgaattgcatagtatgttagtttaggaggaaactagactTAAGAATCAAGGAAATCACTCtgttcattatgtgaataatcagagagttggaatgaaagtcaataagaaacatgaaaaagataaaggaccattgaagattg
>NC_038242.2|+|46898664-46898785|31-54
agagtctgactatgaagcaccgacacagacACGGACACCGGACACGACACTGACacgaacacgtggacacctgtaatgtctaaaatatagaacgtagtacgggtgtcgtgtcgatgtcgaac
>NC_038242.2|+|46898777-46898980|27-50
atgtcgaacactgatacggacgcgtgTCGGACACCGAACACGACAAGGGAttgaggtgtccgtgcttcataggagtctgattgtaaagatgtggtagaaggaatccaagcaaattgtatagcaaacactgaatgaggggccattatggggttgtgcaaagcaatctttttgtccaaactttgagataagtttcgttatatagca
>NC_038242.2|+|4697105-4697240|86-106
ctaataaccatctttgaatgtaaactccaacacaacattcaaagacggttattagttaataaccgtctttgaatctaaacgcttaCACAACATACAAAGACGGTTAttaactaataaccgtctttgaatgtaaact
>NC_038242.2|+|47185482-47185760|26-49
gatcaacttgattcggaagctgcctAATATTCTTACGGATCAAGTTGATccgtaagtgtatttttttttttgtatatgttgtttttgcatttatttttcttttttcttttaaattactaatttttttgtctgaccatttttgtttgatttggtcagatggacgaagatgagtagatgtatgaaataatgtctgaacgagcggatatggattatgaaaatgtagaatcatgtggtgcgaatgaaccacatgttgattgtttggatgcgttcaagacttct
>NC_038242.2|-|47204443-47204627|141-164
tggttcctcaagtcacaattggatgttgatagttagcaattgtgccacgtgtcacgttcttattagatgatgattgtcacgtgtcatattcttattggatgtcaactccatggaagataaaatgcattattattttcattGATCAATCAGAACATGACTCGTGAccgtcatcatccaataagaac
>NC_038242.2|-|47495337-47495471|92-115
gtcatgttctgattggtcaatgaaaacaacaatacatttcatctttcatggagttgacatccaatcagaatatgacacgtgacagtcatcaTCCAATAAGAACGTGACATGTGACagccaatatttctttgtaac
>NC_038242.2|+|47495344-47495511|115-138
agaaatattggctgtcacatgtcacgttcttattggatgatgactgtcacgtgtcatattctgattggatgtcaactccatgaaagatgaaatgtattgttgttttcattgaccAATCAGAACATGACACGTGTCAGTcatcatccaataaaaacgtgacacatgaca
>NC_038242.2|+|47495355-47495523|31-53
ctgtcacatgtcacgttcttattggatgatGACTGTCACGTGTCATATTCTGAttggatgtcaactccatgaaagatgaaatgtattgttgttttcattgaccaatcagaacatgacacgtgtcagtcatcatccaataaaaacgtgacacatgacagtcaatattact
>NC_038242.2|-|476775-476968|91-114
tgtcacgtttttattggatgatgactgtcacgtcatgttctgattgatcaatgaaaacaacaatgcatttcatcttgcatggaattgacaTCCTATCAAAACATGACACGTGACagtcatcatccaataagaacgtgacatgtgaccgttaaccgttaacgtccaattatggactagaggatcaacattgtgcg
>NC_038242.2|-|476798-477037|192-215
atcacgcagtgttggtcctccagtccataattggacgttgactgttacaaagtaatgttgactgtcacgtgtcacgtttttattggatgatgactgtcacgtcatgttctgattgatcaatgaaaacaacaatgcatttcatcttgcatggaattgacatcctatcaaaacatgacacgtgacagtcatcaTCCAATAAGAACGTGACATGTGACcgttaaccgttaacgtccaattatg
>NC_038242.2|+|4775981-4776133|31-54
tccttgtgagctgaagaagtcccattggatTTCTTAGAATGTGGGTTTGGGTCTaactcaaccccaaaagcttgctcatagggtgagggttgccccccacttatatactctatcttggccttatctctagccaatgtgagacttgggtttttc
>NC_038242.2|-|47863623-47863813|91-111
agcttgtccatgtcaagagccaacaccaggttgcagatgtttttacaaaagcacttccaagcccgatttttggtaaattcattgccaagtTAGGAATGATTAACATCTATTcgccaacttgaggggggtatcacgattaagcagttgaagttagttactaggagttattagaagttaggtgaatagttact
>NC_038242.2|-|48049193-48049325|88-106
ttgagagtactacttatttaaaatgacaagtttcttttttaacacctattttccttgtctatgaaactcgtatttgaaatcttatgtAAAAAATAATAAAAATAATcttagtattcaaaccaatattatacaa
>NC_038242.2|+|48417469-48417688|40-60
tgtttttaataatacatgcacaagtaatatgcatcttgtTGAAGATCTTTGGAAACATTGaacacgaaaatgctgttcattatttaccatcaatccttgtgtaagtactgtgcggtccccaggtccatgtgtctcgagccatttctctgcgattacatcatttccaatggcatcttgtttattaattgttattttttaaatgtaagattcgaatctcttt
>NC_038242.2|+|48930295-48930484|31-51
gataggagccatagtccttgtcggtggggaCTGCCAGAAGAAAGGGAGCTCcggggaaggacgactaacaataataatttaaaggtattagacaattttaatggtaaggacctattgagaattaaatggtaaactacaggaaatcatttattaactataagaattaaaatggataagtttggaaattata
>NC_038242.2|+|49059944-49060093|30-52
gggaagatttcaggggtatgaagagaagtGTTTCGTGATATTGGCACGGCTCaatgaaaaaacaggacccaataacattttgagcattgctttcttattgaaccggaccaatatcccgttgaaccggtcccctctacctctcatttccac
>NC_038242.2|-|49502859-49503000|25-46
tttgaagggaaagttaaaagttgtCAAGTCCATGATATATTACATGaaatgatagtaagaaaattgaaggacttgtgtttttgccattttgtgcatggaggtgatgagtcagccacaagtggaacaactagacgcttatctg
>NC_038242.2|-|49891942-49892110|30-50
cttggtcaacatgcaagttttgcatttttCAATGTTCATAGGAGGAATCAtacttgtttttgacatatcttttaatcttttgtaatgaacatgtcctaatctagcatgccaaatttctgattttgtcatattaattatagaactacacgaggccatacaaacagattca
>NC_038242.2|+|50249258-50249454|154-174
gatgatagtagagagctagaaatggttcatgcaaggctgaaagaaaaattgcccggaaagagatttctccttgttttagatgacgtttggaatgaatgccaatctaaatgggaggaagtgcagaaagctcttgattttggggctcagggaagtAAGATTCTCATCACAACACGCagtaagaaagttgcttctaccat
>NC_038242.2|-|50249331-50249520|90-110
tgttcagccaacaactgcctgcaataatcttcttgtaattgcttcaggtggtgttcttttgaccgcatggtagaagcaactttcttactGCGTGTTGTGATGAGAATCTTacttccctgagccccaaaatcaagagctttctgcacttcctcccatttagattggcattcattccaaacgtcatctaaaa
>NC_038242.2|+|50389487-50389621|31-54
ccgtaagtcatttaagttgatccgtaaaagTCTTACAGATCAATTTGATCTGTAaaaatcttatggatcaacttgatccgtacgatttacggatcaccctcacacacacccatcacaaatgcgaaaaaagcacag
>NC_038242.2|-|5066871-5067020|81-102
ttccagaagggatacttcgtagatatcactctcacgtagtcagaaacaaaattctttaaaggagtgacgtcgtaagagtgTGGTGTACTATAGAAGTACTTGaccatccatgtcacgctgaatggaagaaagtaaacgtgagctgcagtg
>NC_038242.2|-|50726243-50726370|84-107
gtggtgtacgtgcgtttgtgaggagtatacggtgaattttggtcaattttcgtcgtcggaaaaagagaggagtgcaaaaaagaATTTGACGTACGTACGGATTGGCAatccgtacgtacaaatcattt
>NC_038242.2|+|5272566-5272708|90-113
tttcttattagatgatgattgtcacatgttatattctgattggtcaatgaaaacaacaatatatttcatctttcacagaattaacatcaAATTAGAACATGTCACATGACAGTcatcatctaataaaaaagtaaagtgacgtg
>NC_038242.2|+|5441350-5441522|131-151
gattgataacaggtaaaacctcagcttcagccaaagacaaagacaaagacaagaagaaacccgtttctcgttcttctagagctggtcttcaggtccctctctcccacttccattctttttacttaccaaaACTAATATTTTAAAATGAAATcattgttgttctagatttgttt
>NC_038242.2|+|5759031-5759259|31-51
tattaggtcacgaaatcgtttaggacattgTGTGTTGTTTGTTTTTCAGTGaaagtagagtgactagtaatgtttattatatattgtgacagtgtggttcaggtgtttggtccgatacttggtaaagatttgaagctttctgctgaagatattgagattgggcttgttaagcctgatacttcgctttctcggcttcacattcaacttttgaaggtaccttgttttatgt
>NC_038242.2|+|5779062-5779212|101-121
gtttcttccgttgtcgtttatggcgggctggtagccgttaaagaaggcgtagtcaacagggaaattggggtctgcatagaggctgatgaaaggatagatgTTCACTGTGAAGGGAGCTCCGttgttgttaaggaacttgacaatctgcagc
>NC_038242.2|+|5849754-5849932|134-153
tcagccgggtgtagaatcaggcttgtcaaccacaccaactagcattgctaagcaaaagggaagaagaattgcaaccagatacaacagaaggggcaggggcaagggtgtcaaatgatgcctgttgtattatgtaTGTTAAATTGTAAGTCACTGttagcttagaaagtatagggattctg
>NC_038242.2|+|643353-643628|233-251
gttgaacctcacaatcatattagatctctctccacattcatttaggaagcaatcctcttccaagactagtgactttgccatgtctttaaggattacttcacttagcagccttaggctttcggtatattgtaggacagtactcctgcattgaaacatccaatgagattaaaaacaatgtaatgtgcaattgatagaggagctaatacttgtgtctctagcccaagagaaatggAGGAAAAAAATAATAATGAaacgaataaaacttagataaacttc
>NC_038242.2|-|6495893-6496081|24-44
attctccttgtggatttcacagcTGAGATTTGGACAACTGAATAaagattatagcaacaccaatgtgtttgagcattcaggcaagttctactcggtttcggagaatcacatcccgcaagaaatagacatcttcacactaaatactttgaaatactgggatgtcaatggagcatggaatcgtcctttcgc
>NC_038242.2|+|6879948-6880111|54-77
tcaaatgtgaagataacacatgaaataatattgtccagtcaaggagttgttaaATACCCTGAGAACAATCAAATTACtagcctccagtaaagaagttgccacagttacatcttccccaccatctatgagcatttttgagttccacatcaagaacatttttacag
>NC_038242.2|-|7243289-7243436|98-118
aacctgaatggtgttgtttatataaaagacatggcaatacttccagatgaatacttactgtgtgcagatttcattcttcacgtttggatgacaatcaTTTCCAAAAGCACTTAAGGAAtgaaacagaaaaccactgtgggtaacgaca
>NC_038242.2|+|7775649-7775806|109-132
aacagtaacaaaataatacaagcattagggaattaataaatattcttaaaatgtgagtttgggtcaaactcaacccgaaaagctagttcgtagagtgagggtttccctCCACTTATATACTCTATCTTAACActatttttacccgatgtgagacttga
>NC_038242.2|+|7775661-7775812|31-54
ataatacaagcattagggaattaataaataTTCTTAAAATGTGAGTTTGGGTCAaactcaacccgaaaagctagttcgtagagtgagggtttccctccacttatatactctatcttaacactatttttacccgatgtgagacttgaattttc
>NC_038242.2|+|7788452-7788597|30-53
aagctagctcatagggtgatgattgtcctCCACTTATATACTCTATCTTGACAttatctctaaccaacgtgagatttggatttttcccaatagaaagcgatgcttcttcgctatacctcacccaagtatcatccgcatcatgctac
>NC_038242.2|-|7984115-7984260|93-116
accaaaattatccctgtgctttctttgcatttgtgatgggtgtgggtcaaggtgatccataaatcatacgggtcaacttgatccgtaaaagaCTTACGGATCAAGTTGATCCGTATattgatattaaacacatgcggatcaagttg
>NC_038242.2|+|8315488-8315699|23-43
ccttttctctctctgcattctcCTTCTCTTCTTTTCCCTGTTGttcttcatcatcatcatcatgatcaccaccttccctctctctcacccaactttttgccggagcagacctacatcgcatgagcaataatgcattcggaggaggaacagacacactttcctcctcattaccatcacctctctcttctgtctcttctctccggttgttggtc
>NC_038242.2|+|8456174-8456440|26-44
cttaattgtataatttcagctatacCGAGAAAAGGAGGATACCAtcactcataaagtggtatacagttcagtatcggttaagggtccactgcatggtgtggcagtgaatgaaaattatcaacctttaggagttattgaccgaaagcgtctttcagcaagaaagaacagcaccacatactgctatgattttcctcttgtaagttctatttactgagtttagttgaaatatagatttcttttctgtgtctgtttgtgtgtgtaccactt
>NC_038242.2|-|910466-910702|171-192
agtcttcctattttataaaatcgtgcaatattgatttcccagaccacacttgcgttacaaaaaaatgttgagtgtcacgtgtcacgttcttattagatgatgattatcacgtgtcatgttttgattggtcaatgaaaataataatgcatttcatattttatggagttgacATCCAATCAGAACATGACACGTagcaatcattcaataagaacgtgacacgtgacaatcaacgtgatt
>NC_038242.2|-|910481-910632|100-123
agtgtcacgtgtcacgttcttattagatgatgattatcacgtgtcatgttttgattggtcaatgaaaataataatgcatttcatattttatggagttgaCATCCAATCAGAACATGACACGTAgcaatcattcaataagaacgtgacacgtg
>NC_038242.2|-|910543-910669|74-97
atttcccagaccacacttgcgttacaaaaaaatgttgagtgtcacgtgtcacgttcttattagatgatgattaTCACGTGTCATGTTTTGATTGGTCaatgaaaataataatgcatttcatatttta
>NC_038242.2|+|9319049-9319179|87-110
tcacgtttttattagatgatgactgtcacacgttatattctgattggtcaatgaaactaacaatgcattttgtctttcatggagttGACATCCAATCAGAACATGACACGtgacagttatcatccaataaa
>NC_038242.2|-|944133-944404|26-49
tactacatttgaaggtagctggcatAAGTGAAACTTTGAGGTATATGTTcaataaaacgagacaggaaactcaataaacacacccttttgcagtcccaacagcaatcttcattcttatatcccatggcaaggggctaacaggtcctacatcaccatgaagccactgttccaatgttccattgtcaacatattcataaacaagcatcctgaacagtcagcaaaagtgccatacacaattttagagtaagtttcttcattagaaagacattaaa
>NC_038242.2|+|9708227-9708381|109-129
atgggctagttgagcaaaatcgtcctctgattcatcatcttcatggtttacatttacaagtggcagaactgaagtttctgcttctctagcaccagaatcagcagttccTTTCACAATGTCATCATGTCGactgagtactcgctgaaggctgtcat
>NC_038242.2|-|9928639-9928774|83-106
cccagcatttttttaaaataccaaaattgcccctgcactttcttcacatttgtgatgcgtgtgcgtgagggtggtccgtaaaTCTTACGGATCAACTTGATCCGTAtgccttttacgaatcaacttgaaccataaa
>NC_038243.2|+|10164152-10164276|75-95
ggaaaaaacttgagttgcaatgttgtatgccattgcttttcaattttcatcacttgttacccaaattcctttggTCTTTAAGAATTTCAGCTAATacacattccatatccaaattccatgagaag
>NC_038243.2|+|10409960-10410098|86-109
ttaaggcaattttttttatgaactccttacattgaactagcatcttgcttaagcaattgcaaggcacaccttaaagccatcaataAAAGTGCTTGAATCTCAATTGGATaaaagtaaacaacctattatgtcaaaaaaa
>NC_038243.2|+|11011095-11011247|97-118
aactaacagattgaggtcaaatcctcttcaagggaagggatgatgcaatcctccctaggaagggaccaatcactagaaccatgagcaagaggctccAAGAAGATTGGGCTAGAGCTGCtgaagaaggccctagggttctcatgaaccttaggg
>NC_038243.2|+|11018434-11018710|230-251
ttttcaggttttggagaggatcaataacaatgcctataggttggacctccagaagagtatggagtcagcaccacttttaacatttctgatttaactccttttgcaggtggagctgatattgaggaggaggaactaacagatttgaggtcaaatcctcttcaaggggaaggggatgatgcaatcctccctaggaagggaccaatcactagaaccatgagcaagaggctccAAGAAGATTGGGCTAGAGCTGCtgaagaaggccctagggttctcatga
>NC_038243.2|-|1123510-1123649|33-53
tgttgtgatcttggtcttgctttgttcgacgtAATCTGGAAGTGAATCGGGGAgagcaacaccaccaaggggcatgtccagaggaggaagagcactagaacgctctccagtaagccagctaaacaaaccacctgatgaag
>NC_038243.2|-|11410266-11410492|31-51
aacatttgaggacaaaggaaaatgaagaagGGGGTTGTGATGAGAATCATGaaactggccaaatacaggctaaaggcccaagtggagaaggacgaaggcccaagtggagaaggacaaagcctccgagtggagaaggatgaaggcccaagtggagaaggatgaaggcccagaggcagagacactatcaagactattaattgttgctgaaggcccaaactaatttgaag
>NC_038243.2|+|11410361-11410493|83-103
ctccactcggaggctttgtccttctccacttgggccttcgtccttctccacttgggcctttagcctgtatttggccagtttcATGATTCTCATCACAACCCCCttcttcattttcctttgtcctcaaatgttc
>NC_038243.2|+|11638854-11639090|189-212
tgtggttcattcgcaccacatgcttcttcattttcataatccatatccgcttgttcagacattatttcatacatccactcatcttcgtccatctaaccaactcaaacaaaaaatggtcatacaaacaaattaataagttttaaaaaatggaaactgaattcaaaaaacatcacattttaaaaatagttACTCTTCTTACGGATCAAGTTGATcagtaagtcacttacggatcaagtt
>NC_038243.2|+|11638875-11639100|173-196
gcttcttcattttcataatccatatccgcttgttcagacattatttcatacatccactcatcttcgtccatctaaccaactcaaacaaaaaatggtcatacaaacaaattaataagttttaaaaaatggaaactgaattcaaaaaacatcacattttaaaaatagttactctTCTTACGGATCAAGTTGATCAGTAagtcacttacggatcaagttgatccgtaag
>NC_038243.2|+|11639045-11639323|26-49
cttcttacggatcaagttgatcagtAAGTCACTTACGGATCAAGTTGATccgtaagtctcttacagatcaacttgattcgtaagtaatttgtacgcccacgacacagccaccaccttttgtgtatctcatttgtcgttgccgaccaccgcaacacaccttcaccttcaccgcacctaatcgttcacaacaaaccaacgaacccgagacaatgccgcacgaaaaccacaaaaatagagaaaaacaacgaaaaaaaatggtagatgtgtgaagcgtaggaa
>NC_038243.2|+|11722024-11722214|140-161
gtagtgtttctctgtaaggtgttctctacacactactagaaaataaggtttttacatcggttatttaagactttcaacatcgattattaactgatgttgaaagtactgatgtggaaagtattatcgttaacatcggtttTTCAAAACCGATGTTAACTAATaaatacaacatcggttatttaaatagccga
>NC_038243.2|-|11960608-11960865|44-67
ctgcatctctgttgggtgttcgtgagtgggctgatccgtacagCATACAGATCAAGTTGATTCGTAAgactggtacgaatcaagttgatctgtatgttgatattaaccatatggatcaacttgatccgtaaggtttatacggattttgaatttgtaaaatttatttatatggaagcaatgctttccaagattattttgatgatgccaaagactcaagtctagaatcaagagtcaagcaagttccaagaatcaaagagt
>NC_038243.2|-|12161537-12161671|30-50
aacatgttaataaaaaggaaaaaaagaaaACAGCACTGCCTCTTCCCTAGcccatgaaaccaaacataattgctgacgcaaagaaagaccccaccaaaagtccaatgccactggaaacagtgacagctccactag
>NC_038243.2|+|1224582-1224813|29-49
ccgggggaggtggtggtggtggggacaaGGGCGGCGGCGGTGGAGGTGGctggttgctatactgattattagagggataatacataggagctggtggtggtggtggtggaggctggtatgaagcctccggtggcggcggcggaggtggtggtggatatggatagtgagggtggtggggatttggaggtgcatatggaacatgatgttgttgattttgatgataattggaatt
>NC_038243.2|-|12572336-12572541|156-176
cccacccatggattcttcgatccaatccaactgaatatgttcatagatgggttgagaccacaaaccaagcaattactagatgcttctgctgggggaaaaataaagctaaaaaccccagaagaagcaactgagctcatagagaacatgtcagccagTGATCATGCTATCCCTGAGGGacagaacccatcaaccctcaaagaaaagcc
>NC_038243.2|-|12720931-12721157|181-202
ggagatgataaggaaagatgaattggtgttgtgggtgcttcagatggtccatggcggcgttggctagcagcagcggtggtaaaggatgatccctttcgcttctttgatgattttgtcgtttgatgaagttttagtgaatttaaattggtggaattgaaagaggagtgaaaatgatgatgaTTGGGCTTTGTGGGACGTGTTTtggttaagaattgagggagatatga
>NC_038243.2|-|12831238-12831418|27-48
gattgagggctattgaaggctttggtGACTATCCATTCGCGGACATGAcagatctttggttggtaccggatgttgttatccccccaaaattcaaggtgtcgaacttcgacaagtataaagggacgacttgtcccaagaaccatctcaagatgtattgtcacaagatgggcgcgcactctag
>NC_038243.2|-|13057626-13057756|80-101
tgaagaagctgggtatatggacatctcaaacattttgatggcttattccacagaagagccattctatgactcccccaaaGAAGAAGAACCATTGGTATTAAgaagttaccgaatgacgagaactctgaagg
>NC_038243.2|-|13116099-13116443|295-316
taaccatgagttccccaagctgacctaagtattcaatagaacaacaaagctttgacaaaacgtacctaggtaaggtggcgatggaaaagaaaaagagagatgtcacggtcttcaacgtggtggagaagaacaagcttagacgcagaacaagacaggttagacggagaagaagaaagtgcgggcaaaataggtcacgcctgatataatttaaaatgtaagtccaacatcgattttcaataaaaaaaaaaaaacctatgttaacaaaatgatgttaacgttaacatcggttttcttCAAGAAACCGATGTTAACTTATcatacgttaacatcggttttcagaaaacc
>NC_038243.2|-|13220547-13220699|100-123
accggaggaggagctctagagagcaccaaagacgccacaattgttaacggagaacatttgagcgactacatcgaggtaaaggatgagttactcacgcttGGGGATTAGAATGAACATGTGTAGtgatccctagaggatcaatttttgggttat
>NC_038243.2|-|13254022-13254195|111-131
tgttctgcttgagcacttaaatatggtaccctctcaacttcaccttaatagttgagccatggtaagggccttcgaagtcctatgccccttcttcaacatcctgcttgtgcTTTTGTTTGTTTTGTAGATATcatgcgagattttgcatggaggactttggtcaagcagggcaaa
>NC_038243.2|-|13296950-13297386|31-54
tgcaaaaacagaaaataccaaaaataatacACTTACGAATCAAGTTGATCCGTAagctttttacggatcaacttgattcggaagcttgttaatactcttacggatcaagttgatctgggagtcatccgtacgtccgcgacgaacaaacaccatctgcgtacctcgtttgccgccaccgaccaccacaaagcttgacgccggaaactttaccttcaccgctgcgctcaatgttgttacccccacgaaccagaggcaatgccacaggaaaaagtgaaaacgagatgcaaagctttttgaaaatggaggtaagaagctttttcggaaaaaaatggcatttttaaggaagaaaggtgataggggcaattttggcatttcaaaagtttgctgggtgcactagtaaaaatgttgggtgcacctagtaacactcttaaggattt
>NC_038243.2|-|13297134-13297341|46-69
tgatccgtaagctttttacggatcaacttgattcggaagcttgttAATACTCTTACGGATCAAGTTGATctgggagtcatccgtacgtccgcgacgaacaaacaccatctgcgtacctcgtttgccgccaccgaccaccacaaagcttgacgccggaaactttaccttcaccgctgcgctcaatgttgttacccccacgaaccagagg
>NC_038243.2|-|13297237-13297408|119-142
gatgcaaaaatgcaaaaacagatgcaaaaacagaaaataccaaaaataatacacttacgaatcaagttgatccgtaagctttttacggatcaacttgattcggaagcttgttaatactCTTACGGATCAAGTTGATCTGGGAgtcatccgtacgtccgcgacgaacaaacac
>NC_038243.2|-|13297238-13297353|63-86
tacgaatcaagttgatccgtaagctttttacggatcaacttgattcggaagcttgttaatacTCTTACGGATCAAGTTGATCTGGGagtcatccgtacgtccgcgacgaacaaaca
>NC_038243.2|-|13356029-13356261|165-188
cactttaccaatgaactgtgcaatacacacaactgctcaattgtttttaaaatcattttaactcattgtgcttcaaagtgattcaactcgtcgggttcccacagtggatcccatcacgatactcgtcacgcaaaaactcgttgcccttgaagggtcttacaattGTGTGATTGTACAGTTCATAGTTTacaacttaatacatataacatctcaatacacatatcattcatcac
>NC_038243.2|-|13386275-13386464|140-160
ctgtcctgcaataactgtttgtaatcagttatttttatacattcattctaataccccccacaaactcaaggggaaggtttttctacagaaaaatgcttcacatcgagtttgtcccttagtgcttcaaatcttattgaggAAAGTGGCTTGGTTAAGACAGctgcccattgatctaaggcaggaagatgca
>NC_038243.2|-|13420441-13420719|231-254
ccattgttgggatttgtgaaataattttcgtggagagtgaaatgttcctcgcacggagacaatgaaacagaggcttcaatctcttctccttctatctaacgcttgaaaatcctagcacagcaaccagagaaaaattttgaggaatcttagacaaccactaaagatgcagctatccctatcggactagacacgtgagcccgcttagaggtaagggatgagtttatcgcaatTGGGGTTAGAATAAACATGTGTAGggattcttaaaggaccaaatttggg
>NC_038243.2|-|13561133-13561346|41-61
gcagggaccactggctcatcgtctgcagtagtgacaagtaCTCGTTGTGATGAGAATCATGaaactggccaaatacaggctaaaggcccaagtggagaaggacaaagcccccgagtggagaaggatgaaggcccagaggcagagacactatcaagactattaattattgctgaaggcccaaactaatttgaaggcccaagttaaatatgttttt
>NC_038243.2|+|13561258-13561427|30-50
gggcctttagcctgtatttggccagtttcATGATTCTCATCACAACGAGTacttgtcactactgcagacgatgagccagtggtccctgcgacagaggctgacggagcttcggttgaggctgacgtatatgcaaatgagccaagggcaagaggtgatgtacatgacactgg
>NC_038243.2|-|13693473-13693659|134-157
gacgtttgggaaccctatcagaccaatcagaggaaaaatttgagaaatctcaagaaatcgatagagatgccgctattgttgtcacaatgcacatgtgagcttgcttagaggtaagtgatgagtttatcgcaatTGGGGTTAGAATGAACATGTGTAGggatccttagaggattaaattggggtttat
>NC_038243.2|+|14014536-14014681|26-46
aatgtttgaccctatcgaaaggataTTTGTTGTTTGTTTTGTTCTCtgcaagtaggtctctaacttgttcattgtaaatgtcaaccatttgcacataaatatcatagcttatgatgtcattcctttcattatacatttgaaacaaa
>NC_038243.2|-|15087429-15087550|73-92
atggttatcatgtttactgcgtccgacacatagataaatggggacaactcatctgatatgtaattttctgtcTGGTTCCTCATTCCAAACATgttctgaaacatgtttaggttgcatccata
>NC_038243.2|-|15096738-15096890|34-54
actaaaccaaaggagttgtcgtagatgtgcaaaATATGTTGTAAAGTGAATAACatcggcacataggtcatgagatcaacattgacagatttacaggcagccatgacgtgagaacatgataaatgtttagcatgatattcaccacaatcatac
>NC_038243.2|+|15122238-15122396|34-57
catcacaatactcgtcgaccttaaagggtcttaCAATTGTGTGATTGTACAGTTCATagctcacaactcaatacacacatctcatctcaatacacatgtatttcatcattcatcacatgttcaatttatcacatactcacaatttgaatcaccatttca
>NC_038243.2|+|15198862-15199007|93-116
tggatgtcttgtacaagtggagccatcatttaatatgattccacatatattggtgtttgtgatactctcatcaacaagtgtttgtggagggtCTTCCACATCATTGCTGACATTATtttggtatttgtatccattgtcctttgttt
>NC_038243.2|-|15403758-15403929|123-142
ttcctctttctttcctcctgaaagagaaatcccatcaaccaatattgagaatgtcgacttgttaggcaagcatccactctccaccatctcctccagcaccctgatagcctccttcacatcccCAACCTTACAAAACCCTTTCatcaacacattataagtaaaagcattcgga
>NC_038243.2|-|15849357-15849488|84-102
ttgctccctgagctcaatttgtgcacatcctggcttgaacaaatgaagattcttttcaccatattgcagaattcactgaaagaACATAAAAATAATAATATCccaatcaatatatatgggatattttatatt
>NC_038243.2|-|15877759-15877908|26-49
attgccatctatgaagcaccaacacCGACACGGACACCGGACACGACACagacacggacacgtggacacctgtaatgtcccaaatatagaacgtagtacgggtgtcgtgtcggtcagacactgacacggacgcgtgtcggacaccggaca
>NC_038243.2|-|163247-163445|149-169
ttttccaaatcatttgcttgtctcgggatagaagataccattgagacaacgctaaaatgtctactgttgaggaagcaacaactgcatcgatggttccagaaactgtggggagactgcaattaaggttaatttttgaagaatcaagcagCACGGACAGAAGAAAGGGACAacagggtcatcaagatggaataattgcata
>NC_038243.2|+|16342752-16342959|164-187
gtagcggcggtgttcgatgttgcagtggtcgtcagcggtggcatacgaggtacacaatgttgggtgcgttctggtgtactgcgtttcacacggatcaagttgatctgtaaggaatttacggatcaacttcatccgcatgtatatttcattgtcgcagatcaagTATGAACTTACGGATCAACTTGATttgtaaaaagtttgcggatca
>NC_038243.2|+|16520576-16520855|26-49
atcatgttgatccgtattgttccgtAAAAGGCTTACGGATCAAGTTGATccgtatcaatcttacggatcaacttgatccgtacgatttacggatcaccctcacacacactcatcacaaatgtgaaaaaagcgcaggggcggttttagtattttaattaaatgttgggtgcaccagcgataatgctggatgcacctagcaacactcttagaattttcttcaattgtaatcagttatcttgggccataccccgattaaatgggctcgctttgtgtatggatt
>NC_038243.2|+|16520602-16520722|28-51
aaaggcttacggatcaagttgatccgtATCAATCTTACGGATCAACTTGATccgtacgatttacggatcaccctcacacacactcatcacaaatgtgaaaaaagcgcaggggcggttttag
>NC_038243.2|+|16650717-16650908|31-52
tagtaacacattcgttaacatcgatttttaCAAAAAACCGATGTTAACTATCaacattaatatacattttctgagtgtaattcatattacgttaacatcggtttttcaaaaaccgatgttaacgataatggtatcaacgtcggtactttcaacatcggttgaaaaaccgatattgaaagtcataaataaccg
>NC_038243.2|+|16679354-16679509|34-57
agtttcaataaagttaaattttttaaaaaaattCAGTCTCTTACGAATCAAGTTGATtcgtggaaaactcgcggatcaagttgatctgtataatgcttgtggatcaacttgatccgtgaaaaactcacggatcaacttgatccgcatttggtccac
>NC_038243.2|+|16849864-16850013|25-46
aactttcaaggacggtgcttacctCAACACCGTCTTTGAATGTCAAcattctaagacggtgcttacatcaacactgtctttgaatgcccactttcaaagacgttgttgaggtaagcaccgtctttaaatgatgactttcaaagatgttgc
>NC_038243.2|+|16988312-16988474|31-51
cctggtgcactaattcaccttgttgatgaaGTTACTGGTGAAGATGAAGAGgactaggatacaaaggaatgtaaaaagctctttaaaaatatgaaattcttcgtaagcagggaggcaagaccttatgatggttatatcatcactattttgaaagtattgtcag
>NC_038243.2|+|17269725-17269852|24-44
gattgggtccaagagagcctaagTCCTTGTGTTGTGTTTGTGTTgtttgtgcccaagaaggattataagaggagaatgtgtaaagattgtaaagtcatcaacaacataactgtgaagtataggcacct
>NC_038243.2|-|17725749-17725937|32-50
ctatggagttgtctacaaggtgagagttgtgACCATCATTTTTTTCTTTCtgtttttatggttccattcttagatggatttcagtacatttctttgctggttgtcattaatctttgcagggagttttaagggatggtactcaagctgctatcaagtctctttctgtagagtctaaacagggaacccatg
>NC_038243.2|+|17805960-17806153|45-68
ttaattttgattttggtctccttctaaaattattgttgtcattgGGTTTTTTATTGGATGATGACGGTcagatatcatgttctgattgcccaatgacaacaataattcatatcttccatgcattcgacattcaatcaaaatatgacacgtgacaatcatcatttaataagaacgtgacacgtgacagtcaatat
>NC_038243.2|+|17980371-17980563|82-105
cagcatattgctggtacacccagcacttaaggtaaaataacaaaaatatccttgatccgtaagccatttaagttgatccgtAAAAGTCTTACGGATCAACTTGATctgtagaaaccttacggatcaacttgatccgtacgatttacggatcattctcacacacacccatcacaaatgcgaaaaaagcgcagag
>NC_038243.2|-|18116548-18116673|31-54
aacaatgcattttatctttcatggagttgaCATCCAATCAGAACATGACACATGgcaatcatcatccaataagaacgtgacttgtggtagtcaacatcacttgctaacggtcaatgtctaattgtg
>NC_038243.2|-|18116592-18116790|151-174
tggtcccccaacccataattggacattgaccgttagcaagtgatgttgattaccacatttcacattcttagtggatgatgactgtcacgtgtcatattctgattggtcaatgaaaacaacaatgcattttatctttcatggagttgacatCCAATCAGAACATGACACATGGCAatcatcatccaataagaacgtgact
>NC_038243.2|+|18116637-18116733|51-74
ttggatgtcaactccatgaaagataaaatgcattgttgttttcattgaccAATCAGAATATGACACGTGACAGTcatcatccactaagaatgtgaaa
>NC_038243.2|-|18116665-18117100|384-406
attattcttcctccatataaatcatcttattcttcaattattagcctacaagttaggacatatgacttagaatttgccaaaattattactgatactgataacaacattcaaggatacaaatctgatttcatggtttgattaggtataccaagtttcgaacatgtttcctcaatgttttgatttgattgtgacataaaaattaggtaaaattgcatttttggtcccttagtttatcttcagtttcggatttggtctcctagtaatttaattcacgaattggatcctcatattttgtaaaatcatgcaatgttggtcccccaacccataattggacattgaccgttagcaagtgatgttgattaccacatttcacattcttagtgGATGATGACTGTCACGTGTCATAttctgattggtcaatgaaaacaacaatgca
>NC_038243.2|-|18169174-18169349|31-52
cactccatctccttcagcctcctctcattcTCTCTTGCCTCAAAGGCTTCCAtccactgtgcctccatttgcatctgctgcctcatgaactcatccatgatctccttcaaactctccaagttgttgttaccactccctcctccaccaattaccatcttgcccttcttctttttctt
>NC_038243.2|-|18313844-18313983|88-108
ttggatcaggacccactaatctccttcatattcttatcacattcattcgtgtgacagtaaatcaaagtagttgtcaaagacgtgtaaATATGTTGTAAAGTGAATAACaacaacacatagttcatgggatcaatattgac
>NC_038243.2|+|18455431-18455638|162-182
attcattgctgccgtagctcacacccatgttcttcaggaaggtcctgttacaggaagggcagctgatgtcattgctgccgcaaatactgctgctgaggtggccttgaggcttgtcaggccaggaaagaaggtaatcaactgtaacatttttttactgtatcTTCATTTTTAAAATACAATTTgatttggattttactacatgttgcct
>NC_038243.2|+|18521874-18522110|194-212
atttaaagtctgtcttgtgtagaattagggtacacaatttttagcaagcagtacagaattccacagcaaggacaccacagtgctaattttgagatggaggctttggaggcagcaagaggagcagctttgcagagaagcctagggttcttcaattagagagagattagtgagctgcaaagtgattgtgaggtgcTGAGAAAAGGAGGAGGGATcccccttcttgtgtaaggaacaatt
>NC_038243.2|+|18667088-18667302|170-193
ccattacttattttcgtttgtctactttattttttttaaactttgtttattattatagtttgatgcgcaacataaactgtatccatgagtaagacttaataaatgagatacgatagattaagtgtcaaattcaaatgagaaacatacaacaaaaaatttaaacagagacATGAAAATCATTCATTATGGTGTCcgtgatgatgtgaggatgtgcc
>NC_038243.2|-|18792704-18792943|46-69
gtattgttccataaaaggcttacggatcaagttgatccgtatcaaTCTTACGGATCAACTTGATCCGTAtgatttacggatcaccctcacacacacccatcacaaatacgaaaaaagcgcagggacagttttggtattttaattaaatgctgggtgcatcagcaataatgctgggtgcacctagcaacactcaaattttaaaccaaagtcttatattttatcaattgggtttgtgtaaac
>NC_038243.2|-|18792790-18792955|31-54
tcatgttgatccgtattgttccataaaaggCTTACGGATCAAGTTGATCCGTATcaatcttacggatcaacttgatccgtatgatttacggatcaccctcacacacacccatcacaaatacgaaaaaagcgcagggacagttttggtattttaattaaatgctggg
>NC_038243.2|-|19429181-19429315|23-44
aagcaagtagaagcggggagacATTGCGGCAGAAGAAATCCTAAtcgtcaagcgcgaagatgggatcaaccatgtggcacatcctcacaacatcacggacaccataatgaatgatttcaatgtctctgtttaaat
>NC_038243.2|+|19606515-19606741|177-197
aatgtgttgttcaaaacaatttctaaggttcttgtgcatcgcatcaaaccttacctggatgatctcattggacccttcaaagtagctttattcctggaaggggcatgggcgataatgctctcattacccaagagataatgcatcacatgcataagatgaagggaaatgaaggttatATGATTTTTAAAATAGACTCTaagaaggcttatgatcatgtggattggaac
>NC_038243.2|+|19629295-19629583|240-259
gagagatgtaactcaactccaaaagctagctcatagggtgagggttgccctcaccttataaactctatcttaagactatctctagccaatgtgggattacttttagctgatgtgggacttgaattatttccaacacaccccctcacgccaagcacttcctgggctcagggcgtgaacaacaaatggtgggtgtttgtcaccacaaagcgaggactagcggaagtgtggttccaggatcaGAACTGGCTCTGATACCATGttagatttcatcttaaaaccaattggcttt
>NC_038243.2|-|19634108-19634235|84-104
tttcaacaagttatcccaaactcaaaatattgctttttagtttaggaacatagtaaacatccgtgattaatttgtgagcaccaTCTTTTAAAGAAATTAAAATGgtaccttttccttggattttcacc
>NC_038243.2|-|1971570-1971849|232-255
tttaatccatatattttttaaaaataaaaaatatttaccatcacaaatttttttattattacaaaatttaatatatatcaaataaatatttttttttattttgtaacaataatctgaattaaatatgcattaaattttgtaatagtaaaatacaaaatacaaaataatctaaaaatttaaaaatcaaaagcataaattaactcacggaaaaaggtttttccgtggcttcttGCGGAAGAAGTTCTTCCGCGAGATggcccagaagaaggttcttccgcat
>NC_038243.2|-|20147111-20147268|46-66
gaatctgttaatgtaaaggatgaacctgattcgaaggttgtggcaCAAAGAACTGAAACAAGTCAGacaactaaagctaaaaagcctaccaagcctgctcccttagagaagcatgtggctcgttggggtgatgagtctgatgaagatgaagataaaga
>NC_038243.2|-|20201342-20201540|149-169
caccatctaattcttcaagacaagtctgcacttctttttcttcttccatggtcagacattctacagtgttattcagtgctttttcaagtggagattgcagtaccatggctctagctaccatatctatctagtgttccaccttttctacTTTAAAATAGGCATTGTGATCatttgggtgcttcatcgcctcaaataagtc
>NC_038243.2|-|20312136-20312290|105-125
tcatatgaatttcataccccttttcaacaagttgtcccaaactcaaaatattgctttttagtttaggaacatagtaaacatccgtgattaatttgtgagcaccaTCTTTTAAAGAAATTAAAATGgtaccttttccttggatttgcaccttggaa
>NC_038243.2|-|20489353-20489491|86-109
tctagagagcaccagagacgtcaccattgctaacagagaacatttaagcgactacatcgaggtaagggatgagttactcacgcttGGGGATTAGAATGAACATGTGTAGggatccctagaggatcaatttttgggttat
>NC_038243.2|+|20490291-20490443|111-131
ttggtgagagtttctctctgagttccttgttgaaccaatctcagacttatcaatgtaatccttgtggcgtctaccctgacttatcttccttcactggaagtggcgtcatcCAATTCTCCGTAGCCTGTATCaagcgatttgctcctagtcagg
>NC_038243.2|-|2064693-2064856|24-43
gcaagcccattccaatacccaatACGGTTTCAATAAAGCTGTGctagatcatgtcagaggatccctcgctcagttggatcaaaatcaaactgaggccgctaagaaagcttcacgccagggacttagtatattgagccacttgaatgggactccaaccttctccc
>NC_038243.2|-|2064790-2064914|82-102
gggagttgagtgagaggcttagaaggttgaggaagatggaggaggaggaggtggagaagcaagcccattccaatacccaatACGGTTTCAATAAAGCTGTGCtagatcatgtcagaggatccctc
>NC_038243.2|-|20742329-20742455|86-105
gccccgcttttgtcgacctcaaaaattaaaaagaaataaaagtttaaatacataatttcacacaattctaatttaaggctgttatCCTTTGGGATAAATGTGAGAggtgctaataccttcctcaaac
>NC_038243.2|+|2099238-2099364|74-97
attttctaaatggtgtgtggaacggggttggggatacctgatacctgacgggtacgaggatggggcaataaacTCAAACTCGTCAGGTATCGGGTACgggtatggggatatgttgaggtgtcggggt
>NC_038243.2|-|21049620-21049721|25-45
caaagtcaagttatgggagcctgtACTTGTTTGTTTTGTAGGTTTcaaaaataccaaattacaggcattgcataacttcactgcatcaggatgacaccaaaa
>NC_038243.2|+|21062749-21062936|148-166
tgttgagtcaacatcccaatattttaaacaacattgactctgtgaagaagagagaatctcctctatccctgcattacaaactgtttgaggggacacatgtcccagacattgtctcgacatcagggaaagctgctgcttcaggtgttgTGTCCAAGGATGACTTGATtgctgaactcaaggacacatgc
>NC_038243.2|+|2135316-2135473|93-113
ggtggtgatagtggttataatacttacacagcccttgccaacaacaagagtagcaatagcaacctagtgatgaagagcaacagctccaacttCATCTTCTCATCACAACATGCaccaccagagaaaccttccacagccacagtcgcttccccaaccgc
>NC_038243.2|-|21425010-21425145|86-109
gaatgcattaccatggggtagcaacctacaacgtttaacaaccgcaatcaatgtagaacgttggacattctacatcggttgtcagGACAACCGATGTAGAATGGTCAAAattctaagacgggtgtggctcatgacc
>NC_038243.2|+|21425043-21425173|24-47
cattctacatcggttgtcctgacAACCGATGTAGAATGTCCAACGTTctacattgattgcggttgttaaacgttgtaggttgctaccccatggtaatgcattctacatcggttttgcgtaataaccgatgt
>NC_038243.2|+|21788924-21789115|127-148
cagcacaaccaatattcttgtccacagaaggaccacccccggcaacggaagaaagaaggaaactcgatctcatcgaagagagattgagagctggtgaaggctttggtgactatccattcatggacaTGGCAGATCTTTGCTTGGTACCggacgttgtcatccccccaaaattcaaggtacctgattttgaca
>NC_038243.2|-|22526448-22526642|31-54
tcgggtttttagaaaaccgatgttaacattTGATATGTTAACATCGGTTTTTTCcagaaaaccgatgttaaccttaacatcattttgttaacatcggttttttttaaaaaaatcgatgttaaacttatattttaaaaaatatggtgagtcctaagaagctcgcgctctgtcttcttctccatctaagctttcgcg
>NC_038243.2|+|22783524-22783791|31-54
ttcaaataatattggatatgctttgatatcATCTTAGAATGTGAGTTTAGGCCTgactcaaccccaaaagctagctcaaggggtaaggttgtgcctcacttatatactctaactagactttatttttagccgatctgggtctgggtttttcccaacacaccccctcacgcccaacacttcttgggcttggtgtgtggataacaatggtgggtggcactttggattaattttggatatgctctaatatcatatttgattattagaatgt
>NC_038243.2|+|22807375-22807534|107-130
ggaacagttaagggcggtgaaggtgaaggtatcagcgttgagcgttgtagtggtcgacaacagaaaacgaggtacgtagatggtggtgcgactgtcacggacgtacGGATCACTTACGGATCAAGTTGATccgtatgtctattattttttgtatttgcta
>NC_038243.2|-|23034951-23035143|31-52
gaaattttccaacttgccttgtggtttcgaTAGAGAACGAAACCCTAATCTGacctttcgcttttcctccgaggtaaccatggttctatgcttgtttcttgttagtttcagcttgtctttgcatcttttgtgactttggaaccaccattacatgttttacgcttcctttgtaaaacccgaaatgctctcagct
>NC_038243.2|+|23059798-23059928|31-54
ggatcaagttgatccgtatgtttaatatcaACATACAGATCAACTTGATTCGTAtcagccttacgaattaagttgatccgtatgatttacggatcaccccactcatgcacacccaacagaaatgcgtacct
>NC_038243.2|-|23646391-23646561|31-51
ggggctgtagaggctgcgaataagaatatcAAGAAGATTGTCCAAAAGATGacagtgtcgtacaaagattggcatgagatgttgcctttcgccctacacggatacagaacctcggtacgaacttctactggggcaacgccgtattccttggtttatgggatggaagcagtg
>NC_038243.2|+|2375026-2375178|100-120
atccagatacacgttgtttgctttgatgtccctatggatgatatgaggtgttgcttggtggtgaaggtatctgaaagtaataaagttaaggaataaagcAATGGTAGTGGAAGAAGCTCAtacgaaagatcagattagtactcacaattcctt
>NC_038243.2|-|2382962-2383117|29-50
aatgaaaaattcaaaatagtccctatctTTTGCATAAGTGTTGCAAAATAatccctaacttaaaagatgtcagaaatcatgcttaaagtgtccatgcattgcaaaggttgtgcctagcacgatttctgacagcgcagattcctccttggattcctt
>NC_038243.2|+|23852876-23853042|120-138
gaaaactaggtagtaagtgtcgaggtcaccctatcatgcacacacaactccccctacccacccactccatggtgattagaatgagtctcaagggagttccaaactaagtgttatgccccCAAGAACCATCATTTTTCCtcatgaaaaaccacaggtacttactgaca
>NC_038243.2|-|23987179-23987286|64-85
gttggtggactgttggtgatagtgtcgggcgaagagtatatgttggtaagctgcccctcctcgGCACCATATGTAGAGGCAATGGaggaatcattggaaacagctttc
>NC_038243.2|-|24883015-24883182|31-51
atggtctgtggcggtgatgggcagcagcaaCGGCGGTGGAGGATGATCCCTttctcttctttgacgattctgccatttgatgaaggtttagtgaatttcaattggtgtaatcgaaagaggagtgaaaaagtggaagattgggctttacgagacgtgttttggtgaaga
>NC_038243.2|-|24888164-24888421|192-215
acataaaaaacattttaacacgcaaaatctatctatgaactatacagaagaacacaagactcttcaattgttctcaaaataattttaactcatcatgcctctaagtgattcaactcgtcgagttctcgcagtggatcccatcataatacttgtcgcacattaactcgtcgcccttaaagggtcttacaattGTGTGATTGTACAGTTCATAGCTCactactcaatgccatcactttacacttcacaataacatgtatg
>NC_038243.2|+|25038267-25038443|115-138
cttctaggcaacaaagcaatatcataggcatcaaagaagcaaacgaaaattgctctatcatcagcagaagcagaatacatggctgcaacaagcactgcatgtgaagcgacatggCTCAGAAAAATTCTGCAAGACGTAcaacaagactctaagactccaacaattattcattgagat
>NC_038243.2|+|25401264-25401457|34-55
aagaaaagcctaaaactaaaaacgaaaataggaGAGACAGAAGAGAGAGAGAAAAgagaagagagagagggcctaaactagaaccttggtgctgttatatagttttccagccccaaagcttacaaatctgttttaaatccaagcccataaataaaataaaatcaaatctagataagataagatctagatgatat
>NC_038243.2|+|25419996-25420119|73-94
gaaggaaactcgatctcctcgaggagagattgagagctgttgaaggcttcggtgactatccgttaacgggcaTGACGAATCTTTGCTTGGTACCagatgttgtcatccccccaaaattcaaagt
>NC_038243.2|-|25548307-25548425|69-89
ctctatgatcatggcatggctgtggaactcaatgatcccagaaatcactgatacttgcatgtttcttaATTCTGCAAAGGAGATTTGGAatgccatggagcagacatactccaaagcta
>NC_038243.2|-|25606565-25606723|26-46
ttatctggttagacgtccagctctcCGTCACAGCTTTCTTGAAAGAagcatccgataaccaacaatccattattctgaaaggtttaggcccccaatcagaatttttggatctgagtagtagcggacaatggtctgaaaagttcctctccaatgtgaatt
>NC_038243.2|-|25606587-25606728|31-51
accacttatctggttagacgtccagctctcCGTCACAGCTTTCTTGAAAGAagcatccgataaccaacaatccattattctgaaaggtttaggcccccaatcagaatttttggatctgagtagtagcggacaatggtctgaa
>NC_038243.2|-|25606646-25606761|64-83
ttttattttctgttttaaaacgtatccaccccaaccacttatctggttagacgtccagctctcCGTCACAGCTTTCTTGAAAGaagcatccgataaccaacaatccattattctga
>NC_038243.2|+|25647644-25647870|26-47
ggatatgttggtaagctgcccctccTCAGCACCATATGTAGAGGCAAcagaggaatcattggaaacaactttccaatccttcgaggtggtaagttgtgcctctgtggaaacaagttcattgctaccttgtctctctaatgcggccctgatggtggcgcgggtaatgctcaggcacggttatgagcccggaatgggtttgggcaaggacagccatgggaatgccgatg
>NC_038243.2|-|25806440-25806639|141-162
ttgaattgaccaagcatagtcggccgatgtttgtttggcggttgctggtttgggagattgctgagtggatgactcaagtttgtctgagatgatttggatcgatgacccttcaattttggttttctgggtggatgacccagCCTGGGTTGGTGACCCAGAAGAtattgaagatgcttttttggtagtcagctctagaagag
>NC_038243.2|+|25851799-25852104|253-276
tcttgctcacctcaccggtgaaaaggttcttcttcttcagccaccattgttgtcgtgaagaggagcttgccgtgaagaggttgtgaggtgcattgaggaggtttccgtgaagagcaacgccatcgtccaccgtcgagggagcttcgtcaccgtccaccgtcgaggtaagcgccgtaaccatgtcgtttccaccattgtgccggagttaggatgatctgatatggtagattgttgatctataacaaaggtgtgTGTTACGGATCAAGTTGATTCGTAaggtgttgaaaatgcttacaaatcaagttg
>NC_038243.2|+|25992551-25992686|31-51
ggggctgtagaggctgcgaataagaatatcAAGAAGATTGTCCAAAAGATGacagtgtcgtacaaagattggcatgagatgttgcctttcgccctacacggatacagaacctcggtacgaacttctactggggcaa
>NC_038243.2|-|26067547-26067705|46-67
gggcggttgaaggctttggtgattatccattcgcagacatgacgaATCTTTGCTTGGTACCAGATGTtgttattcccccataattcaaggtgccggacttcgacaagtataaagggacgacttgtcccaagaaccacctcaagatgtattgtcgcaaga
>NC_038243.2|+|26182005-26182164|101-121
tacataattaaatatgtgatttacatcctcaattcaaaaaaataatcatggaaccaactatgaaggagttgattaataaaacacaactatctcccaaaatAATCACAATGTCATCACGTCAatttggcaactccacaaaagaatctcacttcacgtactc
>NC_038243.2|-|2634740-2634854|23-43
ctaaaagaatggtgtttgatggCTATGGTTTGGACAAAAGGCActgtgattcccttctcgaatcaaccaattacatgctccggagcttcaaatatagagtgccgcagaaagatga
>NC_038243.2|+|26529582-26529747|31-51
[truncated: 855,241 more chars]
