# Supplementary material for: AmiR-P3: An AI-based microRNA prediction pipeline in plants
Source: PLoS One. 2024 Aug 1;19(8):e0308016. doi: 10.1371/journal.pone.0308016 (PMC11293646; doi:10.1371/journal.pone.0308016)
Supplement: S1 File — The compiled positive and negative datasets employed to train and test the implemented classification model. (ZIP) [file pone.0308016.s004.zip › S1_File/G.max/G.ma_Positive.txt]

>NC_016088.4|+|12576751-12576846|52-73
ctgttttggtatatcgttagacgacgattaattagttgtagtaatcatgaaTTATTGTAACTAATTTGTCGGTacctcttaataatgtaatttgta
>NC_016088.4|-|12576874-12576986|62-83
agagcttctctctctaaatcctggttttgagactatctgaaagggtgcctcacaaagggaaCGAGGACTCCTTTAAATAGACTcaattttcactgtttctacagtgtcgataa
>NC_016088.4|-|1377356-1377621|218-239
ttagaaaaatgtgtttttagtttctatactttcggtcaaacgtggtcaagttccctttactttcatattgatgaattgggtccccaaactttaaaatacatgtggatttagtctccccgaactctaaaaatacgatgaattcttagaaatgagggactaaatcccatgttctttaaagtttgagggccaaattcattgtatgaaagtgttgggacctTGACCACATTAGACTGAAAGTAcagagtctaaaacatatttccctccct
>NC_016088.4|-|17623069-17623238|117-140
tatagttaataaataaattttttagtccctaaaatttatatttttattctaaaaaagatttttgccattaaaattctttaactaacggagttaaaaaaaatttaatggcagtaaccTTTTGGGAATTAAAATGTAAACTTcagggactaaaaaattcacttattaaactt
>NC_016088.4|+|22928687-22928845|103-126
gatgatgtagtggatcatgaggaccaagctgttcttcttagttctttgccgagagcttatgaaaattttgtagacatcacaacatcaatatttttcataagcTCTCGGCAAAGAACTAAGAAGAAGaacaatttggttctcgtcatccaccgcaacatc
>NC_016088.4|-|23464726-23464858|81-101
tgaacaattactacaatagaggtaaaaattgaggtgaaaaattcatggatcagttttcaatgcaacttcgcaaataaaacTGATCCAGGAACTTTTCATCTtcaattttaaccccgtgctgaactgaccccaa
>NC_016088.4|+|2425969-2426233|169-190
cccccacaatttgaaccaaacaatttccatcaaaacaatactcccctaaaacctagaacaaaatatgatataattgatttacttcactagggttcaggacaatattcaatcatgcttggctcactgcaggacaatgctagtcattctctcacatgattgaatattatcCTGAACCCTAGCGAAGTAAATCaattgtatcatatcttgttctaggttttaggaaagcattgtcttgatggaaattgcttggttcaaatttgggagg
>NC_016088.4|+|25339690-25339855|113-136
tagttaataagtgaatttttttaatctttgaagtttatattttaattttcaaaaggtccttgctgttaaaattcattaactaacgaagttaaaaaatttaacggaagaaaccTTTTGGGAATTAAAATGTAAACTTcagagactttaaaatttacttattaaactt
>NC_016088.4|+|26923676-26923791|70-91
gctaatattggcatgtttgggatgatgaaagaaaaaataactgattagtctttctattataaaatagagTATAGGCATTATTTTTTTCTTCtaaaaaaataaaattaagaaatttt
>NC_016088.4|+|27770604-27770742|86-109
atcaatagccatgttgacaattatttttgtgacattttcatccctctgtgccacatgggttctttaattaacgacaatggatgaaAGTTAACGGATGAATGAATTTGTCacatttttttcacttttgtggactaaaatt
>NC_016088.4|+|3329519-3329651|83-103
ttacctcgacaatcaatgtaatactccctccttttcttttttatgagaaacaactttttcagtataagaaatacattgaaacTTGTTTCTTATAAAAAGGACCggaggtagtatatgtttgcattgaaggtca
>NC_016088.4|+|33667529-33667686|93-113
tggttcaatccttctttgaagaatgattgctgggtccggattaggtaatctgcatcctgaggtttaggacaatatcctttgttttgtttctaGTCCTTGGGATGCAGATTACGtcttccttgccagcactgtacaacatttttgttcattttgatgaa
>NC_016088.4|+|33667534-33667681|88-108
caatccttctttgaagaatgattgctgggtccggattaggtaatctgcatcctgaggtttaggacaatatcctttgttttgtttctaGTCCTTGGGATGCAGATTACGtcttccttgccagcactgtacaacatttttgttcattttg
>NC_016088.4|+|33669845-33669985|31-51
gttattctgcaaccattctaaaaagataacATTTTAGAACGACTTTTTCCTttaaccggtctaaaaggttaaccttttagattggttataggaaaaaatcgttctaaaaagtatattatttagattggttatggttataac
>NC_016088.4|-|39986061-39986253|148-171
taaaaaaaacaaataaatctgtatgcacatacgaattagcaatctgtataggtcatgcggattgtcaatctgtatgagcaatccgtatgggtcatacggattgctgatctgtatgatccatacggattggcaatccatatggtcgtaCGGATTGTTGATCCGTATGTGCATaccatgttattgcttacctctc
>NC_016088.4|+|41258131-41258294|29-52
gatcgtcttagaatgttgaacaatctatATTGATTCTGAGAGAACCGGTGTAgaatgataatcattctaagacggccttcgacatgtgaccgttttagaatcgttagcattctacatcggtcgtctcagaaccgatgtagaatgcatttttttttaaatagaat
>NC_016088.4|-|43413417-43413568|49-72
tataaataatgtgtatttcttaacatcggttttatgaaaatcaatgttAACGAAGTGACTCTAACATCGGTTttcaagaaaatcgatgttatagtcgattcgttaacatcgattttcagaaaaccgatgttaacatataatcagttaacatc
>NC_016088.4|+|45138202-45138306|58-81
gcactttttatactttcagagactaaattttgtattttcatctttcagtgacgcattTGTCAGCGGAGTGAGAAGACGAAAagtcaaaaaaatattatgacaaat
>NC_016088.4|-|46273918-46274032|62-85
atgtaacaaatacgtgtttccacatcggtgttgacgtaagcaccgatgtagaaattacatgTTTCCACATCGTTGCTGACATAAGcatcgatgtagaattatgtaatttctacat
>NC_016088.4|-|4805555-4805707|100-120
taattcagggattaatttttctgttggctgtctcctggagttcctctgaacgcttcatgtgaggggctagctattataaacgttataagccttctttcaATGAAGTGTTTGGGAGAACTCttgggctcaaccaacactgcaaagcaaaaatga
>NC_016088.4|-|4811083-4811238|103-123
tattaattcagggatattttctgttggctgtctcctgcagttcctctgaacgcttcatgtgaggggctagcaagtgtatacgttataatttagccttcttcaATGAAGTGTTTGGGGGAACTCttgggctcaaccaacactgcaaagcaaaaatga
>NC_016088.4|-|4826467-4826632|113-133
atatatgtccaagagattatttgttggctgactcttggagttcctctgaacgcttcatatgagaggctacctagtaaaaaaatctttcattagtaaagatagtccttcttcaATGAAGTGTTTGGGGGAACTCcgggattcaactaacactgcatatcaatagtaa
>NC_016088.4|+|4831673-4831822|96-116
tgacaaggcatgtatactattcaggttttccctagagttcccctgaacgcttcattaaagggctttattatcatatagtcccaagttagtccataCTGAAGTGTTTGGGGGAACTCccggtgatacttgaaacccagagaaaagtttggt
>NC_016088.4|-|50175923-50176074|107-130
taagcctatgttgatcgaaattgacttctctgctatcccttttcaagttgtccccatgctttcccttcaaaacgacatcgttttgaagggaaagcacagggaaagcTTGAAAAGGGACAGCAGAGAAGCCaaatccatgttgatcccatatg
>NC_016088.4|+|50518317-50518501|31-52
tcctcccttccgcgacccattaaatgttcaTCATTTTGCGTGCAATGATCTGaaccattttgattccctgcaccgttatttcgttgtggcataatcaaattaagccattgattttatgtttgtggaaaacgtttctgatcactcacgcaaaatgatgtcaattttgtgggttcatgttactgggg
>NC_016088.4|-|51089049-51089198|101-121
cacgttttataacatgaagtagccattgtgctattggctcggttcactcagacacaaaacaaccatatcacaacatttgtggttttcgtttttgaatcttTGATTGAGTCGTGTCAATATCtcactgctatttcatcttttcttaggttg
>NC_016088.4|-|55836835-55837075|189-211
cctgttatccccaatctagaaattagatgttaatcattaattgtctaccttcactattttattaaacgtttatcgttacatgtcacgattttattaaacattaattttatgtacctaattaacgttaacttccaataaaattaggatgcgtgataatcaacatttaataaaagtacgacacttaacgaTTAAAGGAAACAATTAATCGTTAacgttcaattttgatattaaagattaaact
>NC_016088.4|+|55836956-55837146|81-101
aattaggtacataaaattaatgtttaataaaatcgtgacatgtaacgataaacgtttaataaaatagtgaaggtagacaaTTAATGATTAACATCTAATTTctagattggggataacaggattataaaaaattggggattaaattcgtaaattaaaataaatagaggatcaaatttataattttgccaata
>NC_016088.4|+|57299411-57299550|31-51
caaccaaaacctaacacaagcttttagagaTTGACAGAAGAAAGGGAGCACatactgcaattatatgaacacatacctttgccgtgcgtgctctcttttcttgctgtcaatctcgtattattttgttctgtttcctcttt
>NC_016088.4|+|6390563-6390738|125-146
gtgtgagaaggaatcggttgttggagtttccatgaaacaaatatggtatgatgtaagggaaacataaaaaccaaagttagtcgattatagggttcaactaacatcagttttgatgtttcctttaCATCATACCATATTTGCTTCATagaaactacaacaactgattccttctcata
>NC_016088.4|-|7196679-7196854|116-136
acatcaatgttgttatttttatacttcattttttatactttaatttcctctatacctcacttttattggagaaaaaagagaatagaaaatagtggatttctcttctttttttcaaTCAAAGGGAGTTGTAGGGGAAaagtttagaaaatggcgtgtaagaataacatcattgtgga
>NC_016088.4|-|7196950-7197105|97-117
gtcaagtccatatggtttatctcggaggagtgaatctgagaacacaaggctggtttgcactgctatatcatctattggtataaggtgaatttacttTGTGTTCTCAGGTCACCCCTTtgagccaacctgttgacatataccaaaacatgaatcctt
>NC_016088.4|+|9662593-9662822|177-200
taaaacaaattttgcacgcaaacactactcaagaattatacaatacccacgacctcacacttattttcaaacgggtttatcacactgtgctacaatttaacgcttcaagttcctaacttggaaccttacacttcttttaacacttagcgcataaacacttttctcaaggtaaacatCAGTCGAGTTATTGTATAATTCACaactcacaactcacaacacaagtattgtca
>NC_016089.4|+|1041707-1041835|83-103
agggtgcacactgcagagccaaattgcaggttcgtgcgtgaatctaacgaaagtttctcgttctctccattccacttctgcgTTAGATTCACGCACAAACTTGtcatttctcttttcttgacttttttc
>NC_016089.4|-|10682914-10683151|192-213
ggattccgttgttctacactttcaacgaagcacatgtggtgtgatgtaagggaaataccatgactgaatttagttgaaccctattaacaatattcactgtgatgcttgacactgtagttcccgtaaggatgtcaagcatcacatgaatattgttagaggggtttaactaaattcagttctagtatttccctCACATCATACCATATTTGCTTCattgaaactacaacaactgaatcct
>NC_016089.4|+|10841114-10841276|26-46
aaaagataatagaagcttatatatgTGTTAAACTTGCAAGATGACAttattatgatagttgtagaaacatttagaatagcaagaccagtatgtgagagtattcaacatcgtaatattatcatcttgtaagtttaacacataattttttattatcttgagttta
>NC_016089.4|-|11041765-11041939|44-65
tcaaatgttcttcctagtcaagtccaaatggtttatctcagagGAGTGGATCTGAGAACACAAGGctggtttgcactgctatattatgatcgattggtataaggtgaatttactttgtgttctcaggtcacccctttgagccaacctgttgacatataccaaaacatgaatatat
>NC_016089.4|-|11041765-11041939|116-136
tcaaatgttcttcctagtcaagtccaaatggtttatctcagaggagtggatctgagaacacaaggctggtttgcactgctatattatgatcgattggtataaggtgaatttacttTGTGTTCTCAGGTCACCCCTTtgagccaacctgttgacatataccaaaacatgaatatat
>NC_016089.4|-|12308485-12308619|31-50
tggtgaatcaattagggtcaaggacccattATGGGATAAATGTGAGCTCAggagcgatgaataaatcctttcatcactcctcattactcccgagctcacatttatttcaaaatgagtctaactggatcctacaaa
>NC_016089.4|+|14075866-14075987|69-92
ggatccctccttaattagaaaggttcaagaaaattctagagttttctagaaaaatgtagaattttctaGAACGTTCTGGAGAACTCTAGAGTagtgagaactctctagaagcttgtggaaga
>NC_016089.4|-|15265499-15265659|41-61
tacaatgttgaggtgaaataaagggtcacaaaggaaaaagTGAAGCTGCCAGCATGATCTAgctttggttagtgggagcgagagagtgctaaccctcactaggtcatgctgtgctagcctcactccttcctatttggagaccaatatattcctaacaatct
>NC_016089.4|-|15375171-15375307|26-49
cgaatcccggaaactcgttctcaagGTAATTTTAAACCTAAACCCTAAAttattctcattctgattcatttctgctcataaccctaatctagggtttaggtttaaaattaattcagttttgtagggatgctcattgt
>NC_016089.4|-|1729579-1729713|88-108
catgtatactattcaggttttccctagagtttccctgaacacttcattaaagggctttattgaaatataatccaaagttagtctataCTGAAGTGTTTGGGGGAACTCctggtgatactcgaaattagaaaaaaa
>NC_016089.4|+|1756711-1756850|88-108
tgtataattaacttcaggggctttctgttggttgtctcttggagttcctctgaacgcttcatgtgattggctagttataggcctttgATGAAGTGTTTGGGGGAACTCttaggttcaactaacacatcaaagaaaaaata
>NC_016089.4|-|21209807-21209900|24-44
ccttcaccggaagtggcgtcatcCAAACCTCCGTAGCCTGTATCaaacgatccactcctactcaggttcacatcacgaggtctaaaataaaatc
>NC_016089.4|+|28757608-28757774|123-146
tttgtaaaatcgatcgagttggaccggttcaactgagatccggtacctaaccgatcgattttaatcgaatcatctcagatcaattgtgtgaccgatctaatataaaactgatccaattaggtTATTGGATCTCAGTTGAACCGGTCtgatcgaccgtgccgaaccgg
>NC_016089.4|-|29225722-29225957|46-66
catttttccttaatttcctttcatttttctgtggtcacttctgctCTGGGTGAGAGAAACACGTATtgaagaaggttcatggcttagacaataagttgctactttgctgaactcaccattttatgtgaagaagtggctatgctaattgtttgattctgtacacgtacgatacgggtcgctctcacctggagtagggctgcccaaagctttgataaaatctttcgttgatgttgaga
>NC_016089.4|-|29225722-29225957|171-191
catttttccttaatttcctttcatttttctgtggtcacttctgctctgggtgagagaaacacgtattgaagaaggttcatggcttagacaataagttgctactttgctgaactcaccattttatgtgaagaagtggctatgctaattgtttgattctgtacacgtacgatACGGGTCGCTCTCACCTGGAGtagggctgcccaaagctttgataaaatctttcgttgatgttgaga
>NC_016089.4|-|307507-307626|26-47
ttggttatcatggaccactactggtTGAAGCTGCCAGCCTGATCTTAacttttctcttttattaggaaaagatcagatcatgtggtagccttcacctagttgttggctgcatgaaaaaag
>NC_016089.4|+|35316036-35316184|31-52
ctgttcaagggagaggtagtgatgaggctcTGGATAGGAGTATGGGCTTGAGtaagctgctgcctcagtccaaactttgggcttaggcagcagctttctcggacccatactcctatccagaacctcatcaacaagtctgttattaattc
>NC_016089.4|+|38587174-38587335|102-124
ccgatgtatcgcgtgtgaaagaccgtcttagaatgctcagcattctgcaaaggttcttcaacaaccgtcgtagaatgttgagttttctacatcgatcacaaCTGAAGGATCGATGTAGAATGCTgagcattctaagacggtccttgacaaccgtcgtagaat
>NC_016089.4|+|392601-392898|31-54
ttgtctataccaaaagttttttaaaaatcgTAATTTTAGACTGATATTTTGCCTacaatatcatgcagatataaattgagcatattgagtatttaggtaagcataatatatgtttaggggtaaatagcataattaaggacaattaagccatttacacctaaacataagctatactttcctaaatatgggatatatatggactgcttgtatgatttatggatatcacaatatctttgtaatattgtaggcaagagatcagcctaaaacttgactactccaggctataatgtatgaataa
>NC_016089.4|-|4046914-4047106|39-59
cctcgttaagacacaagtatatgaagtagttattgtgaTATTGGCCTGGTTCACTCAGAcatgtataccacggcacggttgtgtccttgctagaaagatttaaaacaaaatacatgttgtgattgtggttttgggtttgattgagccgtgccaatatctcagtgctatttcatgtttgcaaatgatacctagg
>NC_016089.4|-|4046914-4047106|138-158
cctcgttaagacacaagtatatgaagtagttattgtgatattggcctggttcactcagacatgtataccacggcacggttgtgtccttgctagaaagatttaaaacaaaatacatgttgtgattgtggttttgggttTGATTGAGCCGTGCCAATATCtcagtgctatttcatgtttgcaaatgatacctagg
>NC_016089.4|+|40900190-40900449|152-172
ctaagggagtaagggggcgcttacttgtgcttttattttctgttttcactatttaattataaaaatgtcatattgttttcaatttgttttctgtttcaaagatttgtacaggaaacattgaaaacaacttttttttgttctctgtttccttTACAGATCTTTGGAAACAGGCaacagattgaaaataaggtgtcaattttgtaattaaaaaaagaaaaccggaaataaatacacaagtaaatgccccctaactgtcagtt
>NC_016089.4|+|41707238-41707422|22-45
attaaaaataatatctaattcAAGGACGGTACTTACGTAAGCAACgtctttgaaagttcacaaacaaagacggtgcaagcaacgtccacaaacaaagacggtgcaagcaacgtcgtatttgtttgtgaactttcaaagacgctgcttatgtaagcaccgtcttttaaagtggatccctttccttg
>NC_016089.4|-|45631150-45631274|22-42
gaagaggcagggagcgattggTAGCCAAGAATGACTTGCCGGaatgcatgcatttattaggtaccaaggtgtattgtatgatttcgacgagttgttcttggctacatttatctctcttcttctct
>NC_016089.4|-|45631150-45631274|82-102
gaagaggcagggagcgattggtagccaagaatgacttgccggaatgcatgcatttattaggtaccaaggtgtattgtatgaTTTCGACGAGTTGTTCTTGGCtacatttatctctcttcttctct
>NC_016089.4|+|47043367-47043548|43-64
tgagttgatcatgaactgtcccaatgctaccaaacactggctCAACCCTCCTCAGTTAGATCTCgtcaaacagcgaggcgtgaattcgctccttgacttacttgccttgctatttaaggagatccaattgaggagggttgagccagtttttggtagcattggtgtcattgggacaccaattc
>NC_016089.4|-|47167786-47167918|88-108
tatatagtgatcaagttatagagttactcttgatcttcactattcattttattgaaatctaatgattaatcattatatttcaagaaaATGAATGGTGAAGATGAAGAGttacttttggtataagttgatctct
>NC_016089.4|+|47926732-47926880|104-124
aaatatgcggaggtagaggaattctacagggtcgtcctgagaccacatgaaacagattcaaaatacaagcatatttgcttgtgaccttttgtgactcagttcaTGTGTTCTCAGGTCGCCCCTGctgaacttttctctaccacaataca
>NC_016089.4|+|7829813-7829947|23-44
ggaacgggagattggagcaatcAGAATTTGTGGGAATGGGCTGAttgggaagcaatgtgtgctggtgcaatgcatttaatttcttcccaattccgcccattcctatgatttctgatgattctttcctttcctttt
>NC_016089.4|+|7829813-7829947|82-105
ggaacgggagattggagcaatcagaatttgtgggaatgggctgattgggaagcaatgtgtgctggtgcaatgcatttaattTCTTCCCAATTCCGCCCATTCCTAtgatttctgatgattctttcctttcctttt
>NC_016089.4|+|7858706-7858848|31-51
ctcgtgaggaggaaagtgttggtgatgctgTTGACAGAAGATAGAGAGCACagatgatgaaatgcaagaaaggaaatggcatcttactcttttgtgctctctagtcttcttgtcatcatcattttgcctcccctctcttatgc
>NC_016089.4|-|8655760-8655903|31-52
gagtttccactaccttcctttcttgataccTAACTGAACATTCTTAGAGCATcaccattgtagttcaacatcataatgatgtgaaaaatgggaatgctttaagaatttcagttatgcatcaatcatggcagctacttcttctga
>NC_016089.4|-|8664807-8664935|29-50
ttccctctaccttctcagtcttgataccTAACTGGAAATTCTTAAAGCATtcccatcatcaaaatgatgtgaaaattaggaatgctttaagaatttcagttatgcatcaatcatggcagctacacgtga
>NC_016090.4|+|17657704-17657893|31-51
gaaaatcgccatttctattgacgagtttgaGCTGGCGTCGACACGTGGCATgggactagtcagttaaactggcgatttgtaagtagcagggctcctcagctttttcagggttgcagctcagctttttcagggttgtaggcacgcgtgaaggcagcaggagcagcacttgaatcgcaggctccattagcga
>NC_016090.4|-|20735031-20735188|31-54
tgagtattgagcgagaaagagtcgcaagcaAGAATGTGAGTTAGAGTGAGCATCcctaaaaaaagaatttcaaattctatatttttgagagaatttgaaatcccactattttagtctgtcgcaacctaccttacgacggaacgacaaaagcaaaatag
>NC_016090.4|+|24450482-24450672|142-163
tctgaaaaaattttatgtttcaatttattatgtgtcgttagtctctttctgttaagtaatgacgtgggagacagagtgtcaaattatcattgacacattatctccttcaatgacgtggtacttcgtctgccatgtcatcacTTAACGAAAAAGGACTAACGACaggtagtaaatcgaaacataaagttttt
>NC_016090.4|+|24451539-24451700|102-122
ttatgttaagtcatgacgtgacaaatggagtgttatattatcacgcctaatcactgacgcatcattgtcacatcattgaaggtgaaggcgtgacaatgaggTGTTAGTGATAAGGCGTGATGatgtgatttgttatatcatcatttaacggaatgagactaa
>NC_016090.4|+|2755245-2755512|47-67
tcttccccacattatgctactaagcacaccctatttacagatcataTGTTTAGTCATGCAAGTTTAGtagtatactagcgtacccatactagcataccccagtatcgaggcaaggatacggataaggctacatacaattacccttttccatacctttgcttagcgaggagcttccggacactgcaatacgtgagtatgctaataaacttgtatgactaaacatatgatctgtaaatagggtgtgcttattagagttgtctatttattg
>NC_016090.4|+|2801041-2801190|102-125
tttaaaatatcaagctgtttacggttatccaattgagattcaagcacttttctatgtggctttaaggtgtgtttgaatggaacaccttaaatccatgaagaAAAGTGTTTGAATCTCAATTAGATaaccatagacaacttgatatgacat
>NC_016090.4|+|2817968-2818117|102-125
tttaaaatatcatgttgtttacggttatccaagtgagattcaagcacttttctatgtggctttaaggtgtgtttgaatggaacaccttaaatccaagaagaAAAGTGTTTGAATCTCAATTAGATaaccatagacaacttgatatgacat
>NC_016090.4|+|2847619-2847768|102-125
tttaaaatatcaagctgtttacggttatccaattgagattcaagtacttttttatgtggctttaaggtgtgtttgaatggaataccttaaatccatgaagaAAAGTGTTTGAATCTCAATTAGATaaccatagacaacttgatatgacat
>NC_016090.4|+|2866522-2866671|102-125
tttaaaatatcaagctgtttacggttatccaattgagattcaagcacttttctatgtagttttaaggtgtgtttgaatggaacaccttaaatccatgaagaAAAGTGTTTGAATCTCAATTAGATaaccatagacaacatgatatgacat
>NC_016090.4|+|30645549-30645718|30-51
gttctaccggaagaaccttcttccggtgaAGAACAATTTGTGTTTTACCGGaagaaccttttttcggaagctttccggaagaaccttcttccggaacctttccggaagaaggttcttccggaagaacaaattgttgttcttccagaagaaggttcttccggaaagtttcc
>NC_016090.4|+|33680048-33680214|114-137
tatagttaataagtggattttttagtccctgaaatttatattttaattcccaaaaagtccataccgttaaaattctttaactaacagagttaaaaattttaacggcatgaaccTTTTGGGAATTAAAATGTAAACTTcagggactaaaaaatttacttattaactat
>NC_016090.4|+|35401524-35401643|64-87
ttcaacgacggtcgaagggacaccgtcttagaaaacctcaactttcaaagacagtgctgacgtCAGGACTGTCTTAGAAAGCCAGGCttcaaagatggtgctagcatcacgaccgtctta
>NC_016090.4|+|3793173-3793312|31-51
cataacattatatttcatttgttttttttcTTTTGTGTCGTGAAGCTTTTGatgcctaagaaccctagagcaccaattattagatgtagtattagtggccaagcacaaaaaaaaaaaaaaaaaaagattcatgttttaaa
>NC_016090.4|+|40106605-40106711|31-51
atatactagaaactgctagaaacttctaggAGCAATGTTGAGCTTGGGCCTgatgagtggcagtgggctggcttgttgctgtgggctggcttgctgttgtgggctac
>NC_016090.4|+|45152534-45152804|194-214
tcataagttgtgagagattaacttcttttcatcataaaaaaattaacttcttccatgcattaaattttacttgcttatagaaaaaaaaaggaaaataatattaataatcattaatgatacattaataatattaataatcattaatgatacattaataattattaatattatttttcttttctctttttttttcTATAAGCAAGTAGAATTTAATgcatggaagaagttaatttttttatgacggaagaagtctccactctcttttataagt
>NC_016090.4|+|46033294-46033506|31-52
ttatttttaaggttcaatttgattttcttaTTTTTAAAAGGTTCAGTTAGGTcctttattttttaaaatgggttcaatttggtcccacttaaactcattttttgaaaatgttcgaagctgttggaagaaaatgggaccaacccaatttaaaaaataaaagacctaattgaaccttttaaaaataaagggaccatattgaagccaaaaaataaa
>NC_016090.4|-|5284976-5285105|31-50
gcttgtggcaaaggtgcatgctgagcaagaTGGAGAAGCAGGGCACGTGCaattctaactcatgaaaccatagaatcatagaaaatcacttgtttttttcttcttcttttcactctaaccaaatagattc
>NC_016090.4|+|8845571-8845888|46-66
aaatttaaggaatttggagcacctgagtttcatcatgactgtgcgAAGGAACTCGAAATTCATAGTgagttcaaagtctgctaggtggccctattcataacacgtgtgaaaggtaagtgtgcatatagacccacattaaggtgcaattaattaaggtgatgcattcttgcatgcaaaactgctccttttggacccactttggccatcctcataaccctagcgaaatctaccctcgtaggaccatgattctactatgaatttcgtgttccatcctgcagccatggctgatagtaactctggtacccccaattcctttaa
>NC_016091.4|+|13034865-13035092|31-50
cttaaaaaaaatattacaattacagacaaaTTTATTGCTTAAAATGAAATtaaccaactttcttaaaatgcataaaatagttaatgttttataattagtatgattacccgtgtaatgtaacattgtgatttttctaattcatgataaagtgattgaaaataattataagagttagtttaatttaattttaaagaataattaataaatatgtgaaaattttgtgtgtaa
>NC_016091.4|+|13058493-13058720|31-50
ctgaaaaaaaatattacaattacagacaaaTTTATTGCTTAAAATGAAATtaaccaactttcttaaaatgcataaaatagttaatgttttataattagtatgattacccgtgtaatgtaacattgtgatttttctaattcatgataaagtgattgaaaataattataagagttagtttaatttaattttaaagaataattaataaatatgtgaaaattttgtgtgtaa
>NC_016091.4|+|15513046-15513158|63-83
caattcaatatataaccaatttctccatccagtcctttttataagaaacaagcactaaaactTTGTTTCTTATAAAAAGGACCggatgtagtattatgttaaaaaaattaaaa
>NC_016091.4|+|16909477-16909684|164-187
ctactacatattgttagtcatttatcttctgttaagtgatgacatggcagacgaaccacgttattatgtttaatcactgacacatcagtatcacgtcattgagggtaatgatatgataatgaagtgtccataacacgatgtgatgatgtgacattatatatgcTACGTCATCGCTGAATGGAAGACGattaactatagataacaaaat
>NC_016091.4|+|20795071-20795189|31-52
atgttaactaacattaacatcggttttctgTAAAAAAACCAATGTTAACTGTcaatagtaacacattggttaacatcagttttttttacagaaaaccgatgttaactgtcaacattaac
>NC_016091.4|+|21598503-21598691|136-159
tttccataattacaaaaatgccaccctaaaacattctaagacggttgttcataaccgccttaaaatttgcgttgtaaaaatcaattctcagctttgataattacaagtttgccaccgcgtcactttataaggtggTTCCGAATAACCGACTTAGAAATCgcgtcgtaaaaaaacacatttttagtagtg
>NC_016091.4|-|35834485-35834595|71-91
attctcaagccagtgaaatcggtgcgagtgtcttcgcctctgagagagatactatgagatctcaagcctcGGAGGCGTAGATACTCACACCtctttttctggctatctcac
>NC_016091.4|-|35834485-35834595|23-42
attctcaagccagtgaaatcggTGCGAGTGTCTTCGCCTCTGagagagatactatgagatctcaagcctcggaggcgtagatactcacacctctttttctggctatctcac
>NC_016091.4|-|35876063-35876190|24-44
gttctgtgtcgggccagcaaaacTGTTGCGGGTATCTTTGCCTCtgaaggaaagttgtgcctattattatggcttattgctttagtggcgtagatccccacaacagttatgcttgcactgccttttgt
>NC_016091.4|-|35876063-35876190|84-104
gttctgtgtcgggccagcaaaactgttgcgggtatctttgcctctgaaggaaagttgtgcctattattatggcttattgctttAGTGGCGTAGATCCCCACAACagttatgcttgcactgccttttgt
>NC_016091.4|-|37387220-37387416|150-171
agcactactaccatataactttttctagtggtcgccgcatcgttgacgctgactgtacgtacttcatctccttcagaattcggaaggatgccataaacaagccacattatggtatagaaatttttgggagtaagggtacgtcccgtcagTGTCAAAGATGTGGCGAATACTagaaaaccttttgtcatttgaaagca
>NC_016091.4|-|37387220-37387416|38-59
agcactactaccatataactttttctagtggtcgccgCATCGTTGACGCTGACTGTACGtacttcatctccttcagaattcggaaggatgccataaacaagccacattatggtatagaaatttttgggagtaagggtacgtcccgtcagtgtcaaagatgtggcgaatactagaaaaccttttgtcatttgaaagca
>NC_016091.4|+|46185008-46185198|81-101
caacttcaaaatcatttcaagtgttttttttcaagcagccatgtgtgttagatgatgtttggaaatgagaagaaaaccgtGGCTGTACAAAAGGAAACTACtttcgcaaaacaaacattgccgtccaactgtaagatgagaaaaaaatcaaatgatggggatgtgtctaagactattggttgaaccatacc
>NC_016091.4|+|48297704-48297937|184-206
tacagtagtactgggagacaaagagagtgaaggagcttccttcagcccacgcatgggttcgggggattgaagggttgctgaagcatctgctgactcattcatacacacagaatagtgattcaaattgctaaggtaattgtgtgaatgaagcaggagatattttgcatccctctttctttgtgcTTGGACTGAAGGGGAGCTCCTTCtttctgttgcctccacttgtattaatat
>NC_016091.4|+|5983031-5983160|26-46
ccggatcagagttcattttttccaaACCCATCCAACTCTGAAGATAatttggttcatagttatcaagagaaactgaaccatattatctttagagttggactggtttgggtggtggaccacttgccattat
>NC_016091.4|+|665888-666031|24-47
acctatgaagcaccgacactgacACGGACACCGAACACGACACGGACacggacacgtgaatacctgtcaaacacatcaaattcaacccggacacgggcgtcgatgttgtgtcggtgtcggtgtcggacaccggacacggcaaga
>NC_016091.4|-|9819025-9819195|121-141
taaattacaatagcgtaactaaattctggaagtagtctttcctttttggtaaactacactttccctcttcaaaagttcttatggaaaagacacataaagatgtctgtttgcatacaagccATAAGCTCTTTTGAGAGCTTCtctagagtatgggattttaaaatatattaa
>NC_038241.2|+|14181294-14181400|24-44
aagactccttttatcattctgttTTAATGTGTTGTGTTTGTGAGaacccctgattacatttttgttaagcgcagcgagttttagggctttgccgttgcgttgttggt
>NC_038241.2|-|15834713-15834885|123-143
catttagataacatagggatcaaaatcctctccatttcttccattactatagttttgggaaaataaatgaaatggagatatgtcacacataataatggagagtatcatttatttcccgaaagCATGGTAGTGGAAGAAATGGAgaggatctgtttccataacataggcataac
>NC_038241.2|-|2491122-2491308|33-56
tactatttgttaatcgccttctgttaagtaatGACGTGACAGACGGAATATCACATcatcacgttttgtcatggacacccaattgtcatatcaccaccttcaatgacgtgtccgtgattgaacatgatgacatgacattttgtttgttacgtcatcatttaacggaagaagactatcgataggttaa
>NC_038241.2|+|34654680-34654806|82-102
gagccggggttttactcctttaaaatgagaaagttagtgtgtatccactcttgatttgaattatccatttcaaatcaagggTGGATACACTCTTACTTTCTCtctttagaggagagtcatgaaagta
>NC_038241.2|-|35272343-35272521|129-149
ccaaaggcattcctctatgtgtgtggatcttcccagttgcagctgcattacagggcaagttctccattggcaggtagccactatgatatgcatctcataaatatttgcaactttcttaatgtgcaatcTGCCAAAGGAGATTTGCCCAGcgattctcctgcaacatctgcttcatgaaa
>NC_038241.2|-|3628148-3628425|31-51
acctagttgatgtgtccgatgtggattgttAACTTGGGCTGAGCTTAGGTGagtgttgaccgtggtgtgctctaagcaaacctagattcaaggtctttggagttcagcttaccctctggcaaggttgagacaccatgggggatgggtgtgtacctgcaaaaaagacactcagactctcagtcattaaggaatctaccagcgtcaatatagaatcccggtcaacacccaccggagttcaattcaagtcaatagttcaccttgaacacgtcaattaggtc
>NC_038241.2|+|38551946-38552111|31-52
gtcttgcatgtagacaagagtcatgtctggTAGCCAAGGATGGACTTGCCTAactattccattctacgggactttatttaattaatttgtctcatatgaagacccttgtttggtaaattggcaagcttcctcggctatttgcatgcctcttgtcttacttgttaga
>NC_038241.2|-|38662551-38662789|194-214
agtttagagtaaacctcttccctcaacaatcaaaactacaccatccagaaaaagcatgcaattagggatagtcgattgtatgcccttgttaagcacatccaagagaccaagactaaattaaataggtaagaactaaaggttgggccttgatgtagtcctatactttcaggaaattcctaagtcttgcttcttcTGGATGATGTAGTTTTGATTGttgagggattaaataggtaagaact
>NC_038241.2|-|38780952-38781081|81-101
atttgttctgttggaggaatacatggggatgttggacggttcaatcaaatcaaatctcctaatggctgggtcctttggtaTGATTGAGCCGTGCCAATATCaaatcctgcttaacatgaattttttttat
>NC_038241.2|-|39554917-39555163|189-208
tgttgctcctaaccaaagtacgttgaagaccctaaggtaagagagctttcttcagtccactcatgggtgacagtaagattcaattagctgccgactcattcatccaaatgttgagtgtaagcgaataaatatactcagcagatgagtgaatgatgcgggagacaaattgaatcttaagtttcctgtacTTGGACTGAAGGGAGCTCCCttttccttttgtctcttacttcttctactatttttattt
>NC_038241.2|-|40110777-40110923|31-49
ttacacaactgatcatggaccttgcctgagCCTGAACCATCATTTTTTTtaagttagagctttaagaatacagcaggacataatgtttttcttggagtaggagaatgtgaggttggcagtggaaagatgcctgttgcatttactgtc
>NC_038241.2|+|41770494-41770663|30-50
cgggaggcactagttggtaattaaggttgTTGACAGAAGATAGAGAGCACagatgatgatatgcatattatataaaaagcagctagggaactcatgaattgtgcatctcactcctttgtgctctctatacttctgtcatcacccttcagcctccctgtctcactacccct
>NC_038241.2|-|813763-813873|27-50
agttaatccgtatgagtcgtacggatTATGTTGATCCGTATGAGTCGTACgaattaacttgatccgtacgactcatatgaatcaatttgatgaaaggatatttttattctt
>NC_038241.2|-|9546217-9546366|100-121
ttagaatcaatgtcattttaagatgatctcgacccaataaccgtgttagaatgtacgatattttaagatggtctcagcgaccgtcttaaaataatgtacATTCTAAGATGGTTTTTGTTAGaatcgtcttagaaagtgatatattttttt
>NC_038242.2|-|11415440-11415674|189-210
gcacagtactgggagagaaagagagtgaaggagcttccttcagcccatgcatggattcaagggattaaagggttgctggagtatctgctgactcattcatacacacacagtacgtagtgctttcaaattgctagtgtaattgtgtgaatgaagcaggtgatattttgcacccctcttttctctgtgctTGGACTGAAGGGGAGCTCCTTCtttctgttgcctccacttgtattaa
>NC_038242.2|-|11959517-11959672|111-134
ttttcatttttctcgtgactaccctcatgtgaaactttcaacatatttctctatttaggtgtaaccacaccttccctcacactcaatagattcttatatagataaagagaTGTGTTGAAAGTTTAACATGACGGgtaactatgagaaaaatgagat
>NC_038242.2|+|12063145-12063281|86-107
atcattaatactaaattgataaatattgacgtgacaaaccattaattttaaattactactttgtttttgatgtgataaaataataATTTAAAATTATTGATTTGTCAtatcagtgttcaacaatttaaaattgttga
>NC_038242.2|-|14627562-14627730|118-139
ctgaagtttaataattgaattttttaatccctgaagtttacatattaatttttaaaatgttgccgctattaaattcttttaacctttttagtgaaaaaaaattagcagtaagaatatTTGGGAATTAAAATGTAAACTTtggactaaaatagataagtttagaaattat
>NC_038242.2|+|15498046-15498172|82-105
tacacaggaacattgactaccacgtgtcacgttctaattgaacgttgattctatagactatgaaaatgtattgttgttgtcAACGTCCAATCAGAACGTGACATGtgacagtcatcgtccaatcaat
>NC_038242.2|+|18697553-18697763|156-177
catccatgaaaatagttaccgtacataaattcagatccatgaaatcagttaacatatgcccttacagacaatattcctacttccccatctggctctgataccagagatcaaacttaaagtcatatggggaagtaggaatagtgtccgtaaggataTATGTTAACTGATTTCATGGATctgaaactatgtacagaaaatattttccaatgat
>NC_038242.2|+|27066504-27066672|119-139
ataaagtttcttgagtgtactgttgttggtggtgttgtttttttaatcagaattgtagttttacttcaataatctgcataataaaggtatacaagggattacgaagataaaactccaaTTCTGATTAGAGAGCAACACCaataacacttaaagaattatctcacctctt
>NC_038242.2|-|29207931-29208098|116-138
aaatcctgatatattaaaagttttggtctgggttcctattgtcaagttaagtgatgacatgacatcatctgatgactgatatatattggaagagccgttgagatgatgtcacatcATCACTTAGCTGACGGTAGGGACctaggacaaaattttaaatttttcaaggac
>NC_038242.2|-|3641819-3642024|151-172
ggtgaaatgaccctcactgattttgtcacttatgctaatgatatagccatgccctggatttcgccaatttgactggcgatttaggttgcgtcagaaagtaattacattgctagtcaaattggcgaaatcgccagtcaaactagcaaaattCAGTGCATGACTATATCGCCAGcatgagtggcgaaaccattggctttctcgccagt
>NC_038242.2|-|36964764-36965046|31-50
aaaggggggaggaagatgaagattaaattaTATTTTGGGTAAATAGTCATtttcatccctgaatgtgtagagcgctaacaaattcgtccttaaatgtgtcacataggctttttcattaacggtaacaaatggacagatttgtcgcatttttttcacttttagagactaaaatttgaatttttatctttcggagacgaatttattagtgctctgcacattcaaggacaaaaatgattatttaccctttaaaataagtttggcattagcctttttaattccacac
>NC_038242.2|-|38026020-38026242|173-193
tgtgggcttattatttggtcaaagcttatatacagttccttaggttctttggtgctcttcttcatcaattagaatcgaagtttcacctcaataatctcttaataaaggtttgcattaaagatcaacataaattaccgagttgaaattccaattttgattgaagaatagcaccAAAAGCACTTAAGGAACGGTAtctaagtttcgtccttattgttttcagtta
>NC_038242.2|+|46155500-46155690|81-102
acagttccggtaaacattaccgacactgtagaaacagtaaaaattgagtctatttaaaggagtcctcgttccctttgtgaGGTACCCTTTCAGATAGTCTCAaaaccaggttttagagagagaagctctgcctaggaaaaactctttgtaagcttctatgcccatatcaattaagggcttgatggctactt
>NC_038242.2|-|4682147-4682278|25-45
tttttctttcttgggacatagaaaTTGACAGAAGAGAGTGAGCACacagaggcacttggtatagtatatatactattgcttttgcgtgctcacttctctttctgtcaacttccagtgctggaaaattcctta
>NC_038242.2|-|48256638-48256830|143-163
accttacagcctagttccacctatacaaacacccttgatccttcaaagcctctcatagctccaatactggcaacaataatactcttgggcatctgaactatctccattctttttttccccctttctttgcagtggatttgcgAGGTTTTAAAGAAATTAAATGcgtttttatgtgctaaagagctaggtaatt
>NC_038242.2|-|50890581-50890679|21-44
aatttttttttaaaaaataaCAAGTCGTAGCCGGTGTTATTACTtctgagtcagaagtcctaacacctgtttcgacttatcccattttgaataattttt
>NC_038242.2|+|9304232-9304397|22-45
atagagctttctacgacacacATTCTAAGACGGTTATCTGGGACCgtcttagaatgtggcgcggtggcaaacttgtaattaagatactcgaaatttctttttacaacacacattttaagacggttgtcaataaccgtcttagaatatactcgaaatttctttttac
>NC_038243.2|+|10093210-10093373|114-133
gatatttacaagggtgggagaatgagggtgtggggaatgtcgccttggctcgagagatctatatgatatgatgtgtccatgcattcactaatcatcagtttgtgagtgttttcTCGGACCAGGCTTCATTCCCctcactccctcctctctcgctagatcgatct
>NC_038243.2|-|12470184-12470364|131-151
ctaagagtagaaaataaggaggtaaattgaattgaacttctcctataagttaaaatcaacttatacacataattttcgtagaaactctatcctatagcttcttcaaaagctgaagtgtgtaacctgatttTAGCTGGTAGGAGAAGTTCAGttcattttacctccatattttcttttctgc
>NC_038243.2|-|13483140-13483258|73-96
taaaagtatattataattttttttcctctttcggatcaacttgatccggaagagacttacggatcaacttacGGATCAAGCTGATCCGGAAGTGGAaaactaagcaaggacaattttgg
>NC_038243.2|+|13932013-13932209|147-167
attttatttttggtccatgacattttttttagtccttgataaagtagagaattttatgtttacttcctaataattttttcatttgttatagacttttgaaaaagataataaaaaatgacaaaaaattatcagggagcaaacaaaaaTTTTCTAATTTATTAGGGACTaaaacaagtacgaaggaccaaatgggtaat
>NC_038243.2|-|16314649-16314776|31-51
tggaagagtcagtattggtttaggatcaggTAATCTGCATCCTGAGGTTTAgaaacaatatgtttatatatcgggggtaatccttgggatgtagattaccacttccttatgtaatgaccaatatcaat
>NC_038243.2|-|16339206-16339328|31-51
cttttggaagagctgttgagtgggaaaagcTAATCTGCATCCTGAGGTTTAgagcaatgtttttgttgcatctagtccttgggatgcagattatctcttccttaacgacaatgcagaccggtt
>NC_038243.2|+|16365958-16366129|109-132
atttgtcattagtcgtcttccattaaatgatgatgtgacagttggagtgtcacgtcatcacgccttgtggtggacatatcatcacctttaatgacgtgttagtgattaAGCGTGATGACGTGACACTCCGTCtatcacgtcatcacttaatgaaaaggaattaacgatagtt
>NC_038243.2|+|16640885-16640991|26-49
atcggtttttgaaaaaaccaatgttAACGCGTGATATGTTAACATCGGTtttccaaaaaatcgatgttaacgtgtatgcattaacatcggttttttgaaaaaccgat
>NC_038243.2|-|16657223-16657523|31-51
cagatctagactttggggtgggatatttctTTAGGACTATGGTTTGGACAAgtcactactcagagcacaaaacatgctaattaatttgtgtgcactggaatgttctctacctatctatcgtgagctatatatctctttggttatgttctcataacttctgtttttgcaagtaatcttgaccagcttctagtccaaaatcctgcagaggttgataacacattgtagtgacagaagagttcagttgccacttgtccaatccatagttttaaaggaatgaacccctcaagaattttgtttctac
>NC_038243.2|+|1961401-1961591|81-102
gaaaatcatttaattaatgaatcagcttaggcttgtctactgaaaatcatataaacatatgtacctacctatcctatgagCTTCTAAACATTTTTTCCCTTAtgccaaagaaaacatctttggcatgagggaaaaaatgtttagaagctcatagaatagataggtacatatgtttatatgaaagtttaaag
>NC_038243.2|+|1961401-1961591|138-161
gaaaatcatttaattaatgaatcagcttaggcttgtctactgaaaatcatataaacatatgtacctacctatcctatgagcttctaaacattttttcccttatgccaaagaaaacatctttggcatgagggaaaaaaTGTTTAGAAGCTCATAGAATAGATaggtacatatgtttatatgaaagtttaaag
>NC_038243.2|+|22753897-22754119|40-63
ctagcattcatttactaccattgttagttgcctttcgttAAGTGATGACGTGGTAGACGGAGTgccgtgtcattatgccttgtcacagacacctcattgctacatcatcaccgctaatgatatggcactgacgtgttagtgattggtgtgatgacgtgacactctatctgccacatcatcacctaacggaagacaactaacgacagataataaaatgaaactg
>NC_038243.2|+|40060398-40060812|31-51
tttcatcacaagtatgttggtttgagaggtTGAAGCTGCCAGCATGATCTGgtaaatcacatacttttttttttctcacctctcatgcctaatttttaagcaccagtcattagagaaaataatggtgaaaaatccatctattcaattttttttttcaaattcaaggtttccagtatgtatcactaatggtgaaaaaagtgatggaattttgtagaacatgggttaaatttactttttttttttttgagttttcattttcttcaagtttctgagccaagaaataaaagagacttataaattggaattaatacttaaaggaaacccaccagaagggcaatttggttatcataagatgtggtttccatcaggtcatcttgcagcttcaatcactcaataaccaacagattagtttctc
>NC_038243.2|-|43440339-43440477|91-111
catttcgaatggaagcagggctttgctattttcatttttaaaataggcattggggtcccttcttgttcctccttttcctttcctatcccaATGCCTATTTTAAAATGAAAAcaacgatacactgttttcgtttgaaact
>NC_038243.2|-|43440339-43440477|31-51
catttcgaatggaagcagggctttgctattTTCATTTTTAAAATAGGCATTggggtcccttcttgttcctccttttcctttcctatcccaatgcctattttaaaatgaaaacaacgatacactgttttcgtttgaaact
>NC_038243.2|+|43512131-43512263|72-94
attgtggtgcatctgcaacaggatcagatatgagagaaagccatgacttacacacacattgaaatcttagtTTTAAATGTGTATAAGTCATGGTtttctctcatatctaatccccactttgcaatatctcatt
>NC_038243.2|+|43512131-43512263|31-51
attgtggtgcatctgcaacaggatcagataTGAGAGAAAGCCATGACTTACacacacattgaaatcttagttttaaatgtgtataagtcatggttttctctcatatctaatccccactttgcaatatctcatt
>NC_038243.2|-|43946479-43946622|95-115
tcacacttccaacgtataatttaagaacttgagatattggtgcggttcaatcagaaggcagtgttttatgatccaaaagctctgtgttatttgaTTGAGCCGTGCCAATATCACAtgttattgatctcgggctatcacattttt
>NC_038243.2|-|43946479-43946622|32-52
tcacacttccaacgtataatttaagaacttgAGATATTGGTGCGGTTCAATCagaaggcagtgttttatgatccaaaagctctgtgttatttgattgagccgtgccaatatcacatgttattgatctcgggctatcacattttt
>NC_038243.2|+|4966796-4966947|101-124
atttttcgttaagtgatggtgtgacaggcagagtgtcatgtcatcatgtcttgccacatcattcaaggtgttggtgtggcaatgaaatgatgttcatgatAAGGTGTGATGGCATGACACTCTGtctgtcacgtcattacttaacgtaaggt
>NC_038243.2|-|6234086-6234224|31-55
atctaagtcatgaagttctctcacctatcaATGAAAGCACCAAATTGATAGGACTtaatcacatgagaaaatctcaatccgaaagtcctaacaattggtgttctttcactctttttcataacaataatgttgatttttt
>NC_038244.2|+|11491044-11491171|78-98
aaaggcccacattttatttaatactacctccagtcctttttataagaaacaagtttcagtgtaaaattcactataacTTGTTTCTTATAAAAAGGACCaaagggagtaatactttgatagagaaagga
>NC_038244.2|-|14313151-14313300|100-120
gacatgtgtaggtagagggattctacagggtcgtcctgagatcacatgaagtagaatataagcagccatatttgcttcttgtctcgtgttctcagctcaTGTGTTCTCAGGTCGCCCCTGctggactattctctaccaactgattgggga
>NC_038244.2|-|1650529-1650776|190-209
ctgtgcagtggtgttggtggtaagtcctaagcgacggtaagagagctttcttcagtccacttatgggtgacaataagatttcaattagctgccgactcattcatccaaatgctgagtgaaagcgaagaaagatactcagcaaatgagtgaatgatgcgggagacaaattgattcttaagtttcctgtacTTGGACTGAAGGGAGCTCCCtttttcttttgaatcttctcttttcctttcttctatttt
>NC_038244.2|+|1774122-1774312|81-102
aatcaagtgataatcaatgaaggggttgattgttcactctccctcaagggcttctcgctttaacatccaagaacaagactAGAGGCCCTTGGGGAGGAGTAAataagctgttccttatatatatatatatatataacacaaagaagttcatcttgtttctcaccttcataatcattaccaaagttggcttc
>NC_038244.2|+|28205846-28206026|122-145
ttttgatggaaagaattcacccaatcggaatctttcttccaacctacatccaatgttgttaaatgaccattatagcgccaccattatgctagaacattatggcggcaccataaaggtttttTAACAACATTGGATGAGGGTTGGAagaaatatttcaattgggtgaattctttacatctca
>NC_038244.2|+|30180246-30180395|100-120
gtttctccataagttaaaataaactcttcattagctaatcattagctaatttgtaaatgtcatctcattttttagaaaagctttatgagagcttctactAATTAGCTAATGGTTAGCTAAtgaagaactcattttagcttatggtaaagt
>NC_038244.2|-|3180418-3180708|240-257
actcaggtcacccacgtgagaggtaaaaatacttaccactatattacaacaacttgtttgtgaaattcaatggtaattttaaataataaatgttttaatattaccgatagcatttgattatatttttgttttaaagttacatttgattatatcgctatcggctataatgtaagtcatattcatccaatatcatgcaacttttttgtatagatatattaatattactcgataatcatcaaGTCGTTGTAGTATAGTGGtaagtattcccgcctgtcacgcgggtgacccggg
>NC_038244.2|+|3717018-3717393|326-346
caaaaaacattgcgacagttgcgacttattggagttcattcttcgcactctctcggaaaccacttgtttccaatcatctaatcagacgatagcagactcaagaaagacgtttccttcccagatccttctagaccatttgcaaaccgtctccttccccgaatccattctccaaaccctcgatccttgaggagctccaccaccgtgacggcgctccggtctccgccgtcaattgtgccgtcgcggtggagcatgagcgtcttcatgagtctgaaagggaattataggaactactttcctgattaggttattggaaacaagtggtttcCGAGTCCGAGGAAGGAACTCCaacgcccaacgtcaccactctccattcctg
>NC_038244.2|-|40368394-40368515|72-92
tctgtgccttatgagctattatctcctgtcttttttataagaaacaagttttagtgtaaatatactaaaacTTGTTTCTTATAAAAAGGACCagagggagtatttctaatgatgaaatccaa
>NC_038244.2|-|40833964-40834124|111-131
atgtctcggattaaatgttggctgtctcttggagttcctctgagcacttcacgtacgtgtgtggctagttctattctgtattacccttagatagaatagtcttaattaagTGAAGTGTTTGGGGGAACTTTcgggaacaactaacactaaataacaaagta
>NC_038244.2|-|40843017-40843173|107-127
atgactcagatcaaatgttggctgtctcttggagttcctctgagcacttcacgaatgacctagttctatttggtattaccctttagatagaatagtcttatataagTGAAGTGTTTGGGGGAACTTTtgggtacaactaacactaaacaacaaagta
>NC_038244.2|-|40857528-40857689|112-132
cagaataattaataatgttggctgtctcttggagttcctctgagcacttcacgcgtggggctagttctattcaatattaccatttagatagaatagtcctcatcactgaaaTGAAGTGTTTGGGGGAACTTTtgggtacaactaacacgaaataacgaagta
>NC_038244.2|-|44581299-44581480|31-54
aaagttaaagagagatgttgatttacttgtTAGTGTTGTCCTGTCGAACACGGAcaccaacatgtgtcagacaccagacacgaacaaaagaatggagtgtacgtgattgataggttctcacttctgtagaatatctatttttactttcatgcaacgtggatattttcattccaagggggtag
>NC_038244.2|-|4501015-4501319|31-53
tacaaaaatgattgtcaacatgattgttgaATAGATTAGATCAATATATTAGTaagtttttattagaccaagatgagagtcagtttttattggattaatctgtcatatctcaaattttatttcatttaagaacaaaatataatgttatgtttgtaactattaaaaaatcaaggagaagatgaaaattaaattatattttatctttaaataaaataaaattttgggtataacaaattagtccaatagaaacttattgatattttgatctaatctattcaccaaccatattcataataatttttgta
>NC_038244.2|-|45598153-45598299|102-122
agttgagcaactttagaattgtttggatacaagatagaagtgcttttgagaacttctctatcaaaaaaagttctatatttctaatagaaaagatctcaaaaGTACTTGTGGCTTGTATCCAAacaattctttagagttctctgttct
>NC_038244.2|-|4642853-4643000|30-50
ttttggaaactccccatattagagaaacaTCATTGAGTGCAGCGTTGATGaagtttcactctcatctcaggtagatgcttaatttatagtgttattgtcatcgacactgcactcaatcatgtttttctcgcaatatgggattgtgcga
>NC_038244.2|-|47030722-47030860|86-109
aagacccttgcttcgctagccattctgtgcacactactaagaaaattgatttcaaagacacttgtatggggcttttcacgtcggtTTACAACCGTCTTTGAAATCGCCTtcatagaaagtcaacacttttcatgaaatt
>NC_038244.2|+|47059033-47059178|96-116
atataacaagctagtttggatagtcttttggtgaccctcaaaggcttccactacttcattttacgatcgattcaatatcgagaaacatgaaggtgCGGGAGCCTATGAAGGTTAACtaaaggaactactcatatatattttgatca
>NC_038244.2|+|47064683-47064873|81-102
taaggtgtaattggccgagaaataaacaagtttcttataggtctatgcatgaagttgtacatagagcatgctttttagtgGCCTCAAAGGCTTCCACTACTGcatgtttctgtcggtttaatatatcctgaaacaagtagtagtggatgcctggaggtccattaaaggcaagtactgctcatgtttttatc
>NC_038244.2|+|47080629-47080754|86-104
ttaacaggagaactcttcatgttccctcaaaggcttccagtattcccgtattcattcatatatacctagctagaattgattgaatGCTGGATGTCTTTGAAGGAacttggaagcttacttcgatct
>NC_038244.2|-|47209031-47209129|21-44
atttttttttaaaaaaataaCAAGTCGTAGCCGGTGTTATTACTtctgagtcagaagtcctaacacctgtttcgacttaccccattttgaataattttt
>NC_038244.2|+|9109748-9109888|91-111
tgtgatgcataaatgtgctgttgaggaatgatagagcaaatctccattggcagtgggaagtagagggcttgaacatgcatgcttctggttTGCCAAAGGAGATTTGCCCTGccattttttaacagtttctgactaaatgca
>NC_038244.2|-|9113940-9114087|98-118
tgtgtcgtctttactagttgtgggtgcattacagggcaagttctctttggcaggtatcaagaagctattaatgctatacaagtgtacgtgtgcaaccTGCCAAAGGAGATTTGCCCAGcaattctcctgcaactctttttcatggatt
>NC_038244.2|-|9121930-9122104|125-145
agccattcttctacgtgtgtgtgtggatcttcccagttgcagctgtattacagggcaagttctccattggcaggtagccactatgatatgcatctcatgtttgcaactttcttagtatgcaatcTGCCAAAGGAGATTTGCCCAGcgattctcctgcaacatctgctttatgaaa
>NC_038244.2|-|925154-925295|92-112
tttcttttgttggaggagtatgtggggatgttggaacagttcaatcaaatcaaatttcctaatgattgggtgatggttggattctttgataTGATTGAGCCGTGCCAATATCaattcctacttagcataatttttttttaga
>NC_038244.2|+|9874985-9875108|31-50
gtttctcggaggccttattccgtagccattTTGGCATTCTGTCCACCTCCactaatattaaatggtgacagttggaggtggccagtaggccaaacgggctctgtgaatctgtctctgagaaacc
>NC_038245.2|-|16511534-16511663|26-46
aatccttttaagatgatgtttgctaGAGGTGTTTGGGATGAGAGAAtagaattttttcaaatgcttgaaagtgatctcttccctcattccaaacatcatctaacacacatgatgttaaccaaccatgctg
>NC_038245.2|-|16511534-16511663|82-101
aatccttttaagatgatgtttgctagaggtgtttgggatgagagaatagaattttttcaaatgcttgaaagtgatctcttcCCTCATTCCAAACATCATCTaacacacatgatgttaaccaaccatgctg
>NC_038245.2|-|21008618-21008732|62-85
atgtaacaaatgcgtgtttccacatcggtgctgacgtaagcaccgatgtagaaattacatgTTTCCACATCGTTGCTGACATAAGcaccgatgtagaattatgtaatttctacat
>NC_038245.2|-|23129854-23129947|24-44
ccttcaccggaagtggcgtcatcCAAACCTCCGTAGCCTGTATCaaacgatccactcctactcaggttcacatcacattggtcattctgcaccc
>NC_038245.2|+|31787332-31787446|23-43
gttgaacttctctaaattttctTGAGAATTTGGCCTCTGTCCAtgtctaattattaattccaataattcagatggacagagcccaaattctcaagagaatttgtagaagcaaata
>NC_038245.2|+|32059666-32059795|81-101
atccttgtaaagttgaatcgctactcaactgctattttcctttttgaaccttgttaccttgagcatcttgatcaattgttTAGAAAGGGAAATAGCAGTTGagtagtgcttcaacgagaagttaccggct
>NC_038245.2|-|32642128-32642258|22-45
attttaatacggttctagcgtTAGAACTGTCTTAGAATGTGCTACattccaagatgatggtcttctttcgaaaatcaccttagaatgcgacacattctaagacggttctaaggaatcgttatcatagatgc
>NC_038245.2|+|37641171-37641338|118-138
gtgttcattagtaagtaagcaaatcattcatagggcatgtctcttttggcaggtaatggtgattactttggattaattcagagctaccaaaatatgcctcataaatagtaatcaactTGCCAAAGGAGAGCTGCCCTGtgagtgcttgacttaaacatttgtttcctt
>NC_038245.2|+|37648071-37648224|104-124
attcaaggtgaaaacttaagcaaatcagcaatagggcacctctctcctggcaggagaaaaagatcagcatttttggagttaccaaaagtcagtgtcaataactTGCCAAAGGAGAGTTGCCCTGtggctggtttagcttaatctcatagaatgg
>NC_038245.2|-|39735355-39735462|21-44
tgtccaccactagtggacgcTACCACTAGTGGTCGCGCCTGGCAggccaacactactagtcacgcctggcagggcaccactagtggttcaccacttcccccctgtccc
>NC_038245.2|-|40613223-40613398|130-149
taatacaaggtgggagaatgagggtgtggggaatgtcgccttggctcgagagagatatatgcatgatgtgtccatgcattcaccaatgaatcaaatgatattatatcagtttgaattgtgaatgttttcTCGGACCAGGCTTCATTCCCctcactccctcctctctcgctagctag
>NC_038245.2|+|42912854-42913043|146-167
tcatttttctttttgtaaaattggtcgagttagaccgctccaatcgggatccggtgacctaaccggtcgagtttgaccaagtcatctcgagtctattacgtgaccgatctaatagtataatcgatctgattaggtcaccagatccCAATTGGATCGGTCCAACCGGCcgaatcaaaccaagttttataac
>NC_038245.2|-|46230044-46230224|31-51
tcttgcatgcgggaatgagatcttgtagtgCAGCCAAGGATGACTTGCCGTtaaacttgttttggcattattattatgatgaagacctacttctcatgccatcatgttcctatatatgctaactagttaaccggcaagtcaactctggctacacaatggcctccttctcccatgctagaca
>NC_038245.2|-|49843984-49844181|31-51
agaattgaattaggtgcatgttgtgcaagaTGGAGAAGCAGGGCACGTGCAatactacctcatgaacacacggcgtgtgagctcggagatcaatcacattcttttctgcttcatttgaccaacccagagagatcctatgagttagtccttcatgtgccccccttccccatcatgacaacagcaccttatattacattt
>NC_038245.2|+|50358299-50358448|104-125
ctcaaatgacaaggtgggttacacttccgagtcatattttcgcatagaaaagccaccgaacaggaacttgttacataccaaggatcgatcggaagtttttttcTCTGCGAAAATGTGATTTCGGAactgttcctgagctctctttctgag
>NC_038245.2|+|5077329-5077607|26-47
agatccctgatatatatccaattttTGTTTTGAGTTTCTGATAAATTtttccattattccgagttcctgatatattaaaagttttgttttgggtctctatcgtcaattaagtgatgatgtgagctcttccaacatatatcagtcgttgagatggtaccacatcatcacttaactgacgacaaagacttaaaataaaaattttaatatatcaagaattcacaacaacggaaaaatttatcagaaactcaaaacaaaaatcggatatgtattagggatctc
>NC_038245.2|+|5296523-5296713|81-101
tgtatgaagaggcagagagagtgcttttgagccaaggatgacttgccggcgtatgtttgatctcttctaggactgttgccGGCGAGACATCTTGGCTCATTggtgctctctttccactcatatgagactctagaaagagcttgattgaaaggatgatgtccaataattgtgtcttatcttgatgtactata
>NC_038245.2|+|5309493-5309647|31-51
gtctttcatggagaggttgaaagtgggatgAAGCCAAGGATGACTTGCCGAcattaatttgccattaagctaacgagttaggtagaatcatttgttagattttcccggcaggtcatcctctggctatatttggctttcttcctctcatgtgagac
>NC_038245.2|+|5314003-5314157|31-51
ttcatgcataggttcaaagtggaatgaagcCAAGGATGACTTGCCGGCATTaatttgctatgaagctagagagtatagctattagctagcttcatttgctgagttttccggcaggttatcctgtggctacatttggctttcttcctctcatgtaa
>NC_038245.2|-|5680516-5680777|26-46
aagaaggtgaaggtgaacttgagttTGAAGGTCTAGGATATTTTGTatctaggattttcaattgatttggcttgggacttaattgagtttttattttgtttttgggtcagtgtcatggacccgtacaaagatatccaaaacacaagcactaaccacaaaaacataaaataaaaactcaaattagtcccaagccaaattaattgaaaaccctagatacaaaatgccttagatattcaaactcaattgcagctttgccttcttg
>NC_038245.2|+|6907719-6907884|113-136
aagtttaataagtggattttttactccctgaagtttacattttaatttccaaaagttctctgccgttaaattttttaactccgttagttaaagaattttaacggcagagaccTTTTGGGAATTAAAATGTAAACTTcagggattaaaaaatccacttattaactat
>NC_038246.2|+|10134764-10134935|31-52
gaaatgaaagaggatgaaaaaagaagaattTTAGGCTTTGTGGGACGTGATTtggataagaaatgagtaagttatggcagaaagaaaatttgggaatgagggtttcgcgagagagacgaagttgcagtttcatcaattctgaaatttgtatttataagcagtagggatgtgt
>NC_038246.2|+|1079378-1079517|84-104
ctttttagttgtacatgtgagagacagaggcaaatcgcaggttcgtgcgtgaatctaatcaaagtttctcattaacttctgcgTTAGATTCACGCACAAACTTGtcatttcccttttcttaaccttttttttttcctttt
>NC_038246.2|-|10897615-10897761|31-52
aaataagtagatttagttaacatcggttttTCTGAAACCGATGTTAACTACTcgatattaacatcggttattaaaataagcgatgttactatggagtagttaacatcggttttggaaaaaccgatgttagtatgttgttgttaacat
>NC_038246.2|+|12431717-12432033|267-287
agagtgaaattaaactgcacttttgcaggtcaagttgcaattttatttaatgggtccaatggattctcagaaaacattaataaagccaaatcagctgtaacattattttctttgttgcttgcattattaattgacagagttataagtaatacactttcaagttttttttgttcgcaaattatttaaaaaacatctcaatcataaaataccgtacaatcattaagctcttaatgactaaaattaccagaaaacttcttcctttcttcCGAGGATAATTGTTGGAACCAaatgcattccttcattttagtaaatcagca
>NC_038246.2|+|13288188-13288455|215-238
ggcttctagaagtaaattattacaccaggcagtcctaatctgcaaaatcagatattcaaacccagattcaccatttcatgtgttttttcttccaccattttgttgtagtaagactctatgtacctcctagaactagaaggcaacgatagagggagtaggggttgtgttgtggctaggtaagactatctttgaaatggtgattctaggttttgaaTCTCTGATTTTGCAGATAAGGACTacctggtgtcatagtttacttctagcagca
>NC_038246.2|-|1364509-1364684|131-154
catgcctcaagtaataggatctgacttctctgctgtccctttcccagctgtcccttgaaaatcacacagttttaaaattgaatcacaaaattaaatattaacacaactacatggacgacacagggacagtTGAGAAAAGGACGGCAGAAAAGCCaattttcaaagaacatgagacc
>NC_038246.2|+|1425737-1425894|107-128
agtatttataatttttaaattttagttctaaaatttatattttaatacctaaaaggtctctatcattcaaattctttaattaacggaatttaacaacaataactttTTGGGAATTAAAATGTAAACTTcaattacatttattaactataagaattaaa
>NC_038246.2|-|18910381-18910510|86-109
cacaatgaacaacgcttcggttgcctcctttctctttggtccattttagtgtgaaaaaacaaggagtctcccatatacacactgaAATGGACTAAAGAGAAAGGGGCCGgagctactaaagcattgttta
>NC_038246.2|+|24197546-24197721|130-153
ttatctaagacggttctaacagaaccgtcgtagtatatcttaaaaactaaggcggtcgtatgaatagccatcatagaatttcaacagcaaaaatgctattctaagacggttattcgaataaccgtcttaATTTCTAGGACATACTACGACGGTtcttttaaaaccgttttagaatg
>NC_038246.2|+|2637253-2637413|41-61
caatgtttttgtggtgaaaaaagggtcacaagggaaaaagTGAAGCTGCCAGCATGATCTAgctttggttagtgggagccagagagtgctaaccctcactaggtcatgctgtgctagcctcactccttcctatttggagaccgatatattcctatcaaaat
>NC_038246.2|-|31504896-31505050|112-133
agatattctcttagaaactagcctaggataggctctggtaatcgattaccatccagtgtaatcgattacacatgaacaggcagcctgtaatcgattacaacatcctgtaatCGATTACCAGAAGGCTTATTAGgcctgtaatcgattaccaatac
>NC_038246.2|-|35529740-35529969|177-200
taaaacaatttttgcatgcagacactgctcatgaattatataatacccaagacctcacacctcttttcaaacacgtctaacatattgcgctacaatttaacacctcagatttctagcttggaaccatacactttctttttaacacctcacacaaacatttttcttaaggtaagcatCAGTCGAGTTATTGTATAATTCACaattcataacataagtaatatcaaatcaag
>NC_038246.2|+|3577068-3577211|88-109
ctcagaccaggacatctccttccaggtgttattaacttgtcttcaaattctgtattaccttgcagcggattgagatgctggattcggTAATACAGAATTCGGAGACAACttaataacaactggatgaagtaccaagaaattgca
>NC_038246.2|+|38775912-38776041|33-52
cactatattttttattggtggttaactcctgtTGGAGAAGCAGGGCACGTGCaactcacttctagttaatctgattttgcacgtgctccccttctccaacacgattttcctacctcattccacttttgtt
>NC_038246.2|+|39741191-39741308|28-49
tcttcattgttgtgcacctgcagcagtTGAAGCTGCCAGCATGATCTGAgtttaccttctattggtaagaacagatcatgtggctgcttcacctgttgaatggaagcatatagaaacc
>NC_038246.2|+|39741191-39741308|28-48
tcttcattgttgtgcacctgcagcagtTGAAGCTGCCAGCATGATCTGagtttaccttctattggtaagaacagatcatgtggctgcttcacctgttgaatggaagcatatagaaacc
>NC_038246.2|-|40998507-40998716|52-72
agcatataaccacctaagaagaacttgcacgaagaggcagagagtgtagtgCAGCCAAGGATGACTTGCCGGcattagccaagtgaatgagcatcatatatatatatatatatatatatatatatatgactcatgttcttgtcggcaagttggccttggctatattggactctcttcttttcatgtaagtgccacaattaggctcagtca
>NC_038246.2|+|41886008-41886196|139-159
tacttatttgaaaatttggtgcaaaatataatattaatataagttttatgtgaaaataatttaattttttttaatttattatatttttataattttatatattatcttttaaaatataatatataagattaaattctaTTTTCACATAAATTAAAATATgtatgtttatataagttttatttttaattt
>NC_038246.2|+|42525234-42525396|113-133
gggtgaatattctctctgaaaacaaattgttgttgcgtggttctgttgaattttttatgcaaattcatcattgggtgaatattctctagacgctattggaacacgtatttggAAGAACACTAGAACCATCTCCaaaatctggcaaaattgtctctctccattt
>NC_038246.2|+|43595284-43595451|115-138
tatagttaataggtggattttttagtcccagaagtttatattttaattcccaaaaggtctctgctgttaaaataatttaactaacagagttaaaagaatttaacggcagagaccTTTTGGGAATTAAAATGTAAACTTtagagactaaaaaatctacttattaactat
>NC_038246.2|-|4367545-4367657|31-54
agtcgaaagtcacctttctacatcggtggtTAGAAAAGAATCAATGTAGAAAGTattgtatttctacaatgatctattgttgaccgttgttgaaacttttttattttcaacaa
>NC_038246.2|-|43962485-43962657|38-58
tggttcaggatttctattcaagagggaagagaaaatcTAATAGAGGGAAGAAGATGAAgagaataatgattttttctttagacatgcacgcatggtagaaagcatgttttctgcatcttccttcttctcttatgttttctcttctttctcgcactctttagacaattgcttcg
>NC_038246.2|+|44128876-44129006|27-47
tatatatatagtcgttgtttgcaggtGCAGCAGCATCAAGATTCACAcacagatttacctccttgggggcgtgtgtttcggtgctgagaatcttgatgatgctgcatcagcaatagatgattcatgggctt
>NC_038246.2|+|44128876-44129006|87-107
tatatatatagtcgttgtttgcaggtgcagcagcatcaagattcacacacagatttacctccttgggggcgtgtgtttcggtgctgAGAATCTTGATGATGCTGCATcagcaatagatgattcatgggctt
>NC_038246.2|-|44462691-44462893|23-46
tgacggtctatcacgacggttcATAGGACTGTCTTAGAATGGTGTAcattctaaaacagtctccaacacaaactcgtcttagaatgtcatacattttaagacgggcttatgtcatacactctaagatggatttatcctggggattgtcttagaatgtacaacattataagacggtctgcgtgacacacctgtctttggaatgt
>NC_038246.2|+|44648636-44648839|28-51
tgaagtgcggaattacataagtaatggATGGAATGGTTACTTATGAAAAGAagaaattaataataaatctctagcatatccaacacaatcaaagcatatccaattttagagagttacttttgaggatatgctagagtgtcattattgcttccttcttttcttaatgtaactattccatccattgtttttgtaattttgctcttc
>NC_038246.2|+|46501996-46502173|33-54
tgaacaacaacaaccttattgttggtggatagTTCCAAAGGGATCGCATTGATCtaattctttatcttcctgcatgtatttacttgcagctctggttttggacctttttaccggttcactgacttggatcatgcgatcccttaggaattttccatcgccataaaaattatctacatcc
>NC_038246.2|-|46576202-46576401|154-177
attagtcccttatttttggagacactgtcaatttggtctttaagatttaaaaaatgtcaaaatgatcctcgactttacattccgtttgtcacggtgttaggagactactaacggcagggactaacgtgccaaggatcattttgatattttttaAATCTTAGGGACCAAATTGACAGCgcctccaaaagtgagggactaat
>NC_038246.2|+|46924075-46924225|31-51
aaaactgttttagtgagcaaatcagcaataGGGCTCCTCTCTCCTGGCATGtaaactgtcattattttggtagtttcctaccaaaagttagtattagcaacatgccaagggagagttgccctttggctgctttagcttaatctcatggatt
>NC_038246.2|-|48985818-48986022|46-66
gctcacttcagtccagtccgaggcggtggaagatggctgaaactcAGCTGCTGACTCGTTGGTTCGagagctcaccattaagatcgatcgatgatgtcggcactcagcccatgtacataattaaggtggtctgcttctgatccaacgatgcgggagctgcatttagtcgtgactgtcacgtcttggactgaaggggcctcttcat
>NC_038246.2|-|49553232-49553392|114-137
atgttgactattgtttatcaacgttgatcatcatatgtcataattttactggacgttaatttcatgtatttaattaacgtcaatctatacacctaattaacgtcaacctccaaTAAAATCGTGACATGTGACGGTCAatgtccaataaaatcgtgacacat
>NC_038247.2|+|1377771-1377989|174-194
accatttgggatggttgatcaggtaagagagctctcttcagcccactcataggtgataataggatttaattagctgccgactcattcatacacatgctgagtgaattaatgaataatactcagtaaatgagtgaatgatacgggagacaaattgaatcttatgttttctgtacTTGGACTGAAGGGAGCTCCCTtttctcgctcgtttctgtctctcct
>NC_038247.2|-|18336125-18336354|31-50
tgacacgtgacagtcatcattactcattgaCTGTTAATGGAAAATGTTGActgccaaatgtcataatcctattggatgttaaaattgtatacgaaaattcacgtccaatatgattatgacatatgacagttaacgttacccattaacagtcaacgtccaataaaattgtgacacataacagtcaacattattcaataacaattaatgttcaattttgatattggggactc
>NC_038247.2|+|18336260-18336450|81-103
ttcgtatacaattttaacatccaataggattatgacatttggcagtcaacattttccattaacagtcaatgagtaatgatGACTGTCACGTGTCATAATCATAttggacattaattttcgtacaccattttaacatccaataagattatgatacatggctgttaacgtttttcattaacggtcaatgtcca
>NC_038247.2|+|31202601-31202752|105-128
gttaagcgatgacatgacacacgaagtgtcatgtcatcacaccttgtcacggacacctcattgtcacgccatcaccttcgatgacatggcaatgacgtgttagtAACAAGACGTGATGACGTGACACTtcgtttatcataacatcgtttaac
>NC_038247.2|-|33176281-33176439|31-51
tgccatgacctttatcgtaaattgattcatCATGGAAGTGAATCGGGTGACtcttccatgttgatctctcctccaccacctccttaaggtgatggcaaatttctgagtttcccgaatttgcttccatggtgaatcaatcgacgacaaacgtcgtcgcat
>NC_038247.2|+|34145281-34145386|24-47
atcggaagtagaatcgaaaccggAGTAGACTCGTCCGATTTTGCGTAgacttggacaagtttgggtagactcgcgagtctgctccgagtccacgagtttatgaaaa
>NC_038247.2|-|5126951-5127166|168-191
agacgttgattgttgcaaacgaatgttgactgtcacatgtcacgttcttattgaatgatgattgtcacgtaccatgttatgattggatatcaactccatgaaagatgaaatgcattattattttcactaaccaatcataacataacacgtgatcgtcatcatccaatAAGAACGTGACACATGACAATCAAcattcctttgtaacagtcaacattc
>NC_038247.2|-|6649073-6649253|27-48
cctttctgcgacccattaaatgttcaTCATTTTGCGTGCAATGATCTGaaccattttcattccctgtaccgttgtttcgttctggcataaccaaattaggtcattgttttttggtttgtggaaaatgtttctgatcattcacgcaaaatgatgtcaattttgtgggttcatgttgctgagg
>NC_038247.2|+|70100-70390|241-261
ttgttgctccttcacaagttcgtgatttttgtctccattgctgttgtctctatctcaaatttcttttttggtgtctgagttagggttcttaaaatttttatttgcattatatttgcgtcttataataattgaatataggatgaatctttgtatagcaaattactataagaagcggattactatcagatgcaaataaaaagttcaggaaccttatctcagacaccaaaaatcaaatcaagaTAGAGACGACAACAATGGAAAcaaaaatcacaaacctatgaaggagcaata
>NC_038247.2|+|7790379-7790555|115-138
gggatccatttacaccaagagtaactcttttagagttacttctcatcctcaccattcatttttttaagatctaatggttaaaattagttacttattacaaccattagattttaaGAAAATGAATGATGAGGATGGGGAgtaactctaaaaaagttacgcttggagtaagtgggtctc
>NC_038247.2|-|7824096-7824272|115-138
gggatccatttactccaagagtaactcttttagagttactcctcatcctcaccattcattttcttaagatgtaatggttaaaattagttacttattacaaccattagattttaaGAAAATGAATGATGAGGATGGGGAgtaactctaaaaaagttacacttggagtaagtgggtctc
>NC_038247.2|+|9036430-9036582|31-52
agatgcatgtgaaatcccctttgtaatgttTCTTGCTCAAATGAGTATTCCAaccacagtcacatttggcatgaatattgtgtgccactgtcctcaaaggatgagatgctcatttgaccaagcaatgttaaaaagtgggaggtgaccaacaac
>NC_038248.2|-|14960536-14960653|65-88
acatcggtcctaaagctgtgaccgttgtagaatgttgagttttctacatcggtcacaactaaagGACCGATGTAGAATGTTCAACATTctacatcgtttcttggcaaccatcgtagaa
>NC_038248.2|+|3206013-3206162|31-52
gatgtgatttgaagtcccctttgtaatgttTCTTGCTCAAATGAGTATTCCAaccacagtcacatttggcatgaatgtgtgccactgtccccaaaggctgagatgctcatttgagcaagcaatgttaaaaagtgggaagttaccaacaac
>NC_038248.2|+|34140187-34140377|81-101
aggacgaatttgtaagtactttacacattcaggtacaaaaatgactatttatccaaaatataatttaatattcattttctCCCTTTTTTAATCGTTGCATGcataacattacaataatcacttgtaacgattaaaaaaaaggagaaaagatgaagattaaattatattttggataaatagtcattttcgtc
>NC_038248.2|+|35117397-35117586|32-51
tatacgttgatgccgatatgttgcctttatcTGCATTTGCACCTGCACTTTaattacttggtttctctgtgacataaataaatataaatatgtcaggtaagagaaatatattatatataatatgggaatagaggtaccgagaacgaggtgcaggtgcatctgcaggtgaatgtcatattggattattggc
>NC_038248.2|+|36917569-36917742|109-129
tgatggggaagtgctatattatacgaattagcacatgacaaattaaggtattggcgtgcctcaatttgaatacatggctattatgacaaatccagccttgtagtttgaTTGAGCCGCGTCAATATCTTAttttgctcttcttttccatctcctatgcatatacccaggtattca
>NC_038248.2|+|37514508-37514682|125-145
gaagaagatttttctggtaagaacttctttcgatagctttgttcttctggaagaaccttcttccggagaaactaccggaagaacttcttccggatgaacaatttgttcttccagaaaaaccttcTTCCGGAAGAACAAAGCTACCagaagaagttcttccgataacttttccgga
>NC_038248.2|-|38771174-38771358|130-150
tcaaaaaataatgaaaaactatgtgttaaacttgtaagatggtgacattatgatggttatgaatgtaaaaatgaccttctatattggatcaagttacaaccaatgtaaaaagtgatttacatccataacTATCACAATGTCATCATCTTGcaagtttgatacataatttttcattatcttttgag
>NC_038248.2|-|38771174-38771358|28-49
tcaaaaaataatgaaaaactatgtgttAAACTTGTAAGATGGTGACATTatgatggttatgaatgtaaaaatgaccttctatattggatcaagttacaaccaatgtaaaaagtgatttacatccataactatcacaatgtcatcatcttgcaagtttgatacataatttttcattatcttttgag
>NC_038248.2|+|5097996-5098194|149-169
ttttatttttggtccttaacacttatttttagtctctaatagattaacaaatttagtgtttattccataataaatatttctcatttgttattgatacattgatacagacaaataaaatttactaatttattaaaaagcaaacacaaaaTTTTCTAATTTATTAGGGACTaaaataaaatattaaggataaaaaataaaa
>NC_038248.2|+|650139-650316|128-148
tcaaactcatgaatcgtcactgttagaccagtcagctgaatcctcttatgatcaagagctgtaatgcatatcagttttgttatcagtttgaaccgtattttctttgaattaccgtaacagcccttcaTCATAGGAGGAATCAACTGGCtggtctaacaatcactctatgcagttttat
>NC_038249.2|+|14501487-14501654|115-138
tagttaataagtgaattttttttaatctttaaagtttatattttaatttttaaaaggtccttgttgtcaaaattcattaactaacggagttaaaaaaatttaacgaaaaaaatcTTTTGGGAATTAAAATGTAAACTTtaagaacttcaaaatttacttattaaattt
>NC_038249.2|-|15056736-15057077|30-48
cttgcatgtgggaatgaggtcatgtaatgCAGCCAAGGATGACTTGCCggcaagcttcttttggcattgtgaatcaagttttaaaccgtggttgcagtttcattgtgataaattgcggataaatgcggccaatgtgcagcattttggtcacagtaacaccaaaaatcttgatgctgtggttgaaatcaggacatgtggaccggtttttaaaaccttgattgtgaagacctaatcacattagttatgctcaaatgcacattatgctgccttagaagtcaagtgtaactagttgcccggcaagtcgtctctggctacataaaggcctccttctctcatgctaga
>NC_038249.2|-|15729473-15729580|27-46
cgtgtttctgttagcatcctcatcaaTAAGAGAATTGTAAGTCACTtgattaggaaattttacggagacttacaattccgtattgatgatttatgcaaatagagaaaa
>NC_038249.2|-|16392739-16392909|118-141
tatccaagcagatgtgagaataggccaggttaggctttaaaaggcctgaacctaacctacgatgaaattttgaggcttgagcctagtctatagcctatcaaagatttttattttggcTCGGTCTGACCTTTTTAAAAGCCTagtttggcctgatagcctttttaaaagtct
>NC_038249.2|-|19053059-19053160|22-45
atcaacatacggatcaaattaATTCGTGGAAGACTGGCGGATCAActtaatccgcacttgattcgcgagtctttcacggatcaagttgattcgccaatcgtc
>NC_038249.2|+|20518687-20518849|33-53
tcaactcacaataagaggcagaaagtagagtgCAGCCAAGGATGACTTGCCGGagcaataagcaataatatctatctattttatctttcttttcttcttattctttcacgccggcaagttgttcttggctacattttgttttcttcttctactgtgatgcttt
>NC_038249.2|-|21183040-21183138|21-44
tttttttttaaaaaaaataaCAAGTCGTAGCCGGTGTTATTACTtctgagtcagaagtcctaacacctgtttcgacttaccccattttgagtaattttt
>NC_038249.2|-|22754717-22754915|39-59
aagaatagctagaaagtcatgtcaaatagtctattaccTTAATTTTTTTGGATCAGCATctggatctaaattaagacctaaatcatacatgtgttttgtctattttttttaatgattttttgggtcttgattttgactcaaaattgatccaaagaaatttacgcaataggctatttgatccaaagaaagtcatgtcaag
>NC_038249.2|+|239448-239626|34-55
ggtgtattggaaaaacccaagtcttacatcggtTAGAGATAGTGTCAAAATAGAAtatataagtgaaagacaatcctcacctcaaaagctagctcatagggggagggttgtccccacttatatattctatcttggcactatctctaaccgatgtagaacgagtttttcccaataaagta
>NC_038249.2|-|27856108-27856258|31-54
ggtaagagatgagttattcacgtttgaggaTTAGAATAAACATGTGTAGAAATTcctagaggataaaatttgggttgttttggattgttttatgaatttcaattctgttcttattcttttattcgcaaattaactatgtttgatggaccaa
>NC_038249.2|-|3172678-3172891|41-61
aaacgctcgaaattgaaagaggaattccctggcaaattccCAAAGGAGATTTGGACAACTCatttttccaataaacgcatttaacatctaaccacccaaattttaatcttaaatcctatttttgaggtacttagaggcattttttgaaaaaatgagttgaccaaatcccctttgggaatttgccaaggaattcctctttcaatttcgagcgttt
>NC_038249.2|-|32288323-32288509|24-47
ttgtgaaatctggtttgactcggTCGGTCGGACCGATCCAATCGGAAtctagtggcctaaccagatcggttttactattggattgatcatgcaattaaccttgaatgacctgatcaaactcggccgattatgtatcgaattccagttggaccggtccgactcggccggttttataaaaaattaaaaa
>NC_038249.2|-|3259555-3259648|24-44
ccttcaccggaagtggcgtcatcCAAACCTCCGTAGCCTGTATCaaacgatccactcctactcaggttcacatcatttggagccctgtagcttc
>NC_038249.2|-|34999747-34999908|113-133
tgagtgtaaacccccatattggagaaacatcattgagtgcagcgttgatgaagtcctaaatagtaaatagcaactacccctcgtgtttctcaggtagatgcttaaatggtttTATTGACGCTGCACTCAATCAtgtttttttgcaatatgtgatatgccgat
>NC_038249.2|-|34999747-34999908|30-50
tgagtgtaaacccccatattggagaaacaTCATTGAGTGCAGCGTTGATGaagtcctaaatagtaaatagcaactacccctcgtgtttctcaggtagatgcttaaatggttttattgacgctgcactcaatcatgtttttttgcaatatgtgatatgccgat
>NC_038249.2|+|35486871-35487108|48-69
atctaacattttagtccctcaacttttataaaccagtgtttttagtcCCTTAGGACAGACGTCATGTAGgaaacattgtcaacagtgtttgtccctgaacattttggttcatgaatgtttaaagcaagggtttttaggccctcaagacagacatgattaacattgtttcctacttggcatttgtcctgaggaactaaaagcattgatttttaaaagttcaggggcaaaaagtgatcaa
>NC_038249.2|-|35561754-35562009|44-65
gatccccaatatatatccgatttttgttttgaattttcgttgtTCTGAGTCCATGATATATTAAAagttttgttccttgtccctgcagtcaattaagtgataacgtggtaccatcctaacatatattgaaagagccgttgagataatgtcacatcatcacttaactcacaacaggaacttgaaacaaaacttttaatatatcagggattcaaaacaacgaaaaaatttatcaaggactcaacaaaaattggatata
>NC_038249.2|-|35848238-35848345|31-51
gacggttatacatgtaaccgtattagaaagTGAACTATACAAAGACGGTTAttccaaaaaccgttttagtataatttactttttacgacggttatacacataaccgtc
>NC_038249.2|-|35848265-35848405|91-111
taaacaagacatactaagacggttatggtctaacccgtcttagtatagttcactttctacgacggttatacatgtaaccgtattagaaagTGAACTATACAAAGACGGTTAttccaaaaaccgttttagtataatttactt
>NC_038249.2|+|38192491-38192753|217-237
caagagtaatggtaatgtcatagaaagtaatagtcaaactcaaaagatattgaaagattatatgctagacttgtaggatggtgatattgtagtggttatagatataaaagtgactttctacatgtttaaagctataaccaatgtaaaaagtaacctacattcacaatcaccataatgtgtggtcattttacaagtttgacacataatcttttattaTCTTTTGAATTTGACTATTAGtttctacgatactaccatcactttta
>NC_038249.2|-|39876054-39876225|122-142
gcatggatggagatgatggggaagtgctatattatactaattagcacatgacaaattaaggtattgccgtgcctcaatctgaatacatgactattataacaaaatcagccatgtactttgaTTGAGCCGCGTCAATATCTTAttttgcacttctttttcatttcctatgcac
>NC_038249.2|-|41130319-41130509|31-51
caccaatatgttacctgtatcttgtatatcTGCATTTGCACCTGCACTTTAatttgcttggtttctctgtaacataaacaagagaaagtgaggatgagaagaaatattttatgtaggagtaaagtgaccaagaacaaaggtaaggtgcaggtgcctctgcagatgaatgccatattggatttgatttaact
>NC_038249.2|-|41133857-41134093|46-66
gctggtcattattatatacgttgatgccgatatgttgcctttatcTGCATTTGCACCTGCACTTTAagtactcagtttctctgtgacatataaataatataactatgtcagttgaggactgaagagatcaatatattattatataatatgggaatagagggaccgagaacgaggtgcaggtgcatctgcaggtgaatgccatattggattattggccatggtttaactttatatact
>NC_038249.2|+|41574363-41574495|31-51
tgcaggaaggacatcaccaaattcttctctTAAACGTTTGATCCCTTGTATttcaagatttgattcttacgttgaaattgaaatacaagggatcaaacatttaagtgaagaacattgatgacacaaagttatg
>NC_038249.2|+|42442167-42442384|168-188
ggagaaagagttgcagaacacagtctgcaggtgcagcggcatcaagattcacactgcctaatcagctaggacttcatgactgtacacgcttatacatacatatatatacatgtacgttggctctttgtggacgagtgtggaatgaataaagttctattttagatgtgGGAATCTTGATGATGCTGCATcagcaaatacatgactcgaatttccagttc
>NC_038249.2|+|43132771-43132962|140-162
aaggaaataattagaaaggctcaactcattctctcgcgtagcgtgtagcgcgtgctaaacgagacgttaagcacgagagtcagaatccgttactcgcgcacagcgcacagcacagactaagtggacaaaactgacacagAACACGCTAAGCGAGAGGAGCTCgctaagcacaagatctgaatgcgctaagcg
>NC_038249.2|+|44596878-44597034|41-61
ttcaacttccatgctttcttcaacaagtcctgttatgcttTTCCACAGCTTTCTTGAACTTcttatgcctagtgcaattattgatgtggcatagaagtttaagaaaaatgtggaaaaacatgtcaaatctaggacttaattggttctaaaaaatccc
>NC_038249.2|-|5306588-5306681|24-44
ccttcaccggaagtggcgtcatcCAAACCTCCGTAGCCTGTATCaaacgatccactcctactcaggttcacatcaggtcatctttcctggctga
>NC_038249.2|-|5551991-5552084|24-44
ccttcaccggaagtggcgtcatcCAAACCTCCGTAGCCTGTATCaaacgatccactcctactcaggttcacatcaaaaagactggaaagcagtt
>NC_038250.2|-|10707437-10707565|24-44
gattccttacatttggacagaaaTTGACAGAAGAGAGTGAGCACaaagaggcacttgatataattctatatcactgcttttgtgtgctcaccactctttctgtcggttttcatgtgccagaaaattctc
>NC_038250.2|+|14014673-14014860|42-61
cgtagagggtgttgctttgtgaatggtctttttcgtgatctTCCACAGCTTTCTTGAACTGtgttgtgtgaggtttctccaagtgaaggtttaagatcccttatgcaacataaattctttgagcacaattcaagatagctgtggaaaatcactgagatgatctcgttcatcacttcctctttgaatta
>NC_038250.2|+|14161749-14161958|153-176
aaatttgagaattttaagacgattttttcagaaaccgtcttagaatgtttacaatctaagacgattcttcaaagaactgtctaagagtgtttgtttttttaaaaaattaaaataaatttagaattctaagatgatttttccaaaaatcgtttTAAAATGTAGACATTCTAAGACGGtttttcaaaaaatcatcctagaatgttttttttt
>NC_038250.2|+|1990277-1990474|145-168
tagtttttaaacttatcccttttagttcatatagttaataagtgaattttttagtccctgaaatttatattttaattcctaaaaggttcctacagttaaaattctttaactaacagagttaaaaaaaatttaacggcagaaactTTTTGGGAATTAAAATGTAAACTTcatgaactaaaaaattcacttattaaattt
>NC_038250.2|-|28507434-28507527|24-44
ccttcattggaagtggcatcatcCAAACCTCCGTAGCCTGTATCaaacgatccactcctactcaggttcacatcatctggcgtcatccaaaacc
>NC_038250.2|-|30630494-30630615|69-92
atccataattcttctgcaaatcaagttgatctgtaacaatcaacttgatctgcatgtagattttaaagCTGCGGATCAAGTTGATTGTTACGgatcaacttgatccgcagaagtattacgga
>NC_038250.2|-|33705731-33705957|181-202
tgggtccttgataagttttttgttgttctgagtctctaatatattaaaagttttgttttgggcccctaccgccaattaagtgatgacatgacatcattccaatgactgatatatattggaagagctgttgagatggtgccacaccatcactaaatgatgacaaggatcccaaacaaaactTTTAATATATCAGGGACTTGGAacaatgaaaaattttgtcagggact
>NC_038250.2|-|39067611-39067879|151-174
gatcagttttgagtcgtttgacattttgttttccttcttgtcgacttcttaaagactaaaaccccaaaaccgaagctccaaaattagcccatctattgtaaccctaagtcccaaatcgtgatatgtatttattaatacttctaatatatcACAATTTGGGACTTAGGGCTACAAcagaagagttggttttggggcttgggttttgtgggcttaggctttaagaagcccaaaaggaggaaaacaaaatgtcaaagactcaaaactgacct
>NC_038250.2|-|39995612-39995705|24-44
ccctcactggaagtggcgtcatcCAAACCTCCGTAGCCTGTATCaaacgatccactcctactcaggttcacatcacatgtagccctctgaaggt
>NC_038250.2|+|44555493-44555929|384-407
ggttttttttgctaacaccagctaggtatttttgaccgacattagacatgactatttttagtcgacattgactaagtttttacagtcgacatccactagagttttttcgatcgacatcggtcaaagcaattttttagccaacatcaatcaaggctattttatagccgatgttgggtagggttttttattcgacatcagtcagggctattttttagccaacttcgactagagatttttcagccaacattgactaatgatgtttttcagtcgacatcgggtaggttctattggtcggcatcgaccaagctattttttagtcgatactagatagatttttttgtcaacgcctgctaggattttttaggttgacgttggctaaaaatAGTCTTGGTCAATGTCGTTCGAAAaaaccctagtcggtgtcggccaaacaaacc
>NC_038250.2|+|47253490-47253632|88-109
ggggttgcagagagtatgggagaatctgtaaagctcaggagggatagcaccgtgatactgatgattatatgttcatagttgtatacgTACTTGGCGCTATCTATCTTGAgcttcatggcttcttcatactgtatatatataac
>NC_038250.2|+|47253490-47253632|31-51
ggggttgcagagagtatgggagaatctgtaAAGCTCAGGAGGGATAGCACCgtgatactgatgattatatgttcatagttgtatacgtacttggcgctatctatcttgagcttcatggcttcttcatactgtatatatataac
>NC_038250.2|-|48396334-48396535|134-154
tttttgattttactagctaacatttccaaacttttgcttttggtacctgctgttagtcttggtccgttaagtgatgatgtgaagctaacaaagtgtcacatcattggttaagtgatgttgggacgtcatcactTAACAGACTTAGATTAACAGAaggtaccaaaagcaaaagtttaaaaatgtcaggtagtaaaatcaattt
>NC_038250.2|-|49551203-49551336|27-48
ggtgcaatgtcatatggttaggaagcTAAGACGGAACTTACAAAGATTgttcaggtagacatttgagaataaatgtctgtcttgaacaatctttttaagtttcgtcttaactttctagtttatgacattgtatc
>NC_038250.2|-|49551857-49552088|138-161
gaatgagtaattgcatgaacaagggtgtgtagtagagaaatatcatagaaagtcaactatctctataaattaagcaacacaaatttcattcacaatgggtatatttttgttattaggtgacttaagtaacatgctcaTCGTGAATGAGATTTGTGTTGCTTaatttataagaatagttaattttctatgaaattcttccactacaccccccttttttcttgactgattgagt
>NC_038250.2|+|5555939-5556128|131-154
gataatcactgagttgaagaaaaacagtcgctgattgcagatggagcatcatcaagattcacaagcttcaggggttttttgtttggggtggtcccttattgctcccaaatgaattaagccctttgatatgGGAATCTTGATGATGCTGCAGCAGcaataaacgactaacagtattagcaggttattctga
>NC_038250.2|-|6305706-6305945|60-81
acatgttttaccatctaaaatgcacatataaaaaatataaaaggaataaaagatgtagaTGAAGTTACTCTGAGCACTGAGagtcatatgtatagaaatcatttccttgtcatctctatttatagagttgagttggagattttcatacatgtgcctcttcgtcgctcagattaacttcatcttggtctcttcactccttaccattttttgtgtgtctgcagtttgttgatggtgatacat
>NC_038250.2|+|6758536-6758817|31-51
agtgataaggcacaatacaggcaggacacgTTCCATGATAAGATCTTTGACtgcacatggttctaaaatttcggttggtaataagagtgatgacatcgtaattcttttttggatgaggtgactacacatgataagcatatcaccaatacagaatttctctccagcactcacctcatccaatgaaaaaatacaatgtcatcactattattatcaacagcaattctagaatcagtcaaagatcttatcatggaacatgtcctacccgtattatgccttgttact
>NC_038251.2|+|12775949-12776129|30-53
aggtttcgtcatagatcaacttggttcacAAGCTTCTTACGGATCAAGTTGATccgtaagcttcttttgccgatcaacttgattcgtaagaagcttgcggatcaatttgatccgtgagaagctagcagatcaacttgattcataagaagcttgcgaatcaatttgatcaatgagaagctag
>NC_038251.2|+|12966714-12966906|139-163
gcctccatgctcgctgcgtccggcgtcgtccaggtattagatgcatactcagtggatttaattacttagtttgtttttctgttatcacattattactataagtgtgaattcagcatttaattaattgattaattaagtCTACTGATTATATATCTGATACCAGgagtttgaagcggacgagggtggtgccgga
>NC_038251.2|+|14161000-14161154|107-127
cacaccaagaggcagaaagtggagtgcagccaagggtgatttgccggcacaggcactaattagttcaatattgaatagttagttctgtttgattgatttacttctgTGCCGGCAAGTTTCTCTTGGCtacatttcgctttcttcttctcctgtga
>NC_038251.2|+|14161000-14161154|27-47
cacaccaagaggcagaaagtggagtgCAGCCAAGGGTGATTTGCCGGcacaggcactaattagttcaatattgaatagttagttctgtttgattgatttacttctgtgccggcaagtttctcttggctacatttcgctttcttcttctcctgtga
>NC_038251.2|+|14181882-14182009|34-56
aggtaatttgcatgaagagtagattagtggatgTGAGCCAAGGATGACTTGCCGGTtgtataatagcacccggtttaagtccttcttggttcttatttactattcttactcacatgcaaaatctttgg
>NC_038251.2|+|14187017-14187154|31-51
ctcacatgaagaggttgagagagtacgattTGAGCCAAGGATGACTTGCCGacatgtggaaaagcttaatcccttttcaaggtgttgtcggcgaggaatctgggctcatttgtgctccctttcttctcatatgagact
>NC_038251.2|+|14204969-14205128|54-73
tgaatgttgtttgctcaaatgtcttgcatgaagaggtagagagagtgcttttgAGCCAAGGATGACTTGCCGGcgtaattacgggtattgccagcgagacatccttgttcacttatgctctcttttcactcatataagactctgaaaagagctattgatt
>NC_038251.2|-|16821317-16821431|62-85
atgtaacaaatgcgtgctttcacatcggtgttgatgtaagcactgatgtagaaattacatgTTTCCACATCGTTGCTGACATAAGcaccaatgtagaaatatgtaatttctacat
>NC_038251.2|-|18682181-18682317|37-60
tgattcgtatgatcaagttgatccgtattgttctgtAAAAAACTTACGGATCAAGTTGATttgtaaaaggcttacgaatcaacttgatccgtaagccttttacaaaacaataccgatcaacttaatctatagaaaat
>NC_038251.2|-|2885513-2885713|27-47
gcagaaaacagtcagtatctgcaggtGCAGCAGCATCAAGATTCACAccgcctaatttgctaggacttcaggactgcacacgcttaattatacatacatatatacatatatgttagctctttgtggagtgcggaataaagttctattttagatgtgggaatcttgatgatgctgcatcagcaaatacatgactagaattcc
>NC_038251.2|-|2885513-2885713|157-177
gcagaaaacagtcagtatctgcaggtgcagcagcatcaagattcacaccgcctaatttgctaggacttcaggactgcacacgcttaattatacatacatatatacatatatgttagctctttgtggagtgcggaataaagttctattttagatgtgGGAATCTTGATGATGCTGCATcagcaaatacatgactagaattcc
>NC_038251.2|+|32108304-32108560|31-54
tttgttatatctagattctttaaagaaaaaTCTTGGCAACACAACTTTTAACATgctcttttgcacacattttttattattggttgaaatttattgaaaatcacaaattttatggatcacacctctcatttaatgactcttgttcctgattttatagttttcaataaatttcaatgagagaatgtgtattaagagaaatgtattagagaatgtgttgctaacacttctcttctttaaaatcacttcaaaacatatgt
>NC_038251.2|-|32380178-32380327|97-120
taattaaccattttcgtccgtgaattgtgtataacgctgataaattcatccttaatttgtgttatgtagactctttcattaacagtaacagatagaAGTTAACGGATGAATGAATTTGTCacacttttttactttgagggactaatattt
>NC_038251.2|-|3693353-3693560|162-182
ggttcgaaatgagagattggggttgatgggaatgttgtttggctcgaggtaactatgcatggtcttaattttgttcatctttgaagctttaatttatgggtttcgatctctttgatcccttgaaacaaagaaagctttaaaggttggattttgaggctttcTCGGACCAGGCTTCATTCCCGtaaaccttatctctctctctctctct
>NC_038251.2|-|3693353-3693560|29-49
ggttcgaaatgagagattggggttgatgGGAATGTTGTTTGGCTCGAGGtaactatgcatggtcttaattttgttcatctttgaagctttaatttatgggtttcgatctctttgatcccttgaaacaaagaaagctttaaaggttggattttgaggctttctcggaccaggcttcattcccgtaaaccttatctctctctctctctct
>NC_038251.2|+|3771767-3771889|31-50
gtttcccagaggccttgttccatagacattTTGGCATTCTGTCCACCTCCattggtgatgatggccatttggaggtggccagtatgccaaacgggctctgtgtatctgcctctgagaaacctt
>NC_038251.2|-|41723271-41723500|180-201
aatagtactgggagacaaagagagtgaaggagcttcctttagcccacacatggttaggggattaaagggttgctgaagtatctgctgactcattcatacacatagaatagtgattcaaattgctaaggtaattgtgtgaatgaagcaggggacattttgcatccttctttctatgtgctTGGACTGAAGGGGAGCTCCTTCtttctgttggctccacttgtattaatatt
>NC_038251.2|+|45399167-45399293|26-46
atatggcgaaggataactgggatggTGCTTCTTCTTTTCCCTGTTTattgattgagatatgatttagaacctcaatcattaaagaggggaaagaagaagcatattgtggtttccttcacaaaacaat
>NC_038251.2|+|48142967-48143125|114-134
atgattttcctactagagttaaggtccccacctttgtttatctttcatccctcattatcctcaagttgtccacaatcatgcttatctttcacccttttgaggatattggatgaTGAAAGACAAACAAAGGTGGGaacaataattttggaaagaaaatca
>NC_038251.2|-|49295319-49295496|134-157
aaattggacgttgactatcacttgtcaacgttgacagtcacatgtcgcacttttattgaacattatatgtcacgattttattagaggttgacattaattaagtgtacaaaatcaacgtccaataaatgcacgaTATGTGACGGTAAACGGTGACAAGtagcggtgatcagcgtctaat
>NC_038251.2|+|51839565-51839700|86-106
ataaaactaagacaaaaattagatttgtataatccatacaatcatttttataagaaacaattaataatataaaatatattatcatTTGTTTCTTATAAAAAGGACCaatcaaaaataatatttatatatttatcca
>NC_038251.2|-|556343-556533|82-106
aattcattctgctatatatttagcttcttcagcatttcaacttccatgcttgcttgaacaagtcctgttatgcttttccacAGCTTTCTTGAACTTCTTATGCCTAatgcagctattgatgtggcattgaagtttaagaaaaatgtggaaaaacatgtcaaatctaggacttaattggttataagaactta
>NC_038251.2|+|6553641-6553769|84-104
tcaattttagaggtagagaagaataacagtgcaattctcctttggcaggtgttgcatgtgttctcgcatgagaatgacctttcTGCCAAAGGAGAATTGCCCTGccattctataattctaccatcttat
>NC_038252.2|+|14951516-14951668|26-47
accaaacaccccaaaaatcgtgacgTTGTGGCTGAAATCACTGTTGCagacccttttttataaccttgagggtataagagtcatcataattttagaaaatggcctgctactatgatttcagcagcaatgtcaaggtatttggagtatttgcga
>NC_038252.2|+|16003850-16003952|58-81
ttgatctggaagttacggatcaagttgatccggaagtctcttacggatcaagttgatCCGGAAGAGACTTACGGATCAACTtacggatcaagctgatccggaa
>NC_038252.2|-|16610025-16610270|195-216
aaaattttttaagaaaaactctttttttttaacagacaatatagtttgaacatttcatccatagccactagtatattatgtcacaatattttagttgaataatacaccttagtcttactgccttttctcatccacgggtcttacagctacagtattattcatctaaaatatcagactgttgtgcttccagaaaaTATTGTTCAAACATATACTGTTtaaatcaaaattatttacaaaggttcaaat
>NC_038252.2|+|22550147-22550278|31-52
aaataagtagacttaagtagcatcagttttTCTGAAACCGATGTTAACTACTcgatattaacaaccgatgttagtatcgagttgttaacatcggtttgggaaaaatcgatgttatcgagttgatgttaacat
>NC_038252.2|-|30285111-30285278|26-49
gctcgagttctcgcagtcctttcaaGTAATGAGTAGAAACATTTAGAAGagttcggttacgcaataataatgatatctctgaaagttgaatttgtattttgcttgaaagtatttaatttttgtaaatgtttttactcattattaggtcctcgcaattctcttcgccac
>NC_038252.2|+|30673320-30673510|81-101
attcacagagaattttgagcagaaacttaaagttgttggtgctagcaccaatcaagtgtcctttccgcgttctcgaaaacTTTCATCTTCAACTTGCTCAAcggtacactcaagtataatcatatcgttgagcaagttgaagatgaatgttgtcgggaaccgaatgtccattcttttgttggctggtttgg
>NC_038252.2|+|30673320-30673510|127-147
attcacagagaattttgagcagaaacttaaagttgttggtgctagcaccaatcaagtgtcctttccgcgttctcgaaaactttcatcttcaacttgctcaacggtacactcaagtataatcatatcGTTGAGCAAGTTGAAGATGAAtgttgtcgggaaccgaatgtccattcttttgttggctggtttgg
>NC_038252.2|+|32555285-32555497|167-188
tcgttactggcttgcttgcagcgatggaagagttcatgtcgtgtttcagaatgattcagacatctaagaaggtcattcagatgttgttgaagacatatacagttagaaatgaccctctcattttgtgccataaccgtctatttcttcaatgatactggaatcattcTGAAACATGATGTGGACTCTTCcatggctgcaaatgagctactatca
>NC_038252.2|+|34602764-34602957|34-55
gatgagtagtggtgccttattgtgggtggagagTTCCAAAGGGATCGCATTGATCtaattcttgtagatgcctgaacttgcaatcttgaatcttgcatgcaattcctggatttaggtttgctttaaggggttcagttattggatcatgcgatcccttaggaactttccatcaattttaaattttctttgatcca
>NC_038252.2|+|36309101-36309246|101-121
taagtccgagtccattgatcataagagtgtatatctggacatttaaatggtaatcttatgccgagagaacttttcagcatcttttgattaaatgttaccaTTTGAATGTCCAGATACGTACtcggatgcggacttacttggtaact
>NC_038252.2|+|36310077-36310207|21-40
attgtaagttcgtgatagtgGGTTAGCTCAAGGATCTCACatgatccaggtggaattgatcaggtggaatccttggatcatgtgatatccttgagctaatacactatcatgaaggcttctttaacatttcc
>NC_038252.2|+|36310077-36310207|83-103
attgtaagttcgtgatagtgggttagctcaaggatctcacatgatccaggtggaattgatcaggtggaatccttggatcatgTGATATCCTTGAGCTAATACActatcatgaaggcttctttaacatttcc
>NC_038252.2|+|36326155-36326322|118-138
ttgtgttcattagtaagtaagcaaatcattcatagggcatgtctcttttggcaggtaatggtgattactttggattaatttagagctaccaaaatatgtcttatatagtaatcaactTGCCAAAGGAGAGCTGCCCTGtgagtgtttgatttacacatttgtctcctt
>NC_038252.2|+|36332009-36332149|91-111
attcaaggtgaaaacttaagcaaatcagcaatagggcacctctctcctggcaggtatttttggagctaccaaaaatcaatgtcaataactTGCCAAAGGAGAGTTGCCCTGtggctggtttagcttaatctcatagaatgg
>NC_038252.2|+|4657562-4657749|26-46
gcaacacaaaggtggttgttatctaTGTAGGTTCCAGTGAGGGAAAtcaaagtgaagggtccataaacaatgaaagaagcttggtatgagagagtgggcaagagtggtgttagtacgaatcatttctacccttcactttcatttccttcactggcacccacataaataataacctttgtgttgtttct
>NC_038252.2|-|5362480-5362609|81-101
ataagtgaaatataattatttgatgttggcttggctcaatcaaattaaaatttttaaagattttgttaacttttttgatcTGATTGAGCCGTGCCAATATCatattcatctcttataaatgttcaaacta
>NC_038252.2|-|5754673-5754773|31-52
catcacttacaattccttaatccattagaaTAACAAGTGGGTTTGTTGACTGaaatagttgaaaaacctaatgttattacttatcattcttagatattttt
>NC_038252.2|+|6106203-6106416|163-184
tttaaatatcttgtataattaacaaaaattttatttttcttcttccggatcaagttgatccggatcttccggatcaacttgatccgtaagagacttccggattaagttgatccagaagttacggatcaagttaatccagaagagactttcggatcaactgatCCGGAAGAGGAAAATTAAGCAAggataattttgtcatttttttagaatgctg
>NC_038252.2|+|6589767-6589972|156-176
tcttataaatcttatatatattgttaattgcttttttctcttctagttatatggggttcgtgatcataatatgatgacaatcctaatgcataatattctttcgtattttatgcagagagagtgaaggatcaagcacatgcataagatagagcctgCTGACAGAAGATAGAGAGCATagctgaacatacccaacagggctttgtgta
>NC_038253.2|+|1001096-1001244|94-114
caaacttctaacgaatagcttgagaacttgagatattggtgcggttcaatcagaaggcagtgttttatgatccaaaaactctgtgttatttgaTTGAGCCGTGCCAATATCACAtgtaattcatctcgggctatgacattttttttctc
>NC_038253.2|+|13078232-13078451|31-52
attgtgacccagttgaattgtgttggcacaTGTTGAAGGTGTGTATGACAAGtatcatgtcatttaagtctttgacacgttccacaaacaaaggtgtcaatgtttcttgggaagcactgacatctttgtgaaacgtgttggcgtgtcagacacttatcagacacgacacttgtcatgcacgccttcgacacgtgttggactggacacctctcaagtgtca
>NC_038253.2|+|13399346-13399578|165-188
tcaaatttaaacgttgactattacaaaagaatattgattgtcatgtgtcacattctgattggatgataactgtcatgtgttaggttttgatttaatattgactctatggacgatgaaaatgtattgttgttgtcaacgttcaattagaacgtgacatgtgattgTCATCGTCCAATCAGAATGTGACAtgtgacagtcaacattcttttgtaacatttaacgtttaaatctgg
>NC_038253.2|-|13869966-13870125|101-121
gaggatatcaatgttcaattgggcgtattaactgagagtgtgagaggtgaaggaagctaatcttgaccattcaatcttaatagggattcggtgttcgtgaTTAGCTTCTTTCACCTTTCCCactttcacctaataggctctcccagattctatttactgt
>NC_038253.2|-|1393629-1393759|28-46
cgcaaaagattgtggtgcatgatctgaTATGAGAGAAAGCCATGACttacacacgcattgaaatctaagttaaatatgtgtgtaagtcatggcattatctcatatctaatcctgactttgcaatatctcat
>NC_038253.2|+|1489889-1490037|101-121
catttcgaatggaaacagtgctttgctattttcatttttaaaatagacattgggcttcttcttgttcctcttttttccttccaattccgatttggtcctaATGCCTATTTTAAAATGAAAAcaatgatacactgcttttgtttgaaact
>NC_038253.2|+|1489889-1490037|31-51
catttcgaatggaaacagtgctttgctattTTCATTTTTAAAATAGACATTgggcttcttcttgttcctcttttttccttccaattccgatttggtcctaatgcctattttaaaatgaaaacaatgatacactgcttttgtttgaaact
>NC_038253.2|+|23809592-23809689|28-48
gcaaaattgcttttatttatctgtgttTTAATGTGTTGTGTTTGTCGGaacccctgattacatttttgttaagcgcagcgagtttcaggactttgctg
>NC_038253.2|-|24210002-24210104|58-81
tccggaagtctcttacggatcaagttgatccggaagtctcttacggatcaagttgatCCGGAAGAGACTTACGGATCAACTtacagatcaagctgatccggaa
>NC_038253.2|-|26754783-26754933|100-123
tgtgaataacttggtgacgctaccttgagtgacttcacccattcaaacacgtttttccaaactagtcaaacgtgcatggatgactgcacttagttgaaaAATGTGTTGAACTGAGTGAAGACActcagtgtgacgccaccaagtcttttac
>NC_038253.2|-|34905027-34905180|27-48
ctttgggaatggtctttttcgtgatcTTCCACAGCTTTCTTGAACTGTgttgtgaggcttctctccaatgaaggtttataccctatgcaaaagaaattctatgagcacaattcaagatagctgtggaaaatcactgagatgatctggttcatca
>NC_038253.2|-|36300087-36300301|31-52
tatcctatggctaaagaattatagttatctTATGATTTTGTGGATCAAAGGAggtcattcgccaatctttatcctatggctaaagaattagagttatcctatggcagcagtgggggtaactctaattcctcaaccataggataaagattggagaatggcctcctttgatacacatgatcatatggagttggcatatgtcatatatgtatcaaaca
>NC_038253.2|+|37400412-37400541|24-44
gattccttctatttggacagaaaTTGACAGAAGAGAGTGAGCACaaagaggcacttgatataaatctatatcactgcttttgtgtgctcactactctttctgtcggttttcatgtaccagaaaattctcc
>NC_038253.2|-|4594137-4594306|31-51
aactcacaataagaggtagaaagtagagtgCAGCCAAGGATGACTTGCCGGagcaataagaataaacaataaaatgtatctatttataacattcttcttcttcttcttcttctttcacgccggcaagttgttcttggctacattttgttttcttcttctactgtgatgct
>NC_038253.2|-|4596477-4596636|110-130
ctagctgagggttaggttgaggatggaatgaagccaaggatgacttgccggagtcatattccatgtgatgatgaggctaaatgctttgatcgtgaaaattgagttaaccCGGCAAGTAATCTTTGGCTGCattttgctctcttcctgtaatatgagatga
>NC_038253.2|-|4596477-4596636|31-51
ctagctgagggttaggttgaggatggaatgAAGCCAAGGATGACTTGCCGGagtcatattccatgtgatgatgaggctaaatgctttgatcgtgaaaattgagttaacccggcaagtaatctttggctgcattttgctctcttcctgtaatatgagatga
>NC_038253.2|+|4629211-4629378|24-47
tccgctgttagtcattttttgttAAGTGATGACATGACAAGCGAAGTatcacgttatcaccctcttgtcatattatcacctttaatgacatacgtgtcaatgattgaacgtgatgatgtgatattctgtttgtcatgttatcacctaacggaaaacgactaacgacaa
>NC_038253.2|-|6362081-6362224|25-48
ataaaaaaaatgccggtataaaaaAAGTTGACGTACGTACGGATTGACaattcgtatggttcataaggatcagtaatccgtatggccatacagattgtcaatccgtacgtgtgtcatcttttttggcactcatctcatttttcg
>NC_038253.2|-|8456171-8456296|73-96
gaaagatgcaaaatacccttctggaaagactattctggattcaaattgttacttttagaatagatttttcgtAAGTGCAATACTGATCTTCGGAACcccctttctagaatatttaaaatacatttt
>NC_038253.2|+|8539946-8540083|92-112
agaacaagagagaggattctcctaatgctacaaaacaaacaacacaaacacagtcaagaagatgtattatgttttctttcttgactgtgttTGTGTTGTTTGTTTTGTAGCAttaggagaatcctctgtccacttata
>NC_038253.2|+|9806643-9806793|31-52
aagtagctgtttttgattcactgcatcttcTTAATCAAGGAAATCACGGTCGcgtgtgtgccggaaagaaagtggcctgtgatctccggtttctctttctcgaccgtgtttccttggttaacgatatgtgctggatcataggttatacgtt
>NC_038254.2|-|1370921-1371120|154-175
ctttgcacaccagcatattgctggtacacccagcataacatgtgtaattccaattttgaccttccataaagctgatacaaattgataatccgtaagctcaatacggattggccaatccattatcagctttacagaaaggcaaaagtggaattgCACTGTTGTGCTGGGTGTACCAgcaattgtgctggatgcacagagaa
>NC_038254.2|+|13941999-13942105|57-80
taattagggagaattttttttcttttcaccacttacattctaagacgagtttgttgAATCGACTTAGAATGTAGGATGGTggcatttgtgtaattacgtggaacgta
>NC_038254.2|+|18106311-18106589|27-50
catgcggctgttatgctcacggcttgAGAGAGTGCTTTGAAGAAAATGCCattctcgtctctaagtagagaatgcgtaaggttaataggggtgactcgtgtgcatccttttctcgcatacttgtccgaatctaggatattatagttagggctcgtgaatcagcacatgaggggatgcacgcgagagtcacccatcatcaccttgcacattctctacttgcaaatgagactgacattttcttcaaagcactctcccaagccatgagcataacagtcacac
>NC_038254.2|+|20522075-20522267|143-163
ttttatttttgatcattgacatttatttttagtccctaataaattaacaaattttttgtttgctccatgataaatatttcccatttgttattaacacagattaaaacaaaatttactaatttattagaaaacaaatgcaaaaTTTTCTAATTTATTAGGGACTaaaacaaaatatcaaggataaaaaataaaa
>NC_038254.2|+|20866936-20867074|90-109
aattcttgggtggaatggtttcagccgtggtatcaggtcctgcttcatcaagtggtcttgtgttcaaatccagcctcaagcacatggttAACCAGGCTCTGATACCATGgtgaatataattatcttccaagagttaatt
>NC_038254.2|+|29683340-29683610|31-51
ctcaagatatggtgtggactgctccgctcgCTACATGCTGCACTTGGATCCtcactaagtgaagaatcactccatttagagcatgctcgtcttggccgcatgcactgcaagatttctattatgcttgtggagcaaatcactgcatatactgttaaggaaaggagcgatggcaacatatactgttgccagccaatctcaagtcctgcttcacttcagttaggatccatgtgcagcatgtagtgagtggagtagtctaatacacacattgaga
>NC_038254.2|-|3030348-3030542|142-165
tttttcaaaaaaaaaaataatcatggaagtgtgatttcattatattttgtgttgaaaatcataacaacatcgtactttattgtgttgttttccaaaacaaagcaaaaaaactataatagaaatatgattctgttctgatctCAACCCTGAGAACAATGAAATCGTactttcattgtgtaaaaaaaaaaagcaagg
>NC_038254.2|+|4328986-4329255|224-245
ccatgacctttatcatcaattggttcgtcatggaagtgaatcgggtgactcttccgcgttgatcttatcggaaaaaacccaagtctcacgtctgccaaagataaagtatataagtgaggaataatcctaaaaactagtttttagagttgaattagatccaaattcagattctataacatctctcctccaccacctccttaagggtcatgtcaaatttttgagtTACCCGAATTTGCTTCCATGATgaatcaattgacgacaaacgtcgtg
>NC_038254.2|+|43609723-43609999|231-252
gaatattaactcatgttttactatggccctgtttgggtaaagttctcaataagcacttataggaaaagaaataacaagttaaaatgaattaagcttatcccacaagttaaattagcttttggaaaaaaatgaaaaaacttccataaattagcttatacataaactaattttaacttatgagggaagtttaaatcattttctatctattttcttcttttacaagtgctcatTGAGAACTTTATCCAAACAGAGcaatatccaaaatctaatgcgctct
>NC_038254.2|-|44049713-44049858|94-117
ttaagtgatggtgtaacatagagtgtcacgttatcatgtcttgtcattgacatctcattgtcatgtcatcaccttcaataacgtgacattgatATGTCACTGATTAGGCATGATGATgtgacactccgtctgtcacgtcattactt
>NC_038254.2|-|45950076-45950199|31-51
tggaagagtgagtattggtttaggatcaggTAATCTGCATCCTGAGGTTTAgaaacaatatgtttatcgggtctaatccttgggatgtagattaccacgtccttatgttatgaccaatatgaag
>NC_038254.2|-|45978410-45978608|149-169
agtttagagaaatatatacttgtattgtaactagtgcttgggatgcagattacctcttccttatcaccaacccaaaccagtttaatcaacttgataacttccattggttccaccacactttgaattagaacattgtgttatgaaggggTAATCTGCATCCTGAGGTTTAgagcaatacttttgttgtgtctaatccttg
>NC_038254.2|+|46969503-46969645|27-50
gaagaaggttcttccgcagttgaaaaTAACAACAGCGGAAGAACCTTCTTccgtgcgatctcacagaagaatcttgttctgtgcgaatccacggaagaaggttcttccgctattgttattttcaatggcagaagaaccttctt
>NC_038254.2|+|48796794-48797171|313-333
ccataagcatagcacatgttatgattggaaggtttatgttatatatctgaagtattgtcccaatgatcattaaagtataatggtcaaattgtgctctttggttaacaaagtctttcttgtgtaagaatttaatgttacaaggagttgttagataaccttaacaagttatttaacactaaactttgacagagaaaagattatgttcaccaaagaaacaagcttgtgatgtttctgatcttgaacattgtctttaccctttgatgatcattggtgtttctgatcttgaacattgtctttaccctttgatgatcaTTGGGACAATACTTTAGATATataacaaaaatcttctaacaatcataacatttgtcctgcttatgg
>NC_038254.2|+|49284467-49284633|34-53
attcctactttttcagtgtggaagaatttgtaaAGCTCAGGAGGGATAGCGCCatggaaggtctttctactaatttgctctatcatgggtgctttggtttcgatcgatcttctctagcgctacccatcctgagtttcatggtttcttcatacttttcatagcttcat
>NC_038254.2|-|5030073-5030214|28-48
cgctaagagagtacagaagaatctgtaAAGCTCAGGAGGGATAGCGCCacgacactcatgattttcacatcatagtgtatttggcgctatctatcctgagtttcacgggtttttcttactgtatatatcatcaaaggtgcaa
>NC_038254.2|+|51503585-51503775|81-102
acacttttatgggacgttgatcgtcatgtgtcacaattttattagaggttgacgttaattaagtgcatcaaattaacatcTAATAAAATCGTGACATGTAACaatcaacgtccaataaaaacacaacacttgacggtcaagataatcaattaacgtccaattttgagattagaaattgaaataacggaatt
>NC_038254.2|+|53500202-53500475|26-46
actgagctttgaatcctttggaactAATGGATATGAGCTGCATACAggacagaatggctgtgaggggtgctggatttgttttctgctatgaagcctccattggctaagatcattccccatgtatacactttcagactttctctgagagcttctctcccattctaacttagccatggaaggctccacactgtttaacctatctggcacccatcagagttattcactgatgtctgcagctcatatccaatagttcttgagatccaaagcttggtca
>NC_038254.2|+|56794124-56794258|31-52
agttcactctaccttccctgtcttgattccTAACTGAAAATTCTTAAAGTATtcccatcatcgaaatgaaatgaagattgggaatgctttaagaatttcagttatgcatcaatcatggcagttattgggtctaac
>NC_038254.2|+|56794124-56794258|86-106
agttcactctaccttccctgtcttgattcctaactgaaaattcttaaagtattcccatcatcgaaatgaaatgaagattgggaatGCTTTAAGAATTTCAGTTATGcatcaatcatggcagttattgggtctaac
>NC_038254.2|-|57416965-57417128|41-61
tacatcaaaatctcatgaggaggaggtgttggtgatgctgCTGACAGAAGATAGAGAGCACtgatgatgaaatgcatgaaagggaatggcatctcactcctttgtgctctctagtcttctgtcatcatccttctccctcccctctcttgccttgataattagca
>NC_038254.2|-|57427294-57427423|80-100
aacgggagattggagcaatcagaatttgtgggaatgggctgattgggaagtaatgagattgagcaatacatttaatttcTTCCCAATTCCGCCCATTCCTatgatttctgatgcttcttccctttccttt
>NC_038254.2|-|57427294-57427423|24-46
aacgggagattggagcaatcagaATTTGTGGGAATGGGCTGATTGGgaagtaatgagattgagcaatacatttaatttcttcccaattccgcccattcctatgatttctgatgcttcttccctttccttt
>NC_038254.2|-|57598818-57598947|80-101
ttaattaatatatcaaaagaagtcttcgtgttccctcaaaggcttccagtattcattcatacctaactagttgcttgaaTGCTGGATGTCTTTGAAGGAATttgaaagcttacttctacgcttaatcata
>NC_038254.2|+|57600881-57601023|25-44
atttgaaaggagaaagtcttcagtAACCCTCAAAGGCTTCCTAGactccatgttacggtcaaatcaattaatcgttgattaggaataattaagagtttcggaagtaactttgggggttaactggaggctttatacctgtcttc
>NC_038254.2|-|57630131-57630321|82-103
gttaaatagagaatgctttttagtggcctcaaaggcttccactactgcatgtttctgtggtttaatatcctgaaacaagtgGTAGTGGATGCCTAGAGGTCCAttaaaagcaatgctcatgtttttatcctctgaaatttctacaatatattttgtagccaaatactgtgactgtagctatttaatttgaa
>NC_038255.2|+|1817230-1817356|29-48
ccttgtttctttgagcatcctcatcaatAAGAGAATTGTAAGTCACTGtattaattaggaactgttgattagatgcatgatacagtgacttacaattctcttattaatgatttgtgcaaatcggaaa
>NC_038255.2|+|1930769-1930948|31-51
gaaaatacaataaaggggctgagagagtctTGTCGCAGGATAGAGGGCACTgggtatggcatgatgatgcatgcaaaaatatattatgtgtgctgaaatcataattaagcatgtatttataaatatagctagtgtccctgtcttgcgacaagattctctgcaacctctatcattgcaatt
>NC_038255.2|+|1949867-1950019|31-52
aaatgttgatagaagaaaggtttagggactCCTGTCGTAGGAGAGATGACGCcttctgttaggtaattaatatgttgcaaagccaacttgaattagcagtagctgtcatctttcctcggctgaagccccttcacagatttctgttcaattcct
>NC_038255.2|+|28433813-28433980|115-138
tctagttaatacatgaattttttagtcaccgaagtttatattttaattctcaaactatctctactgttaaatttttttaactaacggagttaaaaaaatttaacggcagagactTTTTGGGAATTAAAATGTAAACTTaagggattaacaaattcacttattaaactt
>NC_038255.2|+|28434526-28434693|115-138
tgtagttaatacatgaattttttagtcaccgaagtttatattttaattctcaaactatctctactgttaaatttttttaactaatggagttaaaaaaatttaacggcagagactTTTTGGGAATTAAAATGTAAACTTaagggattaacaaattcacttattaaactt
>NC_038255.2|+|28435238-28435405|115-138
tgtagttaatacatgaattttttagtcaccgaagtttatattttaattctcaaactatctctactgttaaatttgtttaactaatggagttaaaaaaatttaacggcagagactTTTTGGGAATTAAAATGTAAACTTaagggattaacaaattcacttattaaactt
>NC_038255.2|+|34483619-34483909|240-261
cttgtctgagtgcttgaagctctctatggaaatgaaacgctcgctcacaaccaaagttgttacaagacctatttctcttgctcgtgtcaaccagtttggttaatcaaataaccttgttatggaatgtgttagagtatccaaaatgatcagatactccaacccattatgtagcaaggttatttgctttgattaaccaaaccggtttacacaagcaagagaaatagaccatgtaacaacttTGATTGTGGGAGAGCATTTCATttccatagagtgcttcaagcactcagacaa
>NC_038255.2|-|35075236-35075398|110-133
ttttactttttaactaaaagttaggtttgagtattttcgaacttacatgtatgttattatagaaagtatcaagcaatataaaacaattgaaaaatctgatattttctacGACATACATGTGAGTTCGGATGTAcccgaacctaactctggatacataactgat
>NC_038255.2|-|35479935-35480041|27-50
acaaaattgtctttgtttggttttctTCTTACAGATCAAGTTGATTCGGAagagacttccggatcgacttgattcgtaagaggaaaaataaaatttttattaattat
>NC_038255.2|+|4415543-4415658|67-88
tcaaaaaaaaaaattggcgtgcgtacggatcaacaatccgtatgaaccatatggattggcaatccgTATGGTCATACGGATTGTTGATccgtacgtgtcattttttttttttgcac
>NC_038255.2|-|44432324-44432453|31-51
gattctgtgacactcttccttctttggtgaCTTGTTTGTGGTGATGTCTAGgcctcttagccttgagagaaaggaaaggaacttgggaacttatccacagcaaattatgtatgcagggatttctcgctgc
>NC_038255.2|+|44432375-44432510|88-106
cctttcctttctctcaaggctaagaggcctagacatcaccacaaacaagtcaccaaagaaggaagagtgtcacagaatccgggtgatCTTGTTTGTGGTGATGTCTagaccttcctagacttgtcttttgtcggag
>NC_038255.2|-|49528960-49529114|36-59
gtccataagtccaaatttaaacattgactgtcacgTGTCACATCCTGGTTGGACATGAAaagatgcgtccaagaatccattataacatttttctattcattgtccgatcagaacatgacatgtgaccgtcaatgtacctatagcaacttgcatct
>NC_038255.2|+|50190945-50191134|28-51
aaagaaaacatcttatatgagagtgagAGAATTAAATTTGGACCGTATAACcaaacatggagggttaagatttaacgttaaaaagtcacatgactttttaagtggttacatgacattaaatcttgatcgttcatgtttggttatacggtccagatttaatcttgttactcatttaaaataccttactctc
>NC_038255.2|+|50321442-50321587|31-54
atatcatggttgatctttcatgttaccgcaTCGACTGAGAACAACATAATTCATgaactcttattaattattttatttattggaattatcgtctcattatgagtgtttttagatcacgaggtaaaaattgctgagtttggagagac
>NC_038255.2|+|7560605-7560751|31-52
tgttaacaacggcatactaacatcggttttTCTGAAACCGATGTTAACTACTccatagtaacatcggttattaaaataaccgatgttaatatcgactagttaacatcggtttcggtaaaaccgatgttaattaagtctacttattta
>NC_038255.2|+|771328-771509|31-51
tctaaataaaattatgcagctatttcctttTACTTGGTGAATTGTTGGATCactctgtgtcaaccaaccatattggatttggagcttcatgcagaagacaaaagagatgcaagccagaggaaatatagaatgatccaacatttcactatgtaaaaggattgcgctaaagtatataaaattgc
>NC_038255.2|-|8862195-8862352|47-66
agagagaatgaatgaagaggtgaacaatatcttgaacagtttgttgACAGAAGATAGAGAGCACAGgtgatcatacccaaaaaagcttttgtgtgtgagcagttttgtgctctctatcttctgtcaatgtacttctcaccaactagctagttagagtt
>NC_038255.2|-|9710442-9710631|140-160
taattttttttatcctcgacacttatttttaacccctaataaattagcaaattttgtgtttgctccatgataaatatttcccattttttaatagaaactcaaataaaatttgttaatttattaggaagcaaacacaaaaTTTTCTAATTTATTAGGGACTaaaacaaaatatcaaggataaaaaataaaa
>NC_038256.2|-|156591-156780|124-145
tgattcacttgggtgttggtggaagatcaagatgggttacacttccgagtcacattttcacatagaaaagccaccgaacaggaacttgttatataataccagctcgctttggaagtctttttcTCTGCGAAAATGTGATTTCGGAactgtacctgagctttctttctgggttctaagcatcgaaaacatg
>NC_038256.2|-|223193-223302|66-86
aagttttctgttggtttctatgcgtttgtaaatcatgactttctcttgtatctcatctgagtataTGAGAGAAAGCCATGACTTACacacgcatatgaaacaaagtgcag
>NC_038256.2|-|25037223-25037358|31-54
attttgactttcaacatcagttgtaaatatAATCGATGTAGAAAAGTGATTGGTgacattgattataaccagaatcaatgtagaaaattatttttctacatcaattttaattataattgatgtcaagaatcaaaat
>NC_038256.2|+|32147458-32147654|151-172
tttaattattttcatttaatgcatttaaagtatttaaatcgttgcattaataaaaatgtcctaaaatcaataaaaattgtctcattaatcaaaattcttggtcaactaaagaaaaataaataaatttattgatttgaggacattttcattCATGCGATGATTTAAATACTTTaaatgcattaaatgaaaataattaa
>NC_038256.2|+|33973634-33973857|174-194
tgtgggcttattatttggtcaaagcttatatacagttccttaggttcttttggtgctcttcttcatcaattagaatcgaagtttcaccttgataatctcttaataaaggtttgcattaaagatcaacataaattaccgagttgaaattccaattttgattgaagaatagcaccAAAAGCACTTAAGGAACGGTAtctaagtttcgtccttattgttttcagtta
>NC_038256.2|+|36741621-36741788|31-50
gtccgagtcggtgaaaaatgactgaaactcAGCTGCTGACTCGTTGGCTCgagagttcaccattaagatagattgatgttcggcactcacgccatgtaattaaggtggtgtgcttctgatccaacgatgcgggagctgcattcagtcgtgactgtcacgtcttggact
>NC_038256.2|+|36741621-36741788|120-139
gtccgagtcggtgaaaaatgactgaaactcagctgctgactcgttggctcgagagttcaccattaagatagattgatgttcggcactcacgccatgtaattaaggtggtgtgcttctgaTCCAACGATGCGGGAGCTGCattcagtcgtgactgtcacgtcttggact
>NC_038256.2|-|37537116-37537393|232-253
tgattggatgtcactccttgaggcttgcagcagttatgacaacaattgtggggttttgtgttgcaatcatgactatttaagcttttggcttaggttccatttttgctcttggttcaaaggtggaaaaattggttttgcccataaaaatgtttatttacaccttggaaccaggggtgaaattgacacatcggcaaaaaaattaaatttgcatgattgcaatgtgaaatcccaCGATTGCTGTCATAACTGCTGCaaggcttgaggacggacatccaatt
>NC_038256.2|-|39331793-39331943|31-51
aaaactgttttagtgagcaaatcagcaataGGGCTCCTCTCTCCTGGCATGcagacagacattattttggtagttacctaccaaaagttggtattaacaacatgccaagggagagttgccctgtggctgctttagcttaatctcatgcatt
>NC_038256.2|-|39754500-39754681|34-55
atgaacaacaacaaccttattgttggtggagagTTCCAAAGGGATCGCATTGATCtaattcttgatcttcctgcatgcatttgcttgcagttctgcttttgagccatattttaccggttcactgacttggatcatgcgatcccttaggaattctccatcgcctttaaaattttctccatcca
>NC_038256.2|-|41723274-41723442|117-139
caaatgaatattgactgtcacgtgtcacgttcttattgaatgatgactattacgtgtcatgttctgatcgaccaatgacaacaacaataattcgacatccaatcagaacatgacacGTGACAGTCATCATTTAATAAGAacgtgacatatgacaatcaacaatcaacat
>NC_038256.2|-|41976689-41976818|27-47
tttgtatatagtcgttgtttgcaggtGCAGCAGCATCAAGATTCACAcacagattccacctccttgggggagtgtttaggtgctgagaatcttgatgatgctgcatcagcaatagacgattcacgggctt
>NC_038256.2|-|44079656-44079870|170-193
taacttttgataggaatgtccgtttgaggcccataatatgttaaaatgctcaaaattaaatgaggaatcccctaacaaatatccaaaggggatttagtcaactcatttttccaaaaataggatttaagatttttgccaggggattcctcatttaatttcgaacattttgACATATTATGGGTCTCAGACGGACattcttatcaaaagttacaacc
>NC_038256.2|+|45833055-45833172|28-49
tcttcattgtcgtgcacctgcagcagtTGAAGCTGCCAGCATGATCTGAgtttaccttctattggtaagaacagatcatgtggctgcttcacctgttgaatggaagcatatagaaacc
>NC_038256.2|+|45833055-45833172|28-48
tcttcattgtcgtgcacctgcagcagtTGAAGCTGCCAGCATGATCTGagtttaccttctattggtaagaacagatcatgtggctgcttcacctgttgaatggaagcatatagaaacc
>NC_038256.2|-|46855106-46855254|30-50
catattcatgattggtggttaggtcctgtTGGAGAAGCAGGGCACGTGCAactcagttctagttctagctctattatagctgctctagtttatctgattttgcacgtgctccccttctccaacacgattttcctacctcattttgtttg
>NC_038256.2|+|46910154-46910344|81-101
ccttaccattccttccgttccgacgacgaccgccgcgttcatgtccatttcccacaaccttaaaaccggcggcatcttggTGTCCCCTTCTCTGCACCACCcttcctcaagatggtgcatagaaggggacaccatgatgccgagaagggtaaataatgtcccacaaccttaaaattatattcccgttgcta
>NC_038256.2|+|47087502-47087672|115-136
tctgattctgctcaaactcaaagttgtctgggttgaggtaaagtgttgcttcgtctaagtaattaatgttgccttcattcaattcaatttgagttacgctacgtgcattacactCAGAGGAAGCAGCACTTGTACCtcaactaattaacttaactcttgatgaggaaatca
>NC_038256.2|-|47492601-47492780|132-150
cattaatatgtttttttatatgtaaattattcatatgttattattattattgtcactatcatcatcacctttattactatcaccatcaccatcattgtctctatcaatgatagtggccatgatcaataatgATAATAAAAATAATAATGAtactaatggtgatagaagagacattggtgg
>NC_038256.2|-|5349837-5349956|67-90
ttatttccagtttcagatttggtcccatgtaatttaattcataaatttggtctccctacaaaatagAAGGACCAAATTTATGAATTAAATtactggggatcaaatctgaaactgaatgat
>NW_024464719.1|+|7103-7196|24-44
ccttcactggaagtggcgtcatcCAAACCTCCGTAGCCTGTATCaaacgatccactcctactcaggttcacatcaaagttattgtcgtttgaat
