# Supplementary material for: AmiR-P3: An AI-based microRNA prediction pipeline in plants
Source: PLoS One. 2024 Aug 1;19(8):e0308016. doi: 10.1371/journal.pone.0308016 (PMC11293646; doi:10.1371/journal.pone.0308016)
Supplement: S1 File — The compiled positive and negative datasets employed to train and test the implemented classification model. (ZIP) [file pone.0308016.s004.zip › S1_File/G.raimondii/G.ra_Positive.txt]

>NC_026929.1|+|10368577-10368983|31-54
atatgcattggagtggtaaaagtaccatggAGGCCCCTGTATTGAGAGTCGGATtgcttattgccccttctactcaaaaaatgggcaaattagttcctgtacgtaaggtcaaagagcaagctagtctttctgttaaaaattacatccagttttacagttaaaaactggtccctatatgtcagcgtaaagtatacgtggtatgccaaatgtaacagtttagttattttgtcagccatatcaatttttaacaatagaaatgaaagaaatttttaacagaaagaaccaattttctctttgatctcacttaaaaggattgatttagctattttttaagtaaagagggcaaaatgcaatctgactcttagtacatgggtctccatgatacttttacccctttggagtttgtt
>NC_026929.1|-|10542417-10542557|31-54
tttttaataagagaatgataaattagatttTTTCTCCTGATTTTTAGCATTTTTagttaaatttaaatttttgtcaagaggaaaaagctaaaaattaggagaaaaagaatccaatctgtcattcttttattgtaaaggaaa
>NC_026929.1|-|11357040-11357258|169-189
aataagtaaactagtctctatatgctagaccaaagagtaaatcatttatttctattaaaaatttcatctatttatactattaaaacttggcatggttgacaaaatatgtacctcttgttgacttataaaaatcagtttttaacaatagaaatgaatatattttataatAGAATGACTGGTTTACTCTTTgatctaacatgcaatgagtaatttgcttat
>NC_026929.1|+|11683015-11683342|31-54
cgggcacgacaacgggtttttttcatcagaAGAGGATGCTTTATAAAACTCATAcacaagcacgaggaagaaaaatgcagtggcatttcaatataatcaagtaattcattttacccatctccaccaaagacggtgaccccgttactataaccttcaatagaattagggtgtaacaagttttagtaacaaggttattgcctttagttgagatcgataaaacgaattacttgattatactggaagacccctgtgatttttttccttgaactcgtgtatgatttttataaagcatgctcatctgacgaggaaaaactcattttcgtgcccg
>NC_026929.1|+|3316083-3316467|31-54
tattaattgtaagtataaatagatatacagTTGATGGTGGTAAGAAATGTGCATaataaaattaaaatgtataattaaattaaaacaaaattttagttgagtgataaatttaaaggatttttaatgcaattgacatgtgttcaaatctcactatagtcattttataatttctctaatcgaattgttgtctgattaacttaatcagagattttattagtagtataaaaaacaataaagagatttgaacctacacccatcacattgctaaaaacattatatttaccacttaaccaaacatttattttgattttttatacatttttattttattatgaatattttattatctccatcaattatatttaaaccctagattgagttgtca
>NC_026929.1|-|3731704-3732005|31-51
tttcaaatgttttatttcttttcctttcctTTTTCAACTCTGCCAAGCAATggaggtaaaaataaaaattactttttctttcaatttttccatctctcctaccaagcacacctatggaaagaaaaaaaatatattttccctcattctatttttctgccccttcaattttccatctttagaagaatggaaaacattatttttctttccataggtgtccttgccaggagagatgaaaaaatggattctatccattgcttggtagagttgaaaactgaaaggaaagataataaaacatttaaaaa
>NC_026929.1|-|40460029-40460142|31-54
aatataaaatttatgaataaaatcatatttTTTCTCCTGATTTTTAGCATTTTTagaaggaaaaagctaaaaattaggaggaaaaatttgatttgtcattctcttattagaaag
>NC_026929.1|-|45746028-45746267|187-210
aacaaataaccctcaaaacataaacacaaaattctctcaatgtattatgagttctaatctaattggtgtattttctaaggttataaaagagcctatttataggctaaattcatatgtcaaataataataaaattttagcctctaaataggctcttttacaacattagaaaatacactcattagattAGAACTCATAACACATTTAGATAAttttgtgtttatattttgagggttctttgt
>NC_026929.1|+|47791963-47792107|92-115
taaaaaattaatatataaataaaaggaacacttgttacatcgttaacccacttgtggaaactctacaaggctatggagttttttagactccACAAGCGAGTTAAGGATGTGACAAgtgtcctataaggtatatttttataaaaaa
>NC_026929.1|-|5174479-5174768|240-260
attttgccccctttactcaaaaaatgggcaaattagtccctgtacgttagatcaaatagcaagtttgtcatattgttaataattctattcttttttattgttaaaaactagtcctgtatgttagcattaggtacttgtgacacaccacgtgtaattgtttggttatttcatcagtcaggctggtttttaacagttggaatggacagaaattttattagaagggaccagtttactctttgATTTAATGTATAGGGACTAATttgtccatttttttgggtaaaggggagcag
>NC_026929.1|-|52608256-52608422|117-137
tggattacattttaaatgccaacttggatgtcctacatggcaatccaaattaaaattatttaattaaaaactattttcatcccaacaactggatattgaaattggcagttaaaaccAATTTGGACTGTCACGTAGGActaccgttagggaggtaacggagcttaatg
>NC_026929.1|+|5373762-5373914|100-123
gacactgataaccaatagtatggtgacatgttactagcctaacattttgacacgtggaaaaaagttaaaatatttataaaatatttataaaaatattctATGTGTCAAAATGTGAGGCTGTCAcgtgtcacaatgcttggtcatcaatgccat
>NC_026929.1|+|614793-614972|31-51
atattaaatgaaagagtaaactagttatttTTGTTAAAAGTTTCATCCATTtgtactattaacattggcttaactgataaaataatcagataattatatttacgtataaaaactaatttttaacaataaaaatagatgaaatttttaacaaaatgaccgatttttaacagagactaaaag
>NC_026929.1|-|6205251-6205503|31-54
agtcatccaactatggttttgtcactcgacTATGAAAAGTTACAAAATGGTCATccaattatgattttttttctttttttgtcatccaactattcaattttgtctttttgagtcactcaactatcttgaatttttgagtgtttccatttttacgttaattagctgttgaccaaaaaaagaaaaaaaagtcatagttggatggccaatttgtaacttttcatagttgaatgattaaaacaaaaaaaaatcgtag
>NC_026929.1|+|7355125-7355479|31-54
tcccacattggagtgtgaactagctaattgTTTCCATATTAGGGTTTGAACTTTcttttggcccaaattagtcattgaattaggcaatttttcccatattgagacttgaacgagataattgttcccatattggagtttgcacttttttttgtctaaattagttcttgaacttggtaattgttcccatgttagggcctaaattttagaattttcaaagaaacatgattaattaacttagacaaaaaaaaactagccccaacaaagaacaattgttaagttcaaagactaatttggattaaaaaaaactcaaactctaatgtgtaaacaattatcaagttcaagaactaacgtgaat
>NC_026929.1|+|7969927-7970194|31-54
cttgaatttgataattgttcccgtgtcaggTTTGAACTTGGCAACTTTTTTCACattgagacctaaacttttttttatccaagttagaccctaaacttggtaattattcccacattaagcttgaacttacaattgttctcacattggggtttgaatttgagggttttcaagggctaatttagataaaaaaagatttcatgtcccaatgtgagaacatttgtcaagtttagtgcctaactttgacaacaaaaaaaaaaagctcaagccc
>NC_026929.1|-|9134336-9134558|31-54
gaggccttagtttaaaaaatagcaaactagTTCTTATATGTTAGATCAAAGAGCatactgctcctattaaaaatgatatccatttctacgttaaaaatcgggcttttatgtcagcgtggaattttaacaatagaaatggaggaaacctttaacagaaatgaccggtttgctctttaatctaactatagggactaatttgactaatttttagtaaaggggtaaa
>NC_026929.1|+|9278740-9279010|219-241
tcttttattgaaaaatggacgaattattctttatatgttagattaaaaagtaaattagttcttctgttaaaagttttatctatttttactactaaaaactaatccacgtatgtcagaatgaggtaaatgtggcatgtcatgtgtaactatttggttgttctattgtcctgccaattttaacagtaaaaatggatgaaatttttaacaaaaaggactggTTTACTCTTTGATCTAACGTACAaatactaattaatttatccattttttagta
>NC_026930.1|-|14450216-14450441|176-196
aatttattttgatgttatgaatatggggcacttctaacatgagcttcactgaaaaaagcttatgaaaagcttttaccaaaatatctaacgatattggtaaatccttagaaatattggtaaagccaatattggtaaatcgttagaaatattagtaaaagctttttctaagccatttTTAGTGGAGCTCATGCTAGAAtttcccatgaatatttaatagtttgctata
>NC_026930.1|+|17985916-17986212|245-267
cttttatgttcttttgacttaccttttttttttccattctcttctatttccccctttgttttcctcctttcttcatttcttttaatgtaaattttctatgtttcctatttgttaaaactagtccacgagctcgcctcactcaaaaaaattaaattgttcaaaaacataaaagtatagggactagttttaacaaatgaaaaacatagaaaaactacgttaaaagaaatggggaacggaggaaaacAGAGGGAGAAGCAGAAGAGAATAaaaaaaaaggaaagttaaagaaaacataaa
>NC_026930.1|-|211460-211725|213-236
ttgatacttattgagggggctgactttctatcaggaaaagtatttgaagtgtcatttgttgagcagtcaaatggatattcgaataaaggtggtgtgtctggggtgattatgttcggttttatctttgggttgtctctctactctaaagagagatcaaaggggttaaaaccgagtataatacctttgtctgagagttcggtcgattgctcgatAGACGACACTTCAAAGATTTCTCCcaagagagttaatccccctcaacaataccc
>NC_026930.1|-|21452495-21452782|31-54
tttgttaaatcacttaaaatggacggaaaaTTAACGTTTGTTAACTTTGTTGATttaatacatgaattgtctcatagatgccacatcaataattaatttttttaattaaaaaattaaaaatttatttaaaaaaattgttaaaattgttaaaaagtataaaattataaaaaaatatttttaatttttttaaaattaattaattactaacgtgataatccacatatatgtcaccttaacaaagttaagaaacgttaactttttttatctattttaaaaaatttaataaat
>NC_026930.1|-|22248698-22249115|365-388
ttaaaagtttgttaaaattacaattgattaatttttggtgtttatgagattaaatgatgatttggtaatctttattgttaattaggattattttgtacaggaattttggttagttttgaacctagggcctaatttgaaattatgtaaaaatttagcatattaattgtgaagaattcgaatggtaaaggctgctttggggtgttattgaatttagttggaagtattagaggttaaaagtgaaaatttaaaatattttggtgttaaggactaaattgaataaagtgtaaaattgtaaaaaatgaaatttaaggggcatatgcatagaaataaacttaataatgtatttgaattgaataaattgaatTTAATTATTATATAGATCAAGGATtgaacggtacggaggaaaattgggaaaaag
>NC_026930.1|-|23366302-23366491|31-51
tctattttcctacctttttcatgtcttttaACATATTAAGAAGTCGAATTGacaatgaagaaagaagtaggaagccgaaaagccatcattgcctataatcaaaacccataaacccgtaccatgattctttcttcactgccaattcgacttcctgatatgttaaaagaaatggagaaggtaggaaaacaga
>NC_026930.1|+|31172735-31172976|189-212
tcatatcactatgtttatttgtaatggaagacttgtttaattctacttatgtttaacaactcttttaagtgacaaatatgaaagttgtttttgtctaattttttttatatttttcaaatgattaaatataaaagtcagtttcattactaaaatctggttagtatatattggaagcttaaaagagttgtTAAACATAAGTAGAATTAAACAAGtcttccattacaaataaacatagtgatatg
>NC_026930.1|-|31172736-31172977|189-212
tcatatcactatgtttatttgtaatggaagacttgtttaattctacttatgtttaacaactcttttaagcttccaatatatactaaccagattttagtaatgaaactgacttttatatttaatcatttgaaaaatataaaaaaaattagacaaaaacaactttcatatttgtcacttaaaagagttgtTAAACATAAGTAGAATTAAACAAGtcttccattacaaataaacatagtgatatg
>NC_026930.1|-|36389027-36389293|214-237
aagaggaaaagggcctaagttttggcattgcatacctgctattatgatccattaattctggatatcccgtcttcaagctcccctgcatatttggtatcagaacatgtgcaaaaaagatttcctttaaatcttaacagatttaaaaagaaaatctaggagttgatggctctgataccaaatatgcaggggagcttgaagacgggatatccagaaTTAATGGATCATAACAGCAGGTATgttatgccaaaacttaggccattttcctct
>NC_026930.1|+|42701781-42701949|116-139
ccatgtcatctttatccctgtccaatgtaagaatgacaaatcagatttttcttttgatttttagctttttttctcttgaaaaaaaattcaaatccaactaaaattgtagaaaatcAGGAGGAAATCTGATTTGTCATTCtcacattgaaaagggacaaagatgatgtgg
>NC_026930.1|-|46579947-46580127|31-54
gtaggggaaaaaaatctgcccaaggtgcgtTTTTAGTGATGTGGCAGAAAGATGcactgaaagcgcgccttgttggacgcgttttcacctgatgaaaacccgtccaacaaggcgcgttttcaatgcgtctttctgccatatcattgaaaacgcgtgcctagtggggcaatttccccttcct
>NC_026930.1|-|49368607-49368801|145-165
gaattaatagagagaaactagaggttgtttataaacctaatttgtttggagttccaacttctaactcattttcagccttgtttctttcgaatatagttgttttctacctaaaccacgcaagcaattgaaagaattaggttgaaaATGAGCTAGAAGTTGGAACTCtaaaaaccaaaggttatgaaaaacctcgtg
>NC_026930.1|+|50912369-50912528|107-130
acattattcttatctttttctaataggaaaatgacaaatctgatttttcctcccgatttttagtatttctaattgaatttgaaaaaataggaaaaagttgaaaatcAGGAGAAAAAAATCTGATTTGTCAttcttctattagaaagaaatagggatgacg
>NC_026930.1|+|51421236-51421371|83-106
aaaatataaaagttagatgatttggtattatgatattgtgccacatcatcacttaaaagtttaaaattttatataaattttcAGGTGATGATGTGGTACAATCTCAaagtgtcacattcaatgttttattaatcaa
>NC_026930.1|-|53874713-53875004|239-262
aagggctcactggtataatcaacttattctttttcttcatcaaagtagtattcttaacctcattatccaaaatttgtgtcagagatgggggcaagaagactttcacaacaacgagttctttaatcacaacaacctctgccgccccgagtcgatttttagctttcctctatcgtatttgtcactacctctaaaagttttcttgcccccacatttgacacatattttgaataatgaggttAAGGATACTACTTTGATGGAGAAAaagaataagttgattatacaagtgagccca
>NC_026930.1|+|55818470-55818635|31-51
ttccttgataaaatgatgaagcgaaagggtTGATGGGAATGTTGTTTGGCTcgaggtcatttagggttcgtctaatatctacatgtgcatacatacatagccctatatgatgtcggaccaggcttcattcccatcaaccaaacacttcccctcgtctcatctgatc
>NC_026930.1|-|5712419-5712614|31-51
cggcgtttctagtataagcgccgctaaaggCCATGATCTTTAGCGGCGTTTgcgttaaaagcgtcactaaagaccatcatctttagcggcgtttgtagtagaagcgctgctaaaggtcatgatatctagcgacgtttgtggcaaaagtgccgctaaagaccatgatctttagcggcgttgtcaatagcggcatttt
>NC_026930.1|-|60344570-60344766|31-54
taaacattttttttaaaaaaggcacatggtAATTTTTTAAGGTTGTTTGTGGAAtaaaatttttttactaccaatgtaccaaatagtaaccctaaaataaaatatgagttagtatttggtacactgacagtgcatttttttattccgcaagcagcctcaaaaacttgccacgtgtctctctttttttaaaagagaaa
>NC_026930.1|+|60358227-60358514|236-258
tttgctccctttactcaaaaaatgggcaaattagttcctgtatgttagattaaagagtaaactacattctgttaaaatttttatccatttctacaatttgttaaaaactagcatggctaatggaataaccggatagttatacgtggcgtactacttgcacctcatgctaacgtatagggaccaaattttaacagtaaaagtggatggaatttttaataaaaggacgagtttgctcTTTGATCTAATGTATGGAGACTAgtttgcctattttttgagtagagggggcaa
>NC_026930.1|+|61887407-61887590|134-154
tagagcaaattggtcatttctattaaaaatttcatccatttgtattgttaaaaactggtctggctgacagaataaccaaatagagacatgtaatgtgctatgtatacctcacactgacgtacatggatcaattTTTAACCGTAGAAATGGATGAaatttttaatagaaggactagtttgctctt
>NC_026930.1|-|7413236-7413377|31-51
taaataggtcaatcatttaggtatggaaagTAGTGAGGATGGGAAATTTGTtgatccaaatgattggtttaggaaattaatcatttgatttacaaatttttcatcttcactcgtttcctgctaataagattaggccaggaaa
>NC_026931.1|+|1634784-1635125|289-312
catccgtttgaagttaatgtaatctttaataagttggtattatccttggttagagttttatctctctgattgcctaaggcgataagtttgcagaataagggcacctcatcgagattggaccatacatgttgcacctaccatagtaaagtttgaaccttgtcaaaatgtctatatttcctttgataggtgattgtgtgccacacatggtccgatattgacaaggtgctcttgctctatgaacccatcgccttaggtatttggactctccttaaagttgggaaacgaaaaCCTGACTAGAGACAATACCAACCTattgaggatcagttaacttaggacaaacta
>NC_026931.1|+|18899122-18899362|191-211
tgtttcttttactcaaaaaaatgagcatgttagatcaaaaagtaaattgatccttttgttcaaaattttatcaattcctatttgttaaaaactgatccatgcatgtaagcataaggtacacgtggcttgattattatgtcaaccatacccatttttaaccgtgaaaatgaattaatttttaatagaaatgACCGATTTGCTCTTTGATCTAatgtatataaactaaattgttcattttttt
>NC_026931.1|+|19591384-19591490|31-51
gacgtttgtagtagaagcgccgctaaaggcCGTGATCTTTAGCGGCGTTTGtgtaaaagcgccgctaaaggtcatgacttttagcggcgttttaggtaaaagcgccg
>NC_026931.1|+|28533639-28533825|137-157
taacgatcagggtctttagcggcgttttctggagaagcgccgctaaagatcattatcgttagcggcgtttgttttgtaagtgccgctaaagaccatgacctttagcggtgtttgtcataaaagtgtcgttaaagagCGTGATCTTTAGCGGCGTTTGtgggaaaagcgccgctgaagaccatgacct
>NC_026931.1|+|304584-304731|31-51
aacatgatacttttggggtgagatcatgtcCATTACTTTTTCATTCATTAAtttctaattatataagcattaacattcaaatgtgtaatattgaatagtaatggatacaaaagtaatggaggggaaccaaataagcacagactccccg
>NC_026931.1|+|35987152-35987317|113-136
cacgtcatccttatcccttttcaatagaagaatgataaatcagattttttcttctgatttttagctttttcctcctaaaaaaaatcaaatccaactaaaaatactaaaactcAAGAGAAAAAATCGGATTTATCATtctcttattgaaaatggataaggatgatgt
>NC_026931.1|-|36657926-36658064|89-109
agaccatggtctatagtggcgttttttggataagcgccgctaaagatcatggtctatagcggcgttgtaaagaaaacgccgctaaagcTCGTGATCTTTAGCGGTGTTTattatagaaagcgccacgaaagttaccgac
>NC_026931.1|+|36809893-36810206|31-54
agcattagcggcgctttatcaaaaacgccgCTAAAGATCTGAGCATTAGTGGCGctttctcaaaaaatgccgcaaaagatctgagcattagcggcgctttttttaaaaacgccgctaaagatctgaaaggtacaaaacgatgtcgttggacttagactttttgcggcgttttttcgaaaaacgccgctaatgctaatttttagcggcgctttcctagaaacaccgctaacgctcgatctttagcggcgttttacgtaaaacgccgctattgctcgatttttagtggcgttttttatccaaacgccgctaaaagt
>NC_026931.1|-|37019394-37019873|427-450
acatatgggaaaagattgtatgaaacaaagacgccacattatcttgtatcccttaccaattatttaatgccatttcaacatctttttctatgtcattgacacatcattttggtgatttttttaacctgaaccctaaactatggatcctgaaccttgaaccctaaaccatggaccctggacctagggaccctgtaccttggacccaaggtttagggtcgaggttgagattagggttcaaaatccaaagtttagggtttagcatccaaggttcaaggtttggggtccaaggtcgaaggtttaagattcagggtccagggttcaaggtctagagttcaaggtctaggatcgatgtttcaagttaaaaattaccaaaatgatgtgtcaatgacatggaaaaagatgttgaaatggcattaaataattggtAAGGGATACAGGATGATGTGGCATtaaataattatatgaaatagagatgtcaca
>NC_026931.1|+|39386053-39386446|31-54
gattttgtttccaaaaccaacattttatgcAGGGAAATTGATTCAAGTGAGCATtgctttaaaaacattgttttacatttgtttagtatataaattgatcatttttttttctggtttatttatctttctttctcataaaacttaatatctatgtatgtattttattgtagcatttggtgttataagtatgtatgatgagagcctaggctgatcaatgccactgcgaaaaaaccctgcatgcatttgagcaacgtgaaagaaagacaaaataaacccaaaaaaaataagcaatttatatactaaacaaatgtaaaacaatgtttttaaagcacatcaaatatgctcacttgaatcagtttccctgcaaaagatgttggctttggcaacaaaatcc
>NC_026931.1|-|44555118-44555283|41-61
ccttaattcaagatgcagttcagtattccggtgtcttggaTCGGACTGGATTTGTTGACAAatgcatttttgaagcagataacaaatctaaaaatgcttttccagtcaacaaataccagtttgagctgagattgggctgagattcacaaatcccttcctcactcaa
>NC_026931.1|+|45620676-45620917|192-212
tcctataagagtgtttatttgagaaaatgaatggatgttgctgctgtaaaataaaaagatttctggaatctgttaatgataagagcatcagcatcatgaattgatcaggatacgatgaataatttatctcctctgtaacggtatacgatgaataatttagtttgatggtttttgtgcatgaaatctttttaTTTTACAGCAGCTACATCCATtcatgataagagcccatcttgaaattatct
>NC_026931.1|-|5461706-5461954|31-54
tttaacaatacaaacttacctggactaaatTGTAGTAATTGTAGAAGTTCAGGGactattctgctatttttccttttccacgagtatctacaagatcttgatataaaatatgaaattgctcatttattagcatatatttcatttccaatccattttacaattaataccctttcattttttaaatttacataattaccccaaacttttacaatttttgcaatttaatcccttaattagttaatctttcaa
>NC_026931.1|+|9712198-9712454|31-54
gaatagaaaatttaaccttttttaaaacttTGTTGACGTTGCATACATGTGGATagcatgtcaatatttacttaatttttaaaattttaaaattaaaaaaattataaaaactttttaaaaattaaaaaacattaaaattttaaaaaatatattttaaaaattttaaaaagtaaattaaattttgacatgtcatctaggtggcaatccatgtatatgccacgtcagcaaagtaaacgaacattaacttttccatcaat
>NC_026931.1|+|9831760-9831952|143-163
gtgctagagggaaaatgttccacgtaggacgtgttttcagtgcattatcagaaaaaagcactgaaagtacctctagttggacacattttcaactaacatggcacgaaaacacgttcaactggattcgctttcagtgctttttTCTGACAGTGCACTGAAAACGcgtcctacgtggagcgttttccctctaaca
>NC_026932.1|+|11590601-11590939|31-54
tcttttgatagagagttgggctggagctgcTGGGCTTCTTGCAAGATGAAGGTAatctaggggatgtaggagcttgtgttttggaatgttctccgattcttaaatgagcaaagggtgttatgtaatggtgaagacaagtaaataatttagtatgtcggaggctgaaagccactttgttctccaagtggcataggagaacaatcaatataccattgcaatacaccttttgccaacttaagcatcggagagcgtcttggagtaaaagctccaatgccgccctatgtcacctacatcttgcaggaagccctgcagctccagttcaactcacaagcccaacca
>NC_026932.1|-|12069761-12069940|31-50
taaaattgtgatttcatattatctcttcatTTTCCAATAGAAGAATGACAaatcgaatttttcttcctaatttttagcagtgttacaggagaaaaaaaagttgaaaattatgaggaaaaaatccaatttgtcattcttctattgaaaatgaatagggataggtgaaatcacagtgacttt
>NC_026932.1|-|15549421-15549570|100-120
tctgattattaaaatactaaatgtgacattctaatattgtaccacatcatttcttgaaaatttatatcataaaaatttatataatttttaatttttaagTAATGATGTGGCACAATATTAaaatgtcgcatttatatttttcaaggaagt
>NC_026932.1|+|19643895-19644108|31-54
ttttggcaatttgtttattgtgctttttttAGATGATGAGAAAGGAAAGTCAAGatgaatgaacaagtttgatttttatttgattggtttgttatgttcatgttagtctggtaaaaagtcttaaactaggtctgaggatttaatctgtgcttcttctttgttggaattttctttttttttatttggaaattatttgtttggttgttgagaaagg
>NC_026932.1|-|2016201-2016444|31-54
tgttttctttattattttttatcactctacTATGAAAAGTTATAAAATGGTCATccaattatttaattttatcttttggtcatccaattgtcttgaaatttttggtgttttcatttttactttagtcagctaatgatcaaaaagacaaaattaaataattaggtaatcattttgtaatttttcattgttggataatcaaaaaagaaaaaaagaacataggtgaatgattactaatgtagtttac
>NC_026932.1|-|33302457-33302776|267-290
tagcccttcagatttacatattctatcagtttggtcctcaaacttcctaaccaaagcttttagcttttaaaatagaggcatttcacatctattaattgttttatttatagttgaaattatctaattcggtacataacccttttttatatttttaataaattagtgctagaaattaactaaacaccattaaaaaataattgaaaataaaattttaaatatataatatataatatatgtggaatgtgtctgttttaaaagctgaaagcTTTGATTAGGAAGTTTGAGGATCAaactgatagaatttgtaaatgtgaagggct
>NC_026932.1|+|33504188-33504428|31-54
atatgatgaaattttgtcccaaatggaggtTGAAATTTGTAGAGAGATAACGCTccaagcaggatccactgtcagcaagagtactaaaagcacgtccaactggaagagcatccaactaacatggcaccgaaaatgtttcgagttgaacttgctttcagtactcttgctgacagtgcgtcctacttggaatgttatctctctacaaatttcaacctcccactagctggggaaaattttcaaa
>NC_026932.1|-|34280587-34281006|368-390
gacactctaactttataaaaaaaatcaatttagccattcatttaaactttcttctattttagctattaaacttgtattatttgtcaaatcacctaaaaatagatgaaaaagttaacattgttgatgtgacatacatgtgaattgctacgtggatgccatgtcaacaattaattagtttttaaattttaaaaaaattcaaaataatatataaaaattattttaaaaattataaaatgtatttttaaattttaaaaataattagttaattgcaaacgtggtgtatactgcgtcaacaaagttaacaaacattaacttctagctattttgggtgatttgacaagcaatgcaagtttatgagctaaaagagACGAAAAATTAAATGGAGGGCTAaaatatattttttaagttaaatggccaaaa
>NC_026932.1|+|4325725-4326142|368-388
atattaatttagatgttaaatgtcatcacaaatatgatctgaacatattaaaaacacgttgatcaaattgtaaatatatttatacttatggtgtagaaagtgcacatttatctttaacatgtaccttgtggaggtttctattattaaacaaccatggggttgtttttttcccaccagccaagacgaagggtttaatagtttttaggttatgaaatctgacaatttgatcctaaattaaattgaagtagaattgaaatatttggggaaaaagtcaaaccagtcatacaatgaataatttaagagtgttttttttatgtgaaattgttaattttttaaaggtttttattattttattattaaatttattATATGTTCTGATTATATCTGTtctttttgatataatgtctagaactatcca
>NC_026932.1|-|43300190-43300337|88-108
agctaagagatgtttggggatgtacatgcaacccttttttactctcttccaaaggcttcaagctgctatatgaaaacaatcatagttCGAAGTCTTGGAAGAGAGTAAagaaaagttgtcatgattttacacgtccatcaccttatat
>NC_026932.1|-|47305039-47305284|31-54
agtgtcatatattcagtgttttaataaccgAACCGATGGTTGAACATGTTAGACcactagttctcgattcaaccagttcgatcgattcgactgtgggaccaagtaaaattggttttttattttttatttttttagatttttgtgaacttttaattattgttggtttgacaatcgaatcgaccgaactggtggtctaacctgtttaaccataggttcgattattaaaacaatgaatatgacactcta
>NC_026932.1|-|49758928-49759367|387-410
atttcgttcgttgggtggccgactagattcccaacaaccaaaggtattgttctcatgtcaggggtttgtccctagcctccgtagagagtcgtgcacagttcatggaggggacacctcagttggtggtacatgcaatacttgggagaggtgttagcatagagcgtgtgaataattattcaacaacctaaagtggtaccatggttgtaggtaagggtcttataagcctcaggttggttgtttgagtcaccccgctattaggttgctcaataattattcacaccatatactaacacctctcttgagtcttgtaggtaccaccaattgaggcactccctctatgaatcgtacattgttctccgcagaggctagggacgaaacccaaacatGGGGACAATACCTTCGATTGTTGGagggtccagttggttgcccaatagacaata
>NC_026932.1|-|57593978-57594151|122-144
ggaaataagttgaaacgcgtccaactggatgagctttttgctgacatgtcaatgaaagtgcatccagttggacgtattttctttggaattttcagaaacgcttccagttgaacgcgcttttCCTGACATGTCAGTAGAAAGCTCatctagttagacacactttcatacactcag
>NC_026932.1|-|60386862-60387239|31-50
gggtaaaagtatcatggaggctcctgtactAGAAGTCGAATTGCATTTTGccccctttactcaaaaattgagcaaattagtccttgtatgttagatcaaggaggaaatcggccctttggttaaaaattctatccatttctactattaaaaaatagtccctatacatcagcatgaggtatacgtggcataccacgtggcactgtctggttattgcgttagccacacctgtttttaacagtataactggatgaaatttttaatagaaaggacaaatttgctcgttgatttgatgtacagggattaatttatccatttcttgaatagaggcaaaatgtaatttgatttctagtacaagggcttccatggtacttttatccc
>NC_026932.1|-|60486628-60486936|256-279
gagagaggagggatttattttatttttttgtacgattaacattttaatgattcaaccgccatattttacattccatccatatagatcatgcatgtaaaactttaaatatttttttaattatttattttatgtaaaaaactattaattgtttaataaatattaatatactctttttaatattgaaatgataaagatatcaaatcggtccaaaaattgcatgggtgacaagtacaattatattgaaaaattcagcgaTTGGATTGTTAAAAGGTTAATTGTaaaaaaaaatgaaaggatgtaaccggtaaa
>NC_026932.1|-|60907323-60907521|149-169
agagcaaactggtcatttctgtcaaaaatttctttcacttctattataaaaaactggtttggttgacggaatagtcatataccacgtgtacctcatgttaatgtacaaagactattttttaacaatagaaattgatgaaatttttaatAGAATGACCGGTTTGCTCTTTtgatctaacgtacatgaactaatttgtcca
>NC_026932.1|+|61154802-61154986|132-155
aaagagtaaagtggtccttctgttaaaagtttcatccatttgtactgttaagaactggcttggttgatagtttaatcagataacgacatatggtatgccaggtgtaactcatgttgacatataaaaactagCTTTTAACAGTAGAATTTGATGGAatttttaacagaaggatcagtttgctctaa
>NC_026932.1|-|61702548-61703043|443-466
tccctatatgtcaaaaaaaggtatacatggcatgctatgtgtaactgttttgttattttatcagtcacaccaaattttaatattagaaatggatgggacttttaatagaaataaccagtttactctttaatccaatgtatagagactaatttatttattttttgagtaaacgaggtaaaatgaaatttggctcctaatacaaggacttccatgcatgctttttttttttttttaccttcaataatgacaatttaatattccttaagaaaagtttggtaaaaatatcatgaaggtctttgcaatagatgtcaaattgcattttgccccttctactaaaaaatgagtaaatttgtccctgtacattagattaaatagtaaaatggtcttttatgttaaaagtttcatccaattctactattaaaaattggcatggctgttagaaTAACTAAATAGTGACACGTGGCATggcatgtgtacctcgtgttaacgtacatgg
>NC_026932.1|-|704502-704652|101-121
tagatcaaagagtcttttctattaaaaattccatccaattctactattaaaagttggcttgactgacgaataacaagacagttacacatggggaccaattTTTAACCGTAGAAATGGATGAaatttttagcaaaatgactagtttgctatt
>NC_026932.1|+|721184-721456|31-54
ccactactcaaaaaattgggcaaattagtcTTTATACATTAGATCAAAGAGCAAattaatcctgttaaaaattctatccatgtatacggttaaaaacaggttactatatctcagcatgagtacacggaacataccacatgtcattatatgattattctgtcagccatttcagtttctaacagtacaaaaggatgaaatttttaacagaaatgatcaatttgctctttagtctagcatatagggatcaatttgtccaattttttgagtagaggg
>NC_026932.1|-|7480854-7481110|205-227
gtcaatcctatgtggcagtccaaatgagttttaaatgcctacttgaatgtcaaattgggacgagaataagtttttaattaaataattttaattaattgaaaattttaaattaattacaccttgaactagaaaagaaaaccatttgtctcctttttcttttagttttcttttccattttgattgaaaaaattattttcatcctagTTGGACATCCAAGTTAGCATTTAtaactcatttggactgccacgtaagattgt
>NC_026932.1|-|755190-755426|29-52
ttcggtccctaaggcaaattttttttttTTTTTACTTTGGGACACTGATGGCtaggaccttaaaaaaattaaatacactggtgccaaccaacaatgttccaaaattaaaaaaaaaatacattgggagccgaaaattatacttggtgctggccatgtaaaaaaattttaaatacactaataccggccattagtgtcccaaagtaaaaaaaaatgtcttgggaaccgaaaattgtacct
>NC_026933.1|+|10474052-10474266|31-54
acatttagcgttgatttcccacaaatgacgCTATAGAACATGACCTTTAGCAGCatgttttgtaaaaagcactgctaaagaacatgacctttaggggagcagtactttccccacagacgccactaaagaacatgacatttagcgacgcttttaccaaaaccgccgctaaaggtcatgttctttagcggcatttttagtaaaagcaccgctaaaaa
>NC_026933.1|-|11144807-11144970|111-134
cataatcattatccctttccaataagagaatgataaatcagatttttcttcttgattttcagccttttcctccagaaaaaatttaaatcaaattaaaagcacaaaaaatcAGGAGAAAAAAATCTGATTTGTCAttctcccattagaaatagataaagatgacg
>NC_026933.1|-|144556-144688|80-103
aaatataaaaagtttgataacgtgacacttcgagattatgttagatcattactttaaaattaaaagatatataaattttAAGGTGATGACCTGCTACAATTTTagagtgtcatatacagtattttaataacca
>NC_026933.1|+|14682917-14683098|129-152
aaacacaagggccttccagtataatcaagtaattcgttttgtccatttcaatcgaaggcagtgaccctattactaaaacatgttatactccaattctgtcacaggttatagtaatgggctcatcgtttTCGGTGGAGATGGATAAAATGAATgacttgattatactcactagatttttcttt
>NC_026933.1|+|15218834-15219013|31-54
taaatattgtagagagaaaatgcaccaagcAGGATGCACTGTCAGCAAAAGTATtgaaagcgtgtctaggtggaagcaccttcagttgacatggcactgaaaacgcttccagacggatgcgcttttagtacttttgctgatgtgcgtcctgtttggagtgttttctctttacaaatttca
>NC_026933.1|-|15853733-15854184|31-53
attcaattgattttttaatcatgttcaaccAGTTCATACTAGTTCGTGGGTCAattagatttttacctctcactgaattgataacttattttgttcttaatccaatcagtccaaccagtttagataacattgaattttgatcttttttatatttttaaaatattttttcaaagaagtctttatttttggattttaaaatgttcttttttttcatatttttacgtttaaaaaatatttttaaacatatttgtgtttaaaataagaaaaatgataatttttaattttaaaaaattacgtatttttaaagggtataaaccaaattgacaaaaaattgtaaatgttaagaactaaaatagtttaaaagttttaaaatcggttgacacgcgaattaaaatgaactgatctgactgaactaaaaaataagttgaattaacaattgaaccgatttttat
>NC_026933.1|-|18432887-18433276|337-360
tttatattataatattatatagattaaaatatgccataagtccttatacacttcataaacttggaatttagtcctatacttttatttctaggaatttaattcatctacctttcaaatttcaaatttcaagtattttgttaaatttaggttcattacaacatcattttttagttacattgctaccaagttagcacttttattatttcaaaaggccacaccaataaatttaacaaaaaaaatttacaattttaataattagatttgaattttgaaatttgaaaagtatagggtctaaattcctgggaataaaaatatatggactaaattacaaatcatGAAGAGTATAGGGACTTATGGCATaatttaacatattatataagtttatttttt
>NC_026933.1|-|19980262-19980580|31-54
tttgaaaaagacaagtatacttaaacaaaaATACTACACTAAGGGCACTAGATCccaacagtctcacacatgcattgatgaagtagatgagccatagttcacattaccatactctctatatgtttccccattctcttagccaccagagtcttggtaaaacaaatatacaaggttatcctcagatgtagttttgactacatccactattctatcaatttctatcgtctctcttatgacactttctattaatgtgttgtgtcttcatgtggtttctttggtgtttagctatttttgcattgtcacaatgttataaattttt
>NC_026933.1|+|22159898-22160041|92-114
ttgccccctctactaagaaaaatgagcaaattagtctttgtacattagatgaaagcgcaaatttgtccttttctgttaaaagtttcatttaTTTGATCTAACGTACAGAGACTAgtttgcccattttttgaggagaggcaaaat
>NC_026933.1|+|3507079-3507251|31-52
tgatgcctgaatttggctctaaggttcacaTTGGTACCTGAACTTGACGTCTcggttcaaattggcttttaagtccaaattagtactagagttagatgaggtatttgaaccaattttaactatgaagtcaagtttggtactaatttgaaccaatatgacaagttcaaatgcct
>NC_026933.1|-|374253-374638|31-54
tagtcattttagtcactaagccattaattgCCATTAACGGTGTAACAGTAAGCTgatatggcacgttaaatcataattttaaacaaaaatttaggttaaattatacaagtggtccccatattttttttcgttttaagcaattttttatgttcttttaacttcttttttctttattctcttctgcttctccttttatttcccttctttctccatcttttttaacttcaaagaaaaaaaattaaattgctcaaaacaaaaaaaaaaatatagggatcaattgcataatttaacctaaaattttcattggaaataatgatttaacgtgccacatcagcttaccattacaccattaatgacaattaacactcaattactaaaatgttaca
>NC_026933.1|-|39574039-39574307|216-239
cttttttttctttattttccatactcttctgcttctccctttgttttcctcccttcttcatttcttttaatgtagtttttctatgtttttcatttgttaaaactagttcacaaggttgcgtcactcgaaaaaattaaattgttcaaaaaataaaagtatagggactagttttaacaaatggcaaacttagaaaattgcgttaaaagaaatagagaATGGAGGAAAACAGAGGGAGAAGCagaagagcatagaaaataaagaaaaaaaaa
>NC_026933.1|+|40491835-40491993|106-129
atttgagagacagtcatcggaggttttagactccacaaacagagttaaggaattgacaagtgtcaaaatatttaaatatatatattttaaaaaaaaacacatgtcAATTTTTTAAGGTTGTTTGTGGAAtaagaaaatcacactactaatgtactaagt
>NC_026933.1|+|42120790-42121027|31-51
aaaatgggcgatcactatttatttgctcctTTTGTACGTGGCGGGAGATATtggagggaaaaccattttcttacaaacgtatctcttagatattagaaaaataaaagaccgaatttaaagataagattattagaaactggtggatttgggccgaagtaaaaaatgctaatattttttttccctccaatatctcccgccatatacataaggagcaaataaatagtgaaagtagtaagag
>NC_026933.1|+|4343437-4343659|170-193
ttttagaaaattttaatttagatattaacgtttgaatccatttctattttggtcgcccattgttaaattgataacaaagagcctttttctaatgggtacaataacacatttaaaacatacgtgatcaaaacagttaaaaaagacttttcgttatcaatttaatggcaagTGATCAAAACAGGAACGAATTCAAacgctaatatctaaattgaaaatttataaa
>NC_026933.1|-|49774416-49774641|31-54
atgatgtgaaatttctcaattagtgagggtTGAAATTTGTAGAGACAAAACGCTccaagtatgacgcacttcagcagaggtactgaaagtgctcccagctgagttagcattgaaaacgctttcaactggacacgctctcaatacttctgatgacagtgcctcttgcttggagcattttgtctctgcaaatttcaaccccccactatccaaggatttttttttcagg
>NC_026933.1|+|52808224-52808584|31-50
tataaaattttaaaagaataaatatcaattATACATGAACTTCGATTTAAtatgcaattttgtacatgaactttgattttggacaattttataaatggcattttgatttgatctaattctcaaaaattattaacatagttattgatatagaatcattttatttttatatattgcatacacaaataattatatttatccaatataaaaataatttgattatttatttctttagatgtacatgatttaatcaaaattaaagtttcatgtatataattgcattaaatcaaagttcatggatcaaaatgcacattaaatcaaaattcatgtataattttgagatttatcattttcttaaaataat
>NC_026933.1|+|54903370-54903550|31-54
ccggtgttgaagattggagaacaaaactgtTTGGATTTTGATTCATAGATTCGTgatgttcaaactatcattttaattatatttaatttggtgaattatttttattacgttattaaaagttatttattaatttgtgtaaattataatccaagttaaaaatatatatagatggttagaacat
>NC_026933.1|-|56870451-56870870|370-390
attgatccctaaatgtcaaaatgttttaattacatctcaaattatcgatgttaaatcaattagatccttctatcattgaaaccgttaatttttttcattaaatgacatgtacaatcttatatgacataatttaaaatgaaaattttaaaacggtgcataccttttaaaattaaaacctaaaaataaaataaaaccgaaaaaaaaagtgaatgataatttctgtaaaagcttcgaaaaccttaaaccaagatgtttacatcatttatttttctttagaagtttcattttaaattatgtcctataagatctgatgtctcatttaacatttaaattaatgattttagtaacgaaagtaccttattgatacaaCATCGATAGTTTGAGGATGTAatgagtatgttttaaagtttgaggaccaat
>NC_026933.1|+|59328435-59328653|31-54
tcactcaatttagagttcgagagataagttATGACTGTTTTAATGAAGATTGCGcgagtaaaatttcgagacgagattattacaaaaattatgagttttaagcttctaattcgagttcaagaaactcataattttcgtaataatcccgtccagaaattttactcgcgcaatcttcactaaaatggtcataacttaaaaaaatttctactaatcaatatt
>NC_026933.1|-|59731043-59731250|31-51
acgttagataaaaaagtatgttagttctttTTGTTAAAAGTTTCATCCATTtttttagttaaaaaatagtaactgtatgttgacataaagtacacataacgtaataggtgtcactatttagctattctataaaccatatcgatttttaagggtaaaaataaatgaaattttcaacaaaaaagatcagtttgatctttgatataatata
>NC_026933.1|-|62497746-62497928|130-153
aaatattacgttttagttacttaaattatcgttttattacgaagtggtcattcaactattaagctgcgttagctccctaacggcagtcttacgtagtagtccaaataggttttaacggaatttaacagtAGAGTGACTACTTCGTAACAAAACaataatatacgtaagtgactaaaatataaa
>NC_026933.1|+|63155038-63155226|31-51
tctattttcttaccttctccatatcttttaACATATTAAGAAGTCGAATTGacagtggagaaagaagtatgaagtcgaaagccatcattgtctataatcaaaacccataaacccgtaccatgattctttcttcattgccaattcgacttcctgatatgttaaaaggaatggagaaggtagaaaaacaga
>NC_026933.1|+|63182447-63182630|31-53
tttttagatcccaaaattcaaactcaattgTTAATACTGTTAAATTTGTTGGTgttgcattttcaaaaaaaaaagtccacttggtagcaaagtaactaaaaaaatggcattgcaatgaaattgaatttgacaaaaataatattaatagtgttaacagttggacctgaactttgaaacctgaaaa
>NC_026933.1|-|7167332-7167473|31-51
gtcaggggacgtgtcagcaaaacgcgtcccTGGGGGCGCGCTTTGCTTACGtcgacacaaagcgcgcttacgaggacgcgcttttctgccacgtaggcaaagcgcgcccctagggacgcatttttgccgtttctccatcgtt
>NC_026934.1|-|21468785-21468925|25-45
cgaggaggcaattggtgattgttgTTGACAGAAGATAGAGAGCACagatgatggtgtgcaattaggagtcttgaagcaatgcatcccactcctttgtgctctttatgcttctgtcatcaccttcaagccactcttaccttt
>NC_026934.1|-|2333225-2333383|31-51
tcgatgccaacttttcaccttaaggagttgATTTTGGAAGAATTTCAGCTGgttgtgccaccaatggtagaacagctgcgggttttattggtacgttggtgactcaaccggttggaactcttccaaaatcaactccgggctaacaagtttgccttagct
>NC_026934.1|+|2568444-2568633|140-160
gaatgcattggttcctctactattacatgaatcaatttagtccttttactattaaaagtaatcaaacaaggcaaattggaatatagaacattccaaattttttctacagtacagtttggatttatttgattccttttaaTAGTATAAGGACTAAATTGGTctatctctataatacagggacctctcaagt
>NC_026934.1|-|32090132-32090566|385-405
tataaaccctcattgtttattattttctttttattccccttcaacaccaaaaatagagaggcctcttaccaattagtccaaaaagttttttctactaaaaagtatttttgtaaaatagccgattccaattgaaaataaattttatttatttttcaaaaaaaaaaatttgtcgttcaaattatgtctaacatagcagttaatgatattcatagtagttttcttttgctcacattatatttggaaacaataaatttaactaaaaattataatttatacataataaaatttttctagagcttttatatttataattttataccatgtacgtaaatcaaattaataataaaattataattataaaagttttagaaaaacctttctattTTTGGTGTTGAAGGGGAATAAaaggaaataataagcaaggaggtttatgaa
>NC_026934.1|+|32137915-32138190|223-246
tattaaaaaagccattttaccgttaaagttaactgttaaagttgattgcctctaattttttttagttaaagtcatcatgtgtcataacctcggagtgatatgtggcaaaaaaattataaaaactattaaaaatcataaaaattattaaaatttagtaaaaaatataaaaaatttaaaatttattaaaaattagaaaaaaaatgtaaaaacagtaaaaaaattAGGGACAATTAACTTTAACGGTCAaatgttaaagttaacggtaaaaaaactttt
>NC_026934.1|-|33149626-33149835|31-51
tgtcatccagggagccggcgaacccctcaaTGGTGGAAGTATTGTGCCCGGggtgtttatgctaggttttagccccgggttttatcttttggttccaaggagagcccaacgggttcccagagtttggggagcgcctcaccatcaagcatagagataccccaagcacaatacctccaccgttgaagggttcaccaactccccgggcaacac
>NC_026934.1|+|35610886-35611006|69-91
cttttcttttttgtctctgtgctgctactgtttctgtcctttcgttctttctattttgcaggtggcgaTGGAGTCAACGGTGGGACGGAGAccctcgcttttgtcattttggtgcaagggc
>NC_026934.1|+|35895559-35895695|84-107
ctagaaggctgccgaacccttggggatttgcctaaggccgcatcggaggacaactagaaattgaaaggccctttttttcattgTTGAACTTTGACCGGATCTAGGGAttttgacctcagattcgaattccccagaag
>NC_026934.1|-|37108579-37108779|31-51
acaaattttcattggaccttaaagccttgcTTGGTATGGAGGATGGAAAAGagtgaagatggaaaatttattaatcaaaaggccaagattcacaatcactttcctactttgtaacttaaccattagattgacaaattttctatcctacctcttttccatccttcgtaccaaacaaagcttaagtgatataataagttcaat
>NC_026934.1|-|40100431-40100551|31-54
gttacggtgaaaaaacctaaaagtccttttAGGGCGACAACGGTTACTGTGATTaaagaactcattaataactacaattgttgtcgccctgactcgagttttagctttctctccaccgcaa
>NC_026934.1|-|46011876-46012163|235-258
ccattacctccatattggcaatcttatatgtcagtccaaatgagttttaaatgccaacttaaatgtccaattgagatgagaataagtttttaattaaataaaattaattaaataaaaattttaaattaattacattttgaaatgaaaaaaaaatttgtttgtctcttttttcttttagttttctttttcattttgattgaaaaattattctcatcccaattggacaacgaagttGGCATTTAAAACACATTTGGACTGctacgtaggattgttgttagggaggtaacg
>NC_026934.1|-|47374999-47375296|31-54
tgtcaaatcacactgaaatagatggataagTTAACATTTGTTAACTTTGCTGACgtggcatctacgtggattgtcttgttaatgtcacatcaacagataattaattttttaaattttaaaaaaattcaaaaaatttattaaaattatttaaaaattaaataaaatgttttttaatatttttaatttttttaaaattaattaattgcttacatggcatacatgtggactgccacatgaatgctacatcaacaaggtaacagatgttaatttatctattttaaggtgatttgacaaaaaa
>NC_026934.1|+|49675631-49675872|189-212
tactcaaaaaatggacaaattagtcctctacattagatcaaagactaaattggtcatatctgtaaaaaatttcatccaattgtactgttaaaaacttgtgtggctaacagaaataaccaattagtgacatatggcttgccacatgtaccttaaaaataaatgaaattttaagcaaaaggaccactggaCTAGTTTGCTCTTTGATCTAATGTacaaggatcactttgcccattttctgagta
>NC_026934.1|-|6562289-6562429|31-52
gtaaaaagaaatcatgggttcaggtggggtTCTGTCGCAGGGGAGATGGCTGgtccattcatgcctatgctatgccaattatgtatgcatcagccatctcaccgcgccagaactccatccaatccatccatttgagcaagt
>NC_026934.1|-|7407029-7407141|31-54
cgacgacatgtttttcgaaaagcactacctTGTGACATCGTCAAATTCGGCCATaatgtctaggttgggtttggggtgttacaataaaaaaattagaataacataataatatc
>NC_026934.1|+|911355-911790|31-51
aggcgacccaaaacttatctgattttcgagTTGGTGATCATAAGTACATAAcaatctagtccccctattaggtctaaggagggtcataaagtggcgttctttagagccatcacttcgtatttatacagcttgttgaatacgcagcgaccaccgaaacatgacattaactttgccacgtgtacaggtggatcaagcctatctacatttgaccatttgtgctcctcggttatttgaatcatcaaaacaagggaaagaaaaacttctttaaaatagggggttttagaaaccctaaacttataaatttaacttttctacaagtaggctcgattgaggctttcttcaaggtaaatcttgttaacttcctcgtctcaggttttagctttgttatgtacttatgataactaacccagaaactagataaggtccaaatcgccta
>NC_026935.1|+|13744364-13744596|31-54
gagctcgtacgaaccaagagaaggccatggTCTTAGTTGGCATATACTCAAGGAgcacgcagaagggagacaagcaacccagagtgaagcatgtgtccagcatgcctgaagtccgctcagaatgtcagtcctaagaaaaatgggtcaagtcatgaaaagtggtctcccttctgcgagctcattgagtatatgcgaactgagaccgcggtcttccttttgttcgtgcgaactct
>NC_026935.1|+|20243016-20243257|189-212
ttgactaccttcttttctttgtaatggaagacttgtttaattctacttatgtttaacaactcttttaagcttccaatatatactaatcagattttagtaatgaaactgacttttatatttaatcatttgaaaaatataaaaaaatttagacaaaaacaactttcatatttgtcacttaaaagaattgtTAAACATAAGTAGAATTAAACAAGtcttccattacaaataaacatagtgatatg
>NC_026935.1|-|20243017-20243258|189-212
tcatatcactatgtttatttgtaatggaagacttgtttaattctacttatgtttaacaattcttttaagtgacaaatatgaaagttgtttttgtctaaatttttttatatttttcaaatgattaaatataaaagtcagtttcattactaaaatctgattagtatatattggaagcttaaaagagttgtTAAACATAAGTAGAATTAAACAAGtcttccattacaaagaaaagaaggtagtca
>NC_026935.1|-|23636470-23636867|345-368
ctgtgaattaaatttgctaaatctttatgggataatcttaaaattatacattaactttattttactgtgtaattttatacatgaaattttaatttgatttcattttcacaatttattaacacgattattgatataacatcattttatgtttatatatttcatgcacaaataactatatttatacaataaaaaaggtaatgtgatgtatttattttttaaaatgtgtatataattgaatcaatattaaagttttatgtatatatatttgaaccaaagtcaaagtttcatatatataactacaccaaatcaaaattaatgtataaaattacacattgaattaaaatTCATGTATAATTTTGAGATTTGTCtcatttttatatacatttgtttttattttt
>NC_026935.1|+|25000303-25000721|31-54
ataaaatgtattcaattaaattaagaataaATATTAAAACTATACATGAACTTTgatccactgtgcaatctcatacattaactttaaatttgtgtgattttatatatgaaattttgttttgattcaattttcataaatcataaatcataaacagcattgtcaaattagcatcattttacatgcatgtattgcatacacaaacaattatattattcaatataaaaacaaatgtatgtatttttttctttaaatatgtacaatagaatgcaaatcaaagttttatgtatacatataattctcaatttaaatttcacgtgtataattgcaccaaatcaaagttcatgtatcaaattacacattagaccaaagtttatgtataaatttgatatttatcccaataaatcatttaaaataattga
>NC_026935.1|+|26992795-26993100|31-54
gtcaaatcacccccaaaatggatagaaaagTTAACGTTTGTTAACTTTGTTGATgtagaatatatgtggattgtcaagtaatcatttaattaattttttaaaattaaaaaatattaaaatatttttttataatttctataattatttttaatttttaaaaatattatatatatttttgatttttttaaaatctaaaaatttaattaaatattgatgtgtcatccacttggcaatccatgtgtatgcaacatcaacaaagttagaaaaatgttaactttttcattcatttaaggtgatttgaccaaa
>NC_026935.1|+|44961550-44961688|31-54
tgatagtggggattgaaaatggctccaagcAGGATGCACTGTCAGCAAAAGTATtgaaaaagctcctagctggatgcccttttcagtagtgttggtgacagtgcatcctacttggggtatttttccctacaaatttcaa
>NC_026935.1|-|50017649-50017894|31-53
ctttaattgaaaaaaaaaaccctgagggtcGTTAACTTTAACGGTCAACGGTTaaagagttttttattcaatttataattttttatgatttttataaaaaaaattctaatttttaatattttttgccacatatcacgccgtggttgtgacacggggtgactttgattgaaaaaaattaagggtagttaactttaacaattaactgttaaagttaatgatcaaaaagcttttttgatacattttaca
>NC_026935.1|-|51635032-51635293|22-44
tattgtcctatttatgggttgAGGAGGAGTTATGGATAGTTTTAggcatcgtgtaaaaaaatataataattaggataaaattataaaattaaatagatttaagttaaattattaattttaaaaatatcaaaataattacaaaaccattctattttttttatttgaacgtctagttcaattgtgaaaatatctgaaagtttctaagttgatacaatgcttagaactatccataaccctttctaacccttaaatatgaggataa
>NC_026935.1|+|55185822-55185984|110-133
atttcatgtcatccatatctttttctaataggacaaatcagatttttcctcttgatttcagcattttcctcctggcaaaatttaaatccaactgaaaatgctaaaattcAGGAGGAATAAGTCTGATTTGTCAttctcttattagaaagtgatataaatgacg
>NC_026935.1|-|57294580-57294762|133-153
aagtgcaactggtcatttctattaaaaatttaatctatttctattgttaaaaattgacgtggttaatagaataatcaaacaattacacgtgttgtgttacatgtacctcattatgatgtatagggaccaaatTTTAGCAGTAGAAATAGATGAtctttttaacagaataacaaatttaacctt
>NC_026935.1|+|59553395-59553516|69-92
aacataaaagttaagaggacatggctttttgaaattgtgccatgtcattatgtccactttttttttctAGGTGATGATGTGGTACAATCTTAagagtaccacatcgtcaaacttttacaatt
>NC_026935.1|-|60022574-60022764|138-161
gtaattattctcgtattagagcctaaactaggcaactgttcccacattgggacttgaaccttttttttgtctaaattagtccttaaacttgacaattgtttccatgatggggcctaacttggactataaaaaaatttAGGCTCTAATGTGGGAACGACTGCcaagtttagggactaacttggacaaaaaaa
>NC_026935.1|+|60032383-60032680|31-54
aggaatcggattgcattttgttcccactacTCAAAAAATGGGCAAAGTAGTCATttagatcaaatagcaaattcatcttttctattaaaaatttcatccttttcgctgttaaaaacttatctttgtaagtcagcctcagatacacatgtatttgattatctgtcagttacgccagtttttaacagtaaaaatggatgaaatttttaacagaaaataccatcttgctttttgatctaacatataaagactattttactcattttttgaatagagagaaaaatacaatctgactcctagt
>NC_026936.1|+|1308876-1309039|31-54
aatgtgaaagcgcgtccagctagacgacctTTTGTCGACATGTCAGGAAAGCGCgccaaactggaagcgttttttaaaaattctcaaaaaaaaaacatctagttgggcgcgctttcctttgacatgtcagcaaaagctcatccagttggatgtacttttcatac
>NC_026936.1|-|20127834-20128037|151-174
cattaattgtacaccggtataataacaaatttagcctttgatgtttacatattttgttaatttggccttaattctaaaaatttagcctcaatatttacacatttgcacaaacattgtgagctaaatttattaaatcaggaccaagttagcAAGATATGTAAACCTTGAGGGCTAaatttattatatcaatcaaaattatgtaca
>NC_026936.1|-|21259871-21260035|112-135
catcatctgtatctctttttcaatagttttatgccatattagcattttcatcttgaatttcagcattttcatcctgaaaaaaattaaatccaaattaaaatccttaaattcAGGATAAAATTACTGATGTGGCATaaaattattagaaagggataatatccctgt
>NC_026936.1|-|33878960-33879285|31-53
gttaatataccattgggttaaatcacttttTGAGGCATGAACTTGGCAATTTTccccacatttgggcctgaaattttttttgtccaagtgaggccctaaactaggcaattgttttcatatgggggctggaactttttctttggtccaagttagtccttgaaatgtgggaacaaacttggacaaataaaaggttcaagccccaatgtgggaacagttgtcaaattcagggcctaacttgaaccaaaaaaaaaaatccaggccccaatgtgggaaaagttgctaagttcaggccccaaatagtgatttaaccttatacgatttggtac
>NC_026936.1|-|39246621-39247027|354-377
aatggtacatttttattaaaacgtgttgagttggcgttgtttttaggggatacgcagaaagacgtgtctagctcagcgttttttttttcctgttgttaagtaaaatacactaacatggaagcgcttttcaaaaaagtgtccacataggtgtgcttttatccgtgttttcccaattatggttttgttttaatttttaactatttacggttagggctttttatgtgaataagtttaggatttagggtttattttttcaggatttaggcaaaagcgtgcccatgtggacgcgcttacacatcagtgcgttttacctaacaacagggaaaaaagtgctgagctagacgtgcttatctGTGTATCTCCTGAAAACGACGACAgctcggcgtgttttagtaaaaacagaccat
>NC_026936.1|-|409832-410324|440-463
gtactcaatacttacatattctattaatttgatcttagttttaaataatttaataaatttaaccctttacatatataaattctatcaatttgaacgtcatattttttaaccaaaattttcagcttttaaaatagaggcattccacatctattaattgttttatttatgctggtcaaagtgattttttttattacaaatattaaaatatttatataattttattgtgtatgttatatctttttaaaatttgtattttctattatttttagtggtgtttagttaatttctaacactaattccttaaaaatataaataaaaagggtcatgtaccaaattgaaaataatttcaaccataaataaaacaattaaaagctgaaagctttggttaggaaatttgaggattaaattgatataatttataaatgtgaagggttaaattTATTGAATTATTTAGAACTAGGATcaaattgatagaatatgtaagtattaagga
>NC_026936.1|+|4164131-4164368|31-54
aagttcgtagagaatgtcaatactagggacAGAGAATGTCAGTACTAGAGGCAGcaaaatcaagaaaaaatagtgaggccctatcatgagctgtaatagcatctgtaaaaacatgtataaatacccgaacacttctatcaattgcagctcatgatagggccccactattttgtattgattccattgcctctagtactaacattctctgtccctagtactgacattctctatgaactct
>NC_026936.1|-|43422840-43423120|31-54
aaatttgtttttctatcaaagttactgtttTTTTTAACTTTACTGACATGGCATacacgtggatgatccatcagcatttaattaatttttaaattttaaaaactttaaaaaaatatttttaaaaattaaaatcattaaaattatttaaaaatattttttatatcttttaaattttaaaaattcaattaaatgttgacatgtactcatccacgtggcaatcaacgtgtatgccacatcagcaaagttaacaaagttaattttttccatctattttgggatga
>NC_026936.1|+|43497207-43497370|111-134
acatcatctctataatttttcaataggagaatgacaaatcatatttttctttctgatcttcagctttttcctcttcaaaaattttaaattcaacaaaaattttaaaaatcAGGAAAAAAAATCTGATTTGTCATtattctattaaaaattgaaagagatacgta
>NC_026936.1|-|44962384-44962633|31-54
tttaaccgtacgaacttacttggactaaatTGTAGTAATTGTAGAAGTTCAGGGactattctgttattttccctttttcactagtatctacaagatcttgatctagaatataaaattactcatttattagcatatattttatttccaaactattttacaatgaatacccttttatttttttgaatttatacaattaccctaaacttttacattttttgcaatttaatcccttaattagttaatctatcaa
>NC_026936.1|-|50168664-50168830|114-137
tcctgcaggatgcgttttcaattgaggtggtagaatgttctctgaaagcacgccttgtaagacgcactttcagcctatacgacatccaagtcaacttaaaatgcgtcctacagGGCGTACTTTCAGAGAACATTTTGccaccttatctgaaaacacgttccgtagga
>NC_026936.1|-|50828247-50828477|31-51
tcaaaagtttcatttcctttcctctcatttTTCAACTCTGCCAAGCAATTGatgaaaagaaaattacttctttttcaattttcccatctttcttatcaagcacattaatggaaaatgtatttttttctttctatttttctgcttcttcaatgttccatatttctaaattttcttttcaccaattgcttggcagagttgaaaaatgagaggaaaggaaatgaaacttttgaa
>NC_026936.1|+|50828248-50828478|31-51
tcaaaagtttcatttcctttcctctcatttTTCAACTCTGCCAAGCAATTGgtgaaaagaaaatttagaaatatggaacattgaagaagcagaaaaatagaaagaaaaaaatacattttccattaatgtgcttgataagaaagatgggaaaattgaaaaagaagtaattttcttttcatcaattgcttggcagagttgaaaaatgagaggaaaggaaatgaaacttttgaa
>NC_026936.1|-|53253429-53253707|31-54
ttacccctaaatgaatggaaaagttaagaaTTGTTAACTTTGATGATGTGGCATatatgtggatttccatgtggcaattaattgattttttacaattttaaaaaattgtaaaaattctttctaaaaaataaaaaaaatagttaaaagattatcaaagatataatttttttaatattttaaagtttttaaaaaataactaattgctaatgcgacaagccacgtgtgtgtcatgtcagcaaagttaacaaaaattaacttcctcatccattttggggtgat
>NC_026936.1|+|54761456-54761733|31-54
tcaattgtgggttttttttggccactcaacTTTGGAAAGTTATAAAATGGTCATctaattattttaattttgtctttttcggtcatcagttagttaatgtaaaaatggaagcacccaaaaattcaagatagttgagtgaccaaaaaagacaaaattaaattgttgagtgatcattttgtatttttcatagttgggtgaataaaaaaaagaaatttactagttgagtgaccattttgtaacttttcatagttgagcgactaaaaaagaaaaaaaaacta
>NC_026936.1|+|55810563-55810698|31-52
gagctggtagtaataagcaaaccagtcttaGGGCACCTCTCACTTAGGCAGGtaatggtgcatattatggcatttgttcccatgacttgccaaaggagagttgccctgtgactgcttcagcttagcatccttatcg
>NC_026936.1|-|56322693-56322823|25-45
aagaggaggcactggtgattgttgTTGACAGAAGATAGAGAGCACagatgatggtgttgcctatgtgcatgcatcccactcctttgtgctctctatgcttctgtcatcatcacctttcatagcccctcttt
>NC_026936.1|+|8534138-8534640|450-473
ctggagaaattattttatggatctttcctatcacattatccatggtctctttccaagtatttaatgacatatctgaatttttttccatgccattaacacataattttggtaagttgttccttcagccctaaatctagaaccttgaaccccaaatctgaacaccgaatccaaaccttgaacctcgaattttaaaccctaaactcaaacccaaaccctaaatcctaaaacttaagttcaaggtttagggttcaaatttggggctcaaggtttaggttcgaggttgaaggtttgggcttagggtttaaggtttagggttttgggttcaaggtttaagattcaagatttaagattcagagttgggggttctaggtttaaggttcaaggtaaaagaaaattataaaaattatgtgtcaatgacataaaaaaattgttaaaatgtcattaaataaTTAGAAATGGACCATGGATGATGTgggggtaagagtccataaaataaattctcg
>NC_026937.1|+|11531291-11531665|325-345
ttgtttctctggtatgttggtttgagaggttgaagctgccagcatgatctggtaatgggcctagctatcaccctttttttatttttgtattcttaggcctcttttatagtttttgtacaggtatgttaagttagattgtttatgaccggttttagatcaaaattcttttgagtccaagatgagtttttttctttctttctttcaggagaagtttatcaatcatttggttaagggcttttagagtcttagattaccaggcaacttagatgtgtttataaagaaccctgcctgtacttaagcttcataggttgtcggttcatactaTCAGATCATCTTGCAGCTTCAatcactcactcaccaacaaaagaactttct
>NC_026937.1|+|16980370-16980563|31-54
aaacagtgacatcatgtcatttgtacccatTTTCCAATAGTTTTATGCCACATCagcatttttatcttgaattttagcatattcaacctgaaaaaaaatcaaatccaaattaaaatcctaaaattcaggatgaaattactgttgtgacataaaactattggaaagagataatatccctatttcatacagtcctt
>NC_026937.1|-|21307812-21308176|31-53
tacggctttaactaaaaaaatttgggggtcGTTAACTTTAACGGTCAACGGTTaaaattaatggttaaaggtccttttcatgcattttataaatttttaatgatttttttataaaattttacaattttttataattttttatgatttttataaatttattttctaatttttaataaattttatatattttctattaaaatttaattttttataacttttattgatttttgttttttataatttttttgccacatgtcacaccgtggttgacacgggtggctttaattgaaaaaattaggagtagttaaatttaacggttaattgttaaagttaatggtcaaagggcatttttgatgcatttgacc
>NC_026937.1|+|23129814-23130049|31-54
taataagcatatgttacagtgcctcgtcggTGCCGCCTGACACACTGACGACACtacccatttttctccccaatcattctgtcatcattaccagtatgtattttttaaagatacctgaaaaatacgggtataccaatttttaaaaaaaaagaagaaaaatatatattttctaatggtgttgtcgccgtgccaagcggcacctctatttacctggcggtcaaaggaaaaaaaagttg
>NC_026937.1|-|23427954-23428258|31-54
tttaatctatcgatatatgttgtttttaagAGAGACAAAAGAAACACGTTCTACaaggaacgttttcatcgatgtggtattgaaaacatgtcctgtaagacgtgttttcactttgttaaaattattttcattctgtcataagttttagtatcgatgattatacagtctatatgggaatttttttttaacaaagtgaaaatgagtcttacaaggcatgttttcactgccatattagtgaaaacgtgccttgtaggacgcgttttttgtttctctctctaaaaataacatatatcagtaaatttaaa
>NC_026937.1|+|24856219-24856359|31-54
aatacattccgatgaatgttttttaatttgAGTTTTAGGATTGATTTGATGAAAgttaatggctaatattattagctaattataaattttcagcaaatcaactctaaaacacgaattaaacactaaaaaattaataatgtt
>NC_026937.1|+|30068557-30069065|31-54
tatttatatgcttgtcaatagttgaggagtAGAGGTGCTCATGGGCTGGGTCGGgccaggccccaaaaaattcagctcgagtcctaggccagagctcaactcgactcaaaatatgggcttgaaattttgtccaggcccggcccaagaaaaaaatcttaagcccgagcccggcccgacccattttttaaataaaacaccaaaaatttattttaaaataaaaaataaaaaaatattttaaaaataataaaaatatatatatttattatttattcgggccgggcagagcagggcccgggccaaaaaagtagtgcccgaggcccgacccattttttaaacaggcctcgttttttttgcccaagctcatatttcgagcctatatttttatccgaaccctctcatatttcggactggccgtcggaccaggccgggtcgggccgcccgacccatgatcacctctattgaggagtcaattaatgaatatatcccaaaaacgaaaaaaaatccaaatc
>NC_026937.1|-|30750711-30750960|31-54
ttaaacagtacgaacttacctagattgaatTGTAGTAATTGTAGAAGTTCAGGGactatttcgctatttttcttttttcacgagtatatacgagatcatgatctagaatataaaattattcatttattagcatatattccatttccaattcattttaaaatataatacccttttattttttaaatttacacaattgccctaaagttttacaatttttgtaatttaatcccttaactagttaatctatcaa
>NC_026937.1|+|64992825-64992969|92-115
aataaggatattatccatttccaatggtttaatgttacttcagtaatttcatcctgaattttaggatttttatttagatttgatttttttcAGGATGAAAATATTGATGTAGCATtaaactattgaaaaatggatagagatgata
>NC_026937.1|-|66376845-66377236|339-362
gcatagatctcatacaccatcaattaattataagatgacacatcatcactcgtgtaaaacaaaaaatattgaagggtttaaaaataaatataaacaaatttatttgaaaaaataaatattaattatatttattaaacataaataaatataaaaacatcaaattcaagacccaaacctcaaaacctgaaatacaaaaattaaaagtcaaaactagaaacctaaaactcgagatccaaaacctaaaggagaaacaaaataattataattattaatatttaataatgtttaaataaagttaattttatttatttttcaagtgatttgatattttttattttATATCATTGGTGATGTATCGTCTTattaataattaatggtgcacaagaccaata
>NC_026937.1|-|66471822-66472058|31-53
atatatatatatgaactttaatttggtacaATTATGTGTATGAAACTTTAGTTgtggtttaaagaagtaaatatatttatttattttcatattgaaataatataattgtttatttgcgtaatatataaacgtaaaatattgttacatggataatttttgtagtggtttgtaaaaatcaattacaaccaaaatttaatatacataattacactaaatcaaaatttatatataacatta
>NC_026937.1|-|66775762-66776062|251-271
attttactatttttttcaatcactttgtcctctctactttcattcaatccatcacgttagccccttgaccatttccgttaaaaaaattccacctgttcatgtgtttgccccttgacttgtaatgaaatttttagtttggcctctgtatgatagtgaagttttcactttggcccctcatgtgttcagatttgattggcttaaatggccacacgggatcttttttaacagaaatggccaataggctaaagtgATGGACGAAATGAAAGTAGAGagggcaaagtgaccgaaaaaatagtaaaaa
>NC_026937.1|-|6849824-6850070|31-54
tttaaccgtacgaacttacctggactgaatTGTAGTAATTGTAGAAGTTCAGGGactattctgttatttttcctttttcataagtttctacgggatcttgatctaaaatataaaatattcattcattagcatatatttcacttctaattcatttcacaattattacccttttattttttaatttacacaattacccaaaacttttacaatttttgcaatttaatcctttaattagttaatctatcaa
>NC_026937.1|-|746836-747179|31-51
aaggtaagtttaacatgacgactctgtattAGGAGTTAGATTGTATTTTATcccatttacacaaaaaaataggcaaattgatttttctacgttagataaaaaagtaaattgatctttcaattaaaaatttcatacatttttgctattaaaaattggtttttgtaccttaaaatgagacacattgcgtgtaactatctagttattttatctattatgccaatttttaatagaaatgatcaatttgttttgagatctaacgaaaaagataaatttatttattttttataaacgaaaaaaaatacaatttaacttttagtataaaggtctctataatacatttacta
>NC_026937.1|+|8086471-8086656|136-156
caaccaagtcttgctaagatgcagcctttatctgcatttgcacctgcaccttcttgtttttaattatctgcttctgcttcagaaaccaaatgtgttgatgaaaatagaataggaccgaaacagaaaataataataAGGTGCAGGTGCAGGCGCAGCtgaatgccattttggcctttttcttttgga
>NC_026938.1|+|1079498-1079706|31-54
tttgccatgtcagcacaaaacgcttttacaTGGACGCGCTTTGCTGACGTGGCAtaacgctccctcagggacgcattttagctcgtatttttctagtgttagggttttttgcatgtttagtgcttaggatttatgagtttagggtttaagattttgccacgtcagctaagcgcgtccacatcaacgcgttttgtgctgacatgacaaaa
>NC_026938.1|+|117141-117553|360-383
tcaccaatttcaaaaggttataaaatggctattgaatttttcaaaattttttacttaaaccaacgcttattgtatggctttcattgtgtacaatgcttgtgccaattgaaagctttcattttcattttcttttatagtttaatattttttttcttgaaatagctttaaacatcacgaatatacggattaaaatataaataaattttttctctaatcttcaacattgatcatcaaatcaattaagatctaaggaatgttttactcatcaataggtattgatttatcacatcgatcgtcgaatcgtcgtttggagttcaatagctgaatttaaaaaaaaaattaataactcaataacttaaATAAAAACTTTTGAATAATTCAGTgatttcaatgaaactttcgaataatttagt
>NC_026938.1|+|1206794-1207103|257-280
tattctaatacgctagaaattggtaggaggtagattgcatgttgtccattttatttagaaaatagataaattagttcttttaggttaaattaaagaataaatcagcattttctgttaaaaatcatatccatttttgctattcaaaaatggtgtaactaatagaacaaccagagtacaagtgtcatgtgtactttatgctgacatataaaaatcaattattaacagaagaaatggatgaaaatttactcatttttttAGTGGAAGGACAAAATGCAATCTGacccttaatataaaggccttcatagtactt
>NC_026938.1|-|2352537-2352819|233-253
cagtttgcttttttactcaaaaatgggcaaattagtctttgtccgttagatcaaagagcaaagtggttctttttgtgtaaaaattcattcgtttttattgttaaaatttagcgtggttgacgaattaaccaaacagttacacgtgccacatgtagcatattctgacttacaagaaccagtttttaatagtagattggatgaaatttttaacataaggattagttagctctttTATCTAACGTGTAGGGACTAAtttgcccatttttttgagtagaaggggcaa
>NC_026938.1|+|2353406-2353620|165-185
tttgctccatctactaaaaaaaatgggcaaattagtcccttaatgctagatcaaagagcaaactagttctttagttaaaaattccatccaacgtgtcactctacgacagttttaaaccgtgcaaatggatgacagttttaatagaaagaactaatttgctctttGATTTAACGTATAGGGACTAAtttgcttattttttttagtagagaggataa
>NC_026938.1|+|26309208-26309621|361-384
gatgtggcaacaaagtgcggccttgagagtgcgatttgttgccacgtcagcaaagcactctgacgtggccgtgatttgatgacgcggcgcgtccctggggacacgatttagaccacacgtgaatagtacaacggtcaaaaatttgaccgttgcccccccaacggtaaaaaaaaaaatcctataaatacccccacccctttttttttcacaaacaaatcctgtctcaaatttcctttcaatttcctctcaatttcctttcaaatttctctcaaattcatatttaatctcaattagctctcaatatccttttaaatttctcttaaatccctattttcaaataattttaaaaaattttgatttTTTGATGATGTGGCAACAAAGCGCtgccttgagagcgcaatttgttgccatgtt
>NC_026938.1|+|26764191-26764432|189-212
tcatatcactatgtttatttgtaatggaagacttgtttaattttacttatgtttaacaattcttttaagtgacaaatatgaaagttgtttttgtctaaatttttttatatttttcaaatgattaaatataaaagtcagtttcattactaaaatctggttagtatatattggaagcttaaaagagttgtTAAACATAAGTAGAATTAAACAAGtcttccattacaaaaaaaagaaggtagtta
>NC_026938.1|-|33577906-33578220|265-285
tcactctaccgttaagctctgttacctccttaacgacaatcctacgcggcagtctaaatgggttttaaatataaacttaaatgtccaactaggataagaatagttttttcactcaaaacggaaaagaaaactaaaagaaaaaggagacgaatggtttttcttttccaattcaaggtataaataatttaaaattttcaattaattaaatttatttaattaaaaaacctattctcatcccaattggtatttaaaactcatttggatTGCCATGTAGGATTGTCGTTAgtgaggtaaaggagcttaacgacagagtga
>NC_026938.1|-|37612006-37612184|31-51
gttttatactgttaatgggttgacatgatcAGGATGTAAAAGAATAGGTGAaaggattaagtatatcagataaaatacatctattacaaggaacaaaattaatctatatctgataatctttaattctttaacctatccttctacatcctcataatgtatacccattactagtataaata
>NC_026938.1|-|37907742-37907982|31-51
tttttagctctacctaagcgagaaaggattATATGAAACTGAGATACCATGtcatttgtatccattttcaataatttaatgtcattttagcattttcatcttaaatttcagcacattatgttggatttggttatttttaagatgaaaaatgctaaaatgattttaaattattgaaaagagatacaatgacatggtatcccagtttcttacaatcttttctcctacttaagcgcacctagat
>NC_026938.1|+|53821338-53821588|31-54
tttaaccctacgaacttacctagattgaatTGTAGTAATTGTAGAAGTTCAGGGactattctgctatttttcttttttcatgagtatctacaggatcttgatctaaaatataaaataattcatttattagcatatatatttcatttctaattcattttacaattaatacccttttattttttaaatttacacaattaccctaaacttttacaatttttgtaatttaatcccttaattagttaatctatcaa
>NC_026938.1|+|58834812-58835030|31-54
gggaggccaacccggttcctcaataatagaAGGTATTGTCTCTGGGGAAGGGTTttgtcccccctccaccgagagccgtgtacggttgcctcttggttggtggccatagggtcgaggcgctctcctctgtgcaccgtacatggctctctgtggggggggggggaacccttccttacgggacaatacattccattattgaggaacaggactggatcggcg
>NC_026938.1|+|59836272-59836672|348-371
aggagaaattattttatggaccattcccatcacatcatctatgatctctttctaattatttaatgacatttcaggaatcattttccatgttattgacatataattttggtgattttttaaccctgaattttgaacccaaactgtaaatctcaaaccctaaacctcgaaccctaagcccaagtttaagattcaatgtttggggttagagttcaagatttgaaattcgagtttgaggttcatgatttagaatttagggtcaaggttcgggattagagatttagggtaaaaaaattactaaaattatgtgtcaatgacatggaaaaaattgttgaaatgccattatataaTTAGAAAGGGACCATGGATGATGTgttagaagagtccataaaataatttctcca
>NC_026938.1|+|60416586-60416716|31-54
taaaattgggtattacaaaggttatgttcaTTATTTTGGAATTAGAAAAGTCGTattcttaacttacgaaatatgacttccttctaaagccgagataatcaaatatttactttaaaataaaaaaaatgaga
>NC_026938.1|-|6475814-6476021|31-52
agcctcattagaaagtttatgaaggacaacTAAGTGAAGAAAGAGGTAGGTTtgaagaagaagatggtaagctgagtttaagaggaatggtgaacttaattgagatcatcttctcctagttttcgtcacatgaacctttcttcatttagatcttcaaaccagccttttcttcacttagttgtccttccaaacatgaacctttcaaaca
>NC_026938.1|+|698885-699159|31-54
tgtttttttcccctgttctagtcatccaacTATGAAAAGTTACAAAATGGTCATctaactattagtaaatttcttttttggccacccattatgaaaagttataaaatagtcattcgactattcaattttatcttttctggtcaaccaacttcattggatgttttagtgttttcatttttatattagcctggtgaccaaaaaagataaaattgaataatgattgatcattttgtaacttattatggttgagtaacaaaaaaagaaatttactaata
>NC_026938.1|+|709514-709875|312-332
acgtgagtcatgtgggtctaattatggtttcagtccttatactatgctgaaatttgagatttaaccctttcaatgacgtaatttggcccctctactattataatgttattaataggtccaaaatgatagcattgttaatagtagtgacgtggatttttaccataagaaagttatctgacctatctttaccataagaaatttattaacaacaaaatcctcatcatcattttaatggcaacttttaacaatgttataacattataacagtggagggtccaaattatgtcaaattaaaaggattaaatctcaaaTTTCAGCGCAGTAGAAGGATTaaaaccatgatttgacctaataattataag
>NC_026938.1|+|7112909-7113049|31-54
aacatattccgatggatgtgatttaagttgAGTTTTAGGATTGATTTGATGAAAgtaaattgctaatattattagctaattatgaatttttattaaatcaactctgaaactcgaattcaacactaaaaaattaacaatgtt
>NC_026938.1|-|815791-815937|31-51
aactgattatgtcgaaaaaaaagtttggaaGAGCTTGGAAGTGCATCCGGCtggacaagttttcatgctgatatgtttggaaaactcgcctagctggatgccttttcaagctctttctccgaaactgttcatttctaaaaaaaatgg
>NC_026938.1|+|881057-881312|206-226
atggtggattttattaggttaaaatgtgcctataatccctgtcttttctaaaatttggaatttaacatctttacttctcagattttaaaattcaaatttaacaattgttaattttttttttttaactactcacttggtagccatgtgaaactgaattttgaaatctgaacctaaaaatacaagcacaaggactaaatttctaattTTTGAAAAGTACAGGGACTATaggcatgttttaaccattttttatatatat
>NC_026939.1|+|1450810-1451055|31-50
aatttatgaaaagagataaatatcaaatttATACATGAACTTTGGTCCAAtgtgcaatttcataaatgagctttaattatacacctagacctcaaattgtggttcaaatatattaatggaagtttgattttgattcaattacacacatttaaaaaatgaatacatacatttattttcatatgtacggcattacacattagatcaaaattcatgtatgctttgatatttataccattagtattgata
>NC_026939.1|+|1456032-1456276|31-50
aatttatgaaaagagaaaaatatcaaatttATACATGAACTTTGGTCCAAtgtgtaatttgatacatgaactttaattatacacctagacctcgaattgtggttcaaatatataaatgaaagtttgattttgatacaattaacacatttaaaaaatgaatgcatacatttattttcataagtatggcattacacattagatcaaaattcttgtatgcttttatatttataccattagtaatgata
>NC_026939.1|+|1644422-1644657|31-54
aattgctctgttttgaatggaaaaattggcTGGACTGTTAAAATTTTAATGGCAttgatgtggcaattcatatgagtactttgacatggataattttttcttgtaaattttttttgaaatttattgaatttattatttttttaaagtatatgtggattatcatgtgagttgccaaattagtgtggttaaaattttaacattccagttaaatttttaattagaaaaagcaatttgac
>NC_026939.1|-|18117962-18118115|101-124
cccggaccgcaaacatgtgccaggaaatcgcggccatgtcagcgcgctttgctgacgtggcagcaaatcgcgtcctagagggcgcgatttgttgctatatCAGCAACTCGCGCTGACGTGGACAcgatttccttgcgcttcccctgacatcgcg
>NC_026939.1|-|27968341-27968732|339-362
ctccattttgcactagagaccacacagtcacgtggtctgacagcctgaactggccaatttaggctcacgggtgttaaaaatgttttctttataagagagccatggtcccctcaactggaaaaaagaaaaaaattgaagtagcagctaaggataataaggggaaaaggcagcaaagaagagaagagaataagagttctgaaaggttaactattatttttgtaattttattttggttaggttagagttttaaagaaaggaggcaacaaattttaacactcgttgagggcaccatggctctcttataaagaaaatattttaacacccttgaggccttaattAGTCAGTTCAGGCAGTCAGACCGTgtgactatgtgatcttcggcggaaagtggt
>NC_026939.1|+|29742696-29742811|31-53
ggtgtcatcgcgtccacgttagcgcaacctGCTGACGTGGAAGGAAATCGCTAcctcagggacgcgatttccttccacgtcggctaggtcgcgctgacgtggacgcgatgacctgt
>NC_026939.1|-|4583717-4583857|91-111
tggcaaaaaaaggaggagagagggtaagccatgctggagaagcagggcacatgctaaatctattaggcaaaaatattgtcttttattttgCATGTGCCTTGGCTCTCCATCttggaaactctccctttattaaccacaaag
>NC_026939.1|-|51833979-51834484|453-476
tattatgattttaaaggtaaatttggtcgttttatgttttgttaaaatgattctaattgtattttttggttttttttcaatctattttttctaacaaatttaatgaaagtaccgttaaaaaaattaacggggatgatgtaaattttcatacatggaatatttttaatgagatgtaatttatcacttagataacctaataagataattatacgtgaaaaataaaaaaaataaaaaaataatacattagattaaaaaaactcttaatttaaagaaaataaaagtaattatctaaaaaaattaactcagtagaaaattttctcagtaaaaaaacatacgaaagattaaaaccttttgaaagaaaagaaaatttgaaacattaaatttatttattaaatctgttagaaaaagcaaaacaaatgttgatggcaaaaaaaaagctcaaaaatacaattAGGGCCATTTTGACAAAACATGCAaatgttaatgaccaaatttattattaagcc
>NC_026939.1|+|53348517-53348686|120-140
atttgcactaaaagattgctaggaatgttcacagtccaagatgaataagatagctattcatgctaaaacagttgaggaggagtaaatacacgatgtagtactaaaacagctaaaacagcTATCTTATTCATCTTGGACTGggaacattcctagcaatcttttagtgcaaa
>NC_026939.1|-|53348518-53348687|120-140
ttttgcactaaaagattgctaggaatgttcccagtccaagatgaataagatagctgttttagctgttttagtactacatcgtgtatttactcctcctcaactgttttagcatgaatagcTATCTTATTCATCTTGGACTGtgaacattcctagcaatcttttagtgcaaa
>NC_026939.1|-|55070122-55070337|163-186
cgtgacgcccaaaattgatatctagtagattactgatgtcttagtgtcgagaattgaatatttgaagagaatttaaaacacgatccctttttgtattaggacattacttaactaaattagttttcacgaagagagcttatttcaagttaattgagaagaaatGATCATATCTCGTACGTTAGGACAtactgccttaaatcctcggaaacaagaatg
>NC_026939.1|+|55877957-55878135|31-51
tcttttcatgaaaatgcattgttgaatgtgTTTGTTTATGGTCATCTAAGCcatttttcatctcgccaattctttgttcaagcagtttttggataatcgaaccgatagaatacacccgcggaaatgatgtttagatgaccatcaacaaacaacttcatcttattgcatcaagtgtttat
>NC_026939.1|+|56636453-56636694|189-212
ttgactaacttcttttctttgtaatggaagacttgtttaattctacttatgtttaacaactctttcaagcttccaatatatactaaccagattttagtaatgaaactgacttttatatttaattatttgaaaaatataaaaaaatttagacaaaaacaaattccatatttgtcacttaaaagaattgtTAAACATAAGTAGAATTAAACAAGtcttccattacaaataaacatagtgatatg
>NC_026939.1|-|56636454-56636695|189-212
tcatatcactatgtttatttgtaatggaagacttgtttaattctacttatgtttaacaattcttttaagtgacaaatatggaatttgtttttgtctaaatttttttatatttttcaaataattaaatataaaagtcagtttcattactaaaatctggttagtatatattggaagcttgaaagagttgtTAAACATAAGTAGAATTAAACAAGtcttccattacaaagaaaagaagttagtca
>NC_026939.1|+|57136145-57136576|382-402
attggtccctaaacttcaatacgttttaattatatcctcaaattattgatttatatcaagccaaatcctttcgttattaaaattgttaaatgacacattaaatcttatatagctaaatttaaataaaaatagaatgttgtcgcataacttttaaaagtaaaaaataaaaataaagtaaaactgaataaaaagagtgaacaataaagcctccgtaaaagctttgaaaacctcaaagctacatttttaaaaacatcaatttttacatattcattttttcttaaagtttttcattttaaattatataacataaagttaagatatagtgtgtcatttaatagttaaattaacaattttaataatggaaggacctaattaatataaCATCGATAGTTTGAGGATGTAattaaaatgatgtgaagtttagggatcaat
>NC_026939.1|+|59826544-59826702|31-51
atgatggtacaacagtcactgtttgctgctGCAGCATTATCAAGATTCACAagaggcgttttagggtcttttttgattgattgatcaatcaataagcccttttatgattgagaatcttgatgatgctgcagtggcaataagtggttaaatattccaatt
>NC_026939.1|+|5994030-5994385|309-332
aagtttttttgtttcaggcgaaacaaaaattagtcttggatcagaacaactaattccataatcgggcaacgatttgaaattgtaattcaattatactacgaaggtaacaacgatatcaaagattgcttttggcagatacttcgatgacataagtatttatggcatgtttgtagccatttgtcgttatggtacatttgtatccatatctacttataccattgaagtatatgccaaaagcaatctctgatatcgctattgccttcgttgtataattaaattgccatttgaaaccattgcctggttatggcATTGGTTGTTCTGATTCGAGGCTAatttgttccactcaaaacaaaaaa
>NC_026939.1|+|60620729-60621079|31-51
tatggatgttatgtgttgaggggagggtgaTCTCGGACCCTCAACGGAAGGtattgttcttgtgtcgagattttgtctctcgtattccatggagagcccaaagggttcccggaatttaagaagcaccttgactaatggagatatgacttgtaagctcatgggagaaatgtcaatattgtgcaaaatattaattatgcatattgcgcttgcgggagttcaaaccaccaaccaaggcttaaaggccttacctttacatccacaaaatacaagagagacaaaatcccaacacatgaacgatacttttcgttggggtttgagaccgacattcctttaacattatgctttagtcca
>NC_026939.1|-|61081458-61081569|31-53
tggacaaaattttagacccatatgtcgcatTGGGCCGAGCTTGGACAAGCATAaaatatgttaatatcacgcttaggcccggtccagacctgactcgttccggcccatgagt
>NC_026939.1|+|62009453-62009707|31-54
agacataatgttattgtcattaggtaaagaAAGAGAAATGATTGTATGAAACAGatatattattattttttaataattttatgtcacatcaataatttaatcctgaatttcaggattttaatttggatttaaatttttttaagataaaaatgttgatgtagcataaagctattagaaaaagagatatagatgacgtgacgtcactgtttcatataatcttttttttcagagaaataaattattaacagataattt
>NC_026940.1|-|13338482-13338621|31-54
gaggggaaaaataccctactaagtatgcatTTTTAGTGATGTGGCAGAAAGATGcattaaaaacgcttccagacgaacttttaatgcatctttctgccacattattgataatgtgccttgggcagagcgttttccctcta
>NC_026940.1|-|13510857-13511019|110-133
gcctcgagaattagcggcgcttttcaaaaacgtcgctaaagccctgagcattagcggcgctttttcaaaaacgccactaaagccccgaaaggtcagaaaacgacgccatTGGGCTTAGATTTTTTGCGGCGTTtttacgaaaaacgccgctaatgctcatttt
>NC_026940.1|+|16747561-16747676|31-53
tgggcaaaattttaagcccatattttgggtTGGGTCGAGCTTAGGCAAGCATAatgtatgttaatatcttgcttaggcccgacccgactagaactaacccatgagcacctttagtt
>NC_026940.1|-|1723958-1724122|31-54
ataactaagcttggaattttaccttgcgcgCAGTGTAGTTCTAAACCCGTCGGGgttggggtacacctgcacgacgtgggaacacgaaatgtccagaactacaccgcaacctcgattagtttagaattacaccacgcgcaaggtaggatttcaagcttagtcatt
>NC_026940.1|+|26053999-26054230|179-202
agtgacaaaaatataacaatttgataatgttggtggctattatgtaacttttgaaagttggatgagaaaatgtaattttaaacaaagtttagggacagttggtgtaatttacccatttaatatttgggtaaactgcattactagtcactcaattgttagtatttttttgtcactcaacTATGAAAAGTTACAAAATGGTCATccaattattagtaaatttcttttttagtca
>NC_026940.1|-|32606687-32606898|31-54
ctaaatattaatgagttggattgaatgagaCTAAGAGATTGGGATTTGGTAGGAtgatattgaagaacctaatttaacgtatcaaattacgacaaaccactatcaaattacgtcatctttatccctttttaatgagaggatgacaaatcaaatttttcctcctaaattttagtacttttagctggatttgaattttttttggaggaaaaagc
>NC_026940.1|+|32870650-32870789|31-54
atataaaaaattaatacaggcgggtcgggtCGGGCTTGGGCAAAATTTTAGGCTcattttttaggccagacccggcctagtaaatgggcctgaatttttagttaagcctggcctgaacctggcctgacccatgagcacct
>NC_026940.1|-|33216923-33217092|31-51
aaaagtatcatggagaccctgtactaagggTTAGATTGCATTTTACCCCTTttactgaaaaacatgggccggtttgctctttgattttgtatagggactaatttgctctttttttaagtaaaggggcaaaatgcaatcaaacttagtacaaagacttttacgatacaagc
>NC_026940.1|+|5020947-5021121|123-145
ttttatgaaacatttttactacatcatccatgatcccgcctaattgaaagaagacacatcatctttggtttgaaagtttagtccgaatatacatatgatatgaaaaaaaaaagatgatgtgtTTTTCTTTTAATTGGACGAGATAatgaatgatgtggtggaaatgattcataaa
>NC_026941.1|+|11302110-11302351|189-212
tcatatcactatgtttatttgtaatggaagacttgtttaattctacttatgtttaacaattcttttaagtgacaaatatgaaagttgtttttgtctaatttttttttatatttttcaaatgttaaatataaaagtcagtttcattactaaaatctggttagtatatattgaaagcttaaaagagttgtTAAACATAAGTAGAATTAAACAAGtcttccattacaaagaaaagaaggtagtta
>NC_026941.1|-|11302111-11302352|189-212
ttaactaccttcttttctttgtaatggaagacttgtttaattctacttatgtttaacaactcttttaagctttcaatatatactaaccagattttagtaatgaaactgacttttatatttaacatttgaaaaatataaaaaaaaattagacaaaaacaactttcatatttgtcacttaaaagaattgtTAAACATAAGTAGAATTAAACAAGtcttccattacaaataaacatagtgatatg
>NC_026941.1|+|12929560-12929679|31-54
ctttaacgtcgctttttttacaaacgctgcTATAGATCAGGGTCTTTAGCGGCGcttttttacaaatgccgctatagatcagggtctttagcagcgcttcttttacaaacaccgctatag
>NC_026941.1|+|13905929-13906279|298-321
aggggctcaccagtattatcaacttattctttttctccatcaaagtagtatccttaacctcgttgtttgaaacttatgttagtggtaggggtaagaaaactttcagggggagtaactgtgacggtggagaaaaagttgaaatttgagtcaaggtgacaatgggtgtagttattatttaatcacagcaaccgttaccgacttgagtcgcatttcagcttttctccatagtcacaatcactcttcccccgaaaagtcttattgcccccaactctgccacaagtattggacaatgaggttAAGGATACTACTTTGATGGAGAAAaagaataagttgattatactagtgaacctt
>NC_026941.1|-|13905930-13906280|298-321
aaaggttcactagtataatcaacttattctttttctccatcaaagtagtatccttaacctcattgtccaatacttgtggcagagttgggggcaataagacttttcgggggaagagtgattgtgactatggagaaaagctgaaatgcgactcaagtcggtaacggttgctgtgattaaataataactacacccattgtcaccttgactcaaatttcaactttttctccaccgtcacagttactccccctgaaagttttcttacccctaccactaacataagtttcaaacaacgaggttAAGGATACTACTTTGATGGAGAAAaagaataagttgataatactggtgagcccc
>NC_026941.1|+|2497625-2497949|275-295
ttacgaagtggtcacttactgttaaactccattacctccctaacggtaatcctatgtgacaattcaaatgagttttaaatgccaacttagatgtccaattaggactagaataggtttttaattaaataaatttaattaattaaaagtttaaaactaattacaccttgaattgaaaaagaaaaaccattagtctcatttttcttttagttttcttttccattttgactgaaaaaaatattctcattaaagttgacatttaaaacctatttggactGGATTGTCGTTAGGGAGGTAAttgagtttaatggcagagtgactacttcga
>NC_026941.1|-|2656322-2656449|75-98
ttgaatattaaagtagactccaaagagtcatattcttcttttggcttgttttaaaatagaagtttttgattaatGTGGAACGTGTTAAGAGAGGAATAtgatatgatagctcttatggtatatgtgat
>NC_026941.1|+|35193196-35193383|31-51
tgaggactacatatactgctagtgaagcttTTAAACTCCAGAAGTAGGGCTagaatgttgtcatgtatctatttaattattataggcattaattaactttcttaaatatatcctagtaagacacatggcaaccctctaactttgcttgtggagtttatgaacttctatactggtgtatagacaattct
>NC_026941.1|-|4360907-4361149|31-51
cgtccatatgtctatatatgagaaatgataATATGAAACTGAGATACCATGtcatttgtatcattttctaataatttgatattatttcagcattttcatcttaaatttcaacacatcatgttgaatttgattttttttaaggatgaaaatgttaaaataacattaatttattgtaaataaatacaaataacatagtatcacagttcatataatctttttttcctctctatatatttacatctt
>NC_026941.1|-|4595914-4596305|31-53
agtcactgagccgttaattgccgttaaacgTGTAACAGTAAGCTGACGTGACAatttaaattatcatttcaaacaaaaaatttaggttaaattatataattggtccccatattttttctttttgagcaatttattttttcttttatgttcttttaactttcctttattttttctttatcttccattccattattttctacttctctccctctattttcctctcttctccatctattttaacgtaaaagtaaaaaattaaattactcaaaacgaaaaaaaaatataggaaccaattgtataatttaacctaaaatttttacttgaaatgatgatttaacacgccacatcagcttactgttacaccgttaacagcagttaacgctcagtgacta
>NC_026941.1|+|48939971-48940386|364-386
tattttgtcaattcaacctttgtgttttttagttaaatttgaccattaacttttcaaaaagagttaaatcatttttttaaatggaaatattgactaaaacattaatttttaacgatgctaacgtggtagtccacgtgtacttcatgctgatatgacactatttgtcatgcaatgctaacaaataatttaaaaattgtaaatatattcaataaaataaaaaatccaaaatccaaaaaattataaaaagttcataaaaatacacaaaagtagcatgaagtccatgagaattgtcatgtgagctaccatgttaaaaatttaatgttttagttagtatttctattaaaaaaatttcaaatctttttaAAGGTTGATGGTTAAATTTGACTctttttaaaaggtcgagggtcaatttagct
>NC_026941.1|-|5061881-5062197|267-287
tacgtagtgaccactcttccattgagctttgttacctctccaacggcaatccgaatgggttttaaatgccaactgggataagaataattttttcaatcaaaatggaaaagaaaactaaaagaaaggagacaaatgatttttttttccagtttaaggtgtaattaatttaaaatttttaattaattaaaattatttaattaaaaacctgttctagtctcaatcagacattcaagttggtatttaaaacccatttggactgttgtataGGATTGTCGTTAGGGAGGTAAcagagcttaacggcagagtgattactttgt
>NC_026941.1|-|5199988-5200118|31-54
ccaataggagaatatggcaaatcagattttTTTCTCCTGATTTTTAGCATTTTTagttgaatttgaatttttttataggaaattgctgaaaatcaggaggaaaaatcttatttgtcatcctcctacatgga
>NC_026941.1|+|54359046-54359374|276-299
agtcatttacattatcattctgttacgaaataatcagtctatcgttaagctttgtaatctcactaacgacaatcctaccaattaggatgagaatagtttttccagtcaaaatagaaaaaaaaaaactaaaaaaaaaagagacgaatgatttttctttttccagtttaatgtgtaattaatttaaaattttcaattaattaaaaaatattatcgttccagttggacatccaatttagcatttaaaactcatttcggctgccacgtgagattgccatTAGGGAGGTAACGAAGCTTAACGGcatagtaaccacttcgtaacaaaacaataa
>NC_026941.1|-|56581781-56582042|31-51
ttaaaatttttttttagaaggtgagaatggTGAATACAGGAATGGCTCTCTgtgccaatctcgttaaagtgagggctctaccctacctctatttacgactacacgttggcccgttcagatttaggtgttcagtggaaagataacctatcacctaaagttttcatgaccacttagattagggtagagccctctctttacgaggttggcgcagatagccattcttgtattcaccattctctacttctaaagagatgtaatgacc
>NC_026941.1|+|57000115-57000317|153-173
tcaacacttcggtgttgtcccaggtcgggtttttgtttcccggctctgtcgagagcccgaattgatgaaaatgggcaccatttccttggtggcgcatggcccgatccaactagacgctcctgctccatgaaccctgtctccagctcaggctcTCAACGGAGTTGGGAGACAAAactccggcctgggacaataccggacgtgtt
>NC_026941.1|-|57171392-57171558|117-137
aagcgccaactagtccttttagttaaaatatttatctatttttactgttaaaaattggcgtagctgacacatggctttgtcacatgtacctcatggcaatgtacaaagaccagttcTTAACGGTAGAAATGGATGAAttttttaacagtaccagtttgttctttgat
>NC_026941.1|-|57494995-57495205|158-181
tatttctattgctataaaattcatatataaggagggatgcacttgcatagcgtaaaaactaaagtaattttgcatacttttgtaactagttatataattaatattttaaaaatttatataaatatttacgaaagtgtgtaaaattactttaatttttACACTGTGGAAGTGGATCTCTCTCatatatatacacactaataattgatttaat
>NC_026941.1|+|57945308-57945544|188-207
ctgaaccctcaacatttatatattgtttcaatttagtcttgattctacaaaaattaacccttaacgtttacacattgtgtaatttggtcctttttcccctcctattttgcttttctttgtgacaaatgaaagtaaaacagcaaaacaaagaccacattgcacattgtgtaaatgttgagggttattaTTTTGGAATCAAGACTACATtgacacagtttataaatattgagggttaaa
>NC_026941.1|+|8363663-8363789|31-54
cgcgcggggcaaatcgcgaccacgtcagcgCGCTTTGCTGACGTGGAAACAAATcgcgtcctctgaagctcgatttgttgccatgtcagcaaagcgcgcagacgtggccgcgattttctggcacgta
>NC_026941.1|-|976408-976674|31-51
ccctctacttgaaaaatgggtaaattagccTTTGTATGTTAGATCGAAGAGcaaattggcccttttattgtaaatttcatccatttctactgttaaaaactaatccctgtatgtcgacatgaggaatatgtggcacgccatgtctggttattccatcagcatcgctagtttaataattagaatagatgaaaattttaactaaaaggactactttgctctttgatttaacttataaggactaatttgctcattttttgagtaaatgtg
>NW_012160930.1|+|8427-8578|31-51
caacctctgatctatgaaccttttctgggcAATGAATCTAGGTTCTCTCTTgctccattttttcatattttccttgtgaaaatatgtcttcaagagcgtaagggagaacctagattcattacccagcaaaagtcatcaacttgtctccaatc
