# Supplementary material for: AmiR-P3: An AI-based microRNA prediction pipeline in plants
Source: PLoS One. 2024 Aug 1;19(8):e0308016. doi: 10.1371/journal.pone.0308016 (PMC11293646; doi:10.1371/journal.pone.0308016)
Supplement: S1 File — The compiled positive and negative datasets employed to train and test the implemented classification model. (ZIP) [file pone.0308016.s004.zip › S1_File/G.raimondii/G.ra__Negative.txt]

>NC_026929.1|+|10312595-10312764|120-140
ttttttgcagataatgctctttttgatgcatcccagtacgaattttttggtcaaaatgctgtggcagaagtggacttggggggtttagaagatggtgaagaggattctcctgtgtttgcATCCACTGAAGATGATGAGTAccatttgtttgatagaggagaggtgagatt
>NC_026929.1|-|10314639-10315131|440-463
ccctacaataaaggacctatcaagtacattcactgtcaatttatctatagatgggggaagtacaaaatttcaatttagttcatgttactaagttatgatggtgaggaatgcttgttctggggattttcaagcggaaaaatggaacgaaattattaccctgttcattcattagtagcaatacaaaattataactacaataagtggcatacaataaggcttagttctactcactttcccttgaaaaagatcccgatcgatcaccaataactcctggatttcttggtcctgtaacaaccctattcaactgtagaaggaagagaaatacattaaaatgccacgaccatgaagggcaatggtaaaagtatcatgaaattccctatattaggagtcagattatattttgtcccctgtactcaaaatttgagcaaattagtccaagTATGTTAGATCAAAGAGCAAACAGgacttttctgttaaaaaatttcatctattt
>NC_026929.1|+|1033243-1033422|31-53
atggatgaaatttttaacataaaggactagTTTGCTCTTTGATCTAATGTACAaagattagtctgctcattttttagtaaaaagacaaaatgcaatttgactcctagtacagaggcctctaagatacttttaccgccagtcagctatactgaaactcggctccattcaaagaagtctgta
>NC_026929.1|+|10362332-10362598|31-54
aaatgagggccaaaatagcttgacttttgaTTAAGGGTGGGTTTAGATGGGCGAttgggtgcggtgcggtgcgtttagtttactttttgtctcacgctacagtatcactacagtatctaatcttaccgccaccgatgtttttacactaatcgcagataaacgcactgcccatccaaactcaccctaagtcatggccggccgaatgccaactcagcttctcaattttaattttaaatgacttggaaattttccaaaccacccactccc
>NC_026929.1|+|10374905-10375357|400-423
tgtcggagcgtctattgttccaggatcttccaccgaacctttcatacttgagttcggtgctgccctggaacttctagaaactgttgatggcgatgaatgcagtccactgccgaactcatcgtattttctaggtaaatccttcactgataacccatgcttttcaaatttgtttgatccaccaataaactttgacatgataccaggatcagcagggttaattgcagtacaccgaacataaagtataaaaactaggagtgcctgcattgcaatcaaaagaacaatggtagtgacataagactcaatggttatggttgtggattggtaaaagtactatggaggcccttgtactaggagtcggattgcattttgctccctttactcaaaaaatgagcaaattagTCCTCATATGTTAGATCAGAGAGCaaattggtcattctattaaaattttcatcc
>NC_026929.1|-|1047817-1048208|31-54
aaaatgaatggaattttcaacaaaaggaccAATTTGCTCTTTGATCTAATCTACaaggactaatctactcatattttgaatagatagggcaaaatgctatacgactcctagtacaggggcattcatagtacttttaccaccaaatccctatctctaatggaattttttgatactaaaaccattttgcatcattcgacatcctagtaacaaactaaccactataatacatagtttgtacttacctcgactaaggcactaaatcttctatccaacttggatgtcatatagagggcctcggaatgaaaaggtgagctatccccaacgaatattaaggtacggcatcttagccttttcaactcactggtaagatcaggtcttctgcaaatcgggga
>NC_026929.1|+|10541336-10541568|31-53
aattgaataaatttaatttgaactgccacaTAGGATATCCAAGTTAGCATTTAaaacccttttggattgtcacgtaggattgccgttagggagataacggagtttaacagtagagtgaccactttgtaacaaaaagataacgtaagtgattaaaacgtaacattttaaacataaacgattaaaatgtaatctaagacaatcaaaagtgactatttttatagtttaccctaaat
>NC_026929.1|+|10562225-10562727|31-54
acaaatggatgaaatttttaacagaaaagaTTAATTTGTTCTTTGATCTAATGTatagggacgaatttgcccatgaggaggcaaaatgcaatctgactcctaatacaagggctccatgatacttttaccacacaatgtccattgataaaatagtctaataatatttatgtagtgaataactaattacctaacttgctgaaacttgtataactaggtaaatttagttgaaaacatcatttcagttgcctggctctctagttaaaatctaaaataaagggtcacgacaaaaaatcaatatgacatagaaaagaggcagatagattaaaatgcaacaccttaggcgatgtctattgcaggctgcaaagaaggcaacaaaaccatttaatatacttctgagagcacgaaaaacctgtaagatcatagaaaaggaaatgtaaataaacataaagaaatatatttatcaagttacgttaatgtcttctaacctgagaaaaaatgtcatt
>NC_026929.1|-|10711629-10712006|31-54
agatgtattttgaataaataccaaaatttcATGTGTATAATTTTGAGATTTATCactcaattaaacactaattaaaaccaaaaaaaaaaacttacatgttgaagcagccttgacatttgacatcctttagagagagcaaaaaataaaaaagaaaaatgttaatccaccatatataacgaatcactatatgaaaaaattttatgtaagaaaaggctaaatatatataaccatgaagaaggaattgggagattgaacaagacgcttgagcttgtgcttcttcttctcgagctcggccggagggttcaacaaatcgatgtcgttttggagaacctgaaaaatcacatcagtaagaaaaacaaaaaaaaaaattacaaagcg
>NC_026929.1|-|10956666-10956928|22-45
aaatagtgtcaaaaacgtttcAAGCAGGATGCACTGTCAGTAAAAttactgaaaaaagctcccacgtggacgctctttttctacagtagttcatgtttggccttaggctataaatgagccaaattttattctcaggttgcataagttacagcaagaaaaattagagaggctaagcagaatagaagttaaagatgagtgaatgtattagtattgttatttactatgatggtgaggtccatgacaatgagaatgacgttgttttt
>NC_026929.1|-|11011381-11011643|31-51
taaaacccatttagactgtcacgtagggtcGTCGTTAGGGAGGTAACGGAGtttaacggtagagtgaccacttggtaataaaatgataacgtaagtgactaaaacgtaacatttcaaatataaatgactaaaatgtaatatgagacaaataaaagtgattacttttgtagtttacccaaactttaaatatccaaaaagtatattttgagactgattgtgtcagtctggtaaaccgcattaataaaagggggcaggatattact
>NC_026929.1|-|1104573-1104723|31-51
tcagcttaggtggtagtttggctttccagaTCACAATCCATATTTCACTATtagggtaagggaggtattgaatccttttcaaggttagagagtacacactaggtcactagctagagtaaacgagccagaactagaaggtccccatcctata
>NC_026929.1|-|11067549-11067735|134-157
gcctattgtagggaatgttgcctccacttgatgctccacatcatctgcggaagcatgagtgggctccctaccgggaaggtaaagtttggctgctgccttttgtgattgttataggtttcttactaggtctataATTGTTAAAAGGTGAATTGTAGGAaggatagatgcgaacagataaattgatatg
>NC_026929.1|-|11356754-11357108|25-47
atgaatatattttataatagaatgACTGGTTTACTCTTTGATCTAACatgcaatgagtaatttgcttatatttttagtagataaaaacaaatgtaatccaacttttaatacatgaaactccatggtacttttacaaagcaatgagtgacataaactaaccagataaaagaaccatacctggagatatacttggtagataagatcatcgtaagcctcaccaatgtttgggttattatattcgaaagggacaaactgataaaacacttgatagttcaaacccgccatcgcaattttgaaagcatctatgcagaaaccagagaaaattgcggtattggtgtgaggatcatggtctact
>NC_026929.1|-|11383720-11384158|31-53
aataaaaatggatggaatttttaacagaagGACTAATTTACTCTTTGATCTAAtatatagggaatgatttgcccattttttagtagaatggacaaaatgcaatatgattcctagtataagggcctccatgatacttttaccctaaatgctcaaattagagcacaattttttaggggttactcatggtccaacatttcaaaatggttgtataatggacaaaactttacaaaagtgctcaaatgaaggctaaaatcttttaaaattgtcaaataagggccaaacattttttatagtgctcaaataagggcttttcaaatgatgtacattaaatttgaatttatgtttttatttttttatttttaaataatatttgattcaactgttatatgttttattttaaacacattagtatttccctaattcttactacaaattggac
>NC_026929.1|+|11383841-11384149|256-279
catttgaaaagcccttatttgagcactataaaaaatgtttggcccttatttgacaattttaaaagattttagccttcatttgagcacttttgtaaagttttgtccattatacaaccattttgaaatgttggaccatgagtaacccctaaaaaattgtgctctaatttgagcatttagggtaaaagtatcatggaggcccttatactaggaatcatattgcattttgtccattctactaaaaaatgggcaaatcatTCCCTATATATTAGATCAAAGAGTaaattagtccttctgttaaaaattccatcc
>NC_026929.1|+|11386688-11386905|165-188
tttgcatgaaattttcaaaaaatagaagagacgccaatgtaatacacccagagtttgataatctctgaagttcatgaagttatattatgagctccaaattgtatgaaactgtgattccacgtcatccttatgcattttcaataggaggatgacaaatcagatttTTCCTCCTGATTTTTAGCATTATTagttggatttaaattttttctgaaaaatcg
>NC_026929.1|+|11432792-11433058|31-54
atatacagagattagtttgcctttttcttaGTAAAAAGGACAAAATACAATCTGacttctagtacaggagacttcatagtacttttaccgagattttaaacatatgagttccatcaagtttggaacagcttcgtacgaaagcatttgcgaatgagatcacgaggcagggatatatacctgtgtggtagaacgtgcaacgccatcccatttgttgtacgtgcttcggctgttctccgtccacactccaaaatccatactaaaatgagg
>NC_026929.1|-|11658136-11658317|31-54
aaaggtttgcaagtcaggctgttacacggcCTGGCACATGAGCGTGTGGAGTTAtttcgagggtacacagcttggcacacgagtgtgtggcttggccgtgtgacccaagtcagtgagttacacgagtacagacacgagctgggacatggccgtgtgtccctatttcgaatgcccacacggcc
>NC_026929.1|-|11683253-11683428|123-146
tgaagtgtaactagggcttcaaatttacaaagtttatactgtcaaaggatggagcataactggggtcatagttgacggtggttatgcgggcacgaaaatgagtttttcctcgtcagatgagcATGCTTTATAAAAATCATACACGAgttcaaggaaaaaaatcacaggggtcttcc
>NC_026929.1|-|11980553-11980688|86-106
agcggcgtttgtgcgaaagcgccgctaaaggtcatgatctatagcggcgtttgtggaaaaagcgccggtaaagttagcgacgctgTCTTTAGCGGCGTTTTTCCGGtgcttagtggcgctaaaaagcgccgctaaa
>NC_026929.1|-|1207830-1208239|31-51
aaagtacaagaactaaatctataattttcaTAAAGTACAGGGACTACTAGCaaaatttaaccatttattttattacattacatctagaggtgctcatgggctaggcggcccggcccggcccgacggcccgcccgaaatatggaagggtttgggtaaaaatataggcccgaaatatgggcttgggcaaaaaaacgaggcccgtttagaaaacgggccgggcctcagggcacaatttttttggcccggcccgatataataaatatatttattttttaatttttaattttaaaatactttttaaattttaaattttaaaatactttttatttttaaaataaatttttggtatttattaaaaaatgggccgggcccgggcttatggttttttcccaggccgggcctggacaaaa
>NC_026929.1|+|12149568-12149755|31-51
gtcctatagtttatcgattcgcattaccacTTGAGTTAGATTGTATTCATAatatttttcatgtgtggatgcttcagaggtatagatcggacccttctcatgtttttcccgttaaatctatagaagtgcaaccacatttggcttatgaagaagagactacttgagaaccaaaggagatcaagtgacaa
>NC_026929.1|+|12437758-12437924|117-137
ttggttggtcgtatcaaccacaggctcaacatggctggtccaaggctctggacggaggcgtaaagagccagccagcagctgtgcaaagtgtcacccaacgtggcgtccgtgaccacTAGGATGACTGTCACGTAGGAaaatgcagggaatgccacttgacgttggac
>NC_026929.1|+|1257167-1257587|31-54
taaaaatagatgaaatttttaacagcagggCCGGTTTGCTCTTTGATCTAACGTacagggactagtttactcatttttttaatagaggacaaaatgcaatccgactcctaatataagggcctccatggtacttttaccacggatatatcataaatataaaagggaagcaagacggtaactgaaatgaaagattgacaaaaaaatattgaacaactatatatgcataagcacacaaccgtataatgaaagaattacaatactctttaagtacttacatgatcatttgcaactggactcttctgcttcgcataatttccagagctcatcaagggtcctgatgctctccgccgagaagaatccatggatgacaaaccagctgctcgtgtgtcctccatagctgcaagcaagagatgtaaatggt
>NC_026929.1|-|12655450-12655699|31-51
tttttaagagaagcgtcgctaaaggtttgtTCTTTAGCGGCGTTTGTGGGAaaagcgccgctaaagttcatggtctatagcggcgtttgtgggaaaagcgccgctaaaggtcgtggtctatagtagcttttgtggaaaaagcgccgctaaaggtcgtgttctatagcggcgtttatgggaaaagcgccgctaaaggtcatggcctatagcggcgtttgtgtaaaaaacgccgcaaatgttagcgacgtag
>NC_026929.1|+|12679128-12679290|31-51
tggcgtttttggtaaaagcgccgctaaagaTAAGGTTCTTTAGCGGCGTTTgtggaaaaagcgcccctaaagattatggtctttcgcggcgtttgtggggaaagtgccgctaaagattaggttctttagtggcgtttgtggtcgaagcgccgctataaatcag
>NC_026929.1|+|12732469-12732630|112-132
aacctccactttaacctcctctttcttcagccctggaaggtctgctttgaacacgtgagcttccggtgtttccttccaatctacccttgcgttggcaatggctgaagcttcGCGTACTGAAGATGATGATGAcatagtgtttgccaatgcagagttgaagaa
>NC_026929.1|-|12917260-12917600|289-311
tattttaataaaaaaattaacataaatcctccagcaaatcaaaatttaaattattaaaatacgtttttatttctaaggcatttactagtacaattacaagtataataataaataatagatgttcgattagggcaaaacactaaaaaacgcccttttttttaaaatttaccgaaataggccggttttttaattatttaccggaatgggccatttttcccgaaattgcgtccacgtcagcgcgatgtcggggaacgtgacaggtcatcgcgtccacatcagcgcgacctgCCGACGTGGAAGGAAATCGCGTCcctgaggtagcgatttccttccacgtcagc
>NC_026929.1|-|13260507-13260771|215-235
aattattttcactaattaacccaaaagtgaaaaccaattttttctgtggcaccaacaattaacaaacgcacacgttgctgcattttcaccatcaatggcgacgactactcatgtgccatcatttcccaataccctaaactatcctttgacacaaaacctattttctcgactacttgttttgcccctcaggccctccaaaaatctcttcagatgcCACTCTCTCTCCCTCAAAGCTatgctctcctagaaccctgttaagaccctc
>NC_026929.1|-|13398935-13399184|197-220
tttaaaaaaaatttcaagtaatgatgtaacacaatctcatagtgcaatagcatcacacatagaagaaattcaagttaaaggaccaaattgggaagagttgccaaattccaaaattaatgtggacccaaaaaagttcaaagaccaagttgagaaatgttgacaagttcaaagattaaatgttgttgggataaatctcAAAACTATACATGAACTTTGGTCAaatttgcaatgttatacatgaagtataatt
>NC_026929.1|+|13468944-13469125|31-54
aggaaactaaatttatagtcaaatctcaaaCTTAGGGTGGGTTTGGATGGACAGtgtgtttacctgaggttagtgtaaaaacagcggtggcggtgagattagatattgtaacgaaactgtagcgtgagacaaaaagtaagctaaacgcaccgcaccgcacccaatcgtccagccaaacccac
>NC_026929.1|+|13545674-13546001|31-54
caggggacgtgtcagtaaattgcgtccacgTTAGCGCGGTTTGCTGACGTGGCAgcaaatcgcgtcaacgtcagcgcgctttgtgtccacgtcagcaaagcgcgctgacgtggacgcaattttttgccacgtagcttgcccctgtggacacgatttcgccgtgtttccctggttaggatttttaggagttttagggtttttagagaaaaaagtaaacaaataagggattagggtttaggatttagggtttcataattaaatttattaaaatttattaaaattggattacgtttcgtgtttatgagtttttaagataaaatcaaagcag
>NC_026929.1|+|13696452-13696568|64-87
ccgaaatgggccgattttttgattatttaccagaattggccattttccgcaaaatcgcgtccaCATCAGCGCGATGTCAGGGTACATggcaggacatcgcgtccacgtcagcgcgat
>NC_026929.1|-|13727283-13727481|146-169
taagtttaagaaatcaacagacttgtaacgactttttcaatgggatctaggtatttttgcattgagatgtcttcatggcgttcgaagatctattcttagcttcaaaatgcactttgaatcacttgattttgagtttgggaacttaAGTTATGATTGTTTTAATGAAGATcgcgcgagtagaatttctggccaggattat
>NC_026929.1|+|13804252-13804544|31-54
actcttatttaaattactcaaccaatcagaTTTATGGTGAGTTTGGATGGGCGAttgggtgcggtgcgtttagcttactttttgtctcacgctacagtatcgctacaatatctaatatcaccgctacagctatttttacactaatcgtagataaacacactatccattcaaactcactggtaagtaatttaatcccaacaaatcaactgtaaaatcagattctttaaaagcgcgtggggtcaaagaatcctaaaactttccctgtcccccaccatagagaacctctcaataaa
>NC_026929.1|+|14080183-14080424|31-54
tatgtattaaattgcacatcgaatcaaaatTAATGTATAATTTTGAGATTTATTccaattatttaccaaaagaaaatatatgtgtaatacccgattttggcccgggtaaaaggcccaaaatacaaacgggccgatgtggcccaaaccaaactacagaagcccaaaaccaatggcccaaaatcatcagaaaccctagggtttctaatcttcagtcgccacaaccaccaaagcatccgcgccgc
>NC_026929.1|-|14119124-14119477|31-54
cgtgtgaagccatttcgaagggtacacgacCTGGCACATGGGTGTGTGGTCTAGccatgtgacccaagtcagtgagttacacggacacggacacaagttgggataaggctgtgtgtccctatttcgaatgcccacacggcctaagacacgggcgtgtctcttggccgtgtaagacacacggcctagccacacgggtgtgtgtcccctgcacctttgaaaaatttccatgtttaccgaaaaatttcttgagtgctcgatttagtcccaaactatttttaacgtctattttgggcctcgagggctcgtattagggactgtatgaatgaatttgattggtttctaaaatgaatgtgt
>NC_026929.1|-|14203566-14203696|25-45
ataaacgctgctaaagatcatgacCTTTAGCGGCGTTTGTGGGAAaagcgccgctaaagaccatgacctttagcggcgctttttccacaaacgccagctcaaaaccatgacctttaatggcgctttaccca
>NC_026929.1|-|14236498-14236911|31-51
caagaggaatcgttcaactaaatgttgaagAATGTGGAAGTATTGTGCCAAttaatgagtccttgagggaagaagttattgttctcaaaggagaaaaagaaaggcttgaatctataatcaaagaaaaagatgatattatcgtcaatcttaagaaagccaacacaatgagtaagagtaaagagttaaaatgataccaaagccattctaaaaagatatgaaagtcaaaatgaagatatcttagttgttgggagatccgaacctagttgtagcgaacttggtaagaaacatatatctcttacgatttttgttaaatctaataagatggttgctactttttcctactattgtggaaagattgtacatattagatctgattattacaagttgataaatgatcaaagaagaagaagtaca
>NC_026929.1|-|14529341-14529502|31-54
aaaagtagcaattttattgcattgaatctcTAGTAGAGGTGCTCATGGGATGGGcggcccggcctggcccgacggcccgcccgaaatatgggagggtttgggtaaaaatataggcccgaaatatgggcttgggcaaaaaacgaggcccgattaaaaaacgga
>NC_026929.1|+|1471393-1471743|298-321
gagcaacaccgccatcgcggattcgtgcaacagtttaaacatgaattgcagttacatgagttacatttacataaactacagtcgcacatatcaatacagttatagcacggccggcatgtcaaatggcaagagcacttggaataacagcaacagcaaatcatcgacaagttaaaacagggtattccgctgcaaaagaatggaagtcatgacataaaaccctaaactctaaacaaggaataataaagtactatggaagcacttttactaggagtcaagattgcattttgtcctctacacTAAAAAAATGGGCAAATTAGTCTCagataaaagagcaaattgatcttttctgtt
>NC_026929.1|-|14729848-14730069|169-192
ctctacccttcatgtttagggtaatttaccattaaaagccttttttttaaaatttatcgaaatgggcccggtattttattatttaccggaatggatcattttcccctaaatcgcgtccacgtcagcgcgaagttaggggacgtgtcaggaaatcgcatccacgttaatGTGTTTTGATGACGTGGCAACAAAtcgcgtctacgtaagcacgatttgtgtcca
>NC_026929.1|-|14768010-14768149|90-110
ttgggagaatttgagactattgctctcactgaagggtgcacaacaatgttgatgaataagctgcctccgaagttaaaagacccaaggagTTTCACTATCTCTTATTCAATtggaaatcattatgttggtaaggcgttatg
>NC_026929.1|-|1483105-1483610|31-54
aatttttatgggctcggcccggcccatgagCACCTCTAGTTTGCTCTTTGATCTgacatatagagactaatttacccattttttgagtagagggggaaaaatgcaatttgactcctagtacaatagcctccatggtacttttacgctttcgggtattattttcaatatttacaggcttatatagaggctgctgaaataatgcttgatgatgatgttgcttcaaataaagcaattgggtcttatgggtcaagatttctccaggaccaacggaaaatcgtgccgagattttccgttttgacgcactgcaacactggaaggtttgattgtcttttctcctgttgtttctcttgtaatgttggcaaaaaggcattagaattcatacaataaccgaataggcatatgatcatgtttctctttctttacagtcttgcaacagctggatacggtactgccctcggtgtcatccgtgcacttcatgctgagggagttctggaaagagcatattg
>NC_026929.1|-|14987993-14988203|31-54
aaacagaatgctcaaaattgatcacacagcCTGGCACACGGGCGTGTGGCTTGGccgtgtgacccctgcacctatttcatgaaagttattatgttcacacggcctagcacacgggcgtgtgacttgaccgtgtgacctaagttaaagagttacacgagtttggacacgggctaggacatggccgtgtgccctattttgaatgcccacatgg
>NC_026929.1|-|15177939-15178428|31-51
aaatgaaggacaatcactacaccaaaacagGTCTTTAGCGGCGTTTTTTTAggcctttagcggcgctttttaacgccactaaaggtatttgcggcacttctacaagcgccgcaaaaaaggccgctaacgaaaacgtcgcaaacatttgcagcgttttttctaagcgcctctaaagaacatggtctttagcggcgtttttttctaagcgccgtgaaagaacatggtctttagtggcgtttctttctaagcgccactaaagaacattgcctttagctgcgttttttttctaagcgccgctaaagaacattatctttagcggcgtttttttctaagcgtcatgttctttagcggcgcttttatacaaaaacgccactatttttggaatttttttatattaaattttttattttttcagccctcctgtaacaacatatcaaaagcaatcaaatctaaaccagccaaaagcaataaatttatataatatttcaaa
>NC_026929.1|-|15178070-15178483|364-384
ttaatttttttattttatatttatattaataaaataataataatttaatttaaaaaaatgaaggacaatcactacaccaaaacaggtctttagcggcgtttttttaggcctttagcggcgctttttaacgccactaaaggtatttgcggcacttctacaagcgccgcaaaaaaggccgctaacgaaaacgtcgcaaacatttgcagcgttttttctaagcgcctctaaagaacatggtctttagcggcgtttttttctaagcgccgtgaaagaacatggtctttagtggcgtttctttctaagcgccactaaagaacattgcctttagctgcgttttttttctaagcgccgctaaagaacattATCTTTAGCGGCGTTTTTTTCtaagcgtcatgttctttagcggcgctttta
>NC_026929.1|-|15340535-15340647|60-83
gtccaattcatttcttaagaaagtaattgctttccgtcgtatgttctctaaattctaagGGTGGGTTTGGATGGGCGATTGGGtgcggtactgtgcgtttagtttattttttg
>NC_026929.1|+|15529746-15529910|31-54
accgttagagaggtaatagagcttaacagtACAGTGACCACTTCGTAACAAAGCaataatgtaaacaactaaaatgtaacatttcaaatataagtgactaaaatgtaatttgaagtaaataaaagtgactgtttttatagtttactcttttatttatttatttta
>NC_026929.1|-|15539392-15539686|31-51
cttgaacaattggttatccttttacaaattTCATCATTCAAACTTATTTTAaaatctttttaactttcgacactaagacatcaaatagtcaatttggtatcaatttttgggcgttacgagggtgctaacccttcctcgtgcgtaactgactcccgaactcattttctcaaagattcgtagaccaaaataatttttaaggtgaaccgatcacaccttaataaaggatcggtggcgactccagttttgttttttaaagtcgacaactaaaatttttgttttcaaaaaacggtttcga
>NC_026929.1|+|15541987-15542230|191-214
tgcttctcgttttgttttactacttctccatttcttttaatatatcaggaagtcgaattggcagtgaagaaagaagcagggttttgatagttagcagatggtatgtgtttatgggttttgacggctttcgacttcctgcttcctttttcattgccaattcgacttcctgatatgttaaaaaaaatggagaAGGTAGGAAAACAGAAGGAGAAGCcaaagagagtggaaaataaagaaaaaaaaa
>NC_026929.1|-|15832941-15833181|31-54
aaacatactacaagtttcaagtcgattaagGGTGGGTTTGGATGGGCGATTAGGtgcggtgcggtgcgtttagccacctttttgtctcacgctacaatgttgctatagtatctaatctcaccgccaccgctgtttttacactaaccgcaggtaaacgcaccgcccatccaaactcaccctaaaataacatcaaatgatgcagatatttcaagtaaatgtggagaaaagagataaacaggag
>NC_026929.1|+|15865161-15865270|31-54
ggttaatttgatgaatttcaagttaatggaCTAAGGGTGGGTTTGGATGGGCGAttgggtgcggtgcggtgcgtttagcttactttttgtctcacgctacagtatcacta
>NC_026929.1|-|15890288-15890651|312-334
gaaaaaatcaaaatttagggacaaaaagggatctttttcgacgaaaagtacggcaaaccacaatctgccattgaaaagttccgcaaaagtgctgcagtttgtcagcgcgtagatctcgaaaagttatttgaaaaaaaaattcgtctaaatcggacaaccgagcgaaaagttatggcctttcaaagttttccaagctaaaaatgagaaattgttcatccacgtcagcaaatcgcgtcctagagggcgcgatttgtgtccacgtaagcaaatcgcgctgacgtggacgtgatttcctggcacgtaccctggcaTCGCGCTGACGTGGACACGATTTcgcggaaaatggaccattccggtaaataat
>NC_026929.1|-|15891497-15891805|256-279
ccatgactttccttttctagatgtgaagtcaaattggtattaatttaattttgaaagtggaacggaaataggggcaaatgaacaaaaaaagctttttttttcaaaaattatcgaaatgagccaattatttaattatttatcgaaatagtccattttccgcgaaatcgcgttcacgtcagctcgatgtcagggtatgcgccaggaaatcgcgtccatgtcagcgcgatttgcttacgtggacacaaattgcgccctCTAGGACGCGATTTGCTGACGTGAatgaacagtttctcatttttagcttggaaa
>NC_026929.1|-|15918155-15918440|31-51
aaagaaaaagccactaaagttagcgacgcgTTCTTTAGCGGCGTTTTTTCTggcgcttctcaaagcgccgcaaatacttttagcgacgctaaaaagcgccgctaaaggcctaaaaaagcgccgctaaaaacctattttggtgtagtgtttgtaagtattaaaaaaaattcatttcttagaattcaaatttaaaaattaatttctcaaatttaccttatattcaaaaacacttttaatttgttatatcaaaatcttttatcaaataaagtttagtttaacatttagt
>NC_026929.1|-|15918298-15918439|31-51
aagaaaaagccactaaagttagcgacgcgtTCTTTAGCGGCGTTTTTTCTGgcgcttctcaaagcgccgcaaatacttttagcgacgctaaaaagcgccgctaaaggcctaaaaaagcgccgctaaaaacctattttggtgt
>NC_026929.1|-|15918494-15918635|92-112
gtgtttttgctagaagcgccgctaaagaagggaaaagcgccggtaaaggttttagcggcgtttgtggtaaaagcgctgctaaaggtcatggTCTTTAGCGGCGTTTGTGGGAaaagcgccgctaaaggtcatggtctttagc
>NC_026929.1|+|15961713-15961874|112-132
aaattaaattatacatttctaaattggatttgtggtgtttttataatattttaattttttttattttttatgacctttagtggcgtttgtgggtaaagcgccgctaaagatCATGTTCTTTAGCGGCGTTTCtggtaaaagcgccgctaaaggtcatgttct
>NC_026929.1|+|15961746-15961917|122-142
ggtgtttttataatattttaattttttttattttttatgacctttagtggcgtttgtgggtaaagcgccgctaaagatcatgttctttagcggcgtttctggtaaaagcgccgctaaaggtCATGTTCTTTAGCGGCGTTTGtgggtaaagcgccgctaaagatcatgttct
>NC_026929.1|-|15961779-15961998|170-190
gcagcgtttttttaagcctttagcggcgctaaatgtcgctattgacaatgttgctaacttttgcggcatttatgccgctaaagaacatgatctttagcggcgctttacccacaaacgccgctaaagaacatgacctttagcggcgcttttaccagaaacgccgctaaagAACATGATCTTTAGCGGCGCTttacccacaaacgccactaaaggtcataaa
>NC_026929.1|-|15961865-15961994|80-100
cgtttttttaagcctttagcggcgctaaatgtcgctattgacaatgttgctaacttttgcggcatttatgccgctaaagAACATGATCTTTAGCGGCGCTttacccacaaacgccgctaaagaacatgac
>NC_026929.1|+|1608676-1608890|162-185
tcttctccaatctctgacactgaccgtcagatcaacttggatctaaggtatgttcttctatttatcaatgaatactgattcattgtaccgatagtccaatcgtcgcttggagcttactagccaaacttaaaaaaaaaaaacttaacaatctaataacttaaATAAAAACTTTCGAATAATTTAGTgacttaaatgagaattttagaataacttag
>NC_026929.1|+|16113386-16113594|31-51
ggcgttttttttctaagcgccgctaaagaaCATGGTCTTTAGCGGCGTTTTtgtttgtaaacgctgcaaaagtttgcgacgtttttgttagcggtattttttgcggcgcttctgcaaaagtttgcgacgttttcgttagcggcattttttgcggcgcttatggaagcgccgcaaatacctttagtggcattaaaaagcgccgctcaaga
>NC_026929.1|-|16174908-16175293|31-54
taactttcactgagctccacatagatttcgGGTGAGTTTGGATGGGCGATGCGTttacctgcggttagtgtaaaaacagcggtagcggtaagattagatactgtagtgatactgtagcgtgagaaaaaaagtaagctaaacgcaccgcatcgcacctaatcgcccatccaaacccacccttcgttttcatggctcatttttgaacttatattttattgtcttttcttattgtctacgactcacttggcctctcgcaatccaaccaggtacttccaaaatttctcatcatttcatacaatttccatcccaaatgaatgagattcaagtagacctgtccatgggccgggcggcccgcccgaaatatgggagggttcgggtaaaaatat
>NC_026929.1|+|16175024-16175164|88-111
gtacctggttggattgcgagaggccaagtgagtcgtagacaataagaaaagacaataaaatataagttcaaaaatgagccatgaaaaCGAAGGGTGGGTTTGGATGGGCGAttaggtgcgatgcggtgcgtttagcttact
>NC_026929.1|-|16199450-16199841|31-54
acaaccttagaaaatacatccattagatatTAAAACTCATAACACATTTAGAGAattttgtgtttacgttttgagggttctttgttttcaggttttcgaggtttaagttttatttccatattttgtactcttcgttcttttgtcgttatagtaaaactatctttgcccgtggttttttatcctctttggaggggtttttccacgttaaatttgtgtgttcaatttctcaatctattccactatttttttttacttgttgcttaatcggtcgatcctaatagatataaaattatagtaataaaaactacttttttaaataaatttattactggtttaaaattcttaaaaaatatttgttaaatataatattataacattgcaaaccgaaaaaa
>NC_026929.1|+|16276829-16276992|31-54
gactgggctatttcccccaaaatcgcgccaCGTCAGAGCGATGTCAGGGGACAGggcagaaggtcgcgtccacgtcagcgcgacctcctgtcacttagcgcggtatcgggaacgcgattttgaccctgatttttatgcctgggttttatggcttttagggttta
>NC_026929.1|+|16425131-16425548|365-388
catatcagtttcttactcagattagactatcagaatatcagaattatcatgcttaagatgctcctcaattggacttgatagacaacatattagtctttcaatcggtttgctcattttttataagattaaagatatgtttaggtttgtctattaatataagttgtctttctgtattatgatccaaccacataatattgcttagtattagtttaaacattagacaaccagtgagccaacatttgcttctattttgctttgcatgcaaaaaccacataaggaaaattatacaaagaatattaatctaatccatgaattttttttattaaccaatctgttcaaaaaatttacaagtttacaaacgaatATACTACACTAAGGGCACCAAATCcaaaaacccaacgtatctgtattcggttca
>NC_026929.1|-|16429562-16429975|31-54
ttcacacgcgcggccacatcgcgtccacgtCAGCGCGACCTGCTGACGTGGAAGcgatgtcctgtcacgtaccctgacatcgcgctgacgtggacgcgatttcgcggaaaatggcccattccggtaaataattaaaaaaccggcccatttcggtaattttttaaaaaaatgggtttttttggtaaattagccgtgtaactccaattatcactcttcttttttaaatctttaataagtttgtgtttaatgtattgtttttatcaaattcaaccagtgtttaggcaaaattgaaaaggaaggagggaaaaacggttcatacagttacagagagggacgaattcaaaattttaattttattttttcataaattaaaatataaatttattatctattaatttataagttcattatttt
>NC_026929.1|-|16540061-16540179|69-89
ttgggttgaatgttgactcaattatggcccctaatcaagggtcactatatacagattttgatgaagaaATGGGTGTTGAAGGGGAAGACaggtcgattgtgcaagtggatgggcttaaa
>NC_026929.1|-|16568366-16568510|92-115
gttttggttataggcaatgatggctttcggcttcctgcttctttctaaactaccaattcgacttcctgatatgttaaaagaaatggaggagGTAGGAAAACAGAGGGAGAAACAGaagagaatggaaaataaataaaaaaaaaag
>NC_026929.1|+|16568601-16568775|122-145
gagaatgaaagatgcatggtatgggtttatgggttttggttataggcaatgatggcttttggcttcctgcttctttcttcactaccaattcgacttcttgatatgttaaaagaaatggaaaAGGTAGGAAAACAGAGGGAGAAACagaagagaatggaaaaaaaagaaaaaatag
>NC_026929.1|-|16967157-16967437|228-251
cgaatgtgccttgttgttgcacatcagtctttgaaagcttccattgatcacatttagtacttcaataatgggtattaaaatattatagaatgttataaacattttaaaagttattaaaaaagggcaaaacactaaaaaaagccctttttttttaaattttccgaaataggccggttttttaattatttaccagaatgggccattttccccgaaatcgcggccacataAGCGCGATGTCAGGGTACGTGACAggtcagcgcgtccacgtagcgcgtttccgg
>NC_026929.1|-|17029872-17030176|31-54
cgtatgaggctatttcgaagggtatactgcCTGGCACACGGGCGTGTGGGTTGGccgtgtaacccaagtcagtgagttacacggggtcagacacaggctgggacacggccatgtgtccccatttcgaatgtccacacggcctggccacatgggcatgtcccctgcactttgaaaattttacatgttttcctaaaaatttcttgagtactcagtttagtcctgaaccatttttaatgtctattttaggatcgagggctcgtattaggtacaatatgaattaatttgaatggttattgatttgaatg
>NC_026929.1|+|17115466-17115640|122-145
gcatgtcttgaccatatctaactatatccttcttctttttttggcattattcctcttatcgtgtatgccgatgatattgtcattacaggagatcacactaaagaaatctttgtgtggattaAAGCAAAGTCCTTGCATACTAGATttcaaaaacgaaagacttaggttaattgaa
>NC_026929.1|+|17219968-17220147|130-150
caatggcatgatcatcttgtcattgctctccaaattgaaacctttctccagcatcatgggttgattcttaaagatagaatcaaatctttcccttgcttcctcatcttgaatcataattggaatctcggtAGAAGTCTTGGAAGAGCTAGTtcttttgcaacacatggtatttttctcgaa
>NC_026929.1|-|17356845-17357236|339-362
agaaaatattcataagacagttttctcaccactcctctaccaatgagatactccacaatatcaagatgtccattagccgcagccatgtgaagtgctgcaagagaaaaccatagtttttagtgaaatatacatacaaattttcgtttcaaaaagcatagcaaagagaagacaacaactaataagcacaaatgaagaccaaaatgccaaaagaaatttctataaattagcacaacgttgatcactagtgaaaaaaggaaaaacaaaaaaggaattccaaatccaaaattttggattaactacaatactttcctaaacattgacaaaatgatgggaattaaGGGTGGGTTTGGATGGGCGGTGCAgtgcatttagcttgctttttgtctcaggct
>NC_026929.1|+|17385465-17385842|325-348
taagattcatcatcggtttcatcttccctaggtatttagggaatttagttcataatttagaataaaaccttctcaaagttaggataacaacaagacataaagaaacccaataaaacttctaaggaaattgaatggagatcttcaatcttgaaggagatctacttctgagttgaatctggtggctttctttgagtcttttcttcgttcttctgtacgtgctaccttaggtcctcttctaatatgtatttataaactttagaatgctcagaaatcctaaaaattgggtttttctcatgtaaaagagaaacagggtacgaaatcgacGCCGGCTGGCACATCGGCGTGTAAccagcccgtgtgaaaatgctcaggccgtgt
>NC_026929.1|-|17932474-17932778|31-54
ctacaagtcaggaaatcgcggccacgttagCGCGCTTTGCTGACGGGGCAACAAatcgccccctcgaggacgcgatttgttgccacatcagcaaagctcgctgacgtggccgcgatttcctggcacgtcccctgacatcgcgctggcatggacgcgatttgccgaaaaatggtccattccggtaaataataaaatactgagcccatttcggtaaatttataaaaaaaaattaagcttttattggtaaatggcccaatataaattttaaaaagtcaaaataatatataaaaattttcaatttttta
>NC_026929.1|+|18008839-18009048|31-51
ctttgaaactggaagactctttgtcaacatGTCGGTTAGATTGTATTTTGTgctgattttaagaatctgaacatctcctgtaatgatcacctttcgaacaaagtggtaacagatgtctatatactttattctctcatgatgcatttgatctttggtgagatgtataacactttgactatcacaagatacgacaattgcttctttttcact
>NC_026929.1|+|18341447-18341709|219-242
atgaactattttcaagttgcaaagagagtaatgaggtacattaagggaactctgagctttggagttatgttcaccaaggttgacagcatcaagctccttggttttgcagacagtgattgggcaagatcaattggtgacatgaaaagcactttagggtatctatttacccttggatcagctatttttttgttggagctaaaaaatagtctattgttgctAGAGGTGCTCATGGGTTGGGCCAGgccgggttcgggccaggctaa
>NC_026929.1|+|1857531-1857895|31-54
ccctccgtaaaccgtatacggctctctgtgGGGAACAATACCTTCCATTGTTGAgggatcaagtcgcatcttcaaggacgacactttgaaaacttctcctgggggagccgattgctccccacaagactcttcattctttttgaagtaaccatgtttgacacttgtgtgtccaacatactataaaaacttaagaaaatctaaccgtattggtgttgggtactcacacccgagtccaagtaacatagttttacagctgagatgaaaatagaagaaaaccatatagaatataaacagaaatagtctcaacaatggagaaaaattctatctcttcaatttaattcatatcatgtgaactatccaaaaca
>NC_026929.1|+|18718935-18719440|31-51
gatgctgtttcaatcatatactacaccaaaACTAGTCTTTAGCGGCGTTTTtctataagtgccgctaaagaacatgatctttagtggcattttttattaagcgccactaaagaacatgttctttagcgacgcttttgtacaaaaaccccactatttttgggatttttttatattaaatttttcattttttcagccctcctgtagcaacaaatcaaaagctaccagatctaaaccagccaaaagcaataaatttatataatatttcaaattaaacgaataaaataatattaatatcaataaataaaagtgaattcatattatttttgcaaaaatgttaaaagttaaaatgataaaaatatttatacaatacactataacggcgggagttgcgactgaaacatcttcatcatactctgaagctgctgctagagttcgtcgtactttctgctctgttctgcttctcttgatgccgcatcagttttaagtcgtagctggagttcttcata
>NC_026929.1|+|18782060-18782562|453-473
aagtttagatatgtttggtcaaattcttcatcaatttttgaactttacaaaagttgtggatttaatttttatattttaatttggtcatttttagtctctgtattttttaaaatttaaaatttcagttctcaacaaacaataaaggttaaattcattaaattctattgtttccagaatctaatgcgtcaaacatattatcatatgtgtaatgtcatgttagcttattattttcacatattactcactaaaaattcaattaattgattaacgatcgtcatttgcgtcaagactgaaattttaaaatctcaaaagtatagggacttagaatgatccaattgaagaaaatgggctaaattaatcattgtacacatagtatatgactagtaattgaactttaccaaatggatttaacttctaccgtttgggtcaagactaaaattgatcaattagagAAGTATAAGGACTAAAATTGActaaataaaaaaaatacaagtacaaaaatt
>NC_026929.1|+|19099442-19099671|180-200
tcatagaaaatttaatttaaataatattttatttatccttaaaaagtatatttaaagtttaaattttaaaaataaaacataatataacatttatcataaaaataaatattatttgattaaaataatttttttaaagattatgtttttagcggcgtttttgctagaagcgccgctaaaggTTTGTTCTTTAGCGGCGTTTGtgggaaaaagcgccgctaaaggtcatggtt
>NC_026929.1|+|19099590-19099775|31-51
gcggcgtttttgctagaagcgccgctaaagGTTTGTTCTTTAGCGGCGTTTgtgggaaaaagcgccgctaaaggtcatggtttatagcggcgtttgtgataaaagcgccgctaaaggtcatggtctatagcggcgtttgtggaaatagcgccgctaaaggtcttggtctttaacggcgtttgtggg
>NC_026929.1|+|19099597-19099844|198-218
ttttgctagaagcgccgctaaaggtttgttctttagcggcgtttgtgggaaaaagcgccgctaaaggtcatggtttatagcggcgtttgtgataaaagcgccgctaaaggtcatggtctatagcggcgtttgtggaaatagcgccgctaaaggtcttggtctttaacggcgtttgtgggagtagcgccgctaaaagtCTTTGTCTTTAGCGGCGTTTGtggaaaaagcgccgctaaagttagtgaccg
>NC_026929.1|+|19099763-19099921|31-51
cggcgtttgtgggagtagcgccgctaaaagTCTTTGTCTTTAGCGGCGTTTgtggaaaaagcgccgctaaagttagtgaccgttctttagcggcgctttttccggcgctttgagaagcgccgctaaaagcctgttttggtgtagtgctagcaaaattaa
>NC_026929.1|+|19299747-19300199|31-54
caggggacgtgccaggaaatcgcggccacgTCAGAGCGCTTTGCTGACGTGGCCgcgatttcctaacttgtaggtttttggattttagggttttcagaatttttagggttttggagaaaaaagtaaacagataagtcgcgcctacgtgtacgcgcttctttatagaaacatctgcccctgaatctacaaatgttgagcatgcattcactgaagtactaactcaaatacatcatgtgatcagtcgaaaagcactcaaaggagggaatgatcaaacaacattgcccaagggacaaaccatcaatgtcggctctcgggatgatgtttcagctgtgaagaaagacggctgctgttctgcataattgttagatgattctgagtgtccaaatttgcttcctcattaagcacaagctttcctcaccgtgatctttctcgagatcttttgttgaagacgaa
>NC_026929.1|+|19553801-19554098|245-268
gactaaaacagagattatattttaaatttgaacataatagaagttgaaaatagtaaatttttttaagaacataattctacttattttaattgaaatagctcacaatattaactatttggactaattaatgatattataaaagggcaaatgactaaaaaaagccctttttttaaaaaaattaccgaaattggccaattatttaattatttaccggaatggtccattttccgcgaaatcgtgcccaCATCAGCGCGATGTCAGGGTACGCgccaggaaattgcgtccacgtcagcgcgat
>NC_026929.1|-|19579866-19580134|217-239
tacattttagtcacttatgtttgaagtattacgttttagtcacttacgttatcgttttattacgaagtgatcactctaccattaaactccgttacctttctaacaatagtgctatgtggcaatccaaatggatattaaatgccaacttggatgcctagttgttgggattaaattatgtttttaattaaataaatttaacttggactgccacgtaaaACATCCAAGTTGGCATTTAAAACctatttaggctgtcatgtaggattgctgtt
>NC_026929.1|-|19723888-19724226|286-309
ctacggaactgcagaaaatttatgatgtttttcacatttcaatgcttagaagatatcgatcggacccatctcatgttatttcgacagaggatattgaaattcaaactgatttttcgtacgaagaagaatcagttgaaattttggcacgagaagtgaaagaattgtgtaataagcgagtttcattagtgaaagtattgtggcgtagtcatagtgttgaggaagcgacttaggaaccagaagaaactatgagatctcagtacccccacctctttttcaggtaaattaCGGTAGAGGTGCTCATGGGTTGGGcggcccggcccagcccgaaggcccgcccaa
>NC_026929.1|-|19792086-19792436|298-321
cttctaagcacagattctactcagttaattccctgcatagttcaagataggcccatggcgggctttggcaaagatggcgttgaaagaattcgtgtcaaggtggagattgttagagttgtgtgacccaaattctaagagattgcttgcaagtcaagttaaacaaaaatatattttctttctagaagatttagtatttattagtataatatatttagcatttattatcatagtttatttgacttactaatttagcctataaataggctcttttacaaccttagaaatatacacccattaGAGATTAGAACTCATAACACATTTggagaattttgtgtctacgttttgagggtt
>NC_026929.1|-|19866605-19866714|31-54
gaatgggtcatttttcccgaaatcgcgtccACGTCAGCGCGATGTCAGGGGATGtgtcagcaaattgcgtccacgtcagagcgctttgcttacgtggacacaaatcgtgc
>NC_026929.1|-|20148267-20148406|31-54
aataactaatctcattctagttggacatccAAGTTGGCATTTAAAACGCATTTGaacttgccacgtaggattgccgttcgggaggtaatggagcttaacggtaaagtgactatttcgtaacaaaacgataacgtaagtga
>NC_026929.1|-|20205585-20205847|219-242
aggtattcgagtgaggtgagcttgtggactaggtcattgagagatccaaattggttcgttaaagcggtgatggacgatgcgggtttataattgtgaggtgagaatatgcaaaacaagttttattttggtttcggctttctccttttcttttttcataaacataaaaaaagttttaagaaatgaaaaacatagaaaaactatgttaaaaaatatggagaAAGGAGGAAAACAGAGGAAGAAACagaagagaatggaaaataaag
>NC_026929.1|-|2054246-2054562|31-51
gggacgtgtcagaacattgcatccacgtcaGCGCGCTTTGCTTACGTGGACacaaatcgggcctaggagaacgcgatttgctgacgtggatgaacagtttatgtttttcagcttggaaaactttgaaaggccataacttttggctcggttgtccgattgagacgattttttttatttcgaataacttttcgagatctacgctctgacaaacagccgaaggcggtttgccgcagttttcgtcgaaaaagatccttttttgccccctaaattttgatttttttggtttaaatttgaattttgaaacattcaaatcatta
>NC_026929.1|-|2054310-2054524|31-54
tgcttacgtggacacaaatcgggcctaggaGAACGCGATTTGCTGACGTGGATGaacagtttatgtttttcagcttggaaaactttgaaaggccataacttttggctcggttgtccgattgagacgattttttttatttcgaataacttttcgagatctacgctctgacaaacagccgaaggcggtttgccgcagttttcgtcgaaaaagatcct
>NC_026929.1|+|2096846-2097021|31-54
ctttcctggtatcgtatctcatttctccaaATAAGGGTGGGTTTGGATGGGCGAttgggtgcggtgcggtgcgtttagtttactttttgtctcacgctacagtatcgctacagtgtctaatctcaccgccaccgctatttttacactaaccgcaggtaaatgcaccgcccatccaa
>NC_026929.1|-|21063437-21063602|31-51
ttgtggtaaaagcgccgctaaaggtcttggTCTTTAGCGGCGTTTGTGGAAaaagcgccactaaagttagcgacgcattcattagcggcgttttttttgcgtttctaaaagcgccgcaaatacttttagtgacgctaaaaagcgccgctaaagacctaaaaaagcg
>NC_026929.1|-|21063499-21063645|31-51
ttgtgggaaaagcgtcgctaaaggttctggTCTTTAGCGGCGTTTGTGGTAaaagcgccgctaaaggtcttggtctttagcggcgtttgtggaaaaagcgccactaaagttagcgacgcattcattagcggcgttttttttgcgttt
>NC_026929.1|-|21063522-21063768|197-217
ataaaacataatataatatttatgatagaaatatatattatttaattaaaatattttttaagtcatgtttttagcggcatttgtggtaaaagcgccgctaaaggtcctggtatttagcggcgtttgtgggaaaagcgtcgctaaaggttctggtctttagcggcgtttgtggtaaaagcgccgctaaaggtcttggTCTTTAGCGGCGTTTGTGGAAaaagcgccactaaagttagcgacgcattca
>NC_026929.1|-|21063565-21063836|222-242
tttaatagaaattttaatttaatattttttatccttaaaagttatagtttaaagtttaaattttaaaaataaaacataatataatatttatgatagaaatatatattatttaattaaaatattttttaagtcatgtttttagcggcatttgtggtaaaagcgccgctaaaggtcctggtatttagcggcgtttgtgggaaaagcgtcgctaaaggttctggTCTTTAGCGGCGTTTGTGGTAaaagcgccgctaaaggtcttggtctttagc
>NC_026929.1|+|21070800-21070920|31-54
agcattagcggcgcttcttcaaaaacgccgCTAAAGGTCTGAGCATTAGCGATGcttcttcaaaaacgccgctaaaggcctgagcattagcggcgcttcttcaaaaacgccgctaagcggc
>NC_026929.1|+|21240418-21240664|31-51
cggcgtttgtgggaaaagcgccgctaaaggTCCTGGTCTTTAGCGGCGTTTgtaggaaaagcgccgccaaaggtcctggtctttagcggcgtttgtgggaaaagcgccgctaaaggtcctggtctttagcggcgtttatgggaagagcgctgctaaagttagcgacactgtcgtcagcggcgtttttagcggcgctttgataagtgccgctaaaggccttaaaaagcgccgctaaaagcctgttttg
>NC_026929.1|+|21240419-21240588|31-51
ggcgtttgtgggaaaagcgccgctaaaggtCCTGGTCTTTAGCGGCGTTTGtaggaaaagcgccgccaaaggtcctggtctttagcggcgtttgtgggaaaagcgccgctaaaggtcctggtctttagcggcgtttatgggaagagcgctgctaaagttagcgacactgt
>NC_026929.1|+|21240461-21240644|31-51
cggcgtttgtaggaaaagcgccgccaaaggTCCTGGTCTTTAGCGGCGTTTgtgggaaaagcgccgctaaaggtcctggtctttagcggcgtttatgggaagagcgctgctaaagttagcgacactgtcgtcagcggcgtttttagcggcgctttgataagtgccgctaaaggccttaaaaagc
>NC_026929.1|+|21240462-21240768|31-51
ggcgtttgtaggaaaagcgccgccaaaggtCCTGGTCTTTAGCGGCGTTTGtgggaaaagcgccgctaaaggtcctggtctttagcggcgtttatgggaagagcgctgctaaagttagcgacactgtcgtcagcggcgtttttagcggcgctttgataagtgccgctaaaggccttaaaaagcgccgctaaaagcctgttttggtgtagtgtggaatgctttgctgcaatatgaaatgatttttcattgttgtatgaatatgttattatatttttaattagaattcagttttgattaattatgaatt
>NC_026929.1|+|21240505-21240637|31-51
ggcgtttgtgggaaaagcgccgctaaaggtCCTGGTCTTTAGCGGCGTTTAtgggaagagcgctgctaaagttagcgacactgtcgtcagcggcgtttttagcggcgctttgataagtgccgctaaaggcctt
>NC_026929.1|+|21432494-21432999|453-476
tattattataatatatatatatatatatatatatatatatatatatatatatatggccttaacatgtttgatgtgtgaaattgaaatggtttaatgatggtaaacatatggatgaatggatggagatagcataattgataaagtatgcataaatgtaaatttgataaattaggtaagattgagtataggaatacatgtgatgaaatatcatgcataagacttggttttggcttggtttaaatatcctgaattgcttggtgaatgtgtttaagtgtttatgtaggtggaaggtgaaattgggagaggaataaggcttggaaacaaccttattttgtccacacgggcgtgtgtctcagccgtgtgtgacacatgacctagcacatgggtgtgtgttctggtcatgtgtcttctgcatcataaaattttaaaatagaatgctcagaattgatcacACAGCCTGGCACATGGGCGTGTGGcttggtcgtgtgacccctgcacttaaatgt
>NC_026929.1|-|21537539-21537956|31-51
acaacatctgcatacgatatggacaatttcTTATGGAGGATGGAAAACTACtttcgtgccaaaggcatcgtgaacgatgcagttaaggtaaacactgcttcaatgtttcttactgacattacgcttttatggtggcgaggcaggactacagataaaagacaatgtgagattgggacatggcaagagttccaatacgaattgaagggacaatttcactcagaatttaccgaggaagaagctcggacaaagttgcaagagataacgcaacggggcacagtgggggagtatgttcgagagttcaaggaactcatgctctaagtttcaaaggtgaccgaaagagaagcattgcttgcttttcagaatggattgaagccgtgggtcagacaggaggtggaacaaagaggtgtccaaaagctgt
>NC_026929.1|-|21542461-21542816|25-48
aaaccgtgagaggacaataaggtgAGTTCGCATATACTCAAGGAGCTCgcagattcaattcgccatagtctcaattcgcatatatccgaggagcgtgcagtcatccagacatatgtccagcaggtacggagtccactcagaacgtcgatcccaaaaatagaaaggatcgcgtgctccataaacacatatccagcaggcttggagttcgcaaaaaatatcagtaccatggacagaaaatgtcacaactagagacaatggagtcaagacaaaatagtgagaccttagtagtggggtcttatcatgaactgtagtagaatttataacatcatgtataaatactcgaatactcccataaa
>NC_026929.1|-|21720353-21720601|196-219
gatcaaatttcttagaaattataaaaaaaatactaatttagacaaaaataaaaaaatttagagagctttgagagcttttttgagaaatttagagggcaaattacacataaaagccctattttttaaaaatttaccgaaatgggctcggtattttattatttaccagaatgggccattttccctaaaatcgcgtccACGTCAGCGCGATGTCAGGGGATGtgtcagcaaatcgcgtccacgtcagcgtga
>NC_026929.1|+|21736227-21736473|194-217
gagtatatgagatgatatgttatgtataaaacttggttttggcttgaattgaaggacttgttgtgatttgtaagtgtggaaatggttgtgcctaggttgatagcaagattgggtgagaaatgtggccttaaaatagcctattttcgtccacataggcagagacacaagcatgtgtctcagccgtgtgtgacacACGGCCTGGCACATGGGCGTGTGGtctggccatgtgtcccctacatcttaaatt
>NC_026929.1|-|22091148-22091298|31-51
tttagaaatctaagttggcacttaagatctAGTTGGACTGTCACGTAGAATtaccgttagggagataacggaagttaacggtagagtgatcacttcgtaacaaaataaaaacataagtgattaaaacataacttttcaaacataagtgact
>NC_026929.1|+|22178613-22179027|365-385
gaatatttgaaacccgaaaaagtagaggattaaatatcaaatttaagaagagtagagggactgatggcacatttaaccttgtttattatccttagttggaccggcattatctgttgtctataagttatcccactacaacaaaacaggcttttagcggcctttttttaggcctttagcgcgctttttagcgccgctaaaagtatttgtggcactttcactagcgccgcaaaaaatgccactattgacaatgtcactaacttttgcggcgtttgtgtttaaagcgccgctaaaagtcatgttcttttgcggtgtttgtggtaaaagtgccgctaaagaacatgatctttagcggcgccttactcaaCATGATCTTTAGCGGCGCTTTtaccacaaacgccgctaaaaacatgatctt
>NC_026929.1|+|22178802-22179107|253-276
gccgctaaaagtatttgtggcactttcactagcgccgcaaaaaatgccactattgacaatgtcactaacttttgcggcgtttgtgtttaaagcgccgctaaaagtcatgttcttttgcggtgtttgtggtaaaagtgccgctaaagaacatgatctttagcggcgccttactcaacatgatctttagcggcgcttttaccacaaacgccgctaaaaacatgatctttagcagcgctttaaatacaaacgccgCTAAAGAACATGATCTTTAGCAGCgcttttgataaaagcgccactaaaggtcat
>NC_026929.1|+|22178920-22179369|31-51
ggtgtttgtggtaaaagtgccgctaaagaaCATGATCTTTAGCGGCGCCTTactcaacatgatctttagcggcgcttttaccacaaacgccgctaaaaacatgatctttagcagcgctttaaatacaaacgccgctaaagaacatgatctttagcagcgcttttgataaaagcgccactaaaggtcataaaaaataaaaaaaattaaaatattataaaaacaccacaaatccaatttagaaatgtataatttaatttgaagacgtattaaaatggaaattcatgaacaagagtataaggaattgtgatcgaggaacgttgatacgaatagcatgatcaaagaacttaatcacgtaaggaaaatacatggttagacagatctttttacattttaatacatcgtaaccataattggtacaattttataccctaattgctgcaccagctacag
>NC_026929.1|-|22186998-22187156|31-51
tttgtaggaaagcgccgttaaaggtcttggTCTTTAGCGGCGTTTGTGGAAaaacgcagctaaatgtcttgttctttagcggcgtttgtttctaaaaacgtcgctaaagttagcgacgctgtcattagcggtgttttttgcggcgcttttgaaatcgct
>NC_026929.1|+|22304002-22304256|205-225
aatattatttgattagattaaaattttttaaaggttatgtttttagtgcgtttttgcgagaagcaccgctaaaggtcttgatctttagcggcgtttgtgggaaagcaccgctaaaggtcgtggtctttagcggcgtttgtgggaaaagcgccgctaaaggtcgtggtctttagcggcgtttgtggaaaaagcgctgctaaagatCATGGTCTTTAGCGGCGTTTGtgagaaaagcgcctctaaagatcatggtct
>NC_026929.1|+|22304132-22304383|31-51
cggcgtttgtgggaaaagcgccgctaaaggTCGTGGTCTTTAGCGGCGTTTgtggaaaaagcgctgctaaagatcatggtctttagcggcgtttgtgagaaaagcgcctctaaagatcatggtctttagcggtgtttgtgagaaaagcgccgctaaaggtcatggtctttagcggcatttgtgagagaagcgccgctaaaggtcattatctttagcggcgtttgtttctaaaaacgccgctaaagttacgac
>NC_026929.1|+|22304146-22304289|97-120
aaagcgccgctaaaggtcgtggtctttagcggcgtttgtggaaaaagcgctgctaaagatcatggtctttagcggcgtttgtgagaaaagcgcctcTAAAGATCATGGTCTTTAGCGGTGtttgtgagaaaagcgccgctaaag
>NC_026929.1|+|22304218-22304469|31-51
cggcgtttgtgagaaaagcgcctctaaagaTCATGGTCTTTAGCGGTGTTTgtgagaaaagcgccgctaaaggtcatggtctttagcggcatttgtgagagaagcgccgctaaaggtcattatctttagcggcgtttgtttctaaaaacgccgctaaagttacgacgctgccattagtggcgttttttgtggcgcttctcaaaacgccgcaaatacttttagcggcgctaaaaagcgccactaaagacctaa
>NC_026929.1|+|22304304-22304550|31-51
cggcatttgtgagagaagcgccgctaaaggTCATTATCTTTAGCGGCGTTTgtttctaaaaacgccgctaaagttacgacgctgccattagtggcgttttttgtggcgcttctcaaaacgccgcaaatacttttagcggcgctaaaaagcgccactaaagacctaaaaaagcgccactaaaagcctgttttggtgtagtgatacaagcattactgggtcgagggttgatggttggatgctgaatcac
>NC_026929.1|-|22333276-22333405|78-100
cttcagaggacgcgatttgttgccatgtcagcaaagcgcgctgacgtggccgcgatttcctggcacgtaccctgacaTCGCGCTGACGTGGACACGATTTcggggaaaagggctcattccggtaaataat
>NC_026929.1|+|22333295-22333415|68-91
ccttttccccgaaatcgtgtccacgtcagcgcgatgtcagggtacgtgccaggaaatcgcggccacgTCAGCGCGCTTTGCTGACATGGCAacaaatcgcgtcctctgaagcgtgatttgt
>NC_026929.1|-|223559-223792|29-49
taatgcgtacggtgtttgggagctggtaTGAAGATGATGATGGGAAAGCcatttttcgtttacaagcacaacaaatggtgcttactgctcaggctttgcgaattgtttccttacctgcctataggtatgaaaaatcatactccattttttctcctaaactacgtgtagtaactcatctatttgtaactttttctttgctcggttaactattccatttttttttattatagtcca
>NC_026929.1|-|22798361-22798601|31-51
tgtgagggaagcgccgctaaagaacatgacCTTTAGCGGCGTTTGTTATAGaagcgccgctgaagaacatgacctttagcagcgtttgtgacagaggcaccgctaaagaacatgaccattagcggggtttgtgggaaaagcgccgctaaagaacatggtctttagcggtgtttataaaaataaacgccgtaaaagttagcggcattggcaacagcggcattttttacggcgctttcgaaag
>NC_026929.1|-|22798393-22798570|128-148
tttagcggcgtttgttatagaagcgccgctgaagaacatgacctttagcagcgtttgtgacagaggcaccgctaaagaacatgaccattagcggggtttgtgggaaaagcgccgctaaagaacatggTCTTTAGCGGTGTTTATAAAAataaacgccgtaaaagttagcggcattggc
>NC_026929.1|-|23199589-23199822|29-49
gacggatcaacaccatttcttcctgttgCCCATTATCAAGATTCATCTTtgataggtaggccctaaagacaatcgatatagtagaattggaaatcagcatccatcattcctacctgcaagatgggaggggaagggagtagttgattcgttccaattcattggtttaaatccggtataaatatcataatatgacgggatcgccgtcttgacaaacatgaatagaaatagttcttt
>NC_026929.1|+|23810892-23811048|31-51
taacaacaccaacgggatttgagattatggAGGGGCTTAGAAAGACTGTCGaagttctaatttctgctttggaagaaggcgaagcagccgaaagagcgaaaaacgaagaaactcgtgaagccttaagtgagctgcctgagtccccatccgctaggcc
>NC_026929.1|+|24028027-24028191|112-135
tttattacgggcaaaataccaaaaaaagccctattttttaaaaatttatcgaaatgggctcggtattttattatttaccggaatgggccattttccccaaaatcgcgtccaCGTCAGCGCGATGTTAGGGGAGGTgtcagcaaatcgtgttcacgtcagcgcact
>NC_026929.1|-|24028962-24029219|31-54
gaatgagccatttttcacgaaatcgcatctACGTCAGCGCGATGTCAGGGGATGtttcagcaaatcgtgtccacgtcagcgtgattacttacgtggcaacaaatcgcgtccacgtaagcgcgatttgctgacgtggaagcaataattcatgaacagtttatgttttttcgcttggaaaactttgaaaggccataacttttggctcggttgtccgattgagacatttttttatttcgaataacttttcgagatctacgc
>NC_026929.1|+|24232317-24232530|31-54
tatgttgtcttacgctcttatgttttatgaCTTAGGGTGGGTTTGGATGGCGGTggggtgcggtacggtgtgtttagcttactttttatcttacgctacagtatttaatctcactgccatctctatttttacactaatcgcaaataaatgcatcatccatccaaactcacccttattgtccgtcttcttttaaattacttttcaattacattaa
>NC_026929.1|-|24432470-24432738|31-51
ttgtgggagaagcgtcgctaaaggtcttggTCTTTAGCGGCGTTTGTGGGAgaagcgccgctaaaggtcttggtctttagcggcatttatttataaaaacgccgctaatgttagcggcgctgtcattagcggcgcttctcaaagctccgcaaatagttttagcgacgctaaaaaacgccgctaaaggtctaaaaagacgccgctaaaagcctgttttggtgtagtgaatattatcaaagagcatcatcaccaaactcctcaaatttttt
>NC_026929.1|-|2587628-2587843|31-54
cacgctcggggcaagtcgcggccacatcagGGCGCTTTGCTGACGTGGCCGCGAtttcctggcacgtcccctgacatcgcgctgacgtggacgcgatttgtcggaaaatgacccattcctgtaaataataaaatactgggtccatttcaataattaaataaaaggctttttttggtaaaatgcccaaaaagaacttgtaaaatttatttaaaaatt
>NC_026929.1|-|26127049-26127527|427-449
aataaaccaagtcattatttctttcacatgattcttaaattgaatttcactcaaaaccgaatatcaatattttttaattaaatcttgatttgaatataacctaattttgaaactaaaattggatctaacctaaactcgaaaaactttgttaagggtgggctgccataagtcacaactggtgaggtcttcgactgaggcgagcttgtggactaggtcattgagagatccaaattggtttgttaaagtgatgatggacaatgagggacaatgagggtttgtaattgtgcgatgagaatatgcgaagcaaattttattttggcttcagcttttgccttttattttttcataagcataaaaaagttttaacaaatagaaaacatagaaaaaaactacgttaaaagagatggagaagggagggaaacagatAGAGAAGCAGAAGAGAATGAAAAataaagaaaaaaaataaagttaaaagaata
>NC_026929.1|-|26149575-26149756|31-54
tgggaaacaccacgaaatcgcgtccacgtcAGCGCGCTTTGCTGACGTGGACACaaatcgcgctttcaaggccgcgctttgttcccatgttagcaaatcgcgctgacgtggacgcgatttagggaaaaagggctcattccagtaaataataaaatactgggcccatttcggtaaatttaaaa
>NC_026929.1|-|26156109-26156350|189-212
aattttattaactaagtcatttaggtagtgtttagaaagggcaatttaccaaaaaaagtctatttttttaaaatttaccgaaatgggcccagtattttattatttaccggaatgggctcttttctctgaaattgcatccacgtcagcgcgatgtcaggggacgttccaggaaatcgcttccacgtcagCGCGCTTTGCTGACATGGCAACAAatcgcgtcctctggagcgcgatttgtgtcc
>NC_026929.1|-|26259441-26259776|31-51
acaataatcattaaaagcttaggatgtaaaCTCACCAGCATTATCAAGATGaatagtttttattgcataattcaaaaattgtgctcttaatagaattatttgagcaagtagtctcgcaaatgccaggttgcgagtcaataataaacacacatgtgaccacctactaaattcatctattataccataaaatatctaaatggtccacatggtggatgaatgggcccacatatatcaccttgaatacgttccaaaaatgcaagagattcaatcccaactttagctggtgatgatctaataattaattttccttgagaacaaacaacaaaagataattcc
>NC_026929.1|+|26313638-26313879|189-212
gatgctggtatatataatttggttttaaagtgaaagtatattcggggcaaaataccaaaaaaagtcatttttttaaatttatcgaaatgggcccggtattttgttatttaccggaatgggtcatttttcctaaaatcgcatccatgtcagcgcgaagtcataggacgtgtcagcaaatcgtgtccacgTCAGAGCGCTTTGCTGACGTGGCAgcaaattgtgtccatgtaagcgcgatttgt
>NC_026929.1|-|26400432-26400612|31-51
ttgtgggtaaagcgccgctaaagatcatgtTCTTTAGCGGCGTTTGTGATAaaagtgcccctaaagatcataacctttagcagtgtttgtgggtaaagcgtcgctaaagatcatgttctttagcagtgtttttttacataaatgccgcaaaatttagcagcgttgtctataacaacgttta
>NC_026929.1|+|26400554-26400794|31-51
ggcacttttatcacaaacgccgctaaagaaCATGATCTTTAGCGGCGCTTTacccacaaatgccgctaaagaacatgacctttagcggcgcttttatcacaaccatcgctaaaagtaccgttctttagctaaatttagcaaatttgtaacatccaattttccatatacaaccctttctataacataaaatccaaccaaaaagggtaaatttaaatgatacttcaaattcattcaatgaaag
>NC_026929.1|+|26468598-26468780|133-153
atccgccaaaattagcggcgtttgtggaaaaaaatcaccgttaaaggtcagggtctttagcggtgtttgtggcaaaagcgccgctaaaggtccttgtcattgtggcgtttgtgaaaacatcgccgctaaagtTCAGGGTCTTTAGCGGCGTTTgtggaaaaagcgccgctaaaggtcagagtc
>NC_026929.1|+|26468694-26468832|31-54
tcattgtggcgtttgtgaaaacatcgccgcTAAAGTTCAGGGTCTTTAGCGGCGtttgtggaaaaagcgccgctaaaggtcagagtctttagcggcgattgtaggaaaagcgccgctaaagatcaaggtctttagaggc
>NC_026929.1|+|26468701-26468819|31-51
ggcgtttgtgaaaacatcgccgctaaagttCAGGGTCTTTAGCGGCGTTTGtggaaaaagcgccgctaaaggtcagagtctttagcggcgattgtaggaaaagcgccgctaaagatcaa
>NC_026929.1|-|26468705-26468894|31-51
ccggcgcttttacaaaaacgcagctaaagaCCCTGATCTTTAGCGGCGCTTtttcgacaaacgcctctaaagaccttgatctttagcggcgcttttcctacaatcgccgctaaagactctgacctttagcggcgctttttccacaaacgccgctaaagaccctgaactttagcggcgatgttttcacaaa
>NC_026929.1|-|26495320-26495828|31-54
ggattggcccagttccccgaaagcgcatccACGTCAGCGCGATGTCAGGGGATGtggcaggaaaacgcttcctcaaggaagcgctttgcctacgtggcaacaaagcgcgccctccaggacgcgttttcctgccacgtaaatgcctccctggggacacgttttgctcgcgcgtgaacagtagcaacgactacttttttgaccgttggtgacccccccaacggtaaaaaaaactataaaaccctcccaccctttcattttttttcacaaataaatcctttctctaatttcctctcaatttgctctcaattttctctcaaagttctctcaaatccctatttaatctccatttgctctctattttctctcaaattcctctcaaatccctatttaaaagagctttaatttttaattatttttaaaaaaaattaaattttatgtttttgaattttttttaaatcgtaaaaaattgtacgaatttagcaatggccgaagaattgattcgtcttgat
>NC_026929.1|+|265516-265813|31-54
tttttattctttttattagtgtataataaaGAGAGAAAGGATTGTATGAAATAAagatattatctatttctaatagtttaatgtcacaacagtaatttcatcttgaacttcaagattttcaagataaaaatacttatgggcatttaaactattagaaaaggaatacagatgacatagtgttactgtttcatacttccacctatcatagtaccttttttctgaaatggattctttaaagtattgtgattaaacctccaatttgaatatagtagagggaccaaaaccaaaattagaccaa
>NC_026929.1|-|26567858-26568254|31-53
gtcgggaacgtgataggtcatcgcgacctgCCGACGTGGAAGGAAATCGCGTCcctgaggaagcgatttccttccacgtcagcaggtcgcgttgacgtggacgcgatgacacccgcgcatgaacagtaccccaacggtcaaaaatttgaccgttggcccccccaacggtcagatattttgaaactataaaaacccccctacctcttattttttcacaaacaaatcctatctcaatttcattcaaaaattctctcaaagtccttcaaaaattctctcaatttccttccaaaattctcttaaactctcgaattccttccaaaatcctcacaatttccttcaaaaaatctctaaactgtgctgaaatggcgtccacgagggcacgatttcacaatttctt
>NC_026929.1|-|26916279-26916771|440-463
ataaattttggcatcaaatgatatgttttggaaggtaagtaatttggtaagaaaatatgtaaatttgcttaataaactttggatgcaaatatgcatataagtgagttatacttggatatattgaatacatgaatattcatattataagttgtcatttgaggtgcctaagggcacattggttgtatgtgatgatattacatattttaaggttgattttggctggttttgaatgcctatttttgacttggttatatgcaaattgttgtgtttaggttggtaccaaattgggtgagaaatgtggcttggaaaatggcctattttcgtccacacgggtagagacacggacgtgtgtctcagctgtgtgtgacacatggccaggtgacacggtcgtgtgtcccttgtatcttttaaagaatgcaactcagtatgctcatacagcCTGGCACACGGGCGTGTGGCTCGGccgtgtgacccaagtaagtgagttacatag
>NC_026929.1|-|2698445-2698616|31-51
acatatgacaccaattgttgatataagggtTGAAGATGATGATGGAGAGGGttcatataattgttctgagaaccactagaagaggatataaagctctgggaagcagtagaaagttggatagagtctgggtaagttgggaagcagtagaggatataagagaataatacatttt
>NC_026929.1|+|27481505-27481643|86-109
aatgggtgagaaaagaggccataaattgacctattttcgtccacacaggcagagacacgggcgtgtatctcagctgtgtgtgacaCACAGCTGGCACATGGGCATGTGGtctggtcatgtgtcccctgtaccttgaaat
>NC_026929.1|+|27763316-27763608|240-263
ggaggagttgcaggtttggggtttcttgttgtttgtttgatgttccttaaatcagtggtgaagaaacgaagtaagaaacatgaaggttagatttgcttctcttaactccaaaaataaccattcattttttaaagatttaggtaaaattaccgtagaggcctctatattaagagttaaattatattttatcttttttattaaaaaataaataaattagtccatatatatatatatatataTATATATATCTTAGATCAAAGAGCaaagtaatcattctgctaaatattccattc
>NC_026929.1|+|27805362-27805608|31-51
agtaaaaatggatgattttttaacagaaagACTAGTTTGCTCTTTGATCTAacgtataggaactaatttgcccattttttgagtagagggggcaaaatgcaatcggctcctagtacaagggactccatggtacttttacttagaatttgttagcgttgtaacttgtattgttgttatatgatctccttacgcacaatgttgtacttgatcccctggagcattcgtttagtggacataaaatattttc
>NC_026929.1|-|27805366-27805584|166-189
gaatgctccaggggatcaagtacaacattgtgcgtaaggagatcatataacaacaatacaagttacaacgctaacaaattctaagtaaaagtaccatggagtcccttgtactaggagccgattgcattttgccccctctactcaaaaaatgggcaaattagttccTATACGTTAGATCAAAGAGCAAACtagtctttctgttaaaaaatcatccatttt
>NC_026929.1|-|28592312-28592508|31-54
cgtgtgaggtcatttcgaagggtacacgacCTGGCACATGGGCGTGTGGCTTGGccatgtgacctaagtcagagagttgcacgagcataggcacgagttgagatagggctgtgtgtccctatatcgaatgtccacactgcctgagacacaggtgtgtgtcgtagctgtgtgactcacatggcctagccccacaatcg
>NC_026929.1|+|28843318-28843459|31-51
aatttaaaaacacagggccgaagagtttagAGCTACTGAAGATGATGATGAtgctgagcgagctgaattctggttcgacaatactattcgagtatttgatgagttatcttgcacccttgatgagcnnnnnnnnnnnnnnnnn
>NC_026929.1|+|29063032-29063286|205-225
cagaaagcgtcgcaaaatacctaagcccaacgacgccgttttccgagctttcgaggatttagcggcgtttttaagaaagcatcgctaatgctcagggctttagcggcgtttttgagaaagcgccacaaaaaacctaagcccaacgacgccgttttctaagctttcggggatttagtagcgtttttaggtaagcgccgctaatgcTCAGGTCTTTAGCGGCGTTTTtgggaaagcgccgcaaaaatacctaagccc
>NC_026929.1|+|29086471-29086877|354-377
aaattctgaaattcaacacgtcgtttcactttctgcttgttcaagaattgaacgctatataacatagcaaaatcaagctttaataactttattcaccaacaaccactacaccaaaacaggattttagcggcactcttttaggcctttagcaccgctaaaagtgtttgcggcgcttcaacaagcgccgctaaaagtgtttgcggcgcttaaaaacgctgctattgacagcgtcgctaacatttgcggcgtttttcgaaataaacggcgctatagaccatgacctttagcggcgcttttcccacaaacgccgctataaaccacgacctttagcggcgcttttcccacaaacgccgTTATAGACCATGACCTTTAGCGGCacttttcccacaaacgccgctatagagcac
>NC_026929.1|-|29297563-29297737|122-145
cttctctaatggctccctatatctctccatctatttggtatttatagactttagaatgctcaaaaagcctaaaaactgtgcttttccgtgtattcgggaagtaaggtgcaatatctacacgAGCTGGCACATGGGCGTGTGTCTAgcccgtgtgggtcacatagtcgtgtgccca
>NC_026929.1|-|29543066-29543382|265-287
tttgagagtttgagagaattttggaaggaatttgagagaattttttaacggaattaagagaatttttgaaggaaattgatattgaatttgtttgtgaaaataaaaggggtggggggtttatatagtaaaaaaaaaaaattgaccgttgggggggcaacagtcaaaaaattgaccattgggcaccgttcacgcgcgcgtccacatcgcgtccacgtcagcaggtcgcgctgacgtggacgcgatgtcctgtcacgtaccctgacaTCGCGCTGACGTGGACACGATTTcgcgaaaaatggtccattccggtaaataat
>NC_026929.1|-|29548108-29548319|160-182
atataaataagggtgagtttgacggctaatttaccaaaaaaagcctatttttttaaaaaattacggaaatgggccgattttttaattatttaccggaatgggccatttttcgcgaaatcgcgtccacgtcagcgcgatgtcagggtacgtgacaggacaTCGCGCTGACGTGGACACGATTTtgacgctgatactccgtttgggttttctgg
>NC_026929.1|-|297187-297500|31-54
atgtatcaagtagtcagtataatgagtaagGGTGGGTTTGGATGGGCGATTGGGtgcggtgcggtgcgtttagtttattttttgtctcacactacagtatcgctacagtatctaatctcaccgccaccgctatttttacactaaccacaggtaaacgtaccgcccatccaaactcaccctaagattaattacggaggtgatttgtatgcggatgagattccaaccatcaatttgagacatatacataatatacttataacagcatggaggttgaatgtatccatttctgctctatcttcacctcactttaattt
>NC_026929.1|+|2974437-2974601|31-54
agttaaacacaccgcccttctaaactaagcCTAAGGGTGGGTTTGGATGGGCGGtgcgtttacctgcggttagtgtaaaaatagcggtggcggtgagattagatactgtagcgacactgtagcgtaaaacaaaaagtaagctaaacgcaccacactacacccaac
>NC_026929.1|-|2974506-2974650|31-54
ggctcctgccctgtcgatgctgttgagttaGGGTGGGTTTGGATGGGCGGTTGGgtgtagtgtggtgcgtttagcttactttttgttttacgctacagtgtcgctacagtatctaatctcaccgccaccgctatttttacactaa
>NC_026929.1|+|29861614-29861774|111-131
ggcgcttttgaagaagtgccactaatgcttgggtctttagcggcgcttttgaagaagcgccgctaatgcttgggtctttagcagcgtttttgaagaagcgccgctaatgcTCAGGTCTTTAGCGGCGTTTTtggaaaagagccgcaaaaaatattttatct
>NC_026929.1|+|29867677-29867849|31-51
gtggcgtttttgctagaagcgtcgctaaagGTTTGTTCTTTAGCGGCGTTTgcgggaaaagcgccgttaaaggtcgtggtctttagcggcgtttgtggaataagcgccgctatagatcgtggtctttagcagcgtttgtgggaaaagcaccgctatagatcgtggtctttagc
>NC_026929.1|+|29867678-29867855|31-51
tggcgtttttgctagaagcgtcgctaaaggTTTGTTCTTTAGCGGCGTTTGcgggaaaagcgccgttaaaggtcgtggtctttagcggcgtttgtggaataagcgccgctatagatcgtggtctttagcagcgtttgtgggaaaagcaccgctatagatcgtggtctttagcggcgtt
>NC_026929.1|+|29867741-29868015|225-245
cgttaaaggtcgtggtctttagcggcgtttgtggaataagcgccgctatagatcgtggtctttagcagcgtttgtgggaaaagcaccgctatagatcgtggtctttagcggcgtttgtgggaaaagcgctgctatagattgtggtctttagcggcgtttgtgggaaaagcgccgctaaaggtcgtggtctttagcggcgtttgtgggaaaagcgccgctaaaggTCATGGTCTTTAGCGGTGTTTtttgcggcgcttctcaaagcactgctaatg
>NC_026929.1|+|29867849-29868081|31-51
cggcgtttgtgggaaaagcgctgctatagaTTGTGGTCTTTAGCGGCGTTTgtgggaaaagcgccgctaaaggtcgtggtctttagcggcgtttgtgggaaaagcgccgctaaaggtcatggtctttagcggtgttttttgcggcgcttctcaaagcactgctaatgcttatagcggtgctaaaaagcaccgctaaaggcctaaaaaagcaccgctaaaagcctattttggtg
>NC_026929.1|+|29867850-29868286|31-51
ggcgtttgtgggaaaagcgctgctatagatTGTGGTCTTTAGCGGCGTTTGtgggaaaagcgccgctaaaggtcgtggtctttagcggcgtttgtgggaaaagcgccgctaaaggtcatggtctttagcggtgttttttgcggcgcttctcaaagcactgctaatgcttatagcggtgctaaaaagcaccgctaaaggcctaaaaaagcaccgctaaaagcctattttggtgtagtgtgcttagaataagaaaaagagaagagcataactttaatgtctcaaaatcatagtacacaaaaacgagctaaaattgacctactttttccacattattggagaaataaggaagatgagataaggggaaataaggcagtaagatgaaacgatcacatttggggggaaattgggaaaaatttcttgtgctatactattcatag
>NC_026929.1|+|29867892-29868155|31-51
cggcgtttgtgggaaaagcgccgctaaaggTCGTGGTCTTTAGCGGCGTTTgtgggaaaagcgccgctaaaggtcatggtctttagcggtgttttttgcggcgcttctcaaagcactgctaatgcttatagcggtgctaaaaagcaccgctaaaggcctaaaaaagcaccgctaaaagcctattttggtgtagtgtgcttagaataagaaaaagagaagagcataactttaatgtctcaaaatcatagtacacaaaaacgagct
>NC_026929.1|-|29973112-29973320|159-179
gtttttggtgattttgagtaattagggctaaattacaaaaaattaaatttttgaaggactaaaatgtgaaataaatgaaatgtatggacttatatgggtactaggaagattcagcccttagggagtgtggccaaattttgtgtattttgtgttttgtgCAATAAGGACTAAATTGTGAAaatgtgaaatattaggggtaaaaatgtaat
>NC_026929.1|-|30234405-30234640|31-54
ctttagcggctttaaagagaagcgcggctaAAGAACATGACCTTTCGCAGTGCTtttgtcacaaatgtcgctacagaacatgacctttagtggcgcctttttcacaaacgtcgctaaagaatatgacctttagcgatgcttttttcacaaacgccgctaaaagtaccgttctttagcagcgttttacaaaaaaaacgccacaaactctggcagatttgtagcattcaattttcatc
>NC_026929.1|-|3048900-3049044|92-115
aacttaattttttataaatttaccgaaatgggccctgtattttattatttatcggaatgggccattttctgacaaatcgcgtccacgtcaaCGCGATGTCAGGGGACGTGCCAGGaaatcgtggccacgtcagagcgctttgcta
>NC_026929.1|+|30694063-30694327|212-235
tgcttgaggtgggtgaaggaaatggtttgattttgaccaatttattgtccacacggcctaagacacaggtgtgtgtctcagccttgtgtgacacatggctatacgatacggctgtgtgtcccctgtaggttttaaaggttgtatgtcaggcagttacactacctagctcacagcctggcacacgagagtgtgaggccatttgcagtgttacACGGCCTGGCACATGGGCGTGTGGcttggctgtgtgacccaagtcagatattta
>NC_026929.1|-|30809922-30810065|31-54
catgtgaggccacttcgaatggtacagggcCTGGCACACGGGCGTGTGGCTTGGcggcgtgacccaagtcagagagttacacaggcatggacacgggctggacatagtcgtgtgtccctacttcgaatatccacacggcataag
>NC_026929.1|+|30970467-30970886|31-51
ttgcggcgctttttgtaatacgctgctaatACTGTTCTTTAGCGGCGTTTTctcgtaaacgccactaatactaatatacctcaaaaccaaacgctgcgtttttgttaaggtattttgcggcgcttacatataaacaccactaatgatgttcttttacggcgttttttaaaaaacgccactaaatgttcaggtttttgcgacgttttaggattagcgccgctaatggtcgatttttagcagcgtttgtttatcaaacgccacaaaagatgccgctaaaagcctgttttggtgtagtgggactaagtcccaaagtagccaagccatagaaggctctctctctctctctctctctctctctcttcaccttaccatctctgaccactacatattctctccgccttatccaaagaacacatcaac
>NC_026929.1|+|31048632-31048924|240-263
ataacatacgtccataagtttgtgagaaataattcacatgattccatgttcttcttgtccacaatggcaaatgttatcgagagcacgttattgttctcgtcttgagcaaccataataagtatgacctacgtatattttttgtatagccttgtcccatctacctgcacaagtggcttgcagtggggaaatgtccacacacattgatcaaacatccagaacatctggtggaaaatttttctTCCCAGTTGTAGTTGGTCATCCAAggagtaataaagtcgtgtctccaagtcaat
>NC_026929.1|-|31098942-31099230|236-259
tatatcactacaccaaaacaggcttttagcggcatttttttttgcctttagcggtgctttttagcgccgctaaaagtatttgaagcgccgcaaaaaatgccgctattgacaccgccgctaacttttgcggcgtttttagcaataaaccccgctatagaacaagacctttagcggcgcatttcacacaaacgccgcaatagaacaagacctttagcggcactttttacacaaacgcCGTTATAGAACAAGACCTTTAGCGgcacttttcctacaaacgccgctaaagatc
>NC_026929.1|-|31098984-31099381|345-368
caattgtgggtcaatggtaactttgaagacttgattcaacatggttaatctagaaactttcaatattttatagggattaggacattatctccttctataagtctaatggattatgatactctcataatctccaggaaatcagtaaaaggattatatcactacaccaaaacaggcttttagcggcatttttttttgcctttagcggtgctttttagcgccgctaaaagtatttgaagcgccgcaaaaaatgccgctattgacaccgccgctaacttttgcggcgtttttagcaataaaccccgctatagaacaagacctttagcggcgcatttcacacaaacgccGCAATAGAACAAGACCTTTAGCGGcactttttacacaaacgccgttatagaaca
>NC_026929.1|-|31379802-31380042|188-211
cttcaatcttgaaggagatccgcttctgagttggctccaatggtgttcttcgagtaatttcttcaatcgtctctacatgctccttaggtcctcttctaatttgtatttataaactttagaatgctcagaaaccctaaaaattgggttttttcgtgtaaaagggaaatagggtgcgaaatcaacactaGCTGACACATGGGCGTGTGGCCAGcccgtgtgaaaatgttcaggccgtgtggat
>NC_026929.1|+|31404761-31405031|31-50
gattatgagaggccctatgtaagaccatgtCTAGAACATGGCGTTGGCACcgaaataagaggtcccatgcaataccatgtctgggacatggcgttggcaccgagatgagaggtctcccgtaagaccatgtctgggacatggtgtgggcaccgatatgagaactccatgtaagaccatatctgggatatggcattggcagtacagaaaacatcccatgtaagactatgtctgggacatagctttggcatgtattatcagacaagagacctga
>NC_026929.1|+|31646109-31646518|360-380
tcccaacctcctttagggccatctttatgcgttgtggtggagaaattggaacatataccgcacatccaaaaattctaagatgggaaatatttggctcctgatcaaaagtcaattgtaatggggagtatttattataacttgttggtctgatgcgcacaagtatagctgcatgcaaaatagcatatccctaagctgtaacaaggagttttgttctcataagcaatgacctagcgattagttggaggcgtttgataaacgattcatctaaatcattttatgtgtgaaaatgagctacaggatgttcaacttttatcctaattgacatataatgactattgaaagcttgggacgtaaactcaTCAGCATTATCAAGATGGATAactttgattgcataatcttgaaattgtgct
>NC_026929.1|-|31658868-31659060|140-163
cgggtagagaaacgggcgtttgtctgaaccgtgtgtgtcacttggccttgtgtctcctgtagctttcaaacggttgcaagttaggctgttacatggcctgacacataggagtgtggggttatttcgaagggtacacgacCTGGCACATGGGCGTGTGGCTTGGctgtgtgacccaagtcagtgttacacgggt
>NC_026929.1|+|31723070-31723251|31-54
aatgagccattttctctgaaatcgcgtccaCGTCAGCGCGATGTCAGGGGATGTgtcagcaaatcgcgtccacgtcagtgcgattacttacgtggcaacaaatcgcgtctacgtaagcgcgatttgctgatgtggaagcaataattcatgaacagtttatgttttttagcttggaaaacttt
>NC_026929.1|+|31730705-31731056|302-322
ttagttggaatatcagggtatagagaatccccgagctattcaacgccttcggtatatactgagggagatgaaccccgatgtagcttttttttatggaaaaaacctacaaagttcgaggatgaaaaatatttggagaagttgtggctttaccaatgggattgaagtttgcagtgatggcactcgaggtgggttgtcactttgttagaaattgggttgtattgtctcgctttattccttctccaaatctcatattgatgttcagatagatgatgatatgaatggttattcatgatgttttactGGGTTTTATGGTCATCTAAAAgcaacattacatcagtagtcctaggagtta
>NC_026929.1|-|31763108-31763295|31-51
cttttactgaaaacgccgttaaagatcatgTTCTTTAGCGGCGTTTTTATGagaagtgccactaaaggtcatatctatagcggcgtttgcccacataaatgccgaaaaatttaggggcattatctttaacgacatttattgtggcgcttatgaaaacgccacaaattgttttagcggcgcttataagt
>NC_026929.1|-|31763263-31763448|136-156
actctttgattgatttattaggagaaactaattttttggcttggtaaaatctgctaaagttagtggcgttttcccacaaacaccactaaagaacatgacatttatcggcacttttcccacaaatgccgctaaagaACATGATCTTTAGCGGTGCTTttactgaaaacgccgttaaagatcatgttc
>NC_026929.1|-|31763267-31763454|138-158
tttctaactctttgattgatttattaggagaaactaattttttggcttggtaaaatctgctaaagttagtggcgttttcccacaaacaccactaaagaacatgacatttatcggcacttttcccacaaatgccgctaAAGAACATGATCTTTAGCGGTgcttttactgaaaacgccgttaaagatcat
>NC_026929.1|+|31867686-31867872|137-157
aaaaaaaaaaatcctatttttttaaaatttattgaaatggatccgatattttattatttaccggaatgggctatttttcccgaaatcgtgtccatgtcagcgcgatgtcaagggacgtgtcagaacatcgcgtcaaCGTCAGCGCGCTTTGCTTACGtggacacaaattgcgcctacaaggacacga
>NC_026929.1|-|31906553-31906695|31-54
tgtgtgaggtaactttaaagggtacacggcCTGGCACATGGACGTGTGGCTTGGccgtgtgacccaagtcattgagttacacaggcactgacacgggttggggcacggccgtgtgtccttattaaaaatgtccacaaggcctg
>NC_026929.1|-|31918127-31918441|265-285
atgcaacataggcatagaaaaagaagactaagtatgacgctggaaaatatacattggaagaaccatatattttctagaaatgtgccgatcagttaattcagcgttgtgtagtttaagaagaggttgaagatattctaatgggattccatacatctccatatggaggccacttcaaaagcaagagaatgacataaaaggtactacaatccagattctattggctaactataaacaaagacgcttatgaatttgtacaaagatgtgATAGATGTAAAAGAATAGGGAacatttcgataagggatgatatcccgcaaa
>NC_026929.1|+|31924333-31924693|31-50
tgggtaaaaaggtcccatgtaagaccatgtTTGGGACATGGCGTTGACACcaagatgagaggtcccatttaagaccatgtctgagacatggcgttggcactgagatgagaggtctcatgtaagaccatgtctgggacatggcgttggcaccgacatgagaggtcccccgtaagaccatgtctgggacatggcatgggcaccgatatgagaacatcccatgtaagaccatgtctgggacatggcatgggcaccgatatgagaacatcccatgtaagaccatgtctgggacatggctttggcatgttattatcataaaagacccaagtatccttattattccaacgtggctcaacgggctagt
>NC_026929.1|+|31924383-31924531|31-50
caagatgagaggtcccatttaagaccatgtCTGAGACATGGCGTTGGCACtgagatgagaggtctcatgtaagaccatgtctgggacatggcgttggcaccgacatgagaggtcccccgtaagaccatgtctgggacatggcatgggca
>NC_026929.1|+|32246210-32246440|31-51
ggcgtttatgtggacaaatgccgctatagaATATGATCTTTAGCGGCGCTTtttttacaaacaccgctaaaaagcatgacctttagcgacgcttttcttaaaaacgcagctaaaaaacatgaccttcagcggcacttctctcgaaaacgcagctaaagaacatgtgctaaaaaatataaccttcagcggcgtttttgggtgaaaaataaaaaaaaatcaaaatatcataaa
>NC_026929.1|-|33012089-33012266|31-50
gacaagaggtcccatgtaagaccatatctaAGACATGGCGTTGGCACCGAgatgagaggtcccccgtaagaccatgtctgggacatggcatgggcaccgatatgagaactcccatgtaagaccatatcttggatatggcattggaagtacacgaaacatcccatgtaagaccatgtct
>NC_026929.1|+|34185686-34185947|31-51
atatgcaaattttttgtattttttgttttaTACAATAAGGACTAAATTGCAaaaagtgtgcaatatcaggggcaaaatggtaattttcccatttatgtgttgttggattaaattgaatgaatgtgtgtttaagttagttaaatttgaatttatttagatcaagaacggaagaaaccgaaattagattgggggaaatcgaaagtagacgaatagtcgatttaaccgttcgacaacatccgaggtaagtctataagcatataaa
>NC_026929.1|-|34273488-34273720|31-51
ttgtgataaaagcaccgctaaaggtcatggTCTTTAGCGGTGTTTGTGATAaaagcaccgctaaaggtcatggtctttagtagcgttgtctatagcggcactttttgcggcgcttgtgaaagcgccactaatacttttagtggcgcttaaaaacgccgctaaaggcctaaaaaaacgccgctaaaagtctattttgttgtagtggatagtacagtaggatgacaaatcgatgt
>NC_026929.1|+|34563017-34563289|31-54
ccttaaaaaaaaacaacccatttagagataAAAACTCATAAAACATTTAGAGAAttttgtgtttacgttttgagggttctttgtttttcgggtttggatttagttttatctccatcttttgtactcttcgttcttttgccattatagtaaaattatctttgcccgtggttttttatcctctttggagggattttttcacgttaaatttgtgtgttcaatttctcaatttattccgctatttttgttacttgttacttgttacttaatcgggtc
>NC_026929.1|+|34834970-34835212|194-213
gtgttaaaaagtcccgttgaaacataaggaatgtatcagatacaaatgtcatgacatttgggtaaagaggtcccatgtaagaccatgtctgggacatggcgttggcactgagataagaggtcccatgtaaaaccatgtttggaacatggcattggcatcattgagattatgagatgtcccatgtagaccatgtCTGGGACATGGCGTTAGCACcgagatgagagatcccctataagaccatgt
>NC_026929.1|-|3534378-3534623|31-51
tcaatttcggactcactacaccaaaacaggTCTTTAGCGGCGTTTTTTTAGgcctttagcggtgctttttaacaccactaaaggtatttgcggcacttgtggaagcgccgcaaaaaaggccgctaacgaaatcgtcgcaaacgtttgcagcgtttacaaacaaaaacgccgctaaagaccatgttctttagtggcgcttaaaaaaaacgccgctaaagaacatgatctttagtggcgttttttatt
>NC_026929.1|+|3534411-3534664|31-51
gcggcgttttttttaagcgccactaaagaaCATGGTCTTTAGCGGCGTTTTtgtttgtaaacgctgcaaacgtttgcgacgatttcgttagcggccttttttgcggcgcttccacaagtgccgcaaatacctttagtggtgttaaaaagcaccgctaaaggcctaaaaaaacgccgctaaagacctgttttggtgtagtgagtccgaaattgagaactagtaagatgcattccttcaactgttgctcttctaaa
>NC_026929.1|+|35512773-35513010|31-51
tgaggcggtccgagcattaagggagctactTGAACGGAGTTGGGAGATGAGagttcagtatgtatacagagaagggaatacagtagcgaattgtatggcagcaccagcaagaggtaagggaaagggaatgcaactgcaccaatcaccaccaacacgggcaatggggctactgcaggctgatgagagacgacgatgccttgtcgaggcaaatgaggtataaattggctagttttttttc
>NC_026929.1|-|35752657-35752897|188-211
ataaaaaatatatatttattatattcgggccgggccgggccgggcctggctcgggccaaaaaagttgagcccgagcccggcccattttttaaactggcctcattttttgcccaagcccatatttcgggcctatatttttacccgaaccctcccatatttcgggccgggccgccatggacaggtctacCTGGCACATGGGCATGTGGCTTGGtcgtatgacccaactcagtgagttacatga
>NC_026929.1|+|3610368-3610529|31-51
cctaaagcctgcatatcgatatttgtccatGTTTACAGCAGCTACACAGACttgagtgctctgccaagaattaggacaactaaaaacacatatattatacattcaagaaaacaatgagggagataggtaacaaacaagtttcaatccccatatctgaaaatc
>NC_026929.1|+|3611649-3611842|31-51
cctaaagcctgcatattgatatttgtccatGTTTACAGCAGCTACACAGACttgagtgctctgccaagaattaggacaactaaagaaccccttaaaattagttcttccatttaacaatcacttaaaccctattacttgcattagaaaaaacattcttcactcaaaggaaaaggcaatgagagatataacaaacg
>NC_026929.1|-|37310580-37310930|31-54
tgtgtgaggttacttcgaagagtacacggcCTGGCACACGGGCGTGTGGCTTGGccgtgtgacccaattcattgattacacaagcacagacataggctgagacacgatcatgtgtccttacatcgaaagcccacacgacttgagacacgggcatgtctcttggtcgtgtgagtcacatggcctagtcacacggcagtgtgacccctacagtgtttaaaatttcattgttttttgaaaaattctatgagttttcgatttagtcccgatttgtttctaacatgtatttaggacctcgagaacatgtttaagggacaatatgcatgttttatattggttttcaaatgtttattg
>NC_026929.1|-|37757667-37757859|31-50
gacatttgggtaaagagatcccatgtaagaCCATGTCTGGGACATGGCGTggcactgagatgagaggtcccatataagaccatgtttgggacatggcgttggcaccgagatgagaggtcccatgtaagaccatgtctaggacatggcgttggcaccgagaagagaggtcccctgtaagaccatgtctaggaca
>NC_026929.1|-|37863932-37864138|157-177
tggattttaagttgcagaaaaatatgttgaaaattcaggttctatattaaataaaaataaattggtaaactctattaatgttagcggcgttttctcacaaacgccgctatagaacatggtctttagcgacgcttttacaacaaatgccgctaaagaACATGATCTTTAGCGGTGGTTttactacaaacaccgctataaaacatgatt
>NC_026929.1|-|38032756-38032946|31-54
catgtgaggtcatttcgagagttacacggcCTGGCACACGGGCGTGTGGCTTGGccgtgtgacccaacttcgaaagttacactggcatggacacaggctgggacacagccgtgtgtccctattttgattattacacggcctgagacacgggcgtgtgtctcagctgtgtgagtcatacgactatatgactc
>NC_026929.1|-|38635814-38636085|31-51
tgtgacaaaagcgttgctgaagatcatgacCTTTAGCGGCGTTTGTGATAAaagagctgctaaaggtcatgatctttagtggcgtttgtggtaaaagcgtcgctaaaggtcatgatctttagcgacgtttgtgataaaagcgtcgctaaaggccatgatctttagtggcattttttcacataaacgccgctaaatttagcggctttgtctatagcggaactttttgcggcgcttacttttagtggcgcttaaaaacgccgctgaaggcctaa
>NC_026929.1|-|38640166-38640597|31-51
gttttttagaaagcgtcactaatgattgggTCTTTAGCGGCGTTTTTGAAAaagcgccgctaatgttcagggcgatagtggcttttttgtttcaaacactagaaatttttttccaaagcggcaccattttttaattatattttttatcccacaatttgaaatgaaaatcttcctttttttcccccttctttgtcccaaaatcgatccccctcaccctggaaatctcttcttctttttttccgccattttatttttcccaaaccatttctcctctcccccgattccctttatttcccccccaaattccccaaatcggtagccctcaccctagaaatctcttcttcttcttcctgattttttatttccttaagtcactgtatcgatgaagtgccccaaaggaaaatttatttgggtttttatttttcgagaact
>NC_026929.1|+|38900556-38900973|368-388
aattttaatttaattaaatattttttatccttaaaagtatatagtttaaagtttaaattttaaaaacaaaacataatataatatttattatacaaataaatattatttaaataaaatatatttttttaaatttatgtttttagcggcgtttgttaaaaagcgccgctaaaagtcatcttattgtggtttgttgtagaaacgcctttagtggcgtttttaggaaaagcgtcgctaaaggtcatggcctatagcggcgtttgtgggaaaagcgccgctaaaggtcatggtctatagcggcgtttgtgggaaaagcgccgctaaaggtcatggtctatagcggcgtttgtgggaaaagcgccgctaaaggTCTTGGTCTTTAGCGGCGTTTttgggaaagcgccgttaaaggccatggtct
>NC_026929.1|+|38900559-38900974|366-386
tttaatttaattaaatattttttatccttaaaagtatatagtttaaagtttaaattttaaaaacaaaacataatataatatttattatacaaataaatattatttaaataaaatatatttttttaaatttatgtttttagcggcgtttgttaaaaagcgccgctaaaagtcatcttattgtggtttgttgtagaaacgcctttagtggcgtttttaggaaaagcgtcgctaaaggtcatggcctatagcggcgtttgtgggaaaagcgccgctaaaggtcatggtctatagcggcgtttgtgggaaaagcgccgctaaaggtcatggtctatagcggcgtttgtgggaaaagcgccgctaaaggtCTTGGTCTTTAGCGGCGTTTTtgggaaagcgccgttaaaggccatggtctt
>NC_026929.1|+|38902349-38902554|157-176
aattgtaattgtaataccgtaatatttgtacaccgcactacaccaaaacaggtttttagcggcgcttttttaggcctttaggggcgctttttagtgccgctaaaagtatttgcggcgctttgagaagcgccagaaaaaacgtcgctagtgacagagTCGCTAACTTTAGCGGCGTTtttagaaataaacgccgctaaagaccatga
>NC_026929.1|+|39422226-39422464|189-209
ccgaaaaacaccgctaaagaacatgacctttagcggcgctttacccaaaaacgctgctaaagacatgatctttagcggcgcttgtatcacaaaccttgctaaagatcatgacctttagcggcacttttacaaacgccaatatagaacatgatctttagcggcgtttttatcacaaatgccgctaaaagTACCATTCTTTAGCGGCGTTTatgaaaaaactcccctaactttggcatatt
>NC_026929.1|+|39422259-39422544|31-51
cggcgctttacccaaaaacgctgctaaagaCATGATCTTTAGCGGCGCTTGtatcacaaaccttgctaaagatcatgacctttagcggcacttttacaaacgccaatatagaacatgatctttagcggcgtttttatcacaaatgccgctaaaagtaccattctttagcggcgtttatgaaaaaactcccctaactttggcatattcaatttccatccatatacaacccttcatgtactataatatgatcctattaaaaatatttttattaaatgaatctttataa
>NC_026929.1|+|39422324-39422465|92-112
ctaaagatcatgacctttagcggcacttttacaaacgccaatatagaacatgatctttagcggcgtttttatcacaaatgccgctaaaagtACCATTCTTTAGCGGCGTTTAtgaaaaaactcccctaactttggcatattc
>NC_026929.1|+|39422334-39422469|31-54
tgacctttagcggcacttttacaaacgccaATATAGAACATGATCTTTAGCGGCgtttttatcacaaatgccgctaaaagtaccattctttagcggcgtttatgaaaaaactcccctaactttggcatattcaatt
>NC_026929.1|+|39455278-39455466|136-159
tcagtcgtgtgtgacacaagaccaggcgacacggtcgtgtatcccctgtagctttcaaaaggttgcaattcaggcttttacaaggcctagaacacatcctgccacacaggcgtgtagggttatttcgaagggtacACGGCCTGGCACACGGGCGTGTGGcttggcagtataacccaagtcagtgagtta
>NC_026929.1|-|39572570-39572759|31-51
atttgtaaaaaaacgccgctaaagaacatgTTCTTTAGCGGCGTTTTTGTTttgtaaacgctgcaaacgtttgcgacgttttcgttagcggccttttttgcggcgcttgagaaagcgccgcaaatacctttagtggcgttaaaaagcgccgctaaaggcctaaaaaaacgccgctaaaaacctgttttgg
>NC_026929.1|+|39777020-39777525|31-54
cccatttgaactgccacgaaggattgccgtTAGAGAGGTAACGAAGCTTAACGAtagagtgaccacttcgtaacaaaacaacaacgtaagtgagtaaagcgtaacatttcaaacataaatgactaaaatataatccgaggcaaacaaaaataactatttttatagtttagcctaaaagtaatttatttggtaaactcagcatctaatttaaaatatattttaattaaaaattagactttaatcactcaaccatcaagaatggttaacaattgggtatatcatcatttcagaaaattttagatcaaattgcaaactaagccctctacgttttctttttgaacactttaattccattttctttcatctcctttctttcttcttctccctagccaaaagaactaaattgctcaccttctgtgaaaagaatagtaacgtttttacctttgaaaaaaaaaaaaaaagaaccccaaaagacactatgagcaaggcagaagaagagcccatta
>NC_026929.1|+|3980317-3980554|31-51
taccatggtatgttggtaactttgcatttgCATTTTTGCATTTTACCCCTTaagtgggagcgagaaactagtccttcgtgaggttttcacctccgtgcagggtagtggaccgcttccgggatacatccgtacttatgtcttcgtgagattttcatctccgtgcagccatagggaaatgtatccccctgaactgaactcgatccatatgagcctataatgggtgaggatcgaggaatct
>NC_026929.1|+|39844011-39844176|113-136
cccaaaaacgggcaatttaccaatataagcccctttttttgaaaaattaccgaaatgggcccattatttaattatttatcgaaatggtccatttttcggcaaatcgcgtccaCATTAGCGCGATGTCAGGGGACGCgccagcaaatagcggccacatcagcgcgct
>NC_026929.1|-|39850336-39850584|196-219
gaaaagctatttttggatgctaggatttgacaactttgaatgctcaattggtaagtgatttttgttcatttttaatgatttatacgtttttgcggggcaatttacacaaaaaaaccctttttttgaaaaattatcgaaatgggcccattatttaattatttaccggaatggtctattttccggcaaatcgcgtccACGTCAGCGCGATGTCAGGGGATGcgccagcaaatcggggccacggcagcgcgg
>NC_026929.1|+|39871148-39871292|31-54
gcgcgcgtccacatcgcgtccacgtcagcgCGACCTGCTGACGTGGAAGCAAAGcgcttgcccgcggacgcaatttccttccacgtcaacaaggcgcgctgacctggacgcaatgtcctgtcacgtaccctgacatcggggagag
>NC_026929.1|-|40003536-40003728|31-51
ttgtaggaaaagcgccgttaaaggtcttgtTCTTTAGCGGCGTTTGTTTCTaaaaacgccgttaaagttagcgacgccatcattagcggcgttttttgcggcgctttgagaatacttttagcggcgctaaaaagcgccgctaaaagcctgttttggtgtagtgtgtatatatgagataagaataccatatagt
>NC_026929.1|-|40003610-40003771|31-51
ttttgggaaaagcgccggtaaaggtattggTCTTTAGCGGCGTTTGTAGGAaaagcgccgttaaaggtcttgttctttagcggcgtttgtttctaaaaacgccgttaaagttagcgacgccatcattagcggcgttttttgcggcgctttgagaatactttt
>NC_026929.1|-|40003648-40003885|188-208
ctctaaaggtcatgttctttagcggcgtttgtgggaaaagcgccgttaaaggtcatggtctttagcagcgtttgtgggaaaagcgccgctaaagatcatggtctttagcggcgtttttgggaaaagcgccggtaaaggtattggtctttagcggcgtttgtaggaaaagcgccgttaaaggtcttgtTCTTTAGCGGCGTTTGTTTCTaaaaacgccgttaaagttagcgacgccatc
>NC_026929.1|-|40003691-40003909|169-189
agcagcgttggtgacaaaaagcgcctctaaaggtcatgttctttagcggcgtttgtgggaaaagcgccgttaaaggtcatggtctttagcagcgtttgtgggaaaagcgccgctaaagatcatggtctttagcggcgtttttgggaaaagcgccggtaaaggtattggTCTTTAGCGGCGTTTGTAGGAaaagcgccgttaaaggtcttgttctttagc
>NC_026929.1|-|40003735-40003872|88-108
gttctttagcggcgtttgtgggaaaagcgccgttaaaggtcatggtctttagcagcgtttgtgggaaaagcgccgctaaagatcatgGTCTTTAGCGGCGTTTTTGGGaaaagcgccggtaaaggtattggtctttag
>NC_026929.1|+|40003756-40003916|31-51
ggcgcttttcccaaaaacgccgctaaagacCATGATCTTTAGCGGCGCTTTtcccacaaacgctgctaaagaccatgacctttaacggcgcttttcccacaaacgccgctaaagaacatgacctttagaggcgctttttgtcaccaacgctgctatagatc
>NC_026929.1|-|40003820-40004003|134-154
taaaaataaatataatttgattaaaataaatttttttaaaggttatgtttttagtggcgtttttgcgagaagcgccgctaaaggtttgatctatagcagcgttggtgacaaaaagcgcctctaaaggtcatgtTCTTTAGCGGCGTTTGTGGGAaaagcgccgttaaaggtcatggtctttagc
>NC_026929.1|+|40214278-40214683|354-376
aaagtaatttgattttaaaatcaaatttagatatgataactatttatattaatttattgttaattaagataatttcttagggatgtatttatttaagggtaaattataataataaaaaagtcatttttatttgcctcagattatatagtagtcacttatgtttgaaatgttatgttttagtcacttacgttattgttttgttacgaagtggtcactctactattaaacttcattacctccttaacgacagtcctacgtggcagcccaaacgggttttaaatgccaacttggatgtccagttgctgggatgaaaataggtttttaattaaataaatttaatttggactgccacgTAGAACATTCAAGTTAGCATTTAaaacccatttggactgtcctgtagaaccgc
>NC_026929.1|+|40316487-40316802|266-286
aatttgtttttacaagggatgaaaatataaaaaaatttcttttacaaatctgccaaaattagtggcgtttttaaaaaaaacgccactaaatgtcatagtctttagtggcgtttgtgggaaaagcgccgctaaagatcatggtcttcagcggcgtttgttggaaaggcgccgctaacgatcagggtctttagcggtgttttctggagaagcgcaactaaagatcagggtctttagcggcgtttgttggagaagcgccgctaaagacCATGACCTTTAGCGGCGTTTGtggtgaaagcgccgctaaaggtcttggtct
>NC_026929.1|+|40316498-40316712|162-185
acaagggatgaaaatataaaaaaatttcttttacaaatctgccaaaattagtggcgtttttaaaaaaaacgccactaaatgtcatagtctttagtggcgtttgtgggaaaagcgccgctaaagatcatggtcttcagcggcgtttgttggaaaggcgccgcTAACGATCAGGGTCTTTAGCGGTGttttctggagaagcgcaactaaagatcagg
>NC_026929.1|-|40316519-40316658|31-51
gcggcgcctttccaacaaacgccgctgaagACCATGATCTTTAGCGGCGCTtttcccacaaacgccactaaagactatgacatttagtggcgttttttttaaaaacgccactaattttggcagatttgtaaaagaaattt
>NC_026929.1|+|40316580-40316759|130-150
catagtctttagtggcgtttgtgggaaaagcgccgctaaagatcatggtcttcagcggcgtttgttggaaaggcgccgctaacgatcagggtctttagcggtgttttctggagaagcgcaactaaagatCAGGGTCTTTAGCGGCGTTTGttggagaagcgccgctaaagaccatgacct
>NC_026929.1|+|40316635-40316798|31-51
cggcgtttgttggaaaggcgccgctaacgaTCAGGGTCTTTAGCGGTGTTTtctggagaagcgcaactaaagatcagggtctttagcggcgtttgttggagaagcgccgctaaagaccatgacctttagcggcgtttgtggtgaaagcgccgctaaaggtcttg
>NC_026929.1|+|40316678-40316871|31-51
cggtgttttctggagaagcgcaactaaagaTCAGGGTCTTTAGCGGCGTTTgttggagaagcgccgctaaagaccatgacctttagcggcgtttgtggtgaaagcgccgctaaaggtcttggtctttagcggcatttatttctaaaaacgccgctaaagttagcgacgcagtcattagcggcattttttatttg
>NC_026929.1|+|40365259-40365419|31-51
ataatccaacgctgccatttgggatgagtgGTTTTGGAAGAATTTCAAGTCcgatcgaactagcagagtctcctttctgacctgttgtgcaagaaaagccgactgttagatcacatataacatgcattgtagatgccgaacatacatcttactgaccaaat
>NC_026929.1|-|40381769-40381945|127-147
taacggagtttatagaaaaagcaccgctaaaagtcaccaaacaataacggcgtttgtggaaaaagcgccgctaaaagtcatgatctatagcagcgtttgtggaaaagcgctgttaaaagtcatgacCTTTAGCGGCGTTTGTGGGAAaagcgccgctaaaactcatgatctatagca
>NC_026929.1|+|40514379-40514537|109-129
tatgatttcttctgatttgtttttataggagggctgaaaatataaaaaaatttattttacaaatctgccaaatttagtggcgtttttggtaaaagcgccgctaaatatAAGGGTCTTTAGCGGCGTTTGtggaaaaagcgccactaaagatcatggtct
>NC_026929.1|+|40514456-40514853|31-51
tggcgtttttggtaaaagcgccgctaaataTAAGGGTCTTTAGCGGCGTTTgtggaaaaagcgccactaaagatcatggtctttagcggcgtttatggggaaagcgccgctaaagattaggttctttagtggcgtttgtggtctaagcgccgctatagatcagagtcttttgcggcgtttgtgggaaaagcgccgctaaagaccctaatctttagcggcgcttgtcgcaaaaacgccgctaaagaccttgatctttagcggcgcttctagcaaaaaacgccgctaaagatcaacacttttagcggcgtttatttctaaaaacgccactaaagttagcggcgcaatcattagcggcttctgttgctaaaagtatttgcggcgctaaaaaagcgccgcta
>NC_026929.1|+|40514500-40514641|31-51
ggcgtttgtggaaaaagcgccactaaagatCATGGTCTTTAGCGGCGTTTAtggggaaagcgccgctaaagattaggttctttagtggcgtttgtggtctaagcgccgctatagatcagagtcttttgcggcgtttgtggga
>NC_026929.1|-|40514528-40514730|31-51
ttttgctagaagcgccgctaaagatcaaggTCTTTAGCGGCGTTTTTGCGAcaagcgccgctaaagattagggtctttagcggcgcttttcccacaaacgccgcaaaagactctgatctatagcggcgcttagaccacaaacgccactaaagaacctaatctttagcggcgctttccccataaacgccgctaaagaccatgat
>NC_026929.1|+|40514544-40514751|158-178
gcgtttatggggaaagcgccgctaaagattaggttctttagtggcgtttgtggtctaagcgccgctatagatcagagtcttttgcggcgtttgtgggaaaagcgccgctaaagaccctaatctttagcggcgcttgtcgcaaaaacgccgctaaagaCCTTGATCTTTAGCGGCGCTTctagcaaaaaacgccgctaaagatcaacac
>NC_026929.1|+|40748286-40748552|31-54
aatggactatttccgtcaaaaacgcatccaCGTCAGCGCGTTGTCAGGGGATAAagcagtaaaacacttcctcaaggaagcgctttgtccacgtggaaagaaaacgcttccttgagggcacactttatatccacgtggacaaagcgcttcctttaagaagcactttccctatttgttagggtttaaggttttttgcaattagagttagggtttttgaatttttgagtttttggattttagggttttaagaaaaaattaaataaataa
>NC_026929.1|+|40758720-40758829|31-54
attcaaaacagaatgtttaggatttttcacACGTCCTGGCACACGGGCGTGTGGcttggccgtgtgacctctgcacctacacatggcctaacacacaaacgtgtgtcccc
>NC_026929.1|+|40799929-40800107|31-51
tcatttaaaactcatttggactgccacgtaAGACTTTCGTTAGGGAGGTAAcggattttaatggtagagtgaccacttcgtaataaaacggtaacgtaagtgactaaaacataacatttcaaatataagtaactaaaatataatctgaaataaataaaaataattatttttatagttta
>NC_026929.1|-|40990078-40990237|31-54
aaagggttacaagtcagattgttacacggcCTGGCACACGGGCGTGTGGCTTGGccgtgtgacccaagttagtgagttacacgggcacggacacgggctgggacacaaccgtgtatccctacttcgaatgtccacacggcctgaccacacggacgtgtga
>NC_026929.1|-|41026022-41026260|31-51
tcttattttcaagttttaatcatttttataGGTTCTGATTATATCTGCTCTtttttacacaatgcttagaactacatatagccccttcccaaactataaataggaggataatgcattccagcgcacttgaacccacatcctcctacattggcaacaatgttcatgccaatcgagctaagactcaattgacatgtttggtctaataattctaacttgatatagtgtttttttttcattta
>NC_026929.1|+|41134580-41134746|114-137
gtagggggtttttatagttaaaaaaattctgaccgttggggggggccaacagtcaaatttttgaccgttgggggtactgttcatgcgcgggtgtcatcgcgtccacgtcagcgTGACCTGCTGACGTGGAAGGAAATcgcttcctcagggacgcgatttccttccac
>NC_026929.1|-|41134699-41134867|117-139
aataggccggttttttaattatttactggaatgggtcattttccccgaaatcgcgtccacgtcagcgcgatgtcggggaacgtgacaggtcatcgcgtccatgtcagcgcgacctgCCGACGTGGAAGGAAATCGCGTCcctgaggaagcgatttccttccacgtcagc
>NC_026929.1|-|41230072-41230310|189-209
ataaaaattataagatacactacaccaaaacaggtttttagcggcgtttttttaggcctttagcggcgctttttaacaccactaaaggtttttgcggcgcttcctcaagcgccgcaaaaaaggccgctaacgaaaacgtcacaaacgtttgcagcgtttacaaacaaaaacaaccgctaaagatcatgTTCTTTAGCGGCGTTTTTTTActaagcgccgctaaagaacatggtctttag
>NC_026929.1|+|41230092-41230269|31-51
cggcgcttagtaaaaaaacgccgctaaagaACATGATCTTTAGCGGTTGTTtttgtttgtaaacgctgcaaacgtttgtgacgttttcgttagcggccttttttgcggcgcttgaggaagcgccgcaaaaacctttagtggtgttaaaaagcgccgctaaaggcctaaaaaaacgccg
>NC_026929.1|+|41240326-41240572|31-54
cagggaacgtgtcagcaaatcgcgtccacaTTAGCGCGCTCTGCTGACGTGGCAacaaatcgcgtccacataagcgcgatttgtgtccacgtcagcaaagcgcactgacgtggacgcaatttgttgccatgtcagtagaccccctagggacgcgatttccccgcgcgtgagcagtgcaacgatcatttttttgaccgttgccccctagaggtgctcatgggtcgggcggcctagccctacagctcgc
>NC_026929.1|+|41286492-41286843|302-322
atattttttatttatccttaaaaagtatatttaaagtttaaatttaaaaaataaaacataatataatatttatcataaaaataaatattatttgattaaaataaaattttttaaaggtcatatttttagaagcgccgctaaaggtttgttctatagcggcgtttgtgggaaaagcgctgctaaaggtcatggtctatagcggcgtttgtggtaaaagcgccgttaaaggtcgtggtctatagcggcgtttgtgggataagtgccctttagcggcgtttgtggaaaaagcgccgctaaaggtCTTGGTCTTTAGCGGCGTTTGtggtaaaagcgccgctaaaggtcttggtct
>NC_026929.1|+|41286604-41286928|275-295
aaaggtcatatttttagaagcgccgctaaaggtttgttctatagcggcgtttgtgggaaaagcgctgctaaaggtcatggtctatagcggcgtttgtggtaaaagcgccgttaaaggtcgtggtctatagcggcgtttgtgggataagtgccctttagcggcgtttgtggaaaaagcgccgctaaaggtcttggtctttagcggcgtttgtggtaaaagcgccgctaaaggtcttggtctttagcggcgtttgtggtaaaagcaccgctaaaggCCTTGGTCTTTAGCGGCGTTTgtttcgaaaaacgccgctaaagttagcgac
>NC_026929.1|+|41286627-41286842|166-186
cgctaaaggtttgttctatagcggcgtttgtgggaaaagcgctgctaaaggtcatggtctatagcggcgtttgtggtaaaagcgccgttaaaggtcgtggtctatagcggcgtttgtgggataagtgccctttagcggcgtttgtggaaaaagcgccgctaaaggTCTTGGTCTTTAGCGGCGTTTgtggtaaaagcgccgctaaaggtcttggtc
>NC_026929.1|+|41286720-41286958|31-51
gtcgtggtctatagcggcgtttgtgggataAGTGCCCTTTAGCGGCGTTTGtggaaaaagcgccgctaaaggtcttggtctttagcggcgtttgtggtaaaagcgccgctaaaggtcttggtctttagcggcgtttgtggtaaaagcaccgctaaaggccttggtctttagcggcgtttgtttcgaaaaacgccgctaaagttagcgacgcggtctttagcggcgttctttccgacgtt
>NC_026929.1|+|41286746-41286929|134-154
gataagtgccctttagcggcgtttgtggaaaaagcgccgctaaaggtcttggtctttagcggcgtttgtggtaaaagcgccgctaaaggtcttggtctttagcggcgtttgtggtaaaagcaccgctaaaggcCTTGGTCTTTAGCGGCGTTTGtttcgaaaaacgccgctaaagttagcgacg
>NC_026929.1|-|41286754-41286951|31-50
gaaagaacgccgctaaagaccgcgtcgctaACTTTAGCGGCGTTTTTCGAaacaaacgccgctaaagaccaaggcctttagcggtgcttttaccacaaacgccgctaaagaccaagacctttagcggcgcttttaccacaaacgccgctaaagaccaagacctttagcggcgctttttccacaaacgccgctaaaggg
>NC_026929.1|+|41286805-41286954|31-51
cggcgtttgtggtaaaagcgccgctaaaggTCTTGGTCTTTAGCGGCGTTTgtggtaaaagcaccgctaaaggccttggtctttagcggcgtttgtttcgaaaaacgccgctaaagttagcgacgcggtctttagcggcgttctttccga
>NC_026929.1|+|41286806-41287216|31-51
ggcgtttgtggtaaaagcgccgctaaaggtCTTGGTCTTTAGCGGCGTTTGtggtaaaagcaccgctaaaggccttggtctttagcggcgtttgtttcgaaaaacgccgctaaagttagcgacgcggtctttagcggcgttctttccgacgtttctcaaagcgccgcaaagacttttagcggcactaaaaaacgccgctaaaggcctaaaaaagcgccgctaaaagcctgttttggtatagtgaaacaacattacaaaaacatattagacgacttatttgaaatcaatcgctaaggttagcatccaaaatcaaagttatgtcgaagaacttcgatgtacaactccaaatcagactacgcacttaccgacaatcgaattgcaatttcgcagaccttatgttatctagagaac
>NC_026929.1|+|414017-414181|31-54
agaaatagatggaatttttaacaaaaaagaTCAGTTTGCTCTTTGATCTATCGTacatggactaatttgtccatatcttgagtagagggggcaaaatgcaatctgactcctagtataggggcctctatggtacttttaccattccttggcttattatattttcag
>NC_026929.1|+|41649669-41649848|31-51
gtggcgtttttgctagaatcgccgctaaagGTTTGTTCTTTAGCGGCGTTTgtgaaaaaagcgccgctaaaggtagtggtcgcgtttgtggggaaagtgccgctgaaggtagtggtctttagcggcgcttgtggggaaagcgccgctgaaggtcgtggtctttagcggcgcttgtgggga
>NC_026929.1|-|41649941-41650150|160-180
cactacaccaaaacaggcttttagcggcgcttttttaggcctttagcggcgctaaaaagcattagcggcgcttctataagcgccgcaaaaaatgccgctaatgacagtgtcgctaactttagcggcgttttttgaaataaacgctgctaaagatcgtggTCTTTAGCGGCGTTTTTGGAAaagcgccactaaagatcatggtctttagcg
>NC_026929.1|-|41662971-41663349|31-51
ttgtgggaaaagcgccgctatagatcgtggTCTTTAGCGGCGTTTGTGGGAaaagcgccgctatagatcgtggtctgtggaaaaccgccgctatagatcgtggtctttagcggcgtttgtgggaaaagcgccgctaaaggtcgtggtctttagcggcgtttgtggaaaaagcgccgctaaagttagcgacgctgtcattagcggcgttttttgtggcgctttgagtttatagcggcgctaaaaagcgccactaaaagcctgttttggtgtagtgcttgtcacacgtcttggccatatggctgtgtgaccccaatttacatttttttacatttttcaattttgttttagattggtccctatttgtttctgaattgattgt
>NC_026929.1|-|41663266-41663435|31-51
tttttgctagaagcgccgctaaaggtttgtTCTTTAGCGGCGTTTGTGGGAaaaacgccgttaaagctcgtggtctctagcggcgtttgtgggaaaagcgccgctatagatcgtggtctttagcggcgtttgtgggaaaagcgccgctatagatcgtggtctgtggaaaa
>NC_026929.1|-|41663288-41663435|31-51
tttttgctagaagcgccgctaaaggtttgtTCTTTAGCGGCGTTTGTGGGAaaaacgccgttaaagctcgtggtctctagcggcgtttgtgggaaaagcgccgctatagatcgtggtctttagcggcgtttgtgggaaaagcgccgct
>NC_026929.1|-|41669076-41669377|31-51
cgtttttgaagaagcgccgctaatgcttggGTCTTTAGCGGCGTTTTTGAGgaagcgccactaatgctcagggctttagcggcgtttttggaaaagcgccgcaaaaaatattttatctgtctatttattatttaattgatttatttatattaattaaaattcaatatatttttaattaaatattcaaaatcttcaaaaaaaaacaatgacacgtagaaataagttgaaataaaaaaacatagaaaaatatttgttaaaaatggaaaaattaaaatactatttgttaaagttttttaggtaca
>NC_026929.1|-|41729866-41730071|31-54
aaagggttgcaagtcaggcaattacacggcCTGGCACACGGGCGTGTGGCTTGGccatgtgacccaagtcaaaaagttacctgggcacagacacgcgttacgacacgaccgtgtgtccctatttcgaatgcccacacaacctgagacatgggcgtatgtctcagccgtgtgacccctacagttttgaaaattttcatccttttctg
>NC_026929.1|-|42206429-42206670|189-212
acaagattttttgaactaagactttaaattgtattttccctctaaaaagtgctaactaacgtattcgggaaaggaattggagaccgaatgatacacagtagaatcttcaatggaaattttagagaccccaaagagttcgattcttcttatggcttattttaaatcagaagttgctgactaacgtagagCGTGTTAAGAGAGGAATAGGGTATgacagctcttgtagtatatgtggtcatcat
>NC_026929.1|-|42236453-42236864|361-382
ttacattggcatttgatggttctcctgcctctgtcatttcttcttctgatacttcttctacttttatactagaggatgtggccataatttctgggggagaatctgagacttcttcagaaaaattatgattttctgatgtctctgaatcttctgagacagattctgtttctgatgaatttgctggggtgtctgaaggtatttcaggctcatgaaggacagatattttgggaagaacttctttactgtaatcctttaagaacgttgttaaaggattagagggttgagattgttcttcttgttgcatcatcaaagattttgatatctgcctgggtggagatgaagatggtgaggagtatgggcTTTCCTGTTCATCTTCTTGTTTttctactggtctttttcccagagccttttc
>NC_026929.1|-|42398792-42399022|31-51
gcttagaaaaaacgccactaaagatcatggTCTTTAGCGGCGTTTGAAAAAagtcgccgctaaagatcatgttctttagtggtgtttgaagacaaacgtcgctataagatcatgttctttaccggcgctttcttcacaaacgccgctatagaacatgacttttagcggcgcttttataaaaaacgccactaattgtgggatttttgtaaaataaaattttccattttttca
>NC_026929.1|-|42415445-42415883|31-53
nnnnnnnnnnnnnnnnnnnnnnnnnnngcgACCTGCTGACGTGGAGGGAAATCacgtccttgaggaagcgatttccctccacgtcagcaggtcgcgcttacgtggacgcgatgtcctgtcacgtaccctgacatcgcgctgacgtggacgcgatttcggggaaaatggcccattccggtaaataattaaaaaactggcccatttcggtaattttttaaaaaaagtggctttttttggtaaattagccctttatttagttattttgtggttaaattaactgtgtttatgaaaacaaaaattttaaaaataaaagaaatgagaaacatttaaatatataattaagaaaataagagtgggatttgattggattaaaaaggtgtgtgttctggagattgaagacagacactgacacaactgcactctccctcctgcaaaattg
>NC_026929.1|+|42641899-42642117|166-189
aacccatatctttgtttcccgcttgttcgagctagattcgaagatgaaccataaccagcagcagcagataaatcaaccttcaggtcaccactcttcttcacatgctaatatgctatatatatatatatatatatgtatcgagagagttctcagtaactatggtttCTAAGGGTGAGTTTGGATGGGCGAttgggtgcggtgcggtgcgtttagcttact
>NC_026929.1|+|42793585-42793823|189-209
tttttgaggaagcgccgctaatgcttaggcctttagcggcgtttttgataaagcgccgctaatgctcaggcctttagcggcgtttttgaggaagcgccgctaatgctcaggcctttagcggcgtttttgaggaagtgccgctaatgctcatgcctttagcggcgtttttgataaagcgccgctaatgcTTAGGCCTTTAGCGGCGTTTGtgaggaagcgccgctaatgctcaggccttt
>NC_026929.1|+|42799861-42799999|31-51
ggtgtttgtgggagaagcgccactaaaggtAATGGTCTTTAGCGGCGTTTGtgataaaagcgccgctaaaggtaatggtctatagcggcgtttgtgataaaagcgccgctaaaggtaatggtctatagcggcgtttgtg
>NC_026929.1|+|42857407-42857596|140-160
tttttattttttatgatctttagcggcgtttttggaaaaagcgccgctaaaggtcaggttttttagcggcgtttgtgggaaaagcgtcgctaaagaacttgacttttagtggcttttttggaaaagcgtcgctaaaggtCATGTTCTTTAGCGGCGTTTGtggaaaaagcgtcgctaaagatcatgttct
>NC_026929.1|-|42857586-42857773|138-158
cctttagcggcgctttcattagcgccgcaaaaaatgccgctattgacaacatcgctaacttttgcggcgtttatttgaaaaaacaccgctaaagaacatgatctttagcggcgcttttttcacaaatgccgctaaagAACATGATCTTTAGCGGCGCTtttttcacaaatatcgctaagaacatgatc
>NC_026929.1|-|42857629-42857811|133-153
cactacaccaaaacaggcttttagtggcgttttttaggcctttagcggcgctttcattagcgccgcaaaaaatgccgctattgacaacatcgctaacttttgcggcgtttatttgaaaaaacaccgctaaagAACATGATCTTTAGCGGCGCTtttttcacaaatgccgctaaagaacatgat
>NC_026929.1|+|42857643-42857883|31-51
cggcatttgtgaaaaaagcgccgctaaagaTCATGTTCTTTAGCGGTGTTTtttcaaataaacgccgcaaaagttagcgatgttgtcaatagcggcattttttgcggcgctaatgaaagcgccgctaaaggcctaaaaaacgccactaaaagcctgttttggtgtagtgtatatacattttgtcacaaaatgagcgtaccaaatttatatatttctaatataagtatattaaataagctaa
>NC_026929.1|+|43261859-43262059|31-51
gttcgtagctagaatcgtcgcaaaatatatCATGTTCTTTAGCGGCGTTTGtagtaaaagtgccgctaaaaatcatgttctatagcggcgtttgtggtaaaagcgccgctaacattaacagattttaccaacttatttttatttcatataaaactcgaattttcaacatattttcctgtaacttcaaatccaaccaaaaac
>NC_026929.1|+|43364210-43364475|31-51
aagtcaagtttgcccaattagtcactacaaACAGGTCTTTAGCGGCGTTTTtttaggcctttagcggcgctttttaacgccactaaaggtatctgcggcgcttccgcaagcgccgcaaaaaatgccgctaaggaaaacgtcgcaaacatttgcagcgtttacaaaaaaaatgccgctaaagaccatgttctttagcggtgctttggtaaaaatgccactaaagaccatgttctttagcggcgtttttatccaagcgccgctaaaga
>NC_026929.1|+|4337646-4337892|197-217
gattaaaataattttttttaaaggttatgtttttagtggcgtttttgcgagaagcgctgctaaaggtttgatctatagcggcgtttgtgacaaaaaacgtcgctaaaggttatggtctttagcggcgtttgtggggaaagtgccgctaaaggtctttgtctttagcagcgtttgtgagaaaagcgccactaatgctCTTGGTCTTTAGCGGCGTTTGttggaaaagcgccgctaaaggtcatggtct
>NC_026929.1|+|4337648-4337891|194-214
ttaaaataattttttttaaaggttatgtttttagtggcgtttttgcgagaagcgctgctaaaggtttgatctatagcggcgtttgtgacaaaaaacgtcgctaaaggttatggtctttagcggcgtttgtggggaaagtgccgctaaaggtctttgtctttagcagcgtttgtgagaaaagcgccactaatgcTCTTGGTCTTTAGCGGCGTTTgttggaaaagcgccgctaaaggtcatggtc
>NC_026929.1|+|4337726-4338115|31-51
gcgtttgtgacaaaaaacgtcgctaaaggtTATGGTCTTTAGCGGCGTTTGtggggaaagtgccgctaaaggtctttgtctttagcagcgtttgtgagaaaagcgccactaatgctcttggtctttagcggcgtttgttggaaaagcgccgctaaaggtcatggtctttagcggcgtttgtgagaaaagcgccgctaaagttagcgatgctgtcattagcggcgttttttgcgacgcttcttaaagtgccgctaaaggcctaaaaaagcgccgctaaaagcctgttttggtgtagtgctcctatttaattgttttctttggttgcaagaaactcccattcaaattcaaaaacaccttgggagactcctaaagcattcaatcatcatacct
>NC_026929.1|+|4337735-4337935|151-171
acaaaaaacgtcgctaaaggttatggtctttagcggcgtttgtggggaaagtgccgctaaaggtctttgtctttagcagcgtttgtgagaaaagcgccactaatgctcttggtctttagcggcgtttgttggaaaagcgccgctaaaggtCATGGTCTTTAGCGGCGTTTGtgagaaaagcgccgctaaagttagcgatgc
>NC_026929.1|-|43827628-43827860|31-54
tctcttcgaatttttaattctcgacactaaGGGTGGGTTTGGATGGGCGGTGCGtttacctgcggttagtgtaaaaacagcggtggcggtgagattagatactgtagcgatactgtagcgtgagacaaaaagtaagctaaacgcaccgcaccgcacccaatcacccatccaaacccaccctaagacatcatgtaatcaactaggtaccaattttgggaatcacgagggtgcta
>NC_026929.1|-|43853687-43853961|31-54
tttagcggcacctttttcacaaatgccgctAAAGAACATGACCTTTAGCAACGCttttttcacaaacgccctaaaattaccgttctttagcggcgttttacaaaaaatgctactaactttggcagatttttagcatccaattttcatccatatgcaacccttcctatagcatggaatccaaccaaaaccaggaaatctaaatgatacttcaaattcaacgaatgatatatgatataaattgataaatgaagtataattcaagttattcttacaat
>NC_026929.1|-|43853828-43854152|275-295
tgtttattttcaaagctctggtgtcacccaataagtattctcactacatcaaaacatgcttttagtggcatttttttaggcctatagcggcactagtatttgcggcgctttccgcaaaaaatgccgctatagacaatgtcactaattttgacggcgtttctttcacataaacgccgctaaagaacatgacctttagcggcacctttttcacaaatgccgctaaagaacatgacctttagcaacgcttttttcacaaacgccctaaaattaccgtTCTTTAGCGGCGTTTTACAAAaaatgctactaactttggcagatttttagc
>NC_026929.1|-|43853829-43854070|192-212
tatagcggcactagtatttgcggcgctttccgcaaaaaatgccgctatagacaatgtcactaattttgacggcgtttctttcacataaacgccgctaaagaacatgacctttagcggcacctttttcacaaatgccgctaaagaacatgacctttagcaacgcttttttcacaaacgccctaaaattaccgTTCTTTAGCGGCGTTTTACAAaaaatgctactaactttggcagatttttag
>NC_026929.1|+|44180867-44181115|196-219
gcttttcgactgatcacatgatgtatttgagttagtatttcagtgaatgcatgctcaacatttgtagattcaagggcagatgtttccataaagaagcgcaacttatctgtttacctttttctccaaaaccctaaaaaccttaaaatcttaaaccctaaaatcttaaaacctacaagtcaggaaattacagccacgTCAGCGCGCTTTGCTGACGTGGTAgcaaatcgcgtccacgagggggagatttgt
>NC_026929.1|+|44576349-44576570|169-192
tcgctaattttggtggcgttttttttcacataaacgctgctaaagaacatgacctttagcggcacttttatcacaaacgccgataaagatcatgacctttagcggtgcttttatcacaatcgccgctaaagaaaataacctttagcggcgcttttatcacaagcgtcaCTAAATAACATGACCTTTAGCAGCgcttttatcacaaacaccgctaaaattacc
>NC_026929.1|+|44644537-44644950|31-54
acactctaatataaaatcataatttcttaaTAATGATCATGTGGTACAATCTCAaagtattatatcatcacatgaaccaaaattagaaaaagttgtcaagagcttaatgtagaccaaaacaatttagagaagaaattgaaaaaaaattgtctagtttagaaattaaaaattacctcaccccaaatgattatataggtggggaaaaggaaagtaatgggggaagggcaataggccgaaaatcaacccctttgaaagagctaggcccatcgactccgaaaagaaaaggcatgaagcaattattaaaataaatttggtggtagtggtggtgctgattagaagatgactggtctggttggtagcatccaccattgatgcttcacctttcatgtcgttgtccatgcgcggggatttgct
>NC_026929.1|-|44839246-44839543|31-54
atttgcttacgtggacacaaatcgcgcctaCGAGGACGCGATTTGCTGACGTGAatgaacagtttatgtttttaagcttgaaaaactttgaaaggccataacttttcgctcgattgtccgattgagacgatttttttttatttcgaataacttttcgagatctacgcgctgacactgccaaaggcggtttgccgtagtttttgtcgaaaaagatccttttttgccactaaattttgatttttcggtttaaaattgaattttgaaacattcaaatcattattttccttatttatttgaa
>NC_026929.1|+|45033062-45033564|31-54
tatggatacgacaatgagtttctcattagaAGAGGATGCTTTATAAAAATCAAAcataaatacggggaagaaaaatgtagtagcgttttggaacaatcaaataatgcgtcttatccaccaccattgaaggtgatgaccccattattataacttgtgatagaattgaggtgtaatagattatactaacaaagtcaccgcctttagtggagatggacaacatgaataacttgattatactggaagaccccttacgttttccttcttcgcacctatgtttgagttttatgaaacatgctcttctgatgagaagactcgttgtcgtgcccgcattagcaccattaactacgacaccatttatgcttcatcccttgatagtaaaacctttgtaaacttgaagccttagttacacttcaactcgagacggtataatcaccaccaacttggacctcgagttacaaaacaatccctccttcttaggtgatggcatcatactcacacggtag
>NC_026929.1|-|45041741-45042121|31-53
ggacgcgatgtcctgacatgtaccctaacaTCGCGCTGACGTGGACACGATTTaccgaaaaatggaccattccggtaaataatcaaaaaatcggcccatttcggtaaattttgaaaaaaaacgactttttttggtaaattgcccaaataaaaatacacaaataaattatgtacaatatcatttaccctatttatgatatatattatgagggaagacaaatgatagctaattttttacattaattcctactgtcttcatcagtaacatatagaagtgtgatttcactatattttttattaggaacaaggcctatagtaagaatactttttttagtgggacagtagttctgaaaagatggattatctatcttttattttatct
>NC_026929.1|+|45151423-45151616|31-54
aatgggcccctttcccctaaatcacgtccaCGTCAGCGCGAAGTCAGGGGATGTctcagcaaatcgtgtccacgtcagcgcgctatgctgacgtggacacaaatcgcgttcttaaggctgcggtttgtgtccacatcagcacagcgcgctgacgtggacgcgatttgctccgcgcgtgaatagtgcaacggtaa
>NC_026929.1|-|45161716-45161898|133-153
agcctaatttttttaaacttaccgaagtgggcccggtattttattatttaccagaatgggcccctttttccccaaatcgcgtccacgtcagaacgaagttaggggatgtgtcagcaaatcacgtccacgtcaGCGCGCTTTGCTTACGTGGCAacaaagtgcggccttaagaacacgatttgt
>NC_026929.1|-|45171895-45172172|31-51
ttttttttctaagcgccgctaaagaacattGTCTTTAGCGGCGTTTTTTTCtaagcgccgctaaagaacatggtctttagcggcgtttttgtttgtaaaccatgcaaatgtttgcgacgttttcattaacggccttttttgcggcacttctggaagcgccgtaaattcctttagtggcgttaaaaagcgccgctaaaggcctaaaaaaacgccactaaagacctgttttggtgtagtgatttaaaacaatgttaagcttaaataataaataatactag
>NC_026929.1|+|45181524-45181885|31-51
aggcgttttttttctaagcgcctgtaaagaACATTGTCTTTAGCGGCGTTTttttctaagcgccgctaaagaacatggtctttagcggcgtttttgtttgtaaacgctgcagacgtttgcgacattttcattagcggccttttttgcggcgcttctggaagcgccgcaaattcctttagtggcgttaaaaagtgccgctaaaggcctaaaacaacgccgctaaagacctgttttggtgtagtgaattaaagtgtaaagatttcaaacctaagcttatctcgggaattcgaaatgttatatcctaactcactggatatgacattttgttatctcgagacgaggtttttaataaaaacaaattc
>NC_026929.1|+|45181525-45181763|31-51
ggcgttttttttctaagcgcctgtaaagaaCATTGTCTTTAGCGGCGTTTTtttctaagcgccgctaaagaacatggtctttagcggcgtttttgtttgtaaacgctgcagacgtttgcgacattttcattagcggccttttttgcggcgcttctggaagcgccgcaaattcctttagtggcgttaaaaagtgccgctaaaggcctaaaacaacgccgctaaagacctgttttggtgta
>NC_026929.1|-|45186021-45186218|145-168
aattacacataaaagccctatttttttaaaatttaccgaaatgggccttatattttattatttaccgaaatgggacatttttcccgaaatcgcgtccacgtcagcgcgatgtcagggaatgtgtcagcaaatcgcatccacgttAGCGCGCTTTGCTGACGTGGAAGCaataattcatgaacagtttatgttttttag
>NC_026929.1|+|45253019-45253275|204-227
ttaaaaaattaaagcttcttttaagaggaatttgagaggaatttgagagaatattagagagaaattgagaaaaaggatttaggtgtgaaaaaaatgagagggggttttatagtttttttttaccgatggggggtcaccaacggtaaaaaaagtagccgttgctactgttcacacatgggcaaaacgcttcctcaaggaagtgcTTTGTCCACGTAAACAGAAAGCGTgccctcaaggacgcgttttctgtccacgtg
>NC_026929.1|-|45306426-45306615|137-160
gaaaaattcactgcagcaaaataggtatttggcggtgttttttggcccttataagcgccgctaaaacaatttgcggcattttgataagcgccacaaaaaacgccgctaaattttgcgacgtttatgtggaaaacacCGTTATAAAACATGACCTTTAGCGgtgcttctcataaaaaaaaccgctaagaac
>NC_026929.1|+|45556113-45556361|196-219
cataccttagattcaagttgatatgacagttaaaaagctatttgatttttggttcgtaggttcgtgacattcaaagttgtttcatgaaaaaaaattgaattgtagaagagaagggggaaaagagcttttgattggtgcatatagtgaaaacagaaaaaaccatatgacattgattttaacaatatagtaatttaaATGAAAACTTTTGAATAATTCAATaaccaaattataacttttttttagttaact
>NC_026929.1|+|45722947-45723128|31-54
acgtggcaacaaatcgcgtccatgtaagcgCGATTTGCTGACGTGGAAGCAAATcgcgcttacgtggacgcgattttcgccgcacgtgaacagtacccaccggtaaaaaaattgaccgtttatgttttttagcttgaaaaattttgaaaggccataacttttggctcggttgtccgattgag
>NC_026929.1|-|45962394-45962559|31-54
tgggaagcaaagtgcgaaatcaacatgagtTGGCACATGGGCGTGTGGCCAGCCtgtatggaaatgcccatcccgcatggatcctaaaaacaactctttttgtttgattttggctcgttttttgctcatttcactctcaaatgctctcctaagtataaaaacatga
>NC_026929.1|-|46040978-46041306|276-299
gagggttagggtaaaaatataggcccaaaatatgggtttggacaaaaaagagacccgtttagaaaacgggctgggcctcgggtaagacttttttgacacgggcctggcccagcccgaattatatattaaatatatatatttttatttttaatcaaatatactttttattaaatatatattttggacttttaatccgaattatatattaaatatatattttttatttttaatcaaatatgggccgggctcaggcttagcaattttctttcggtcagACTTGGACAAAATTTTAGGCCCATatttcgagccgggtctgggcctaaaaaatg
>NC_026929.1|+|46258644-46258810|117-137
tgacatttgcgaaaaaagtgccgctaaaggtcatggtctttagcggcgtttgttggaaaagcgccgctaaaggtcttgatctttagcgccgtttgtgggaatagcgccgctaaagcTCTTGGTCTTTAGCGGCGTTTgtgggaaaagcgccgcaaatagttttagcg
>NC_026929.1|+|46258731-46258953|31-51
gccgtttgtgggaatagcgccgctaaagctCTTGGTCTTTAGCGGCGTTTGtgggaaaagcgccgcaaatagttttagcggcgctaaaaaacgccgctaaaggcctaaaaaaatgccgctaaaagcctattttggtgtagtgatttttgtgtttttgtgacttttacaactagtcccacttgttgtattcattagtgtttgattctatgaaagaaattgaaag
>NC_026929.1|-|46387309-46387448|31-54
tgaatcacttaattttgagttcgggagcacAAGTTATGACTGTTTTAGTGAAGActgtgcgagcataatttttgaacgggattatgacgagaactacgaattttgggtttttaattcgagtttaaatcatattgagttcg
>NC_026929.1|+|46448567-46448807|188-211
tatgcttactttttatacaaatagtatcgttgctccaacttatgcctttattgcgaacttttattcttctaaacttcagattttatttcctcgacttatgccaccgaaggttgaaatatgttacatttatagcctaggggatggcctcctatttgattttgaaaaaattatgcggatagtgggggttTGAAATTTGTAGAGAAAAAAACGCttcaatgaggacgcattgtcagcaaaagta
>NC_026929.1|+|46454979-46455343|31-54
cgtatttgggaagcagggtgcaatattgacACGGGCTGTCACATGGGCGTGTCTctagcccgtgtgagccacacgggcgtgtgtccatcccatgtggaaatgcccaggtcgtgtggctcctgaaaatagctctatttgtttgattttaactcgattttcattcatttcactcctaaatgctctcctaagtatagcaacatgaatttaaaggatcaggagcatcaaattcactaatttgcataattagtcttccaaaaatgcattaaaaatgagattaaaatatgttacttttagagcttatcacttagcttggcatccatctaattttaaaaggtggaccaataggtgtcatcctcctgaatggt
>NC_026929.1|+|46491953-46492194|189-212
attttaattaattgaaaattttaaattaattacaccttaaattggaaaaaaaaatgttcgtctcattttttcctttagttttcttttccattttgactgaaaaaactattctcatccaaattggcatttaaaacttatttggactgtcacgtaggattgtcgttagagaggtaacgaagcttaacgacTGAGCGACTACTTCGTAACAAAACgataacataaatgactaaaatgtaatccaa
>NC_026929.1|-|46531536-46531814|31-54
caccccagtaattggacatccaagttggtgTTTAAAACTCATTTGGACTGCCACataggactgtctttagggaggtaacagggtttaatagtaaagtgaccacttcgtaacaaaacgattacgtgggtgactaaaacgtaacatttcaaatataagtgactaaaatataatctgagacaaaaaaaagcgactatatttatagtttacctaaatttaaaatccaaattcccaaaactacctcaggaaaaccaagtctgtctttggtttcaagaaatagaa
>NC_026929.1|+|4655938-4656065|31-54
cactcgattttgagttcgggagctcaagttATGACTGTTTTAGTGAAGACTGCAcgggcaaaatttctaaacgagattataacggtaattacgaattttgggcttttaattcgagtttaaatcatatt
>NC_026929.1|-|46586611-46586755|31-54
tccaagaagaagcaaataagtaaaaactgaGGGTGGGTTTGGATGGGCGGTGGGgtgcggtgcgtttagtttactttttgtctcacgctacagtactgctacagtatctaatctcactgccaccgctgtttttacactaaccgca
>NC_026929.1|-|46599688-46599893|31-51
cttttatcacaaacgctgctaaaagtaccaTTCTTTAGCGGCGTTTATGAAaaaactccactaactttggaaaatttgtaacattcaattttcatccatatacaacccttcttgtagcatgaaatccaaccaaaaacaacaaatttaaatgatacttcaaattcaacgaaagatatatgatataaattgataacagaagtataatt
>NC_026929.1|-|46599824-46600070|31-51
gcggcgttttacccacgaacaccactaaagAACATGATCTTTAGCGGCGCTtttatcacaaacgccgctgaagaacatgacctttagcggcgcttttatcacaaacgccgctatagagaatgacttttaacagctttttttcacaaacgtcgctaaagaacatgatctttagcagcacttttatcacaaacgctgctaaaagtaccattctttagcggcgtttatgaaaaaactccactaactttgg
>NC_026929.1|+|46744715-46745093|31-51
acatttaaaacctatttggactgccatataGGACCGTCGTTAGGGAGGTAAcagagcttaatagtagagtgaccactttgtaacaaaacgataacataagtgaccaaagcgtaacatttcaaacataagtgactaaaatgtaatctgagggactatttttataatttaccctaaaataaaattttcttaactgggtcaaagatgtataccgaatcaatttgtaagttgtcatgcataccgtcatctttgaatacaaattctgaaaaataagaaactaaaaatatatcttttgaattttaaattcttttaaaatgtaacatttaaaaaatttaaaatatttaaataaaatattttattagaataaaaaaaaaaagagaaa
>NC_026929.1|+|46770766-46771063|31-54
ttatactttttcatacaagccttataaagaCCAATGGTGGGTTTGGATGGGCGAttgggtgcggtgcgttgcgtttagcttactttttgtctcacgctacagtttcgctacagtatctaatctcaccgccaccgctgtttttacactaaccgcaggtaaacgcaccgctcatccaaacccaccccaagtctaatatatttgtcactgctctttctttacaatatgatttatgacaaataatttagttgagttgtattgttttttggtgattgtccagcccatccctgttttcttctat
>NC_026929.1|-|46888084-46888261|31-51
agctttgtgaatgctattatttgttcttttAAATTATGTTCTGATTATATGattgttgttttatttcagggacagtacaaactgccttgaaaagaagcagaatcaatggagtttgcatgtcaatggaacaatttcttcaagggaatgtttactagtgcttaatttgcacatggcctaa
>NC_026929.1|+|46980445-46980586|92-112
gtgtcattgtttggttatttcgtcaaccacgccagtttttaatagtacaaacggatagaatttttaatagaatggaccaatttgctatttaATCTAATGTATAGGGACTAGTttgcccatttcttgagtagaggggacaaaa
>NC_026929.1|+|47548570-47548739|117-140
aaagttttaattcggatgaaattttgtaactcggtttaatacgtacgcaaatgtatgtcttctagtaatgcctcgtaccctattctggcgtcgaatacgggtaaggggtgttacaaTGTGACATCGCCAAATTCGGTCATaacgtttagaccgggtttggggtgttatac
>NC_026929.1|-|47554442-47554683|31-54
gccataggagcagcagcatctgcaaactaaGGGTGGGTTTGGATGGGCGGTGTGtttacctgcggttagtgtaaaaacagcggtggcagtgagattagatactatagcgatattgtagcgtgaggcaaaaagtaagctaaacgtaccgcatcgcacccaatcgcccatccaaacccatcctaagttgaatggtccgagtattgtgaaatgtaagaaggtaaagaaacaagcaaagaatcagt
>NC_026929.1|-|47720663-47720859|31-53
ggagatcgcgtccacgtcagcgcgacctgcCTACGTGGAAGGAAATCGCGTTCtttaggaagcgatttccttccacgtaggcaggtcgcgctgacgtggacgcgatttcctgacgtagcgctgtaccggggacgcgattttgacgctgattttacgtttgtgttttctggcttttagggtttaaggtgcaggctttt
>NC_026929.1|+|47952119-47952373|205-225
attgtgaaccttattctccctcttctcttacaccacaccctgaaaaaaaacgataaacattttaatcaatacctcgttaaaatgtaatgtgtcaaggtacggagatctaatttccattatcacttggaccggaattcaagacattgatataaaggagaataggattttataggtaaaagtattatggagaccgttatatatagtAAGAATTAGATTGTATTTTATttactctattcaaaaaaatagataagttgg
>NC_026929.1|-|48346419-48346747|276-299
caccttaagatgctacttttaatgaagatttaaaacattaaattattccgcgggttgagtattagttcgattggtatgagtattgttgttaatacaagaggacatgggtttgaatatgttaaagtgcattttcatcctatttatgggttagggaaaatctagggtaatttaccaataaaagccattttttttcaaaatttatcgaaatgggccaactatttaatatttaccggaatggtccattttctgcgaaatcgcgtccatgtcagcgcaacTTGCTGACGTGGACACAAATCGCGccctcgaggacacgatttgctgacgtggca
>NC_026929.1|-|48365371-48365873|31-54
aaaaaaatataattttacaaatgaatatggTACACTCAGGGCACTAGATCCAACactaagatgagaccaaagttttccatggttagttaggggaaatttcaatggaaatttgtattcttttgagaaaaaaaatgggagtagcaagagagggagatagaatggcggctttaagataaactttggcagaatgtcagttggaagatttgcggttttcgtgtccctggtttacgtgggaaagagggaacatggcagaaaataatgtaagggagctgttagatcgatatgtggcaaatatggatttgtgggatctattttcgaattatagcattaaacatttaacgctttccttttctgactattgtccattgttaatatagacaaatcgaaatagagattcatatttgaaaagtggtggatttcagaagactcctgtgaaggggaaatacgtcgattatgggaaggtagtagggggatgtaccagatcgccttgtggcttttagtga
>NC_026929.1|+|48440838-48440985|98-118
gtcgctaaaagtttgttctatagcggcgtttgtgggaaaagcgccgctaaaggtcatggtctttagcggcgtttgtggtaaaagcgccgctaaagacCATGTTCTTTAGCGGCGTTTGtgggaaaagcgccgctaaagaacattgtct
>NC_026929.1|+|48440866-48441028|113-133
tttgtgggaaaagcgccgctaaaggtcatggtctttagcggcgtttgtggtaaaagcgccgctaaagaccatgttctttagcggcgtttgtgggaaaagcgccgctaaagaaCATTGTCTTTAGCGGCGTTTGtgggagaagcgccgctaaaggtcatggtct
>NC_026929.1|-|48792601-48792839|189-209
aatgaatgcttagtaacactacaccaaaacaggcttttagcggcgcttttttaggcctttagcagcgccaaaaagcgccgctaaaattagttgcggcgcttttagaagcgcagcaaaaaacgccgctaatgaaagcgtcgctaactttaacggcgttttcagaaataaatgcctctaaagatcatgacCTTTAGCGGCGTTTGTGGGAAaagcgccgctaaagaccatgacctttagcg
>NC_026929.1|-|48927171-48927412|31-54
cgtgtgaggccattttgagagttacacggcCTGGTACATGGGCGTGTGGCTCGAccatgtgacccaagtctgagagttacacgggcatagatacaggctggggcacgaccatgtgtccctaattcaaatgtccacacagcctaggacacggccatatgtctcagccgtgtgagttacacggcttggccacacgattgtgtgacccctgcagtgtgaaaatttctatctctttctataaaatt
>NC_026929.1|-|48947450-48947804|31-54
ccagagtgcagttcacgaaatccacacggtCTGGCACATGGTCGTGTGGTAGTCcgtgtggctcacacggttgtgtgtccagctcgtgtggaatgactcagccgtgtggctcctgaaacttacttcgattttctaatttctgctctttttttctcccaaatgctctcttaagtatagaaacatgaatttcaaggattaggagtataaaatttatcattttaactcgaataatcattcaaaaatgcattaagaatgatactaaaacatattacttttggtacttatcaaatatctccatacttaaatgtttgcttgtcctcaagcaaaattctcaacccacattcaagttaacttc
>NC_026929.1|+|49054195-49054429|185-205
ttttttaatttttcgtgacctttagtggcgtttttggagaaagcgtcgctaaaggtcttgttttttagcggcgcttcagggaaaagcgccgctaaaggtcttggtctttagcggcgtttgtgggaaaagcgctgctaaaggtcctggtctttagcggcatttgtaggaaaagcaccgctaaaggTCCTGGTCTTTAGCGGCGTTTgtgggaaaagcgccgctaaaggttctggtc
>NC_026929.1|+|49054263-49054501|31-51
cggcgcttcagggaaaagcgccgctaaaggTCTTGGTCTTTAGCGGCGTTTgtgggaaaagcgctgctaaaggtcctggtctttagcggcatttgtaggaaaagcaccgctaaaggtcctggtctttagcggcgtttgtgggaaaagcgccgctaaaggttctggtctttagcggcgtttgtgggaagagcgacgctaaagttagcggcactgtagtcagcgacgtttttttccggcgc
>NC_026929.1|+|49054264-49054474|31-51
ggcgcttcagggaaaagcgccgctaaaggtCTTGGTCTTTAGCGGCGTTTGtgggaaaagcgctgctaaaggtcctggtctttagcggcatttgtaggaaaagcaccgctaaaggtcctggtctttagcggcgtttgtgggaaaagcgccgctaaaggttctggtctttagcggcgtttgtgggaagagcgacgctaaagttagcggcact
>NC_026929.1|+|49054295-49054473|129-149
ttggtctttagcggcgtttgtgggaaaagcgctgctaaaggtcctggtctttagcggcatttgtaggaaaagcaccgctaaaggtcctggtctttagcggcgtttgtgggaaaagcgccgctaaaggtTCTGGTCTTTAGCGGCGTTTGtgggaagagcgacgctaaagttagcggcac
>NC_026929.1|+|49054317-49054430|64-84
ggaaaagcgctgctaaaggtcctggtctttagcggcatttgtaggaaaagcaccgctaaaggtCCTGGTCTTTAGCGGCGTTTGtgggaaaagcgccgctaaaggttctggtct
>NC_026929.1|+|49054392-49054661|31-51
cggcgtttgtgggaaaagcgccgctaaaggTTCTGGTCTTTAGCGGCGTTTgtgggaagagcgacgctaaagttagcggcactgtagtcagcgacgtttttttccggcgcttatcaaagcgccgcaaatacttttaacgacgctttttagcgccgctaaaggctttaaaaagcgccgctaaaagcctgttttggtgtagtgatttttcagtgttgtcagaaatggtggtttcaaggccataaatctgacacatgagtctgtaaatattat
>NC_026929.1|+|49111343-49111760|31-51
cggcgtttatttctaagcgccgctaaagatTATGTTCTTTAGCGGCGTTTAtttgtaagcgccactaaagaacatgatctttagcggcgcatttttataagcgccgctaaagaacatgatctttagcggcgtttttttatgtaagcgccacaaaagttagcgacgttgtcgtcagcggcgttttttgtggcgcttctacaagcgccgcaaatggagttagtggcgttaaaaagcgccgctaaagacctaaaaaaacgccgctaaaaacctgttctgctgtagtgttgtacttaaaattttgatatattgcattctcatgacatcaaaaagcatttaagtgatgtttatttttgtgaaaaaaattattagtggtatatatgttgacttcattaaaacttttatgtgtatatttttttaa
>NC_026929.1|+|49111385-49111622|31-51
cggcgtttatttgtaagcgccactaaagaaCATGATCTTTAGCGGCGCATTtttataagcgccgctaaagaacatgatctttagcggcgtttttttatgtaagcgccacaaaagttagcgacgttgtcgtcagcggcgttttttgtggcgcttctacaagcgccgcaaatggagttagtggcgttaaaaagcgccgctaaagacctaaaaaaacgccgctaaaaacctgttctgctgt
>NC_026929.1|+|4919154-4919307|31-54
tagaaatagatgaaatttttaatagaatgaCCAGTTTGCTCTTTGATCTAACATacagggactaatttgcccttttttttagtaaatggggcaaaatgcaatctgactcctagtacaagggcctcaaggatatttttaccccttttttattata
>NC_026929.1|-|49318612-49318764|31-54
cgtgtgaggccatttcgagagttacacggcCTGGCACAAGGGCGTGTGGCTTGGccgtgtcacctaacttcaaaagttacatgggctgggacatgatcatgtgtccttatttcgattgttacatggcctgagacacgggcatgtgtctcaact
>NC_026929.1|-|49344057-49344297|31-54
ttgtataggtaagttcgtatattgattaagGGTGGGTTTGGATGGGCGATTGGGtgaggtgcggtgcatttagcttactttttgtctcacgctacagtatcgctacaatatctaatctcaccaccaccgctgtttttacactaaccgctggtaaacgcaccgcccatccaaactcaccctaagttggttaattattattttggttaaactgttgattaatgttgtgctttatatagcttta
>NC_026929.1|-|49359017-49359314|245-268
gtgatgaagtatctcattttgattgcaagctagtggctaatgccttgcatcggtatggggtgaaacataagatttccacggcatatcatccccaaaaaaatggacaagctgagatttctaacaaagaaattaaaaagattctcgaaaaagtggtgaacccaactcaaaaggattggtcctccagactagatgaagctttgtgggcctttcatactgcatttaaaacaccgttggggatgtcaccTTTTAAGCTTGTTTGTGGAAAGCCatgtcacctacctgttgagctcgagtacaa
>NC_026929.1|+|494534-495026|31-51
cctacccttgtgaccgaataataataaacaTAGTATAAGGACTAAAACTAGaattaaaccgaaaataagttatatgctttgatcagtgtttgtgtcagtctataagccaagctacagcctatcgtacaacaaaaagaaaaaaattttaaaaagcagtcgacatgtatcggaactaatatgtatcaaagcttataatcccattaattaacaacgttaatttagagttagaacactaaaaatctaattttttttaaaaaaaactactacatttcatgagaacatgcagtaaaataaacaaaaaaaaagaaagacatttttttaagaccagttagagaacaatgtctcacaaatctctgtaaaaacttcgacaataatcccatgatggtgatgagagttcaacgacaagaaacactgtaacagctgttctaaatcttcagccgcaaatatctgtctttcaacgatcatctccaccattgatgtcctaaaatcattg
>NC_026929.1|+|49459806-49460228|370-393
ccagtgaacaccaatctgagtcctagataggatccatatcaccaacccatgacctggataagtcctactagaagatttgatggaaggcaacccgtgagaggacagcaaagtgagttcacaagcccagctcaggaggcaatctcgcggagttagcccgccataatctcagtttgcatatgcctaagaagcttgcaagaaggacaatctcgcgaagccagctcgccacagtctcaggttgcctatacccaaggagcacgaaatcatctagacacatgtccagtaggtacagagctcgctcaaattgtcaaccccaggaacagaaaggaccgcgtgttccatagacatgtctctagcaagtctggagtctgcAGAGAATGTCAGTACTAGGGACAGagaattcagtgctaaaggcagtggagtcaa
>NC_026929.1|+|49501136-49501288|100-123
tggcaacacggtcatgtgtcccctgtaggttttaatgcatgcaagtcaggctattatacgacctggaacacaggcgtgtgttgttatttcgagagttacACGACCTGGCACACGGGCGTGTGGcttggccgtgtgacctaacttagagagtta
>NC_026929.1|+|49652931-49653052|31-54
acgggtgtgtgaggttacttcaaagggtacACGGCCTGGCACACGGGCGTGTGGgttggtcatgtgacccaagtcagtgagttacacggtcatggacatgggttgggacacgactgtgagtc
>NC_026929.1|-|4981700-4981940|31-51
ttttttttctaagcgccgctaaagaacatgGTCTTTAGCGGCGTTTTTGTTtgtaaacgctgcaaacgtttgcgacgttttcgttagaggccttttctgcggcgcttctggaagcgccgcaaatacctttagtggcgttaaaaagcgccgctaaaggcctaaaaaaacgccgctaaagacttgttttggtgtagtgaatttatgtttttataatttttaaagggttaggttaaatattttt
>NC_026929.1|+|4981726-4981872|31-51
aattataaaaacataaattcactacaccaaAACAAGTCTTTAGCGGCGTTTttttaggcctttagcggcgctttttaacgccactaaaggtatttgcggcgcttccagaagcgccgcagaaaaggcctctaacgaaaacgtcgcaaa
>NC_026929.1|-|49944490-49944708|170-189
aattataatattgtcatgaatcatgcgacccgggacaaagaaactctggttctggctaatagaccacgggaggacttctttaagacagtttcccaagacttcagatataattttataaacaaccctgcacaaactaatgggatgaaaattagtcatatcaatagggtccTTAATTTTTGGAATCAAGACaagaaaagtatcagtaaggcatgcaacatc
>NC_026929.1|+|50091314-50091554|31-54
ttttaatcacttatatttgaaatgttacgtTTTAGGGTGGGTTTGAATGGGCGAttgggtgcggtgcggtgcatttagcttactttttgtctcatgctacagtatcgttacagtatttaatctcaccgccaccgttttttacactaaccacaggtaaacgtgctgcctatctaaacccacccttagtcacttacattattgatttgtaacattttagtcattgagctgttaattatcgtta
>NC_026929.1|+|5021363-5021689|31-53
atgaatgaaaattttaactaaaaggaccaaTTTACTCTTTGATCTAACATAGAagggctaacttgcccattttctgagtaaatgaggtaaaatgcaatctaacttctaatataggaacctccatggtacttttaccaatttatatgtcatcttcaataactgcagtaaacatcatgcctatgtttttggcatattaggttctatgtgaaaattacaatttgagaaataattacctgtaattcacccctaccaagtgcaggcttcaatagattcgcaatgtcaagaccagatcccttgtttccacggccaaccgtaccagatccaata
>NC_026929.1|-|50490462-50490702|188-211
aaacgtggcttgtaaaatggcctattttcgtccacacgggcagagacacaagcgtgtgtctcacccgtgtgtggcacacggtaggtgacacggtcgtgtgtcctttgtaggtttgaaagtgttgcaagtcaagctgttacacggcctggcacacgggcatgtgaggatacttcaaaaggtacacggcCTGGCACATAGGCGTGTGGCTTGGccgtgtgacccaagtcagtgagttacacga
>NC_026929.1|+|50543038-50543444|354-377
ttttttactttttgaataattttaatatttttaatttttaaaaaataaattttatcaattttttaaattttaaaaaataaattaattgttgctgtggcactcacatgttttatcaattctatccattttggggtaatttgacaaataatgcaagtttaagaactaaaagatgtaaaaaaaatggagggcaaaaataaattttcttttatgtaaaatctaaaaataaaaaaataaacatgatgagatttggctattttaacaaaaaaaaaccgattttttttctaaatttaccgaaatgggccaactttttaattatttaccggaatgggccatttttcgcgaaatcgcagccaCGTAAGCGCGATGTCAGGGTACGTgtcaggacatcgcggcgacgcggttttgac
>NC_026929.1|-|50549766-50550030|31-54
gaccattttccgcaaaatcgctgccacgtaAGCGCGATGTCAGGGTACGTGTCAggacatcgcgtccacgtcagcacgacctactgacgtggaaggaaatcgcgtccttgagggaacgatttccttccacgtcagcaggtcgcgctgacgtggacgcgatgtggccacgcgcgtgaacagtgcccaacggtcaaaaatttgaccgttgccccccccaacggtcacaatttttttattactatataaaccccataccctttttttc
>NC_026929.1|+|50549916-50550099|31-53
tccctcaaggacgcgatttccttccacgtcAGTAGGTCGTGCTGACGTGGACGcgatgtcctgacacgtaccctgacatcgcgcttacgtggcagcgattttgcggaaaatggtccattccggtaaataattaaaaagtcggcccatttcggtaaatttagaaaaaaatcggctttttttggta
>NC_026929.1|-|50694793-50695080|235-258
aatgttattccataaacttgcattctaaaacctgatgaaggaatagattattacaaattgcggtaagtctcaagcaagtcgagtgaacatcgaaacaaatgagaaaaaacataccttaatagcagagaaaagtttagctacaccagattgtgtccaatcccttccaactaaaggcataaactggcctaaaacatcagacctgaaagagaggtgtcaaggttattgagagacacaTCTTGTATTAAAACTATACATGATtgaaacaagttcaaaggaaagattacacca
>NC_026929.1|-|51523306-51523551|197-216
tttcatgaaattatttaatggtgacttaagtatgagatgacagagaatccgtgataaaagccccattgaaacattaggagtgtattggatacaaatatcatgacatttgcgtaaagagatcccatgtaagaccttgtctgggacatggcattggtatccttgagaggacgataggtcccatataagaccatgtctgAGACATGGCGTTGGCACCGAgatgagaggtcccccgtaagaccatatctg
>NC_026929.1|-|51742331-51742489|31-50
gatgagaggtcccatgtaagaccatgtctgAGACATGGCGTTGGCACCGAgatgagaggtcccatgtaaaaccatgtctaggacatggcgttggcactgagatgagaggtcccccgtaagaccatgtctgggacatggcatgggcaccgatatgagaac
>NC_026929.1|-|51742340-51742539|31-50
tatgagaggtcccatgtaagaccatgtctgAGACATGGCGTTGGCACTGAgatgagaggtcccatgtaagaccatgtctgagacatggcgttggcaccgagatgagaggtcccatgtaaaaccatgtctaggacatggcgttggcactgagatgagaggtcccccgtaagaccatgtctgggacatggcatgggcaccga
>NC_026929.1|-|51804752-51805046|245-265
gctaaagacccgatcattagtggcgctttcccaaaaatgccgctaaagacccgatcattagcgacgcttttttaaaacgccgctaaaaccctgagcattagcggcgctttttaaaaaacgccactaaagcctcgaaaactaaaaaaacgacgtcgttgggcttagattttttacggcgctttttgaaaaacgccgctaaaaataagcattagcggcgtttttaaaaaagcgccgctaatacttaATCTTTAGCGGCGTTTTTTTAaaagtgtcgctaatgcttgatttttagcgg
>NC_026929.1|-|51804753-51805245|443-463
agaagagatttctagggtgagggggatcgattttgggaaaaagaaagattttcattttataattaaaaagggcgcccttttgcaaaaaaaatttgtggcgtttgaaacaaaaatgccactattgccctaagcattagcgacgcttcattaaaaacgccgctaaagacccgagcattagcggcgcttttgagaaagcgccgctaaagacccgatcattagtggcgctttcccaaaaatgccgctaaagacccgatcattagcgacgcttttttaaaacgccgctaaaaccctgagcattagcggcgctttttaaaaaacgccactaaagcctcgaaaactaaaaaaacgacgtcgttgggcttagattttttacggcgctttttgaaaaacgccgctaaaaataagcattagcggcgtttttaaaaaagcgccgctaatacttAATCTTTAGCGGCGTTTTTTTaaaagtgtcgctaatgcttgatttttagcg
>NC_026929.1|+|51809892-51810042|101-121
agcgccgctaaaggtgtgttctttagcggcgtttttgataaaagtgccgctaaaggtcatggtctatagcggcttttgtgggaaaagcaccgctaaaggtCCTGGTCTTTAGCGGCGTTTGtgggaaaagcgccgctaaaggtcctggtct
>NC_026929.1|+|51809894-51810128|185-205
cgccgctaaaggtgtgttctttagcggcgtttttgataaaagtgccgctaaaggtcatggtctatagcggcttttgtgggaaaagcaccgctaaaggtcctggtctttagcggcgtttgtgggaaaagcgccgctaaaggtcctggtctttagtggcgtttgtgtgaaaagcgccgctaaaggtCTTGGTCTTTAGCGGCGTTTGtgggaaagcgccgctaaaggtcttggtctt
>NC_026929.1|+|51809897-51810127|181-201
cgctaaaggtgtgttctttagcggcgtttttgataaaagtgccgctaaaggtcatggtctatagcggcttttgtgggaaaagcaccgctaaaggtcctggtctttagcggcgtttgtgggaaaagcgccgctaaaggtcctggtctttagtggcgtttgtgtgaaaagcgccgctaaaggTCTTGGTCTTTAGCGGCGTTTgtgggaaagcgccgctaaaggtcttggtct
>NC_026929.1|+|51809961-51810088|31-51
cggcttttgtgggaaaagcaccgctaaaggTCCTGGTCTTTAGCGGCGTTTgtgggaaaagcgccgctaaaggtcctggtctttagtggcgtttgtgtgaaaagcgccgctaaaggtcttggtcttta
>NC_026929.1|+|51809970-51810212|193-213
tgggaaaagcaccgctaaaggtcctggtctttagcggcgtttgtgggaaaagcgccgctaaaggtcctggtctttagtggcgtttgtgtgaaaagcgccgctaaaggtcttggtctttagcggcgtttgtgggaaagcgccgctaaaggtcttggtctttagcggcgtttgtgggaaaagcgccgctaaaggTCTTGGTCTTTAGCGGCGTTTttttctaaaaacgctgctaaagttagcgac
>NC_026929.1|+|51810133-51810295|31-51
ggcgtttgtgggaaaagcgccgctaaaggtCTTGGTCTTTAGCGGCGTTTTtttctaaaaacgctgctaaagttagcgacgcgttctttagctgcgttttttccggcgcttctcaaagtgccgcaaatacttttagcggcggtaaaaagcgccgctaaaggcc
>NC_026929.1|+|51967561-51967773|31-51
taagctaccatggccgcaagcttcgaggttGGATGATGAAGATGATGATGGagagaaaagctctagccactctttttcttcttatgttaaccttttatgtccttctccatagtacaggtgtcatttccctaaaattattctgtccttgttcgtacaggttggttataccagactagacagcttacgcagttttggttcttattcagacaactg
>NC_026929.1|-|51992410-51992694|235-255
tttttagaccataaaaatataatgataataatattttccctcgtcagatttgtggtcccgaaaccaatgttccgattaggcccataatcgggctgttacaagaatagtggtttcgggaccacaaatacgatgaggaaaaatttatttttcttatatttttatggtctacgatttcatggaatgattttgtgaaaatttcgttcaaaaatttcgacgtttgggcactcaatttagTCATAAGGACTAAATTGTAAAaagtacaaaagttgagttctacatgttaaa
>NC_026929.1|-|52691595-52691973|31-51
cttttttcgcaaatgccactaaaagtaccaTTCTTTAGCGGCGTTTTACAAaaaaatgcaactaactttggcagatttttagcatccaattttcatccatatgcaactcttcctgtagcatggaatccaaccaaaaacaacaaatttaaatgatacttcaaattcaacgaatgatatatgatataaattgataaatgaagtataattcaaattattcttacaataatgttaaaagttaaaatgttaaaaatattcatacaatagtctaagatggcggattttgcgactgctgaaacatcttcatcatattctgaagttgtagctagagtgcgtcgtactttttgctctgttctgcttccctcattgttgcctccgcttt
>NC_026929.1|-|52691718-52691972|31-51
ttttttcgcaaatgccactaaaagtaccatTCTTTAGCGGCGTTTTACAAAaaaatgcaactaactttggcagatttttagcatccaattttcatccatatgcaactcttcctgtagcatggaatccaaccaaaaacaacaaatttaaatgatacttcaaattcaacgaatgatatatgatataaattgataaatgaagtataattcaaattattcttacaataatgttaaaagttaaaatgttaaaaatattca
>NC_026929.1|+|52691958-52692207|200-220
gcatttgcgaaaaaagtaccctaaaggtcatgttctttagtggcgattgtgataaaagcgccgctaaaggtcatgttctttagcggcgtttgtgataagagccccgttaaagaacatggcctttagcggcgcttctctttgaacgccgctaaaggtcatgatctttagcggtgtttgtgataaaagcgccgctaaatgtCATGTTCTTTAGCGGCGTTTAtgtgaaagaaatgccgccaaaattagcgac
>NC_026929.1|+|52716654-52717000|31-54
taaaaatttactccccatttgaaatggagaTCTAGGGTGGGTTTGGATGGGCGAttgggggcggtacagtgcgtttagtttactttttgtctcacgctacagtatcactatagtatctaatctcaccgccaccgctgtttttacactaaccgcaggtaaacacactgtccatccaaactcacccttagtgtttgacacaatcaaaaaagattattttggttaataaaaaattagagtattgttttaataaataattataattttttattattttgattaaaaggtcgaaaaataaaaataatgcccaaaatataaattcaagattatttactaaaagggtaaactat
>NC_026929.1|-|52974085-52974299|31-51
ttctggggaaagcgccattaaaggtcatgtTCTTTAGCGGTGTTTGTGGGAaaagcgtcgctaaaggtcatgttctttaatggctttgtggggaaagcgcatctaaacatcatgttctatagcggcatttgtgggaaagcgccgctaaaggtcatgttctttagttgtgtttttgggaaaagcgccgctaaaggtcatgttttatagtaacgttt
>NC_026929.1|-|53012313-53012551|189-209
agtatcatttagatttgaagtttttggttgaatttgatcttacaggaaattatgttgacaattcaggttctatatgaatgaaaatgggttggtaaaaatctactaaaattagtggcgtttgtgggagcaccgctaaaggtcatgttctttagcagcgtttgtggggaaagagccgttaaaggtcatgtTCTTTAGCGGCGTTTGTGGGAaaagcgccgctaaaagtcatgctctatagc
>NC_026929.1|+|53245157-53245461|31-53
ttgcactgattgatcctggttcaactcattCATATGTGTGTGAAACTTTAGCAttcagtaagactttgcctattaagtctactgaatttgtgattagagtatcaaaccccctgggccggtgtgtgttggttgacaaagtgtgtaagaattgtccgttgatgattcgagatttgtgttttacggccgatttgatgttgtttccatttgacgagttcgatataattttgggtatggactggttgacttcacacgatgctgtggttaactgcaaaaggaagactattgatctaagatgcctgaatgac
>NC_026929.1|+|53419168-53419352|132-155
aaagctctttttctcaaaaattaccgaacccattttttaattatttaccggaatggtccttttttcgggaaatcgcgtccacgtcagtgcgatgtcagggtacgcatcaggaaatcccgtccacgtcagcgCGAGATGCTGACGTGGAAGGAAATcgcgtccttgacgtcggcccgcgcgtgaat
>NC_026929.1|-|53568236-53568417|31-54
acaatcttagaaaatacacccattagagatTATAACTCATAACACATTTAGAGAattttgtgtttacgttttgagggttctttatttttgggttttcaaggtttagcttttatcttcatcttttgtactcttcgttctttttccattatagtaaaattatctttgtccgttgttttttattc
>NC_026929.1|-|53607525-53607840|266-286
catcaataaaagcttgatctaaaccagaatcatggagatgaaacagttgttgtagctgtctttgaagagcatcagaggtagatatttcagggtatctattagattgtgaagatgtagatgaagatggatgttttataagaaatctaacaagcaggtggaggagaccagagatgaaaaatagaacagctaaaattactataatgaaaagaacagcaggactaattttagtaccagaagatgatggtgaagggcttgaagatgatgaTGAAGATGATGATGGAGGAAGaggtggtggatactgaaagtaaccatcttt
>NC_026929.1|+|53978290-53978613|274-294
cttttttgtcttggattatattttagttacttatgtttgaaatgctacgttttaatcacttatgttatcgttttgttacgaagtagtcaatctatcgttaaactccattacctctctaagggtagtcctatgtggcagtccaaatgggttttaaatgccaacttaggtgtctaattactgggatgaaaataggtttttaattaagaaaattaatttggactgccacacaggacatccaagttggcatttaaaacccattcggactgccacgtaGGACTGTCGTTAGGGAGGTATaaagcttaatggtatagtgaccactttgta
>NC_026929.1|-|54256937-54257174|189-208
gaaaagaaagagcaatatactatctcagtaagaaattcactgaatgtgagacaagatttcgccaatcgataagctattttacgccttgatctggacaacctgaaggttaagacagtattgttgtaccacacaacttggctcatctcaaaactcgatcctctaaaatacatgatggagtcgatggtattAAATAGAAGAATGACCCGATgacaaattctgttgtccgagttcgatatag
>NC_026929.1|-|54314203-54314556|302-324
ttcctgttaaattggatgatgggaaacagctcaattgtgttggtcttaggaagaaatccatgtttggattgggcatcaaggtttatagctatggtaaatcaaatgaatcatggaacttacttttacttaaaaatttcttataggttagattaaaaaaattaatatttttattaaaaagtttatctatttctattattaaaaattaacatgacaaatagagtaactatataattacaattcttcatttttatgtacagtgatcaatttttaattatggaaatgaataaatttttaatagaatGGTCAATTTACTCTTTGATCTAAtattcatggactaatttgtcaaatttttga
>NC_026929.1|-|54375315-54375814|31-51
cgttttttctaagcgccgctaaagaacatcGTCTTTAGCGGCGTTTTTATTataagcgccgctaaaggacatggtctttagcggcgtttttttctaagtgccgctaaagaacatggtctttagcggtgttttttttctaagcgccgctaaagaacatggtctttagcggcgtttttgtttgtaaacgccgcaaacgtttgcgtcgttttcgttagcggccttttttgcggcgcttccaaaagcgccgcaaatacctttagtggcgttaaaaagcgccgctaaaggcctaaaaaaacgccgctaaagacctgttttggtgtagtgtcaaaattgtatttttgatgtttgttattgtaattatgaactaattcttttaatacccagggatataaatttaggatgatttctaattttatgcaataaaatcttagttatttatttttaattatgaatgcttaattgttcataggttgataattctagagtattaatccatgttt
>NC_026929.1|-|54375421-54375771|31-51
tttttattataagcgccgctaaaggacatgGTCTTTAGCGGCGTTTTTTTCtaagtgccgctaaagaacatggtctttagcggtgttttttttctaagcgccgctaaagaacatggtctttagcggcgtttttgtttgtaaacgccgcaaacgtttgcgtcgttttcgttagcggccttttttgcggcgcttccaaaagcgccgcaaatacctttagtggcgttaaaaagcgccgctaaaggcctaaaaaaacgccgctaaagacctgttttggtgtagtgtcaaaattgtatttttgatgtttgttattgtaattatgaactaattcttttaatacccagggatataaat
>NC_026929.1|-|54375435-54375686|31-51
ttttttttctaagcgccgctaaagaacatgGTCTTTAGCGGCGTTTTTGTTtgtaaacgccgcaaacgtttgcgtcgttttcgttagcggccttttttgcggcgcttccaaaagcgccgcaaatacctttagtggcgttaaaaagcgccgctaaaggcctaaaaaaacgccgctaaagacctgttttggtgtagtgtcaaaattgtatttttgatgtttgttattgtaattatgaactaattcttttaatac
>NC_026929.1|+|54375473-54375907|31-51
tcaaaaatacaattttgacactacaccaaaACAGGTCTTTAGCGGCGTTTTtttaggcctttagcggcgctttttaacgccactaaaggtatttgcggcgcttttggaagcgccgcaaaaaaggccgctaacgaaaacgacgcaaacgtttgcggcgtttacaaacaaaaacgccgctaaagaccatgttctttagcggcgcttagaaaaaaaacaccgctaaagaccatgttctttagcggcacttagaaaaaaacgccgctaaagaccatgtcctttagcggcgcttataataaaaacgccgctaaagacgatgttctttagcggcgcttagaaaaaacgccactaaagaacatggtctttagcggcgcttagaaaaagacgttgccaaagaccatgttctttagcggcgctttgaaagaaacgccgctaaag
>NC_026929.1|-|54375528-54375728|31-51
tttttttctaagtgccgctaaagaacatggTCTTTAGCGGTGTTTTTTTTCtaagcgccgctaaagaacatggtctttagcggcgtttttgtttgtaaacgccgcaaacgtttgcgtcgttttcgttagcggccttttttgcggcgcttccaaaagcgccgcaaatacctttagtggcgttaaaaagcgccgctaaaggcc
>NC_026929.1|+|54387102-54387429|275-298
aagttaactggcaagcaaccgatcggacccgtgttgtgtatccagaaactcctccctccttgctcatacagatgctggattttaacatactgataagttagattttgttccttatcacaagtatggactaaaaagttgcaattacttatgaaagttctaagaaagccattgacacacagatattagaccatcaactgtaaaaatatcatgaaaaccattgtactaagagtcagattgtattttacttttttttcaaaaaatgagtaaattagtcTCTACACATTAGAGCAAAGAGCAAactaatccttttatgttaaaaatttcattc
>NC_026929.1|-|54498049-54498442|31-54
tttttttggcaaaaaaatggacaaactagtCCATATATATTAGATCAAAGAGAAaattagtttcggccatttctattgttggaataatcaaacaattatacattacgtaggactggtttttaacaataaaaatagatgaaatgtttaatggaaaggataacgtacagatattaatttctccattttttgtgtagaaggagcaaaatacaatcaaacttctaatacaaaccgtttttcttatggtttaatctataatttgtctagaaaaatgttgccacttttctgtatggttgatgcagggcttttaagatgtgggaaaagttgtagattgagatggataaattatttaagaccagatgttaagagagggtgttttacagaatcagaagaagac
>NC_026929.1|-|54533941-54534443|31-54
ttcgaccttatatttatatgttaactattcTGATTTAAGGTGGGTTTAGATGGAcgattgagtgcgatgcagtgcgtttagcctactttttgtctcacgctacagtgttgctacagtatctaatctcaccgccaccgctgtttttacactaatcgtaggtaaacacaccgcccatccaaactcaccgttagtctttccaaaataagtcgtttcattgttatcatcatttcttttggagtactcttttagtttctttcctaggtagttataaatagggttcctttgtgagttcacaatacttgcctcctcatttgtacttgctcttaacattcttaagatttcaaataatttatatttttttaaaaattatattcttcaataataaaacatatttctaatacaaatatctaatatctaatatacctatttataaaaggaaggtcctaagcttgtttttttttttttttacattataagaaaatgattaaattttacttttggtc
>NC_026929.1|-|54652891-54653076|31-54
gagtgtggggctatttcgagggttacacggCCTGGCACATGGGCGTGTGACATAgccgtgtgaccctactcagtgaattacacgggcagaggcacgagctgggacacgactgtgtgtctctagttcgaatgttacacgggcaacgacacgactgtgtgtccctatttcgattgttacacggcctga
>NC_026929.1|+|54772113-54772354|189-212
cctgtagttttcaaagggttgcaagtcaggttttacacggcccagcacacggcctggcacacgggcgtgtggtttggccttgtgacccaagtcagtgagttacacgggctgggacacgaccgtgtgatcctattttgaataccaacacgacctaagacacaggtgtgtctcttggccgtgtgagtcacACTGCCTGGCACACGGGCGTGTGGtttggccttgtgacccaagtcagtgagtta
>NC_026929.1|+|54772131-54772633|31-54
ttgcaagtcaggttttacacggcccagcacACGGCCTGGCACACGGGCGTGTGGtttggccttgtgacccaagtcagtgagttacacgggctgggacacgaccgtgtgatcctattttgaataccaacacgacctaagacacaggtgtgtctcttggccgtgtgagtcacactgcctggcacacgggcgtgtggtttggccttgtgacccaagtcagtgagttacacgggctgggacacggccatgtgctcttattttgaataccaacacgacctaagacacaggtgtgtctattggccgtgtgagtcacacggcttggccacatggccgtgtgacccctacagtttgtaaatttttatcttttccctgaaatttttatatgttttcgatttagtctcgatttgtttctaatgtgtttttaaggcctcgatggctcgtataagggacaatatgtatgctattgattaattttgctgtgattgatgatatgaattaaatgtttt
>NC_026929.1|-|54905491-54905854|312-334
cctaagaccttacaaatccaagtgtgacaactggaatgtagtttgtataattgttcttactatagagatgtataattgtgcttactgtataggattgtttcctaatgtttcttttgttggactgtagtagtttactactttctagataaataaaaatttcaattatccatatatatatacatataaatatatataaaataaaatagtaggttgtcgattgagtcttagcttaattggcatgagcactgttgtcaatgtagaaggatgtggatttgagtatgctgaagcttattatcctcttatttatatgtTGGGGAGGAGTTATGAATAGTTCtaaacattgtgtcaaaaagaacagatatca
>NC_026929.1|+|55030981-55031334|31-54
catcgcgattcataaaagaagcttcacgagTATTTTTTAAGGCTGTTTGTTCAAttttaacgccttgaatagctccagttcctttttctgccgcatcatcaatcttcccagtaattagttttgttacaccataacaccaaacatgtttttcagccattaaagcatgttgtcgtgcttcttcaaggttgattaatcgaaccaatcccatctcatccctaatactaggtaacgagatgtcatctgctcattgctttcattcaacccgactcaaatagaaagattgttgaatttagaagtatactcctccatcattaatcctctttgccttattgaatgtagcttctcatacaactc
>NC_026929.1|-|55060304-55060542|31-51
gttttttttaaagcgccgctaaagaacatgGTCTTTAGCGGCGTTTTTGTTtgtaaacgctgcaaacgtttgcgacgttttcgttagcggacttttttgcggcgattctgaaagcgccgcaaatacctttagtggcgttaaaaagcgccgctaaaggcctaaaaaaacgccgctaaagacctgttttggtgtagtgctggaagcgttttccataatgactaccccacaccccagtggta
>NC_026929.1|+|55060328-55060747|31-51
ttatggaaaacgcttccagcactacaccaaAACAGGTCTTTAGCGGCGTTTttttaggcctttagcggcgctttttaacgccactaaaggtatttgcggcgctttcagaatcgccgcaaaaaagtccgctaacgaaaacgtcgcaaacgtttgcagcgtttacaaacaaaaacgccgctaaagaccatgttctttagcggcgctttaaaaaaaacaccgttaaagaccatgttgtttagcggcgcttagaaaaaaacgccgctaaagaactaaagatcatgttctttagcggcgtttattcttaagcgccgctaaagaacatgaaaaatagtggcgtttttttttaaaaccccgctaaagaacatgttctttagcggcgcttttatacaaaaacgccactaattttgggattttttttat
>NC_026929.1|+|55060329-55060567|31-51
tatggaaaacgcttccagcactacaccaaaACAGGTCTTTAGCGGCGTTTTtttaggcctttagcggcgctttttaacgccactaaaggtatttgcggcgctttcagaatcgccgcaaaaaagtccgctaacgaaaacgtcgcaaacgtttgcagcgtttacaaacaaaaacgccgctaaagaccatgttctttagcggcgctttaaaaaaaacaccgttaaagaccatgttgtttagc
>NC_026929.1|+|55403483-55403639|107-127
ccccagttgctgggatgaaaataagtttttaattaaataaacctaatttagactgtcacgtaggacatttaagttgatatttaaaaccaatttggactgccacataGGACCGTCGTTAGGGAGGTAAcaaagcttaatggtagagtgatcacttctt
>NC_026929.1|+|556001-556270|31-51
tttttactagaaggaccaatttgctctttaATCTCATGTATAGGGACTAATttgtgcattttttgagcaaagggagcaaaatagaatctaactcctagtataggggcctccatgctacttttaccagcttatggaactatctctcacttttgcctgttctaaaccatccatttcagtcagtaaagtggatagaagcctctctccaacggtagtactgttcctcgaactcccacccctgccatttaagggagaagataaaacaaatcagtt
>NC_026929.1|+|5616803-5617091|239-259
tttgggcgttacgagggcgctaatccttcctcgtacgtaaccgactcccgaacctgtctttctaaatttcgtggaccaaaattattgttttaagaaatcaagtcgctcattaaaaacaactacttattgaggtgacccgatcacacctcatcaaaaaggattggtagcaactcccttgttcgttttcgttttcaaaattaaagtcgaccacttttacaaaaaaaagagtttcaacaagTCCGGTTTGCTCTTTGATCTGatgtacataggctaatttgtctttttctta
>NC_026929.1|-|5865450-5865628|31-51
ggccaaattttgtatattttgtgttttgtgGAATAAGGACTAAATTGTGAAagtgcgaaatattaggggtaaaaatgtaatttgcccatttatgctttattagactaaattgaatgaaaatatgttaaaatgagatttatttgaatatgttaagatcaagaaaacaagaaatgggattt
>NC_026929.1|+|5878167-5878381|31-51
gactctagagtaatttggtttgtcttctcaTTTGTATGTTAGATCTAGGAGtaccttaccctatgatactttatccttgcagtcgcatcctggtggtttgcttttcacaaaatttggtggaagccaaactgctctccttgacttggcatttccggtaatggttctatcttttggaaagtctcgctctctctggtgggggctaagttttggtccta
>NC_026929.1|+|5937513-5937710|145-168
agctcaacactaataaagctcttgtgaagcctacatagcatgctaccttagtattgcaatttttcggtaaaaataccacggaggcccttgtattaggattcggattgcattttgccccctcaactcaaaaaatgagtaaattatTCCCTATATGTTAGATTAAAGAGCaaagtaggcattcagttataaattccatct
>NC_026929.1|+|5967781-5968127|294-317
ttctatgacaagggtgttgcacctagaaaaaacattgatgtgatgaagtccgcaattgaaactactcaaaacaaaggtacaaggagctgcaaacccttttcattttgtacgatttcgaaaatatgttgtcgcattttaaaatgtttggatatgcattaccctgctcttgagaacttgcaaaattgatatatcagttgagctcagcttctaatgaaattgccagattattttaagggtaaactatgttagtagtcacccaactatatattttttttcttttttggtcatccaacTATGAAAAGTTACAAAATGATCACccaactattagtaaatttcttattttggcc
>NC_026929.1|-|604918-605100|31-54
aaccaaccccaccttgttgccatctctaagGGTGGGTTTGGATGGGCGATTGGAtgcgatgcggtgtgtttagcttactttttgcctcacgctataatatctaatctcaccgtcaccgctatttttacattaaccgtaggtaaacgcaccgccaatccaaacccaccttaaaactagtcatat
>NC_026929.1|+|6084615-6084736|69-92
aatatgctggtaaaagtatcatggaatcccctgtgttaggggtcaaattgcattttgctccctctactAAAAAAAATGGGCAAATTAGTCCAtgtacatcagattaaagaacaaagtggtta
>NC_026929.1|+|6189417-6189620|31-54
ggctgttatagagaaggctaactgtatataCTAAGGGTGAGTTTGGATGGGCGAttgggtgcggtgcggtgtggtgcggtgcgtttagcttactttttgtctcatgctacagtatctaatctcaccgccaccgctgttcttacactaaccgcagttaaacgcaccacccatccaaactcatcctaaatctattttgtactagtg
>NC_026929.1|+|6273477-6273842|313-336
atataaatttcttaacatgcctaatgtactcggggtagagttccaaatcacagtggtttcctcctttgacccataatggttcatacttttcttggcaaagttcccacagttgcttcccgtgagagcagttgaccacatcgtcgttagttccctgaatttcaatgctggaagttaatatccattcctgatattcttcgcaagttcataatagccatgaataaactgaaccaataggcaataccatggaggccctgggaccagtagtcggattgcattttacctcctctcacccaaaaaatgtgcaaattaaccCCTGTACACTAGATCAAAGAGCAAattggtccttctgttaaaactttcacccac
>NC_026929.1|-|6452742-6453017|31-54
gatgtgtcaacaaagcgcggccacgtcagtGCGCTTTGATGACGTGGCAACAAAgcgcggccttgagagctcgatttgttgccacgtcagcaaagcactctatcgtggccgcgttttgatgacgtggcgcgtccctggggacgcaatttagaccgcctgtgaacagtgcaacggtcatatgtcaccggatcaacagaagaacaaaatcgatacgtgatagacagaactttcattggtgtcgttccgaaaattttacgcctaattcttttacgaagt
>NC_026929.1|-|6452984-6453189|153-176
gcgcatgccttttgagataataatttttttttgtattatggggtaaaaaaggggcaatttacccaaaaaagccaaattttttttaaatttaatgaaatgggccggtattttattatttaccggaatgggcccctttcccctaaatcgcatccACGTCAGCGCGATGTCAGGGGATGtgtcaacaaagcgcggccacgtcagtgcgc
>NC_026929.1|-|6483458-6483646|31-54
atttttatcccagcaactagacatccaagtTAACATTTAAAACCCATTTGGATTgtcaggtagggagataacggagtttgacgatagactaaccacttcgtaacaaaataatatcgtaaatgattaaaacgtaacatttcgaccataagtgactaaaatgtaatatgagacaaacaaaagtgattattt
>NC_026929.1|+|6595377-6595715|31-54
agtataggactaaaatttaccaaacaaaaaTTAAGGGTGGGTTTGGATGGGCGAttgggtgcggtgcggtacgtttagcttactttttgtctcacgctacagtatcgctacagtatctaatctcaccgtcactgctgtttttacactaatcgtaagtaaacgcaccacccatccaaactcaccctaaatctataactttcggaataataacatcatttaacctaagagccaaataaaagctttttcatcttatgtgtctctctacttagccagccaaatggacggatcggattaaatcagatatactctaaaatcaccacaaggtacaaggactaaaat
>NC_026929.1|-|675082-675231|97-120
tggccttagtgggttttgaacccatgcccttaaatgacattagtgggtaagaacatcccaggcataatacctccattgtttgagggtctgatcgtaGACACTTCAAAGACTTCTCCCAAAagaaagccgccccctcaacaaattctaaaa
>NC_026929.1|-|6793297-6793599|31-51
ctctattacaatttagacttatttgattccTTTTAATAGTATAAGGACTAAtttgattcaatacctataagacaaggacctcccaggtaagataatagaacatgaagaacaaacttgaaaaactcacctggcaaatgctgcacttcttatccacattcatgttcacacttagtggtaaatcattcataactgagcctttcatctttctaaggcatctacttatctcatcttctttcaatccggtgttaacatgaccgattttctcaccgagctccagtaattgctgttttacatcaatgaaaa
>NC_026929.1|+|6822431-6822696|213-236
aaaaatagtcacttttaattgtttcagattacattttagtaatttatgtttgaaatgttacgttcttgccacttacgttatcgttttgttacgaagtagccactctactgttaagctccgttacctccctaacggtggtctttcgtggctgtccaaattacatttatttaattaaaaatctattttcattccagcaactggacatccaagttGGCATTTAAAACCCATTTGAGTTGccatgtaggcctgtcattagggaggtaaca
>NC_026929.1|+|6838645-6838910|31-54
ggagacctcatgctgacttgtatggaacaaATTTTAACAGTAGAAATTGAAGGGcttgtttgctctttgatcttacctacagggattaatttgcccatttcttgagtagaggcaaaatgcactctgattcataatacaagaactccgttgtagctagatctatccaccttcaaaatttaaagtcaaatatcttcaattcctcaagtactgcaactcctaagagctcaatcacagccagatattcactatatcctacaatattaata
>NC_026929.1|-|6842380-6842832|31-54
ataagtttatgttttggtcactcaactttaAAAAGTTACAAAATGGTCATTGAAttattgaaaagttttcatttaagttactaggctgttaaaattgttattgtatagccttctttgttcgcaccaccaacaccaattgaaagctctttttctccttcacgctgcaattcaattttctatgaaataactttgaacaccacaaatctatgaaccaaaatccaaacaactttcatctctgatctccgacactgactggttcatgcatcaaggcccaacaagaagatcatggacgttatggactttttttacctcaaggcccaataatgaagtcaaagacgaagcaaatcaaggcaagattgaataagactatccaagacttcgttacaaaggccctagaagtgcatataaggaaaaaggaaaatcaagattcactttcttattttcaagaaaatc
>NC_026929.1|-|6897017-6897410|341-364
attgcacaaaaaatggtagacattggactatatatgtagacaagtgatgatgtatataataattaatatataagaaccttgttgggggctggaatggagcaaagaggaaggtgggtcatcatttcttgatatgaacattcatccttctcggtcagttggagtgccccgtctaacacaaacacctttccatatcctgatgactacaaattaacatgtgccagccaggccaccatttataaatttaattatgaaagttggattttaagaatatatttaggggtaaactacattcaaggtcactaaactatttgaaagtttatactttggttatttgactttcAAAAGCTACAAAATGGTCATTTGAccattcaaaagttttcatttaagtgattgg
>NC_026929.1|-|6948728-6948966|31-51
aaatgaatgaaatttttaacagaatatcagTTTGCTCTTTGATCTAATATAcaatgtctaatttgctcattttttaagtagagggggaaaatacagtctaactcctagtacaggagtctccatggtacttttacccaaaaaaagatataagtgttaggtgctttttagggtccaaacctgatatcacagcgaccttgtcatatgttgcacctgaaacatcagcacgtaatacaaccttc
>NC_026929.1|+|7209829-7210259|382-401
acagataaacagtgttaataacaagcagcagcagcaaatacctcaggacgaactccaccactcaaaatggtagcaccttcactcttagcagttgagatgaatttcaatactttctcatactgcaaccaatgaaataaaatttgagcaactactgatcgtgaaaatataggtattaacatgtctaacaatccactcatttagtaacatttccgaatcacccatatttacaaattcactatctatatctcaccccaatacctatcaagagaatcatagacactgaagaacgtaaaataccaacgtggatttaacaaaaagcattaatgagacaaaaggaacaagggtggaattgtttaacatctctgactggtactgcttcccATTCCAATAGAAGAAAAGGAagaaggcaaaattatacatattgctcaaac
>NC_026929.1|+|7302779-7303198|368-390
acacagccccaacaatcgcctgacaagaatgagtatctattgatgtttccaccaggatctaccttcaatgttttccctcaaaacccacctgatttcaagtatgtttctctctctctctatataatcatggaggtggtgagttaaattatattttatccctatactttaaaaataaataaattaatctatataaattatatcggaggtagaaattagtctcatttttattgttaaatattaatatgactagcataataattaaagagttacacgtaatgtatcaatgtactatgtgtatctcattttgaagtaaagagaccgatttttaactgaaaagatagatgaaaattttaataaaaataatcaaTTTACTCTTTGATCTAATGTCTAagactaatttgtgtattttttaaatagcgg
>NC_026929.1|+|7375030-7375214|132-155
agtcttaatccattttccgggagattttcccattacatgaagatcacgcgaaactgcaaatacctgtaatcgacctcagcatcattctatgtcgtaatagcttaagcatactttaatactaaatgagataaATCTCAAAACTACACATGAACTTTgattcaatgtaaaatgctagacatgaactt
>NC_026929.1|-|7463325-7463514|31-51
ttttgcgagaagcgtcgctaaaggtcatgtTCTTTAGCGGCGTTTGTGACAgaagcgccgctaaaggtcatggcctttagcggcgtttcttcacataaacgccgctaaacttagcggcgatgacaatagcagcgcattttgtagcgcttgtgaaagcgccgctaatacttttagtggcgcttaaaagcgc
>NC_026929.1|-|7742229-7742514|236-256
agcggcgctttatagaaagcgtttctggaaaagcgccgctacttaaaactggcgcaacgacgtcgtctcccgagctttcagggatttagcggcgcttttacagaaagcgccgctaatgctgaagtctttagcggcgtttttgttaaagcgccgcaaaaaacctaagcccaacgacgccgttttctggctttcggggattttagcggcgtttttgttaaagcgccgctaatgttcaGTCTTTAGCGGCGTTTTTTGGaaagcgccgcaaaaaaaactaagcgcaacg
>NC_026929.1|-|7742260-7742420|31-51
cttttacagaaagcgccgctaatgctgaagTCTTTAGCGGCGTTTTTGTTAaagcgccgcaaaaaacctaagcccaacgacgccgttttctggctttcggggattttagcggcgtttttgttaaagcgccgctaatgttcagtctttagcggcgttttttg
>NC_026929.1|-|7753362-7753796|31-51
gtttttttctaagcgccgctaaagaacatgGTCTTTAGCGGCGTTTTTTTCtaagcgccgctaaagaacatggttttttagcggcgtttttttctaagcgccgctaaagaacatggtctttagcggcgtttttttctaagcgccgctaaagaacatggtcttcggcgttctctttccttaagcgccgctaaagaacatgttctttagcggcgtttttttctaagcgctgctaaagaacatggtctttagtggcgtttttgtttgtaaacgctgcaaacgtttgcgacgttttcgttagcggccttttttgcggcgcttctggaagcgccgcaaatacctttagtggcgttaaaaagcgccgctaaagacctgttttggtgtagtgagacttttgttgtaacaccccttacccgagaccgttgccggaatcgagca
>NC_026929.1|+|7850864-7851054|31-54
cctcttagtaaatcagatctaggtgtaggaTTAAGGGTGAGTTTGGATGGGCGAtgcgtttacctacggttattgtaaaaacagcagtggtagtgagattagatactgtagcgatactgtagcgtgagacaaatagtaaactaaacgcactgcaccgcacccaattgcccatccaaacccaccctaagttc
>NC_026929.1|+|7907078-7907225|98-118
ccgctaaaggtcatgttctttagtggcgctttttccacaaatgccgctaaaggccatgttctttagcggcgcttttcccacaaacgccactaaaggtCATGTTCTTTAGCGGCGTTTTttcacaaacgccgctaaaagtcatgttctt
>NC_026929.1|-|8066519-8066954|387-406
tgaagatgaattggatgatcccaatcaaacttgttcatcgtcaaatcccgctgaatctgatccgcagtcgcctgcggatcgtaaatactcaaccgagccttatcccccaacaagcctttacatacgtcaatagccggagtctcccgtgtatcacccgtatctttcttgaatgcaaatcccattataccaattttcttgccggaaaccgtgttgaacatcgacgagaccaccctatttacaaatcgattcttttgataatcattcactttaatcacttgtttccaataatttgcaacttcggctaatccattacattcacatatatatactaaattcaatatatccttttgaaaacaagatccaccaaacccaacactagcattcaaGAACTTTGGTCCAATCCTCGagtccttaccgacggcatgggaaacctgtg
>NC_026929.1|+|8317284-8317452|106-129
gaaatagggccggtattttattatttaccggaatggaccatttttcgctaaatcgcgtccacgtcagagcgatgtcaggggacgtgccaggaaatcgcggccacgTCAGAGCGCTTTGCTGACGTGGCAacaaatcgccccctcgtggacgcgatttgctgtcacgtca
>NC_026929.1|+|8830694-8830999|31-50
gtaatgtactttgacgcaaaattaagtcctTTTCCAATAGAAGAAGCCAAtgttaattttggcatcgagaaatcaaatgcttcaaaatccacctctaatgcattttcatctttcgacctgtagtaaacattaaacacttaaatacacacacagacgtaaacacatacaccttttgaagatacaatgccatagcataaattaacataccaattctcatcggcgatcgtctctttgagtttcaggtactcggcggaggatatttgtttgacgtcggagagatcgacggagttcaccttaacaaactcc
>NC_026929.1|+|8894375-8894613|31-51
gccgtttgtggaaaaagcgccgctaaagaaCATGACCTTTAGCGGCGTTTGtagtataagcgccgctaaagaacatgacctttagcggcgttttgtttctataaacgccgcaaacgttagcgacgttgtctatagcggcattttttgcggcgcttccaaatacttttagtgtcgctaaaaagcgctgccaaaggcctaaaaaaacgctgctaaaaacctgttttggtgtagtgtatcct
>NC_026929.1|+|9037864-9038343|31-54
aaatggaccattttccctaaaacgcgtccaCGTCAGCGCGTTGTCAGGGGATAAagcaggaaaacgcttcctcaaggaagcactttttccacgtggaccttccttgaggaagcactttttctgtgttttaggatttagggttttttgcaattagagttagggttttggggtttttgagcttttagattttagggttttaaggaaaaatttaaataaataagggtttagggtttaggatttcttaattaaattaattataaattttaaaaaattagattagagtttagtgtttatggtttttaaggaaaaaaataaataaattagggtttagggttacttgagtaaattaattataaattttaaaaaaattagattagggtttagtgtttagggtttttaaggaaaaatcaaataaattagggtttagagttacttgagtaaattaattataaattttaaaaaaattagattggggtttag
>NC_026929.1|-|9289624-9289874|31-54
agtagaaatagataaatttttaatagaatgACCAGTTTGCACTTTGATCTAACAcataaggattaatttgctctttttttttagtaaatggggcaaaatgtaattcaactccaagtacaaaggcctccatgatacttttacccaacatcaggttatgagaacgagcgatctagtatattgtcgaatctggaattgagaaatgtataatatttttcaggaattcagtgggaaagtgaagggcttgaaagtag
>NC_026929.1|+|9289675-9290036|312-332
tttctcaattccagattcgacaatatactagatcgctcgttctcataacctgatgttgggtaaaagtatcatggaggcctttgtacttggagttgaattacattttgccccatttactaaaaaaaaagagcaaattaatccttatgtgttagatcaaagtgcaaactggtcattctattaaaaatttatctatttctactattaaaaattgttccctatacatcagaatgagatacgtgtaattttctgattattctgtcaaccacatcaatttttaacagtaaaaagaaatgaaaatttcaacagaaaggACCAGTTTGCTCTTTGATCTAacacataaggactaattcgcctattttttg
>NC_026929.1|+|9289783-9290195|31-54
cccatttactaaaaaaaaagagcaaattaaTCCTTATGTGTTAGATCAAAGTGCaaactggtcattctattaaaaatttatctatttctactattaaaaattgttccctatacatcagaatgagatacgtgtaattttctgattattctgtcaaccacatcaatttttaacagtaaaaagaaatgaaaatttcaacagaaaggaccagtttgctctttgatctaacacataaggactaattcgcctattttttgaataaagagacaaaatgcaatctgacttaattcagggcctccatggtacttttacccctgatatcgggtctcattcagggtcatgaacccacttttcaaggccggtaaaatacggcctctcccaaccccattgccatcttacatctagagtggcaactc
>NC_026929.1|-|9358679-9359171|31-54
tgtttctttttttttttgtcacccaactatAAAAAGTTACAAAATAGTCACTTTactattcaattttctcatttttggtcacccaattatcttaaatattttggtgtttttcacttttatgtttgccagctagtgataaaaaagacaaaattgaatatatagttgagtgatcattttataacatttcatagttagttgactaaaaaaaattactaataattggatggcaaaaaaatcatatttgagcaatctctactatagtttacctttttttaatacaatgaagttaatatttttattttaatttatgtgaattttaatttattttttcaaatgttacttgatacataattaacaattgcagatggtcactgattgctggtagactgccaggaagaacagcaaacgatgtgaaaaactattggaacacccacttgcttaaaaaaattatagatacgtccggtaaaaactcaaaaccaaaatcttatcaacc
>NC_026929.1|+|9417454-9417669|166-186
tagtacaggaagggttgtatatgaatggaaattgaatctgccaaagttagtggcgttttttcataaacgtcgctaaagaacggtacttttagcggcgtttgtgataaaagcgccgctaaagatcatgttctatagtggcgtttgtgataaaagcgtcgctaaaggTCATTATCTTTAGCGGCGTTTgtgataaaagcgccattaaagatcatgccc
>NC_026929.1|-|9417462-9417612|31-51
gcgacgcttttatcacaaacgccactatagAACATGATCTTTAGCGGCGCTtttatcacaaacgccgctaaaagtaccgttctttagcgacgtttatgaaaaaacgccactaactttggcagattcaatttccattcatatacaacccttc
>NC_026929.1|+|9846485-9846977|443-463
gtgttcctctcgagaggcttgacaagttgagttggtgcgtcgtaatctgggatgtttagccataggccatgagagacggcagtgggaacaccctcgcggagactgaaagggtagccacgaacgaaatcagcaccgtctctgaagggatcgtataaggtgttgaagaagaagggtgtggatggggacaataggttcttgatgtgttgctcaagtgcattgattgctttaccagatgggtccttagcaacctaaaatcataaacaatatacagaatttttagaatctgagagttgtagatcacaccgcaaatcaattctttagaaatttgaaaggtatattttcatatgatagagcatgtgctaagctgctaaatgaccattccatgtgaaaaataacttaagtttttaatggtaaaagtatcatagaggcgctgtattaagagTTAGATTGCATTTTACACCCTctacttagaaaataagcaaattaatcctta
>NC_026929.1|-|986589-986789|31-53
aatagaaatggatagactttttaactgaagGACTAATTTACTCTTTGATCTAAttatagggactaatttacccactttttgagtagaagagacaaaatgtaatccggctcgtagtacaagggcctccatagtacttttactgagatatgatatcgaaggaccctacaaatacacgaccatacccgtttcgggcacatacca
>NC_026930.1|-|10003683-10003921|31-51
gtttttccttaagtaccgctaaagatcatgTTCTTTAGCGGCGTTTTTAGTtgtaaacgctgcaaacgttagcgacgttttcgttagcggccttttttgcgacgctttcggaagcgccgcaaatatctttagcggcggcaaaaagtaccgctaaaggcccgaaaaaacgccgctaaaaacctattttgctgtagtgtttttcctttatgaataaagtactgaaatatatcaagaagatt
>NC_026930.1|+|10003741-10003941|151-171
ggtttttagcggcgttttttcgggcctttagcggtactttttgccgccgctaaagatatttgcggcgcttccgaaagcgtcgcaaaaaaggccgctaacgaaaacgtcgctaacgtttgcagcgtttacaactaaaaacgccgctaaagaACATGATCTTTAGCGGTACTTaaggaaaaacgccactaaagaacatgatct
>NC_026930.1|-|10004017-10004493|427-447
agcttcagagtatgatgaagatgtttcagttgcatcttccgccgtcatagtgtattgcattaatatttttatcattttaacttttaacatttttgtaaaaataatatgaattcacttttatttattgatattaatattattttattcatttaatttgaaatattatataaatttattgcttttggctggtttagatttggttgtttttgattttttggtacaggagggtagaagaaatgaaaattttaatataaaaaaatcccaaaaatagtggcgtttttgtaaaaaagcgccgctaaagagcatgttctttagcggtgctcaaagaaaaagcgctgctaaagaacattttctttagaggcgcttagaaaaaaacgccgctaaagaacatgttctttagtggtggttaaggaaaaacgccgctaaAGAACATGATCTTTAGCGGCActtaaggaaaaacgctgctaaagaacatga
>NC_026930.1|+|10038929-10039349|368-391
aaaagaaatgaaaacaaagagtttttcgtctttttatcttagctatctttctacttttccattattgtaattaaatcttatttttgttttcacccaactctaagcctaatatcaagattgaaagtaggaaacatgaaaagcccacaatcttttcttgaaaataaaaaaagaaatgattatgttgatcaaattaaataaaaactaaaaagtagggcaaaatacaattaaaagcccctttttttcaatatttaccgaaatgggcccggtaaataattatttaccggaatgggcccttttccccgaaaatgcgtccacatcagcgcgatatcagggtacgtgacagcaaaatgcttcctcaagggtgcgcTTTGTCCACGTGGACAGAAAGCGAgctgatgtggacgcgttttgttgccacgtc
>NC_026930.1|+|10054033-10054455|31-54
caaccttagaaaatacacccattagagattATAACTCATAACACATTTAGAGAAttttgtgtttacgctttgatggttctttgtttttgggttttcggggtttagtttttatctccatcttttgtgctctttgttctttgtccattatagtaaaattatctttgcccgtggttttttatcctctttggaggggtttttccatgttaaatttgtgtgttcaatttctcaatttattccgctatttttttacttgttgcttaatcgggtctatcctaacaaaaacaaattaaatgttaagcatgttatataagacccaaaacctaaatctcatgccgtaatttaataataaaataatatagtctctaaataacaaagaatgtgaataataaacctaatatactttaattaataaaaaaaatgttt
>NC_026930.1|-|10203125-10203252|31-54
aaatagtgcaagtcagtatattcacacggcCTGGCACACGGGCGTGTGGCACAAgtcaatgacttacacgggctgggacacgatcatgtgttgctatttcgaatgtccacacggcctaagacacgggc
>NC_026930.1|-|10382799-10383177|329-349
ttagatatgatttcttctgatttgtttttacaggagggctgaaaatataaaaaaatttattttacaaatctgccaaatttagtggcgtttttggtaaaagcgccgctaaagataagggtctttcgcggcgtttgcggaaaaagcgcccttaaagatcatggtctttcgcggcgtttgtggggaaagcgccgctaaagattaggttctttagtggcgtttgtggtcgaagcaccgctatagatcagggtcttttacggcgttttagggaaaagcgccgctaaagaccctaatttttagcggcgcttgttgcaaaaaacgccgctaaagaCCCTGATCTTTAGCGGCGCTTcagagcaacacctttagcggcacagtcatt
>NC_026930.1|+|10382814-10383165|31-51
aaaggtgttgctctgaagcgccgctaaagaTCAGGGTCTTTAGCGGCGTTTtttgcaacaagcgccgctaaaaattagggtctttagcggcgcttttccctaaaacgccgtaaaagaccctgatctatagcggtgcttcgaccacaaacgccactaaagaacctaatctttagcggcgctttccccacaaacgccgcgaaagaccatgatctttaagggcgctttttccgcaaacgccgcgaaagacccttatctttagcggcgcttttaccaaaaacgccactaaatttggcagatttgtaaaataaatttttttatattttcagccctcctgtaaaaacaaatcagaaga
>NC_026930.1|+|10382815-10383033|31-51
aaggtgttgctctgaagcgccgctaaagatCAGGGTCTTTAGCGGCGTTTTttgcaacaagcgccgctaaaaattagggtctttagcggcgcttttccctaaaacgccgtaaaagaccctgatctatagcggtgcttcgaccacaaacgccactaaagaacctaatctttagcggcgctttccccacaaacgccgcgaaagaccatgatctttaagggc
>NC_026930.1|-|10569939-10570102|31-54
gttaggaaatcgcattcacgtcagcgcgagTTGCTGACGTGGCAACAAATCGCGccctcaaggacgcgatttgctgccacgtcagcaattcgcactgatgtagacgtgatttcctacaccacatagtgcgttccaggggacgcgattttgccgtttttctcacg
>NC_026930.1|+|10632588-10632863|223-246
cttgccaattgtttgataaatgtttgattgttagagttgtgtgacccaaattctaacagattacttgcaagtcaagttaaacaaaatatattttctttctagaagatttagtatttattaggctaatatatttagcatttattaacatagtttatttgacctactaatttagcctataaataggttcttttacaaccttagaaaatacaccaattagagattATAACTCATAACACATTTAGAGAAttttgtgtttacgttttgagggttctttgt
>NC_026930.1|-|10644062-10644192|31-54
caccatgaaaataacaaccggctcagttggTTATAGAGGTGCTCATGGGTTGGGcggcccggcccgacccgacagcccgtccgaaatatgggagggtttgggtaaaaatataggcccgaaatatgagtttg
>NC_026930.1|+|10991162-10991306|92-115
cataaaagccctatatttttaaaatttaccgaaataggcccagtattttattatttaccagaatgggccattttccccaaaatctcgtccaCGTTAGCGCAATGTCAGGGGACGTgtcagcaaatcgcgtcctcgtaggcgcgat
>NC_026930.1|+|11024689-11025078|340-360
ctatcgtgtaaatatacttcgattttgacttttaattaccattttaacttttaacatttttgtaagaataatacgaaatttattttatttattgatatttattatttgtttaatatatagatttattacttttggctggtttagatatgatttcttctgatttgtttttacaggagggctgaaaatataaaaaattttattttacaaatctgccaaatttagtggcgtttttaaaaaaaacgccactaaaggtgttggcctttagtggcgtttttggtaaaagtgccgctaaagataagggtctttagcggcgtttgtgaaaaaagcgccactaaagatCATGGTCTTTAGCGGCGTTTTtggggaaagcgccgctaaagattaggttct
>NC_026930.1|+|11024954-11025114|31-51
tggcgtttttggtaaaagtgccgctaaagaTAAGGGTCTTTAGCGGCGTTTgtgaaaaaagcgccactaaagatcatggtctttagcggcgtttttggggaaagcgccgctaaagattaggttctttagtggcgttttgtggttgaagcgccgctatagat
>NC_026930.1|+|11024955-11025239|31-51
ggcgtttttggtaaaagtgccgctaaagatAAGGGTCTTTAGCGGCGTTTGtgaaaaaagcgccactaaagatcatggtctttagcggcgtttttggggaaagcgccgctaaagattaggttctttagtggcgttttgtggttgaagcgccgctatagatcagggtctattacggctttttaggggaaagcgccgctaaagattaggttctttagtggcgtttgtggtcaaagcgccgctatagatcagggtctattccggcgtttgagaaaaaaacgccgctaa
>NC_026930.1|-|11025096-11025272|31-51
ttgtgctagaagcgccgctatagatcagggTCTTTAGCGGCGTTTTTTTCTcaaacgccggaatagaccctgatctatagcggcgctttgaccacaaacgccactaaagaacctaatctttagcggcgctttcccctaaaaagccgtaatagaccctgatctatagcggcgcttcaa
>NC_026930.1|-|11077961-11078400|31-54
ggccgaaatcgcgtccacggcagcgcgagaTGCTGACGTGGAAGGAAATCGCGTccttgagagcgcgattttcttccacgtcagcatctcgcgctgacgtggacgcgatttcctgatgcgtaccctgacatcgcgctgttttggacgcaatttcggggaaaatggcccattccggtaaataataaaatatcaggctcatttcagtaatttttgaaaaaaaaaggcttttattggtaaattgccctttttttttcaagattttcaaattttgacaattatggttattattaattaaatatcatcagttggaccaatggttctcgattcaatcgactaaattggttcgattatgttagcattgagattaattactgttgacaaagggaattaacgaggagtgaagggtaatggtgatgacaattcacctggttagggcggaa
>NC_026930.1|+|11078280-11078464|31-54
acgcatcaggaaatcgcgtccacgtcagcgCGAGATGCTGACGTGGAAGAAAATcgcgctctcaaggacgcgatttccttccacgtcagcatctcgcgctgccgtggacgcgatttcggcccgcgcgtgaacagtacccaacggtcaaaaaaataaattaccgggcccatttcgataaattttaa
>NC_026930.1|-|11198407-11198567|112-131
actctggtgagtatggttcgtgacaattctcgtggtcctgcttgggtctctctactgaacatgcgtcctagggtttctaaccctcaaaattggtagaatgcagttggttaaCCAGGACATGGCGTTGGTTAaaattggtaaattggtcaaaattggggtta
>NC_026930.1|+|11301661-11302038|31-54
acgaaaataatatttattaaagttggatgaCTAAGGGTGAGTTTGGATGGGCGAttgggtgcggtgcggtgcgtttagcttattttttgtctcacgctacagtattgctacagtatctaatctcacaatcactgctgtttttacactaaccgtaggtaaacgcactttccatccaaacccaccctaaaacaaatgtacagtaacattgtcgttagccaaattaacggtgaaaggccaaaatgaaaacatactaaaattaggtgactaaaacgagaaaattatctaacaatggtgatatatttgagaatttgataacaatggtgattttgcttgatatagagaggtggctattatacaactataaacaacatattgtta
>NC_026930.1|-|11467866-11468030|41-60
ttgtttgagaataatccatttcaaccacatgatccttcaaCGACTTTAGCGGCGTGCCTTctatccgaggatctattattattagcttgtgttcaatgagcaatttcatgaacctaatgtgatatttgattgccaagtacttaatgttgatttgtttgttttaac
>NC_026930.1|+|11509438-11509666|180-199
aagagcgatatattacttcagtaagaaatttactgaatgtgagacaagatactcgccaattgagaagttgggttgctcattaatctagacaacttggagattgagacaatacatgttgtaccatacgacttggctcatttcaaaaatggatcatttaaagtacatgatggagttgattgAGTTGAATAGAAGAATGACTcgatgaaaaattctgctctccaaatttaat
>NC_026930.1|+|11732959-11733233|222-245
attgattgatgtggcaattttgaatgttaggatatatgtgataatatgacatttttagagctaagaattggttgtattgaaggtcttgttatgacctatgagtatgaaatttgaagagtttaggttgaaataaaaaatgggtgagaaatgtggcattaaaatggcttattttcgtccacacgggtagagacacggacgtatgtctcagctgtgtgtgacacACGACCTGGCACATGGGCGTGTGTtctggccgtgtgtcccctgcgtccttaaaa
>NC_026930.1|-|121139-121421|31-51
cgtccgttgaacaatcgaccggaccttcaaATAGTGGAAGTATTGTGCCTAggatatctatactcggttttatccctgagtgtttgtctcctgactttgcggagagccctcgatgggttcacagagtttagtgggagcgcctggtccaccaaggaaatgtttagtgtttggcctggtggggttcaaacccattcccttatatggcattggtgggtaagaacactaccacttggttagatggtggcgaggtgctccccaaactccgttaacctgttgggctctc
>NC_026930.1|-|12128355-12128517|31-54
attagggaggtaaagaagtttaacgatagaCTGACCACTTCGTAACAAAATAATaatgtaagtgactaaaacgtaacatttcaaacataaatgactaaaatgtaatctgaagtaaacaagaaagactatttttataattcacccaattattatagttgagtga
>NC_026930.1|+|12245468-12245755|31-54
aatgcggtcgcgaattctatagtcaaattaTTAAGGGTGGGTTTAGATGGGCGAttgggtgcggtgcagtgggtttagtttactttttgtctcacgctacggtgttgctacagtatctaaactcatcaccattgttatttttacactaactataaataaatgcaccacccatccaaactcacactaaaaccatgacttttgcacgtaaggattaggtctgattcttgacaaggtgttgaaggttgctgctggctgacttttaaaaaacttatttgagaaagtaggctg
>NC_026930.1|+|12347396-12347537|31-51
cggcgtttgtgggaaagcgccgctaaaggcCATGGTCTTTAGCGGCGTTTGtgggaaaagcgccgctaaaggttatgatcttttgcagcgtttgtgataaaagcgccgccatggtctttagcggcgtttgtgggaaaagcgc
>NC_026930.1|+|12347475-12347736|31-51
cttttgcagcgtttgtgataaaagcgccgcCATGGTCTTTAGCGGCGTTTGtgggaaaagcgccactaaaggtcatggtttttagcggcgtttatttctaaaagcgccactaaagttagcgacgctgtcattagcggcgttttcggcggcgcttctcaaagcgccgcaaatacttttagcggcgcttgcctaaaaaagcgccgctaaaagcctgtttggtgtagtgtaatgacgttaatgtgccagacaaaacgacaccgtt
>NC_026930.1|+|12709163-12709451|239-259
tttatttatccttaaaagtatatttaaagttcaaatttaaaaaataaaacataatataatatttatcataaaaataaatattatttaattaaaacaatttttttaaaaggttatatttttagcagcgttttttgcaaaaacgtcgctaaaggtcatggtctttaacagcgtttgtgggaaaagcgccgctaaaggtcttggtctttagcggcgtttgtgggagaaatgccgccaaaggTCTTGGTCTTTAGCGGCGTTTgtgggagaagcgccaccaaaggtcttggtc
>NC_026930.1|+|12709329-12709569|31-51
agcgtttgtgggaaaagcgccgctaaaggtCTTGGTCTTTAGCGGCGTTTGtgggagaaatgccgccaaaggtcttggtctttagcggcgtttgtgggagaagcgccaccaaaggtcttggtctttagcggcgtttgtgggagaagcgccgctaaaggtcttggtctttagcggcatttttttcggcgattgtcaaagcgccgctaaaagcttgttttggtgtagtgattgtttaaattac
>NC_026930.1|+|12709372-12709697|31-51
ggcgtttgtgggagaaatgccgccaaaggtCTTGGTCTTTAGCGGCGTTTGtgggagaagcgccaccaaaggtcttggtctttagcggcgtttgtgggagaagcgccgctaaaggtcttggtctttagcggcatttttttcggcgattgtcaaagcgccgctaaaagcttgttttggtgtagtgattgtttaaattacttaatctgaaacatcaaaattataagattttaagaaataaataaatttatgtacacttttacatctaactttgtttttaataatctaacctaatatgtcccgatttattaaaattttaggttgttaat
>NC_026930.1|+|12709414-12709592|31-51
cggcgtttgtgggagaagcgccaccaaaggTCTTGGTCTTTAGCGGCGTTTgtgggagaagcgccgctaaaggtcttggtctttagcggcatttttttcggcgattgtcaaagcgccgctaaaagcttgttttggtgtagtgattgtttaaattacttaatctgaaacatcaaaattat
>NC_026930.1|-|12889892-12890061|31-54
attttttttttgtaaagttagaggactaagGGTGGGTTTGGATGGGCGATTGGGtgcggtgcggtgtgtttagcctactttttgtctcacgctacagtgttgctacagtatctaatctcaccgccaccactgcttttacactaactgcaagtaaacgcactacccatcca
>NC_026930.1|-|12989716-12989885|31-51
ctgcgtttatgtgaaaaaacgccgctaaaaAACATGATCTTTAGCGGCGCTttttccacaaacgccgctaaagctcatgttctttagcggcgctttacccacaaacgccgctaaaaaacatgacctttagcagcgctttaccaacaaacgccactaattttggcaaattt
>NC_026930.1|-|12989716-12989982|214-237
caccaaaacaggcttttagcggcattttttaggcctttagcggcgcttttcctagagccgcaaaaaatgccgctattgacaacgccgctaacttttgctgcgtttatgtgaaaaaacgccgctaaaaaacatgatctttagcggcgctttttccacaaacgccgctaaagctcatgttctttagcggcgctttacccacaaacgccgctaaaaAACATGACCTTTAGCAGCGCTTTAccaacaaacgccactaattttggcaaattt
>NC_026930.1|+|12989777-12989955|31-51
ggcgtttgtgggtaaagcgccgctaaagaaCATGAGCTTTAGCGGCGTTTGtggaaaaagcgccgctaaagatcatgttttttagcggcgttttttcacataaacgcagcaaaagttagcggcgttgtcaatagcggcattttttgcggctctaggaaaagcgccgctaaaggcctaaa
>NC_026930.1|+|12994714-12994915|31-54
aatgggccattttcctcgaaatcgcatctaCGTCAGCGCGATGTCAGGGGATGTgtcagcaaatcgcgtccacgtcagcgcgattacttacgtggcaacaaatcacgtccacataagcgcgatttgctgacgtggaagcaataattcatgaacagattatgttttttagcttggaaaactttgaaaggccataacttttggc
>NC_026930.1|+|13242831-13243186|25-48
ttgtcccagttgaacatccaggttGGCATTTAAAACCCATTTGGGCTGtcgttaggaaggtaatagagcttaacaacaaaatgaccacttcgtaacaaaacgataacataagtgactaaaacgtaacatttcaaacataagtgactaaaatgtaatatgagacaaacaaaaatgactatttttatagtttacacaaaacaaattatagatgaaaaaatattgaatacacaaaagcttccatttcagttagattatgttgagaggatgcattgaatggttatatgtgcaagactgtttttatagatgatgtggtgtatatatatatttttatttacttcttaatattttaattttta
>NC_026930.1|+|13805050-13805334|235-255
gccgcaaatacttttagtggcgctttgagaagcgccgcaacagaagccgctaatgactgcgccgctaactttagcggcgtttttcgaaaaaaatgccgctaaaggtgttggtctatagcggcgcttctagcacaaacgccgctgaagactaagacctttagtggcgtttgtggtcaaaacgccgctatagatcagggtcttttgcggcgtttgtggggaaagcgccgctatagaTCAGGGTCTTTAGCGGCGTTTttgcggcaagcgccgctaaagattagggtc
>NC_026930.1|+|13805255-13805470|31-51
ggcgtttgtggggaaagcgccgctatagatCAGGGTCTTTAGCGGCGTTTTtgcggcaagcgccgctaaagattagggtctttagcggcgtttctccctaaaacgccgcaaaagaccctgatctatagcggcgcttcgaccacaaacgccactaaagaacctaatctttagcggcgctttccccacaaacgctgcgaaagaccatgatctttaggg
>NC_026930.1|+|13805297-13805733|31-51
cggcgtttttgcggcaagcgccgctaaagaTTAGGGTCTTTAGCGGCGTTTctccctaaaacgccgcaaaagaccctgatctatagcggcgcttcgaccacaaacgccactaaagaacctaatctttagcggcgctttccccacaaacgctgcgaaagaccatgatctttagggcgctttttccacaaacgccgctaaagaaccttatctttagcggcgcttttaccaaaaacgccactaaatttggcagatttgtaaaataaattttttttatatttttagccctcttgtaaaaacaaatcagaagaaatcatatctaaaccagccaaaagtaataaatctatatattaaacaaataatataataaatatcaataaataaaataaaattcgtattattcttacaaaaatgttaaaagttaaaatgatacattaaaa
>NC_026930.1|+|13913965-13914206|189-212
ggattacactagaagattcaataaaatataggggccaaatatggggcaaaataccaaaaaaagccaatttttttaaatttatcgaaatgggtctggtattttattatttaccggaatgggccattttcccctaaattgtgtccacgtcagtgcaatgtcaggggacgtgccaggaaatcgcgtccacaTCAGCGCGCTTTGCTGACATGGCAacaaatcgcgtcctctgaagcacgatttgt
>NC_026930.1|-|1395550-1395719|120-140
aaaaaattaccgaaatgggccatataattaattatttaccagaatggtccattttctgcaaaatcgcgtccacgtcagcgcgatgtcagggtacgcgtcaggaaatcgtgtccacgtcaGCGCGCTTTGCTTACGTGGACacaaatcgcgcctacgaggacgcgatttgc
>NC_026930.1|+|1410751-1410920|31-51
gtaagaatggatggaatttttaataaaaggACCAGTTTGCTCTTTGATCTAatatacagaaactaatttgctcattttttgagtaaagggggcaaaatgcaatttgactcctagtacaagggcctccatggtacttttaccgctttgtgaactgggattcttgcaaataa
>NC_026930.1|+|14318416-14318710|31-51
cggcgttttttcctaagcgccgctaaagaaCATGGTCTTTAGCGGCGTTTTtttctaagcgccgctaaataacatgttctttagcggcatttttttttcaaagcgccgctaaagaacatgttctttagcggcgtttttttcaaagcgccgctaaagaacatggtctttagcggcatttttttttgtaaacgctgcaaacttttgcgacgttttcgttagcggccttttttgcggcgcttctggaagcgccgcaaatacctttagtggcgttaaaaagcgccgctaaaggcctaaa
>NC_026930.1|-|14405198-14405367|120-140
cgtttgtagtagaagcgccactaaaggtcatgttctttagcggcgtttgtggtagaagcgccgctaaatttcatgttttttagtggcgtttgtggtagaggcgccgctaaaggtcatgtTCTTTAGCGGTGTTTTTTAAAtaaatgtcgcaaaatttagcggcattgtct
>NC_026930.1|-|14405284-14405477|144-164
gctaaaggtcatgttctttagcggcgtttatgataagagcgccgctaaaggtcatactctttagcggcatttgtgataagagttccgctaaaggtcatgatctttagcggcgtttgtagtagaagcgccactaaaggtcatgtTCTTTAGCGGCGTTTGTGGTAgaagcgccgctaaatttcatgttttttagt
>NC_026930.1|-|14405317-14405494|31-51
tttgtgataagagcgccgctaaaggtcatgTTCTTTAGCGGCGTTTATGATaagagcgccgctaaaggtcatactctttagcggcatttgtgataagagttccgctaaaggtcatgatctttagcggcgtttgtagtagaagcgccactaaaggtcatgttctttagcggcgtttgtg
>NC_026930.1|+|1441996-1442201|31-54
gatattcaaccataaaaaatccaatgcaaaTGAAGGGTGAGTTTGGATGGGCGAttgggtgcggtgctgtgcgtttagcttactttttgtctcacgctacagtatctaatctcaccgccaccgttgtttttacactaaccgcaggtaaacgcaccgcccatccaaactcaccagaactctctaaaagagtatatattattttagct
>NC_026930.1|+|1470459-1470961|31-54
taacactagatgaaatttttaacagaaggaCCAGTTTGCTCTTTTATCTAATAGacaaggactaatttgcacattttttgagtagaggaaaaaaatgcaatccaactcctagtaaaggggctttcatggtaccctgaccaaaatcttggtaatatatacacaaatacaatatgaaccataacatgataacaatattttgattccaactgcaaagcaacaaacaatcgggaattcggaaatattgcaatcggtaagctaacctttggaatcgagtaatgaatgtcgagtttcctggacctcaatggtctatcttggagtgcttcaattgccttttgtgctgctctaatatcaaaatacgagatcataacaaaaccacgatgcttgcaagccgagtcaagagcgcgaatttcaccatatagctgcacattcaacatatggaagttgcaacaaagttaagtgttcgagtaagacgaactcacacccaaaaagaaaaacccgaaaag
>NC_026930.1|-|14749564-14750056|440-463
aactagcaaagtaatccgacaaacggcagtgactcaaatccggttggctatcatgttcaacatcctcaaggcacgacaagatggcgatattgctaaggcttcccatttaactcacttgcttcggtttgttttgcatcctaaaagaagattaatatatattatgaagaattactattaatgtttttctttttaaattatttgcagtgaaacaatggggagggcgtaatcacaatagttgtttattcatacaactgaattacgatgaagtatacgttgggttacaataattaattgatttggtatatttgtatttacaactttagtttgtatattcttttagttattgtgatgttttcaagctatattttaattattctgattttattcttcatccatatattgaattgatgatgtggtgtattcacttcttatatctttcTCGAGAAAGGATTGTATGAAACTGtggttttacgtcatctctatcccttttcaa
>NC_026930.1|+|14779114-14779378|212-235
tcttattataagttctgatcatatttgttaaactaccaataatccctctccaactcataaataataagataatgcgcttcaacacattcgaacccacatcctcctgcattgataacaatgtctatgtcaatcgagttaaaactccattaacttatctctttagttattaaatttgtattttttgtcaaattactccaaaatagataaaataATAATGTTTGTTAACTTTGTTGAAgtgacatacacgcggattgctacgtggatg
>NC_026930.1|+|14951581-14951856|223-246
ttagtcacttatgtttaaaatgttacattttagtcacttatgttatcgttttgttacgaagcggtcacattactgttaaaattcgttacctccctaacggaagtcctatgtggcactccaaatgggttttaaatgccaacttggatgtctagttgttgggatgaaaataggtttttaattaaataaaattcaatttcgactgttacgtaggacatccatgttGACAATTAAAACCCATTTGGACTGccacataggaccgccgttagggaggtaacg
>NC_026930.1|-|14981711-14982058|31-51
gtttttttgaaagcgcgctaaaggtcttggTCTTTAGCGGCGTTTGTTGGAcaagcgccgctatagaccaagacctttagcggcgtttatttctaaaaatgccaccaaagttagcgacgctgtcattagcgacattttttgcggcgcttttcaaagcgccgataaaagtatttgcggcgttaaaaagggccgctaaaggcctaaaaaagtgccgctaaaaccctgttttggtgtagtaagaggaggaggcggagatggttatgtttgtaaggaagtttaagaaattcatgaaatttagtaaatctaaaagaattccaaggagagacatcatcgaaggtgaatcaagca
>NC_026930.1|-|14981964-14982228|31-51
ttgtgggagaagcgccgctaaagaccatgcTCTTTAGCGGCGTTTGTGGTAaaagcgccgctaaagacgagggtctttagcggcgcttgtgggagaaacgccgctaaagatcaggatctttcgtggcgtttgtgcgaaaagcgccactaacgatcattgtctttagcggcgtttttttgaaagcgcgctaaaggtcttggtctttagcggcgtttgttggacaagcgccgctatagaccaagacctttagcggcgtttatttcta
>NC_026930.1|-|14982019-14982256|188-208
cgttaaagacgagggtctttaacggcgtttgtgggagaagcgccgctaaagaccatgctctttagcggcgtttgtggtaaaagcgccgctaaagacgagggtctttagcggcgcttgtgggagaaacgccgctaaagatcaggatctttcgtggcgtttgtgcgaaaagcgccactaacgatcattgTCTTTAGCGGCGTTTTTTTGAaagcgcgctaaaggtcttggtctttagcgg
>NC_026930.1|-|14982277-14982601|275-295
actatcgtgtaaatatacttcaattttgacttttaattatcattttaacttttaacatttttgtaagaataatacgaattttattttatttattaatttttattatattatttgtttaattttaaatattatatagatttattactttcggttgctttagatatgatttcttctgatttgttctttacaggagggctgaaaatataaaaaaatttcttttacaaatctgccaaatttagtggcgtttgtgggaaaagcgccgctaaagaccagtTCTTTAGCGGCGTTTGTGGGAaaagtgccgctaaagaccatgctctttagc
>NC_026930.1|-|15090196-15090357|31-54
ggacgtgtcagcaaatcgcgtccacgtcagCGCGGTTTGCTGACGTGGCAGAAAatcgcgtccacgtaatcgcagtttatgtccacgtcagcaaagcgcgctgacgtagacgcgatttgccccgcgcgtgaacggtgcaactgtcattttttttacctttgc
>NC_026930.1|+|15090224-15090552|31-54
cgttcacgcgcggggcaaatcgcgtctacgTCAGCGCGCTTTGCTGACGTGGACataaactgcgattacgtggacgcgattttctgccacgtcagcaaaccgcgctgacgtggacgcgatttgctgacacgtcccctgacatcgtgctgacgttgacgcgatttaggggaaaagggctcattccggtaaataataaaatatcgggctcgtttcggtaaattttaaaaaaattaggcttttaatagtaaattgcccgcatattttgtattttttgctataaaatagcattagagtcgatttcataagtctctgtaatatcaattctaaat
>NC_026930.1|-|15165664-15165881|31-54
aaacataatgcttaaaatttctcacacggcCTGGCACACGGGCGTGTGGCTTGGccgtgtgacccctgcacctattcaatacaaatcattgtgttcatagagcctaacacacgaacgtgtaacttggccgtgtgacccaagtcagagagttacaagggtacagacacgagctggacacgaccgtgtgtccctattttgaatgcctacacggcccaaga
>NC_026930.1|-|15403857-15404062|156-176
tggttggatttgatgttacaggaaattatgttgaaaattcggggtctatataaaataaaatgggttggtaaaatctgctaaagctagtggcattttcccacaaacgccgctatagaacatggtctttagcggcgcttttacaacaaacgccgttaAACGACATGATCTTTAGCGGTacttttattacaaacgccactatagaacat
>NC_026930.1|-|1544320-1544576|31-54
cttgtctactcaaaaaataggtaaattggtCACTATACATTAGATCAAAGAGAAaaccgttcttttattaaaaatttcatccatttttactgttaaaaactaatctcagcatgaggtacacgtagataaaagttttaacggaaaggaccaatttgctcttctaactaacataccaggactaagttgcccattttttgaatagagggagcaaagtgtaatttaacccctagtacaaaggcttccatggtatttttacc
>NC_026930.1|+|1546723-1547073|31-54
aaattgatggcagatctaataattaatcccTATATATATGTTAGACCAAAGAGCaaatcagtcattttgttagaaactaatctttgtacgttagcataatatacacatggcatgttatataccacatgtcattgtctacttatttcgtcaaacatgtcaatttttaacaatataatggatgaaaattttaacagaaagagctaatttgctctttaatgtgacgtacaagaactaatttgttcatttttttagtagaacgtactgctttaatgggcgaacagcccaacccttggaacatactatagccccatgtggcgaagagccgacatcgaggtgccaaaccttcccgtc
>NC_026930.1|+|15715208-15715562|31-54
tgcaagtcaatgagttacatagcttaatacACAGCCTGGCACACGGGCGTGTGGggcaacttagagagttacatggcctgacacatgagtgtatgacacgaccgtgtgaccctactcaaagagttacagaggtgaggatacgggcttagacacgaccatgtgtctcaaccgtgtgaggcacatggcctaaccacatggccgtgtgaccccaattttgcaaatttttcatttttctcctaaactttccaaactgtttcttattggtcccaaattgtttctttgttatttttagggcttcgagggcacgatttagggataacatgcatgtgtatgaatggtttattatgtgtttata
>NC_026930.1|-|15978869-15979118|31-54
atggtacctaaactttttttaactagaagtGGTACTTAGGGTGGGTTTGGATGGacagtgggtttacctgcggttagtgtaaaaacaacggtggcggtgagattagatactgtagtgacactgtagtttgagataagaagtaagctaaatgcaccgcacttcacccccaccaaaccctcccttaaacttttggtccaactgttatattatctatttgtgagttgatgacgcattatgggtaggtccttaa
>NC_026930.1|-|16004238-16004541|31-54
cccttttccccgaaaacgcatccccgtcaaCGCGATGTCAGGGGACGTGTCAGCaaaacgcgtccctaggggcgcgttttgcttgcgtggacacaaagcgcgcttacgaggatgcgcattgctgccacataggcaaagtgcacccccggggatgcgttttgttgccacgtagcgtgcccctagggacgcgtttttgccgccattatgttttgggtttttagggttaaggtttaaggtttttagggttttagataaaaaaaattaaacaaataagggattagggtttagggtttcttaattaaat
>NC_026930.1|-|16055653-16055762|31-51
ataaggtctgcatgcgatgtggacaatttcTTATGGAGGATGGAAAACTACttccgtgccaaaggcatcatggatgatgcggtcaaggtaaacgctgcttcaatgtttct
>NC_026930.1|+|16109241-16109368|75-98
ttccgatttactgaaaatgggtcattacacgtacagcctgacacacaggtgtgtgaggccatctcgaagggtacACGGCCTGGCACACGGGCGTGTGGgttggccgtgtgacccaagtcattgagtta
>NC_026930.1|+|16128584-16128723|31-51
agcggcgtttttcgaaaagcgccgctaatgCTCGGGTCTTTAGCGGCGTTTttgaagaagcgccgctaatgctcgggtctttaacggcgattttgaagaagcgccgctaatgctcgggtctttagcggcgtttcttaaga
>NC_026930.1|+|16133375-16133613|189-209
agagcgccgctaaaagccatggtctttagcggcgtttgtggtaaaagcgccgctaatggtcatagtctttagcggcgtttgtggtaaaagcgccactaaaggtcatggtctttagcggcgtttgtgggaaaagcgccgctaaaggtcttggtctttagcggcgtttgtgggaaaagcgccgctaaaggTCTTGGTCTTTAGCGGCGTTTatggaaaaagcgccgctaaagttagcgatg
>NC_026930.1|+|16133404-16133818|31-51
cggcgtttgtggtaaaagcgccgctaatggTCATAGTCTTTAGCGGCGTTTgtggtaaaagcgccactaaaggtcatggtctttagcggcgtttgtgggaaaagcgccgctaaaggtcttggtctttagcggcgtttgtgggaaaagcgccgctaaaggtcttggtctttagcggcgtttatggaaaaagcgccgctaaagttagcgatgctgtcattagtggcgtttttagcggcgcttctcaaagcgccgctaaaggcctaaaaaagcgccgctaaaagcctgttttggtgtagtgaaaccccttttctgggtcaagcctaccagtcgggccaaagaatttggtcggccccgacccatggacacctctacccgccacattactaatgcacaaaaaatcaagtcttagatggcc
>NC_026930.1|+|16133405-16133540|31-51
ggcgtttgtggtaaaagcgccgctaatggtCATAGTCTTTAGCGGCGTTTGtggtaaaagcgccactaaaggtcatggtctttagcggcgtttgtgggaaaagcgccgctaaaggtcttggtctttagcggcgttt
>NC_026930.1|+|16133490-16133778|31-51
cggcgtttgtgggaaaagcgccgctaaaggTCTTGGTCTTTAGCGGCGTTTgtgggaaaagcgccgctaaaggtcttggtctttagcggcgtttatggaaaaagcgccgctaaagttagcgatgctgtcattagtggcgtttttagcggcgcttctcaaagcgccgctaaaggcctaaaaaagcgccgctaaaagcctgttttggtgtagtgaaaccccttttctgggtcaagcctaccagtcgggccaaagaatttggtcggccccgacccatggacacctctacccg
>NC_026930.1|+|16133491-16133729|31-51
ggcgtttgtgggaaaagcgccgctaaaggtCTTGGTCTTTAGCGGCGTTTGtgggaaaagcgccgctaaaggtcttggtctttagcggcgtttatggaaaaagcgccgctaaagttagcgatgctgtcattagtggcgtttttagcggcgcttctcaaagcgccgctaaaggcctaaaaaagcgccgctaaaagcctgttttggtgtagtgaaaccccttttctgggtcaagcctacca
>NC_026930.1|+|16133534-16133694|31-51
ggcgtttgtgggaaaagcgccgctaaaggtCTTGGTCTTTAGCGGCGTTTAtggaaaaagcgccgctaaagttagcgatgctgtcattagtggcgtttttagcggcgcttctcaaagcgccgctaaaggcctaaaaaagcgccgctaaaagcctgttttgg
>NC_026930.1|-|16387827-16388067|31-54
attagcggcgtttttttcctaagcaccgctAAAGAACATGACCTTTAGCAACGTttttttctgtaagtgccgcaaaagttagcgacgttatccttagcggcattttttgtggcgcttcctcaagcgtcgcaaatgcctttagtggcgttaaaaagcgccgctaaaggtctaaaaaaacgccgctaaaaacctgttctagtgtagtgtttaataaaccacattaatttttaatagcacaaat
>NC_026930.1|-|1662819-1663052|31-54
ttttaaaaaacaaaaatcaagtagactaagGGTGGGTTTGGATGGGCGATTGGGtgcggtgcggtgcgtttagcttactttttgtctcacgctacagtatcgctacagtatctaatctcaccgccaccgctatttttacactaactgcaggtaaacgcaccgcccatccaaactcaccctaactcaataataactaattcaagtgtttaaaatattttttatcttaggataaaa
>NC_026930.1|+|16707041-16707323|31-51
gtgtgcaaattttgtgaattttgtgttttaTGCAATAAGGACTAAATTGCAaaaagtgtaaaatgtcaggggcaacatggtaattttcccaattatgtgtttttggactaaattgaatggaataatatttaaactagttcatttttaatatatttagatcaagaaccaaagaaatcagagttggatcgaagaaaaactaaagtcgtcgagtaatcgctcggtttcaattttcactgtccgaggtaagtctaatagcaaaataatgttattaaactagaatata
>NC_026930.1|-|16729091-16729203|60-83
aaccctaaaaatcacgttttttcgtgtttccggagtgtagttcgcgaaatccacatgatCTGGCACATGGCCGTGTGGCAGCTtgtgtgtctcacacagctgtctgcccagcc
>NC_026930.1|-|16749564-16749752|139-159
gtttccaaagagtttatcaaacccacttctccaacaccccatcatcttagaacacacttgctttcctttttggatcagttccttccttcaatttatgtccctatggtcctcttttatatggaccaagaaagaagcattCCAGCAGCTACATCCAACTCCaggaggtcacaattgcttaaggaatctcta
>NC_026930.1|+|16762845-16763228|332-354
aattaaatcaatttttcagtaactaaaaaacaaatattttagtaaaacatcatcattaatatttagattatattaggtactagctgctttaaccctttgtcatttgtactatatttatttatatttctatgctatgctatgctaaaaaaaagcatttaattgagttattattacagggcaaaaccctaaaaaaagcctttttttttaatttaccgaaataggccggttttttaattatttaccagaatgggccattttctccgaaatcgcgtccacatcagcgcgatgtcggggaacgtgatcggtcatcgcgtccacgtcagcgtgacctGCCGACGTGGAAGGAAATCGCGTccttgaggaagcgatttccttccacgtcag
>NC_026930.1|+|16779806-16779924|31-53
tgacgtggccgcgatttgctggcgcgtcccTTGACATCGCGCTGACGTGGACAcgatttgacggaaaatggatcattccggtaaataattaaataatgggtctatttcggtaatttttc
>NC_026930.1|+|16878858-16879022|112-135
tttaccgaaatgggctcgatattttattatttaccggaatgagccctttttccccaaatcgcgtccatgtcagcgcgatgtcagggtacgtgccagcaaatcgcggccacgTCAGCGCGCTTTGCTGACATGGCAacaaatcgcgcttcaaaggacgcaatttgc
>NC_026930.1|-|16938573-16938914|31-54
tgaatcacacaattttgagtttgggagctaAAGTTATGACTGTTTTAGTGAAGActatgtgagtagaatttttgaacgggattatgatgggaattacgaatttcaggctttcaattcgagtttaaattatattgggtttgggttttaggtctttaaacaccatgaagacatctcaacctagaaatgtcagtatcccatccaaaaagtcgttgcaagtctactgatttcccaagcttgaaaattggcaactttagtgattggaatataataaatttcaccccatctgtgcatgtatcattctccatttcctcgaaaagattcatcctcgaatcttgtctttgg
>NC_026930.1|+|17030709-17030904|143-166
gattgggtgagaaataaggcttagaaatggccttattttgtcaacacgagagtgtgtctcagccgtgcacatgggcgtgtgctctagtcgtatatgccctacatcttaaaaattttaaaatagaatgctcagaattgatcacACGGCCTGGCACATAGGCGTGTGGcttggtcgtgtgacccttgcacctacacac
>NC_026930.1|-|17181214-17181602|339-359
tttcaaattttgaattttaatcctagtccaaacaatagcaattaaatatgtttagttaaattcaattactagtcttgttctatgcgtatagttgtaaatttagtctattttctccaattggatcattctaagtccctatacttttcgaattttaaaattttagtcttaacacaaatatcagtcgataatccattaactagatttttagtgagtactatgtaataataagttgacatgacattacacatacgataatatgtttggcgcatcatattttggaaatagaaaaactatacttaatgaatttaacaattattatttggtgaggacaaaaatttTAAAAGTACAGGGACTAAAAAtgaccaaataaaagtaaaggaattaaatac
>NC_026930.1|-|17307319-17307537|31-54
agccgtttgcttgaggtagatagattaagtGTGGGTTTGGATGGGCGATTGGGTgcggtgcggtgcgtttagcttactttttgtctcacgctacagtatctaatctcaccgccaccgctgtttttacactaaccgcaggtaaacgtaccgctcatccaaactcatcctaaatctaggataggataaggggtaaaactagaattgaactatcatcacttt
>NC_026930.1|-|17366745-17366956|31-54
aaatcacactttttcctcgaaagtgcgtccACGTCAGCGCGATATCAGGGGAAGtggcagaaaatcgcgtccttgagggcgcgctttgcttacgtggagggaaatcgctccctcaagggtgcgttttgttgccacgtaagcgctccattggggatgcgttttgcccgcgcgtgaacagtagcaacgactactttttgatcgttggtgacccc
>NC_026930.1|+|17423286-17423439|31-54
atgtgtcaggacattgtgtccacatcagcgCAACCTGCTGACGTGGAAGGAAATcgctccctcaaggacgtgatttccttccacgttagcaggtcgcgctgatgtggacgcgatgtcctgccatgtggcgcgttcttggggatgcgattttgac
>NC_026930.1|+|17440322-17440609|235-258
ttttcaattttttgtattgatttcctcttttttttttgttatacaatatgcgtccccgttttcaaaaagttcccctcttttcttatacgaaataaaatccctccaaatccttttttatttaacatttttcttttttctattttctgattcgctggcaatttctgttctctcttttttttgtctgttttctctgcttttcgtttgtttgtccttcttgcaggtatgtggaggcctAGAGGTGCTCATGGGTTGGGCCGGgcgctgggcccataaaaaaatttcggctcg
>NC_026930.1|-|17507233-17507623|31-51
ttgtgtgaaaagcgccgctaaaggtcttggTCTTTAGCGGCGTTTGTGGGAaagcgccgctaaaggtcttggtctttagcggcgtttgtgggaaaagcaccgctaaaggtcttggtctttagcggcgtttttttctaaaaacgccactaaagttagcgacgcgttctttagcggtgttttttccggcgcttctcaaagcgccgctaaaagcctatattggtgtagtgaatgtcccaagatccatatttggcatcacaaactagtaatgctaaagtgatcaaaggatcagaaaatttgttgaaaaaacaacaaattgaagaagaaaaagaaatttcaaaaattaaagatttttataatcctggtctaccaccaaaaatttataattttataa
>NC_026930.1|-|17507459-17507689|181-201
aaggtcctggtctttagcggcgtttatgggaaaagcgccgctaaaggtcctggtctttagtggcgtttgtgtgaaaagcgccgctaaaggtcttggtctttagcggcgtttgtgggaaagcgccgctaaaggtcttggtctttagcggcgtttgtgggaaaagcaccgctaaaggtcttgGTCTTTAGCGGCGTTTTTTTCtaaaaacgccactaaagttagcgacgcgtt
>NC_026930.1|-|17507501-17507639|89-109
tggtctttagtggcgtttgtgtgaaaagcgccgctaaaggtcttggtctttagcggcgtttgtgggaaagcgccgctaaaggtcttggTCTTTAGCGGCGTTTGTGGGAaaagcaccgctaaaggtcttggtctttagc
>NC_026930.1|-|17507582-17507709|31-51
ttgtgggaaaagcgccgctaaaggtcctggTCTTTAGCGGCGTTTATGGGAaaagcgccgctaaaggtcctggtctttagtggcgtttgtgtgaaaagcgccgctaaaggtcttggtctttagcggcg
>NC_026930.1|-|17507630-17507830|151-171
aaataatttttttaaagattatgtttttagcgacgtttttgctagaagcgccgctaaaggtttgttctttaacggcgtttttgataaaagtgccgctaaaggtcatggtttatagcgccgtttgtgggaaaagcgccgctaaaggtcctgGTCTTTAGCGGCGTTTATGGGaaaagcgccgctaaaggtcctggtctttag
>NC_026930.1|+|17512877-17513130|31-51
accggcgtttttaaaaaagcgccgctaataCTTAATCTTTAGCGGCGTTTTtttaaaagtgccgctaatgcttgatttttagcggcgttttttatccaaacgccactaaaaacgccgctaaaagcctgttttggtgtagtgattggtgattggcacaccgtgtttggggtcaatgaaaaagaagatccaattggttggtttaccattggataagacacataatatccctggttaggataaaatggtatttgtgc
>NC_026930.1|-|1755520-1755938|31-54
gattgttataggtttcttactaggtctataATTGTTAAAAGGTGAATTGTAGGAaggatagatgcggacagacaaattggtatgccttttaaatgtaaggagctcagatgtaatttgtatggggaattgattggaaactgaggttacaggcttttataaagaaatgataaggttaggttaggttccagattgttaggaacttgggtgcagtttctatggggaatcttagcaatctgttgcctactagaaggcgtgcttgatcaatggcgagcctgaattgaatctttggctgacttcatttgttgtgataactttataggtgtcacacttgaggaaaaacccacaagctccgtgggaacagtggtcgatgtaggtttagataaggtatgtctgttcttgtgcgagtgtgactcacttta
>NC_026930.1|-|17570929-17571138|31-54
aatcaggctattacatggcctaacacacagCCTGGCACATGGGCGTGTGAGGTTacttcgaagggtacacagcctagcacacgagtgtgtggctttgccgtgtgacccaagtcagtgagttacacgggatgggacacggtcgtgtatccctattttgaatgcccacacggcttaagagacgggtgtgtctcttggccgtgtgagccacac
>NC_026930.1|+|17620464-17620880|365-387
aaaaagaacttggacaacagttcatccactttacctttccagctaatttgatcagtgcaaataagctcatgattaaaagcagtcaaatctttacctccatatgataatgagattctatttgacactactcacataccaaaaaaactgaaaatttttacctaaattagggtaaattacacataaaagtcctatttttttaaaatttactgaaatagacccaatattttattatttaccggaatgggccattttccccgaaatcgcgtccacgtcagcgcgatgtcaggggacgtgtcagcaaatcgtgtccacgccagcgcgattacttacgtggcaacaaatcgcgtccacgtaagcgcgatttGATGACGTGGAAGCAAATCGCGCttacgtggacgcgatttgcgccgcacgtga
>NC_026930.1|+|1770763-1771012|31-54
agaaatggataaaaattttaataaaaacgaTCAATTTGCTCTTTGATCTAATTAatagagattaatttgtctattttttttaataaatggagcaaaatgcaatctgatttctagtacaaagttttcatggtacttttgcctaagaaattggttttcattcacaaaatcacatctctttgatgggggtatcagcgaacttccaagcataactggcaacttctcttgtgccactcacatcatcaataggcac
>NC_026930.1|+|17951692-17952110|31-54
gaccaatttcccccaaaacgcgtccacattAGAGGTGCTCATGGGTTGGGCGGCccggcccgacccgacctgaaggcctgcccgaaatttgggagggtttggataaaaacataggccgaaaatatggcatcgggcaaaaaaataggcccgtttaaaaaacgggtcgggcctcagtaaacttttttcggcccgggccggccagtcccggcccggatctaattaatatttttttattttaaaatttattattagaatttaactttcccaattcccctccccatttccccgacacccttcccttccctttttttatcttcagagacaaatccctaacgcattcccttcccttttttttcccccaaatcagaaacccacctcgcccgacccaccattccacctctggtgaccggtccagcacg
>NC_026930.1|+|18099788-18100227|31-54
aaccttagtaaatacacccatgaaaagattATAACTCATAACACTTTTAGAGAAttttatttttatgttttgagggttctttgttttcgaattttggagtttagtttttatctccatcttttgtactattcgttctttttccattatactaaaattatctttgcccatagtttttatcctctttggatgggtttttccacgttaattttgtatgtttaatttctcaatttctttcgctattttttacttgttcgttgcttaattaggtcgatcctcaacaagtggtatcaaagctagttcaattttcataaatcaacccattcagagatgatatcaataagttttgacatcaagaagtttgatggtgtcacaaattttaatctgcagcatgttcagatgatgacaattctagttcagactggcctgaaaaaggtcgttac
>NC_026930.1|+|18130188-18130421|186-206
taattaatcaagttgacaacactacaccaaaataggtttttagcggcgcttttttaggcctttagcggcgctttttagcgccactaaaagtatttgcagcgctttcactagcgccgcaaaaaatgccgttattgacaacgtcgctaacttttgcggcgtttatgtaaaaaaacgccgctaaagaaCATGATCTTTAGCGGCGCTTTacacacaaacgccgctaaagaacatgtt
>NC_026930.1|-|18130237-18130444|31-51
tttgtgggtaggcgccgctaaaaaacatgtTCTTTAGCGGCGTTTGTGTGTaaagcgccgctaaagatcatgttctttagcggcgtttttttacataaacgccgcaaaagttagcgacgttgtcaataacggcattttttgcggcgctagtgaaagcgctgcaaatacttttagtggcgctaaaaagcgccgctaaaggcctaaaaaa
>NC_026930.1|-|18130303-18130572|31-51
ttgtgggtaaagcgccgctaaaggtcatgcTCTTTAGCGGCGTTTGTTGGTaaagcgctgctaaagaacatgttctttagcggcgtttgtggataaggcgccgctaaaggtcatgttctttagcggcatttgtgggtaggcgccgctaaaaaacatgttctttagcggcgtttgtgtgtaaagcgccgctaaagatcatgttctttagcggcgtttttttacataaacgccgcaaaagttagcgacgttgtcaataacggcattttttgc
>NC_026930.1|-|18130322-18130438|67-87
ggtaggcgccgctaaaaaacatgttctttagcggcgtttgtgtgtaaagcgccgctaaagatcatgTTCTTTAGCGGCGTTTTTTTAcataaacgccgcaaaagttagcgacgttgt
>NC_026930.1|-|18130449-18130743|245-265
gccgtttttggttggattttatgctacaagaaggattgtatatcaatgaaaatcggatgttacaaatttgccaaaattagtggcgttttttaagaaacgcccttaaagaatcgtacttttagcggcgtttgtgacaaaagcaccgctaaagatcatgttctttagcggcgtttgtgggtaaagcgccgctaaaggtcatgctctttagcggcgtttgttggtaaagcgctgctaaagaacatgtTCTTTAGCGGCGTTTGTGGATaaggcgccgctaaaggtcatgttctttagc
>NC_026930.1|-|18130535-18130691|107-127
tcggatgttacaaatttgccaaaattagtggcgttttttaagaaacgcccttaaagaatcgtacttttagcggcgtttgtgacaaaagcaccgctaaagatcatgtTCTTTAGCGGCGTTTGTGGGTaaagcgccgctaaaggtcatgctctttagc
>NC_026930.1|+|18130556-18130771|31-51
cggcgctttacccacaaacgccgctaaagaACATGATCTTTAGCGGTGCTTttgtcacaaacgccgctaaaagtacgattctttaagggcgtttcttaaaaaacgccactaattttggcaaatttgtaacatccgattttcattgatatacaatccttcttgtagcataaaatccaaccaaaaacggcaaatttaaattatacttcaaattcaatg
>NC_026930.1|-|18135611-18136008|348-368
aaataggcattagcggcgttttccagaaagcgctgcaaaaaatctaagcccaacgacgccgttttttgagctttcggggatttagcggcgtttttaagaaagcgtcgctaatgctcagggctttagcggcgtttttgagaaagcgccgcaaaaaaacctaagccaaacgacaccgttttttgaactttcgggatttagcggcttttttaagaaagcgccgcgaatgctcaggtctttagcggcgtttttggtgaagcgccgcaaaaaaacctaagcccaacgtaaaccgttttctgagctttcagggatttagcggcgtttttaagaaagcgccgctaatgctcaggTCTTTAGCGGCGTTTTTGGGAaagcgccgcaaaaaaacctaagccaaacga
>NC_026930.1|-|18277627-18277941|31-50
tcattgagattatgaggtcccatgtaagacCATGTCTGGGACATGGCGTTagcaccgagatgagaggtcccccgtaagaccatgtctgagacatggcatgggcaccgatataaaaactcccatgaaagaccatatctgggatatggcattggtagtacagaaaacatcccatgtaagactatgtttgggacatagctttggcatgtattatcagacaggagactcgagtatccttagtattccaagtgattcaacgagctagtaaatagaccatgttacatgaaagttcagataaaagcataataataaattcag
>NC_026930.1|-|191668-191860|31-54
tcatatagataattcaatttcagaccattgCCCTTTACTTTTGGACACTGATTTatcaattggctcaggcaactcctctaggttgggaggtcagtttcgatttgaaacggcttggttattagaagattcatgttttgagcaagttaaaactttgtgggattccaataaaaatgtgacaatacctgaaaggctt
>NC_026930.1|+|19381102-19381483|31-54
tgtttaagttgttctactgtaccaaggttaGTAAGGGTGGATTTGGATGGGCGAttgggtgcggtgcgtttagtttactttttgtctcacgctacagtatctaattttaccaccaccgttgtttttacactaaacgcagataaacacaccgcccatccaaactcaccctaaatagtaaatactacgcatctacagcatcatttacaataactaccagcacatggagggtccattccaccaaagtggcctcatacgggtttaataatatcaaagtggttgcagctaatttgatttacagtgatgtaagatactatgctgaagccaaacttgaatataaaacaaattaaagagagcaaaacacccaccttgacattcccagctt
>NC_026930.1|-|19469726-19470035|257-280
ataagacttagttttagcttgatttgaatgtattatattggtttgtgaaagtgctaaagtgttgatgtaggtggaatacaaattgggtgagaaataatgcttgaaaatgaccttattttgtccacacgggcagagacacgggcgtgtgtcttagtcatgtgtgacacacggcttagcacatgggcatgtgactttgccgtgtgtcccctgcatctttaaaatttcataacagaatgcttagaattgattacacggcCTGGCACACGGGCGTGTGGCTTGGccgtgtgacccccacctatttaataatgtt
>NC_026930.1|+|19570970-19571087|69-88
gtaagaccatgtctgggacatggcattgacatcattgagattatgagaggtctcatgtaaggccatgtCTGAGACATGGCGTTGGCACcgagatgagaggtcccatgtaagaccatgt
>NC_026930.1|+|19672469-19672599|31-54
attcaaaatagaatgctcaggatttttcacACAGCCTGGCACACGGGCGTGTGGcttggctgtgtaacccctacacttacacacggcctagcacacgggcgtgtgacccaagtcagagagttacatgagta
>NC_026930.1|+|19714698-19714842|31-54
tgtccaaaacatccgatggaaaattcttttTCCCAGTTGTAGTTGGTCATCCAGgccgtaataaagtcgtgtctataactcaataatagtctctggcatatactccatcattgcagctatccatccctgtagctcattgtacgac
>NC_026930.1|+|19903129-19903339|31-50
agtctcccaaagtcttgggaacctaaagtgACTCCAATAGAAGAATCAATctctcacttgatgagctcatcggttccttgctgaaatataaaatgaagatcaaccacaatgtacaagaaatcaaagaagctccaaagaaagtaggagttgccttcaaatcaacaacttgtgagaaggatgaaggctctagtaatgaggaggaggaggagga
>NC_026930.1|+|1997743-1998049|257-277
catctaatcactaacctttgatcgatccgcacacctatacggtccaccatgtggcactgcaagacaaagagattctccaagtcattctcttccttcttcctcgtctcgacgtccttcagcctcaccatttggctctccaccctacatcagtgaaccggaccacatcaccaccatcttctccactttgttgggggtaaaagtaccatggaggccattgtattatgagtcagattacattttgccccctctattgaaaAAAAGAGTAGAAATGGATGAAaattttaattgaaagaatcaggattaattt
>NC_026930.1|-|19989272-19989452|128-151
ggttcattttgaggctacacggcctgagacacgggcatgtgtctcagttgtgtgtagcacacggccgtgtgacatggcctcgtgtcccctacaggttcaaggcatgcaagttaggctgttacacggcCTGGCACACGGGCGTGTGGCTTGGccgtgtgacccaaatcagtgagttacacgg
>NC_026930.1|-|21621139-21621271|31-51
gcggcgctttttacagaaaagccgctatagACCATGATCTTTAGCGGCGCTtttcccacaatcaccgctatagaccatgacctttagcggtgcttttcccacaaacgccactatataccatgacttttaatgg
>NC_026930.1|+|21954577-21954966|337-360
aggttttggtagaattatgcatatatgtatttattcacttaggtaaattgggatacatggttgacatgtttgcatatattcatttgaggggcctaagggcatattggttgtatgtaatgaatttacatgtttaaagcttgattttggcttgttttgaatgcctattatgacttgtgtatatgcaaaatgttgagtgtaggtggcttgttaagtgtcctatttttgtccacactggaagagacacgggcgtgtgtctctgttgtgtatgacagacggccaagtgacacggccgtgtgtcccttgtatctttgaaagagtgcaagtcagtatgctcacACGGCCTGGCACACGGGCGTGTGGcttggccgtgtgacccaagtgagtaagtta
>NC_026930.1|-|22137847-22138171|31-51
aaaaaaaacgccgctaaagttagcgacgccTTCTTTAGCGGCGTTTTTCCTggcgcttctaaaagcgccgccaaaagtatttgcgatgctaaaaagcgccgctaaaggcttaaaaaagcgccgctaaaagcctgttttggtgtagtgtagtttagtagaagatgaattttcaaaataataactatttgcaaagccatgaaacttaaacattagagttttcaaaagcttctgcgatttaagataaacattttataacaatagcagataacaaggcacacgttttttactagatgtttgttaaacacttacaaaaaggtttttaaat
>NC_026930.1|-|22138015-22138170|31-51
aaaaaaacgccgctaaagttagcgacgcctTCTTTAGCGGCGTTTTTCCTGgcgcttctaaaagcgccgccaaaagtatttgcgatgctaaaaagcgccgctaaaggcttaaaaaagcgccgctaaaagcctgttttggtgtagtgtagtttagta
>NC_026930.1|+|22138019-22138195|128-147
aaactacactacaccaaaacaggcttttagcggcgcttttttaagcctttagcggcgctttttagcatcgcaaatacttttggcggcgcttttagaagcgccaggaaaaacgccgctaaagaaggcgTCGCTAACTTTAGCGGCGTTttttttattaaaaacgccgctaaagacgag
>NC_026930.1|-|22138070-22138221|31-51
ttgtggagaaagcgccgctaaaggtcctcgTCTTTAGCGGCGTTTTTAATAaaaaaaacgccgctaaagttagcgacgccttctttagcggcgtttttcctggcgcttctaaaagcgccgccaaaagtatttgcgatgctaaaaagcgccgc
>NC_026930.1|-|22138142-22138304|113-133
tggagaaagcgccgctaaagataggggtcttttgcggcgtttgtagagaaagcgcggctaaagcacagattctttagcggcatttgtggagaaagcgccgctaaaggtcctcGTCTTTAGCGGCGTTTTTAATaaaaaaaacgccgctaaagttagcgacgcc
>NC_026930.1|-|22351369-22351551|31-51
tttggcgtttatgctggaaaatgccgctatAGAACATGATCTTTAGCGGCActttccctacaaacgtcactatagaacatgatctttagcgacacttttattacaaacaccgctaaggaacatgatttttagcgacgttttttttacaaacgccgcaaaagagtcgagcatgttgtggtgttt
>NC_026930.1|+|22394356-22394561|31-51
tctgtcagcaacactagtttttaactgtagAAAACTGTAGAAATGGATGAAatttttaatagaaatgactaatttagtctttaatctaatgtatggagactaatttactcatttttttcaataaagggagcaaaatataatttaaatcctaatacaagagaaaccatagtacttttacctaacacaataagatagagcaaaacttc
>NC_026930.1|-|22402012-22402350|31-54
cgtgtgaggccattttgagtgttacacggcCTGGCACATGGGCATGTGGCTTGGccgtgtgacctaagttagagagttacacaggcacgaacacgggtgggacacggtcgtgtgtccctatttcgattgttacacggcctgagacacgggcgtgtgtctcaaccgtgtgagtcacacaacctagccacacggtcgtgcctgcagtttgaatttttctaactttctcctcaacgtttcaaaagtttcagatttactctcgaatcatttctaaagtgtttctaaagcctcgagggctcgaataagggacgaaatgaatgaatatgaattgattatgctatc
>NC_026930.1|+|22742661-22742927|31-54
ggatcgaaagttgacagcttgattgagagtAGAGGTGCTCATGGGTTGGGCGGCccggcccggcccgaaggcccgcccgaaatttgggagggttcgggtaaaaaaataagcccgaaatatgggttcgggcagaaaaagtggcccgtttagaaaacgggtcgggcctcgggcaaaattttttaggcctgggcccggcccggcccggcccggttataattaatatatatttttattattatttattacatttacaattttagattttag
>NC_026930.1|-|23355479-23355720|31-54
cgtgcgaggccatttcaaagggtacacggtCTGGCACATGGGCGTGTGGCTTGGccgtgtgaaccaagtcagagagttacacgagctgggacacggtcgtgtgtccctacttcgaatgcccacacagctagacacacaggcgtgtgacttggccatgtaagtcacacggcctgaccatacggccgtgtgaaccctacggctaaaaattttctaactttttcccaaaattttcaaatgctccc
>NC_026930.1|+|23385504-23385647|91-114
ttcattttaggtcctcacggcctgagacacgggcgtctatctcagccgtgtgtcccctgtaagttaaaagcatgcaagtcagacagttacACGGCCTGGCACACGGGCGTGTGGcttggccatgtgacccaagttagagagtta
>NC_026930.1|+|23553659-23554062|31-51
tcatttgcgttaaagaccgaattttcaaaaATCGAAAAGTACAGGGACTTAgaataatccaattggagaaaacaaactaaacctacaattgtataaaaagtagaggactaatagttgaatttaacgaaacaaatttctgctattgttagggatcaagattaaaatttcaaattttgaaaagtagactaaaattgatcaaataaaagctcagggactaaatccatagctttcacaaagtacaggcactaatagcagaatttaacctagagttaatgaattaattacttgaaacacaccttggaatgcatctccttaaaagctaccttggctgaagcatcagaagtgaatcgcacaaatccatatcctctcgatttcccactcacgtgatgagcgatgactcgaac
>NC_026930.1|+|23656490-23656618|80-99
tgagatcccatgtaagaccatgtctgggacatagcattggcattattgaggttatgagaggtcccacataagaccatttTTGGGACATGGCGTTAGCACtgagatgagaggttccccgtaagaccatgt
>NC_026930.1|+|23707299-23707513|162-185
cagtgtgataagagtgttgatgaatggctggctatggccagaaacaatgatcatatgctcgcccatgatcaagttcttggccctgatttgggtttctcgcctttggtttttgtcgaggtattattcctacactaataatcactcaattattaatattcaacTATAAAAAGTTATAAAATGATCATccaattattcaattttgtattcttttatca
>NC_026930.1|-|23820756-23821004|196-219
gataattatgctactcaagtatatatatcgttcaaattaggccattttacaaaaaaagccctttttaattaaaatttaccgaaatgggccacttttttaattatttaccggaatgggccattttccgtgaaatcgctgccacgtaagcgcgatgtcagggtacacgacagatcatcgcgtccacgtcacgtgaccTGCTGACGTGGAAGGAAATCGCGCccttaaggacgcgattccttccacatcagc
>NC_026930.1|+|24003379-24003740|312-332
ttttaatctaaatacaatttacctaaatgtatgaatgaaggctttagcaatgatcggttgtttaatgtcacaataatgatgtgcaagcgtacattgttgatgcaagtagtagacagatgtgagtccgtcggatatcgatcccatagggatggttgtcttttctctattaatgtcggtgcaataacttgatagaaacaagataaattgtgaggatagttttcggagcaacaatttgaaaataataaaataaaatatgataatgataaactgggatcccaacatgaatcttcaacagactactaaatgctcacAAGGTATAAAAGAATAGGTGAttttcgaggcagtaaatttaaatgtatata
>NC_026930.1|+|24088007-24088120|31-54
acaggcgtgtgaggccatttcgagagttacACGGCCTGGCACATGGGCGAGTGGcttggccatatgtcccaagtcagagagttacatgggcatggacacgagttgggacacaga
>NC_026930.1|+|24304941-24305070|31-51
cggcttttatggcaaaagcgctgctaaaggTCATGATCTTTAGCGGCATTTgtagtataagcgccgctaaaggccatgatctttagcggcgtttgtggcaaaagcgccgctaaaggtcatgatctttagc
>NC_026930.1|+|24305027-24305145|31-51
cggcgtttgtggcaaaagcgccgctaaaggTCATGATCTTTAGCGGTATTTgcggtagaagcgccgctaaagaccatgatctttagcggcgtttgtgtcagaagcactgctaaagacca
>NC_026930.1|-|24305129-24305489|312-331
gcggcgtttcaaataagaacaagagctctctgtttatttattattattttagttttaggattcgaattttgaattagaaattagagaatatgcattacttgatctctaaacttagcaacttttctcgtaccttaaatttggattttgttaagatgagatgatgcactatgaaattatgctaccacgttacaccaaaacaagcttttagcggcgtttttttaggcctttagcggagctttttagcgctgctaaaagtatttgcggcactttcactagcgccgcaaaaaatgccactattgacaacgtcgctaACTTTAGCGGCGTTAAAACGccgctaaagatcatggtctttagcagtgct
>NC_026930.1|-|24784474-24784656|31-51
gacgatgaagatcaggctatgctattattgTGCATTTTACCCCTTTCATACaagtctttcaaggagaccttgatttatggcagagataatctctcatttgaggatgtgaatggtcatctattgagcaaagaaaaactcgataatgagttttgtttggatagcaagtcagataggcaagcctca
>NC_026930.1|-|2488554-2488739|133-156
taactcgagactatataaatttaaaatatccaaaattttattcagctctatatacaacacaatttcaggaacggtagaaaaaaaagggaaaaaataattttttatgtaaaaaaataaaagaattaatattatGGTGGGTTTAGATGGGCGATTGGGtgcgatgcggtgcatttaatttactttttg
>NC_026930.1|+|25088896-25089094|31-51
tggcatttttggagaaagcgccgctaaaggTCTTGTTCTTTAGCGGCGTTTtgggggaaagtgccgctaaagctcttgttctttagcggcgtttgtggtaaaagcgccgctaaaggtcttggtctttagcggaatttgtggtaaaaacgccgctaaagctcttggtctttagctgctaaaggttctggtctttagctgc
>NC_026930.1|+|25088940-25089090|31-51
ggcgttttgggggaaagtgccgctaaagctCTTGTTCTTTAGCGGCGTTTGtggtaaaagcgccgctaaaggtcttggtctttagcggaatttgtggtaaaaacgccgctaaagctcttggtctttagctgctaaaggttctggtctttag
>NC_026930.1|+|25088941-25089174|29-49
gcgttttgggggaaagtgccgctaaagcTCTTGTTCTTTAGCGGCGTTTgtggtaaaagcgccgctaaaggtcttggtctttagcggaatttgtggtaaaaacgccgctaaagctcttggtctttagctgctaaaggttctggtctttagctgcgtttgtgggaaaagcgctgctaaatgtcttggtctttagcagcgttttttttctaaaaacgccgctaaagttagcgaggc
>NC_026930.1|+|25361982-25362416|385-405
aagcaaaggcaataagaaaatatgacaaactccagctacagcttcagaatatgatgaagatgtttcaatagtcgcagaatctgccaccttagacttttgttttcttattgtgagaatatcttaacaatataacttttgaatataatatattttgttgtttcatttattaatttagatcatatacatatttcttttgtgatagtatcgtttagatttgaattttttggttggatttgatgttataggaaattatgttaaaattttgggttctatatgaattaaaatggtttggtaaaatctgctaaagttagtggcgttttcccacaaatgcagctaaagaacataacctttagtggcgtttttactaaaaatgtcattaaagaaCATGATCTTTAGCGGCGCTTTtcccacaaacgccgctatagaacatgatct
>NC_026930.1|+|25516109-25516227|69-89
tatttaggatataatcaaatttccatagcaccaaaagatcaagagaagacaaatttcacatgtccataTGGTACTTTTTCATTCATACGgatgcagttcgagttatgcaatgccccatc
>NC_026930.1|-|25843124-25843315|31-54
acgtgtggggctatttccagagttacacggCCTGGCACATGGGCGTGTGACACGaccgtgtgaccctactcagtgagttacacggatgaggacacgggctgggacacaaccttgtgtccctagttcgattgttacaaggcctgagacacatgcgtgtgttttagccgtatgaggcacacggccgtgtgaccc
>NC_026930.1|-|25986264-25986482|169-189
ctgcaccaaaacaggtttttagcggcgtttttttaggcctttagcggcgctttttaacgccactaaagttttttgcggcgcttcctcaagcgccgcaaaaaaggccgctaacgaaaacgtcacaaacgtttgcagcgtttacaaacaaaaacaccgctaaagatcatgTTCTTTAGCGGCGTTTTTTACtaagcgccgctaaagaacatggtctttagt
>NC_026930.1|-|2629754-2629895|89-112
ttggtacttatagactttaaaatgcttaaaaagtctaaaaattaagcttttctacgtaaaagagaagcagggtgcgaaatcaacacatGCTGGCACATAGGCGTGTGGCCAAcccgtgtgtctcacacgagcatatgcctaa
>NC_026930.1|-|26325318-26325708|31-51
taagtataatgactaaatctcaaattttgtCAAAGTACAGGGACTAACAGCatattttaaccaaatataaatcctttatctttcattattcacacctatgataaccatataatattttgatcaaccataaaacagtcccagtgttgagaaaaatggaacacaaagagccagtgtgtactataattccagatttgcagtatcattccattaataaatttgaggacttcatttctatcctaccaggacatgattatatacttaccgtgcaaatcttgaagtgcgatggacttgtgacctggacgctgaggtcattagaattgttggaccaaataatgttccctttcacgaccagttttgaaggatcaacatagatcaattttggcttgtcggt
>NC_026930.1|+|26342569-26342719|41-64
tatttaccggaataggccattttccggtaaatcgcttccaCGTCACCGCGATGTCAGGGGACGTgccaggaaatcgcggctacatcagcgtgctttgctgacgtggcaacaaatcaccccctcgtggacgcgatttgttgccacgtcagca
>NC_026930.1|+|26743211-26743713|31-51
gcttgaatttgatagttaataaacgtaggtCATGATAAGGACTAAATTGTAaagctaattaagcttattagataactttgaaacattagggactaaattgaaaagctatcatgagattatgctatgaatagatattataaggtccctaatgaaagaatgtgaaatcaaattttactccgatgctaaatatcgaaaaatatgcatatctcgagtatagggactaaattgaataaaatgaaaaatatgtttggcttggtatttgaatgttaactagatgtaaattgatattgtttctattattaaattatcaaatgtagctaaagataatgtcgggccatcgtgtaacagcccgattctaggcctagtcggaatagtggtttcaggaccacaaatccgacgagggaaaatatggttattattatatttttatggtctacaatttcacggaaaatttttgtaaaaattttgttcgaaaatttcgacgtttgggcactcaatttagt
>NC_026930.1|-|26906091-26906488|348-368
agctagcatatggtggacttagttgagaattcctgctcctacaggaattgggatctcactggcatcccttacatacatgcactgcctgtcattcatctaaaagatgagttcccagatacttatgcacaaacttggtacaccaagcaaacccagcttcaaatttactccaactttataaggccagtaaggggccctaaacaatgggtctctttgtcaaacatgttgccaatattgcctcctacactaagaaggccacatggaagacctactaaggtgagaaggaaagaacctgatgaaccacaaacaacagaaaggttggccaagagaggggtggacatgaggtgcagTAAATGTAAAAGAATAGGCCAcaataaaaggagttgcaaagggaaagttgg
>NC_026930.1|+|27073255-27073521|214-237
tgggttgaaacaaatctggagatgtctggttggacgttggggaacggggtgtgttggtctactctttttagtttactagtatgacgcatatggaaaaataggaatctctttgtgtttcaaggtatatcttgaaattttatagacaccattaagatttcagtaagttgggtaaaacagtacaacacaatgcataattcaaaagtgtctagaagaGTCAGGGTGGGTTTGGATGGGCGAttgggtgcggtgcggtgcggtgcatttagc
>NC_026930.1|+|2716829-2716962|25-48
tataatgttaagaacgcttcaagcAAGATGCACTGTCAGCAAAATTACtgaaaaaagtggaacgaaggaaatgttcaagtgtacacaatcgcaacaagtaataaagtgacaagtaaatgccgagttatcgtaac
>NC_026930.1|-|27349010-27349134|31-51
ttgtgggaaaagcgccgctaaaggtcttggTCTTTAGCGGCGTTTGTGGGAaaagcgccgctaaaggtcctggtctttagcggcgtttgtaggaaaagcgccgctaaaggtcctggtctttaatg
>NC_026930.1|+|27439049-27439294|31-54
ctttagcggcgtttgtagtataaacgccgcTAAATATCATGGTCTTTAGCGGCGtttgtggcaaaagcgccgctaaaggccatgatctttagcgacacttgtggcaaaagcgccgctaaagaccatgatctttagcggcgctttttgcggcgctaatgaaagcgccgcaaatacttttagcggggctaaaaagcgccgctaaaggcctaaaaaacgccgctaaaagcctgttttggtgtagtgaca
>NC_026930.1|+|27439056-27439299|31-51
ggcgtttgtagtataaacgccgctaaatatCATGGTCTTTAGCGGCGTTTGtggcaaaagcgccgctaaaggccatgatctttagcgacacttgtggcaaaagcgccgctaaagaccatgatctttagcggcgctttttgcggcgctaatgaaagcgccgcaaatacttttagcggggctaaaaagcgccgctaaaggcctaaaaaacgccgctaaaagcctgttttggtgtagtgacataatt
>NC_026930.1|+|27617256-27617478|170-193
agtgtgcacaagttctaaaggttggttggcctttatacctttcacattaaaatacttcttagtcattttacctctcaagtaaaatttatattgtggaagactagtttcctcaagcatacttaagggaccatctttcacttgtctagtgattctttcttggttaatatgaCTAAGGGTGGGTTTGGATGGGCGAttaggtgcggtgtggtgcgtttagtttact
>NC_026930.1|+|27704252-27704445|145-164
aatgtcatgacgtttgggtagagaggtcctatgtaaggccatgtctgggacatggcgttggcaccgagatgagaggtcccatgtaaggccatgtctgggacatggcgttggcaccgagatgagaggtcccatgtaagaccatgtCTGAGACATGGCGTTGGCACcgagatgagaggtcccatgtaagatcatgt
>NC_026930.1|-|27745768-27745907|31-51
catgttctttagcggcatttgtaaaaaaacTTCTTTAGCGGCGTTTTTGTTttgtaaacgctgcaaacgtttgcgacgttttcgttagcggccttttttgcggcgcttgagaaagcgccgcaaatacctttagtggcgtt
>NC_026930.1|+|27794695-27795087|31-54
acacgggtgtggggttatttcgaagggtacAAGGTCTGGCACACGGGCGTGTGGcttggtagtgtgacccaagtcaatgagttacctgggcacggacacgggcttggacatggttgtgtgtccctacttcgaatgcacacaaggcctagccacacggttgtgtgacccttgcagtgttgaaaattttcattgttttctgaaaaattctttgagtttctaatttagtcccgacctgtttcaaacgcataatttgggcctcgagggctcgattaaagggaaaatatgtatgttttgaattggttttaatatgtttgttgatatgatttgaaaagttagaaatttatgtttgtttaatttgaaaactctggtaatgctctgtaaccctgttttggc
>NC_026930.1|-|27825773-27826207|31-54
tctgggaagcaggctccgaaactgacacgaGCTGGCACATGGGCATGTGGCCAGcccgtgtggaaatgcttgggccatgtggatcctggaggaagctctatttgtccaatttttggctcgtttttcactcccaaatgctctcctaagtatagaaacatgaatttaaaggattaggagcatcaaattcactaattttcataattaatcatccaaaaatgcattaagaatcgaattaaaatatgttacttttatagcttaacactatatcatgttgcatggtttgaatggaatgttttgtgatggaagtgttaatggtcataattttggcatgttttgttagaagttgaattatgtttgatgatagaaatgtgaacaaatgcgcatgtgtaggtaagctttgatattgcttgtgaggtgccttgaaatgtcatattg
>NC_026930.1|+|2830237-2830430|31-51
gtcaggggacgtgtcagaacatcgcgtccaCGTCAGCGCGCTTTGCTTACGtggacacaaatcgcgcctacgaggacgcgatttgctgacgtggatgaacagtttatgttttttaacttggaaaactttgaaaggccataacttttggctcggttgtcctattgagatgcttttttttttatttcgaataactt
>NC_026930.1|-|28566710-28566987|31-54
gtacgtgccaggaaatcacggccacgtcagCGCGCTTTGCTGACATGGCAAGATatagcgtcctctgaagcgcgatttgtgtccacgttagcaaagcgcgctgacgtggatacgatttcctggcacataccctgacattgcgctgacgtggacgcgatttcgccgtgtctcccacgttagggtttttagagaaaaaagtaaacaaataagggattagggttaagggtttcgtaaataattaattaaaatttattcaaaatttgattacgtttcgtgtt
>NC_026930.1|+|28637677-28637803|31-54
catggtacttttagtgaattgactcggtgaCTAAGGGTGGGTTTGGATGGGCGAttgggtgtggtgtggtgcgtttagcttactttttgtctcacgctacagtatcgctacaatatctaatctcacc
>NC_026930.1|-|28817975-28818164|31-54
aagttagtatacccttcaatttttacacggTCTGGCACATGGGCGTGTGAGGTCaattcgaaatgtacacgcctggcatacgagcgcacggtctggccgtgtgagccaagtcagtgagtttcacggggcaggacacgggctgggacacggccgtgtgtccacattttgaatgcccacacgacctaagaga
>NC_026930.1|-|28918779-28918926|98-118
gctgccattgaacacgtcgctaacttttgcggcgtttttggaaataaacgccactaaagaccatgacctttagcggcgcttctcccacaagcgccgcTAAAGACCATGATCTTTAGCGacgcttctcgcaaaaacgccgctaaaaaca
>NC_026930.1|-|28928525-28928885|312-331
atgtttcatgacatctttgaggaacttccactccacccgattgtaggcgttgctcatgtcaagtcacgaggcctttattcggaccatttttggaactttggaggtagtgcatcaattcgtgcacaatgaggatgttgtcatggatcattctacccagtacaaaggagctctaattctgactgatgcacatcggtaaaataccactacaccaaaacaggcttttagcggcgctttttaagaaagcaccgctaaaagtacttgcagcgttttgacaagcgccgcaaaaaacgccgctaatgacaacgtcgctaACTTTAGCGGCGTTTTTAGAaataaacgccgctaaagatcaggatcttta
>NC_026930.1|+|29025428-29025633|31-51
gcatttaaaactcatttggactactgtgtaGGACTATCGTTAGGGAGGTAAcaaaatttaacggtaaagtgaccactttgtaacaaaacgataacgtaagtgactaaaatgtaacatttcaaatataaatgactaaaatataatttgaggcaaacaaaagtgactatttttataatttacccaattctttaaataatgcataataa
>NC_026930.1|-|29296892-29297330|31-54
cttcagtggcttaatgaatgctcagaagttAAAGTTACAAAATAGTCATTGATCacttttaagcttggaaattacgaggatgaggtatggtgtgatgtggtcccaatgcatgcgacacacttgctccttggacgaccttggcaatttgatcgtgatgttacacaccaaggtaagcttaatcgatactcccttgtgtttaaaggtagaaaattcactttttctcctttaaatcccactgatgtatataaagatcaattgaagatgatgaaattttgtgagggagtaaggaggaaaggacaagtacaaaagacagagagaaaagaggctagtagtggaaaaagtcaaaatttaaaaagcccaaaggtgagtgaatccacaagtggtaaaataagagaaaaaaatctgttggcaacaaaaaaagatgtgaggaaagccctac
>NC_026930.1|-|29397433-29397631|31-54
tttgggaagcagggtgcgaaatcgacatgaGCTGGCATATGGGCGTGTGGCCAGgccatgtggatcctaaaaacatctctatttgtccggttttggctcgtttttcactgctttcactcccttatgctctcttaagtatagaaacatgaatttaaaggattaggagcatcaaattcacttattttcctaattaatcatc
>NC_026930.1|+|29527967-29528322|309-332
caggtttaatggttgtaattgaggttccttttgggcacattggttgtatgcttatgtaccttgattggataacttgttattgcatgatttgttgcactttgggtgcttgattatatgtggaaaattggtggtaggtggatgcatgtttgggtgagaaaaatagcttgaaagtggtctatttttcgtccacatgaacagagacacggacgtgtgtctcaactctgtgtgacacacggccaagcgacacggccgtgtgtcccctgtagctttcaaagggttgcaagtcacgctattacaaggtctagcacATGGCCTGGCACATGGGCGCATGAggctattttgaagggtacacagcc
>NC_026930.1|+|297941-298319|31-51
ttttaacagaaagaaccaatttactctttaATCTAATGTATAGGGACTACTttgcccatcttttgagtagagcgggcaaaatgcaatctaacccctagtacaggggcaaccatgatacttttacctaattctaattggtagcttaataaattatccaactgccaaacggactaggatcagaaaatggtaaattctccatttcacctttttacatttaattgcagggtggcaaagtatcaggaagcaaatccaggtgtatacactattgttaccttccctttcctttttgccgtcatgtttggtgattgggggcatggaatatgcttgttacttgcaacattattttttattatccgggaacagaaattgtcgagtcagg
>NC_026930.1|-|3017589-3017905|31-51
gtcgtttggagagttaatggactcctcaacAATGGAGGTATTGTGCCGGGGtatctatgctcagttttatcttccaattccgaggagtgctcatctaggttcacagaatttaaggagtgcctcgcctacaagaaaatgtgagcatttagtcttggtaggatttgaacctgtactcttatatgacattagtgattttgtctctcgtactccaaagagagtccaatgggttttacagagtttagggagcgatttggttggtagagatacgaccaataagctctcgagaaagatgttagtattgtatataatattaatta
>NC_026930.1|-|30783901-30784178|31-51
ctgtaggaaaagcgccgctacaggtcttagTCTTTAGCGGCGTTTGTGGGAaatgcgccgctaaaggtcttgttctttagcggcgtttgtttctaaaaacgcttctaaagttagcgacgctgtcattaacggcgttttttgcggcgcttctcgaagcgcctagcaccgctaaaggcctaaaaaatcgccgctagaagcctgttttggtgtagtgatcattgattacaaagggtggtagctatgtgctgaatccaccatgtatctattattattccgaa
>NC_026930.1|-|30784055-30784235|131-151
gtctttagcggcgtttgtgggaaaaacgtcgctataggtcatggtctttagcggcatctgtaggaaaagcgccgctacaggtcttagtctttagcggcgtttgtgggaaatgcgccgctaaaggtcttgtTCTTTAGCGGCGTTTGTTTCTaaaaacgcttctaaagttagcgacgctgtc
>NC_026930.1|-|30784055-30784297|193-213
agtgccgcaaaaggtttaatctatagcggcgtttgtgacaaaaagcgccactaaaggtcatggtctttagcggcgtttgtgggaaaaacgtcgctataggtcatggtctttagcggcatctgtaggaaaagcgccgctacaggtcttagtctttagcggcgtttgtgggaaatgcgccgctaaaggtcttgtTCTTTAGCGGCGTTTGTTTCTaaaaacgcttctaaagttagcgacgctgtc
>NC_026930.1|-|30784098-30784307|160-180
ttttgtgagaagtgccgcaaaaggtttaatctatagcggcgtttgtgacaaaaagcgccactaaaggtcatggtctttagcggcgtttgtgggaaaaacgtcgctataggtcatggtctttagcggcatctgtaggaaaagcgccgctacaggtcttagTCTTTAGCGGCGTTTGTGGGAaatgcgccgctaaaggtcttgttctttagc
>NC_026930.1|+|31149696-31149937|31-54
acggacatgtgaggttactttgaagggtacAGGGCCTGGCACACGGGCGTGTGGcttggtcgtgtgacccaagtctgtgagttacacgggctgagacacgactgtgtgttcttatttcgaatgcccacacgacctgagacacgagcgtgtctcttggccgtgtgacccttcaagtgctgaaaatttcattgttttctgaaaaatttgtatcacaaggaagaaaaaggcctagtggtttagtg
>NC_026930.1|+|31273497-31273629|80-103
cctagcacatgagcgtgtgtttcggccgtgtatcccccgaactttaaaatttcaaaacagaatgctcaaagtttctcacACTGCCTGGCACACGGGCGTGTGGcttggccgtgtgacccatgcacctatttaa
>NC_026930.1|+|3130174-3130501|31-54
ttattattatatgctttatacatttagtgaTTCTGGGTGGGTTTGGATGGGCGAttgggtgcggtgcggtgcgtttagcttattttttgtctcatgctacagtatcactacagtatctaatctcaccgccgccgctgtttttacactaaccacaggtaaacgcaccgcccatccaaactttttattaatgaaatctatttatactaaatgttttcgttttttttttaattttaaaacccaatccttattataataaaatttaattagcataaaaatatttatagcataaattataatataataaaaattaattttttaaatttgtttc
>NC_026930.1|-|31663029-31663165|31-51
gcggcgttttagaaaaaaacaccgctaaagACCCTGATCTTTAGCGGCGCAtcttgcacaaacgccgctaaagaccctaatctttagcggcgcttctctttcaaacgccgctaaagacccttatctttagcagcgct
>NC_026930.1|+|31706181-31706346|31-51
cggcgtttgtgataaaagcgccgctaaaggTCATAATCTTTAGCGGTGTTCgtgagaaaagcgccgctaaaggtcatgttctttagcagcgttcgtgggaaaagcaccgctaaaggtcatgttctttagcggcgttttcgaaaaagcgccgctaaagatcatattc
>NC_026930.1|-|31706189-31706375|31-51
cggcgtttatgtgaaaaaacgccactatagAATATGATCTTTAGCGGCGCTttttcgaaaacgccgctaaagaacatgacctttagcggtgcttttcccacgaacgctgctaaagaacatgacctttagcggcgcttttctcacgaacaccgctaaagattatgacctttagcggcgcttttatcac
>NC_026930.1|+|31706268-31706545|31-51
agcgttcgtgggaaaagcaccgctaaaggtCATGTTCTTTAGCGGCGTTTTcgaaaaagcgccgctaaagatcatattctatagtggcgttttttcacataaacgccgcaaaatttagcggcggtattaatagcggcattttttgtggcgcttataaaaacgccgcaaattgttataagcgccgctaaaggcctaaaaaaacgccgttaaaaacctgttttgctgtagtgatataaaaaaaccagatttatgaaggttttgggtgagttcttgaagtt
>NC_026930.1|-|31706295-31706502|158-178
tatatcactacagcaaaacaggtttttaacggcgtttttttaggcctttagcggcgcttataacaatttgcggcgtttttataagcgccacaaaaaatgccgctattaataccgccgctaaattttgcggcgtttatgtgaaaaaacgccactatagAATATGATCTTTAGCGGCGCTttttcgaaaacgccgctaaagaacatgacc
>NC_026930.1|+|32007229-32007493|31-51
ttaacgaaaactgttaaaatgactaacttgAGCGATGAAATGAAAGTAGAGagggaaaagtgataaaaaaatatagtaaaataactaaaatgagagttttactatagtacatgggctaaaaatgatattaagcctaaattattttatttgaaaatcaatgaaattaacttttctatgagctcttcgaagccatcttagtaagttgatcagcagcttggtttctctcccttgggatatgcttgatttcccattgttttatgattta
>NC_026930.1|+|32150069-32150312|31-54
ttttagcggcgctttttagcacaaatgctgCAATAGACCATGACCTTTAGCGAAgcttttcacacaaacgccgctatagaccatgacctttagcggcgcttttccaacaaacgccgctatagaccatgacctttagcggcacttttcacacaaacgccactatagaccatgacctttagcggcgctttcccacaaacgccgctatagaccatgacctttagcggcgcttttgtcacatgctcaa
>NC_026930.1|-|32156586-32156980|31-51
tttaatcacaaacgccgctaaaagtatggtTCTTTAGCGGCGTTTATGGAAaaacaccactaattttggcaaatttgtaacacccaattttcatccatatacaatccttcctgtaacataaaatccaaccaaaaacgaaaaatttaaatgatacttcaaattcaatgaaagatatatgatataaattataactgaattataattcaaaatattcttacaataatattaaaattaacaatgttaaaaatattcttacaataactaaagcacactaaaatgtttacacaatcacctccaaaaacacaaatccagaaacagcagtttttggcaatcactttttcaggagtaataccgaaaaaataaccccctagtttcaacaaaaatgacacattact
>NC_026930.1|-|32156711-32157058|31-51
gaggcgttttaccaacaaacgccgctaaagAACATGATCTTTAGCGGCGCCgctaaagagcatgatctttaacggcgctttaatcacaaacgccgctaaaagtatggttctttagcggcgtttatggaaaaacaccactaattttggcaaatttgtaacacccaattttcatccatatacaatccttcctgtaacataaaatccaaccaaaaacgaaaaatttaaatgatacttcaaattcaatgaaagatatatgatataaattataactgaattataattcaaaatattcttacaataatattaaaattaacaatgttaaaaatattcttacaataactaaagcac
>NC_026930.1|-|32159089-32159233|31-54
cgtgtgagtccatttcgagagttgcccagcCTGGCACATGGGCGTGTGGCTTGGcagtgtgacccaagtcagagatttacacgggcacagacatgggctaggacacgactgtgtgtccctacttcaaatgcccatacgacctgag
>NC_026930.1|-|32300639-32300820|31-54
catgtgaggccatttcaaaatttacacggcCTGGCACACGGGCGTGTGGCTTGGccgtgtgacccaagtcattgagttacatgggcatagacacggcctgggacacggccgtgtgtccctacttcaaatgaccacacagcttgaggtacaggcgtgtgtctcaatcgtgtgagtcacacggt
>NC_026930.1|+|32481224-32481486|213-233
ttattgatatttattatattatttgtttaatatattgatttattacttttggctggtttagatatgatttctttttatttatttttacaagagggctgaaaatataaaaaattttattttacaaatctgccaaatttagtggcgttttttaaaaaacgccactaaaggtgttggtctttagtggcgtttttggtcaaagcgccgctaaagatAAGGGTCTTTAGCGGCGTTTGtggaaaaagcgccactaaagatcatagtct
>NC_026930.1|+|32481337-32481614|228-248
ttattttacaaatctgccaaatttagtggcgttttttaaaaaacgccactaaaggtgttggtctttagtggcgtttttggtcaaagcgccgctaaagataagggtctttagcggcgtttgtggaaaaagcgccactaaagatcatagtctttagtggtgtttttgggagaagcgctgctaaagataagggtctttagcggcgtttgaaagagaagcgccgctaaagaTTAGGGTCTTTAGCGGCGTTTgtgcaagatgcgccgctaaagatcagggtc
>NC_026930.1|+|32481405-32481647|31-51
tggcgtttttggtcaaagcgccgctaaagaTAAGGGTCTTTAGCGGCGTTTgtggaaaaagcgccactaaagatcatagtctttagtggtgtttttgggagaagcgctgctaaagataagggtctttagcggcgtttgaaagagaagcgccgctaaagattagggtctttagcggcgtttgtgcaagatgcgccgctaaagatcagggtctttagcggtgtttttttctaaaacgccgctaaa
>NC_026930.1|+|32481413-32481654|189-212
ttggtcaaagcgccgctaaagataagggtctttagcggcgtttgtggaaaaagcgccactaaagatcatagtctttagtggtgtttttgggagaagcgctgctaaagataagggtctttagcggcgtttgaaagagaagcgccgctaaagattagggtctttagcggcgtttgtgcaagatgcgccgcTAAAGATCAGGGTCTTTAGCGGTGtttttttctaaaacgccgctaaagttagcg
>NC_026930.1|+|32481436-32481572|87-107
aagggtctttagcggcgtttgtggaaaaagcgccactaaagatcatagtctttagtggtgtttttgggagaagcgctgctaaagatAAGGGTCTTTAGCGGCGTTTGaaagagaagcgccgctaaagattagggtct
>NC_026930.1|+|32481452-32481615|114-134
gtttgtggaaaaagcgccactaaagatcatagtctttagtggtgtttttgggagaagcgctgctaaagataagggtctttagcggcgtttgaaagagaagcgccgctaaagatTAGGGTCTTTAGCGGCGTTTGtgcaagatgcgccgctaaagatcagggtct
>NC_026930.1|-|32481463-32481642|31-51
cggcgttttagaaaaaaacaccgctaaagaCCCTGATCTTTAGCGGCGCATcttgcacaaacgccgctaaagaccctaatctttagcggcgcttctctttcaaacgccgctaaagacccttatctttagcagcgcttctcccaaaaacaccactaaagactatgatctttagtggcgctt
>NC_026930.1|+|32481491-32481702|31-51
tggtgtttttgggagaagcgctgctaaagaTAAGGGTCTTTAGCGGCGTTTgaaagagaagcgccgctaaagattagggtctttagcggcgtttgtgcaagatgcgccgctaaagatcagggtctttagcggtgtttttttctaaaacgccgctaaagttagcggcgcattcattagcggcgtctgttgcggcgcttttaaaagcgccgcta
>NC_026930.1|+|3280871-3281262|339-362
aaaccttaagggaattctgttgaatcctttattgttgtgagttaagctgacttgggcattttactgttgaatcctttattactgcaagttaggctaacacaagggaacaatgggaatatcaaataattaaagggtaaactaccaaaatagtcacttttgtttgccttaggttacattttagtcacttatatttgaaatgttacgttttagtcacttacgttatcgtgttgtaacattttagtcactgatagacctgtccatgggccgggcggcccggcccgacccgatggcccgcccgaaatatgggagggtttgggtaaaaatataggcccgaaataTGGGCTTGGGCAAAATTTTGGGCCcgtttaaaaaatgggcagggcctcgggcaa
>NC_026930.1|-|32902397-32902659|213-233
aaatgacatcacatccttttggcaattagaggatgaaacactatatgaagcttgggaacgatttaaatacttaatttggaaatgctcaatgcatggatttcaacactagactctgatggaaatattctataatgggctgaatgcatatacaaggatggtagttgatgcgtccgccaatggccatttgtttgattaaacttgtaatgaagcatATGAGATTTTGGAAGAATTTCtaaaagtgattatcaatatccgaaaatgag
>NC_026930.1|-|32957989-32958229|191-211
gcaattagaggatgaaacactatatgaagcttgtgaacgatttaaagacttaatttggaaatgctcaatgcatggatttcaacactggactctgatggaaatattctataatgggatgaatgcatatacaaggatggtagttgatgcgtctgccaatggccatttgtttgataaaacttgtaatgaagcaTATTAGATTTTGGAAGAATTTttaaatgtgattatcaatatccgacaacga
>NC_026930.1|+|3302321-3302580|219-239
aaaggttatgtttttagtggcgtttttgctagaagcgctgctaaagatcatggtctatagcggcgtttgtgggaaaagcgtcgctaaaggtcgtggtctatagcggcgtttgtaaaaaagcgctgctaaaggtcatggtctttaacggtgtttgtggaaaagtgccgctaaaggtcgtggtctttagtggcgtttgtgagaaaagcgccgctaaaggtCTTGGTCTTTAGCGGCGTTTGtgggaaaagcgccgctgaaag
>NC_026930.1|-|33028371-33028548|31-51
ctttgtttgataaaacttgtaatgaagcatATGAGATTTTGGAAGAATTTCcaaaagtgattgtcaatatccgacaacgagagttgaggcgggtaagagagcttttggtaccatagagcttgaagtaatcacttcattgacagctcaggtatcttctctaaataatatgattaaaaca
>NC_026930.1|+|33146616-33146749|87-110
tgtgtgatacatggccatatgacatagcaatgtgttccctataggtttcaaagggttacaagttaggctgttacacgtcctagcacACAGCCTGGCACATGGGCGTGTGAgtccatttcgagagttacacgacc
>NC_026930.1|+|33679278-33679436|31-50
gaactcaaaccgttatcagtatatttaaggATTCCAATAGAAGAAAAGGCaaactcaaacggaaaagctcaaaaatgcctcaatcccccaatagtggaggaatccaggaaattctttaaggacaatgagaaaaggttgagatctttctacgagaacttt
>NC_026930.1|+|33850748-33851007|219-239
ttatcatagaaataaatattatttgaaaaaaaattatttttttaaaagatatatttttagcggcgtttgtgttaaaagcgccgctaaagctcaatatctttagcggtgttcgtgggaaaagcgccgctaaaggtcttggtctttagcggcgtttgtggggaagcgccgctaaaggtcttggtctttagtggcgtttgtggggaagcgccgctaaaggtCATGGTCTTTAGCGGCGTTTGtgggaaaagcgccgctaaagg
>NC_026930.1|+|33850766-33850931|116-136
ttatttgaaaaaaaattatttttttaaaagatatatttttagcggcgtttgtgttaaaagcgccgctaaagctcaatatctttagcggtgttcgtgggaaaagcgccgctaaaggTCTTGGTCTTTAGCGGCGTTTgtggggaagcgccgctaaaggtcttggtct
>NC_026930.1|-|33851002-33851435|385-404
tgctgcaacttaaagatgaatttgatgcgatctgctctactgtaatttcagagagataagatccatcattctaatccactccgctacaactttagggagatgtgatttgtttaattagtctgctccattgcaacttcagagagataagactagatgcgttctgctttctgcaacttcagagagataagatccaaggttttaatccgcttcactgcaacttcagagagataggattatcggctttaatctgctccactcactacaccaaaacaggcttttagcggcgcttttttaggcctttagcggcgttttttagcgccactaaaagtatttgcggcgctttgagaagcgccgctaaaaacgccgctaatgacagcgtcgctaACTTTAGCGGCGTTTTTATAaataaacgccgctaaagactaagaccttta
>NC_026930.1|-|33879932-33880103|31-53
ggacgcgatgttctgtcacgtaccctgacaTCGCGCTGACGTGGACACGATTTcggaaaaaatggctcattccggtaaataattaaaaaatcggcccatttcggtaattttttaaaaaaaatggctttttttggtaaattagcctgatttttgatggaattaatgagttaat
>NC_026930.1|-|34063086-34063360|222-245
ttttatttcaaatttatccatttttaaaaaatattcaattaaaaataaattaaatagtaaatagcagataaaatgtttttgcggcgctttttcaaaaacgccgctaaagatctgtgcattaactgcgctttctcaaaaacgccgctaaagatctgagcattagcagcgctttctcaaaaacgctgctaaagatctgagcattaacgtcgctttctcaaaaaCGCCGCTAAAGATCTGAGCATTAGcgtcgctttctcaaaaacgccgctaaagat
>NC_026930.1|+|3443520-3443923|354-374
aacttaacacataggtaattaaagaaaatactaatatatatatttatatttatatataaggtaaaataatataaagctaaaaagtgagataatgaagtacaatgtttctaaccttatgcaatatttgaactcgctatagtaacactatcctatggtgtacttggctcattattagagttctcacaattatgaacctctattgatgtttcaagaggaagttgatggaatggcttaggaggcatctcaaagagttcaacatcagattcaagtatcttcaagattttattcattgaagggcgatcagaaggtagtaattgtatacaccaaaaagcaattattatcatctttttcacCATTACTTTTTCATTGTCAGAaatatctccgaactccaagtcctctccttg
>NC_026930.1|-|34460778-34461066|239-259
ccaaaaatgccgctaaagaacatgacctttagcggcgctttacccacaaacaccgctaaagaacatgacctttagcggcgctttacaaaaatcgccgctaaataacatgatctttagcggcgctttacacacaaacgccgctaaagaacatgatctttagcggcactttaccaaaaaacgcccttaaagaacatgatatttagcggcgcttttatcacaaacgccgctaaaagtacggTTCTTTAGCGGCGTTTATAAAaaaacgccactaattttggcaaatttgtaa
>NC_026930.1|-|34460793-34460993|31-51
agcggcgctttacaaaaatcgccgctaaatAACATGATCTTTAGCGGCGCTttacacacaaacgccgctaaagaacatgatctttagcggcactttaccaaaaaacgcccttaaagaacatgatatttagcggcgcttttatcacaaacgccgctaaaagtacggttctttagcggcgtttataaaaaaacgccactaatt
>NC_026930.1|+|34460819-34460965|97-117
cgctaaagaaccgtacttttagcggcgtttgtgataaaagcgccgctaaatatcatgttctttaagggcgttttttggtaaagtgccgctaaagatCATGTTCTTTAGCGGCGTTTGtgtgtaaagcgccgctaaagatcatgttat
>NC_026930.1|+|34460969-34461209|31-51
gcggcgatttttgtaaagcgccgctaaaggTCATGTTCTTTAGCGGTGTTTgtgggtaaagcgccgctaaaggtcatgttctttagcggcatttttgggtaaagcgccactaaagaacatgatctttagcggcgttttttcacataaatgccgcaaaagttagcgacactgccaatagcggcattttttgcggcgctagtgaaagcgccgcaaatacttttagcagcgctaaaaagcaccg
>NC_026930.1|-|34505581-34505735|31-54
tgtttgtcaaatcacctcaaaaatggaaggAAAAATTAACATTTGTTAACTTTGctaatgtggcacacacgtggattgctatacgaatgccacattagcaattaatattttttttaagatttaaaaaaataaaaaaaattataattttttaaaat
>NC_026930.1|+|34767217-34767521|31-54
acaggcatgtaaggccatttcgaaggttacACGGCCTGGCACATGGACGTGTGGcttagcagtgtgacccaagtcaaagatttacataggcacagacacgggttgggacacggttgtgtgtccctatttcaattgttacacggcctgagacacgggcgtgtgtctcagctgtatgagtcacatggcctggccacacggtcgtgtgacttttgcagtccaatttttttgactttttcttaaattttccatatgtttccaatttagtcccgaattatttctaaagtatttttaaggcatcgagggct
>NC_026930.1|+|34903253-34903507|205-225
gacctttagtggcagtttttggaaaagtaccactaaaagtcatcttctttagcagcgtttgtggggaaagcgccgctaaaggtcatgttctttagtggcgtttgtgggaaaagtggccaccttgcatgcctcccttggtcgaggaaagcgccgctaaaggtcatgttttatagtggcgtttatggggaaagcaccgttaaaggtCATGTTCTTTAGCGGCGTTTGtgggaaaagcgccactaaaggtcatgttct
>NC_026930.1|-|35564013-35564359|31-50
attgaggttatgagaggtcccatgtaagacCATGTCTGGGACATGGCGTTagcactgagatgagaggtcccccgtaagaccatgtctgggacatggcatgggcaccgatatgagaactcccatgtaagaccatatctggggtatggtattggtagtacaagaaacatcccatgtaagaccatatctgggacatggctttggcatgttattatcaaataggagacccgagtatccttagtattccaagtggttcaacgggccagtaaatggactatgttatatgaaagtttaggtaaaagcataataaatatattcaggtgagttataagggttaagaatatctcagt
>NC_026930.1|+|35594562-35594696|31-51
gcggcgtttttgctagaagcaccgctaaatGTTTGTTCTTTAGCGGCGTTTgtgataaaagcgccgctaaaggttatgttctttagtggcgtttgtgacaaaagcgccgctaaaggtcatgatctttagcggtgt
>NC_026930.1|+|35594563-35594756|31-51
cggcgtttttgctagaagcaccgctaaatgTTTGTTCTTTAGCGGCGTTTGtgataaaagcgccgctaaaggttatgttctttagtggcgtttgtgacaaaagcgccgctaaaggtcatgatctttagcggtgtttgtgatcaaagtgccactaaaagtcatgatctttagcggcgttttttcacataaacgcc
>NC_026930.1|+|35804977-35805332|309-332
attttggaggcttgatttgagtgcatttgagttgcttgagtgtgcataatttgggtgaaagaaatcacttgaaggtggcttatttcttgtccacatggcctaagacacgaacgcgtgtctcagccgtgtgtgacacacagccatgtgtcccctatagcttacaaatggccacaagtcaggttgttacacgacctagcacacaacctggcacatgggcatgtgaggccatctcgaagggtacacgggctagcacattggcgtgtggcttggccgtgtgacccaagttagagaattacacgggcaaggacACGAGCTGGCACATGGGTGTGTGAgtcacacggtctggccacacaatc
>NC_026930.1|+|35852904-35853124|169-191
aaataatatgggtattttaccaataaaagcccttttttttcaaaatttaccgaaatgggccaactatttaattatttaccggaatggtccattttccgcgaaatcgcgtccacgtcagcgcgatgtcagggtatgcgccaggaaatcgcgtccacatcagcgtgacttGCTGACGTGGACGGAAATCACGCcctataggacacgatttgctgacgtggcat
>NC_026930.1|-|36070715-36071002|235-258
tcaatcaaagacaatgttcgaggatgaatcttttcgaagaaaggaggaattgagtaaaatttattaaatatcattcacgaaagctgtaaatttttgagcttgggaaatcagcagacttgcgacgaatttttggatgggatctaggcatttttgagttgagatgtctacatggtgtaaaaagatctatctcttatctaggcactttgtatcactcgattttgagttcgggagctaAATTTATGACTGTTTTAATAAAGActacacgagcagaatttctgaacgtgatta
>NC_026930.1|+|36105542-36105896|31-54
aatgggcccttttcccctaaatcgcgtccaCGTCAGCGCGATGTCAGGGGATGTgtcagcaaatcgcatccatgtcagcgcggtttgctgccgtggcagcaaatcgcatccacgtaagtgtgatttgtgtccacgtcagtaaagcacgctgacgtggatgtgatttgctgacgtatagcgcgctcctggggacgcgatttgccccgcgagtgaacagtgcaacggtcattttttgaccgttgcccccccgacggtccaaaaaaatatataaatacccccaccccttttttttcacaaactaatcctctctcaaatttcctctcaatttcctctaaatttcctctcaaattccttc
>NC_026930.1|-|36160835-36160984|31-54
gaatggtccatttttcggcaaatcgcgtccACGTCAGCGCGATGTCAAGGGATGcgccagtaagtcgtggccacgtctgcgcgctttgctgacgtggcaacaaatcgcgccctctaggacgcaatttgctgccacatcagcaaagcgcgc
>NC_026930.1|+|3643393-3643558|106-126
aaatttattttacaaatctgctaaatttagtggcgttttttaaaaaaaacgccactaaaggtgttggcctttagtggcgtttttggtcaaagcgccgctaaagatAAGGGTCTTTAGCGGCGTTTGtagaaaaagcgccactaaagatcatggtctttagcggcgt
>NC_026930.1|+|3643450-3643591|92-112
aaggtgttggcctttagtggcgtttttggtcaaagcgccgctaaagataagggtctttagcggcgtttgtagaaaaagcgccactaaagatCATGGTCTTTAGCGGCGTTTGtggggaaagcgccgctaaagattaggttct
>NC_026930.1|-|36586189-36586435|31-54
ttaaaggttgcatttcgagagttacaaggcCTGGCACACGGGCGTGTGGCTTGGctgtgtcacccaactgaaagagttacacgggctgggacacggccgtgtgtccctacttcgaatgtctacacaaccatgtgacccctgcaaagtaacagcgcgattttaagcctagtcgaaatagtggtttcgggagcacaaatctggtgaggaaaaatttatttcttattatatttttatgatctacaatttc
>NC_026930.1|+|36709881-36710030|97-120
acgggcgtgtggcttggccatgcggcacaagtcagtataccttccagttttcacacggcctggcacacggacgtgtaaggccatttcaaagggtacACGGCCTGGCACACGGGCGTGTGGtctagtcatgtgacccaagttatgagttac
>NC_026930.1|-|37055767-37056113|31-54
cattgtccgattgtaaggtactagtttaagGGTGGGTTTGGATGGGCGATTGGGtgcggtgcggtgtgtttagtttactttttgtctcacgctacagtatcgctacagtgcctaatctcaccgccaccgctgtttttacactaaccgcaggtaaatacaccgcccatccaaactcaccctaagttttctcccatggtgtagcctacctgttctttttcaatttcttcgtcatggttttctgttgtctgagattcggtcaaaaggaggttaaaaagaaaagttgctcttgtattatataatgtcttgcatcattggtttttctactagcttctatctgtagataatgt
>NC_026930.1|-|37065720-37066130|31-51
ttttttttctaagcgctgctaaagaacatgTTCTTTAGCGGCGTTTTTATAcaaaaacgccactatttttgggatttttttatattaaatttttcattttttcagccctcctgtagcaacaaatcaaaagcaaccagaactaaaccagccaaaagcaataaatttatataatatttcaaatcaaacgaataaaataatattaatatcaataaataaaagtgaattcatattatttttgcaaaaatgttaaatgttaaaatgataaaaatatttatgcaatacactatgacggcggaagttgcgactgaaacatcttcatcatagtctgaagctgctgctagagttcgtcgtactttttgctctgctctgcttctctcgctgcagcctctgcttcccttgctgcagccgctg
>NC_026930.1|+|37262359-37262678|31-54
ggtttttaaaggttgtattttgagagttacACGGCCTGGCACACGGGCGTGTGGcttggtcttgtgaaccaagttagagagtcacacgggcatggacacaggctgggacatgatcgtgtgtccctacttcaaatgctcacacggcctaagacacgggagtgtgtctcaaccatgtgagtcacacggcctggccccaaggctgtgtgacccctgtagtgtaaatttttccatcttttttcatgaagttttaaatgttttcgatttagttccaaatcatttctaaagtgtttataaggcctcaaaggctcgaataagggatg
>NC_026930.1|-|37449591-37449755|31-54
ggacgtgtcagcaaatcgcgtccacgtcagCGCGCTTTGCTGATGTGGCAACAAatcgcgcttacgtggacgcaatttgctgacacgtcccctgacttcgcgttgacgtgaacgcgatttaggagaaagggcccattccggtaaataataaaatactgggcccat
>NC_026930.1|+|37547434-37547784|31-54
taaccttagaaaagacacccattagagattAAAACTCATAACACATTTAGAGAAttttgtgtttacattttgagggttctttgtttttgggttttcgaggtttagtttttatctccatcttttgtactcttcgttcttttaccattataataaaattatctttgcatgtaattttttatcctcttttgaaggatttttccatgttaaatttgtgtattcaatttctcaatttcttctgttattttcacttgttcgttacttaatcgagtcaatcaccaacaagtgagatcagagctaattcaatttttgtagaccaacccatgcagatatggcagcaacaaggtttgaaat
>NC_026930.1|+|37576619-37576781|31-54
tgcaagttagtgagttacacgacctagcagACGACCTGGCACACGGGCGTGTGGggcaattttaagggttacacggcttggcacaagggcgtgtgacacgggcgtgttaccctacttagagagttacacgaatgaggacacatgtaacaccccaaacccggcc
>NC_026930.1|+|37638202-37638388|31-50
aatgaagcaacgaacttcaatctgggaaaaGATGGTGAACTTCGATTTATgggaagaatgtatatgccagcaggaagcgatttgaggcaagaattgttaaatgaggctcaccaagggcctttattgcttcatctaggaagctttaagatgtattgtgatttaagaaatttgtattggtggcctagaa
>NC_026930.1|+|37664182-37664582|31-54
atttcaaagggttacaagttagatagttacACAACCTGGCACACGGGCGTGTGGcttggtcgtgtgacccaagtcagagagttacacgggcatgggcacgggctgggacacagctgtgagtccctatttcgaatgttacatgacctgagacacgggagtgtgtctcagccgtgtgaggcacatgaccgtcttagtatgacttattctaactttttccttaaggtttcatatgttcccgatttagtcccgaatagtttttaaagtatttctaaggcctcgagggatcgaataagggacgatatgcatgtgtttgcataaattatgctacgatttatctaatgtttgagaattattgttttaagttatgattttttggaaatgctccctaaccctatttcagt
>NC_026930.1|+|37716644-37716955|31-52
tttccccagttgattatcatgtaagtccatCAACCAAAACCTCCAATTCTCTcctcccataccttctaccctctgcactagcttccctacaccttaccataaagtaaaatatcaaccaagccaccatgaaatacagctccaaagcagcctcaataacagtagcgaaaaaatgttccccacctatataagtcaaaacccacatgacaatagcttcatagcacttgatctgtatcgcttggttcaagagtgttgacatcaaataacaaccttcttcaataatttccctcccggttcttctcgaatccacaatgg
>NC_026930.1|-|379604-379793|140-160
tagattgggtatgaaatatataaactttaacatctttgatataacatcaaatgttgatattgaataactaaactatataatatgcatatatatgtttgtatatggattaataggctaggcccctatgtgcaagagctatAGAGGATGGGAAATTTGGTCAattggtggatccacgcctaggaaacaattt
>NC_026930.1|-|39017324-39017485|109-132
tattgatagtaggagttgttcgaatgtagttagcagctatttggtggattccttaaagttaccttgtatcgagcacaccttcagtggcttaatgaatggtcagaagttAAAGTTACAAAATAGTCATTGATCacttttaagcttgagaattacgaggatgag
>NC_026930.1|-|39112086-39112327|189-212
tggttggtatttgagtttcttaaggtccaagcaaacttgaaatggtaaaattgttttctaaagtttattttgggtccacacggcctgagacatgggcgcgtgtcccaaccgtgtgtgacacatgaccatgcgacacagccatttgtcccctgtaggttaaaggcatgcaagtcaggcagttacacgacCTGGCACACGGGCGTGTGGCTTGGccatgtgacccaagtcagtgagttacatgg
>NC_026930.1|-|39634272-39634475|31-54
cgtgtgaggccatctcgagagttacatgtcCTGGCACATGGGCGTGTGGCTTGGtcgtgtgaaccaagtcaaagagttacatgggcatggacacaggctgggacacagccatgtgtccctacttcgaatgtccacatggcctgagacacgggcgtgacccactcctgtgtgacccctacactgattagtagacccaaagctaaa
>NC_026930.1|-|39975398-39975630|180-203
gtgatagaaattgcttgattttggacattttcatgtccacacgggcatgtgtctcagccgtgtatgacacatggtcgtgtaccccttgtaggttttaaatattacaagtcaggcatttacacggtgtagcacatggccgagcacacatgcatgtgaggccatttcgagaatttcacggcCTGGCACACGGGCGTGTGGCTTGGccgtgtgacccaactcataaagttacacgg
>NC_026930.1|+|40318643-40318879|186-209
gtggttgtagctgtgtaccaaattgggtgagaaatatgtcttgtaaaatggcttattttcatccacacgggcagagacacgggcgtgtgtctcagccgtgtgtgacacacggccagatgacacggctatgtgtcccctatagctttttaaaaggttgcaagtcagactgttacacgaactagcacACAACCTGGCACACGGGCGTGTGGagttaattcgaagggtacacgacctagc
>NC_026930.1|+|40676520-40676738|166-189
tattttgaggatatgttgtaaataattataaaagcacattaataatttgaaagttttaattcggatgaaattttttaactcggtttaatacgtatgcaaatgtatgtcttctagtaatggctcgtaccctattccggcgtcgaatacgggtaaggggtgttacaaTGTGACATCGCCAAATTCGGTCATaatgtttagaccgggtttggggtgttacaa
>NC_026930.1|-|40722716-40722953|31-50
tatgagaggtcccatgtaagacaatgtccgAGACATGGCGTTGGCACCGAgatgagaggtcccccgtaagaccatgtctgggacatggaatggacaccgatatgagaactcccatttaagaccatatctgggatatgtcattagtagtacaagaaacatctcatgtaagaccatgtctgggacatggctttggcatgttattatcagaaaagagacccaagtatccttatttttccaa
>NC_026930.1|+|40770365-40770756|339-362
ctcaaacaaaacagttgataaatggtaaatgtgcacatgtttaggttgatttgatgatgatgtttgaggtgctttttggcatattggttgtatggataaatgacctattgaattggtcttattatgcatattttaggtatgtttgaaagcttgattgtatgtgcaactgtcttgtaggtgtgagcttgaaatgggtgaaaggaatggcttgaaattagcctatttcttgtccatgcggcataagacacggacgtgtgtctcagctgtgtgtgacacacgaccatgcgacacggtcatgtgtctcctataggttttattgattgcatttcgaaagttacACGGCCTGGCACACGGGCGTGTGGcttggacgggtgacctaagttagagagtta
>NC_026930.1|-|40807211-40807393|31-50
gcactgagatgagaggtcccatgtaagaccATGTATGGGACATGGCGTTCgcatcgagatgagaggtcccatgtaagaccatgtctgggacatggcgttggcgccgagatgagaggtcctatgtaagaccatgtctgggacatggcgttggcaccgagatgagaggtcccccgtaagaccttg
>NC_026930.1|+|40828210-40828373|111-134
tgtccacacggcctaagacacgagcgtgtgtctcaatcgtgtgtgacacagccgtgtgacacggcctgtgtcccctgtagatattttaaaggttgcattccgacagttacACGGCCTGGCACACGGGCGTGTGGcttagccatgttaaccaagttagagagtta
>NC_026930.1|+|4114237-4114470|31-54
atttggactgtcacgtaggacatccaagttGACAATTAAAACTCATTTGGACTGccacgtaggaccgccgttagggaggtaacagagcttaacgatagagtgatcacttcgtaacaaaacgataacgtaagtgactaaaatgtaatatttcaaacataagtgactaaaatgtaatctgagacaaacaaaagtgactatttttgtagtttacccttcaaattaagttggtgctca
>NC_026930.1|-|41321047-41321526|31-54
tcattttccctgaaaacgcgtccccgtcaaCGCGATGTCAGGGGACGTGTCAACaaaacgcgtccctaggggcgcgctttgcttacgtggacacaaagcgcgcttacgaggacgcgcttttctgccatgtaggcaaagcgcgcccccagggacgggttttgttgccacgtagcgcgcccctggggacgcgtttttgttgtttctccaccgttaggttttgagtttttagggttagggtttaaggtttaagggttttaaggttttagagaaaaaattaaacaaataagggattagggtttagggtttatggtttaggatgctttatcagaagaatttctgaaatcgcacccacgtggacgcgtttttgctacagttggtcctgaaaaaataatttcgagttgacgtttttgagaaaatagtataaaaaaaacgcttcaagcaggatgctttatcagaagaatttctaaaatcccgcccacg
>NC_026930.1|-|41367755-41367898|91-114
cagcgcaatgtcaggggatgtgtcagcaaatcgcgtccacgtcagcgcgattacttacgtggcaacaaatcgcgtccacgtaagcgcgatTTGCTGACGTGGAAGCAAATCGCGcttacgtggacacgatttgcgccgtatgtg
>NC_026930.1|-|41370174-41370574|31-54
gatttgaattttttgagaggaaaaggttgaAAATTAAGAGAAAAAATCTGATTTgccatactcctattggaaagggatagagatgacgtggaatcatagttttatacaattttttttctcatatattgttagtatgaacttttagtaagaaatatctcaaacacataaatggaacacgaacaataacttgaacagcaaaacgaatcaatagcacaaggctccaaagcgtgtctcaaggcactatcttcaaggttctatttgccccccacctatacttggtgtgtaaatgagtttcaagcaaatgaacatcgagaatataatgaggccaagtgactatttgcgttttacacaaacaaaaatagtccattgcgtaccgagcaaaatataacaagaaaattaat
>NC_026930.1|-|41463573-41463761|139-159
ccctatcttcatgctctctattcttgctactttctctatcatcccgttcccttcctctgtctctgcttctttctcttccatccctgtcaatcacacctgccagatacaatgttttataaaattaaaaaaaaaaaaaacTGTTGATGTGCCTTGGCTCTGctgagaccctgcaggttcacaggccaagtg
>NC_026930.1|-|416988-417379|339-362
aagagaaccgtgacagccgaagaaagagaaagggcaatgaatgcagccaaagcatttgaaccgagtaaccctttctgcagagtcgtcttgcgaccatcgtatctataccggggatgtatcatggtgaggcattgaatataattgataaaagtatcatggaagtccttatattagaagtcagatcgcatgttgtttctttgattcagaaaatggagaaattagtctttttttacattagattaaagagcaaagttaagtctttttttatttaaaatctcattatgacgtacaaggattgtttttaacagtaaaaatggataaagtttttaatagaatgaTCAGTTTGCTTTTTGATCTAATATatagagataaattttccccttttttagtag
>NC_026930.1|+|417095-417532|31-54
tcataatgagattttaaataaaaaaagactTAACTTTGCTCTTTAATCTAATGTaaaaaaagactaatttctccattttctgaatcaaagaaacaacatgcgatctgacttctaatataaggacttccatgatacttttatcaattatattcaatgcctcaccatgatacatccccggtatagatacgatggtcgcaagacgactctgcagaaagggttactcggttcaaatgctttggctgcattcattgccctttctctttcttcggctgtcacggttctctttcgagctgaagcgctttcgtaaaacctataccgcatttccgaatcgtcttcatgtccaacagacaaatcctgatcatctgcatttcaccaaacaaccggtgagaaaaatcccgaatcccttccatactgcaaaaacttaagaacacttactag
>NC_026930.1|-|41850278-41850410|25-47
tgcccttaatgtatgttgccaattTGTATGAAACTTTAGTTAATGAAgtaaacttgaggattgcttccttgaatggcattcgtgataagaccattggggtagcgcttgaagctgctggcggattgtacagaag
>NC_026930.1|+|42347856-42347996|31-54
aattggccattttccccgaaatcgcgtccaCGTCAGTGCGATGTCAGGGGATGTgtcagcaaatcgcgtccacgccagcgcgattacttacgtggcaacaaatcgcatccacgtaagcgcgatttgctgacatggaagcaa
>NC_026930.1|-|42405443-42405575|83-103
agggactgtccgaaccagtatgtgttttctgccattcaagaggatgataagccagaaaaagcaccaatgaggcttggtttgaTTGTGTGTGAGATTGAAGCTAagaagggaaaatagagtgagaagaagttag
>NC_026930.1|-|42516393-42516580|31-51
atgccagtaaactcaagaaatgcaaaaggaGAGAAGATAGAGAGCAACGCActttctcaagccaaagaggctctcttagaaatgatgggtcatgtcatgggacaatggttcgaccaatatatgggcgctacaccattttgtacacatcgacgacgtgataaaatagtgaggtcagaagaaatagtgaa
>NC_026930.1|+|42659017-42659169|100-123
cttgcctagaacgccagtccagcagcagaaaagaccgcatgctccatagacacgtgcccagcaaacctgtagtttgcagagaatgtcaataatagggacAAGAAATGTCAGTACTGGAGGCAGcagagtcaagacaaaatagtgggggcctat
>NC_026930.1|-|43534930-43535168|31-51
tttttgcgagaagtgccgctaaaggtttgtTCTTTAGCGGCGTTTGTGATAaaagcgccgctaaaggtcatggtctgtagcggcttttatgggaaaagcgccgctaaaggtcgtggtctatagcggcgtttgtgggaaaagcgtcgctaaaggtcgtggtctatagcggcgtttgtgggaaaagcgccgctaaaggtcatggtctgtagcggcgtttgtggaaaaagcgccgctaaagg
>NC_026930.1|-|43534991-43535168|31-51
tttttgcgagaagtgccgctaaaggtttgtTCTTTAGCGGCGTTTGTGATAaaagcgccgctaaaggtcatggtctgtagcggcttttatgggaaaagcgccgctaaaggtcgtggtctatagcggcgtttgtgggaaaagcgtcgctaaaggtcgtggtctatagcggcgtttgtgg
>NC_026930.1|-|43947306-43947612|31-51
ttgtgggaaaagcgtcgccagaggtcttggTCTTTAGCGGCGTTTTTTCTAaaaacgccgctaaagttagcgacgctgtcattagcggcattttttgcggcgcttctctaagcgacgctaatacttttagtgacgctaaaaagcgccgctaaaggcctaaaaaagcgccgctaaaaacctgttttggtgtagtggcaatatcaggaaagagctgaagaatcaaagaaaactgataaatataagcaaaagcataatctccaatatacacatatataaacccaatgcatagtaattcaaaacaagagta
>NC_026930.1|+|43947403-43947589|138-157
tctttcctgatattgccactacaccaaaacaggtttttagcggcgcttttttaggcctttagcggcgctttttagcgtcactaaaagtattagcgtcgcttagagaagcgccgcaaaaaatgccgctaatgacagcgTCGCTAACTTTAGCGGCGTTtttagaaaaaacgccgctaaagaccaagac
>NC_026930.1|-|43947442-43947613|31-51
tttgtgggaaaagcgtcgccagaggtcttgGTCTTTAGCGGCGTTTTTTCTaaaaacgccgctaaagttagcgacgctgtcattagcggcattttttgcggcgcttctctaagcgacgctaatacttttagtgacgctaaaaagcgccgctaaaggcctaaaaaagcgccgc
>NC_026930.1|-|43947506-43947698|31-51
ttgtgggagaagcgccgctaaaggtcttggTCTTTAGCGGCGTTTGTGGGAgaagcaccgccaaaggtcatggtctttagcggcgtttgtgggaaaagcgtcgccagaggtcttggtctttagcggcgttttttctaaaaacgccgctaaagttagcgacgctgtcattagcggcattttttgcggcgcttct
>NC_026930.1|-|43947581-43947741|31-51
ttttggaagaagcgccgctaaaggtcttggTCTTTAGCGGCGTTTGTGGGAgaagcgccgctaaaggtcttggtctttagcggcgtttgtgggagaagcaccgccaaaggtcatggtctttagcggcgtttgtgggaaaagcgtcgccagaggtcttggtc
>NC_026930.1|-|43947604-43947741|31-51
ttttggaagaagcgccgctaaaggtcttggTCTTTAGCGGCGTTTGTGGGAgaagcgccgctaaaggtcttggtctttagcggcgtttgtgggagaagcaccgccaaaggtcatggtctttagcggcgtttgtgggaa
>NC_026930.1|-|43947618-43947794|127-147
ttagcggcgtttgtgataaaagtgccgctaaaggttagagtctttagcgccgtttttggaagaagcgccgctaaaggtcttggtctttagcggcgtttgtgggagaagcgccgctaaaggtcttggTCTTTAGCGGCGTTTGTGGGAgaagcaccgccaaaggtcatggtctttagc
>NC_026930.1|+|43950977-43951118|31-51
aaatgaaaggtatgcagataagatagaagtATAAAATCGAGCATAGAAGAAatcaccttacaaagttgtcccaggtttcacttttcataactcccgatgggtctagtaattgagtcatctcatggctcaacttgaaatgtgc
>NC_026930.1|-|43954519-43954680|31-51
gttttttaagaagcgccgctaatgctctggTCTTTAGCGGCGTTTTTGAAGaagcgccgctaatgctcaggactttcgcggcgttttttaaaaagcgccgctaaaaacattttatcttaattggtttatttatattaaataaaatttaatttatttctaatt
>NC_026930.1|-|44013175-44013330|31-51
tcttgggaaaagcgccgctaaaggtcttggTCTTTAGCGGCGTTTGTGTGTaaagcgccgctaaaggtcttggtttttagcggcgtttgtgggtaaagcgaatctaaaggtcttgttctttagcgacgtttgtgggaaaagcgctgctaaaggtct
>NC_026930.1|-|44013193-44013330|31-51
tcttgggaaaagcgccgctaaaggtcttggTCTTTAGCGGCGTTTGTGTGTaaagcgccgctaaaggtcttggtttttagcggcgtttgtgggtaaagcgaatctaaaggtcttgttctttagcgacgtttgtgggaa
>NC_026930.1|+|44027266-44027718|400-423
ttttagtgtgaaatttgataggtaaacaaactggtaagttatgacataagtttagttataagttagttgaacttttggtcaatttatatatatggatatacatttttaatgattgtgattgaggcactttttagacacattggttgtatgcttatgtaccttaattggatagcttattatagcatggtctggtgcactttggagtgcttgattacatgtggtaaattggttataggtgtgtgcatgaaagggtgataaaaatggcttgggaaatgacctattttcgtccacacggtcagagacacgagtgtgtgtctcaaccgtgtgtgacatacggctaggcgacacggccgtgtgtcccctgtaggttttttataaaggtttcatttcgagagttacACGGCCTGGCACATGGGCGTGTGGcttggctgtgtgacccaaatcaaagagtta
>NC_026930.1|+|44059289-44059574|233-256
ttacgaacaaaatgttacactaatgaatcacaatagcatgaaaatacgaataaatgaattataatacacataatggcaataattaaacgggcaatttacacaaaaaaagccttttttttaaattaccgaaatgggcccagtatttaattatttaccggaatgggccattttctggcaaatcacgtccacatcagcgcgatgtcaggggacgcgccagcaagtcacggtcacgTCAGCGCGCTTTGCTGACGTGGTAgcaaatcgcggcgacttcatgccacgtagc
>NC_026930.1|-|4405998-4406272|31-54
tgcattacacaaattcatccttacactaagGGTGGGTTTGGATGGGCGATTGGGtgcggtgcggtgtgtttagcttactttttgtctcacgctacagtattactacagcatctaatctcaccgccaccattgtttttacactaaccgcaggtaaacgcactgccgatccaaactcaccctaacacaatttgtttttaaagaatctgttacgtggacaagtagatggcaatacgtggagaaataaggagaacatatatgagttcatctttaattat
>NC_026930.1|+|44065998-44066133|86-106
taatgttatagcggcgtttttaatagaggtgccgctaaaggtcatgagctttagtggcgtttgtggaaaaagcgtcgctaaaggtCTTGTTCTTTAGCGGCGTTTTtagggaaagcgccgctaaaggtcctggtct
>NC_026930.1|+|44066052-44066229|31-51
tggcgtttgtggaaaaagcgtcgctaaaggTCTTGTTCTTTAGCGGCGTTTttagggaaagcgccgctaaaggtcctggtctttagcggcgtttgtgggaaaagcgccgctaaaggtcctggtattagtggcgtttttagaaaaaaaacgccgttaaagttagcgacgcagtttttag
>NC_026930.1|+|44066095-44066329|31-51
cggcgtttttagggaaagcgccgctaaaggTCCTGGTCTTTAGCGGCGTTTgtgggaaaagcgccgctaaaggtcctggtattagtggcgtttttagaaaaaaaacgccgttaaagttagcgacgcagtttttagcggcgttttttccggcactttggtaagcgccgctagaggcctaaaaagcgccgctaaaagtctgttttggtgtagtggttagagtttcaaatatgagtga
>NC_026930.1|+|44066096-44066298|31-51
ggcgtttttagggaaagcgccgctaaaggtCCTGGTCTTTAGCGGCGTTTGtgggaaaagcgccgctaaaggtcctggtattagtggcgtttttagaaaaaaaacgccgttaaagttagcgacgcagtttttagcggcgttttttccggcactttggtaagcgccgctagaggcctaaaaagcgccgctaaaagtctgttttg
>NC_026930.1|+|44076934-44077050|31-54
tcacgtgtgatttgtgtcaatcatgacctaAGGAAAAAATATCTGATTTTTGCAgtacccaggagtttcagattgctagaagagcttgagaggggtgaaaagggaattggagatgga
>NC_026930.1|-|44102359-44102561|153-173
aaacataatataatatttatcataaaaataaatataatttgattaaaatatttttttaaaggttatgtttttagcggcgtttttgcgagaagcgccgctaaaggtttgatctatagcggcgttggtgacaaaaagcaccgctaaaggtcatgTTCTTTAGCGGCGTTTTTGGGaaaagcgccgctaaaggtcatggtctttag
>NC_026930.1|+|44132665-44132834|31-54
atagacgtgtgtggccatttcgagagttgcATAGCCTGGCACATGGGCGTGTGGcttggccttgtaacccaacttcgaaagttacatgggcatggacctgggctgggacatgtccatgtgtccctatttcgattgttacacggcttgagacacaagcatgtgtcttaggc
>NC_026930.1|-|44244794-44245228|31-54
ccgaatgacttgtttagttggttgcctaagGGTGAGTTTGGATGGGCGATTGGGtgcggtgcggtgcgtttagcttactttttgtctcacgctatagtattgctacagtatctaatctcaccgccaccgctgtttttacattaaccgcaggtaacgcaccgcccatccaaactcaccctaagtgtgcatgcaatgtttttccactctgattagtggtagtagttacattttgaaagggttagatttcaaatcctattaggtaagcttagtctttgaattcaagtcgatagtggggtcttaaaccttcccactaagcttatttttgttatctatactataaaagggtgtctataaccaacgtgttttgctttttactgttctctctgtgttctctcctacacccttaagaaatttcttttaagtcatattctctag
>NC_026930.1|+|44273545-44273726|129-152
agtaggaatggtaaacttgttgtttaaggcacattttaggtccacaaggccagacacataggcgtgtaacttggccgtgtgagacacacggctagcttacaggcatacaaggccaattcgaagggtatATAGCCTGGCAAATGGGCGTGTGGcttggccgtgtgacccaagtcagtgggtta
>NC_026930.1|+|44390039-44390152|31-51
gtcatgtagtttaccaactagaattgccttTTAAGTTAGATTGTATTTACGatgtattttacgtctcgatgttgagatgatatcgatcaaatccctcacatgttcttccaatag
>NC_026930.1|+|44451486-44451704|31-51
tcaaaagttacttgtttgcttcaaaacgaaGCATATAAGGACTAAATTGCTtatttttatattagaggacccagtttgctcttgaatttctaatagtttaaccaacaaaagtcttacatgacctaacaaaaaacctctccaactaaattgcacgcataacttgtttagcaaggttcattttgtctaaagattgaacagacttggattaacaatttatat
>NC_026930.1|+|4450770-4450941|120-142
tttccaagctaaaaacacaaattgttcatgccacgtcagcaaatcgcgtcctagggggcgcgatttccttccacgtcagcaaagcgcgctgacgtggacgcgatgtcctgacacgtaccCTGACATCGCGCTGACGTGGACAcgatttcgcggaaaatggcccattccaata
>NC_026930.1|-|4450806-4451074|216-239
ttgcaattagtatagttcttttttttaagtccattatttacatttatccctgttgaggccaaacaaaagggtaatttactaataaaagccgttttttttaaatttaccgaaatgggccgattttttgattatttattggaatgggccattttccgcgaaatcgtgtccacgtcagcgcgatgtcagggtacgtgtcaggacatcgcgtccacgtcAGCGCGCTTTGCTGACGTGGAAGGaaatcgcgccccctaggacgcgatttgctg
>NC_026930.1|+|44524148-44524397|197-220
gtgaaaaaatggcttgtaaaatgggctattttcgtctacatgggaaaagacaagggcgtgtgtctcagcagtgtgacacataaccaggtgacacggtcgtgtgtcccctgtagctttcaaaggtttgcaagtcaggcagttatacgggctagcacacagcctgacacacgatcgtgtgggttatttcgaagggtacACGGCCTGGCACATGGGAGTGTGGcttggccgtgtgacccaagttagtgagtta
>NC_026930.1|+|44778729-44778907|129-149
tttgatctatagcggcgtttgtgggaaaagcgccgctaatggtcttggtctttagcgacgttttttggaaaagcgctactaatggtcttagtctttagcggcgtttgtgggaaaagtgccgctaatggTCTGAGTCTTTAGCGGCGTTTgtttctaaaaacgccgctaaagttagcgac
>NC_026930.1|+|44778784-44779107|31-51
cgacgttttttggaaaagcgctactaatggTCTTAGTCTTTAGCGGCGTTTgtgggaaaagtgccgctaatggtctgagtctttagcggcgtttgtttctaaaaacgccgctaaagttagcgacgctgtcattagcggtgttttttgcggcgcttctcaaagcgccgtaaatacttttagcggcgctaaaaagcgccgctaaagacctaaaaaagcgccgctaaaagcctgttttggtgtagtgctgcaatggcaaatggttccaagacgaggtgggacatgctggcggctgttgacttgtatttctctctaacaatttaaatc
>NC_026930.1|+|44778785-44779023|31-51
gacgttttttggaaaagcgctactaatggtCTTAGTCTTTAGCGGCGTTTGtgggaaaagtgccgctaatggtctgagtctttagcggcgtttgtttctaaaaacgccgctaaagttagcgacgctgtcattagcggtgttttttgcggcgcttctcaaagcgccgtaaatacttttagcggcgctaaaaagcgccgctaaagacctaaaaaagcgccgctaaaagcctgttttggtgt
>NC_026930.1|-|44778851-44779095|196-215
tagagagaaatacaagtcaacagccgccagcatgtcccacctcgtcttggaaccatttgccattgcagcactacaccaaaacaggcttttagcggcgcttttttaggtctttagcggcgctttttagcgccgctaaaagtatttacggcgctttgagaagcgccgcaaaaaacaccgctaatgacagcgtcgctaACTTTAGCGGCGTTTTTAGAaacaaacgccgctaaagactcagaccatta
>NC_026930.1|+|44826876-44826982|57-77
atgacattaatgatatgtgcaatacatctcatatgaagatatttgccttcaacaacAACAGTTAGATTGTATTTTTTctttaagaatgacatggcaatatcattcaa
>NC_026930.1|-|44830675-44830860|31-54
tggtgttactaaaaatttactgtctgtatcTAAAGGTGAGTTTGGATGGGCAATtgggtgcggtgcggtgcgtttaacttactttttgtctcacgctacagtatcgctacagtatctaatctcactgccaccgctgtttttacactaaccgcaggtaaatgcacctcccatccaaactcaccctaa
>NC_026930.1|-|44841785-44842057|31-51
ttgtgggataagcgctgctaaaagtcatggTCTTTAGCGGCGTTTGTTTCTaaaaacgccactaaagttagcgacgctgtcattagcggcattttttgcggcgcttctcaaagcgccgcaaattcttttagcggcgcaaaaaaagccgctaaatgcctaaaaaagcgccgctaaaaacctgttttggtgtagtatttattttacaaatcaactgccagattcattaaatctcacataccagctgaaaatgctccaatacgaattgatgtccta
>NC_026930.1|-|44841961-44842100|31-51
ttgtggaaaaagcgccgctaaaggtcatggTCTTTAGCGGCGTTTGTGGGAtaagcgctgctaaaagtcatggtctttagcggcgtttgtttctaaaaacgccactaaagttagcgacgctgtcattagcggcatttttt
>NC_026930.1|+|44848277-44848517|188-211
gataaaatgttcaattaaagatctgagcattagcggcgctttctcaaaaacgccgctaaagatctaagcattagcggcgctttctcaaaaacgccgctaaagatctgagcattagcggcgctagcggcgctttctcaaaaacgccgctaaagatctgagcattagcggtgctttctcaaaaacgccgCTAAAGATCTGAGCATTAGCGGCActttttttcaaaacgccgctaaagatctgt
>NC_026930.1|-|4498799-4499068|217-240
gagaggaaattgaaattaaatatgggtttgagagaattttggaaggaaattgagagaattttggaaggaaattgaagataggatttgtttgtgaaaaaaaaaaggggtgggggtatttatagtttttttttaccgttggggggggcaacggtcaaatttttgaccgttggggtactgttcacacgcggccgacatcgcgtccacgttagcgtgaccTGCTGACGTGGAAGGAAATCGCTCcctcaaggacacgatttccttccacgtaag
>NC_026930.1|+|4505491-4505729|31-53
caggacatcgcgtccacgtcagcgcgacctACTGACGTGGAAGGAAATCACTCcctcaaggacgcgatttccttccatgtcagcaggtcgcgctgacgtggacgcgatgtcctgacacgtaccctgacatcgctctgacgtggacgcgatttcccgaaaaatggatcattccggtaaataatcaaaaaatcggtctatttcggtaaattttgaaaaaaaaacggctttttttggtaaat
>NC_026930.1|-|45086336-45086524|31-54
ttttacaacctcagaaaatacaccaattagATATTAGAACTCATAACACATTTAaagaattttgtgtttatgttttgagggttatttgtttttgggttctcgagatttagtttttatctccatcttttgtactcttcgttcttttgccattatagtaaaattatctttgcccatggttttttatcctct
>NC_026930.1|-|45177889-45178100|31-51
cgttttttctaagcgccgctaaagaacatgGTCTTTAGCGGCGTTTTTGTTtgtaaacgctgcaaacgtttgtgatgtttttgttagcggtctttttgcggcgcttttggaagcgccgcaaatacctttagtgacgttaaaaagcgccgctaaaggcctaaaaaaatgtcgctaaagacctgttttggtgtagtgtcacctccttggagcca
>NC_026930.1|-|45177904-45178141|31-51
aacatgttctttagcggcgtttttttcaaaTTCTTTAGCGGCGTTTTTTCTaagcgccgctaaagaacatggtctttagcggcgtttttgtttgtaaacgctgcaaacgtttgtgatgtttttgttagcggtctttttgcggcgcttttggaagcgccgcaaatacctttagtgacgttaaaaagcgccgctaaaggcctaaaaaaatgtcgctaaagacctgttttggtgtagtgtc
>NC_026930.1|-|45378283-45378524|31-54
gtgtgtggggcaactcagagagtcacacagCCTGGCACATGGGCGTGTGACATGgcttggcacacgggcatgtgacacgaccgtgtgaccctactcattgagctacacgggtgaggacacgggctgggacacggtcatgtgtcccttgttcaaaagttacactacctgaggtaatttcgcacgaccgtgtgacccctatttcaaaattttgcaactttttcctaaactttccaaactgtttt
>NC_026930.1|+|454836-455220|31-54
attaaaaatattataatttttagttttgccACATATCAAAATGTGAGGCTGTCAtgtgtcaccatgttattgattgtcaatgtcacgtcaacgccacggcgtattttaacaatgttaaccaagtacctaaaaagtaccaaattggcttatgatttccacgtttagttgccaagatcaaatacctctgtatatattaacccataaatgaatttcagcttcagaaacaaaggcaatgacaaacagataatgcaacccccccgccctcctaccccccccaaaaaaaaaaaaattaccatccattactcctattgcgaagggaaaaaaaaagtttattagcactcaacaaccacctttgtactaatactgaaatttttgccgtttgggg
>NC_026930.1|+|45575671-45575792|31-54
tcacactttgtttgcaccagtctttgttctTGTACTAATTGTAGAAGTTGACAAtgatgtggcgaatacagtagacaaacctccacaaaacctcggattgtcgaattgcagtaacaagaccc
>NC_026930.1|-|45741560-45741778|31-51
ttgtcgaaaaagtgccgctaaaggtcctgcTCTTTAGCGGTGTTTATGGGAaaagcgtcgccaaaagtccggctctttagcgacgtttgtgggaaaagcgccgctaaaggtccggctctttagcggcatttttggaaaaagcaccgctaaaggtcccgctctttagcgacgtttgtttccaaaaacgccgcaagtgttagcggcgttgtcaatagcggc
>NC_026930.1|+|45865799-45866235|387-407
cggaggcaacaacgagagaagcagagcagagcaaaaagtacgacgcactccagctacaactttagaatatgatgaagatgtttcagcagtcgcaaaatccgccatcttagactattgtatgaatatttttaacattttaacttttaacattattgtaagaataatttgaattctacttcatttatcaatttatatcatatatctttcgttgaatttgaagtcatttagatttgctatttttggttggattcaatgctacaggaagggttgcatatggatgaaaattggatgctacaaattttccaaagttagtggcatttttttgtaaaacaccgctaaaaaacggtacttttagtggcatttgtggaaaacgtgttgctaaaggtCATGTTCTTTAGCGGCGTTTGtgaaaaaaacgccgctaaaggtcatgttct
>NC_026930.1|+|46013176-46013317|92-112
ggagcttgttgtcaaggccaccaatctccagcacctttcaagccttcgggcaatctttcagagcatgaataagagattccctctctttcccAATCTGAGATAGGTATCTGCAaaaccagtttggattcttgatattttttca
>NC_026930.1|+|46110681-46110821|31-54
gtttcaaagggttgcaagtcaggctgttacACAGCCTGGCACACGGGCGTGTGGcttggccgtgtgacccaagttaaagagttacacgggcagtgacacgggatgggacacggtcgtgtgtccctacttcgaatgtccaca
>NC_026930.1|+|46374073-46374376|31-54
cgcgctacatggcagcaaatcgcgtccacgTCAGCGCGCTTTGCTGACGTGGACacaaaccgcgcttacgtggacgcgatttgctaccacgtcagtaaaccgtgctgacgtggacgcgatttgctaacacgtctcctgacatcgcactgacgtggacgcgatttagggaaaaatggcccattccgataaataataaaataccgggcctgtttcgataaattttaaaaaaattggctttttttagtattttgcccgttcaggaagcttttagagaatttctctctctctctcactcttttccttt
>NC_026930.1|+|46411516-46411764|31-54
tctaattaaattgcaaaacagaatgctcacACGGCCTGGCACACGGGCGTGTGGcttggccgtgtgacccctgcacatatttaatacaagtcagtatgcttacatggcctagcacacggacgtgtggcttgcccgtgtgacccaagtcaaagagctcccaagtttggacacaggctaggacacggtcgtgtgtccctattttgattgtccacacgacttgagacacgggcatgtctcttaaccgtgtga
>NC_026930.1|+|4696089-4696296|158-178
aaaagttatgtttttaacggcgtttgtgaaaaagcgtcgctaaaagtcatttttatagggcccttaaaagttatgacctatagtggcgtttgtggtagaagcgccgctaaaggtcctggtctttagcggcgtttgtggtaaaagcgccgctaaaggtCCTGGTCTTTAGCGGCGTTTGtcgtaaaagcgccgctaaatgtcatggtct
>NC_026930.1|+|4696112-4696253|92-112
ttgtgaaaaagcgtcgctaaaagtcatttttatagggcccttaaaagttatgacctatagtggcgtttgtggtagaagcgccgctaaaggtCCTGGTCTTTAGCGGCGTTTGtggtaaaagcgccgctaaaggtcctggtct
>NC_026930.1|+|4696172-4696313|31-51
tggcgtttgtggtagaagcgccgctaaaggTCCTGGTCTTTAGCGGCGTTTgtggtaaaagcgccgctaaaggtcctggtctttagcggcgtttgtcgtaaaagcgccgctaaatgtcatggtctttagcggcgtttatttt
>NC_026930.1|+|4696215-4696486|31-51
cggcgtttgtggtaaaagcgccgctaaaggTCCTGGTCTTTAGCGGCGTTTgtcgtaaaagcgccgctaaatgtcatggtctttagcggcgtttatttttgaaaacgccgctaaagttagcgacgctgtcattggcggcgttttttgcggcgctaaaaagcgccgctaaaggcctaaaaaagcgccgctaaaagcctgttttggtgtagtgtttatttgaaatggatctaatgaaagcctcgggaagtgataatttccatgcacttcttttc
>NC_026930.1|-|4697292-4697425|84-104
atcaaccatatagcttagggtacctttagtaaccccatcatgtaagagaggtacccctaagtaggtaccaaggttctgaatttCTTGAAAATCGAGCATAGAGCtaatttgattactcatattatttcgaaccc
>NC_026930.1|+|47053626-47053816|31-54
accatcaaacaatacaaacttcaaaggtaaGTAAGGGTGAGTTTGGATGGGCGAttgggtgcggtgcgatgcgtttagcttactttttgtctcacgctatagtatcgctatagtatctaatcttaccaccaccgctgtttttacactaaccgcaagtaaacacaccgcttatccaaattcaccctaagtgc
>NC_026930.1|-|474391-474637|31-51
tcctgtttgtgtgtgaataatttcatcataAGTTCTGATTATATCTGCTCTtttcgacacaatgtctagagctacccatagcccttctcaactcataaataagaggataatgcatttcagcacacttaaacccacatcctcctgcattggcaacaatgctcataccaatcgagttataactcaaccgacatataagaactaaattttaaattttcaaaaaatatagaaatttatagcatatttaaaa
>NC_026930.1|-|47529916-47530088|120-143
agaacaagacctttcgcggcgctttctcaaaaacaccgctaaagaacaagacctttaacggcgcttcttctacaaacgccgctaaagataaagacctttagcggcatttttcccacaaaCGCCTCTATAGAACATGACCTTTAacgacgctttttccataaacgacgctaaag
>NC_026930.1|+|47529965-47530239|31-51
aggcgtttgtgggaaaaatgccgctaaaggTCTTTATCTTTAGCGGCGTTTgtagaagaagcgccgttaaaggtcttgttctttagcggtgtttttgagaaagcgccgcgaaaggtcttgttctatagcggcgtttgtgggaaaagcgccgctaaaggtcttgttctttagtggcgtttatttctaaaaacgccgcaaaagttagcggcgttgtcaatagcagcattttttgcgacgctactataagcaccgcaaatactaagcgccgctaaagg
>NC_026930.1|+|47563132-47563522|341-361
tactttaatatttacgacaacttgagttctaacttttggattttaattgtatttattattttatatttagtttattgaaaatttaatttaaataatattttttatttatccttaaaaagtatatttaaagttcaaatttaaaatataaaacataatataatatttatcataaaaataaatattatttgattaaaataattttttttaaagtttatgtttttagcggcgtttttgctagaagcaccgctaaaggtcatggtctatatcggcgtttgtgataaaagcaccgctaaagatcttggtatttagcgacgtttgtgggaaaagcgccgctaaaataTGTGGTCTTTAGCGGCGTTTGtggggaaagcgccactaaatgtcgtggtct
>NC_026930.1|+|47563441-47563619|31-51
cgacgtttgtgggaaaagcgccgctaaaatATGTGGTCTTTAGCGGCGTTTgtggggaaagcgccactaaatgtcgtggtctttagcggcgtttgtgggaaaagcgccgctaaagttagcgacgcgttctttagcggcgttttttcggcgctttgcgctttgcaaagcgcagctaaagg
>NC_026930.1|+|47563446-47563564|69-89
tttgtgggaaaagcgccgctaaaatatgtggtctttagcggcgtttgtggggaaagcgccactaaatgTCGTGGTCTTTAGCGGCGTTTgtgggaaaagcgccgctaaagttagcgacg
>NC_026930.1|-|47834023-47834440|31-54
tcattattaaaccaaatcctcattcttcatTTTATTTATTTTGAAATTAGAAAAccttaattaaactaatcatcagtaattaaatatactctttcattattatttgggtgattgataaagaaatgaaattaaagttgcaacgatatcatttaatagatatttttttgcttcgtgtgttctaaatttgtgttgtttatttttatttgataatgtgtaattgcaacttcaattctttgatagtgtgttctaattttaaaatgttgcagtaatggctagtctgcctttaattgcacaaagtgtgaggcgtaaaagaattagtattgctgtgacaacatggttggaaatttgtagaatcgcgatttggttcttatttagaatgggtgccaaccttagcctacatagaccaaggattaggtcc
>NC_026930.1|+|48123564-48123717|31-54
ataggcgtgtgagatcatttcgaagggtatACGGTCTGGCACACGGGCGTGTGGcttggccgtatgacccaaatcagtgagttacacgggcacagacacgagctgggacacgtccttgtgtctctatcttgaatgtccacacggcctgaaacat
>NC_026930.1|-|48607640-48607820|31-54
tttagcgacgacatatttttcaaaaagcacTACCCTGTGACATCGTCAGATTCGaacataacgtctaggccgggttttgggtgttagattaatagtgtttgagtttattggtaccttgattcctcggacataaacttttgttaattttcttgaggtcaaatttgcataaaattcatagact
>NC_026930.1|+|48847689-48847933|31-54
acgagcgtgtgaggccattttgagtgttacACGACCTGGCACACGGGCGTGTGGtttggccgtatgacccaactcagagagttacatgggcacagacacgagttgggacacagtcgtgtgtccctatttcgtttgttgtatggcctgagacacaggcgtgtctcagtcgtgtgacccctgcagtttaatttttccaaattttcttaatgtttcaaatgtttctgatttagtcctgaatcgtttct
>NC_026930.1|+|48994222-48994384|31-54
tacaagttagacagttacacggcctaacacACGGTCTGGCACACGGGCGTGTGGcttggccatgtgacccaagttaagttacacgggcattgacacgagttgggacacggccatgtgtctttatttcgaatgtccacacagcctgagatacgtgcgtgtgtct
>NC_026930.1|+|49012394-49012779|31-54
acggacgtatgaggtcatttcgaggggtacACGGCCTGGCACACGGGCGTGTGGcttggctgtgtaacccaagttagtgagttacacgggcatagacacgagctgggacatggccgtgtgtccttatttcaaatgtccacatagcctgagacacgagacacgtgcgtgtgtctcaaccgtgtgacccctacagtccaaaatttttaactttttcttaaaattttgaaatctttccaatttagtctcgaaatgtttctatagtatttttagggcctcgagagctcgattaagggacattatgaatgtatttgaatgtaatttgattattgttgtattaatgtatgatttgaatggtttactatttcgttagtctggtaatgcttcgt
>NC_026930.1|+|4916310-4916607|31-54
atcctcaaaataatattgattgctttgtaaAAAAAAACTTTTGAAAAATTCTCTcttgagttgaactaaggctgtgtttgatagggggaaaccaattccggaattggttttacacgttttccagtgtttgatagcaggaaaatatttttcttttgtaaaaccaattccgcaacacgggaaaacctattacaaatttggggaaaatgtcttacgcttttgaactcagtaagacattttccggaaaatgatgccttcttctcccctttcccctttcccttccccttcccttttcccttcc
>NC_026930.1|-|49454787-49455140|301-324
catcttccctaggtatctagggaatttagttcataatctaaaatgaaaacatttcaaagatagaaaaaccacaagacataaagaaatccaataaaatttcaaaagaagttaaaaggatatcttcaatctttaaggagattcgcttctaagttggctctgatggtgttcttcgagtaatttcttcaatcttctctgagtcctctcttagatattcttctaattgatatttatagactttagaatgctcaaaaagcctaaaaattgggtttttccgcgtatttgggaaacagggagcgatatCGACATGGGCCGGCACATGGGCGTatgaccagcccatgtggctcagacagacgt
>NC_026930.1|-|4983631-4984066|31-51
ttgtgggaaaagcgccgctaaaggtcttggTCTTTAGCGGCGTTTGTGGGAaaattgccgctaaaggtcttggtctttagcggcgtttgtggggaaagcgccgctaaaggtcttggtctttagcggcgtttgtgggagaagcgccgctaaaggcctaaaaaagcgccgctaaaagcctgttttggtgtagtgttaatatcctttaaggaaggatatgagaatgtagtaatgaattctatcattacagataaaaaatatttatcttatttggtactgaaacaaataaatattattctaagatttgatagtacaaaattagttgaaagctccaaaaaagctaatatatcaatatctaaaaagaacaaaatttgtgatggttaattcattagttttaaaaggtattcattataatggatatcatattgagattgtgaat
>NC_026930.1|-|4983809-4983980|31-51
ttgtggggaaagcgccgctaaaggtcttggTCTTTAGCGGCGTTTGTGGGAgaagcgccgctaaaggcctaaaaaagcgccgctaaaagcctgttttggtgtagtgttaatatcctttaaggaaggatatgagaatgtagtaatgaattctatcattacagataaaaaatat
>NC_026930.1|-|4983887-4984023|31-51
ttgtgggaaaattgccgctaaaggtcttggTCTTTAGCGGCGTTTGTGGGGaaagcgccgctaaaggtcttggtctttagcggcgtttgtgggagaagcgccgctaaaggcctaaaaaagcgccgctaaaagcctgt
>NC_026930.1|-|4983900-4984166|217-237
gtctatagtggcgtttgtgataaaagtgctgctaaaggtcttggtctttaacggcgtttgtgggaaaagcgccgctaaaagtcgtggtctttagcggcgtttgtgggaaaagcgccgctaaaggtcttggtctttagcggcgtttgtgggaaaattgccgctaaaggtcttggtctttagcggcgtttgtggggaaagcgccgctaaaggtcttggTCTTTAGCGGCGTTTGTGGGAgaagcgccgctaaaggcctaaaaaagcgcc
>NC_026930.1|-|4983986-4984216|181-201
agtttatgtttttagcggcgtttttgctagaagcgccgctaaaggtcatggtctatagtggcgtttgtgataaaagtgctgctaaaggtcttggtctttaacggcgtttgtgggaaaagcgccgctaaaagtcgtggtctttagcggcgtttgtgggaaaagcgccgctaaaggtcttggTCTTTAGCGGCGTTTGTGGGAaaattgccgctaaaggtcttggtctttagc
>NC_026930.1|-|4984029-4984198|120-140
cgtttttgctagaagcgccgctaaaggtcatggtctatagtggcgtttgtgataaaagtgctgctaaaggtcttggtctttaacggcgtttgtgggaaaagcgccgctaaaagtcgtggTCTTTAGCGGCGTTTGTGGGAaaagcgccgctaaaggtcttggtctttagc
>NC_026930.1|-|49870217-49870377|111-131
cggcgtttgtgaaaaagcgtcgctaaaagtcatttttatagttgcgtttgtcgctaaaaagttatgacttatagtggcgtttgcggtagaagcgcctctaaaggtcatggTCTTTAGCGGTGTTTGTGGCAaaagcgccgctaaaggttatggtctttagc
>NC_026930.1|-|50711530-50711646|64-87
gcatttatgtgggaaaacaccactatagaacatgatctttagtggcgcttttcctaaaaatgtCGATATAGAACATGATCTTTAGCGatgcttttattacaaacgccgataaagaac
>NC_026930.1|+|50986301-50986598|245-268
acagtggtgccatggagttgggtgacctacaaatttcatctgtcatttgagtatggtgccatcacccaggaagctagatcacgttgcaactcaagatcctagttgacggtgattgtacagtctggggttgaagtgtaattaagactttaagtttacaaaggttatgttgtcaaaggatggagcataaatagggccccattggcagtagtcatgcgggcacgacaaccaattttttctcgttagaAGAGGATGTTTTATAAAACCCAAAtaaatgtgcgaagaagaaaaatgtagtggc
>NC_026930.1|+|51415155-51415320|31-51
tgtcaggggacgtgtcagaatatccgtccaAGTCAGCGCGCTTTGCTTACGtggacacaaatcgcccctacgaggacgcgatttgctgacgtggatgaacagtttatgttttttagcttggaaaactttgaaaggccataacttttcgcttggttgtccgattgag
>NC_026930.1|-|51415697-51416014|31-54
tcaggaaatcgcgtccacatcagcacgagaTGCTGACGTGGAAGGAAATCGCGCtctcaaggatgcgatttccttccacgtcagcatctcgcgctgatgtggacgcgatttcggcccgcgcgtgaacagtacccaacggtcaaaaaaataaaatactggacccatttcgataaattttaaaaatatagagctttttcggtattttgaaaatataaattttgaatctttttgtacttgtatttatttttttaatcaattaactcttcaatattacatcaatagcaacaagtacaaaaaagattcaaaattgttactaac
>NC_026930.1|+|51415894-51416307|31-54
gcgcgggccgaaatcgcgtccacatcagcgCGAGATGCTGACGTGGAAGGAAATcgcatccttgagagcgcgatttccttccacgtcagcatctcgtgctgatgtggacgcgatttcctgacgcataccctgacattgcgctgacgtggacgcgatttccctgaaaaaggaccattccgataaataattaaaaaatgggcccatttcgataatttttgaaaaaaatggcttttattggtaaattgcccataaaatatttgtagttttattgtaacattaattttggtaataattacgaatacattaggtaaaagaatattataaagttctaaaaatttatttattcaattaccattatgcttttgaatcttagttaaacattgaggcaaaatatatttttaattaattttttaa
>NC_026930.1|-|51505084-51505246|31-54
catgacctttagcggcgcttccagaaaaacGCCGCTATAGACCATGACCTTTAGtggcgcttttcccacaaacgccgctatagaccatgacctttagcggcgcttttcccacaaacgtcgctatagaccatgacctgtagcggcgcttttcccaaaaacgccg
>NC_026930.1|+|51603023-51603525|31-54
agatttggtgactgaaagttcagctaccgtATTAGGGTGAGTTTGGATGGGCGAttgggtgcagtgtggtgcgtttagtttactttttgtctcacgctacagtatttaatctcaccgccaccgctgtttttacactaaccgcaggtaaacacaccacccatccaaactcacccttagtcttggctcagatttccaagttacaataatggagtgaagtcccatgcaagtcagccacttgagagaaagccgttccgctgaatgtttatttctttctatccccatcctgcgtgtgatgtttgagtgtaagatttaatattgcttctaattcgtacattcaaaataaaacactagatatttatttggggtttgaaaatttatgtaggccaagcctggcattaaacgctcaaattttggataaataatctaattttgaacgagtctggattaaatacattctaaattttattatatacattctttttaaatttatttaatttaagctt
>NC_026930.1|-|51607888-51608068|31-54
tgtgtgagaccatttcgagaattacactgcCTGGCACATGAGCGTGTGGCTTGGccatgtgacccaagtcaaagagttacacgggcatggacacgagctaagacaaggctgtgtatccctacttcgaatgtccacactgcctgagacacgagagtgtgtctcaaccgtgtgtgtcacacgg
>NC_026930.1|+|51890118-51890308|31-51
cggcgcttaagaaaaaacaccgctaaagaaCATGGTCTTTAGCGGCGTTTTttactaagcgtcgctaaagaacatggtctttagcggagtttttgtttgtaaacgctgcaaacgtttgcgacgttttcgttagcggtcttttttgcggcgcttgtggaagcgccgcaaatacatttagtggcattaaaaaa
>NC_026930.1|-|52281574-52281822|31-53
acattagtgtttaaatttatcattgagggtAAATTTGGATGAGCGGTGCGTTTtactgcggttagtgaaaaaacagtggtggcagtgagattagatactatagtgatactgtaacatgagacaaaaaataagctaaaagtacagcaccacacccaaccaaaccgacattgagtcaagcacattagtccgaccaacatccacacctcgggaaaaatcgaagaaccccaaggccaagcggtggtgggacgc
>NC_026930.1|+|52403670-52403934|31-51
taagctgccatggccgcaagcttcaaggtaAGATGATGAAGATGATGATGGaggagaaaaataaaaatctcatttttttcttctcacgtcccctttttatgtcttgatccaacattacaggtgtcatttccttaaaattattctatccttgtacgtacaggttggttataccagactggacagctcatgtagttttggttcttatccagacaactgttagttgcagtgacaattctggatacagtctgggattaacagctgtcag
>NC_026930.1|-|53115042-53115181|87-110
ataatttaaataatttagtgcaactatatacatgaaatttcattagttgcactgttcacgcgttgggcaagtcgcggccacgtcagCGCGCTTTGCTAACGTGGCAACAAattgcccccttgtggacacgatttgttgcc
>NC_026930.1|+|53115771-53115981|31-54
agtcaggaaatcgcgaccacgtcagcgtgcTTTGCTGATGTGGCAACAAATCGCgtccacgagggggcggtttgttgccacgtcagcaaagcgctctgacgtggccgcgatttcttggcacgtcccctgacatcgcgctgacgtggacgcgatttgtcagaaaatggcccattccggtaaataataaaataacaggcccatttcggtaaat
>NC_026930.1|-|53115811-53115985|122-145
ataaatttaccgaaatgggcctgttattttattatttaccggaatgggccattttctgacaaatcgcgtccacgtcagcgcgatgtcaggggacgtgccaagaaatcgcggccacgtcagaGCGCTTTGCTGACGTGGCAACAAAccgccccctcgtggacgcgatttgttgcca
>NC_026930.1|-|53343542-53343961|31-51
tactaatttgggttgtttatggttttttatCTTATAAGGACTAAATTGATGacaaaaggaaatttggtgccaaaaagcgtgaagttaaagacaaaacgggttagcatgcgaaataggaaagaagtggtgccgaaaatacaaagtgtaaaagacttggggaaaaaattcaaagaagagatttatgaacataagactttatttaaatttgaattttatttttaggattgttgttaggattattatgatattgtttagatttaattgaaattatatcttttattatcttttagagtttaaataggaacaaactaggtttttttatgtactataaataggggatagagtgacatgaatattcactcatcacttttgtaaaaaaactccttccccctaaggctcttaggcttttgttcattttat
>NC_026930.1|-|535226-535644|31-54
taggtggaatttttaacagaaataattagcTTGCTCTTTGATCTAATGTATAAGgactaattgattccatttttgagtaaaggggataacatgcaatctaactcctaatacagggacatccatggtacttttaccagaatcttgttaacaatgagatatgaatgggtttaggtggaagcaagaaggcccgaccgatactttcaaggcccttgtcgatatggctgcggttcattcgtcgtgccgtttgtgcattcacatagcaaccaccatttgggaaaaagaagaaaaggattccgatgccaagaaacgtccctgcaagtgtaacaaaggattagaaaccgtatatcatttatacgtacgggaacgagggaggttcgagatggattcaattttcttaaggtagtatagctcttgtactc
>NC_026930.1|-|53535270-53535511|189-212
atgttctccttatctatgatggcaaacgctattgggagcacattcttgttcccgtcttgagcaaccgcaagaagtaggatttgtgtatattttttgtatagtcaggttccacctacttgcacaaacaacttgcagtagggaaatgcgcgcacgcatggaccaaacatccagaacatctgttagaaaatTCTTTTTCCCAGTTGTAGTTGGTCatctgggctataataaagtcatgtctgcaa
>NC_026930.1|-|53589620-53589807|138-158
gctatagatcagggtctattgcggcgtttgaagggaaagcgccgctaaagattaggttttttcgtggcgtttgtggtcaaagcgccgctatagatcaaggtctattgcggcatttgagaaaaaaacgccgctaaagaCCCTGATCTTTAGCGGCGCTTctcccaaaaacgccgctaaagattaaggtc
>NC_026930.1|-|53589621-53589835|165-185
ctttagcggcgtttgtggggaaagcgccgctatagatcagggtctattgcggcgtttgaagggaaagcgccgctaaagattaggttttttcgtggcgtttgtggtcaaagcgccgctatagatcaaggtctattgcggcatttgagaaaaaaacgccgctaaagACCCTGATCTTTAGCGGCGCTtctcccaaaaacgccgctaaagattaaggt
>NC_026930.1|+|53589636-53590072|31-51
ggcgtttttgggagaagcgccgctaaagatCAGGGTCTTTAGCGGCGTTTTtttctcaaatgccgcaatagaccttgatctatagcggcgctttgaccacaaacgccacgaaaaaacctaatctttagcggcgctttcccttcaaacgccgcaatagaccctgatctatagcggcgctttccccacaaacgccgctaaagaccatgatctttagtggcgctttttccacaaacgccgctaaagacccttatctttagtggcgctttgaccaaaaacgccactaaatttggcagatttgtaaaataaaattttttatattttcagccctcctgtaaaaacaaatcagaagaaatcatatctaaaccagccaaaagtaataaatctatatattaaacaaataataaatatcaataaataaaataaaatttgtattattc
>NC_026930.1|-|53589717-53589909|31-51
ttttggtcaaagcgccactaaagataagggTCTTTAGCGGCGTTTGTGGAAaaagcgccactaaagatcatggtctttagcggcgtttgtggggaaagcgccgctatagatcagggtctattgcggcgtttgaagggaaagcgccgctaaagattaggttttttcgtggcgtttgtggtcaaagcgccgctat
>NC_026930.1|-|53589728-53589909|31-51
ttttggtcaaagcgccactaaagataagggTCTTTAGCGGCGTTTGTGGAAaaagcgccactaaagatcatggtctttagcggcgtttgtggggaaagcgccgctatagatcagggtctattgcggcgtttgaagggaaagcgccgctaaagattaggttttttcgtggcgtttgtggtcaa
>NC_026930.1|-|53589792-53590144|309-329
nnnnnnnnnnnnnnnnnnntatacttcgattttgacttttaattatcattttaacatttaacatttttgtaagaataatacaaattttattttatttattgatatttattatttgtttaatatatagatttattacttttggctggtttagatatgatttcttctgatttgtttttacaggagggctgaaaatataaaaaattttattttacaaatctgccaaatttagtggcgtttttggtcaaagcgccactaaagataagggtctttagcggcgtttgtggaaaaagcgccactaaagatcatggTCTTTAGCGGCGTTTGTGGGGaaagcgccgctatagatcagggtc
>NC_026930.1|+|53897496-53897746|31-54
tctctgacacaaattttggataatgaggttAAGAATACTACTTTGATGAAGAAAaagaataagttgattatactagtgagccctttttttcctatgattatgatctcaaacctatgtatggggtttataaatcatctttttttggtggcatgaaacttgaacctgtgactgaataaccaccgtcaattaggggtttgattatacttgaacccgtgatcgcataaccaccatcaactgggagccctagttat
>NC_026930.1|+|54038070-54038259|31-54
aaaagaaaaaataaaaaaataaaaaagggaCTTACGGTGGGTTTGGATGAATGAtggggtgtggtgcatttaacttactctttgtctcatatggttcgttacagtatttaatctcactgccaccgctgtttttacactaaccgcaagtaaacgcaccgcccatccaaatctacccttagtggtaaaagag
>NC_026930.1|-|54126417-54126538|69-92
gtgttttggttgtgtgtcccctgcatcattaaaattcaaaatagaatgttcaatatttttcacacggcCTGGCACACGGGCGTGTGGCTTGGacgtgcgacccctatacctatttaatgcaa
>NC_026930.1|-|545398-545510|31-54
actcgaggaggatgaaaatgacagagtaagGGTGGGTTTGGATGAGCGATTGAGtgtggtgcggtgcgtttaggttactttttgtctcacgctacagtatcgctacagtatct
>NC_026930.1|+|54694762-54694942|31-54
cggacgtgtgaggccatttcaaaagggcacATGAGCTGGCACACGGGCGTGTGGcttggctttgtgacccaagtcagagagttacaaggttatagacacgggatgtgacaccgtcgtgtgtccctactttgaatacccacacggtctaagacatgggcgtgtatcttggccgtgtgagcca
>NC_026930.1|-|54714570-54714873|251-274
atcgcttctcggttttgtgcttctagcaatgtctgccgagccaatttttgccctttgtgcgaatctgtcgaaaataaataaaagttaatcaaaatttattataaaattaatgaagattcaacatgttaataattgaagtacaatttaattattttataattattatatatttttcaacaagaattttaccgaaactgcatgaatttgagttaaaaaggacatgaaaaagtgtgtatattttcatgtttccAGCTGGCACATAGGCGTGTGTCCAgcttgtgtgacttctgaaatatgcactttt
>NC_026930.1|+|54885242-54885494|31-54
cggacgtgtgaggccatttcaaaagggcacATGAGCTGGCACACGGGCGTGTGGcttggctttgtgacccaagtcagagagttacaaggttatagacacgggatttgacaccgtcgtgtgtccctactttgaatacccacacggtctaagacatgggcgtgtatcttggccgtgtgagccacacggcctaaccacatgagcgtgtgaaccctgcaactttgaaattttttatattttcaaaaaattctctgag
>NC_026930.1|-|55265291-55265453|31-54
tcgtcagtggacccacaatattctagtaagGGTGGGTTTGGATGGGCGATTGGGtgtggtgcggtgcgtttagcttactttttgtctcacccttagggtgggttttgatgggcggtgcgtttctgtagcgatactgtagcttgagacaaaaagcaagctaaac
>NC_026930.1|-|55422784-55422914|25-45
gttcccttggttgggaagagaatgCTGAAGATGATGATGGTCTTAcagaagaggagattagtacctttttcgagcaggtagtcaaactttcttgtgcagttagattctgctattcttttgaaatctcttat
>NC_026930.1|-|55470065-55470375|261-281
gagaagcagtatgacagatgcatcgactggatggaagacatgatgagaatcattgataaaaaggcgatggcggacctcattaccacgctttggaactgttggaacagtagaaacaagtttattttcaaaggccaagttgacaaagcttaaagtatatgggaaaaggctagtaatttgagcaacgaatttcgtatttacaacctggtgaatcctcccatattagcctagattggggatgcaaagaagtgggtgagaccgtcGAAAGGCATTATCAAGATTAAttttgatgcaacagttaatgataataggat
>NC_026930.1|+|55692694-55693199|453-476
gtaaagaactcatacctcaacaatatatgttcagaagaaaagaaattaacaaaaaaccaaatataaaactaatgtttacaaagttcaatatggggatcattaggcaaaagtttcaaacttagaacacccagataacaaattaggaaggataattacacgcaaatatggtgtcttgaaagaatgcatggttgtgaactactagctcaaccatattagtcatatgttggaaccagtaaccaactatcttggataataaatataggttttgtagaattaaataaagtagaaactgctcacatggtgtctgatccgtctctgtgagcaattaatccccttccatagcaagcagggcactgggacatctgattttccttgtaaaatccaggatctttgtctgcattgcatgtaggacatggaatatctcctcgtcctgcacaatctgcatatttttcTTTATACATTAAATCAAAGCTAAGcactactgaccatgaaggcaggaatcatat
>NC_026930.1|+|55785028-55785196|41-64
tttataccattattttaaaattctaaacaaacaaactaaaTTAAGGGTGGGTTTGGATGAGCGAttgagtgcggtgcggtgcgtttagcttactttttgtctcacgctacagtatcgctacagtatctaatctcactgccaccgctgtttttacactaaccgcaggtaa
>NC_026930.1|-|55788545-55788776|31-54
ggacgtgccaggaaatcgcgtccacgtcagCGCGCTTTGCTGACATGGCAACAGatcgcgtcctctgaagcgcgatttgtgtccacgtcagcaaagtgcgctgacgtggatgcgatttcctggcacgtagcacgcccctggggacgcgatttcgccgtgtttctcaccttaaggtttttggagaaaaaaagtaaataaataagggattagggtttagggtttcgtaattaaa
>NC_026930.1|-|55849770-55850163|341-364
gtttttttaaactatttgctcagaaacgtcaactcaaaattatttttctagaacctactgtagcaaaagcgcgtacacgtgaccgagacttcaaaaattcttcttttaaatcatcatgctttgattttatcttaaaaacccataaacacgaaacgtaatccaattttgaataaattttaattaatttaattacgaaaccctaaaacctaatcccttatttgtttacttttttctccaaaaaccctaaaaatcctaaaaaccttaaaaatcctaacctgggaaacacggtgaaatcgcgtccccaggggcgcgctacgtggcagcaaatcgcgtccacgtcAGCGCGCTTTGCTGACGTGGACACaaaccgcgcttacgtggacgagatttcttg
>NC_026930.1|+|55853973-55854108|31-54
cgcgctacacgtcagcaaattgcgtccacgTCAGCGCGCTTTGCTGACGTGGACataaaccgtgcttacgtggatgcgatttgctgacatgtcccctgacatcgcgctgacgtggacgcgatttaggggaaaatgg
>NC_026930.1|-|56115824-56116001|31-51
atttttttctaagcgccgctaaagaacatgGTCTTTAGCGGCGTTTTTGTTtgtaaacgctgcaaacatttgcgacgttttcgttagcggccttttttgctgcgcttgtggaagcgccgcaaatacctttagtggcgttaaaaagtgccgttaaaggcctaaaaaacgccgctaaaga
>NC_026930.1|+|56207709-56207955|31-51
taagttgctcagcttccctttgcacgatctTTTTCAACTCTGCCATGGCTGatctcagaaactggagttgtgggaggctaagttcttcaatgggggactcccaccagttttgctcttggcttgctttcctcattttgtcaagctcttcgccacgctttttttgggcttctatttggctcatcatctgatacaaatgactcatgcacacataatatttatgtaatattgttcattctacaagaagaag
>NC_026930.1|-|56831600-56831759|110-130
gcaatgcgatgggcttctaaggtgatggttcaattcccacatggtagatgaaatgtgtaggtctctaagtgccaccgcatcatcgtgaactcaaacacaacttaaaactATCCCACTCTCTCCCTCAAACacaaacacaaataaatattttcctctaaaa
>NC_026930.1|-|57339901-57340063|31-54
ctggctagctcctctttatttgtggtattaCATGCTTAGGGTGGGTTTGGATGGacaattggatctggtgcggtgtatttagcttcttttttttttcacgttacagtattgctacagtatctaatctcaccgtcaccgttatttttaaactaactacaggtaa
>NC_026930.1|+|57390629-57390993|313-335
tattttataaaataacattttgcccattgattatacataaaacgggttaaaatgtaaatttaccattatattataaatatattaaaatttattattatattttatttactttgatatttattattataaatgaaaaacctgggcaatttaccattaaaagccacttttttttaaaaattttaaatttaccgaaatcgtgtccacgtcagcgcgaagttaagggacgtgtcagcaaatcgcatccacgtcaacgcgctttgctgacgtgacaacaaatcgcgcttacgtaaacgcaatttgctgacacgtcccCTGACTTCGCGCTGACGTGGACAcgatttaggagaaaagagtccattccgata
>NC_026930.1|+|57390846-57391009|31-54
taagggacgtgtcagcaaatcgcatccacgTCAACGCGCTTTGCTGACGTGACAacaaatcgcgcttacgtaaacgcaatttgctgacacgtcccctgacttcgcgctgacgtggacacgatttaggagaaaagagtccattccgataaataataaaataccgg
>NC_026930.1|-|57693095-57693375|228-251
ccgggaaatttattattaaaagcttaatttttttaaaatttatcgaaatgggctcggtattttattatttaccggaatgggccattttcccctaaatcgcgtccacgtcagcgcgatatcaggggacgtgtcagcaaattgcgtccacgccagcgcggtttgctgacgtggcagaaaatcgcgtccacataatcgtgatttgtgtccacgtcagcaaagcacactgaCGCGGACGCGATTTGCTGACGTGTagcgcgctcctggggacgcgatttgccccg
>NC_026930.1|-|57693169-57693394|173-196
aaaaatcaagaacaatatgccgggaaatttattattaaaagcttaatttttttaaaatttatcgaaatgggctcggtattttattatttaccggaatgggccattttcccctaaatcgcgtccacgtcagcgcgatatcaggggacgtgtcagcaaattgcgtccacgccagCGCGGTTTGCTGACGTGGCAGAAAatcgcgtccacataatcgtgatttgtgtcc
>NC_026930.1|+|57820510-57820798|31-54
aggtacattttgagtccgcacggctagcacACGGTCTGGCACACGGGCGTGTGGcttggccgtgtgacccaagtcagagagttacacgggtacagacacgagctaggacacggttgtgtgtccctaattcaaatgcccacacggcctgagacacgggcgtgtctcctgaccatgtgagccctgcaactttgaaaatttttaatattttttgaaaaatttctttgagtttccgaattagtctcgatttgtttctaacatgtattttggatctcaagggctcgaataaggg
>NC_026930.1|-|57938146-57938384|31-51
tttgtgggaaaagcatcgtaaaggtcatgtTCTTTAGCGGCGTTTGTGGGGaaagcgctgctaaaggtcatgttagtggcgtttgtgggaaaagcgccgttaaaggtcatgttctataacggcatttgtggggtaagcgccgctaaaggtcatgttctttagcagcgtttgtgggaaaagcatcgctagatgtcatgttctatagcggcatttttccacataaacgccacaaaatttag
>NC_026930.1|-|57938395-57938560|113-136
ggcattttttccacaaacgccgccaaagaacaagacttttagcggcgcttttactaaaaacgctgctaaagaacatgacatttagcggcgttattgggaaaagcgccactaaAGAAAATGACCTTTAGCAGCGTTTttaagaaaagcaccgctaaaagtcatgttc
>NC_026930.1|+|58131551-58131737|31-51
gagttacttcaggctcatgaaagacagataTTTTTGGAAGAATTTCTCTACtataatcctttaaaaaatttgttaaaggataaggagattgttcttcattttgcatcatcaaagactttgatatttgttttggtggagatgaaggtggggataagaatggacttacttgttctttttcttcttgttt
>NC_026930.1|+|58227984-58228225|31-54
ggcttatgcatctggccggcctactgcccaCTAAGGGTGGGTTTGGATGGGCGAttgagtgcggtgcggtgcgtttagtttactttttgtctcacgctacagtatcgctacagtatctaatctcactgccgccgctgtttttacactaaccgcaggtaaacgcaccgctcatccaaactcaccctaaatcatggacatggcaacagcctaaaaatatacatatatatatataaggctgctta
>NC_026930.1|-|58546362-58546687|31-51
acttgaaagttcttatagaaagatttcaacCTTTGCTCTTTGATCTTGAAGcattttctgaattccttcatcataggtggattgaaacgtattcaagtttctccgctcgggttttccttttcctctatctgaatctttaaatgtccttgacaacggcgccaaaatttgatgggcgtcaaaaccaccaaatataaatttctattacaaaataacagtaattagcagtatagaacagtagggtcgaatccacaggggttggctatctaatttcgccttttttcgtgaccagaatcgattttgcggtcacagttgtacccacggcctat
>NC_026930.1|-|58588907-58589172|216-236
gcctttagcagcgctttttaacgccactaaaggtatttgcagcgcttccacaagcgccgcaaaaaaggccgctaatgaaaacgtcgcaaacgtttgcagcgtttacaaacaaaaacgccgctaaagaacatggtctttagcggcgtttctttctaagcgccgctaaagaacatggtctttagcagcgcttttttctaagcgctgctaaagaacatTATCTTTAGCGGCGTTTTTTTttaagcgccgctaaagaacatgttctttag
>NC_026930.1|+|58589011-58589312|31-51
cggcgcttagaaagaaacgccgctaaagacCATGTTCTTTAGCGGCGTTTTtgtttgtaaacgctgcaaacgtttgcgacgttttcattagcggccttttttgcggcgcttgtggaagcgctgcaaatacctttagtggcgttaaaaagcgctgctaaaggcctaaaaaaatgccgctaaagacctgttttagtgtagtgaatgtttgtaacacagatgcttatccaaattctcgaattcagctttatgtaacaatacattctaatgttaaggtgacaccatctcaatcaacaatattatca
>NC_026930.1|-|58789196-58789471|223-246
tgaaaggcttttgggttattaatgagctcccccattgcccattgcatggctgacgatgatgtatcagtacctgccatgaaaatatcctttttttgcacattaattatcaagttagaggcagcactttcacggcttaattaattaagcacctaataaaagctagggtacaccaccaagttgaataaactattagtaagtctatattttagttacttaatttttAAAAGTTACCAAATGGTCATTGAActattcaaaagtttttatttaagtcattgg
>NC_026930.1|-|58848230-58848373|91-114
acatattataaatggttagttccatactgcaaactaagtcaacattatagaaaatttcactccttgtattcgaaatcaaattacaattagGGTGGGTTTGGATGGGCGATTGGGtgcggtgcagtgcgtttaacttactttttg
>NC_026930.1|+|58965895-58966204|31-54
ctccggccaagactgaaatgaatacaaataCTAAGGGTGGGTTTGGATGGGCGAttggatgcggtgcggtgtgtttagcctactttttgtctcacgctacagtgtttctacagtatctaatctcaccgctaccgctgtttttacactaaccgcaagtaaacgcactgcccatccaaactcaccctaagtttggttgtcctggttccaaaacaacatctcctaaaacaaagcttttggcttcttcacccgaaatgaagcatgttattatcccttcaataagcagcagcctcctcctcctcttccttctcca
>NC_026930.1|-|59080735-59081009|31-54
ttatggagattagaaagagcatatgcatgaATATTTAAGATGGGTTTGGATGGAtgattgagtacggtatggcgtatttagtttactttttgtcttgcattacaatatcattacaatatctaatctcaccgtcatcgtaatttttatacgaaccataaataaacgcaccgcccatcaaaaattcacccttaatgtttgaatttcttaagtaacgcacgtagcgccaaatataaaaatatataattgttggttagaaattaaattttaaaaacaaa
>NC_026930.1|-|59122943-59123186|31-51
agatttcgcattcaaaactggacatttcatTTTTAAAAGTTTCATCCACTAgttagaactcataattactttctttgcattaaatttaccgataaagtaaaatcagagatattactcaataccttttgtcgagcccttcttatgctttgtttaacatcttcggaagacttggcaacaactttgcacatagcctggtagatgtaagaatatcttagcagcaaatagcatatagatgaaagtacaa
>NC_026930.1|+|59164965-59165349|31-54
gcacaaatcagtataccttctagttttcacACAGTCTGGCACACGGGCGTGTGGtctggccgtttgacccaagtcagtgagttacacggagtaggacacgggctgggatacggtcatgtgcccccaattcgaatgcgcacacggcctgggacacgggcatgtcccggcctggccacatgggcgtgtgtcccttgcactttaaaatagaaattcaatgtttttctaaaaatttcgtaagtacttggtttagtcccaaaccatctctaatgtctattttaggcctcgacggctcgtattagggactatattaatgaatttaaatggtttatgcttcgtaaccttattttggcgacgtatacgggtttagggtcttacagtttaaatt
>NC_026930.1|-|59190111-59190522|31-53
tacaaagaaagagtgtccagctggacatgcTTTCCCTGACATGTCAGCAGAAAagctcgtccaactgaactcgctttcacactaactgtgcaggaagcactcccaattggacgtgctttcacatccttccaaaaacgacttattttctggccaattaatttttctttttttaatttagccaaaaaaaaattttaaaaaataaaagattaaattcttaaaaataacttatataaatggtaattaccgcctcaagccaatgctgcaaagcaagctttcgagctttttcatcttgagacaatccttttcctacctgtaaaaaacacaagaccaacatttcatcactcaacttttaactcaattaacatcacctccttcttcatcaacacaaacttactttggcagctctggttct
>NC_026930.1|-|59217207-59217499|31-54
aattagcataaaaaaagacgcatgagaaagCACTAGAGGTGTTCATGGGCTGGGcggcccggcccgatgacccgcccgaaatatgggagggttcgggtaaaaatataggcccgaaatatgggcttgggtaaaaaatgaggcccgtttaaaaaacaggtcgggccttgagcaaaattttttgggcccgagcccggccggcccgaatataatatatatatttttattttttaaaatttttttaaacacatttctttcccgtgaatgtgaatcccggcccccccactcccaggcca
>NC_026930.1|+|59920838-59921084|197-217
tattcgaatttgaaaattcaactcgattcgaactcgaaatttgaaaaaaaaatcgagttgattcgaataactcgattaacttgaataactcgattcgtttaactcgaaattagaattttttttcgattttttcaagtcgaatcgagttttgctcacccctaaattagtctatatactattaaaaagatctaaataaTAATATAAGGACTAAATTGATcggagggaaaattataagtatttacactat
>NC_026930.1|+|59926105-59926286|132-152
agtctttaagatataagttaggcagcatagtagtttcatcaaaaataacatatctgctaatcacaaattttttatttacatcataacttatatcctttaacaccaaccttataaccaagaaaaacacatttAATGAATCTAGGTTCCAATTTcccattatcaacataaacatatgcatgaca
>NC_026930.1|-|60001140-60001501|312-332
gcaaaaaacataaggccaacgacgccgtttactgagtttttgggccattagcggcgtttttataaaaacgccgctaatgctcgggggactttgcggcaatttctaaaaagcgccgcaaaaaacctaatgccaacgacgtcgtttccgagtttttgtcccttttgcggcgctttttgaaaagcgccggtaatgctcctgtctttagcggcgttttctgagaagtgccgcaaaaaacctaagggcaacgatgccgttttctttgtttttgggcctttagcggtgttttgttaaaagcaccgctaatgatttgtTCTTTAGCGGCGTTTTTGTGGaagcgccgctaatagtaataaaaaaccatt
>NC_026930.1|-|60001254-60001604|301-321
tgtggcgtttggacaacaaacgccgctacaaattgaacattagcggcgcattaacgaaaacgccgttaataataagcaatagcggcgattcacaaaaagcgccgcaaaaaacataaggccaacgacgccgtttactgagtttttgggccattagcggcgtttttataaaaacgccgctaatgctcgggggactttgcggcaatttctaaaaagcgccgcaaaaaacctaatgccaacgacgtcgtttccgagtttttgtcccttttgcggcgctttttgaaaagcgccggtaatgctcctGTCTTTAGCGGCGTTTTCTGAgaagtgccgcaaaaaacctaagggcaacga
>NC_026930.1|+|60134581-60134847|31-53
tgacgtggccgcgatttcctggcacgtcccCTGACGTCGCGCTGACGTGGACGcgatttgccggaaaatggttcattccagtaaataataaaataccaggcccatttcggtaaatttataaaaaaattaagattttattagtaaatggcccaatttatgcacgaacaatattgaaaagttttttagggacatctggcattcttggtgttaattggagttcattggcaatgtagtctgatagtggtggtactaaaatgctattttaac
>NC_026930.1|-|60235477-60235685|31-54
ttgataataaaaccatacatatttctttagGGTGGGTTTGGATGAGCGATTGAGtgcggtgcggtgcgtttagcttactttttgtctcacgctacagtatcgctacagtatctaatctcaccgccaccgctgtttttacactaaccgcaggtaaacgcaccgcccatccaaactcacccttattcccttatctactttaattttgcaaa
>NC_026930.1|-|60253717-60254072|309-332
tttcatcattttctacacaaatggcggcgtaatgagaaccggcaacttccaagagcgcaaataggcaattgtttgtgaggttcccgggatcattggatgattcaacaataacctcagatgcctgaaaatgttactagcgttaatagaaaaaaaaacaagatataattcagtttaaaatacacggaaacgatcgaaaagctaaaagctttgtgtacttctattcggtaaaagtattttggagcttgttgtactaagagtcagattccattttgccccctttacacaaaaaatggaccaattaatccgtgTACATTAAATCAAAGAGCAAATTGgtctttcttattaaaaatctcatc
>NC_026930.1|-|60358476-60358675|151-170
tggtttcctgtttcatgaaatccattgaatcagttgaaccgttaatgaatatcctcgaagtctagtgtcaaggtgtgtaagaattatatattgtttctccgggagctagcttaacggtaaaagtaccatggaagcccttatactaggagcCGAATTGCATTTTGCCCCCTctactcaaaaaataggcaaactagtctcca
>NC_026930.1|+|60386978-60387219|189-212
tcactttcattatcgttttgttacgaagtggtcactctactattaaaatccgttacctccgtaacgacagtcctacatggcagtccaaatgagttttaaatgccaacttggatgtctagttgctaggataaaaatatgtttttaattaaataaatttaatttggactgccacataggatatccatgttGACATTTAAAACCCATTTGGATTGccaccgttggggagataacagagcttaacg
>NC_026930.1|-|60409297-60409542|193-216
aaaattttattattcaactcttaatttatttaagttaattaaataataataattatgatgcaaatataatatcatttttactgcgaccaaagccacaaaaaatttcttcgtctacaaatacatttctggacaaatgaatccgaccctcacccacgctcccaagtgaatggcgagccaatgagagggactcatGGTGGGTTTGGATGGGCGATTGGGtgcggtgcggtgcgtttagcttactttttg
>NC_026930.1|-|6052040-6052417|325-348
ctgttggggttgcgttgaggagatttgatgggttttccgtcggttcgagatatataggaatttatgttttcggagttttctgtggataggacttgggaggtcggatttgataaggcttcgaggagtttttgcagagaaagccatttttgaaactacaaagcattgctggttttggcaggggttttctgaagggtttaaatcgtcctggatagaagataaaagccaaacgctgtcgtttgaggttgtggggaatttttgaaatggatatactatttctaacttcactaaactattagtaagtgtacattttggtcacttaacttcAAAAAGTTACAAAATTGTCACGGAaatattcaaaagttttcatttaagtcactt
>NC_026930.1|-|60603140-60603492|25-45
aaaaagcgccactaaagatcatggTCTTTAGCGGCGTTTGTGGGGaaagcgccgctaaagattaggttctttagtggcgtttgtggtcgaagcgccactatagatcagggtctattgcggcgtttgaggggaaagcgccactaaagattaggttctttcgtggcgtttgtggtcaaagcgccgctatagatcagggtctattgcggcatttgagaaaaaaacgccgctaaagaccctgatctttagcggcgcttctcccaaatttcataaatattattggctcttatagtgaatatattaaagaaaacttcattcaaatttagtttttttatatataacataatgtaaaatta
>NC_026930.1|-|60603209-60603470|212-232
ggtctttagcggcgtttgtggggaaagcgccgctaaagattaggttctttagtggcgtttgtggtcgaagcgccactatagatcagggtctattgcggcgtttgaggggaaagcgccactaaagattaggttctttcgtggcgtttgtggtcaaagcgccgctatagatcagggtctattgcggcatttgagaaaaaaacgccgctaaagaCCCTGATCTTTAGCGGCGCTTctcccaaatttcataaatattattggctct
>NC_026930.1|+|60603225-60603701|31-51
atgaaatttgggagaagcgccgctaaagatCAGGGTCTTTAGCGGCGTTTTtttctcaaatgccgcaatagaccctgatctatagcggcgctttgaccacaaacgccacgaaagaacctaatctttagtggcgctttcccctcaaacgccgcaatagaccctgatctatagtggcgcttcgaccacaaacgccactaaagaacctaatctttagcggcgctttccccacaaacgccgctaaagaccatgatctttagtggcgctttttccacaaacgccgctaaaaacccttatctttagcggcgctttgaccaaaaacgccactaaatttggcagatttgtaaaataaattttttttatattttcagccctcctgtaaaaacaaatcagaagaaatcatatctaaaccagccaaaagtaataaatctatatattaaacaaataatataataaatatcaataaataaaataaaattc
>NC_026930.1|+|60639521-60639927|31-54
cctttatactgcaactgggatgataacaggTTAAGTGTGGGTTTGGATGGGCGAttgggtgcggtgcggtgcgtttagcttactttttgtctcacgctacagtatcgcaatagtatctaatctcaccgccactgctatttttacactaatcgcagataaacgcaccgcccgtccaaactcaccctaagtctttaatggcttctcagtgagttctcacacaactctattgccatggaagcataaaagctgcacttcgctgtagtttgcttcaatgtgaaggaaatggtttgtgttatataatatatttggctttttatataaaggttaaattttgctattagtccctgtactgtgcgaaagttgtagatttagtctctgtacttttatttgatcaattttagtctttg
>NC_026930.1|-|60834613-60834960|298-318
ctttcgaatattcacgatcgagaagtactagattctctttcgaatatgtcctgaaaggagaagaaaagctgaaatcccaccagacatctattattgaattcactcgacccgatagtacccatttttggaacatcctgtgtcaaagtcacgaaatgggtaagtcgccagtccctaaaacggactatgtaatatactttatccgctgggttagggggcattttacccgaaattgaagtgcaagttaatttttctattatagatatatgaaaataaatcgatgtttaacagttctttaaaCATTATAAGGACTAAATTACTcattgtttttttcatatcattttaaaattg
>NC_026930.1|+|60961742-60961982|31-54
caaaaatgaaaattcagttactcttgaacaTTTAGGGTGGGTTTGGATGGGCGAttgggtgcggtgcgtttagcttattttttgtctcacgctacagtattgctacagtatctaatctcaccgccaccgctatttttacactaatcgcaggtaaacgcaccgctagacctgtccatggatatgggagggtttgggtaaaaatataggcccgaaatatgggcttgggcaaaattttaggtcc
>NC_026930.1|-|61046316-61046496|31-51
agttttccaagtgttaggaggtgacagaccCTTCAAACGGTGGAGCTATTAtgccccgggtgtctatgctcgggttttgtcttccactccgcggagagccctcgatgggttcatggtccgagttgggagataaaatcaaggatagacaccccgggtacaatacctctgccgtttgagaaga
>NC_026930.1|+|61284088-61284235|31-51
ctccccaaactccatgaacccgttgggctcTCCTTGGAGTTGGGAGACAAAacccgaggctaaaactgaccatagataccccgagcacaattcctccactgtttgagggcccgatcagctgctctatggacaacacttcaaagactac
>NC_026930.1|-|61339178-61339474|31-53
atgaattttttaacagaaatgaccggtttgCTCTTTGATCTAACATACAAGAGctagtttactcattttttgagtaaagggggtaaaatacaatttgactcttattataggggccttcatggtgcttttacctttgaaggcttaattttgtggttatcttctatgttggtccaactcctttttctgttttaagtatctatttttggcatccgattccatctagcttgtgcttggacaaagaaaatttgacctcgagtcagtccagtccaaatggatggattccgtatctaacactca
>NC_026930.1|-|61411484-61411811|31-54
tatggataaattttttaacagaatgaccgaTTTGCTCTTTGATTTAATGTACAGagattaatttgcccatttttagagtagagagatcaagtcaaacacaatctaacttttagtacaaaggcttacattatatttttatcaccatagttgtgtatttatgtacgtatacctccatttgatcacccatgaggatgaagagggcatttggtacggtgggaacagtaagccattgttgattttggaggatttgaaggccttcaatatcttgcaagatgatggtgtaacctgtgccatctgaatgaggttttaagccaagaacaatgtcagg
>NC_026930.1|-|61568193-61568632|387-410
agttgttggaaagcatgagtggcgttttgggtgtgaatattagtggctcgacttgcgtgaccacgggtaaagatttgttggtgcaacaggggattagtgatataagtaaatgggattgtttgtggattattgttgggtggggatttttttttagggttttgttttatttcaccttgttattggggagtaagaacaagagaaggtaaataatatattggtgaagaagaagaagaagaagatgatgatgatgacgatgattattgtagtaattaaaagatgtacctaaaagaattatagtaattataaaaggaatttttattaataggtaaattgcattcaaggtcactaaattattagtaattttatgttttagtcactcaacattaAAAAGTTACAAAATGGTCATTGAActattcgaaagtttttatttaagtctccaa
>NC_026930.1|+|61796517-61796914|31-54
ggcaacaatctcatgctaatcaagttaagaCTTAGGGTGGGTTTGGATGGACGGtgtgtttacctgcggttagtgtaaaaataacggtggcggtgagattagatactgtagcgatactgtagcgtgagacaaaaagtaagctaaacgcactgcaccgcaatcaatcgcccatccaaacccacccttaatcggcattcgaatattgcatattaaatatgtgttagtatgcattacttaaactaaacccgaagttgataagtcgattatagattatttgaagagaggaatattttggtacatcatgttgatttttttattctccaattacacccatagttttattttattttatttttaaaggaaaaaagaacacaagacttttattccaatagctttct
>NC_026930.1|+|61868673-61868905|180-203
ttacaggtttgtgacatttaataaaaaaattgaactgtacaaaattgaacttgtaattgaaaagtaagacacaaagcatggtagtggtaataattagacctatccatgggccgggcggcccggcccgacggcccgcccgaaatatgagagggtttgggtaaaaatataggctcgaaataTGGGATTGGGCAAAATTTTAGGCCcgtttaaaaaatgggtcgggcctcgggtaa
>NC_026930.1|+|61960974-61961117|91-114
tatttactggaatgattcattttttgcgaaattgcgtccacattagcgcgatgtcaaggtacgcgccaggaaatcgcatccatgtcagcgCGAGTTGCTGACGTGGAAGCAAATcagaaaaaataatataacaattctgtaaaa
>NC_026930.1|-|62012557-62012781|173-195
aaatgttacattttagtcacttacgttatcgttttgttacgacgtgatcactttaccattacgcttcattacctccctaacggtgatcctacgtggcagtctaaatgggttttaaaaatgccaacttaggtgtcctatgtggtagtccaaactaaatttatttaacaactaaACATCCAAGTTGGCATTTAAAACccatttagactgccacgtaggtctgccgtt
>NC_026930.1|+|62040695-62040867|120-143
aaattaccgaaatgagcccattatttaattatttaccgaaatggtccattttccgcgaaatcacgtccacgtcagcgcgatggcaaggtatgcgccaagaaatcgtgtccacgtcaacgCGAGTTGCTGACGTGGAAGCAAATcgctccctctaggatgcgatttgctgacgt
>NC_026930.1|+|62040702-62040867|113-136
cgaaatgagcccattatttaattatttaccgaaatggtccattttccgcgaaatcacgtccacgtcagcgcgatggcaaggtatgcgccaagaaatcgtgtccacgtcaacgCGAGTTGCTGACGTGGAAGCAAATcgctccctctaggatgcgatttgctgacgt
>NC_026930.1|+|62053367-62053783|364-387
gggagaatgttgtccaattttctcaatcgcattgcatcaataccgaataaaaacatgttcacttatctagcttttacctcaagcttagttccatcaggaaaagtctgaaatgaaggtaccaattcaacaatgtgatcactaacacaaagaagccattcgatctctcgtcgccacatcgatttcttctcgaccggaaccggttctagcctccacatttgcccaaataaggtggctacaaagttaaagcagccaataccaaatcataaaacaaatgctcacgttgaaaatttgattaaaaaaaggataaattacactagtagtcacctaattattagtaaatttcttttttagtcacctaactatGATGAAAAGTTACAAAATGATCACccgactattcgattttttcttttttgatca
>NC_026930.1|+|62115562-62115757|31-54
tgatcaaaacataaatttactaatagtataATAAGGGTGGGTTTGGATGGGCGAttgggtgcggtgcggtgcgtttagtttactttttgtctcacgctatagtatcgctacagtatctaatctcaccgccaccgctgtttttatactaaccgcaggtaaacgcaccgcctatccaaactcgccctaagagttttcc
>NC_026930.1|-|62124994-62125215|31-54
gcatggagaataccaaaacaaaatactttgGGTGGGTTTGGATGGGCGATTGGGtgcggtgtgatgcgtttagcttactttttgtctcacactatagtatcgctacagtatctaatctcaccgccaccgctgtttttacactaactgcaggtaaacgcaccgcccatccaaagtcacctttaaactctgcttacttgagcttgaactcaactcagaatgatg
>NC_026930.1|+|62161550-62161942|31-53
atttaatctaacagaaggaccagtctgctaTTTAATCTAACGTACAGGGACTAatttgcccagtttttgagtagagggagcaaaatgcaattcaatttctagtacaagtgtctccatggtacttttaccaaaacaggggagaccatattcaaaaccagcctaaattttcaatgaacaagccaagagacgaacatacctcatgctcggggatataaacaactattggctgaccacacaatcttgaaagcacctgggaaagtttatggccattaatcatcgtaattgtttcaacaaaaaagtgacaaaagactgctgcaaatatgtgcaaagagaaaacggcagatgaatttcctgcaaacccattaatgactcagtgtctaataagtatgcatt
>NC_026930.1|-|62193867-62194109|191-213
tcgggaaagctccagttgaagtccccaacgacaagtctcttctacatttcgaggaagccgaaacctcaatcatacgaagcaattaaggtacgaaattttgataatttttaataatttttaaattttaaaagggcttaatcgatttttttaaaaaaattggttactaatgcccttttgaccttttagctttATTAGGTTGAGGGTTAAATTTGTttttataccttatacataaacaccaaattt
>NC_026930.1|-|62259043-62259284|31-54
aacccatttggactaccatgtaccgttagaGAGGTAACGAGGCTTAACGGTAGAgtaaccacttcataacaaaacgataacgtaagtgactaaaacgtaacatttcaaatataagtgactaaaatgtaatctaaaacaaacaaaaatatataacttttttttataatttaccttttaattatctataccgacaattttgattaaagaaaaaaatttaaattcaattaatttaaatttaaatt
>NC_026930.1|-|62278925-62279214|31-51
aagtacatagactaaatccacaactttagtAAAGTACAGGGACTATTAGCAgaatttaaccataacacttacattgccaaaagagtgattgaaccgcttccccctctctgttttcttatcccctctgccacagtacactgaaaaaaaaaccaaataaaacctaaaatttgtaatcttcaaaagaaacccagaaaaataacaaaaacaaaattatgtttttttagctaccataggggattgaaggagaagaagctgctgagagtgaaaaggatgaatttgaaactgataat
>NC_026930.1|-|62445602-62446015|361-384
agtgacattgtctgggaaaagcttggctagcccaaaatcaccaattttaggatgaaaatccccatcaagaagtatattactagctttaatatccctgtggacaatacgaggtacagcttcataatgaagaaatgcaataccagaagctgtacctaagcaaatggctgctcttttaggccaatccagagctatatatttacttcttgaacctgaaaataaccattgcttgacattagaataccctgaaaatcttgaaaactatctatgtttttcctctcaagtacaatgcattagatagaggtaaaagtaccacggagactcttgtactaggaattaaattgcatttgggccattctactcAGAAAAATGGGCAAATTAGTCCCTatacattagtcaagagcaaatcaatccttt
>NC_026930.1|-|62463366-62463569|151-174
ccaataggttttgattgagattgagagtttgtaacctacaactttttgaaaaagtgtcagaaatgatgccactgagattgtttcgccttagattcagtactccaagagatctgctcatctgaaataggcattgaggaattggcccactcaTGGAATTATTAGATAGATCAAGTActtggagatttgtatggttgcataatgact
>NC_026930.1|-|62469039-62469211|120-143
taactgacagctttctgaaaaagtgtcagggataatgccactgagattgtttccccccaaattcaatactccaagagacacgttcatctgaaagaggcattgaggaattggcccccttaAGGAATTATTAGATAGATCAAGTActttaagagctgaactgttgcatattgacc
>NC_026930.1|-|62474864-62475121|205-228
tgtctagaaactccagcattttgcaattggccaatgattttggaacctttccttccaatcggttttgattgagatgcagggtttgtaactgacagctttctgaaaaagtgtcagggataatgccactgagattgtttccccccaaattcaatactccaagagacacattcatctgaaagaggcattgaggaattggccccatcaAGGAATTATTAGATAGATCAAGTActttaagagctgaactgttgcatattgacc
>NC_026930.1|+|62559693-62559878|31-54
taagaattgcaacgcaaatgcacgtgtggaTTAAGGGTGGGTTTGGATGAGCGAttgggtgtagtatggtgcgtttagcttactttttgtctcacgctacagtatcgctacagtatctaatctcaccgccactactgtttttacactaaccgcaggtaaacgcaccgcccatccgaactcacccta
>NC_026930.1|+|6312009-6312219|31-54
acgtgcgtgtgaggtcatttcaaagggtacACGGCCTGGCACACGGGCGTGTGGcttggccgtgtgacccaagttagtaagttacacaggcacaaacacaggctgggacatagctgtgtgtccgtatttcgaaagtccacacagcctaagacatgggcgtgtgtctcaaccgtgtgagtcacacgacttggccacacacccgtgtgacccc
>NC_026930.1|-|6417030-6417272|31-51
tgtggaaaaagcgtcgcgaaagaacatgacCTTTAGCGGCGTTTGTGGGAAtagcgccgctaaagaacatgacctttagcggcgtttgtaggaaaacctccgctaaagagcatgacctttagcggtgtttgtaggaaaagcgccgctaaagaacatgacctttagcggcatttttgtgaaagcgccgctaaagaacatgacctttagtggtgtttatttctagaaacgcagcaaatgttaatg
>NC_026930.1|+|650151-650438|235-258
gttacgaagtggtcactctaccgttaaactccgttacctccctaacaacagtcctacatgacagtccaaatgagttttaaatgccaacttggatgtccagttgctgggatgaaaataagtttttaattaaataaattaatttggattgtcacgtacgacatctaagttagcatttaaaacccatttggaccgccacacaggaccgccgttagagaggtaacggagcttaacggtAGAATGACTACTTCGTAACAAAATaataacgtaagtgactaaaacgtaacattt
>NC_026930.1|+|650330-650540|31-54
cccatttggaccgccacacaggaccgccgtTAGAGAGGTAACGGAGCTTAACGGtagaatgactacttcgtaacaaaataataacgtaagtgactaaaacgtaacatttcaaacataagtgattaaaatataatttgagacaaacaaaattgactatttttgtagtttaccccccaaaaaaaccttaagttaatgcacattactactctta
>NC_026930.1|-|6871251-6871555|31-54
agggacgtgtcagtaaatcgcgtccatgtcAGCGCGCTTTGCTGACGTGGACACaaatcgtgcttatgtgggcgcgatttgttgccacatcagcaaagcgcgctgacgtggacgcgatttgttgccacgtagcacgcccctggggacgcgttttccctattttcccacgttaggtttttggtttttagggttagggtttttaggatttttagggttttagagaaaaaagtaaacaaataagggattagggtttagagtttcctaattaaattaattataatttattcaaaattggattacgtttc
>NC_026930.1|+|6871420-6871669|31-54
cgtgctacgtggcaacaaatcgcgtccacgTCAGCGCGCTTTGCTGATGTGGCAacaaatcgcgcccacataagcacgatttgtgtccacgtcagcaaagcgcgctgacatggacgcgatttactgacacgtcccttgacttcgcgctgacgttgacgcgctttagggaaaaagggcccattctgataaataataaaataacgagcctattttggtaaatttaaaaaaaaagtggctttttttggtattt
>NC_026930.1|+|6871431-6871667|29-52
gcaacaaatcgcgtccacgtcagcgcgcTTTGCTGATGTGGCAACAAATCGCgcccacataagcacgatttgtgtccacgtcagcaaagcgcgctgacatggacgcgatttactgacacgtcccttgacttcgcgctgacgttgacgcgctttagggaaaaagggcccattctgataaataataaaataacgagcctattttggtaaatttaaaaaaaaagtggctttttttggtat
>NC_026930.1|+|6902256-6902670|31-51
gttatgaaattttgtgtattttgtgttttaAGCAATAAGGACTAAATTGTAaaaagtgtaaaatgtcaagggcaaaatggtaattttcccatttatgtgtttttggattcaattgagtgaattgtgtgttaaattagttaattttgaacttatttagatcaagaactgaagaaaacagaattagatcaacgaaagtcgaaagtagtcgagtagttgatttcgtccgtcgatatccgaggtaagtctataagcacataaatgttgttaaatttgaaaatgtataaatgttatttgttgaattgaattttgtggatatatatgtgtattggccgaatgtgtgataagccatgaaattttatttcgtgttcgattcgatcgagatatgttgtccgaaagtcccgtacgaacactagga
>NC_026930.1|+|6908807-6909096|240-260
aaaataaattttttaactagtgcaatttgtctttagcggcgtttgtggggaaaagcgccgctaaaggtatttgtctttagcggcgtttgtaggaaaagcgccgctaaaggtcatggtctttagcggcgtttgtggaaaagcgccgctaaaggtcatggtctttagcggtgtttgtgggaaaagcgccactaaaggtcatggtctttagcggcgtttgtgggaaaagcgccgctaaaggtCTTGTTCTTTAGCGGCGTTTGtttctgaaaacgctgctaaagttagcgatg
>NC_026930.1|+|6908888-6909093|31-51
ggcgtttgtaggaaaagcgccgctaaaggtCATGGTCTTTAGCGGCGTTTGtggaaaagcgccgctaaaggtcatggtctttagcggtgtttgtgggaaaagcgccactaaaggtcatggtctttagcggcgtttgtgggaaaagcgccgctaaaggtcttgttctttagcggcgtttgtttctgaaaacgctgctaaagttagcg
>NC_026930.1|+|6908926-6909095|120-140
ttagcggcgtttgtggaaaagcgccgctaaaggtcatggtctttagcggtgtttgtgggaaaagcgccactaaaggtcatggtctttagcggcgtttgtgggaaaagcgccgctaaaggTCTTGTTCTTTAGCGGCGTTTgtttctgaaaacgctgctaaagttagcgat
>NC_026930.1|+|6908973-6909114|31-51
ggtgtttgtgggaaaagcgccactaaaggtCATGGTCTTTAGCGGCGTTTGtgggaaaagcgccgctaaaggtcttgttctttagcggcgtttgtttctgaaaacgctgctaaagttagcgatgctgtcattagcggtgttt
>NC_026930.1|-|6914640-6914883|191-214
cacggccaggtgacacgaccgtgtgtcacctgataattctatagaaatcaagtcagcaactttacacggcctagcacacgagtgtgtggtttggctgtgtggcacaagttagtataccctccagttttcacacggcctaacacatggcctggtacacgggcgtgtgaggccatttcaaagggtacacaacCTGGCACATGGACGTGTGGTTGGCtgtgtgatccaagccagtgagttacaaggg
>NC_026930.1|+|7567854-7568207|31-54
tgcacagagactaatttattcatttttaagTAAAAAAGGACAAAATGCAATCTAactcttagaaaaaggacttccatgatacttttaccaaataggatctaatttgcaatttatacatttatatgcaaaaccaccccaaatgtccacttggaaatatgtatgaaattggaatttggcaaaaaattaaaaataccctgtaagaccgaaatgccttctgaattttagcagccgctctttgttcaacggcaattccaggactgctttgtgaactcccagccgctgccacttcaggaccctcatgttcttctaccctttcatcaccatttgatttttcattactcgagtgtacctgta
>NC_026930.1|-|7589298-7589552|202-225
tgcgcccttgagggagagatttccgtccacgtaagcaaagtgcaccctcagggacgcgattttctaccacgtcccctgacatcgcgctgacgtggacgcgcttttggggaaagagggtcattctggtaaataataaaataccgggcccatttcggtaaatttaaaaaaaagggctttttatggtattttgcctaattatgaAAAGTTATAAAATGGTCATTCAATtattcaattttttctcttttggtcaccggc
>NC_026930.1|+|782915-783104|140-160
gcaagttcttgggatcacggggaagctgagagaatgaagaaagattgggaaattgataaggaagattccattaacattgcatcaagatctgataaaattggaggggtttcgggctctgtgtcgaaccagaatgcaccacCATCGCAGATGCAGTTGCAGCcgccagaaaggatggcttctccggtgaggc
>NC_026930.1|-|7968201-7968439|31-51
gatggatgccaaacactacaccaaaacaggTCTTTAGCGGCGTTTTTTAGGcctttagcggtgctttttaacgccactaaatgtatttgcggcgcttccacaagcgccgcaaaaaaggccgttaacgaaaacgtcgcaaacgtttgcagcgtttacaaacaaaaacgccgctaaagaacatgttctttagcagcgtttttttacaaaaacgccactattttagggatttttttatatta
>NC_026930.1|+|7968228-7968466|31-51
gcgtttttgtaaaaaaacgctgctaaagaaCATGTTCTTTAGCGGCGTTTTtgtttgtaaacgctgcaaacgtttgcgacgttttcgttaacggccttttttgcggcgcttgtggaagcgccgcaaatacatttagtggcgttaaaaagcaccgctaaaggcctaaaaaacgccgctaaagacctgttttggtgtagtgtttggcatccatcaaacttctcttttatcaattatattcc
>NC_026930.1|+|813524-813958|382-405
gcgggcgccgatcacgttcttgtaggcaacggagaggagattccgttcctcgacggtgagttcgtcgggagcaacgacggaggaaacgacggtttccatgaacttaaccatctcctcgtagcgctcggcttgctcggcgagtttcgccttgtagacattttcctcacgtggtgaagtagcggccatggtgattttgggggatgttgggatggaaagaaaatctgagaggatttttcagagggatttgagaggttgtgttttggagaagggaaagcaacttttgactttttgtttctgtttctttttccttttttctaatttttgataaattacacctaaggccatttaactattggtaagtatatgttttgatcacttaacTTTAAAAAGTTACAAAATGGTCATtaaattgtttgaaagttttcatttaagtca
>NC_026930.1|+|8314554-8314766|160-183
gtctacgtgctttgattccaggttgaatgacaaagcaagtcttcagtggaccaaaccttttttttgtcgcgactgtcaagcatatatcggaaacgaccgattactcactcagttctaagttttttggtctgatcggatagagagctatctataatgcgtTTTAGGGTGGGTTTGGATAGGCGAttgggtgcggtgcggtacgtttagtttatt
>NC_026930.1|-|8398745-8399020|31-54
atcgcgtccttgaggaagcgatttgttgccATGTCAGCATCTCGCGCTGACGTGtccacgatttcctgatgcatcccctaacatcgcgctgatgtggacgcgatttgccggaaaatggaccattccggtaaataattaaataatgggcccatttcgacaatttttacaaaaaatgggcttttattagtaaattgcccttagaaatccagctatcaatgttagacttattgtttaataaaattatatttttaatttttttttttattttgtaaatga
>NC_026930.1|-|8678537-8679042|31-51
actacaaaaatagtcatgacttttatttatCTTAGATTGTATTTTAGTCACttatgtttgaaatgttacgttttagtcacttacgctatcgttttgttaagaaatggtcactctaccgttaagcttcattacctccctaacggtggtcttacatggcggtccaaattaaatttatttaattaaaaatttattttcatcttagcaattggacatccaagatagcatttaaaaccatttggactgtcacataagactgccgttagggaggtaatggagtttaacggtagagtgaccactttgtaacaaaacaataacgtaacatttcaaacataagtgactaaaatgtaatctagttataattttatttatttattagaataaacaaattatctagttataatttttttaaaaattattgttatcaaaaggctatttgaaaaactaaaaatttaaatataaaatttttattactgtccacatatgatagaataatctcatatttgagg
>NC_026930.1|+|8771909-8772158|31-54
gattttaaaggttgcaattcagatagttacACGGCCTGGCACATAGGCGTGTGGcttgtccgtgtgacccaactcaaagagttacacgggcacggacatgggctgggacaacggctgtgtgcccttatttcaattattacacaacttgagacacgcgcgtgtgtcttagctgtgtgagtcacatggcctagccacacgactgtgtgatccctacagttttaaattttctaactttttccttaaattttca
>NC_026930.1|-|8773604-8773791|31-51
ttgaaatttcaatcatgaagcttctttgaaATTATCAAGATTCACAATCATattagctcatttcctccaattgcactggagaaattcaacaaattgcttaggcttcaaccatgcagcaatgaaacgaaatagacgatgtttactcagatttgtcaaagccactgagtttaacaaaacagggtgatggt
>NC_026930.1|-|8813770-8814207|385-408
aattttgaaattgcaacattattaatcaattaattcaacatgactacaataactgagggtactaattaattacttaactcttttcgtcttttaatcatgtaagtctccttatccattttctgcataaattctttaactattaatagtgccacaataattaaaatatattataatatttaaaccgatttcaataattaaaatgtcaaataatttttttgcattccttggggcaatttaccaataaaagccctttttttttaaaaattaccgaaatgggcccattatttaattatttaccggaatggtcaatttttcgcgaaatcgcgtccacgtcagcgcgatgtcagtgtatgcgccaggaaatcacgtccacgtcagcgcgagTTGCTGACGTGGAAGCAAATCGCTccctctaggacgcgatttgctgacgtggga
>NC_026930.1|-|8813776-8814131|309-332
actcttttcgtcttttaatcatgtaagtctccttatccattttctgcataaattctttaactattaatagtgccacaataattaaaatatattataatatttaaaccgatttcaataattaaaatgtcaaataatttttttgcattccttggggcaatttaccaataaaagccctttttttttaaaaattaccgaaatgggcccattatttaattatttaccggaatggtcaatttttcgcgaaatcgcgtccacgtcagcgcgatgtcagtgtatgcgccaggaaatcacgtccacgtcagcgcgagTTGCTGACGTGGAAGCAAATCGCTccctctaggacgcgatttgctgac
>NC_026930.1|+|8955591-8955723|31-51
ttcaaattagcatttaaaactcatttggacTACCACGTAGGATTGTCGTTAgggaggtaacgaagcttaataacagagtgaccacttcgtaataaaatgacaacgtaaatgctaaaacgtaacatttcaaaca
>NC_026930.1|+|9130555-9130772|165-188
ttttttatatatatttacgggtaaaatattaaaaaaagtcaattttttttaaatttaccgaaataggtctaatattttattatttaccggaatgggcccttttcccctaaatcgcgtccacgttagcgcgaaattaggggatatgtcagcaaatcgcgtccacgTCAGCGCGCTATGCTGACGTGGCAacaaagcgcgatttgtgtccatgtcagcaa
>NC_026930.1|-|9178144-9178563|31-51
taaaactcatttgactgccacataggacttTCGTTAGGGAGGTAACGGAGTttaacagtagagtgactagtttgtaacaaaaagattacgtaagtaactaaaacgtaatatttcaaacataagtgactaaaatataatttgagacaaacaagaatgattatttttatagtttacccttaatagaaccattatagaattccgttaaattgaattatatggtgtttttaaaataaaaaaaattttactcgagtgatcaatattgtgtaaaaggtcacataaacaaataaaaatgttaaacataagattgtaagttttttattctgaatatagagttataagatttttttgacattgtttaaatgaaatagagtgaaagctggcttacatggtttccttgtaatgttaaattggtcacactaa
>NC_026930.1|-|9847896-9848065|31-54
atttgatatatcattaatggagaattttagACTCCACAAGCGGGTTAAGGATGTaatggcccaattcagtgagaccgggcaaaattagtcctacttaaaagtctttgctccattctcgttacacgacaacgagcaaagaggagcagctgtaatggcccaattttgcccgt
>NC_026931.1|+|10700552-10700781|31-51
ctttgcgggttttccccgtagcctctccgtCATTACTTTTTCATTTTTCATtttcagctttttttttaaattggtcatttcttcttctttaaacgaagtaattcttgactggatccatatttataggatcggcggtctcgctcaggatcaatactcctctgaaaaaagtcttctttacaacacagggacatccccggcttagcattcatttccttctagaatccttttgt
>NC_026931.1|-|11300783-11301021|189-209
aaagcgcccctaaagatcatggtctttcgcggcgtttgtggggaaagcgccgctaaagattaggttctttagtggcgtttgtggtcgaaacgccgctatagatcagggtcttttgcggcgttttagggaaaagcgccgctaaagaccctaatctttagcggcgcttgtcgcaaaaaacgccgctaaagACCCTGATCTTTAGCGGCGCTtccactaaagtgctactaaaggtcttagtc
>NC_026931.1|-|11492032-11492481|400-420
caactattccattttgaggcatggtgggtattggaatcaagattggatggcgcagtttcgtctcgattggcactattaggtgatggtctatggtgttgggggcaacttgtgtctaagggaggtatcgagatcttcatagattgagtgatcactcatagaattgaatggaatggatctggttgatgaagttctacctaagattttagatgttaaagtggccttaacatggagattgataaagagtgtaatagcctctttttcaatggtattggaaattgtagttttagaactccattttcgtagtctgagtctgtaaatcttattaattaatatttatgaggctaatatataaatatattaaggtgtggtctagtaattttgtcgaactggtagttaattAAGGTATAAGGACTAAATTATaaaaatttatcgctatagatttttaaatag
>NC_026931.1|-|1164531-1164937|354-377
acatggaataaaaaacgatgaacactttcagggtcgcggcgactgattgggtattgacggaatccgccgtcgaggcggggatttcgcgggtttcttcatcggtggcggggatgggtgcgttgttggcggctgttgtggaagacccacggcggcgagcagggtcttcggcggaggaaggatgctttttcttgctggggacacaaccaccacccttgcccatggaggattaaggatgaaaatggaagattcaaagaagaaaaaggcctttctgaggagtttgtgatctggtccacttcggccagattggtccagtccgatttatcaaaattttaaaccaagattataagtcttcgGGTGGGTTTGGATAGGCGATTGGGtgcgatgcggtgcgtttagcttacttttta
>NC_026931.1|+|11818951-11819170|31-51
taatcataagcattagtatcaaaaaagaatTCCAGCTAGAAGTTGGAAAGAaccagaactggtgtagaacatagggtttctatcaattgctcaaaagcttgagtagcttaatcactccattgccaagcatccttcttaagtaagtttgtcaaaggtttggccaagataccataatgttttatgaatctcccatagtaccatgagaggcctaggaaccttc
>NC_026931.1|-|11861554-11861803|31-54
aagacctttagcgacgcttttcaaacaaacGCTGCTATAGAACAAGACCTTTAGtggcgcttttccaacaatcgccgctaaggatcatgacttttagcggcacttttcccacaaacgccgctataggtcatgacttttagcgtcgcttttcccacaaacgccgctatagatcatcacttttagcgacgcttttcccacaaacgccactatagaatagacctttagcggtgcttttcacacaaacgccggt
>NC_026931.1|+|12086102-12086212|31-51
tggcgtttgttgtagaagcgccgctaaaggTCATGATCTTTAGCGGCATTTgtgttagaagcgccgttaaaggtcttgttctttagcgacgtttgtgttagaagcgccgct
>NC_026931.1|+|12086188-12086442|31-51
cgacgtttgtgttagaagcgccgctaaaggTCTTGTTCTTTAGCGGCGTTTgtggtagaagagccgctaaaggtcttgttctttagcggtgtttgtggtagaagcgccgctaaaggtcttgttctttagcggcgtttatttttaaaaacgtcgcaaacgttagtgacgttgtcaacagtggcattttttgcggcgcttgccgcaaatacttttagcggcgcttgccgcaaatacttttagcggcgttaaaagcgc
>NC_026931.1|+|12186213-12186563|31-51
atgaggcatatgtgacacgccatgtttgcaATTAATAGTAGAAATAGATGAaattgttaacaaaataatgagtattttgttatttgatctaatgctgagagattagaaaatatagaaaatctacaagagagtcatgacaataatgagatctatgagaaggcagttaagattcttaagacttactgtttggaggaggatgaagagacattagctcctggtgatggtattcagcaaaatttccaatttggaagaaatgaagttaaggttccatctggtggatttagctttagttgaaggtttatatctttttccaaatttattcacttattcattgaagttaattatttaact
>NC_026931.1|-|12396182-12396368|31-54
catgtgaggttacttcgaagggtacacgacCTGGCACACGGGCGTGTGGTTTGGccatgtgacctaagtcagtgagttacatgggtaaggacatggccgtgtgtccccacttcgaatgcccacacggactgagacacgggcgtgtctcttggccgtgtgacgcctgcagttttgaaaattttcacta
>NC_026931.1|-|12417532-12417659|75-98
aagttaggctgttacacggcttagcacacggcctggcacacgagcatgtgaggttacttcgaagggtacacgacCTGGCACACGGGCGTGTGGTTTGGccgtgtgacctaagtcagtgagttacatgg
>NC_026931.1|+|12537263-12537425|113-133
taaacctaacgtcatcgttttcgtgagtttttagggatttagcggcgttttttaagaagcgccgctaatgctctagtctttagcggcgtttttgatgaagcgccactaatgcTCTGGTCTTTAGCGGCGTTTTttaagaagcgccactaaaagccttttatct
>NC_026931.1|+|12543069-12543234|106-126
cgagaagcgtcgctaaaggtttgttctatagcggcgtttgagataaaaagcgtcgctaaagatcatggtctttagcggcgtttgtggtaaaagcgccgctaaagaCCATGTTCTTTAGCGGTGTTTgtgggaaaagagccgctaaagaccatgttctttagcgacg
>NC_026931.1|-|12954039-12954234|31-51
ataacatgtttggtaattttggcaaattctTATTAATCTTATTCATCTTGAaattaaggacacattggctaaaactatctgacaatgattgcaggatgacataagtggccaattccacacctacagggaatccaaggctttcaatatagtctatcatcttaagatcgttagctctcacaggagttccctccacctt
>NC_026931.1|+|13085798-13085948|31-54
tgtaagtcaggcagttacatgaccaagcacACGGCCTGGCACACGGGCGTGTGGcttggctgtgtgacccaactcagagagttacacgaacatgaacacgggttgagacacaatcgtgtgtccctatttcgattgttacacggcttgagac
>NC_026931.1|+|13098636-13098869|31-54
aaaagaaaagcattgtttttatatttgagaTTTAGGGTGGGTTTGGATGGGCGAttggatgcggtgcgtttagcttactttttgtctcacgctacagtatgatcgctacagtatctaatctcaccgccaccactgtatttacactaaccgcagataaacacaccgcccatccaaactcacccttagagattgaacgaagggttttatctgggttgtgatttttacagcattaat
>NC_026931.1|-|13165311-13165545|31-53
cgcggcctacatcgcgtccacgtcagcgcgACCTGCTGACATGGAAGGAAATCactccctcaaggacgcgatttccttccacatcaacaggtcgcgctgacgtggacgcgatgtcctgacacgtaccctgacatcgcgctgacgtggacgcgatttcccggaaaatggtccattccggtaaataatcaaaaaatcggcccatttcagtaaattaaaaaaaaacggctttttttgg
>NC_026931.1|-|13454602-13454749|88-108
ctcctaaatcattcaataccgtcccaatataatgatttccaattgagaatgggatactaaaactccctgggtccttcaacttatttcCAAAGTACAGGGACTACTCTAcaactttacactctccagtgagagaaactgtttcgaattt
>NC_026931.1|-|13648009-13648136|31-54
atcaaacgtccagaacatctgatcaaaaatTCTTTTTCCCAGTTGTAGTTGGTCatccgggccgtaataatatcgtatctataactcaatgacagtccccggtatgtactcccgcatagcggctaccc
>NC_026931.1|+|13868299-13868439|92-111
gccatcattgagattataagaggtcccatgtaagaccatgtctgggacatggcattggcaccgaaatgagaggtcgcaagtaagaccatgtCTAGGACATGGCGTTGGCTCcgagatgagaggtctcatgtaagaccatgt
>NC_026931.1|+|14347837-14348218|332-352
ataatgtctctcgatgtaacaaatcatgtgaaaatgttcttatgcaaaaatttcaataccgacttagcatcattagagtctagggctattgcttctacccatttagaaacatattctactgccaaaagtatgtacagcttacctatggatggtggaaacaggcccataaagtctattccccatacatcaaatagttcaatctccaatctactttgcaattacatttcctgtctcatagacacattttctgtcaagagctaatctgcatctatttttcacgttggctcaccgatgagaggtttaagccgccatggccacaagcttcaaggtcGGATGATGAAGATGATGATGGagaaaaaccactcaagaatgccccgttttc
>NC_026931.1|-|14406148-14406316|31-54
tttaaaggtttcatttcgagagttacacggCCTGGCACATGGGCGTGTGACTTGgccgtgtgacccaagttagagagttaaacgggcacagacatgagctgggtttgtttcatagcagtagcccctctatccgtagcttccctgaaaagaaaacaatcatccacaaata
>NC_026931.1|-|14862648-14862896|196-219
atttgatcatgtgccgtcctgaagatgaaaccccgattaggaatcttacaattagaagcattcccaggttagttggttttgatttcaaagttagcttagtattgctcggagtgagtaaaagtgttatagaagtttatgtatcaggagtcagattgtattttgtcttttctattcagaaaataaataaattaatttCTATATGTTAGATTAAAGAGTGAAttgtcatttctgttaataattttatccatt
>NC_026931.1|+|15387580-15388082|31-54
gttcttaaagggttgtattttaagagttacACGGCCTGGCACACGGGCGTGTGGcttggccgtgtgaaccaagttagagagttacacgggcacggacatgagccgggacacggccgtgtgtccctacttcgaatgcccacacggcttggccacacggccgtgtgacccttgtagtatgaatttttttatctttttccatgaaattctaaacattttcaatttagtccaaattcgtttctaaagcatttttagggcctcgagggctcgtataagggacaatatgcatgagattgcttgattgtgtaatgaattatgttatgatttcaatatcttgacaattttattattttgaaatgtaaacttctgataatgctccataactctattccggtgatgaatacggattaagggtgttacacttattcttggatcgcccctgcactcgcttctcaactccttacgctcgaaaattctctgcacgaaatgtgagggtatgagcttaa
>NC_026931.1|-|15472252-15472484|29-48
ttatctatccctacacaaatctgtacaaAAGACTTTGGAATCAAGACCtgccctccaaaattaaaattacagcctgaaggattacaaacaattttctacctacttatgctaacttgaattacgggagactgattggttcagcaaattgccctcgatgtcacaatggtgttgaaacggtggatcatgtgtttcaggattgcctgcagacaaaggaaatgtggcatcagttaggg
>NC_026931.1|+|15592465-15592732|215-238
gctagagaacatgacctttagcgactttctcacaaaaatgccgctatagaacatgaccttagtggttcttttcccataaacgccgctaaagaacatgacctttagccgcacttttcccacaaacaccactatagaacatgacctttagtggcgcttttcccacaaattccattaaagaacatgacctttagcggtgcttttcccacaaacgccaCTAAAGAACATGACCTTTAGCAGTgtttttccacaaacgccactaaagaacatg
>NC_026931.1|-|15592507-15592796|240-260
tgagaaaagcgtcgctaaaagtcatattctttagggcgtttgtggggaaagagtcgctaaagatcatgttctttagtggcgtttgtggaaaaacactgctaaaggtcatgttctttagtggcgtttgtgggaaaagcaccgctaaaggtcatgttctttaatggaatttgtgggaaaagcgccactaaaggtcatgttctatagtggtgtttgtgggaaaagtgcggctaaaggtcatgTTCTTTAGCGGCGTTTATGGGaaaagaaccactaaggtcatgttctatagc
>NC_026931.1|+|1598075-1598495|31-54
aatattaaactaacagaagattttcttataCTAAGGGTGGGTTTGGATGGGCGAttgggtgcggtgcggtgcgtttagcttactttttgtctcacactacagtatcgctacagtatctaatctcaccgccgccgctgtttttacactaaccgcaggtaaacgcaccgctcatccaaactcaccctaaagcccattgcacttgtgggcttgaaaaataatttttttaaaaataattatacttaaattcatttaatattatatattaaattggtttttttttttacatttaacctaactatgttggtgttaggttaactgttaacactaactcagtcaaaaatttaatattggtacaaacgtgaaataaattagaaatcgtgtgtgggtgaaaacaatgaaattaattaaacaattagttgtc
>NC_026931.1|+|16399256-16399618|313-333
aaattgagtgtccaaacgtcaaaattttcgaacgaaattttcatgaaatcattttgtgaaattgtagaccataaaaatataatgaaaataatttttttttctcgtggaatttgtggtcccgaaaccactattccgactagccccaaatttgggttgttacaattcaagcatttatagacataacaaaagtttgaaacaacaatctactaaactaggtcaataaaacatagaaccataaaaacgacccatatgaactaaatctgaactataaaacattagggaggaaccaaaatcaagaactaatgaacatccATTAGCAGTAGAAATAAGACAacatatcaataactaatcacagttcactct
>NC_026931.1|-|16429473-16429834|31-51
gcttaagaaaaaacaccgctaaagaacatgGTCTTTAGCGGCGTTTTTGTCtgtaaacgctgcaaacgtttgcgacgttttcgttagcggccttttttacggcgcttgtggaagcgtcgcaaatacctttagtggcattaaaaagcaccgctaaaggcctaaaaaaacgccgctaaagacctgttttggtgtagtgtctaagtcaaaaaacctggcacaagatgaaaattgagactttccataaggtggaagttgacattcaaaattgaaatccgattttccaaatttgaattataattttcaagaagaatgcaattataatctcacaaattttggatgattgaagctaactagatggattt
>NC_026931.1|+|16429620-16429921|31-51
ccaggttttttgacttagacactacaccaaAACAGGTCTTTAGCGGCGTTTttttaggcctttagcggtgctttttaatgccactaaaggtatttgcgacgcttccacaagcgccgtaaaaaaggccgctaacgaaaacgtcgcaaacgtttgcagcgtttacagacaaaaacgccgctaaagaccatgttctttagcggtgttttttcttaagcgccgctaaagaacatggtctttagcggcgtttttttctaagcaagaacatggtctttagcggtgtttttgtttttttctaagcaaga
>NC_026931.1|+|16517580-16517776|31-54
tgaaaaaattacaagtgtacttagaagaaaATACTACACTTAGGGCACTATATCcaacagtctcctattttccctagtgaagtggatgagtcatgttttgcattcctatcctctccacatgtttccctgaaaactctatagttagtaaagtcttggtaaaacaaatccccaaagtatatcctcagatgcgttctttg
>NC_026931.1|-|16554168-16554482|31-51
aagccactaaagcgccgctaaacataagggTCTTTAGCGGCGTTTGTGGAAaaagcgccactaaagatcatggtctttagcggcgtttgtggggaaagcgccgctaaagattaggttctttagtggcgtttgtggtcgaagcgccgctagagatcagggtcttttgcggcgtttgtgggaaaagcgccgctaaagaccctaatctttagcggcgtctgatctttaccggcgcttctagcaaaaacgccgctaaagaccctgatctttagcggcgcttccactaaagcgccgctaaaggtcttagtcttcagcggt
>NC_026931.1|-|16554176-16554404|179-199
agcggcgtttgtggggaaagcgccgctaaagattaggttctttagtggcgtttgtggtcgaagcgccgctagagatcagggtcttttgcggcgtttgtgggaaaagcgccgctaaagaccctaatctttagcggcgtctgatctttaccggcgcttctagcaaaaacgccgctaaagaCCCTGATCTTTAGCGGCGCTTccactaaagcgccgctaaaggtcttagtct
>NC_026931.1|-|16554359-16554578|170-190
agatatgatttcttctgatttgtttttacaggagggctgaaaatataaaaaaatttattttacaaatctgccaaatttagtggcgtttttcaaaaaaagccactaaagcgccgctaaacataagggtctttagcggcgtttgtggaaaaagcgccactaaagatcatggTCTTTAGCGGCGTTTGTGGGGaaagcgccgctaaagattaggttctttagt
>NC_026931.1|-|16581364-16581799|386-406
gatattttagtcttggcccaaatagttgcaattaaattaggcaggttaaaattttctattaatcttgcactatacataaatttgtagatttatttcatattctccaattggattatttttagtccctatactttttgaatttcaaaattgcagtcttgatggaaatgaaaatagttaaattcattaactgtcttcttctttttttctttttttctttttgtgagtaatatgtgaaaataacaagttaacacagtattatacatatggtaatatgtttgttgcatcaaattttaaaaataacataacttaatgaatttaataactaccatttcgtaaggaatgtaattttaaaactgaaatagtgcaaggactaaaaacaactaaaTTAAAGTATAAGGACTAAATCaacaacttacatatagcataggaactaatg
>NC_026931.1|-|16805481-16805625|92-115
attatttatcagaatgagttatttttctcgaaaatacgtccacgtcagcgcgatgtcagggtaagtgacaggaaaacgcatcctcaagggtGCGCTTTGTCCACGTGGACAGAAAgcgcgctgacttggacgcattttgttgcca
>NC_026931.1|-|16883271-16883517|197-217
gagaaaagtgccgctaacggtcttgatctatagcggcgtttgtggaaaaagcgccgctaaaggtcatggtctttagcggcgtttgtgggaaaagtgccgctaaaggtcatagtctttagcggcgtttgtgggaaagcgccgctaaaagtcatcatctttagcggcgattgtgggaaagggccgctaaaggtcatagTCTTTAGCGGCGTTTGTGGGAaaagcgctgctaaaggtcatgacctttagc
>NC_026931.1|-|16883355-16883534|130-150
tctatagtggcgtttgtgagaaaagtgccgctaacggtcttgatctatagcggcgtttgtggaaaaagcgccgctaaaggtcatggtctttagcggcgtttgtgggaaaagtgccgctaaaggtcatagTCTTTAGCGGCGTTTGTGGGAaagcgccgctaaaagtcatcatctttagcg
>NC_026931.1|+|1707362-1707474|31-54
tttcttagcttattggttaaggtggaagtaCTAAGGGTGGGTTTGGATGGGCGAttgggtgaggtgcggtgtgtttagcttactttttatctcacgctacagtatcgctatag
>NC_026931.1|-|17217417-17217600|131-154
aaacacatactccaccattgtttctaatctcatcgctacagtatccaatctcactactacagtaactaatctcaccgccaccgctatttttaacctcactagaggtaaacacaccgcccatctaaactaaGGGTGGGTTTGGATGGGCGGTTGGgtgcgatgcgtttagcttactttttgtctc
>NC_026931.1|-|17425214-17425703|440-460
gggggaaaagagcaaatagtccagtttacttccagacattggaatccaactcagcaaaattatagtactattaaaaaagaaattttatcaatttttttgtgcattaaaaaattccaaagtgatttattaaatcaaaaatttcttttacgaatcgatttttacgaatcgatttttacgaatcagtaaaataagttttacaacctgctattgaccgcgtcgttaactttagcggcgtttatagaaacaaacgccgctaaaggtcacggcctttagcggtgtttgtgacttaagcgccgctaaaagtcaagctctttagcggcgtttgtgacttaagcgccgctaaaacctagtgccttttagcggcgtttgtgatcaaagcgccgctaaaggtcaaggtattttgcggcgtttgtagtggaagcgccgctaaaagtcaagcTCTTTAGCGGCGTTTGTGACTtaagcgccgctaaagataatagcggtgctt
>NC_026931.1|-|17425344-17425754|361-381
gaaacagatgcttctaaaatacgatatagtgggatcctaaaacaagtcaaagggggaaaagagcaaatagtccagtttacttccagacattggaatccaactcagcaaaattatagtactattaaaaaagaaattttatcaatttttttgtgcattaaaaaattccaaagtgatttattaaatcaaaaatttcttttacgaatcgatttttacgaatcgatttttacgaatcagtaaaataagttttacaacctgctattgaccgcgtcgttaactttagcggcgtttatagaaacaaacgccgctaaaggtcacggcctttagcggtgtttgtgacttaagcgccgctaaaagtcaagcTCTTTAGCGGCGTTTGTGACTtaagcgccgctaaaacctagtgccttttag
>NC_026931.1|+|17491162-17491377|166-186
tttttagcgacgtttttgctagaagcgtggctaaagctttattctttagcggcgtttgtgacaaaacgccgctaaagatcatattctttagtggcgtttgtggctaaagcgccgctaaaactcacgatctgtagcggtgtttgtgacaaaagcgccgctaaaggtCATGTTCTTTAGCGGCGTTTGttataaaagcgccactaaaggtcatgatct
>NC_026931.1|+|17491169-17491435|31-51
cgacgtttttgctagaagcgtggctaaagcTTTATTCTTTAGCGGCGTTTGtgacaaaacgccgctaaagatcatattctttagtggcgtttgtggctaaagcgccgctaaaactcacgatctgtagcggtgtttgtgacaaaagcgccgctaaaggtcatgttctttagcggcgtttgttataaaagcgccactaaaggtcatgatctttagcggcgttttttcacataaacgtcgctaaagttcaagcgccgctaatacttttag
>NC_026931.1|+|17546361-17546532|31-51
aacatggtctttagcggcgttttttttctaAGCAGTCTTTAGCGGCGTTTTtgtttgtaaacgctgcaaacgtttgcgacgttttcgttaacggccttttttccggcgcttgtggaagcgccgcaaatacctttagtggcattaaaaaacgccgctaaaggcctaaaaaaac
>NC_026931.1|-|17719753-17719907|31-54
gtatcccatgaacaaagtcgacttactaagGGTGGGTTTGGATGGGCGATTGGGtgcggtacggtgcgtttagcttactttttgtctcacgctacagtatcgctgcagtatctaatctcaccgccaccgctatttttacactaaccgcaggtaaa
>NC_026931.1|-|17791121-17791262|31-51
ttgtgggaaaagcgacgctaaaggtcttggTCTTTAGCGGCGTTTGTGGTAtacgcgccgctaaaggtcttggtctttagcggcgttcgtgggagaagcgccgctaaagttagcgacgtgttctttagcggcattttttccg
>NC_026931.1|-|17791182-17791369|138-158
tataagcgccgctaaaggtcttggtctttagcggcgtttttgaaaaaagtaccgctaaaggtcctggtctttagcggtgctgctaaaggacctggtctttagcggcgttgtgggaaaagcgacgctaaaggtcttggTCTTTAGCGGCGTTTGTGGTAtacgcgccgctaaaggtcttggtctttagc
>NC_026931.1|-|17791187-17791461|31-51
tgtgataaaaagcgccgctaaaggttttggTCTTTAGCGGCGTTTGTGGTAaaagcgccgctaaaggtcttagtctttagcggcgttcgtggtataagcgccgctaaaggtcttggtctttagcggcgtttttgaaaaaagtaccgctaaaggtcctggtctttagcggtgctgctaaaggacctggtctttagcggcgttgtgggaaaagcgacgctaaaggtcttggtctttagcggcgtttgtggtatacgcgccgctaaaggtcttggtct
>NC_026931.1|-|17791296-17791437|92-112
ttttggtctttagcggcgtttgtggtaaaagcgccgctaaaggtcttagtctttagcggcgttcgtggtataagcgccgctaaaggtcttgGTCTTTAGCGGCGTTTTTGAAaaaagtaccgctaaaggtcctggtctttag
>NC_026931.1|-|17791381-17791567|137-157
aaatttaaaaaataaaacataatataatataatataatatttatcataaaataaatattatttgattaaaataattttttttaaagattatgtttttagcggcgtttgtgataaaaagcgccgctaaaggttttggTCTTTAGCGGCGTTTGTGGTAaaagcgccgctaaaggtcttagtctttagc
>NC_026931.1|-|17885316-17885708|31-54
cgtgtgacgttacttcaaatggtacacggcCTGGCACATGGGCGTGTGGCTTGGccgtgtgacacaagtcagtgagttacacgggtacagacacggctgagacacgaccgtgtgtccatacttcgaatgcccacacggcctggccacacagccgtgtgaccccatagtgttgaaaatttcattgttttctaaaaaattctcttagtttctaatttagtcccgatttgtttctaacacatatttaggacttcaaagacttgtttaagggacaatatgcatgttttgaattggttttaaaatttttattgatattatttgataagttgatatttatgttcgtttgatttgaaaactccggtaatgctccataaccctactctggcgacagatatg
>NC_026931.1|+|18031624-18031867|191-214
agtcacttatgttatcgttttgttacaaagtggtcactttatcgttaaacttcattacctccctaataatagtcctatgtggtactccaaatgggttttaaatgccaatttggatgtccagttgcagggatgaaaataggtttttaattaaataaatttaatttgaattgtcacatagtatatctaagttGGCATTTAAAACCCATTTGGGCTGccatgtaggatcgtcgttagtgaggaacgg
>NC_026931.1|+|18121062-18121212|101-121
gagaaaagggtatgaagcttatcttgcttttgtattgaatactaaagatccagagttgaaaattgaatcaatgccagtagtttgagagttttccgatgtgTTTTTGGAAGAATTTCCAGCTttgtctcctattagagaagttgagtttggt
>NC_026931.1|+|18166926-18167070|31-54
acgggtgtctgaggccatttcaaatggtacACGGCCTGGCACACGGGCGTGTGGtttggccgtgtgacccaagtcagtgagttacacggggtaggacacgagctgggtcacggttgtgtgtccccatttcaaattcccacacggc
>NC_026931.1|-|18454646-18454790|92-115
tgtggcccctgtagttttcaaacggttgcaagttaggctgttacatggcctagcacatgggcctatgtggttatttcgaagggtacacggcCTGGCACATGGGCGTGTGGCTTGGccgtgtgacccaagtcagtgagttacatgg
>NC_026931.1|-|18832380-18832599|31-51
gacggccttacgcctatcaaattcaagaatTGGTTCAACTCTGCCAAGCGCaggaggccgcggctcgtcaagctcaggagttcaccaaatcctcctccagctgggagtccaagtacaactccttaaaaatggagcttgagagtagggtccttcaattggaggaccaaatcatggcacaaaaggagcaccatttagtcgacctcgaggagaaggaaatcaa
>NC_026931.1|-|18832412-18832601|31-51
gtgacggccttacgcctatcaaattcaagaATTGGTTCAACTCTGCCAAGCgcaggaggccgcggctcgtcaagctcaggagttcaccaaatcctcctccagctgggagtccaagtacaactccttaaaaatggagcttgagagtagggtccttcaattggaggaccaaatcatggcacaaaaggagcac
>NC_026931.1|-|19024081-19024249|31-54
tagaacatccggtggaagatttttcttcctAGTTGTAGTTGGTCATTCGGACCGtaataaggttgtgtctccatcttaatgacagtccccgacacatactcttgcatagcagctatccacccctaaagagcattgtacgacacattccaatcttcttacaactgctcca
>NC_026931.1|+|19361023-19361178|106-126
tcaacaccgatatttcaatccggggactggccttcaccattggtaaaataatgtcagcaatcatgtttgagtctagccttggatggtcctgacttgcactcgtcgCAACACACGTATAGGGACTAAgatacttctttatcatccatggcccggttt
>NC_026931.1|-|19440215-19440421|31-51
acaataatcattaaaagcttgggatgtaaaCTCACCAGCATTATCAAGATGaatagttttgattgcatagtctggaaattgtgctattaatcgaattatttgagcaagtagtctcacaaatgctaggttgcgagtcgataataaacacgcatgtgatcacctactaaaatcttctagttctttaatgggtgtccaattgaattctcg
>NC_026931.1|+|19564388-19564517|31-51
gtcaggggacgtgtcagcaaatcgcgtctaCGTCAGCGCGCTTTGCTTACGtggacacaaatcgcacctacgaggacgtgattttctaacacatcagcaaaacacgctgacgtccacgcgatttgctgac
>NC_026931.1|-|19565033-19565352|31-54
gaatgggccattttctccgaaatcacgtccACGTCAGCGCGATGTCAGGGGATGtgtcagcaaatcgcgtccacgtcagcgcgattacttacgtggcaacaaatcacgtccatgtaagtgcgatttgctgacgtggaagcaataattcatgaacaatttatattttttagcttggaaaactttgaaaggccataacttttggctcggttgtccgattgagacgatttttttttatttcgaataacttttcgagatctacgcgttgacaaattgtcgaaggcagtttgccgcatttttcgtcgaaaaagatccttttttgc
>NC_026931.1|+|19814548-19814672|75-95
attaataataatatggaatctgatgtagatttaggtcctttatattatggtaacggtaaagataatatattagtGTTATCTGAAGATGATGATGActcgtcagaggaatagaggaatcagcttca
>NC_026931.1|-|20106589-20106876|31-54
gtaaatttatgttttggcaacttaattttaAAAAGTTACAAAATAGTCATTAAAttattcgaaagtttttgtttctatctggaacgacaaaaatgtgcaagtgtacacaatcacaaaaagtaataaaatggcaagtaaatgtcgagttatcgtacccacagagacttaaaaaggaatatttatgaaattaacgttaaaacacttttgtgatggaaaatattttggttcaaagttaaaaactaagggttaaaaactaagtaaaaaaaattaaaaataaaaaggttctaa
>NC_026931.1|+|20204738-20205001|31-51
tttctctttctttcacaaagaagtttctttTCTTAATTTCACTATCTCTTAttctctcttattctttttttaactcgttttcttttttctcacttatttttaattctttctttcctcttttttttctttttcatttttcttttcttgtccatttactctcgcactctcaacagaattcttcaatttgagttgatcctcgtaaacctacttcggggtaagtagggctaatgtcactgtcttgcccaaatgctggaaagtatatcg
>NC_026931.1|-|20320338-20320579|189-212
atctaaatatcaatgtatgatatcagaaaaaaaattgtttgaattttggtttgcatattcacgacgtttaaagctgtttcttgaaaacaaaatgaactgtaaaagagaagggaaagcaaagattttgattggtggaggcgatgcagatagaaaaagtcatacaacatcaattttagcaactcgttgaaTTAAATAAAAACTTTCGAATAATTtagtgattattttgtaagcttttataattg
>NC_026931.1|+|20912983-20913401|31-54
aattgtttggttattattaaatgcttttatGATAGTTGTTAAAAGTTTAATTGTtgtaacaacttatagctcaggttgggtgattagaccaagtatagggtgttacaatgccatagcatcttttatagaagctaactcaaaaggattcattctgaacattcattgcgagtcactagatttatcatcttgtgagttagacttgaaggttctagaaaaacatgttaaggatatcaagtggactatttcagatatccaaggtaattttcctttgtacacttacaagttattactaggagaaattgaaaaggcatcgatcaaggaataaaggagcttgattcaatctcaaatatttgatctcgagaaactcaagtctcaatggttaaaagcaaagatcatttaccccatctatgacaactttt
>NC_026931.1|+|2137985-2138223|189-209
gtttaatatatagatttattacttttggctggtttagatatgatttcttctgatttgtttttacaggagggttgaaaatataaaaaaatttattttacaaatctgccaaatttagtggcgttttaaaaaaaaacgccactaaaggtgttggcctttagtggcttttttggtcaaagcgccgctaaagaTAAGAGTCTTTAGCGGCGTTTgtggaaaaagcgccactaaagatcatggtc
>NC_026931.1|+|2138144-2138278|31-51
ggcttttttggtcaaagcgccgctaaagatAAGAGTCTTTAGCGGCGTTTGtggaaaaagcgccactaaagatcatggtctttagcggcgtttttggggaaagcgccgctaaagattaggttctttagtggcgtt
>NC_026931.1|-|21505580-21505719|31-54
gtcaggctgttacatggcctagcatacggcCTGGCACACGGGCGTGTGGCTTGGccttgtgacccaagtcagagagttacactggttcgaacacgggctgggaaatagtcgtgtgtccttatttcgaatgtcgacatggc
>NC_026931.1|+|2150746-2151003|205-228
attgatatttattatattatttgtttaatatatagatttattacttttggctggtttagatatgatttcttctgatttgtttttacaagagggctgaaaatataaaaaattttattttacaaatctgccaaatttagtggcgttttttaaaaaaacgccactaaaggtgttagcctttagtgacgtttttggtcaaagcgccgcTAAAGATAAGGGTCTTTAGCGGCAtttgtggaaaaagcgccactaaagatcatg
>NC_026931.1|+|2150780-2151046|214-237
gatttattacttttggctggtttagatatgatttcttctgatttgtttttacaagagggctgaaaatataaaaaattttattttacaaatctgccaaatttagtggcgttttttaaaaaaacgccactaaaggtgttagcctttagtgacgtttttggtcaaagcgccgctaaagataagggtctttagcggcatttgtggaaaaagcgccacTAAAGATCATGGTCTTTAGCGGTGtttgtggggaaagtgccgctaaagattagg
>NC_026931.1|-|2150920-2151244|31-51
ttttagaaataaatgccgctaaaggtgttgGTCTTTAGCGGCGTTTTTCTCtcaaaccccgcaatagaccctgatctatagcggcgcttcgaccacaaacgccactaaagaacctaatctttagcggcgctttcccctcaaacgccgcaatagaccctgatctatagcggcgcttcgaccacaaatgccactaaagaacctaatctttagcggcactttccccacaaacaccgctaaagaccatgatctttagtggcgctttttccacaaatgccgctaaagacccttatctttagcggcgctttgaccaaaaacgtcactaaag
>NC_026931.1|+|2150969-2151214|31-51
cggcatttgtggaaaaagcgccactaaagaTCATGGTCTTTAGCGGTGTTTgtggggaaagtgccgctaaagattaggttctttagtggcatttgtggtcgaagcgccgctatagatcagggtctattgcggcgtttgaggggaaagcgccgctaaagattaggttctttagtggcgtttgtggtcgaagcgccgctatagatcagggtctattgcggggtttgagagaaaaacgccgctaaagac
>NC_026931.1|-|2151163-2151524|312-332
cggtggagtgaagaagaagaaatgaaattaaagtgttttaattttactttaatttgttttaatttcactttaattacaaaattgtcattgaatttatattatttaattcattttcgaccattcactacaccaaaacaggcttttagcggcgcttttttaggcctttagcggcgctttttagcgcagcaaatacttttagcgccgcaaatacttttagctgcgctttgaaaagcgccgcaacagaagccgctaatgaatgcgtcgctaactttagcggcgtttttagaaataaatgccgctaaaggtgttggTCTTTAGCGGCGTTTTTCTCTcaaaccccgcaatagaccctgatctatagc
>NC_026931.1|-|2151208-2151407|151-170
ccattcactacaccaaaacaggcttttagcggcgcttttttaggcctttagcggcgctttttagcgcagcaaatacttttagcgccgcaaatacttttagctgcgctttgaaaagcgccgcaacagaagccgctaatgaatgcgtcgctaACTTTAGCGGCGTTTTTAGAaataaatgccgctaaaggtgttggtcttta
>NC_026931.1|-|21666528-21667007|31-54
aaatagaatgctcaggatttttcacatagcCTGGCACACGGGCGTGTGGCTTGGctgtgtgacccctcaacctacacatggcctagcacacggcgtgtgacttggtcatgtgacccaagtcagtaacctccctaatttggacataggttgggacataaccgtgtgccctacttcgaatacccatatggcctgagatactggcgtgtctcttggccgtgtgagtcacacgtcctgaccacacgggcatgtgtcccctgcaccttagaaaattttaagattttacgaaaaattctctgagaacccggtttagtcccgacttgtttctaatgcatattttgggcctctaaggctcatagaagggacattatgattgatttctaatatgaatgataaatgttatgaaatgtttgttttatgttctgtaaatttcggtaatgtttcgtaacactgttctgacaatagatatgggttagaggtgtt
>NC_026931.1|+|21688769-21688911|31-54
atgttttcatgattcaaattgtaatacaagTTTAGGGTGGGTTTGGATGGGCGAttaggtgcggtgcggtgcgtttagcttactttttgtctcaagctacagtatcgctacagtatcttatctcaccgccaccgctgttttta
>NC_026931.1|+|21710332-21710508|31-51
tccttgtttttagtttcctaccgtaacaaaTACTCTCTCCCTCAAAAGATCcttgtcctcaaagattaaaggtaggagattttctctgcagctgttgtagggactctcaggtagcatttctggaaacgtgttggtccattccaccagcacttcagtgactgtctggttgcccctctt
>NC_026931.1|+|21804218-21804656|31-53
ttaattacttgtgttatttgtcgttaatagTGTAACGGTAAGCTGACGTAACAttaaatcattattttaaacaaacttttaagttaattatataattggtatttttattttttttgagcaaatttttttttatgttctttaaacttttttttctttattttcctctcatttgcttctccttttgatttcctccttctttttcttttaatgtggttttttttacgtttttcatttgttaaaattttttatgtttatgaaaaaaaaacaagttgaaattaaaataaaatttaagttgtatattttcaccaccacaataacaaactctcattatctattatcgttttaacaaagtaatttggatctttcaataattttgtctacaaatttgtcttacttgaagattttgttagtcgtgatttatgacagtctactcttaaca
>NC_026931.1|+|2219254-2219542|239-259
gaattttattatttaacatatgttgatgacaaatgtgaaatcttttagaggaaactgagtcgcaaagaaaggagaaaagcttctcaaatagagagggagagagaaagagaagctgcacggataaccggaacacgagtactccgtactgatccctaccggtaccaagtttgttagatctctgatacatacttttagaattgggtttgacatcatgcatagaagtttcaatgctttctttTGCCAAATCAGGGAATCTAGGcgtagtccaacctatgatgcttatccacgt
>NC_026931.1|+|2224988-2225159|122-142
aatcctaacttagatgtcatacgtggcagttcaaattaaatttatttaattaaaaacattttttcatctcagcaattggatatctaagttagcatttaaaacccatttgaacagccacgtaGGACTATCGTTAGGGAGGTAAagcagtttaacggtagaatgaccactttat
>NC_026931.1|+|22473870-22474133|31-51
taagttgccatggccgtaagcttcaaggtcGGATGATGAAGATGATGATGGagaagaaccacttaagaaagaccctttttcttctcgtgtccaccttttatgtcctcccccacagtataggtgtcctttccctaaaattattctgtccttgttcatataggttggttataccagactggacagctcacataattctgattcttatccggacagctaccaggtgcgatgacaattctgaacgcaatctgaaattaacctatgcag
>NC_026931.1|-|22503238-22503400|110-133
taaaaagcgctgctaaaagtatttgcggcgcttttactagtgccgcaaaaaatgccactattgacaacgtctctaactttagcggcgtttatgtgaaaaaacgccgctaAAGATCATGGTCTTTAGCGGCACTttttccacaaatgctgctaaagtcttataa
>NC_026931.1|-|22503276-22503444|120-139
caaaataggcttttagtggcatttttttaagtctttagtggctctaaaaagcgctgctaaaagtatttgcggcgcttttactagtgccgcaaaaaatgccactattgacaacgtctctaACTTTAGCGGCGTTTATGTGaaaaaacgccgctaaagatcatggtcttta
>NC_026931.1|+|22655173-22655347|122-145
cataaccattagtggcgctttacccataaacgtcgctataaaacatgatctttagcggctcttttatcgcaaacgccgctaaagaacatgacctttagcagcgcttttatcgcaaacaccaCTAAAGAATATGACCTTTAGCAGTgcttttatcgcaaacgccgctaaagaacat
>NC_026931.1|+|22655185-22655500|31-51
tggcgctttacccataaacgtcgctataaaACATGATCTTTAGCGGCTCTTttatcgcaaacgccgctaaagaacatgacctttagcagcgcttttatcgcaaacaccactaaagaatatgacctttagcagtgcttttatcgcaaacgccgctaaagaacatgacctttggcggcgcttttatcagaaatgctgttaaaagtaccattcttgagcagcgtttatggaaaaacgccattaactttggcagatttgtgacatccaattttcatccatatacaacccttccagtagcatgaaatctaacaaaaaatag
>NC_026931.1|-|22655293-22655486|144-164
atttcatgctactggaagggttgtatatggatgaaaattggatgtcacaaatctgccaaagttaatggcgtttttccataaacgctgctcaagaatggtacttttaacagcatttctgataaaagcgccgccaaaggtcatgtTCTTTAGCGGCGTTTGCGATAaaagcactgctaaaggtcatattctttagt
>NC_026931.1|+|22696153-22696315|31-50
agcaaatagataagcttcagccttggaaaaGACGGTGAACTTCGATTTATgggatggatgtatgtaccttctgaaaatggtttaaggcatgcattattgagggaagctcatcaaggacacttcctacttcatccaaaaagtgttaaaatgtaccgtgatttca
>NC_026931.1|+|22903182-22903596|365-385
ggtagcttgttggctgagataaggatccactgcagcaaaacaagcttttagaggcctttttttaggcttatagcggcgcttttgagtgccgctaaaactatttgcaacgctttcacaagcgccgcaaaaaaatgatgctataaacaacgtcgctaaattttacagcgtttatgtgaaaaaagccgctatagaacatgacctttagtggcgcttttataaaaaatgccgctaaagaacataacctttaacggcgctttacccacaaacaccgctaaagaacatgactttcagcgacactttatcacaaatgccgctaaagaacatgacctttaacgccgcttttatcacaaacaccgctaaagagCATGATCTTTAGCGGCGCTTTtatcacaaacgccaatatagaaaaagactt
>NC_026931.1|-|22903283-22903489|31-51
tttgtgataaagtgtcgctgaaagtcatgtTCTTTAGCGGTGTTTGTGGGTaaagcgccgttaaaggttatgttctttagcggcattttttataaaagcgccactaaaggtcatgttctatagcggcttttttcacataaacgctgtaaaatttagcgacgttgtttatagcatcatttttttgcggcgcttgtgaaagcgttgcaa
>NC_026931.1|-|22903494-22903635|92-112
cgatacttttagcagtgtttgtgacaaaaaagttgctaaaagtctttttctatattggcgtttgtgataaaagcgccgctaaagatcatgcTCTTTAGCGGTGTTTGTGATAaaagcggcgttaaaggtcatgttctttagc
>NC_026931.1|-|2339805-2340199|31-51
ttggcatttaaaactcatttgcactgtcacGTAGGATTGTCGTTAGGGAGGtaatagagcttaacgacaaagtgaccacttcgtaacaaaaccctaacgtaagtgactaaaacgtaaaattttaggcataagtgactaaaatgtaatatgagtcaaacaaaagtgactatttttatagtttacctaaaattttaaggcttttattagatatttgtactaatatttttagaagataaatgtgaatttaaaagataccgaaaattgtactttaagacgtttttttgatacttaagttagtatattgacttcatatttaatggccgagttaaaaagattaggcagggactttatcccttaaaatgatataattattttataatcctttaaaaattgta
>NC_026931.1|+|23771749-23771987|189-209
tccagttaagatcgattagtctctgcataagctagctaagctatatatttctaagattgttagactgcatggggtttcagtataaattatctttgataaagaccttcgatttacatctcaatttttgaagaagctacatgaggctttgggtactcgattggactctaatactgcgtttcatcctcataTTGGTATGGAGGATGATTCAAatattcgagatatttgaggatatgctatgg
>NC_026931.1|-|24214472-24214686|162-185
ccgtccacactggcaaggacacgggcgtgtgtctcagctgtgtgtgacacatggccagacgacacggccgtgtgtcccctttagctttcaaagtgttgcaagttaggcttttacatggcctgacacacaggcgtgtgggtttatttcaaatggtacacaacCTGGCACATGGGCATGTGGCTTGGccgtgtgacccaagtcagtgagttacacgg
>NC_026931.1|+|24315321-24315442|69-92
aaatttatgtcttctattaatgcctcataccctattccggcatcgaatacgggtaagggatgttacaaTGTTACATCGTCAGATTCGGCCATaacgtttagaccgagtttggggtgttacag
>NC_026931.1|+|24574300-24574541|31-54
tgcaagtcagtgagttacacggcctagcacACGGCCTGGCACACGGGCGTGTGGatcaatttcaagagttacacggcctggcacatgggcatgtgacaccaccgtgtgaccttactcaaagagttacacaggtgagggcacgggctaggacacaaccgtatgtccctagctcgaatgttacatgacctgagacacgagcatgtgtctcagccatctgaggcacggggccatgtgacccctat
>NC_026931.1|+|24760028-24760203|31-54
catgggcgtgtgaggttacttcgaagggtaCAGGCCTGGCACACGGGCGTGTGGcttagccgtgtggcccaagtcagtgagttacacgggtacgaacacgggttaggacacggccgtgtctccctatttcgaatacccacacggcctgagacacaagcgtgtcccttggccgtgtg
>NC_026931.1|-|25177919-25178147|176-199
tttagattcgaggatgaatcttcttgaagagggggagaatgatacgagccaaagaggtgacactcaaggggttgtttttccttgtggtccaatcactcgaagcaaggcacgacaattaaaatcaaagatgaatgcttttgtccaagactttgttgctacaaatttaattcatcatGTTCGTGACATCGACAAATTCGGGaatgcaattcactggaccaatcttggaata
>NC_026931.1|-|2518891-2519037|31-51
aaaacccttttgaactgtcacgtaggactaTCGTTAGGGAGGTAACGGAGCttaacagtagagtgaccacttcgtaacaaaacaataacgtaagtgactaaaatgtaatccgaggcaaacaaaagtgattatttttgtttacccatt
>NC_026931.1|+|25375327-25375532|153-176
ttttaaatgttaggggtaattttgtaatttcataaaattgggtccacacggcctgagacatgggcgtgtgacttagccgtgtgagacacacatcttggtgacacgaccatgtgtcatctattaatttcttagggtgcaagtcagtgagttacACGGCCTGGCACACGGGCGTGTGGagcaactcagtgagttacactgcctagcac
>NC_026931.1|-|25426442-25426554|31-54
gtcaggttgttacacggcctagcactaggcCTGGCACACGGGCGTGTGGCTTGGccatgtgacccaagttagacagttacacgggtacagacacgggctgggacacagccatg
>NC_026931.1|+|25726561-25726711|102-121
aaatgtcatgacattttggtaaagagatcccatttaagaccatgtctgggacatggcattggcctcattgagactatgagaggtcccatgtaaaaccatgtCTTGGACATGGCGTTGGAACcgagttgagaggtcccctgtaaggccatat
>NC_026931.1|-|25919055-25919260|31-54
ttaaaggttgcatttcgagagttacacggcCTGGCACACGGGCGTGTGGCTTGGccgtgtgacccaagtcagagagttacacgggcatgtatacgggctggaacatggtcgtatctccctatttcaaatgcccacacagcctgagacatgggcgtgtgtctcatccgtgtgaatcacacagccgtgtgacccttttagtttgaaat
>NC_026931.1|-|262797-263188|339-362
caattcaaaatggggttaaattctgtgtttgtctcaaggaatttttaccatgggtcattatgcctctccaagtggtgtatgtgaatgaaaacactagggctaaaactaagaagagcttagcctcttttggttttggtagtggcacattacaaggtcacctattggttagtactttttttttttttggttggcaatggctgattatcagtatgaagttctttttttttctttttctgtttccattgttgcttattgctgcttattagatagcccgattgaggtaaaagtaccatgatggctctatactaggagtcggattatgctttgccttattcactCAAAAATGGGCAAATTAGTCACTAtacgataaatcgaagatcaaattggtcatt
>NC_026931.1|+|2631038-2631487|400-420
tggtttgtaatggttttgtttggaccatattgggccccgggtaaatttgggcttctacactattttcaaattttgataaggcaaacatattatcatatgtataatgtcatgtcagcttgttatttccacaataaaaatccaattaatggattaacagttgtattttgtatcaagattgaaatttaaaatttttaaaagtatagagacttagaatgatcaaatttgagaatggaatttaaatctacaactgtacgtatagtataagactagttattgaattttaaccaaacgaatttaacagctactgtttggggtcaggactaaaatctcaaaatttgaaaagtacaatggctaaaattgaccaattcgaaaagcataaggactaaaattgatcaattaATGTATAAGGACTAAATCCATaactttggcaaaaaatacagagactaatag
>NC_026931.1|-|26412891-26413226|31-51
tttagcacaaacgccgctagaaaacatgacCTTTAGCGGCGTTTGTGGGAAacgcgccgctaaaagtcatgttctttagtggcgtttgtaggaaacccgccgctaaaggtcatgttctttagtggtatttttatgagaagtgccgctaaaggtcatgttctatagcgacgtttttccatataaacgtcgcaaaatttagcgttgtgttttgtagcgcttatcaaaacgccacaaattgttttagcagcgcttatagggccaaaaaaacgctgctaaaaacctattttgttgtagtgctaccatggtcgaggagcaaactcaacaaacacgttactt
>NC_026931.1|-|2644795-2645192|345-368
ggaaagggtagaagcaagagaggaggagattggtgaaggggagaagaggagagagtggctgagacgggggctgtggtggtgaagagagattgtcgtgaaattcaaaggccttatggccatttacagctttggcctctcacaaaaggagagggacgaggcttttagccgctaggcgttggtccgttgacggatatctaacatattttttttccgttttcccatctatcttttttttttttttttcttgtaaaattctagtagagctccctgcattttgatgatttaatcttgggtctactactgactaaactattggtaaatttatgttttggttattcaacttcAAAAAGTTACAAAATGGTCACTAAactattcaaaaaattttatttaaattatta
>NC_026931.1|+|26809771-26810040|220-240
taagtatacatattgttcaaattaatctcaacaactattatgatagcacaactagactaaatgcttccttaaccacaacaccaaaacagacctttagtggcgtttttagtggcatttggataaaaacgccgctaaaaatcaatcattagcggtgcttttataaaagcgccacaaatgctcagggttttagcggtgttttctaagaagcaccgctaatgcTCGGGTCTTTAGCGGCGTTTTtgaaaaagcgccgctaatgctcagggcttt
>NC_026931.1|-|2683031-2683151|31-54
tggactaccatgtaggacatcaagttggcgTTTAAAACCCATTTGGACTGCCACgtaggacctccgttagggaggtaacggagcttaacgataaagtgatcactttgtaataaaacaataa
>NC_026931.1|-|26927490-26927863|325-344
gagatgagaggtcccatgtaagaccatgtctgggacatggcgttggcaccgagatgagaggtcccatgtaagaccatgtctgggacatggcgttggnnnnnnnnnnnnnnnnnnnnnnnnnnnnnnnnnnnnnnnnnnnnnnnnnnnnnnnnnnnnnnnnnnnnnnnnnnnnnnnnnnnnnnnnnnnnnnnnnnnnttccatgttccatgtaagaccatgtctgggacatgtcgttggcaccgagatgagaggtttcatgtaagaccatgtctaggacatggtgttggcactgagatgagaggtcccatgtaagaccatgtctgCGACATGGCGTTGGCACCGAgatgagaggtctcatgtaagaccatgtctg
>NC_026931.1|-|26927833-26927961|31-50
tatgagaggtcccatgtaagaccatgtctgAGACATGGCGTTGGCACCGAgatgagaggtcccatgtaagaccatgtctaggacatggtgttggcaccgagatgagaggtcccatgtaagaccatgtct
>NC_026931.1|+|27004421-27004565|92-115
cgggcgtgtgtctcagccgtgtgtgacacacggccatgcgacacaaccatgtgtcctctgtaggtattaaaggttacagttcaagagttacACGGCCTGGCACACGGGCGTGTGGcttgaccatgtgacccaattcagagagtta
>NC_026931.1|-|27534877-27535055|31-51
ttgtgataaaagcgccgctaaaggtcttggTCTTTAGCGGCGTTTGTGGGAaaagcgccgctaaaggtcgtggtctttagcggcgtttgtgggaaaagcgccgctaaaggtcttggtctttcgcggcgtttttttctgaaaacaccactaaagttagcgacgcgttctttagcgtcgtt
>NC_026931.1|-|27534975-27535239|215-235
gttcaaatttaaaaaataaaacataatataatatttatcataaaaataaatattatttgattaaaatatattttttaaagattatgtttttagcggcgtttttgctagaagcgccgctaaaagtttgttctttagcggcatttgtgataaaagcgccgctaaaggtcatggtctatagcggcgtttgtgataaaagcgccgctaaaggtcttggTCTTTAGCGGCGTTTGTGGGAaaagcgccgctaaaggtcgtggtctttagc
>NC_026931.1|+|27585437-27585609|120-143
tttttaaatttatcgaaatgggcccggtattttattatttaccgaaattggcccttttccccgaaatcacgtccacgtcagcgcgatgtcagggtacgtgccagcaaatcgcggccacgTCAGCGCGCTTTGCTGACATGGCAacaaatagcgcttcagaggacacgatttgt
>NC_026931.1|+|27701254-27701499|31-51
atcaaacatcacaaacattcactacaccaaAACAAGTCTTTAGCGGCGTTTttttaggcctttagcggtgccttttaacgccactaaaggtatttgaggcgattccacaagcgccgcaaaaaaggccgctaacgaaaacgttgcaaacatttgcagcgtttacaaacaaaaacgccgctaaagaccatgttctttagcggcatttttttctaagcaccgctaaagaacatggtatttagcggcatt
>NC_026931.1|-|27701275-27701468|31-51
gcttagaaaaaaatgccgctaaagaacatgGTCTTTAGCGGCGTTTTTGTTtgtaaacgctgcaaatgtttgcaacgttttcgttagcggccttttttgcggcgcttgtggaatcgcctcaaatacctttagtggcgttaaaaggcaccgctaaaggcctaaaaaaacgccgctaaagacttgttttggtgtag
>NC_026931.1|+|27943931-27944237|31-51
ggcatttgtgggtaaagcgccgctaaaggtCATGTTCTTTAGCGGCGTTTGtgggtaaagcgccgctaaaggtcatgttctttagcggcctttgtgggtaaaacgccgctaaaggtcatgttctttagcggcattttttcacataaacgccgcaaaagttagcgatgttatcaatagcagcattttttgcggcgctagtgaaagcgccgcaaatacttttaacggcgttgcctaaaaaaatgccgttaaaatcttgttttggtgtactggggttaccaagttagttacatactaacgaggtagttag
>NC_026931.1|+|28081334-28081493|110-130
ttgaaaaaaattatttttttaaagatatatttttagcggcgtttgtgtgaaaagcgtctctaaaggtcttggtctttagcggtgcttgtgggaaaagcgccgttaaaggTCTTGGTCTTTAGCGGCGTTTgtgggaaaagtgccgctaaaggtcttggtc
>NC_026931.1|+|28081414-28081624|31-51
ggtgcttgtgggaaaagcgccgttaaaggtCTTGGTCTTTAGCGGCGTTTGtgggaaaagtgccgctaaaggtcttggtcttttagcggcgtttgtgggaaaagcgccgctaaaggtcatgacctttagcggcgtttatttctaaaaactccgttaaaggcctaaaaaagcgtcgctaaaaacctgttttggtgtagtgtcatgcacgggt
>NC_026931.1|+|28125852-28126067|166-186
tttttagtggcgtttttgctagaagcgtcgctaaaggtttgttctttagcggcgtttgtaagaaaagtgccgttaaaggtcgtggtctttagcggcgtttgtggaataagggccgctatagatcgtggtctttagcggcgtttgttggaaaagcgtcgctatagaTCGTGGTCTTTAGCGGCGTTTgtgggaaaagcgccactaaaggtcgtggtc
>NC_026931.1|+|28125944-28126080|31-51
cggcgtttgtggaataagggccgctatagaTCGTGGTCTTTAGCGGCGTTTgttggaaaagcgtcgctatagatcgtggtctttagcggcgtttgtgggaaaagcgccactaaaggtcgtggtctttagcggcgttt
>NC_026931.1|+|28126030-28126266|31-51
cggcgtttgtgggaaaagcgccactaaaggTCGTGGTCTTTAGCGGCGTTTgtgaaaaaagcgccgctaaagttagcgacgctgtcattagcggcattttttgcggcgcttctcaaagcgccgctaaaaacctattttggtgtagtgagccgttgctttccccgaaccttgctgttaagaaataggtaaaacctccacagggttttgtaaaaataaattttgatgctacagtgggtg
>NC_026931.1|-|28169627-28169812|31-54
tagatgagaatgaaataaagataccactaaGGGTGGGTTTGGATGGGCGGGTGGgatacggtacgattcgatgcgtttagcttactttttgtcttacgctatagtatctaatttcactgccaccgttgtttttacactaaccgcaggtaaacgcaccgcccatccacactcaccataagctgccat
>NC_026931.1|+|28219730-28219971|31-54
tgacaggaaaacgcgtcttcaagggcgcgcTTTGTCCACGTGGACAGAAAGCGCactaacgtggacgcgttttcttgccacgtcagcgcatccctggagacgagttttccctgcacgtgaacagtgcaatggctattttctgaccgttggtgaaccccccaacggtaaaaaaaaatatataaaccccccaccccttcatttttttcacaaattaatcctttctctattattctctcaatgtc
>NC_026931.1|-|2822450-2822618|116-139
gaaatgggccggttttttaattatttaccggaatggtcaatttttcgcgaaatcgtgccacgtcagcgcgatgtcagggtaaatggcaggaggtcgcgtccacgtcagcgcaaccTGCTGACGTGGAGGGAAATCGCGCctacgaggatgcgatttgctgacgtggcat
>NC_026931.1|+|2852782-2853078|31-53
ttctattaaaaacgatttgattatttttgaAAGGTTAATGGTTAAATTTAACTtaaaaagaataatagccaaattgaaaaaaatgtaaatgttgaggactcaatttgatattatatcttttgtttttattgttgttaaaacttttttttttttttaagcagagagtgatgtgcaatgcgtgaaaatgttagtgaagacaggtgaaaaaacaatggagaattcaaagggaggaaaagggaagagattgtggaagaaggtgaagtatcaactggttgaataccattcattacctggtta
>NC_026931.1|+|28553327-28553626|251-270
aacaaatattagctcattgattgtctaagttcaaactgataataagtagcattgtaagaatgtttacattggaagaaagacaacttacttcaataaataatctaaacgagtctgtaatcccgtaaaagaatcaaattgagcattttattcaaatacgtaaaaggattattatgtcgtctagaattccaattgaggagatggctagtcttggctatcggagtagttgactccacgggtacagacatagatgTATTCAATAGAAGAATGATAcattggactaggcctaagatgatttagttc
>NC_026931.1|-|28600532-28600925|341-364
aggatagttgattttttgttaaacttagcaaatgtataatcatgtttggtatttgtgattgaggtgcctttgagcatattggttgtatggatagatacctaattattttagctccattatgcatgtcttaggtacatttttaaatgcttgaaatatgttcaaatagttggtatgtctgagcatgtttagggtgaaggaaatggcttggaaatgacctatttctcgtccacacatcctaagacacgggcatttgtctcagccatgtgtgacacacgatcatgcgacacggccgtgtgtcccctgtaggtttttataggtagcattttaagagttacacggcCTGGCACACGGGCGTGTGGCTTAGctgtgtgaagcatgttagggagttacacga
>NC_026931.1|-|28674143-28674277|31-50
taaagaggtcccatgtaagaccatgtctagAACATGGCGTTGGCACCGAGatgagaggtcccttgtaagaccatgtctgggacatggcattggcaccgagatgagaggtcccatgtaagaccatgtctgggacat
>NC_026931.1|-|28722329-28722718|31-54
tatttaggggcaactcagagagttacacggTCTGGCACATGGGCGTGTGACACAaccgtgtggccctagttaaagagctacacgggtgagaacacaggctgggacatggctgtgtgtccctagttttaatgttacatggcctgagacacaggtgtgtgtctcagccgtgtgaagcacacagccgtgtgaccctattttggaaaattttgcatctttttcctaaactttccaaactatatcacattggtcttaaattgtttctacgatattttttagagcctcgagggctcgatttagggacgttgtacatgattatgaatggtttgtgatgtgattattatattgatttataaaattttaaatgtttctaattatttagtaatactctgt
>NC_026931.1|+|28842999-28843210|163-182
tgagatgacagagaatcagtgttaataggccccgttgaaacatgaggaatgtattggatacaaatgtcatgacatttgggtaaagagatcccatgtaagaccatgtctgggacatggcattggcatcattgagattatgagaggtcccatgtaagaccatgtTTGGTACATGGCGTTGGCATcgagatgagaggtctcatgtaagaacatgt
>NC_026931.1|+|29378505-29378668|31-51
gtggcgtttttgctagaagtgccgctaaagGTTTGTTCTTTAGCGGCGTTTgtggaaaaagcgtcgctaaaggtcgtggtctttagcggcgtttgtgggaaaagcgccgctaaaggtcgtggtctttagcggcgctgtcattaacggcgccgctaatgcttata
>NC_026931.1|-|29378718-29378962|196-215
aaatcagatagttactcgggcacagacatgggctaggacacggccgtgtgtccctatttcgaatgttacactacaccaaaataggcttttagcggcgcttttttaggcctttagcggcactttttagcaccgctataagcattagtggcgcttatagaagcgccgcaaaaagcgccgctaatgacagcgtcgctaACTTTAGCGGCGTTTTTGGAaaagcgccgctaaaggtcagggtctttagc
>NC_026931.1|-|29378878-29379027|31-54
tgtgtgaggctattttgagagttacacggcCTGGCACATAGGCGTGTGGATTGGccgtgtgacccaaatcagatagttactcgggcacagacatgggctaggacacggccgtgtgtccctatttcgaatgttacactacaccaaaatagg
>NC_026931.1|-|29504959-29505454|443-466
gatgcaagggagaaggatagtgtttaaccattaaggtattgcccactcttggtcaattttcacttcatttaatattgggtaaactacaaaaataatcacttttgtttgttttagattatatattagtcacttatgttattgttttgttacgaagaggtcactttgtcgttaagcttcgttacctccctaacggcaatcctacatggcagtccaaatgggttttaaatgccaacttggatgtccaattgggatgagaatagttttttaattaaataaatttaattaattgaaaattttaaattaattacaccttgaaatggaaaagaaaaactattcttctcctttttcttttagttttcttttccattttgactgaaaaaactattctcatccaagttggacatccaatttggaatttaaaattcatttggactgccattaaAGAGGTAACGGAGCTTAACGACAGagtgactacttcataaaaatgataacgtaa
>NC_026931.1|-|29614112-29614399|31-54
aaatagaatgctcaatatttttcacacggcCTGGCACACGGGCGTGTGGCTTGGccgtgtgacccctgcacctacacacaacctagaacatgggcgtgtgactttgtcgtgtgacccaagtcagagagttacacgggtacggacatggctgggacacgaccatgtgccctatttcaaatgcccacacggcctgggacacgggcgtgtcacatggccgtgtagcctgaccacatgagcgtgtgtcccttgcacattagaaaaattttaagattttgcgaaaaattctct
>NC_026931.1|-|29674336-29674532|144-167
atgtattaaagtgttgatgtaggtggaagacaaattgggtaagaaatgtggcattggaaagggccttggaaatgtgtgtcttggctgtgtgttccttgcatcttaaaatttcaaaatagaatgcttaggatttttcacacggtCTGGCACACGGGCGTGTGGCTTGGccgtgtgaccccttcacctacacatggcct
>NC_026931.1|+|29738855-29739143|31-54
atttggacagttacgtaggacatccaagttGACAATTAAAACACATTTGGACTGccacgtaggaccgccgttagggaggtaacgaagcttaacgatagagtgatcacttcgtaacaaaacgataacgtaagtgactaaaacgtaacattttaaacataagtggctaaaatgtaatctgagataaacaaaagtgactatttttgtagtttacccttaattaaaagcaacacttattaaataaagttcaacaaaaacacttattaattaaactaagatgagttgaataaat
>NC_026931.1|+|29800801-29800975|31-54
acggacgtgtgtctcaaccgtgtgtgacacACGGCCTGGCACATGGGCATGTGGtctggccgtgtgtccccttcaccttaaattttcaaaacagaatgccctggtttttacacacagcctagcacatgggcgtgtggcttggatgtgtgacccctgcaccttgcacacggcctag
>NC_026931.1|-|30194851-30195203|25-45
gaaaagcgtcattaaaggtcttggTCTTTAGCGGCGTTTGTGGGAaaagcgccgctaaaggtcttggtctttagcggcgttttttctaaaaacgctgctaaagttaacgacacgttctttagcggcgtttttttcggcgcttctcaaagcgccgctaaaggcctaaaaaagcgccgctaaaagcctattttggtgtagtgttcccatttgatttcttatgaagttatcatgagtgtctttatttattttggttatactatcttttggatgtttattatttttaagcatgaactaattttctaaataccttggggaaatgaaccctatgatggattttttcatttgatttttat
>NC_026931.1|-|30195038-30195253|166-186
tttgtgggaaaagcgccgctaaaggtcttggtctttagcggcgtttgtgggaaaagcgtcattaaaggtcttggtctttagcggcgtttgtgggaaaagcgccgctaaaggtcttggtctttagcggcgttttttctaaaaacgctgctaaagttaacgacacgtTCTTTAGCGGCGTTTTTTTCGgcgcttctcaaagcgccgctaaaggcctaa
>NC_026931.1|-|30195065-30195252|31-51
ttgtgggaaaagcgccgctaaaggtcttggTCTTTAGCGGCGTTTGTGGGAaaagcgtcattaaaggtcttggtctttagcggcgtttgtgggaaaagcgccgctaaaggtcttggtctttagcggcgttttttctaaaaacgctgctaaagttaacgacacgttctttagcggcgtttttttcggcg
>NC_026931.1|-|30195086-30195588|453-473
agaatataacttgtaaacaattttctaatatagaatgtaacttgtaaacagaacttatgtaattctaatgtaattctaatatagaatgtaaacnnnnnnnnnnnnnnnnnnnnnnnnnnnnnnnnnnnnnnnnnnnnnnnnnnnnnnnnnnnnnnnnnnnnnnnnnnnnnnnnnnnnnnnnnnnnnnnnnnnnnnnnnnnnnnnnnnnnnnnnnnnnnnnnnnnnnnnntatagtttaaagtttaaattttaaaaataaaacataatataatatttatgatagaaataaatattatttaattaaaatatttttttaagtcatgtttttagcggcgtttgtgggaaaagcgccgctaaaggtcttggtctttagcggcgtttgtgggaaaagcgtcattaaaggtcttggtctttagcggcgtttgtgggaaaagcgccgctaaaggtcttggTCTTTAGCGGCGTTTTTTCTAaaaacgctgctaaagttaacgacacgttct
>NC_026931.1|-|30195111-30195252|31-51
ttgtgggaaaagcgccgctaaaggtcttggTCTTTAGCGGCGTTTGTGGGAaaagcgtcattaaaggtcttggtctttagcggcgtttgtgggaaaagcgccgctaaaggtcttggtctttagcggcgttttttctaaaaac
>NC_026931.1|-|30195129-30195265|87-107
tttttagcggcgtttgtgggaaaagcgccgctaaaggtcttggtctttagcggcgtttgtgggaaaagcgtcattaaaggtcttggTCTTTAGCGGCGTTTGTGGGAaaagcgccgctaaaggtcttggtctttagc
>NC_026931.1|+|30941640-30941848|31-54
ttagtttaattatcatttaatcacatataaTGAAGGGTGGGTTTGGATGGGCGAttgagtgcggtgcagtgcgtttagcctactttttgtctcatgctacagtgttgctacagtatctaatctcaccgccaccgctgtttttacactaaccgtaggtaaacgcaccgcccatccaaactcacccgaaatatgccatcatcatccaccaa
>NC_026931.1|-|30950705-30950890|31-53
gccgaaatcgcgtccacgtcagcgcgagttGTTGACGTGGAAGCAAATCGCGTccttgagggcgcgatttgttgccacgtcagcaactcgcgctgaagtggacgcgattttgcgaaaaaaggacaatttcggtaaataattaaataatgtgcccatttcggtaatttttgaaaaaaaggggtttta
>NC_026931.1|+|30950771-30951163|31-54
ttttttcgcaaaatcgcgtccacttcagcgCGAGTTGCTGACGTGGCAACAAATcgcgccctcaaggacgcgatttgcttccacgtcaacaactcgcgctgacgtggacgcgatttcggcccgcgcgtgaacagtacccaacggtcaaaaatttgaccgttgcccccccaacggtaaaaaaaaaactataaatacccccacccctttttattttttcacaaacaaatcctctctcatatttcctctcaatttccttccaaaattctctcaatttacttacaaaattctctcaaattcatatttaatttcaatttcctctcaatttccttttttaaaataattttaaatttttttatatttttataaatcgtaaaaatttgtacgatttcatca
>NC_026931.1|+|31016685-31016872|31-51
aaaggaggtatgtcttaagtgtgttgttatGGATGAAAGTACAGGGACTACtgcatccacaaaacttagggaagaagagcaagttcatccatttaagaaggataattatggaccatggatggtggctgagaaacgagctaggaaacctgtacgaaatgggaagcttgactttatgtaaaaaaacacaa
>NC_026931.1|-|31032836-31033149|261-284
ctcaatgacagagccggctgcaaggtatgcagactctgatgatccttcattcaaatatatagaatttaacttggaagcaatccgatttcgctttgaatactctttggagcttatatttcgaatcagattaacatggtttttggagtgaacagcgcaaatatattcatccttggcttcttttgcatttaaaatcacacatctaaaagataaagacaacaagaatgaaattaaaaaaaaaaataagaaagaaatgaaattagGGTGAGTTTGGATGGGCGATTGGGtgcgatgcagtgcgtttagcttactctttt
>NC_026931.1|+|31247254-31247703|31-51
tgatcattttgattataatcactacaccaaAACAGGTCTTTAGCGGCGTTTttttaggcatttagctgtgctttttaacgccactaaaggtatttgcggcgcttccacaagtgccgcaaaaaaggccgctaacgaaaacgtcgcaaacgtttgcagcttttacaaacatggtctttagcggcgcttagaaaaaaatgccgctaaagaccatgttctttagaggcgtctttnnnnnnnnnnnnnnnnnnnnnnnnnnnnnnnnnnnnnnnnnnnnnnnnnnnnnnnnnnnnnnnnnnnnnnnnnnnnnnnnnnnnnnnnnnnnnnnnnnnncgcgaagttggttagacttctaaagaacatagtctttagcggcgtttctttttaagcgccgctaaagaacatggtctatagtggcatttgtttctaagcgccgctaaagaacatggtctt
>NC_026931.1|+|31510627-31511033|354-377
ggctaaactaagcatttagttatacatgtatgattgttgtgatttgaggtgcccattgggcatattggttgtgtgaatatatataccttattgatttagcttgttaatgcattatttgatgcattttgaatgcttgattacatgtggaaaaatttgttgttggtgtgagcatgattggggaagaaaaatggcttggaaatggcctatttttcatccgcattgccagagacacgggtgtgtgtcttagccgtgtgtgacacacggtcatgtgtcccctgtagcttactaagggttgcaagtcaggcagttacacggcctagcacgtaggcatgtgaggtcatttcgaagggtatACGGCCTGGCACACGGGCGTGTGGcttggctgtatgactcaagtcaaagagtta
>NC_026931.1|-|31658453-31658619|117-137
ttttcacataaacgcagctaaagaacatgacctttagcagcgcatttttcacaaatgctgttaaagaacatgacctttagcgacacttttttcacaaacgccgcaaaaagtaccgtTCTTTAGCGGCGTTTTTAACTttggcagatttgtagcattcaattttcatc
>NC_026931.1|-|31658454-31658739|236-256
acaggcttttagtggcattttttaggcctataacgacgcttaaaaaagtatttgcgacgctttcacaagtgccgcaaaaaatgccgctatagacaatgtcgctaattttggcagcgttttttttcacataaacgcagctaaagaacatgacctttagcagcgcatttttcacaaatgctgttaaagaacatgacctttagcgacacttttttcacaaacgccgcaaaaagtaccgTTCTTTAGCGGCGTTTTTAACtttggcagatttgtagcattcaattttcat
>NC_026931.1|-|31910751-31911101|298-321
cttcaacccatgacccagataggtcccaccagaagataaagtgcaaagcaagccacgagaggacagcaaggcgagctcgcaggccttgcttgcaaagcgagctcacagacttagctcgcaatgtaaggccatagatccagctcgcagggacctagggagctcacaaaaaggggttgcatgctccgcaggccttctaaacacgtgttcaataggtacggagctcgcctaaaatgtcagtcccaggaatagaaaggaccgcgtgctccgtagacacgtgtctagcaaacttgtagtttgTAAAGAATGTCAGTACTAGAGGAGcgaagtcaagacaaaataatgggatcctat
>NC_026931.1|-|31999568-31999764|144-167
catattttttgaaaagcactaccatgtgacatcgtcagattcgaccataacgtctaggccaggtttggagtgtcacaagaatactcagaaagcctaaaaattggggtttttcgcgtgtttgagaaacaaggtgcgatatcgacACGGGCTGACACATGGGCGTGTAGgtagcctgtgtgggaatgcccaggccgtat
>NC_026931.1|+|32148500-32148815|31-51
cggcgtttatggaaaaagtgccgctaaaggTCATTGTCTTTAGCGGCGTTTgtgggaaaagcgccgctaaaggtcatggtctatagcggcgtttgtggaaaatgcgccgctaaaggtcatgacctttagtggcgtttattttcaaaaacgccgccaaagttagcgacgagttcaatagcggcattttttgcggcgcttgtcgaagcgccacaaatacttttagcggcgttttttggcgccgctaaaggcctaaaaaagcgccactaaaagcctgttttggtgtagtgagaataagcttatcatgtagattatgcta
>NC_026931.1|+|32148501-32148741|31-51
ggcgtttatggaaaaagtgccgctaaaggtCATTGTCTTTAGCGGCGTTTGtgggaaaagcgccgctaaaggtcatggtctatagcggcgtttgtggaaaatgcgccgctaaaggtcatgacctttagtggcgtttattttcaaaaacgccgccaaagttagcgacgagttcaatagcggcattttttgcggcgcttgtcgaagcgccacaaatacttttagcggcgttttttggcgccgc
>NC_026931.1|+|32154546-32154807|31-51
cggcgtttttgaaaaaagtgccgctaaaggTCGTGGTCTTTAGCGGCGTTTgtgggaaaagcgccgttaaaggtcgtggtctttagcggcgtttgtgaaaaaagcgccgctaaagatagctgtttttagcggtgattgtagaaaaagcgccgctaaaggcctaaaaaagcgtcgctaaaagcctgttttggtgtagtgactacgctacttcagagttagatttttaaattctaaggcgaacacaaaaaattgaatatcaaaa
>NC_026931.1|+|32423287-32423584|245-268
atgatcgtagatattagcataaaaatcacgtactaatgaaggagagtagcttccagaatgggtgcaaaaagtttcccactttaactttgaaatgtttttagagacttttttacccaagtcttgttgtggcgaaagggaaatgccctgttcaggatggaagttttgcttcaacatgttgttgtgaaatatttcctttacctttttaatcaaaaagattactggctcctttatcttcactggcctgGAGGATTCTGATTCATAGATTGTGgtagcagaggacatatgttctccagcagat
>NC_026931.1|-|32671136-32671381|31-51
ttgtggtaaaagcgccgctaaaggtcttggTCTTTAGCGGCGTTTGTGGTAaaagtgccgctaaaggtcttggtctttagcgacgtttgtgataaaaatgccgctaaaggtcatggtctttagcggcatgacctttagcggcattcatgggaaaagcaccgctaaaggtcctgatctttggcggcgtttgtgggaaaagcgccgctaaagttagcgacatggactttagcgacgttttttcctatt
>NC_026931.1|+|32810345-32810575|31-51
aaagaacatgttctttagcgacgtttttatCATGTTCTTTAGCGGCGTTTTtcttctaagcgccgctaaagaacatggtctttagcggcgtttttttctaagcactgctaaagaacatggtctttagcggcgtttttgtttgtaaacgctgcaaaagtttgcgacgttttcgttagcagccttttttgcggcgcttatggaagcgccgcaaatacctttagtggcgttaaa
>NC_026931.1|-|32810387-32810642|31-51
ttcattctcttctcactacaccaaaacaggTCTTTAGCGGCGTTTTTTTAGgcctttagcggcgctttttaacgccactaaaggtatttgcggcgcttccataagcgccgcaaaaaaggctgctaacgaaaacgtcgcaaacttttgcagcgtttacaaacaaaaacgccgctaaagaccatgttctttagcagtgcttagaaaaaaacgccgctaaagaccatgttctttagcggcgcttagaagaaaaacgccg
>NC_026931.1|+|32810388-32810626|31-51
ggcgtttttcttctaagcgccgctaaagaaCATGGTCTTTAGCGGCGTTTTtttctaagcactgctaaagaacatggtctttagcggcgtttttgtttgtaaacgctgcaaaagtttgcgacgttttcgttagcagccttttttgcggcgcttatggaagcgccgcaaatacctttagtggcgttaaaaagcgccgctaaaggcctaaaaaaacgccgctaaagacctgttttggtgta
>NC_026931.1|-|32810406-32810643|31-51
attcattctcttctcactacaccaaaacagGTCTTTAGCGGCGTTTTTTTAggcctttagcggcgctttttaacgccactaaaggtatttgcggcgcttccataagcgccgcaaaaaaggctgctaacgaaaacgtcgcaaacttttgcagcgtttacaaacaaaaacgccgctaaagaccatgttctttagcagtgcttagaaaaaaacgccgctaaagaccatgttctttagcggc
>NC_026931.1|+|32810430-32810577|31-51
cggcgtttttttctaagcactgctaaagaaCATGGTCTTTAGCGGCGTTTTtgtttgtaaacgctgcaaaagtttgcgacgttttcgttagcagccttttttgcggcgcttatggaagcgccgcaaatacctttagtggcgttaaaaa
>NC_026931.1|+|32979387-32979651|31-51
cggcgcttagaaaaaaacgccgctaaagatCATGTTCTTTAGCGGCGTTTTtatacaaaaacgccactatttttgggattttttatatattaaatttttcattttttcagcctcctgtagcaacaaatcaaaaggaaccagatttaaaccagccaaaagcaataaatttatataatatttcaaattaaacgaataaaaaatattaatatcaataaataaaagtgaattcatagtatttttgcaaaaatgttaaatgttaaaatga
>NC_026931.1|+|33009643-33009783|88-111
gtagttttcaaagggttacaagtcaggttttacatggcctagcacacggcttggcactcgggcgtgtgaggttatttcgaagggtacACGGCCTGGCACACGGGCGTGTGGtttggccgtgtgacctaagatgatgccatt
>NC_026931.1|+|3306782-3307033|202-222
agaacaggtttttagtagcgtttttttaggcctttagcggcgctttttaacgccactaaaggcatttgcggcgcttgaagaagcgccacaaaaaatgccgctaacgacaacgtcgctaacttttgcggcgcttacagaaaaaaaacgccgctaaagatcatgttctttagcggcgctaaggaaaaaaacgccgctaaagatCATGATCTTTAGCGGCGCTTAcgaaaaaacgccgctaaagatcatgttctt
>NC_026931.1|-|33135224-33135409|31-51
caatggaattcagatactaggggcatcttcACCGAAAAGTACAGGGACATAgctcacttgattgcaatcaatgtaaacaagcagttgatccaagccatggttcgattctgggacccaggttatcagtgtttcactttaaatcaggaagatatgactccgaccatagaagaatatgctgccttgctt
>NC_026931.1|-|33243107-33243526|370-390
tagtaaaaaattaaataatgtaaggcgaagcgtgctagttcaaccatctattcagtactaccatatagttaataaattctcaaaaacatcaaggagggatccaacctcctatttggtaatgtattcaatttagcaatgtcaccttcaaatattatgccactacaccaaaactggtcattagcggcgtttttttaggcctttagcggcgctttataacgccactaaagttatttgcggcccttgtgaaagcgccgcaaaaaaggccgctaacgaaaacgttgcaaacgtttgcagcgtttacaaccaaaaacaccgctaaagatcatgttctttagcggcgctttgagaaaaacgccactgaagaacatgGTCTTTAGCGGCGTTTTTATAtaagcgccgctaaagaacatgatctttagt
>NC_026931.1|+|33761204-33761601|345-368
tcaagatgatataattgtgctagattaattacatttctgaacttataattattaaactcaagtttatgttgttaaaaagaattcatggcaactcggtaatttgctaacttatgaacatacttactagaaacatgagagtaatttaccaataaaacccctattttttcaaaaattactgaaatgggcccattatttaattatttaccggaatggtccattttctgcgaaatcgcgtccacgtcagcgcgatgtcagggtacacatcaggaaatcgcatccatgtcagcacgagttgctgacatggcagcaaatcgtgccctcaaggacgtgatttgctgccacatCAGTAACTCGCGCTGACGTGGACGtgatttcctgaagcgtaccctgacatcgcg
>NC_026931.1|-|33899555-33899905|31-54
atcttcgaaagctcagaaaacggcgtcatcGAGCTTAGGTTTTTTGCGGCGCTTtcggtaaacgccactaatactcgatctttagcggtgttttccaagaagcgccgctaatgctcgatatttagtggcgttttttatccaaacgccgctaaaggcctgttttggtgtagtgtacgaagataatgcagcatgtataactcaattgaagggtagttatatcaaaggtgacagaacgaaacatatttcaccaaaattattcttcactcatgatcttgagaagaaaggtcacataaaagttcaacaaattcgttctagtgataatttagtagttctttttaccaagacattgtc
>NC_026931.1|+|34015623-34016006|31-52
acttcaattatttaagggttaaatataacaTTGGTACCTGAACTTGTCCACTtctcttagattggtacttatggtttttttttgtcccagattggtacttgaattttttttccatccattatattggtacttgagactaacgaagttaattttttgctgacgtgtcagcgctgaccaatcacatgctaccacgtggcgtcctcttatacctcatttttctttttcttttcttttttatttccctcattctcttccatttttcttttcttttcatatctttctttttctttttctttttggacttgcttctacatttcatttttcttctgtcaacctccccaaattttgactcactttctcaccatccaatcactaccaaatttc
>NC_026931.1|-|342208-342613|31-53
atgaaatttttaacaataagaacaagtttgCTCTTTGATCTAATGTACAAAAAttaatttgtcaattttttgagtaaagggagaaaaatgcaatccgaattctagtgtaaggacctcaatggtaattctactatattccatctttttttatagttttgaaatgttgcatttgggtctaaacaatcagtttttgtatgcccaagttcatttaaaattcatgtttttttgtgagcatttgccaaagcatcctaacatcatataattcatataatcaggcagcagagcagaccaggaaaacctatgaacaaaaatgttctcaaatgagaaaccgcaacactaaacgagatggcctctattccggtgacaaaactcgagctgaagtaaaagacttgcatagcagaatctt
>NC_026931.1|+|34397369-34397678|261-280
gtcgaggagtaagaaggctacactgggatggtttttcctattgtcggacttgagttacggaatactacaacaaacacaaaaatattcacacacaaattataacattgaattcagataaaatgatcaaattaatccaatattcatgcataatggaagttacactacaccaaaacaggcttttagcggcgttttttaaagcgccgctaaaagtatttgcggcgctttcattagcgtcgcaaaaaacgccgctattgatagcgTCGCTAACTTTAGCGGCGTTtatgtgaaaaaacgctgctaaagatcacga
>NC_026931.1|+|34748815-34749055|191-211
aaaaaaataagcccaacgacgtcgttttgtgagctttcggggatttagcggcatttttaagaaagcgccgctaatgctcaggtctttagcggcgtttttgagaaagcgccgcaaaaaaacctaagcccaacgacgccgttttgtgagctttcggggatttagcggcgtttttaagaaagcgcagctaatgTTCAGGTCTTTAGCGGCGTTTttgagaacgcgttgcaaaaaaacctaagcc
>NC_026931.1|+|34822956-34823167|162-182
tttattttttatgacctttagcggtatttttggtaaaagcgccgctaaaagtcatgttattttagcggcattttgtggagaaagtgccgttaaaggtcatgttctttagcggcatttgtggaacctttagcggcgtttttgggaaaagggtcactaaatgtCATGTTCTTTAGCGGCGTTTGtgggaaaagtgccgctaaaggtcatgttct
>NC_026931.1|+|35223443-35223653|158-181
gggcagagacacaggcgtgtgtctcagccgtgtgtgacacacggccagatagcacggccgtgtgtcccctatagttttcaaagtgttacaagttaggttttacacggtctagcacacggcctgaaacacgggcgtgtgaggttatttcaaagggtacACGGCCTGGCACACGGGCGTGTGGtttggccgtgtgacccaagtcagtaagtta
>NC_026931.1|+|35647242-35647585|31-51
taatcattgaaaacttgggatataaacccaCCAGCATTATCAAGATGGATAatttagattgcataatctggaaattgtgctcttaattgaattatttgagcaaatagtcttgcaacgtaggttgtgagttgataataaacatacatgtgaccacctagtatatgtatttattaaaaccataaaatatctaaatgttccacatggtgtatgaataggtccaaatataccatcttgaaatcattccagaaatgcgagaaattcaatcccaactttagttggtactggtctaataatcaattatcctttagaatatgcaacatatgagaatttcttgaatttaataa
>NC_026931.1|-|35659774-35660016|31-51
gcccatgttaatacactacaccaaaacaggTCTTTAGCGGTGTTTTTTTAGgcctttagcggcgctttttaacgccactaaatgtatttgcggcgcttctaacgaaaacgtcgcaaacgtttgcagcgtttacaaacaaaaacgccgctaaagaacatgttctttagcggcgtttttctctaagcgccgctaaaaaacatggtctttagcggcgttttttattaagcgccgctaaagaacatg
>NC_026931.1|-|35755325-35755571|31-51
aataaaccgagatttttagcaaaaactatcCCTAAAAGTTTCATCCACATAgctcttcccttaaatccatactcccctccccccttttttgttgttcaaaattgcaaaacttgattgtttcatcaatcgatagaccgagttgcaatgtcaaatcttcaaatataattgtacactcaccacatgaaagatggaacgtgagttttaggtctccatctctccaacaaagcattgataagagagtaggcta
>NC_026931.1|+|36083420-36083784|312-335
actacctcaaggcgcaacagtaatgtcaaaggccaagcaaatcaaaccaagatttgaccaaagaaaagattcgagaatgaatcttttcgaggaaagagggaatgatacatgcacaaatggggtgatatttattaatttccattcatcgaagttgctaattttcaagtttgggaaatcattagacttgcaacatctttttggatgggatccaggcatttagtggttaagatgtctcatggcgttcgaagatctatctcttatcttcgaaactcaattgaaatcactcaatttttagttcaggagctcaagttATGACTGTTTTAGTGAAGACTGGGtgagcaaaatttctggttaggattatgatg
>NC_026931.1|-|36272679-36272996|265-288
ctttctccaatgcctaaactacctttcataaatacaaattaatcttaatttatttttctcgagaaaaatctcttacatattttccggaataataccaattatgatgtcagagttttatgggttagtattcaataattactttacacctttacttttggggcaatttacctaaaaaggccatgttttttcaaaatttaccgaaataggccgattttttgattatttaccggaatgggccatttttcgcgaaatcgcgtccacgtaAGCGCGATGTCAGGGTACGTGTCAgggcatcgcatccacgtcagcgcgatttgc
>NC_026931.1|-|36407632-36407818|134-157
aaaggatttaagtgtgaaaaaaatgaaaagggtagggggtttttatagttttttttaccgttagggggttaccaacggtcaaaaaaatagtcattggtgctgttcataacggggacaacgctttctcaaggaaGCGCTTTGTCCACGTGGACAGAAAgcgcgccctcaaggacgcgttttctgtcca
>NC_026931.1|+|36415644-36416041|31-54
acacgccaggaaatcgcgtccacgttagcgCGAGTTGCTGACGTGGAAGTAAATtgcgtcctgaagtggacgcgatttcctggcgcgtgcactgacatcgcgctgacgtggacgcaatttcgcggtatttggaccattccggtaaataataaaataatgggcccattttggtaatttttgaaaaaataaggattttattggtaaattccccctttattaaaaccaacattaaataaagctttcagtaccgataagccaataaaatacaaataaaagcaaaaccataaaacattagaaccagaaaaagaaacccaacgatttcctatgcaaaccagctcagagacatttcatttctgatcccaaatctccagtgaagggtctaaaatgaagagtgttca
>NC_026931.1|-|36493566-36493794|176-199
tctccctttgttttcccaccttctccatttcttttaatataccaggaagtcaaattagcagtgaagatagaagtaggaagttgaaagccatcattgcctatagctaaaacccataccatgtttatttcttcattgccaattcaactttctgctatgttaaaagaaatggagaaggTAGGAAAATAGAGGGAGAAGAAAAaaagaatggaaaataaagaaaaaaaatgga
>NC_026931.1|-|36643505-36643657|31-54
aactctgttataaaacaaaagtagtttaagGGTGAGTTTGGATGGGCGATGCGTttacctgcggttagtttaaaaacagcggtggcggtgagattagatactgtagtgatactgtagcgtgagacaaaaagtaagctaaacgcaccgcaccgc
>NC_026931.1|+|36704240-36704423|31-54
cgtatttaggaagcaaggtacaatatcgacATAAGTTGGCACATGGGCGTGTGGccagcctatgtggatcatagaaacaactttattttcccgattttggctcgtttttcgctcttttcgcttccaaatgctcttttaagtatagaaacatgaatttaaaggattaggaggatcaatttcacta
>NC_026931.1|-|36803760-36804002|31-51
tttttgcaaaaagcgtcgctaaaggtttgtTCTTTAGCGGCGTTTGTGACAgaagcgccgctaaaggtcatgttctttagcggcgtttatcacaaaagcgccgctaagggtcatagcctttaacaacgttttttcacataaacgccgctaaacttagtggcgttggcaagcggcgctttttgcagcacttgtgaaagcgccgctaatacttttagtggcgcttaaaagcgccactaaaggcct
>NC_026931.1|-|36803880-36804145|216-236
tgttctttagcggcgtttgtggtaaaagcgtcgctaaaggtcatgttctttagcgacgtttgtgacaaaagcgccgctaaaggtcatgttctttagcggcgtttgtgacagaagcgtttttaaatgttatgttttttgtggcgtttttgcaaaaagcgtcgctaaaggtttgttctttagcggcgtttgtgacagaagcgccgctaaaggtcatgTTCTTTAGCGGCGTTTATCACaaaagcgccgctaagggtcatagcctttaa
>NC_026931.1|-|36803940-36804172|31-51
tttttgcaaaaagcgtcgctaaaggattgtTCTTTAGCGGCGTTTGTGGTAaaagcgtcgctaaaggtcatgttctttagcgacgtttgtgacaaaagcgccgctaaaggtcatgttctttagcggcgtttgtgacagaagcgtttttaaatgttatgttttttgtggcgtttttgcaaaaagcgtcgctaaaggtttgttctttagcggcgtttgtgacagaagcgccgcta
>NC_026931.1|-|37020750-37021147|31-51
ttgtggaaaaaacgccgctaaaggtcatagTCTTTAGCGGCGTTTGTGGTAaaagcatcgctaaagatcgtggtctatagcggcgtttgtggtaaaagcgccattaaaggtcatggtctttagcggcgtttgtgggaaaggcgccgctaaaggtcatggtatttagcggcgattgtgggaaaagcaccgctaaaggtcttggtctttagcgacgtttgtgggaaaagcaccgctaaagttagcgacgctatcattagcgacgttttttgctgcgcttctcaaagcgccgcaaatacttttagcggcgcttaaatgcgtcgctaaaagcctgttttggtgtagtgtgtctatttcatgttacaatagtatttttaactttttttttatgaacatacaaa
>NC_026931.1|-|37020910-37021147|31-51
ttgtggaaaaaacgccgctaaaggtcatagTCTTTAGCGGCGTTTGTGGTAaaagcatcgctaaagatcgtggtctatagcggcgtttgtggtaaaagcgccattaaaggtcatggtctttagcggcgtttgtgggaaaggcgccgctaaaggtcatggtatttagcggcgattgtgggaaaagcaccgctaaaggtcttggtctttagcgacgtttgtgggaaaagcaccgctaaag
>NC_026931.1|-|37020981-37021087|57-77
ctaaagatcgtggtctatagcggcgtttgtggtaaaagcgccattaaaggtcatggTCTTTAGCGGCGTTTGTGGGAaaggcgccgctaaaggtcatggtatttagc
>NC_026931.1|-|37020985-37021190|31-51
ttgtgggaaaagcgccgctaaaggtcatggTCTTTAGCGGCGTTTGTGGAAaaaacgccgctaaaggtcatagtctttagcggcgtttgtggtaaaagcatcgctaaagatcgtggtctatagcggcgtttgtggtaaaagcgccattaaaggtcatggtctttagcggcgtttgtgggaaaggcgccgctaaaggtcatggtatt
>NC_026931.1|-|37031996-37032167|31-51
tttgtggaaaagcgccgctaaaggttatgcTCTTTAGCGGCGTTTGTGGGAaaagcaccgctaaaggtcatgacttttagctggtttatttctaaaaacgccgcaaacattagcggcgttgtcaaagcgtcgcaaatacttttaacggcactaaaaatcgccgctaaaggcc
>NC_026931.1|-|37032114-37032252|31-51
ttttgggaaaagcgccgctaaaggtcatgtTCTTTAGCGGCGTTTGTGGGAaaagcgccgctaaaggtcatgctctttagcggtgtttgtggaaaagcgccgctaaaggttatgctctttagcggcgtttgtgggaaaa
>NC_026931.1|-|37032129-37032308|130-150
tgtggtgtttttattatattttaaatttttctatttttcatgacctttagcggcgtttttgggaaaagcgccgctaaaggtcatgttctttagcggcgtttgtgggaaaagcgccgctaaaggtcatgcTCTTTAGCGGTGTTTGTGGAAaagcgccgctaaaggttatgctctttagcg
>NC_026931.1|-|37061477-37061614|31-50
aggtcatccaatgtatacattcctaggcacATGTCGAATTGCATTTGCGCatggataatgaagtgcttgaaatctcccacaatcgtaagtcatttgtctgaggtttatgtggtatgctccactaataactccatggtc
>NC_026931.1|-|371700-371907|158-178
tccgggttaaataaatgtatatgttgagtcatttgtccggaattggtggactcgtaaataaatttggtattgtcctggtgagagttttgtctctcaactttgttaaaagtcttagtgtctcttaaaaccacctttacaaggactcgtgctttcagcaGAGTTGGGAGACAAAATCATCacctgggacatatcgaacttgttgaggggt
>NC_026931.1|-|37266983-37267285|31-51
tttgtaaaaaaaacgccgctaaagaacatgTTCTTTAGCGGCGTTTTTGTTtgtaaacgctgcaaatgtttgtgacattttcgttagcggccttttttgcggcgcttgaggaagcgccgcaaaaacctttagtggcgttaaaaagcgccgctaaaggcctaaaaaaacgccgctaaaaacctgttttggtgtagtgaattcaagtattggagtaacagtatgatttcagctttattgtatttgacaaaagtaaggagccagtgcttcatcatttctccttttacccatctgtgcacccttccc
>NC_026931.1|+|37304058-37304370|31-53
tggatgaaattttgaaaaaaaaatagctaaTTTACTCTTTGATCTAACATATGtagatcaattaacttatttttaagtaaaataactcttagtgctgaacttaattgaggcggataggcaatacaagcattagtgtttttaagagaaatttaacatctaaagccttacgtcaacaagcgtttgtagtccaacggttaggataattgccttccaagcaatagacccgggttcgactcccggcaaacgcagttttaattgttttgggtttaagacggaaaaaaacagacctggggatcattctctagacgttgaa
>NC_026931.1|+|37329825-37329990|31-51
gtcaggggacgtgccagcaaatcgtggccaCGTCAGCGCGCTTTGCTTACGtggcaacaaagcgcgtccacgaaagagcgatttgtgtccacgtcagcaaagcgcgctgacgtggacgcgatttgctgtcacgtagcgcgcccttggggacgcgatttgctccgcg
>NC_026931.1|-|37329879-37330122|191-214
ttgagaggaaatttagaggaaatttgagagaggattagtttgtgaaaaaaaataaggggtgggggtatttatagatttttttttaccgttgagggggcaacggtcaaaaaaatgatggttgcactgttcacgcgcggagcaaatcgcgtccccaagggcgcgctacgtgacagcaaatcgcgtccacgtcAGCGCGCTTTGCTGACGTGGACACaaatcgctctttcgtggacgcgctttgttg
>NC_026931.1|+|37488407-37488769|31-51
tggagcaattacagaaagagatacaagatcAGGTGCAGGTGCAGGAACGACtagataaaatccaacaggacatgcaagactcccagacagctatgatgaaccaattgaagtagttattggctagagggaatgataaaggaaaaagccctgtagttgatgctggggatgatcacgatgaccctgcttatcctctgggtttcaccccagttagcacctaggcacaaccagatgtgtgcccgcaaagaatacccgtcaatattaaacctcaatatcagactggtgcctcgataccgatgcactttcaaacgggctcaggttctaatcccggggacaaccccaccaatcctgtggtccctgatctcg
>NC_026931.1|-|37923794-37923956|31-51
ccatttttctcgaaatcgcgtccacgtcaaCGCGCTTTGCTTACGTAGACAcaaatcacgcctacaaggacgcgatttgctgacgtggatgaacaatttatattttttagcttgaaaaactttgaaaggccataacttttggctcggttgtccgattgagacg
>NC_026931.1|+|38167527-38167749|31-54
ttttcatcccaataactggacatccaagttGGTATTTAAAACCCATTTGGACTAccacgtaggactgccattaaggaggtaatggagtataacggtagagtgaccacttcggaacaaaacaataacacaagggactaaaacataacatttcaaacataaacgactaaaatgtaatataaatcaaacaaagtctaaaacttaatatgttgttaagatagtatca
>NC_026931.1|+|38462767-38462928|31-51
aagtgggactcagatactagaggcatctccACTGAAAAGTACAGGGATATAgcttacttgatagcaatcaatgtgaacgagcagttgattcaagtcatgattcgattctgggacccagcctatcaatgttgtactttcaatcaagaagacatgattccgacc
>NC_026931.1|+|38477333-38477564|31-54
cacctaattaatgcaagtcaaattgctcacACGGCCTGGCACACGGGCGTGTGGcttggccgtgtaacccaagttagagagttacacgggtatagacacgggctaggacacgactatgtgtccctattttgaatacccacacggcctgagacacggacgtgtctcttgaccatttgaaccacatggcctggccatacgggcgtttgtcccctgcacctaggaaaaattttga
>NC_026931.1|+|38640698-38640972|222-245
gtagcaaaaacgtgtccacgtgggcgcgatttcacaaattcttcttataaagcatcctagtagaagcgattttatactatttgctcagaaacgtcaactcgaaataattttttcagaacccgaaaaatctgaaaaaccctaaaaatcctaacgtgggaaagacggcgaaatcgcgtccccaggggcgcgccacgttgcagcaaatcgcgtccacgtcagcgCGTTATGCTGACGTGGACACAAATcgcattctgaaggccgcgctttgttgccac
>NC_026931.1|-|38640803-38641017|31-51
gagatgtgtcagcaaatcgcgtccacgtcaGCGCGCTTTGCTTACGTGGCAacaaagcgcggccttcagaatgcgatttgtgtccacgtcagcataacgcgctgacgtggacgcgatttgctgcaacgtggcgcgcccctggggacgcgatttcgccgtctttcccacgttaggatttttagggtttttcagatttttcgggttctgaaaaaatt
>NC_026931.1|+|38765448-38765604|31-51
ataaataaataagggtatacactacaccaaAACAGGTCTTTAGCGGCGTTTttttaggcatttagcgacattttttatcgccactaaagctgtttgcggtgcttccacaagcgccgcaaaaaaggccgctaacgaaaacatcgctaacatttccagt
>NC_026931.1|-|38963587-38963827|31-51
caacgataccaaagctttaaccgtttcttcAGGGATTTGCTCTTTGATTTCtctaatctcctcgaacattggcgtcaacagcttcagtctcctagcgaggttgcaatactccttcttcacggcgcaactgtagtcgccgatcgaagctatttggttcaccgcttcgatcaagccctgcaccagggctcctttctcttcttccattccgtaaaccagatctcgtcaaaagctgccgttttca
>NC_026931.1|+|38992612-38992772|111-131
atttttgagggactaaaatgcgaaataaatgaaaggcatgaacttgtatgaatacaaggaatattcggcctaactatgctgttgtgaaattttgtgtattttgtgttttaTGCAATAAGGACTAAATTGTAaaaagtgtaaaatatcaggggcaaaatggt
>NC_026931.1|-|39041485-39041654|117-140
gcagagacacgggcgtgtgtttcagccgtgtgtgtcacatggcctagcacatgggcgtgtgacttggccgtgtgacccctgcacctaatttttgaaaattaaattgtccacacggcCTGGCACATGGGCGTGTGGCTGGCcatgtgacctaagtcaaagagttacacagg
>NC_026931.1|-|390689-391039|31-54
aggcaaagggatgggcaaggtcaaaactaaGGGTGGGTTTGGATGGGCGGTTGGgtgcggtgcggtgcgtttagtttactttttgtctcacgttacagtatcactacagtatctaatctcaccgccaccgctgtttttacactaacagcaggtaaactcactgcccatccaaactcaccctaagtgcgcaatgcatttactttttatggatgaaaatgaatttattttttaatgtgttgtttagctattaaattaatccctttttatatattagtataaagttggcttaatataacatttggtatatgaacttgatattttttctaatttggtacctaatttttttttgtc
>NC_026931.1|-|3929618-3929744|31-54
gactgccattagggagatactagattttaaAGGTAGAGTGACCACTTCGTAACAgaacgataacgtaagtgactaaaacgtaacatttcaaacataagtgactaaaatgtaatttaagacaaacaaa
>NC_026931.1|+|39341737-39342173|387-407
ttgttttttagttcggaagagaacgtgatgagatgatgacttgggcttcttttgctgttacagattttgagaggggaatgagacttgagagcacgtttaattaacttcttatcatgtgaggtagtgacacaccacatcaaaatacacccagccattggtgagagatccctctattataaaattttgatcaaattagtctatctattattaaattgattgatttagtccttatattattaaaaagaataaactaaaaccaaattggaataaagctatttattgtttagaattgaattgcgaatgaaataaataaatttcaaaatattttttatacagtaaatgttaattgtgttacaatatggccttaattagttgattctttttaaTAAGATAAGGACTAAATTGATccatttaataacagagggactaatttgatt
>NC_026931.1|+|39878068-39878177|60-80
aacagcttcaacccaattagagacatagtccattactaacaaaatgtacaagttccccaCTAACGGTAGAAATGGACCCAtaaagtctattccccatacatcaaacaact
>NC_026931.1|-|40013586-40013964|329-349
ttaaatcacaaaatgttcacacatattaaataacatactctaaataccaaaaataatattaaaataattttacaacttcagatttgtggttccgaaaccactatttcgatttagctaaaaccaggttgttataatgatggctttgaaggaggaaacaatggctacgatgaaggctttaagcacaagaatagaggagctcgagatagagctggccttgtgtcgagcagccctgggggaaggagtgttaagtgcagcacttagtaatgagggtgtcccgaagctgaaagagtttgtggggacaatgtctgcatgtgatgtggataatttcTTATGGAGGATGGAAAACTACtttcgtgccaaaggcatcgtggataatacg
>NC_026931.1|+|40188908-40189157|31-54
ttgcttacgtggacacaaatcgcgccttctAAGACGCGATTTGCTGACGTGGATgaacaatttctcatttttagcttggaaaactttgaaaggccataacttttcgctcggttgtccgattgagacaatttttttttgatttcaaataacttttcgagatctacgcgctgacaaattgctgaaggcagttttccgcacttttcgtcgaaaaagatccatttttgcccctaaattttgattttttcggttt
>NC_026931.1|+|40189789-40190019|179-201
ccttcggcagtctgtcagcgcgtagatctcgaaaagttattcgaaataaaaaaaatcgtctcaatcggacaaccgagctaaaagttatggcctttcaaagtttttcaagctaaaaatgagaaactgttcatccacgtcagcaaatcgcgtcctagagggcgcgatttgtgtccacgtaAGCAAATCGCGCTGACGTGGACAcgatttcttggcgcgtatcttgacatcgcg
>NC_026931.1|+|40312944-40313082|31-51
gtatgaacgagcaatggagaattggtttgaAAGGGAGATTGAAGCTGATTTtgacactatttgcacaacacctgtgctgcggacaccatctcctatggagaaacaggcagcagacctatatacacggaaaatattcaca
>NC_026931.1|-|40661223-40661461|31-51
gggacgtgtcagcaaatcgcgtccacgtcaGCGCGCTTTGCTTACGTGGACacaaatcgtgcctacgaggacgcgattttctaacacatcagcaaagcgcgttgacgtggacgcgatttgctgacacgtcccctgacatcgcgctgatgtggacgcaattttggagaaaatggcccattctggtaaataataaaataccgggcctatttcgataaatttttaaaaaatagggcttttat
>NC_026931.1|+|40661432-40661680|31-53
tgacgtggacgcgatttgctgacacgtcccCTAACATCGCGCTGACGTGGACAcgattttggggaaaatggcccattccggtaaataataaaataccgggcccatttcgataaatttttaaaaaatagggctttttttggtattttgccccttaattcaatgtttttttattagggtgaagtcaaacaattttttaagttcaaataaaatttaaatttttaataagaattaatttaaatttttataatt
>NC_026931.1|-|40734017-40734265|31-53
gtggcaacaaatcgcgtccacgtaagcgcgATTTGCTGACGTGGAAGCAAATCagggttacgtggacgcgatttgcgccgcacgtgaacagtacccatcggtcaaaaaattgatcgtttatgttttttagcttggaaaactttgaaaggccataacttttcgctcggttgtccgattgagatgatttttttgatttcgaataacttttcgagatctacgcgctgacaaacgccgaaggcgctttgccac
>NC_026931.1|-|4101715-4101952|31-54
tcaggctgttacacggcctagcacatggctTGGCACATGGGCGTGTGGCTTGGCcgtgtgacccaagtcaaagagttacacgagtacagacacgggctggaacacggccatgtgtccctacttcgaatgttaacacggcttgagacacgagcgtgtgcctcagccgtgtgacacttgtagtttcaaaattttccttttttttcgtaaaatcctatacgtttgtgatttagtcctgact
>NC_026931.1|+|41125081-41125217|31-51
gtcaggggacgtgtcagaaaatcgcatccaCGTCAGCGCGCTTTGCTTACGtggacacaaatcgcggcctcgtaggcgcgatttgtgtccacgtaagcaaagcgcactgacgtggacgcgatttcggggaaaatggc
>NC_026931.1|+|41274575-41274797|31-54
acttataaagtttggtactaaaaattcaatACTTAGGTGAGTTTGGATGGGCGAtgcgtttacccgcggttagtgtaaaaacagcggtggcggtaagattagatactgtagtgatactgtagcgtgagacaaaaagtaagctaaacgcaccgcaccgcacccaattatccatccaaacccacccttaatttttttagtttatcaaacaacacctaagttcaaa
>NC_026931.1|+|41339737-41340024|31-54
tacaatcttagaaaaacaacccattaaattAGAACTCATAACACATTTTGAGAAttttgtgtttacattttgagggttctttgtttttcgggttttcggggtttagtttttatctccatcttttgtactcttcgttcttttgccattatagtaaaattatctttgcccgtggttttttatcctctttataggggcttttccacgttaaatttgtgtgttcatcttctcaatttcttctgctatttttacttgtttgttgcttaatcgggacgatcctaacaaaataat
>NC_026931.1|+|41655733-41656006|222-244
gactcatattatattttagtcacttatgtttgaaatgttatgttttagtcacttatgttattgttttgttacgaaatggtcactctactgttaagctctgttacctccctagcagtagtcctacgtggtagtccaaatgggttttaaatgtcaacttggatgtccagttgttgggatgaaaataagtttttaattaaataaatttaatttggactaccataTAAAACATCCAAGTTGGCATTTAaaacacatttggactgccatgtaggactgt
>NC_026931.1|+|41759212-41759456|192-215
tagtttttaaaaaaataaaaagtcgatttcaaaaaggtttcgacaatttatattttaataattattgagcataaggacctaatatagagcttgtatatagcacaatcatgtgtaaaaataccatagaggtatttgtattaggagttggattgcattttgccccctctactcagaaaataggcaaattagtcCTTATACATTAGATAAAAGAGTAAattggtcattttgttaaaaaattcatccat
>NC_026931.1|-|42406486-42406780|245-265
tggtttagatatgatttcttctgatttgtttttacaggagtgctgaaaatataaaaaaaattattttacaaatcagccaaatttagtggcgtttttttaaaaaacgccactaaaggtgttggcctttagcggcgtttttaataaaagctccgctaaagatttggttctttagtggcgtttgtggtcgaagcgccgctaaagaccttaatctttagcgacgcttctcgcaaaaacgccgctaaagACCCTGATCTTTAGCGGCGCTtccactaaagcgccgctaaaggtcttagtt
>NC_026931.1|+|42406500-42406788|31-51
gcggcgctttagtggaagcgccgctaaagaTCAGGGTCTTTAGCGGCGTTTttgcgagaagcgtcgctaaagattaaggtctttagcggcgcttcgaccacaaacgccactaaagaaccaaatctttagcggagcttttattaaaaacgccgctaaaggccaacacctttagtggcgttttttaaaaaaacgccactaaatttggctgatttgtaaaataattttttttatattttcagcactcctgtaaaaacaaatcagaagaaatcatatctaaaccagccaaaag
>NC_026931.1|+|42406501-42406670|31-51
cggcgctttagtggaagcgccgctaaagatCAGGGTCTTTAGCGGCGTTTTtgcgagaagcgtcgctaaagattaaggtctttagcggcgcttcgaccacaaacgccactaaagaaccaaatctttagcggagcttttattaaaaacgccgctaaaggccaacaccttta
>NC_026931.1|+|42530623-42530877|206-225
catgaggacatgggttcgagtgcgttgaagcaaattattctcctatttaaaagttagggagaggtaatgggtagtactaagcattgtatcaaaaagagcagatatgataatatcctataataagataaatatttaaaaaagaaagaaagaaagaaaaggggttatttagaagttatcaaattatctatgggataaataaaaaattATACATGAACTTTGATATAAtttataatgttatacatcaactttaatttg
>NC_026931.1|-|42544284-42544684|348-371
tacttagttgacattcataaaaaagtatctaatcatgagttcaatacatcatgtttagcagaaaggcggatattccttactcattattagataatcacttattcacaaacttcgtgcgggactaatagttttcatttcccgtctcgtggaaatccctttttgctccgcttagtcctatctccctctaggggggttgcctcgtgcactcatgtacatactaatgccttgaggcgctccacctctgtgaaccgtacgtacatggctcttgacagaggcggtagacaaaaccttgacatgtcctaaggataacatctagcattgttgagggctcgactaattgcctggtgGGCGACACTTCAAAGACTTCTTCTaaatgagtcaacccccctcaattaatgttg
>NC_026931.1|-|42663630-42663823|31-54
tatccaaagtcgaaacttatcatacaataaTATTAGAGGTGTTCATGGGCTGGGcccataaaaaaattttggcccgcatactaggcccgggccgaaatatgggcctaaaatttggtccaagcccggcccgagaaaaaaaatcttaggcccgagcccggcccggcccgttttttttaaataaacaccaatttttt
>NC_026931.1|-|42712315-42712820|31-54
gattgccgttagggaggtaacggagtttaaCAGTAGAGTGACCACTTCGTAACAgaacgataacgtaagtgactaagacataacgtttcaaacataagtgactaaaatgtaatccaagacaaacaaaagtgactatttttatagtttacccaataatttattcttaacagcgtaacaaaaaggacttgcaaagaaaattgcccattctttttatttttattttggagggattgtaaatttgaaattttatttataaacagaattgattaagcatttaagttaaatatggtaattaaggtatgaaattaaggaatttgtaatgatagtcataaatgtaatagaaaagattggtaaatcgattttatgtagcatgctttaatataggctattgtttttttaaatttattatttaatgaattaaaattgtttttattgtaattgtagatagaaattttggtaagtaaaaaaaaattgtaattcaagtaattacatgtattttctttgtt
>NC_026931.1|-|42744381-42744685|252-275
ggcttcaccactttgttccctttttcgtgtataaaaatcttggatctcattttgtttcttgccaatttgcagatactacacttggtatgcttacggacaatcaaagcttgctaacatattacatgccaaggagcttgcacggcgtctaaaggtacggaatactgttcaaattctctgaaatatacgatctataagtaaaattatcgtggagacctctgtacgaagagtcaaattgcattttgtctcatttaCTAAAAAATTGGCAAAGTAGTCCCtgtatggtagattaaagaacaaattagtcc
>NC_026931.1|+|42859733-42860124|339-362
attggcctactgatatgattacataatcaaaattcttaatctcatttgcccattcttcatcagcttcatctaagtataggctcattaagctgttgaatgaatggccttctgggtctgaatctttgtatttaactaagaatggtgaccacaatgctgataatgtgaaattgtattcactatagaacaaatgtgttgaatagattgaggctgatggagatttgtttgatatgtcctctgcataagttacctgaaaagataaaatgcaaattcaggggattaaagtaatagaagttagattgaatttcgtctcttctattcaaaaaatgagtaaattagtcATTATACATTAGATCAAAGAATAAactggttcttctattaaaaattctatcaat
>NC_026931.1|-|42917268-42917466|149-169
tttctttcagcagagtttgcagttgatggcaattggtggtagaaccagaaagatatgtgggtacttgggcaccagcaccaccaacaccaggggcagaaaactagtgatgatcaacaaaggcatcatatgaaatgaaattcctggatatTAGGTATTAGATTGCATTTTAttttttctattaaaaaaataaattagtaat
>NC_026931.1|-|4313293-4313534|31-54
cccgggttttaacatttttatccgagtcagACTTGGGCAAAATTTTAGGCCAATttttaggctagtcccagccttagcaaacgagcctaaatttttagttgagcccgacccgaacctggcccggcccatgcacccctctatgtaccactgagactgtaaagcttagcctttgaattgtcttcatgttcagatttgtagacttttgtttgtatccgaggaacatcatcgacgagagacttcta
>NC_026931.1|-|43202335-43202632|245-268
cgattatgaacaagttaaggattcaggatgttataagaatgtgtgtttaaggtttccgcgtgaatattcttaacataaagcttcatgtgataatgaaagttctcaacctagtgcgtttcattagtttaatgttgtctttgtatgatctttaatttgttcgaattttgaaataatgggttgattttataagtattcaatgtctatatttttttttataaatttatattttggttattcaactttaAAAAGTTATAAAATAGTCATCGAAtactattcggaagtttccatttaagtcact
>NC_026931.1|-|43652765-43653146|31-50
aaactatatacaagctttgatcaaatatgtAATTTGATACATGAACTTTGatttggtacaattgtatacatgatattttttttggtacaagaagaaggataaaaactataactaggcaaggcgaggccaagctattctagagcaatcatcctgtagcggttgaagaacttcatctggcagttgtatgtagatatactactcggaggtcttgaggatgccattgatgctaaaccatcggctacccggttatcctttctaaatacatgtgtaactcgaaccatccaagatagttggaatagatctttaataactcgtaacacagctgggcaatgctgttctattgaagttgcttgaatcaaatgaatagttgcagtactatcca
>NC_026931.1|+|43788412-43788584|31-54
ttaaaaatcatttaactcaagttagagagaTCAATGGTGGGTTTGGATGGGCGAttaggtgcggtgcagttcgtttagcctactttttgtctcacactacagtgttgttacagtatctaatctcaccgctaccgctgtttttacattaaccgcaggtaaacgcaccgcccatc
>NC_026931.1|+|43935585-43935969|332-355
tacagaacagcagccgtctttcttcacagctgaaacatcatcccgagagccgacattgatggtttgtcccttgggcaatattgtttgatcattccctccttcgagtgcttttcgactgatcacatgatgtatttgagttagtatttcagtgaatgcatgctcaacatttgtagattcaagggcagatgtttccataaagaagcgcgtacacttggacgtgacttatctgtttacttttttctccaaaaccctaaaaatcctaaaaactttaaaatcctaaaccctaaaccctaaaatccaaaaacctacaagtcaggaaatcgcggccacgTCAGTGCGCTTTGCTGATGTGGCAacaaatcgccccctcgaggacgcgatttgt
>NC_026931.1|+|44011235-44011493|31-54
cagtagaaatgtataaaatttttaataaaaAATGTTTGTTCTTTGATCTAATATacaatgttaatttgctattttttgaatagagaaggtaaaatgcaatctaacacttagtataagggcctctatggtatttttaccaaaaaaaatcgacgcgtattgcttggagagagtgaaaagccgatgcaggcatttgttctttccaccgacaatggtgggtcaaaagaaagaaaccctccaaaccctgtttctacttacactt
>NC_026931.1|+|44251327-44251567|31-51
gtcaggggacgtgttagaaaatcgcgtacaCGTCAGCGCGCTTTGCTTACGtggacacaaatcacgcctacgaggatgcgattttctgacacatcagcaaaacgcgctgacgtccacgcgatttgctgacactcccctgacaccgcactgacgtggacgcgattttggagaaaatgacccattccggtaaataataaaataccgggcctatttcgataaatttttaaaaaatagggctttt
>NC_026931.1|+|4430261-4430486|31-51
agacgtttgtgataaaagcgccactaaaggTTATGCTCTTTAGCGGTGTTTgtgataaaagcgccgctaaaggttattttctttaacgacgtttatgataaaagcgccactaaaggtcaagttctttagcagtgtttgtgataaaagcgccgctaaaggtcatgttctttagctgcttaaaagcgccgctataggcctaaaaaaaaccgctaaaagcctgttttgc
>NC_026931.1|-|44325379-44325743|312-335
tgttcttcaattggaatctgtcttttgacaccataatttgtacttcacagcttttcatcgaaccagaacttcggacaaacaggccaagaaaaaagttgataccatcagagcctccggaagaacatttatatgaacctaaaggagtcggtgtgatgcttaaaaagggagatgaggttcgatacacaacttttctttcaaaaccagatgcctcacagacaactaaaattggtaaaagtacaatggagacccttgtactaggagtcagattgtgttttgtccttctactcaaaaaataggcaaattagtccctgTACATTAGATCAAAGTGCAATCTGttttttctactaaaaatttcatccattttt
>NC_026931.1|-|44420992-44421280|31-51
aaatttccatattatcctttgtgataatctTTTTCATCTTATTCATCTTGTatcttagcaaaatttgctatcttgattaattcattcatttatagctttgctctcaacaaaatttcatcttgtccattttgataacctttttcaagcatttttcattgaaataacgattaatggactgataatactcatgcagaaagagttctgcatattactctgaaagtttctaaataatacaagacctgaaacaggactattgtttagaactggccaaacctgagggttagaaata
>NC_026931.1|+|44607163-44607554|339-362
atcacgaaccaccccacccatggatgcatttccggaagctctagccactgctccatcagaaaataaatagacccaattgccttcataatgggaatgaattttcgaatttggtgaactaggcttggcctcatttagaaaaggttcaaattgttaggcccaattgagagagacttttaccatttcataagtcgtctagttaatgttttgaaagatgaaaagattcatgttcttccaaattctccaaaaaattaatccaaataagcttgaccaagtaatttccttatcctgcatcttaaaatggcaacaaaggttagtggaaaaccaattttgaagggaatCAGAAAAAAAACCTGATTTGTATCttaaggactacaagcttccatgcttcctta
>NC_026931.1|-|44891793-44892213|368-391
aaacaaggacaattggcccttcccttaacacttttacttgaaacaatttaacatccaatagcaatcaatgaccagcaaaataagttctgctgcaatatggggcttaagtgccttaggttagtggttcgagtctccccacatgcaggtgacctcaattattaatgctacacactatactggcacctctcctctgagtcttccaagtcatatctccaccaaccgaagcactcccagctctgtgaaccaagcctcttagggcacactggctcttagcagagtaaaggagacaaccccccccccccccaacatacacacaaagggacaatgccttccattgttggggactcgaccagctgcctggtagagaACACTTCAAAGACTTCTCCCGAAGgagtcgggcccctcaacaaggttgaactgc
>NC_026931.1|+|45021792-45022022|31-51
ttattatttaaatatcatgctattacatggATTTACTTTTTCATTCAGTTAtatttttcgtacaaacatcgtttatgtgattttggcacaggtcaagcaaatgctgattgctcttttatgtgaatctgaaatgaagttagcagatgaaaccatcgaggcaatacttgataaggtgagagcttgttgtgtaaaataagtgtttatgaaactattgagcagaaaattgatcgt
>NC_026931.1|+|45220476-45220717|31-54
gatatgttttttcctttgtcttctcttggtTTTAGAGTGGGTTTGGATGGGCGAttgggtgcggtgcgtttagcttactttttgtcttacgctacagtatcgctacagtatctaatctcaccaccgcaggtaaacacactgcccatccaaactcacccttagtgtattgcaaaattgaatatataaaattttaattaaagcttcataaatcaccaatattattacttacatgacattattga
>NC_026931.1|+|4538156-4538511|309-332
aatttgatagagttaccatttggagaatttgatttgatattgggtatagactagctcgtggagtaacgagtcaacttggactatgtcactaagagggtaactctaaggtctaaagatgatttagagattttcgtgatttatgagcgtcgagattacctctccagtgtaatctctgcttttatggttgaaacattagttcagaaaggctgtgaggcatttttggcctttgtgcttaacattagtccagtgtaatctatgcttttcaaaaaacgccgctaacgactcgaaaaatcaaaaaatgacatcgtTGTGCTTGGATTTTTTGCGGCGCTttctggaaaacgccgctaatgctc
>NC_026931.1|+|4545559-4545813|31-54
atatttgagtctagtttctcatagaagaaaCTAAGGGTGGGTTTGGATGGGCGAttgagtgcggtgcggtgcatttaacttgctttttgtctcacgctacaatatcgctatagtttctaatctcaccgccaccgctgtttttacactaaccatagataaacgcaccgcccatccaaacttaccctaagtaagcaaaataatttcatattatgagatatttgaattttagtgagacaagatcaggataatttcaga
>NC_026931.1|+|45482438-45482791|301-324
ttctggggaatttgaggaagctataatcagatgcaggcatggtgagataaacgccggcaaggcctacaaggaaaccaatcaccaccgttgaagctacagatagttcccataagcttaaagggaaactgggtttgggttcttttacctcttctctaccttccatttctctcttttggtttcaaattcccttgtgaggagagatgaaatactgatattatttattgtttgattattatttgtaagggtaaactacactcaaggccattaaattgttagtaaatttatgttttgatcactcagTTTTGAAAGTTACAAAATGGTCATtaaattatttgaaagtttttattcaagtca
>NC_026931.1|-|45530437-45530787|298-321
tatatggaggaataatgtctggcgggcataggaacttaacggttctcttgatagtattcaagaacaaccctgaaaaatatttaaaatatatgcatgaaagaaatatattagttacaacaatatgggaatgcaacaaataagatggtaaaagtactatagaggctcctgtactaggagtcagattgcatattgttctctttagtcaaaaaattggtccatgtacgttagcatgaggtacacgtaattgtctagtttttaatagtataaatggatataaattttcacaaaaaggatcaaTTTGCTCTTTAATCTAATGTGTAGggaccaatttgtccattttttattaaagcg
>NC_026931.1|-|4572647-4573059|360-383
ccgtctatgattgaactcggtgttgacaaaggttatattgaactcggtgaaaattgaagatactatatatgagtattccttcctaacttgtggcgggtataaagaaaaacaggataacgctgttggcaattgtggtgcaaaataattgtcatggacgaggctgagaaaatatcagctgcttctcaagaattttgataggttactgcattcgcaagaggaaggatagtataaaataatgatttcatgtcatctttatctcttttcaataggacaattataaattagatttttttcttaatttttagcatttttaattggatttgatttttgttaggaagaaaataattaaaaatcaagagAAAAAATCTGATTTATCATTATGCaattagataaatataaggaaatcgcagttc
>NC_026931.1|+|458113-458309|31-54
tcatctactcaaaagatgggtaaattagttCTTATACGTTAGATCAAAGAATAAattggttattttgttaaaaataacatctatttttactgctataaactggtccatgtatgtaagcacctgtaacaatctagttattccgtcagtcatgccagttttaaacaatagaaatggatgaaatttttaacagaaaggat
>NC_026931.1|+|4612760-4612918|31-54
aatgggtcattttccctgaaatcgcttccaCGTCAGCGCGATGTCGGGGGAGGTgtcaccaaatcgcgttcacgtcagcgcgctttgattacgtggacacaaatcgcgcttacgtggacgtgatttgctgacacatcagcaaaacgcgctgacgtggac
>NC_026931.1|+|4618881-4619234|31-54
tgcgctatgtggctacaaatcgcgtctacgTAAGCGCGCTTTGCTGACGTGGACgcaagtcacgcatacgtggatacgatttgttgccatgtacgcaatcatgcttacgtggacgcgatttgctgacacgtcccctgacatcgcgctgacgtggacgcgatttcggggaaaatggtccattccggtaaataataaaataccgggcccattttagtaaatataaaaaaagggcttttagtggtattttgcctgatagaaacataaggaataaaaaaaaaattacatttatatggatttgaacgatggtaccggatttaatatttgaaaatttgttaaaaaatagaatatttttga
>NC_026931.1|+|484069-484232|111-134
gttttaacagaatatttctggaaaagtacggtaaaaataccatggagacctttatgctaggggttgaattgcattttgccccttttactcaaaaaatagacaaattagtcCTTATACATTAGATCAAAGACCAAttccattcatttttacacgtgaactgtctg
>NC_026931.1|+|484266-484703|31-54
agaaattaatgaattttttaacagaaaaaaCCAGTTTGCTCTTTAATCTAACATagaatgactaatttgtccattttttgagtaatagaggccaaatgcaatctgactcctattacaggggcctctgcgttatttttactggaaaaaaatggattaatacgaagattgttacctgagctgcagaaatcggcacagctccaggatgatcattaaggtactgcttatcgtcccgaagatctagttcgtttggaaacaaaaagaaaaaaagaatgaacactacaacgcacgtataaacatgagtattcacggaccattactcaacaattcactaaaatttgcagcacaaaactatcgagaaccattaaaagactaatagccttcccgttggtaaaagtaccatagaggccgctgtactaggagtcatattacattttactt
>NC_026931.1|+|4897369-4897687|266-289
gggatgaaaacatctcaaagttaggataacaataggatataaagaaactcaataaaactttgaaggaaattaagtggagatcttcaatcttgaagaaaatccgcttttgagttgattctgatggcgttctttgagtgatttctccaggcttctctgagtgttcccttagatcctcttctaattgatatttatagactttagaatgcttagaaagcctaaaaattgggttttttcgcgtgtttgggaaacagggtgcgatatcgacACGAGATGGCACATGGGCGTGTGGccagcccatgtgaaaatgcccaggccgtgt
>NC_026931.1|+|5037234-5037625|31-54
ctattttcatcccaacttaacatccaagttGGCGTTTAAAACCCATTTGGACTGccacgtaggactgtcgttagggaggtaatggagtttaactgtagaatgatcacttggtaacaaaacaatagcgtaagtgactaaaacgtaacatttcaaatataagtaactaaaatataatttaatgcagacaaaaatgactatttttataatttaccctacaaaaaatcataatttgtacttgaaacgtaaatatgtccatgaatgagattaattgttttgtgatgactggaattagcccattagccatggagctggtgtcataaaggttttgctattatcagatgcactttcaaagaattaaactcagcaaacaaatgagtgcaatctgctggatt
>NC_026931.1|-|5266447-5266563|31-51
ttgtgataaaagcgtcgctaaaggtcatggTCTTTAGCGGCGTTTGTGATAaaagcgccgctaaaggtcatggtctttagcggcatttttctttgggccagagctaaaagtagcaca
>NC_026931.1|-|5266526-5266736|161-181
atttgattaaaataatttttttaaatgttatgtttttagcggcgtttttgtgagacgcgtcgctaaaggtttgttttatagcggcgtttgtgacaaaagcgtcgctaaaagtcatgttctttagcggcgtttgtgatagaagcaccgctaaaggttatggTCTTTAGCGGCGTTTGTGATAaaagcgtcgctaaaggtcatggtctttagc
>NC_026931.1|-|5404181-5404475|31-51
cttggtatgttggtaaccttgcatttgcatTTTGCATTTTACCCCTAAGTGggagcaagaaactagtccttcgtgaggttttcacctccatgcagggtagtggatcgcttctgggatacatccatacctatgtcttcgtgagattttcatctccgtgcagccatagggaaatgtatctccctgaactgaactcgatctatatgagcctataatgggtgaggatcgaggaatctgctggtttgggtacccttactctagaaactaaacctcatatagtgagctttaggaacttgac
>NC_026931.1|-|541767-542035|31-51
tccaagacttgatatcaggatgatccctttGAGAATAGATTGCATTTTACGgtttgatcaggactttatcaatcttaccattccttttacactagaggtgtatatgaacgaatgtgctggaccagttgattatacataataacgggaagaaatgattgattaccgggagcagcacagagatcgagcacatggtcccctggtgaaatattcaagactgagacagcagcaccagaagcagcatcaattccataaatctgaaacaccaaaaa
>NC_026931.1|+|5531750-5531995|31-51
gcggcattttttaaaaagcgcagctaatgcCCTGGTCTTTAGCGGCGTTTTtggagaagcgccgctaatgctcagagatttagcggcgtttttgaaaaatcaccgctaatgttcagagctttagcagcatttttggagaagcgacgctaatgctcagatctttagcggcgtttttggaaaagcgccgctagtgctcagatctttagcggcgtttttgaaaaagcgccgctaatgctcgagctttta
>NC_026931.1|-|5531866-5532084|166-189
aaataaattgaattttaattaatttataaaaaattaaatagtaaataatcagataaaatattttagcggcgctttttcaaaaacgccgctaaaagctcgagcattagcggcgctttttcaaaaacgccgctaaagatctgagcactagcggcgcttttccaaaaaCGCCGCTAAAGATCTGAGCATTAGcgtcgcttctccaaaaatgctgctaaagct
>NC_026931.1|-|5541246-5541382|31-54
cgctaaagccctaaaagtttagaaaacgacGCCGTTGGGCTTAGGTTTTTTGCGacgcttcaacaaaaacgccgctaaagccctaagcattagcggcgcattcttaaaacgccgctaaagcccacgaattgtcagaa
>NC_026931.1|+|556816-557232|364-387
atgccagaactgccatattatggccaaactggttatggcaccggcaatgagagctgatgaagtagaccgggaactagctgagatatcgaccgccatgggatcagaggtcttgagactgcaacaaaataaatcaacatcagtggcaaaataagttcgatgtgatgatgattggggggggtgctcataaatgttgtatacggcatatgcagttgcagcatgggacagtgctgaggatttgattttggaagtgtatatgaagatgaacatttaaaaaaaaataagttaaaagtaccataaaggcaattgtaataggagtcaaattgcattttgccccctttacttaaaaaaataaaaaaattagtcCATGTACATTAGTTCAAAGAGCAAactagtcattttcgttaaaaatttcatcta
>NC_026931.1|+|5601610-5601888|31-54
cgtatttgggaagcagggtgcaatatcgacACGGGTTGGCACATGGGCGTGTGGctagcccgtgtagaaatgcccaggccgtgtgtgatacgaactcatctcggtgatgattcaagtcgtttgttgcctgatcgttaaaatggagaagtatcgttcttactcaaagtaacagaatattcggctaaataaaaggataacaaggaatggcaagatggcttaaaaggtttaggaatagattgaggatggttcggctaagtaaatgaaacaaaacaagcaatg
>NC_026931.1|-|5762776-5763053|31-51
taacaccagtattataattaagagaaaaaaACATTTAATGAATCTAGGTTCcaatttcccattatcaatatgagtatacgtgggacactcaaaaattttaaaatcagaataatcagcagggttaccaaaccatacctcttgtggagtctttttcttaatgacaacaaatggagactagttagtcaaaaatcatgtagtagaggccactttagtccaaagcgacttcagtaaacaaacattcgacaacatacattgaaccttttctgtaacacccaaaa
>NC_026931.1|-|580569-581064|443-466
tttcagttcaacttgctaatgttataatcctcgtacacaaaactaaatgcagggaagaggtttcgagatattgttggcagtgcctattatgttgctcctgaagtattaaaaagaaggtcagggcctgaatcagatgtatggagtatcggtgtaattacctacattttgctctgtgggaagcgtcccttttgggataagactgaggatggtatatttaaggaggtgtggtacattttcatatcacggacctcaattttctcattacgggtttcattttattttattattaacatatgtagacacaatattacatcggtgctatgcatgtttttgcaccatgctttatcctatgaaattcacttggcaatgtgtatctaggatgtgggtaaaagtaccatggaggctcctatactaggagacggattgcattttaccccctctaCTAAAAAATGGGCAAATTAGTCCTcgaatgcgttaaataaaagagcaaattagt
>NC_026931.1|+|5823544-5823785|31-54
ataagtaagtttacgtttcggtcacttaatTTTAAAAAGTTACAAAATGGTCATtgaactatttgaaagttttcattgaagtcactgaactattcaaaagtttttatttaagtcactaggctattaattttttttcttaaaaacctgggtagcaagatctaagagatgactcaacactcggtacagtagatcagtacccatcaacgagtagaagaacatatcttagatccaagtcgatctaa
>NC_026931.1|+|5845857-5846114|206-228
tagtcacttatatttgaaatgttacgttttagtcacttccgttatcgttttgttacgaagtggtcactctactattaagcttcgttacctccctaacagcagtcctacgtggcagtccaaatatgttttaaacgcaaacttggatgtcctatgtggcagtccaaattaaatttatttaattaaaaacgtattttcgtcctagcaaCTAAACATCCAAGTTGGCATTTAaaacccatttgaactgctatgtaggattgc
>NC_026931.1|+|586572-586812|31-54
tttacataacttaaaccacaagcactccaaTTTAGGGTGGGTTTGGATGGGCGAttgggtgcggtgcgtttagcttactttttgtctcacgctacagtatcactacagtatctaatctcaccgcttccgctgtttttacactaaccacaggtaaacacaccgcccatccaaactcacccttaatctaattgatttatgtaataaacaaatggctagtatttggtatactgctagtgtattt
>NC_026931.1|+|6148003-6148172|117-140
gctttagcggcgtttttaatagaaccgccgctatagattggtgtctttagcggcatttttgttgaaagcgccgctatagatcagggtctgtaacggcgttttttatataagcgccgCTATAGATCATGACCTTTAACGGCgcttttcccaaaaacgccgcaatagaccct
>NC_026931.1|+|6361029-6361304|223-246
tatatatatatatatatatatatatatatatatatatatatgataatatgaccatattaaagctagaaattggttgtttaaagatcttgttatgacctataagtataaaatttgaggtgtataggttgaagacaagaatgagtgagaaaagaggccataaaatggcctattttcttctacacaggcagagacataggcgtgtgtcttagccgtgtgtgacacACAGCCTGGCACATGGGCATGTGGtttggccatgtgtcctctgcaccttgaaat
>NC_026931.1|-|6390348-6390709|312-332
gtttttttaggcctttagcggcgctttttagcgccactaaaggtatttgtggcgcttccacaagcgccgcaaaaaatgccgctatcgacaacgttgctaacgtttgcagcgtttacagaaataaacaccgctaaaggtcatgttctttagcggcgcttaaaaaaaacgccgctaaagatcatgttctttagcggcacttcaaaaaacacgccgctaaaggtcatgttctttagcggcgcttcctcgaaaacacagctaaaggtaatgttctttagccgccctttcttcacaaacgccgctaaaagtaatgtTCTTTAGCGGCGTTTTTTTCCacaaacgccactaaaggtcgtgctctttag
>NC_026931.1|+|6547186-6547464|226-249
acatgaatttggtttgatttaactgctttgatatggcttgagaacgtgttaaagtattgacgtaggtggaagacaatttaggtgagaaatgtggccttggaaagggcctatttttgaccacacgggtagagacacgaacgtgtgtcttacacacgcggcctagcactttggttgtgtgtcacctgcatctttaacatttaaaatagaatgcttaacatttttcatACGGCCTGGCACACGGGCGTGTGGcttggtcgtgtgaaccctgtacctacacac
>NC_026931.1|-|657675-658061|31-51
aagtaggcatttaaaactcatttggactgtTATGTAGGATTGTCGTTAGGGggtaacaaagcttaatgacagagtgaccacttcgtaacaaaacgataacgtaagtgactaaaacgtaacattttaaacataaatgactaaaatgtaacctgagtaaaacaaaagtgactatttttacagtttaccctttttaactaaaactagtttagctatgcattgacgtaagcgaaatggggagtgccatcaatcaacccccatgcgcaatatagagcggtcctttccctccccatcccttttatatattctcttcatttcactcctccatttttgtctctctattcttcaattcccttcccttttgtcttcttcttactcatttcttctttg
>NC_026931.1|-|6590318-6590631|31-54
tacaagtcaggaaatcgcagccacgtcagtGCGCTTTGCTGACGTGGCAACAAAtcgcgtccacgagggggcgatttgttgccacatcagcaaagcgctctgacgtggccgcgatttcctggcacgtcccctgacatcgcgctgacgtggatgcgatttgccggaaaatggctcattccggtaaataataaaatacctggcccatttcagtaaatttataaaaaaataagcttttattgctaaatcagccaaattcaagtaccaaagtgaacaaaaaaggttaatatactaaaatgaacctaattgttaagtta
>NC_026931.1|+|6590369-6590591|170-193
ggtacttgaatttggctgatttagcaataaaagcttatttttttataaatttactgaaatgggccaggtattttattatttaccggaatgagccattttccggcaaatcgcatccacgtcagcgcgatgtcaggggacgtgccaggaaatcgcggccacgtcagagcgcTTTGCTGATGTGGCAACAAATCGCcccctcgtggacgcgatttgttgccacgtc
>NC_026931.1|+|6590499-6590905|31-54
caggggacgtgccaggaaatcgcggccacgTCAGAGCGCTTTGCTGATGTGGCAacaaatcgccccctcgtggacgcgatttgttgccacgtcagcaaagcgcactgacgtggctgcgatttcctgacttgtaggtttttggattttagggtttttaggatttttagggttttaaagaaaaaagtaaacagataagtcgcgcccacgtgtacgtgtttctttatggaaacatctgcccttaaatctacaaatgttgagcatgcattcactgaagtactaactcaaatacatcatgtgatcagtcgaaaagcactcgaaggagggaatgatcaaacaacattgcccaagggacaaaccatcaatgtcggctctcgggatgatgtttcagctgtgaagaaagacggcta
>NC_026931.1|+|6593010-6593412|31-50
gcgctggaaaaaacgccactaatgacagcgTCGCTAACTTTAGCGGCGTTattagaaataaacgccgctaaagaccatgacatttagcagcgcttctcccacaaacgccgttaaagaccatgacctttagcggcgcttttcccacaaatgtcgctaaagactatgatctttagtggcgttgttttaaaaacgccattaattttggcagatttgtaaaagaaaatttcctatatttttagccctcctgtaaaaacaaatcagaagaaaccaaatctaaaccaaccgaaagcattaaatctatataatatttaaaattaaacgaataatatataataaatatcaataaataaaataaaaattgtattattcttacaaaaatgttaaaatttaaaatgataattaa
>NC_026931.1|+|6746742-6746885|31-54
agtgcaaaactgaatgttcaaattattcacACGGCCTGGCACACGGGCGTGTGGcttggccatgtgacctctgcaccttattaatgcaagtctgtatgctcacatggcctagcacacgggcgtgtaacctaagtcagagagctc
>NC_026931.1|-|6797108-6797402|31-51
tgatatacaagcgccgctaaaagccatggcCTTTAGCGGCGTTTGTAGCATaagcgccgctaaaggccatgacctttagcggtgttttttggataagcgccgctaaaggtcatgacctttagcggcgtttgtttcttaaaacgccgctaaatttagcgacgctgtcattagcggcatttttcgcggcgcttctcaaagtgccgcaactacttttaccggcgcttttaagcgccgctaaaggcctaaaaaagcgccgctaaaagcctattttggtgtagtgtggaaacataatctt
>NC_026931.1|-|6977596-6977777|31-54
gttgagcgaagcaaccaaaaggttattatgGGTGGGTTTGGATGTGCGATTGCAtgcggtgcggtgcggtttatttagcttatttttgtctcacgctacagtatctaatctcaccgccaccgttatttttacactaaccgcaagtaaacgcaccacccatccaaactcaccttatgtctgtt
>NC_026931.1|-|7079820-7080092|31-54
attagggttcaatttagagagttacacggcCTGGCACATGGGCGTGTGGCGCAActtagagagttacatggcctagcacacggccgtgtgaccctactcagtgagttacacgggtgaggacaagggctgggacacggttgtatgtcccttgttcgaaagttacacagcctggggtgattccacacggtctggccacacagccgtgtgacccgtatttctaatttttgcaactttttcctaaacttttcgatttgtttcaaattagtctcaaat
>NC_026931.1|-|7560237-7560387|41-64
cccacaatggcatgtgaggccatttcgagtgttacacggcCTGGCACACGGGCGTGTGGCTTGGctctgtgacccaactcagagagttatacgggcacggacacagctgtgtgtccctgttttgattgttacacggcctgaggcacggaca
>NC_026931.1|+|7765956-7766193|31-54
cgcactacgtggcaacaaagcgcggccacgTCAGCGCGCTTTGCTGACGTGGACacaaatcgcgctttcgtggacacgctttgttaccacgtcatcaaagcgcgctgacgtggtcgcaatttcctgacacgtcccctgacttcgcgctgacgtggacgcgatttaggggaaaaggacccattccggtaaataataaaataccgggcccatttcgataaatttaaaaaaaaagtgattt
>NC_026931.1|+|8027595-8027849|31-54
ggcgtcgaatacgggtaaggggtgttacaaTGTGACATCGTCAGATTCGGTCATaacgtttagaccgggtttggggtgttacagttaggttcattgaatatgaatgaaatagatgtatagatatatttgattggtttataagttaataacatgtgtatattgaatgtgaattttgattaatgtttgatttgtggtgccaatgtgggcatattgattaggctcataggttgcatgattttggtatatttttggcat
>NC_026931.1|+|8074130-8074432|31-51
tatcgtggtgtccgatatcatttaaaagagTTTGGTGTTGAAGGGCCTGAAaatgcaaaggaactctttaatcttcgacattcatcattacggatcactgttgaacgtgtttttgtgattttgaagaaacggtttcgtgtattagatgctgaaccattttggaattttcaaactcaagtagatacagttttggcttgttgtatcattcataatcatataatgggagttgatcctagtgatttacttaatcaaggattatacgaggagtctgagtttgattcggtaatacaaactctcacggag
>NC_026931.1|+|8143961-8144183|170-193
tagggacttttcctcctgtgattaaagcgcattaaacatgaattaatatcccaaaaatattaaacatgaattaatgtcccctgtaggtttaaaagggttgaaagtcagacagttacacggcctagcacacggcttgggacacgggcgtctgaggccattcgagagttacACTGCCTGGCACACGGGCGTGTGGcttggccgtgtaacccaagtcagagagtta
>NC_026931.1|-|8177146-8177396|198-221
gcacaatgttgagtgtaggttgatgccaaattgggtgagaaatatggcttgtaaaataacctatttttatatacatgggcagagacacgggcgtatgtctcagccgtgtgtgacacatggctaggtgacacagctgtgtgtcctctgtagttttcaaagggttgcaagtcaagctgttacacgacctagcacacggcCTGGCACACGGGCGTGTGGCTTGGccgtatgtcccaagttagtgagttacacgg
>NC_026931.1|-|8190656-8190875|31-51
aattgtggaaaagtgccgctaaaggtcttgGTCTTTAGCGGCGTTTTTTGTggcgcttctcaaagcgccgcaaatacttttagcgacgctaaaaagcaccgctaaaggcctaaaaaagcgccgctaaaagctttttttggtgtagtgttcttcgttactctcagcagttcttttatttcgcagtttataacaatctgctttgacgtgacctaatttttta
>NC_026931.1|-|8190775-8191034|22-42
aagcgtcgctaaaggtcatggTCTTTAGCGGCGTTTGTGGAAaaagcgccgctaaaggtcttggtctttagcggcaattgtggaaaagtgctactaaaggttttggtctttagcggcatttttggaaaagcgccgctaaaggtcttagtctttagcggcaattgtggaaaagtgccgctaaaggtcttggtctttagcggcgttttttgtggcgcttctcaaagcgccgcaaatacttttagcgacgctaaaaagcaccg
>NC_026931.1|-|8293776-8294156|329-351
ttcttctcaaattgcatcctggtagaagcgattttatactatttgctcagaaacatcaacaaaaaaattatttcttacatgacctactgtagcaaaatcgcgtccacaagggcgcgatttcacaatttcttcccaaatagcatcctggtagaagcgattttatactatttgaccagaaacttcaactcgaaataatttattccggaatattttcggcctaaaaagcctaaccctaaaccctaaaagccaacaaaaccaaacgtgaaaaacacgtcaaaatcgcttccccaggaacgcactacgtggcagtacaccgcgtccacgtcagTAGGTCGCGCTGTCGTGGACGCGatgtccttccatgtaccctgacatcgcgct
>NC_026931.1|+|8533278-8533456|31-51
cgagcactagttgggactgagtataataaaTTTGTGTAGTTTGAGGATGTAttacgttatgacctgcgtgttctgatagctccttagaaggagtgagtatttttggttttagtggataaggctaaaattgtagaggaagtcaagcgcgctaagcgtgaaaggaaagatcgagagagaac
>NC_026931.1|-|887665-887854|31-51
tagaaatagatgaatttttaataggactctTTTGCTCTTTGATCTAATGTAaaataattaatttacacattttcttagtagagaggacaaaattctcaaagtaatcatgttggaaccccatatccgaagcatattcaaacgtgattataggaatataaagccccctaataggggcgtagacagggaggcc
>NC_026931.1|-|8903873-8904119|31-51
tgtgggaaaagcgccgctaaagaacatggcCTTTAGCGGCGTTTGTAGGAAaggcgccgctaaagaacatggcctttagcggcgttttagggaaaagcgccgctaaagaacatgacatttagcggcgtttataacgttagcggcattttttgcggcgctttcaaaagggccgctaaaggcctaaaaaacgccgctaaaaacctgttttggtgtagtgataccaaataattttacaatataaactcaa
>NC_026931.1|-|8904082-8904316|185-205
gatttattgcttttggctagtttagattgggttgcttttgattttttgctacagtatggctgaaaatatgaaaattttaatttcacaaaaatcccaaaattagtggcgtttttagaaaaagcgccgctaaaggccaccaaacaatagcggcgtttgtgggaaaagcgcagctaaagaacatggcCTTTAGCGGCGTTTGTGGGAAaagcgccgctaaagaacatggcctttagcg
>NC_026931.1|+|9256234-9256480|31-54
aatggttcatttttcgggaaatcgcgtccaCGTAAGCGCGATGTCAGGGTACGTgtcaagacatcgcgtccacgtcagcaggtcgcgctgacgtggacgcgatgtcatccgcgcgtgaacagtaccccaacggtcaaaaatttgaccgttgcccccccaacagtaaaaaaaaaaaactataaatacccccacccctttttttttcacaaacaaatcctatctaatatttcctctctaatcctctcaa
>NC_026931.1|-|9340588-9340727|31-54
ttaaaggatccatttcgagagttacataacCTGGCACACGGGCGTGTGGCTTGAccgtatgaccaaagtcagcgagttacatgggcatggacacaggctgggacacggccgtgtgtccctattttgaatgtccacacgac
>NC_026931.1|-|9385788-9386223|386-406
gacacttaagtctaaagtaatcagcaacagcataaacactatccatgcactacaccaaaacaggtctttagcggcgttttttaggcctttagcggcgctttttaacgccaataaaggtatttccggcgctttgaaaagcgcctcaaaaaaggccgctaacgaaaacgtcgcaaacgtttacagcgtttacaaacaaaaacgccgctaaagaccatgatctttagcggtgcttagaaaaaaatgccgctaaagatcatgttctttagaggcgcttagagaaaaacgccgctaaagatcatgttctttagcggcgttttttcttaagcgccgctaaagaacatggtctttaacggcatttttttctaagcgcctctaaagaatatggTCTTTAGCGGCGTTTTTTTCTaagcgccgcttaagaacatggtctttagca
>NC_026931.1|-|9385970-9386189|31-51
aacactatccatgcactacaccaaaacaggTCTTTAGCGGCGTTTTTTAGGcctttagcggcgctttttaacgccaataaaggtatttccggcgctttgaaaagcgcctcaaaaaaggccgctaacgaaaacgtcgcaaacgtttacagcgtttacaaacaaaaacgccgctaaagaccatgatctttagcggtgcttagaaaaaaatgccgctaaagat
>NC_026931.1|+|9385978-9386325|31-51
cggcatttttttctaagcaccgctaaagatCATGGTCTTTAGCGGCGTTTTtgtttgtaaacgctgtaaacgtttgcgacgttttcgttagcggccttttttgaggcgcttttcaaagcgccggaaatacctttattggcgttaaaaagcgccgctaaaggcctaaaaaacgccgctaaagacctgttttggtgtagtgcatggatagtgtttatgctgttgctgattactttagacttaagtgtcagttttaatctaaagtatggctagtcatcatataaaaaatttgatatgaatttccactcttgtaaagaatagagagaaaagattgatttcttagtgattatt
>NC_026931.1|-|9386003-9386190|31-51
aaacactatccatgcactacaccaaaacagGTCTTTAGCGGCGTTTTTTAGgcctttagcggcgctttttaacgccaataaaggtatttccggcgctttgaaaagcgcctcaaaaaaggccgctaacgaaaacgtcgcaaacgtttacagcgtttacaaacaaaaacgccgctaaagaccatgatctt
>NC_026931.1|+|9600740-9600884|31-54
cgggcgtccgaggccattttgatagggtacACAATTTGGCACATGGGCGTGTGGcttgtccatgtgacccaagtcagtgagttacatgggtacgaatacgggctgagacacggtcgtgtgtccctacttcgaatgcccacacgac
>NC_026931.1|+|963656-964062|31-54
tatcaatcatttactatgcatagttataggTCTAGGGTGGGTTTGGATGGGCGGtgtgtttatttgcggttagtgtaaaaacagcggtagcgatgagattagatactgtagcgtgagacaaaaagtaaactaaacgcatcgcaccgcacccaatcgcccatccaaacccactcctagtctatattctccaattccatcgctcttagttattatactttttggaattttaaatttcaatcttgacgcaaacaataatattaaaactattaattgccttaatttttatgagtaatatgtgaaaaaagaagttgacataatacacaatgttttctagataagattttgaaagtagcacaacttaacgaatttaacaactattgtttagtcaataccgaaattttaaaatt
>NC_026931.1|+|9661109-9661259|101-121
ctacgatttagacgtagggacaagttgagccctaggttcattgagccgtatcagattctgaaatgtgtaggactagttgcttatcatttagagcaacctcTAGAGTTAGATTGTATTCATGatgtgtttcacgtctctatgttgagatagt
>NC_026931.1|-|9673657-9673866|31-54
gcatatctaggaagcagggtacgatataaaCACGGGCTGGCACATGGGCGTGAGgccagctcgtgtggaaatgcccagggtatgtggatcctggaaatagctctattcgtccgattttggctcatttttcactcctttagctcccaaattctctcccaagtatagaaacatgaatttaaaggattaggagcattaaattcactaatttac
>NC_026931.1|+|9686882-9687038|31-51
gaccgattgcctatcagttagagctacctcCAGAGTTAGATTGTATTCACGatggattccatatttctaatttgaggtggtatctctgttgaggagattgaggtaagactggatttaactttcgagaaagagttgattcagattttagatcgagacg
>NC_026931.1|-|9778559-9778794|31-54
atgtgaggccatgtcgagtggtacaaggctTGGCACATGGGCGTGTGGCTTGGCcatggcacccaactcacagagttacacgggcatgaacacaggctgggacatggttgtgtgtccctatttcaattgttacacagcttgagacacgggtgtgtgtctcagccgtgtgagtcacacggcctgcccatacgactgtgtgacccctacaatttaatttttctaactttttcctgaac
>NC_026932.1|+|10453237-10453443|157-177
tgcaatgttattaaaaaatgctttgggttattaaaacttagatgtggaataattaggagtccattgttctatcttgtgagggtgcacaatggaatacttattgcatgttgtttgctccataattttattcaaacttatatgagtcttgatcctattGAAACGGAGTTGGGAGAAGGAttgcctagtaatgtgatagaagataatgaa
>NC_026932.1|+|10532640-10532825|133-156
attagtcaacttgtgacgattttttggatggtatccaggtatttatgggcttagatgtctgcatagcatttaaagatatatctcttagcttcaaaacgcactttgaataacacaatttcaagagctcaagttATGACCGTTTTAATGAAGACTGCAcaagcagaatttctggacgggattatgaca
>NC_026932.1|-|10542673-10542838|31-51
acaaggtctgcatgcgatgtggacaatttcTTATGGAGGATGGAAAACTACttccgtgccaaaggcatcgtggatgatgcggttaaggtaaaaactgcttcaatgtttcttactgacattgcgcttttatggtggcgaggtaggaccacagataaaaggcaatgtg
>NC_026932.1|+|10582283-10582648|31-54
cataggaaacagcgtgaaatcgcgtccatgTTAGCGCGCTTTGCTGACGTGGACacaaatcgcgctttcaaggctgcgctttgttcccatgtcagcaaaacgcgctgacgtggacgttatttgctgacatatcccctgacatcgagctgacgtggacgcgatttagggaaaaatggtccattccgataaataataaaattttgggcccatttcggtaaattttaaaaaaaatggctttttttggtattttggccacaaattttaatatttcttaattttattttttaaaacatttttttaagatttaatgtcaaatttttaaaatttaattaggttttaaaatttattgtttagaattcaatcata
>NC_026932.1|-|10976562-10976812|31-54
agtcagtgagttacatggcatagcacttggCCTGGCACATGGGCGTGTGACATGggcatgtgaccttacttagtgagttacacaggtgaggacacgggttgggacatggccatgtgtcccttgtttgaaagttacacggcctggggtgatgtcacacgaccgtgtaacccctatttccaatttttgtaactttttcttaaacttttttgttttgtttcaaattagtcccgagtttcttccaagttattttt
>NC_026932.1|+|1108227-1108399|31-54
aatgggtcaattttccccaaaacgcgtccaCGTCAGCGCGTTGTCAGGGGATAAagcaggaaaacgcttactcaaggaaaggcatgcttcgtgtccacgtggacaaagcgcttccttgaggaagcatttttcccgttttttagggttaggattttctacaattagggttaggg
>NC_026932.1|+|11134335-11134582|198-218
ccgcaaaaataactaagcccaacgatgtcgtttcccgagctttcagggatttagcggcgctttctataaagcgccgctaatggttaggtctttagcagcgtttctggaaaagcgccgctacttaaaactagcgcaacgacgtcgtctcccgagctttcagggatttagcggcgcttttacagaaagtgccgctaatgCTGAAGTCTTTAGCGGCGTTTttgttaaagcgccgcaaaaaaactaagccc
>NC_026932.1|+|11134503-11134666|31-51
cggcgcttttacagaaagtgccgctaatgcTGAAGTCTTTAGCGGCGTTTTtgttaaagcgccgcaaaaaaactaagcccaacgacgacgttttttggctttcggggattttagcggcgtttttgttaaagcgccgctaatgttcagtctttagcggcgttttt
>NC_026932.1|-|1157478-1157719|31-51
tcacctagtttttaatagtacaaatagatgACATTTTAACGTATAGGGATTagtttgctcattttttaatagaaaagacggaatgtaatcttattcctaatacaaagaccttcataatacttttacctaaaaatgttactcttatttaactttggttttcaaatttgcaggtccatacattcaaggaagcatgtgtgactgtttatccaagcactgtgcaacatgatattgtgtgggtttgg
>NC_026932.1|+|11643779-11643918|91-110
tgtctggaaataattaatatgaaaacactattattttctatttccaggatgacgaagttgctggacgaggaagttgaagaggacgagttgTTTTGGAATCAAGAAGCTTTtaaagagattcaagcacacacttattctag
>NC_026932.1|-|11669301-11669544|31-51
aactggacatccaagttaacattttaaactTAATTGGACTGTCACGTAAGAttgttgttagagaggtaatggagtttaacagtagagtggccacttcgtaacaaaacgataacagaagtgactaaaatgtaacatttcagacataaataattaaaatataatttgagctaaacaaaagtgactatttttatactttacatttcatcttaagtctggtcagtagaaaatattataggagtttcat
>NC_026932.1|+|1171559-1171900|31-54
tacaaaaaccagtttttaacaacagaagaaTCAATTTGCTCTTTGATCTAATATatagagactaatttacgcatttttttagtagagagacaaaatgcaatccaattcctagtacagaggcctccatggtacttttatccattttcatcaaattttttttaccttaacatctgtaagatcaacatcgttctccctcaaaaatgaaatgaaatcgttaaagttttcttctgtaggacgataatgaccgctatgaggccaaaccgcctgtttgaacacaataatagtaaattaattacttactttgagaaaaaaaagcgaagaatcgggataacatatacgaaa
>NC_026932.1|-|11721939-11722142|151-174
aataataaaaataacaacagagttcaaaaaaaatataataaaagtctcgggcaaaataccaaaaaaagtcctatttttttaaaatttaccgaaatgggccccgtattttattatttaccggaatgtgccattttccccgaaatcacgtccACGTCAGCGCGATGTCAGGGGATGtgtcagcaaatcgcgtccacgtcagagcgc
>NC_026932.1|-|11787388-11787626|189-209
aagtaaatgtctttggttccttactccagtgcagttggaagcttaatgtatgcaatgttttgcactcatccaaatatttcacatgttgttagtgttgtaagtagatacatggctagacctggtaaattatactggcaagtagataagtggattctcagatacttgaaagggtcaccaaatactcgtttAGAGTTTGGAAGAATTTCAAAgggtttagtgagcttcgtagactcagatta
>NC_026932.1|+|1188345-1188581|29-52
caaaaatcagtttttaacaatagaagaaTCAATTTGCTCTTTGATCTAATATatagatactaatttatccattttttgagtagatggaaaaaatacaatccaattcctagtacagaggcctccatggtacttttacccattttcatccatttcttttaccttaacatctgtaagatcaacattgttctccctcaaaaatgaaatgaaattgttaaagttttcttttgtaggacgata
>NC_026932.1|-|1188346-1188587|189-212
ggtcattatcgtcctacaaaagaaaactttaacaatttcatttcatttttgagggagaacaatgttgatcttacagatgttaaggtaaaagaaatggatgaaaatgggtaaaagtaccatggaggcctctgtactaggaattggattgtattttttccatctactcaaaaaatggataaattagtatcTATATATTAGATCAAAGAGCAAATtgattcttctattgttaaaaactgattttt
>NC_026932.1|+|12375909-12376149|188-211
gtgaggatctagggaatgtggcagtctcacttcgtatatacccaaggaactcgtaggaagtgccacgtgcttcataagccatccaaacacgtgttcagtgggtacgaaactcgcctagagcgcaagtcttaggagtagaaaggaacgcatgctccgtagacacgtgcccaacaagcttggagttcgtAGATAATGTCAATACTAGAGGCAAtagagtcgagataaaataatgagaccctat
>NC_026932.1|+|12599074-12599251|31-50
ggtaatagtttgaacttcacattgggaaaaGACGGTGAACTTCGATTTATggataggatgtatgtgccatcagaaaatgacttgagacaagcattgttaaaggaggctcatcaatgaccatttttgcttcatctaagaaacgttaagatgtatcgtgatttaggaagcttgtattcgt
>NC_026932.1|-|1266081-1266296|31-54
tgcatcaaatcacaagaaaaattatatttaGGGTGGGTTTGGATGGGCGGTGCGtttacctgcggtgagattagatactgtagcgtgaggtaaaaagtaagctaagcgcactgtaccgcacccaatcgcccatccaaacccacccttaatttaatagtgatttgtttttgttaagaatatgggagttaattgtaaatgtattaaaagaaataatta
>NC_026932.1|+|1266118-1266316|31-54
tattcttaacaaaaacaaatcactattaaaTTAAGGGTGGGTTTGGATGGGCGAttgggtgcggtacagtgcgcttagcttactttttacctcacgctacagtatctaatctcaccgcaggtaaacgcaccgcccatccaaacccaccctaaatataatttttcttgtgatttgatgcaattaggtgaattttaaactt
>NC_026932.1|-|12728351-12728642|31-54
tgacctttagcagcgttttccctacaagcgCCATTATAGAACATGACCTTTAGTggcactttccccacaaatgctgctaaagaacatgacctttagcggcatttttagtaaaagtgccgctaaaagtcatgttctttggcagcgtttgtagaaagacgccactaactttagcagatttttaccaacccattgtcattcatatagaacccgaattgtgaacataatttcctgtaacatcaaatccaaccaaaaactgcaaatctaaatgatacttcaaatccaatgaaagaaa
>NC_026932.1|-|12750978-12751150|31-54
cgtgttaggcgatttcgagatttacgcaacCTGGCACATGGGCGTGTGGCTTGGccgtgtgactcaagccagagagttacacgattacggacactggctgggacactaatgtgtgtccctatttcaattgttacacagcctaaaacatgggcatgtgtcttagctgtgtgagt
>NC_026932.1|+|12825083-12825249|31-51
ttttcgaagcgccgctaaagaacattacctTTAGGTTCTTTAGCGGCGTTTtttttctgtaaacgctgcaaaacgttagcgacgttgtcgttagcggcattttttgcggcgcttccataagcgcagcaaacacctttaggggcgctaaaaagcgccactaaaggcct
>NC_026932.1|+|12981378-12981611|181-204
ttgtagttacttgttgggaatgggtaagataaatggtttgattttatccaatttcttgtccatatggcctaagacacgggcgtgtgtcttagttgtgtgtgacactcggccatacgacacggccatgtgtcccctgtatgtttctaaggttgcaagtcaagtagatacacggcctagcacACGGCCTGGCACATGGGCTTGTGGcttggccgtatgacccaactcagagagtta
>NC_026932.1|-|13201526-13201666|88-111
ataactcagtttaacatgtttataagtgtatgtgttctggtaatgcctcgtaccctatttcagcatcgaatacaggtaaggggtgttACAATGTGACATCGCCAAATTCGGtcatgacgtttagaccggatttggggtgtt
>NC_026932.1|+|13255680-13255823|25-48
gtgtgaggttattttgaagggtacACTACCTGGCACACGGGCGTGTGGcttggctgtgtgatccaagtcagagagttacacaggcacgaacacgggctgagacatggccgtgtgacccttgtagtgttgaaaaatttcactatt
>NC_026932.1|+|13266707-13266889|133-153
tatcataaaaataaatattatttgattaaaataaattttttgcatgatatgtttctagcggcatttttgcgagaagcgtcgctaaaggtttgttctatagcggcatttgtgataaaaagcgccgctaaaggtCATGGTCTTTAGCGGCGTTTGtgagaaaagcgccgctaaaggtcatggtct
>NC_026932.1|-|13304314-13304702|340-359
ataactccttgaacctataggggtacatctctgaacaacttgtatacccttattgattgtcccagtggacttaacacagtcatctcattaacagtactctcacacatgatacccaaggagccagaaatagtgtaacagcctgatttttttatcttaatcagaacagtggttttgggaccacaaatctgagtcaaaaaatattttaaaattattttttgtttttataatgtgagaattagtatgtgctaaaatttcgtttaaaatttttatcgtttagatgtccattttaataaaagcgcttaatcgagtaaaatgaaaatttggtggtttaatgtgcaaGGGTCGAATTGCATTTATCTttttaacatggagtgtttaagttgacactt
>NC_026932.1|-|13359663-13359787|31-51
ttgtgacacaagcgattttaaaggtcatgtTCTTTAGCGGCGTTTGTGATAgaagcgccgctaaaggtcatgttctttagcggcgcttttacaactaaacgcggcaaaatttagcggcattgtct
>NC_026932.1|-|13359842-13360002|31-51
ggtgataaaagtgccatataaaggtcatgtTCTTTAGCGGCGTTTGTGATAaaagcgtcgctaaaggtcatgttctttagcagcgtttgtgacacaagagccgcaaaaggtcatgttctttagtggcttttgtgattgaagcgcagctaaaggtcatattg
>NC_026932.1|+|13409021-13409216|31-54
acaggtgtgtgagattacttcgaagggtatAAGGCCTGGCACATAGGCGTGTGGcttggccgtgtgacccaagtcaatgagatacacgggcatgggcatgggttgggacacggccacgtgtccctacttcgaatggccacacggctatgtgacccctgcagtgttgaaaattttcaatattttctgaaaaattctt
>NC_026932.1|-|13417360-13417645|31-51
ttgtgataaaagctctgctaaaaatcatgtTCTTTAGCGGCGTTTGTGGGTaaagcaccactagaggtcatgttctttagcggagttttttataaaagcgtcgttaaaggtcatgttctataatagcgtttttttcacataaacgccgtaaaatttagtggcgctgtccatagcggcgtttttttacagcgcttgtgaaagtaccgcaaatagtttttgcggcgcttaaaagggtcgctataagcctaaaaaaaggccgctaaaagcctgttttgcttcaatgcca
>NC_026932.1|+|13417493-13417734|31-54
ttttacggcgtttatgtgaaaaaaacgctaTTATAGAACATGACCTTTAACGACgcttttataaaaaactccgctaaagaacatgacctctagtggtgctttacccacaaacgccgctaaagaacatgatttttagcagagcttttatcacaagcgccgctaaagagcataagctttagcggcggttttatgacaaacgtcgctatagagaatgaattttagcgacttttttttcacaaaca
>NC_026932.1|+|13573465-13573705|191-211
ttttttaggcctttagcggcgctttttagcggcgttttcagaactaaacgccactaaagaccaagacctttagcggcgcttttcccacaaacgccgctaaagacaatgatctttagcggcgcttttcccaaaaacgccgctaaagtctatgacctttaacggtgcttttcccacaaatgctgctaaagacCATGATCTTTAGCGGCGCTTTttccaaaaacgccgctaaagtccatgacct
>NC_026932.1|-|13573517-13573686|120-140
cgtttttggaaaaagcgccgctaaagatcatggtctttagcagcatttgtgggaaaagcaccgttaaaggtcatagactttagcggcgtttttgggaaaagcgccgctaaagatcattgTCTTTAGCGGCGTTTGTGGGAaaagcgccgctaaaggtcttggtctttagt
>NC_026932.1|-|13573517-13573695|129-149
ctttagcggcgtttttggaaaaagcgccgctaaagatcatggtctttagcagcatttgtgggaaaagcaccgttaaaggtcatagactttagcggcgtttttgggaaaagcgccgctaaagatcattgTCTTTAGCGGCGTTTGTGGGAaaagcgccgctaaaggtcttggtctttagt
>NC_026932.1|-|13573530-13573768|31-51
tgtaggaaaagcgccgctaaaggttatggaCTTTAGCGGCGTTTGTGGGAAaaacgccgctaaaggtcatggactttagcggcgtttttggaaaaagcgccgctaaagatcatggtctttagcagcatttgtgggaaaagcaccgttaaaggtcatagactttagcggcgtttttgggaaaagcgccgctaaagatcattgtctttagcggcgtttgtgggaaaagcgccgctaaaggt
>NC_026932.1|+|13573538-13573885|31-51
cggcgcttttcccacaaacgccgctaaagaCAATGATCTTTAGCGGCGCTTttcccaaaaacgccgctaaagtctatgacctttaacggtgcttttcccacaaatgctgctaaagaccatgatctttagcggcgctttttccaaaaacgccgctaaagtccatgacctttagcggcgtttttcccacaaacgccgctaaagtccataacctttagcggcgcttttcctacaaaccccgctatagaatagatctttagcgacgcattttcgtacaaacgctgctattgaacaaacctttagcggcgcttttcacacaaacgccgctaaaaacatatcttcaaaaaaata
>NC_026932.1|-|13713668-13714015|31-51
ttgtggaaaaagcgccgctaaaggtatttgTCTTTAGCGGCGTTTGTGGAAaaagtgccgctaaaggtcttggtctttagcggcgtttgtgaaaaaagcgccgctaaaggtcttggtctttagtggcaattgtggaaaagcgccgctaaaggtcatggtctttagcggcgtttgtttctaaaaacgccgctaaagttagagacactatcactagcggaagcgccgctaaaagcctgttttggtgtagtgacaatttcaatttatcacataccacataaattgaattactaactccaataataatttagaagtgagattttatggtgattgtagtaaattattgtataa
>NC_026932.1|-|13713710-13714015|31-51
ttgtggaaaaagcgccgctaaaggtatttgTCTTTAGCGGCGTTTGTGGAAaaagtgccgctaaaggtcttggtctttagcggcgtttgtgaaaaaagcgccgctaaaggtcttggtctttagtggcaattgtggaaaagcgccgctaaaggtcatggtctttagcggcgtttgtttctaaaaacgccgctaaagttagagacactatcactagcggaagcgccgctaaaagcctgttttggtgtagtgacaatttcaatttatcacataccacataaattgaattactaactccaataataattt
>NC_026932.1|-|13713807-13714012|156-176
tggaaaaagcgccgctaaaggtatttgtctttagcggcgtttgtggaaaaagtgccgctaaaggtcttggtctttagcggcgtttgtgaaaaaagcgccgctaaaggtcttggtctttagtggcaattgtggaaaagcgccgctaaaggtcatggTCTTTAGCGGCGTTTGTTTCTaaaaacgccgctaaagttagagacactatc
>NC_026932.1|-|13713892-13714070|129-149
ctttagcggcctttgtggaaaaagcactgctaaaggtctttatcttaagcgacatttgtggaaaaagcgccgctaaaggtatttgtctttagcggcgtttgtggaaaaagtgccgctaaaggtcttggTCTTTAGCGGCGTTTGTGAAAaaagcgccgctaaaggtcttggtctttagt
>NC_026932.1|-|13713892-13714146|205-225
tagcggcgtttttgcgagaagcgccgctaaaggttttagcggcatttgtgggaaaaacgcagctaaaggtcatggtctttagcggcctttgtggaaaaagcactgctaaaggtctttatcttaagcgacatttgtggaaaaagcgccgctaaaggtatttgtctttagcggcgtttgtggaaaaagtgccgctaaaggtcttggTCTTTAGCGGCGTTTGTGAAAaaagcgccgctaaaggtcttggtctttagt
>NC_026932.1|+|13830742-13830883|31-51
aatggcattttttaaaaaacgccgctaaagTTGTGTTCTTTAGCGGCGTTTgtgggaaaagcactgctaaaggtcttgagctatagcggcgcttgtgggaaaagcgccgctaaatgtcttgagctatagcggcatttttggg
>NC_026932.1|+|13831130-13831337|31-51
tgacgtttttttaaaaaacgtcgctaaagtTGTGTCCTTTAGCGGCGTTTGtagaaaaagcaccgctaaaggtcttgatcaggcatttgtggggaagcaccgctaaatgtctttagctatagcggcgtttgtggaaaaagcgccgctaaaggtgccgatttatagctgcatttgtgggaaaagtgccgctaaaggtcatgatctatag
>NC_026932.1|-|13979519-13980027|31-54
agccccgaaaactcaaaaaacgacatcgttGTGCTTAGGTTTTTTGCGGCGCTTtttggaaaacgccgttaatgctcatttttagtggcgttttccaaaaaacgccgctaatactggatatttagcggtgttttttctaaagcaccgctaatgcttgatttttagctgcgtttttttatccgaacgccgctaaaaacgccgctaaaagcctgttttggtgtagtgattgcaagaaaatcaaacctagctcggttatgcgggatttgtgttcaacctgatcatccaactgacttgtgcccaattttactataggatgcaactgcacaagtagatgccattgggaatttcccagggccacctcaaaggcattatgatccatactcgaacacatataacgtagggtggagggaccaaacaaatataaactatggatcgaattctaaatataatcaaccatatcaatcaagaccaccttcgcctcaacagtatcaatctccaaagttatctct
>NC_026932.1|+|13986484-13986722|31-51
cggcgtttgtgataaaagagtcgctaaaggTCTTGCTCTTTAGCGGCGTTTgtgggaaaagcgccgctaaaggtcttagtctttagcgccgtttgtagggaaagcgccgctaaaggtcttggtctttagcggcgtttgtagaagaagcgccgctaaagttagcgacacgttctttagcggcattttttccgacgctttgcaaatacttttagcggcgctagaaagcgccgctaaaggcc
>NC_026932.1|+|13986485-13986624|31-51
ggcgtttgtgataaaagagtcgctaaaggtCTTGCTCTTTAGCGGCGTTTGtgggaaaagcgccgctaaaggtcttagtctttagcgccgtttgtagggaaagcgccgctaaaggtcttggtctttagcggcgtttgtag
>NC_026932.1|+|13986570-13986716|31-51
cgccgtttgtagggaaagcgccgctaaaggTCTTGGTCTTTAGCGGCGTTTgtagaagaagcgccgctaaagttagcgacacgttctttagcggcattttttccgacgctttgcaaatacttttagcggcgctagaaagcgccgcta
>NC_026932.1|+|14080295-14080800|456-476
gataactttaatctgaaactaaactgaacaatcactacaccaaaacagacttttagcggcgtttttagtggagtttggataaaaaactccgctaaaaatcaatctttagcggcgcttctaaaaaaacgccgctaaagatcgagtattagcggcgcttttctaaaaacgccgctaaaactgagttttagcggcgttctccaaaaagcgccgcaaaagcctaagcccaacgacgtcgtttttgtgagttttttgggactttagcagcgtttttttcagaagcgccgctaatgctcagggttttagcggcgtttttgaaaaagcaccgctaatacttgggtctttagcggcgtttttgaagaatcgccgctaatgcttgggtctttagcagcgtttttgaggaagcgccgctaatgcttgtgtctttagtggcgtttttgaggaagcgccgctaatgcTTGGGTCTTTAGCGGCGTTTTtgaggaagcgtcgctaatgctcagggcttt
>NC_026932.1|+|14080452-14080799|298-318
ttctaaaaacgccgctaaaactgagttttagcggcgttctccaaaaagcgccgcaaaagcctaagcccaacgacgtcgtttttgtgagttttttgggactttagcagcgtttttttcagaagcgccgctaatgctcagggttttagcggcgtttttgaaaaagcaccgctaatacttgggtctttagcggcgtttttgaagaatcgccgctaatgcttgggtctttagcagcgtttttgaggaagcgccgctaatgcttgtgtctttagtggcgtttttgaggaagcgccgctaatgCTTGGGTCTTTAGCGGCGTTTttgaggaagcgtcgctaatgctcagggctt
>NC_026932.1|+|14088700-14089136|387-407
tgtctgtgtaacttgcagcaaaaacctacatttgagctatcttttcattgtttattttagttttgattctaaatttttatttttactttaatatttacgacaacttgagttctaacttttggattttaattgtgttattaatttattattttaaattctaaaactaaattcattaatttttatatttagttttaaagttaaaattttcatagaaaatttaatttaaataatattttttatttatccttaaaaagtatatttaaagttcaaatttaaaaaataaaacataatataatatttatcataaaaataaatattatttgattaaaataacttttttaaagattatgttttagcggcatttttgctagaagcgccgctaaaggTCGTGGTCTTTAGCGGCGTTTgtgggaaaagcgccgctaaaagtaatggtc
>NC_026932.1|-|14145101-14145345|31-53
tggataaaaaatttaacagaatgaccaattTGCTCTTTGATCTAACGTATAGGgactaatatttctatttttttagtagaagggacaaaatgcaatccaacacctaatgtaggtaccttcatgatacttttatcatgctaagaattatcttgtcgttaatttctgccttctatccgtaggacaaaaatgttcatgaggaggcaataattgtagttctactttttatttggaacccaagacttgta
>NC_026932.1|+|14903890-14904143|31-50
gattatgagaggtcctatgtaagagcatttCTGAGACATGGCGTTGGCACcgagatgagaggtcccccgtaagaccatgtctgggacatggcatgggcaccgatatgagaactcccgtgtaagaccatatctgggatatggaattggaagtacaagaaacatcccatgtaagaccatgtttgggacatgaatttggcatgttattatcaaaaaagagacccaagtatccttattattccaatgtggctcaacgg
>NC_026932.1|+|15026072-15026376|31-50
cgagatgagaggtcccatgtaagaccatgtTTGGGACATGGCGTTGACACcgagatgagaggtcacatgtaagatcatgtttgggacatggcgttggcaccaagatgagaggtccccccgtaagaccatgtctgggacatggcatgggcaccaatatgagaacatcccatgtaagaccatgtctgggacatgactttggcatgttattatcagaaaagacccaagcatccttattattccaacgtggctcaacgggctagtaaacgattcatgttaatgaaagttcatttaaaagcataaatggc
>NC_026932.1|+|15248113-15248344|31-50
aagggaatgagatcccatgtaagaccatgtCTGGGACATGGCGTTCGCACcgagatgagaggtcccatgtaagaccatgtctgggacatggcattggcactgagatgagaggtcccctgtaagaccatgtctgggatatggcatgggcaacgatatgagaactccaatgtaagaccaattttgggatatgacattggcagtacagaaaacatcccatgtaaaactatgtctg
>NC_026932.1|+|15462479-15462664|133-156
gcactttaataatttgaaagttttaatttggatgaaattttgtaactcgatttaatacgtatgcaaatgtttgtcttctagtaatgcctcgtaccctattctggcgtcgaatacgggtaagggctgttacaaTGTGACATCGCCAAATTCGGTCGTaacgtttagaccaagtttggggtgttacat
>NC_026932.1|+|15525125-15525429|252-275
tggaagctctggatgttcaagttactcaaagagaaggagagttgattcaagaaaagttagaagtgaagaagctagcaactttcctgaagcaagcttgggaagatgtaaaaaacttgtcgatgaggaatgagcttttagtcgtgctgaagggccaataaccaataaaagcccctttatttttaaaattatcgaaatgggccaggtcttgaattaatttccgaaatagaccatttcccccaaaaatgcgtccaCGTCAGCGCGTTGTCAGGGGATAAagcaggaaaatgcttcctcaaggaagcgct
>NC_026932.1|-|15526693-15526896|151-174
ctcttccactcactgagctgctgctctagcattttcaatttcagcacggggcaaataaccaataaaagtccctttatttttaaaattaccgaaatgggccaggtcctgaattaattaccgaaatggatcatttctcccaaaaatacatccACGTCAGCGCGTTGTCAGGGGATAaagcaggaaaacactttcccaaggaagcgc
>NC_026932.1|-|15911086-15911288|31-53
gtgacagatcatcgcgtccacgttagcgcgACTTGCTGATGTGGAAGGAAATCacgccctcaacgtggacgcgatgatctgtcacgtaccctgacatcatgcttacgtggcagcgatttcgcgaaaaatggcccattccggtaaataattaaaaaagtggcccatttcggtaaatttttttaaaaaagggttttttttggtaa
>NC_026932.1|-|15936858-15937176|31-54
gaatgggccattttccccgaaattgcgtccACGTCAGCGCGATGTCAGGGGATGtgtcagcaattcgtgtccacgtcagcgcaattacttacgtggcaacaaatcgagtccacgtaagcgcgatttgctgacgtggaagcaataattcatgaactgtttgtgttttttagcttggaaaactttgaaaggccataacttttggctcggttgtccgattgagacgatttttttatttcgaataacttttcgagatctacgcgctgacaaacagccgaaggcggtttgccgcagttttcgtcgaaaaagatcttttttgctt
>NC_026932.1|-|16300952-16301160|156-179
ttgggtgaaagaaagggcttggaattgacctatttcttgtccacacggcctaagacacaagcctgtgtctcagccatgtgttacacatggccatgcaacacggctgtgtatcccctataggtttgaaagggttacaagccaggcagttacacggcCTGGCACATGGGCTTGTGGCTTGGctgtgtgacccaaaacaaaaagttacacgg
>NC_026932.1|+|16705366-16705538|120-143
tctgctaaagccctaagcattagcggcgctttcccaaaaacgccgctaaagccctgagcattagtggcgctttctctaaaacgccgctaaatccccgaaacctcagaaaacggcgtcatTAGGCTTAGGTTTTTTGCGGCGCTtctttaaaaacgccgctaatgcttattttt
>NC_026932.1|+|16829508-16829693|31-54
atgggcatgtgaggccatttggaagggtacATGACCTGGAACATGGGCGTGTGGcctggccttgtgacctaagtcagtgagttactcgggcacggacacgggctgggacaccatgtgtccttacttcaaatgtccacacaatcgtgtgacctctacagtgttgaaaactttcattattttctgaaa
>NC_026932.1|-|16864847-16865110|31-50
gtttaatgttgttaaagccatgaagttcctTGATCCAATAGAAGAATGTTcagtcatggaggagctagaaaccttaacttctaaggaataggggaataattttgtagaagacccattggaaatcacattaaggtttgatccattggaagatgaagaaggtaatgaaaatatggctttgatgaaagctaatccaaaggaccatgttcaaccagcacggtttgaatcattagagttggaagcttgagaattcacacaactgaagtt
>NC_026932.1|-|16972856-16973081|31-54
cgtatggagctttttcgagagttacagggcCTGGCACACGGGCGTGTGGCTTGGccgtgtggcccaactcagagagttacacgggcacaaacacggccgtgtgtccctattctgatttttacacatcctgaaacacgagctgtgtctcagccgtgtgacccctacagtctaatttttcgaactttttcctaaactttccaaatgtttctaagtgttttaagggcct
>NC_026932.1|-|1698264-1698505|189-212
atgggcgattgagtgcggtacagtgcgtttggcttactttttgtctcacactacagtatcactacagtatctaatcttagcgctaccactatttttacactaaccgcagataaacgcaccgcccatccaaactcacccttaatgtttctaaactattagtaagtttacgttttggtcactaaatttcaAAAAGTTACAAAATGATCATTGAActatttaaaagttttcatttaagccactga
>NC_026932.1|-|17036568-17036760|31-54
tgacaatgagtttcaccccatcaaaggagaATGCTTTATAAAACCCATATAAAAgtctaagatcatagtcatagtaaaaagtgcaggggcctttcagtatactcaacttactcgttttatccaccaaagatgctaaacctgttacattaacttatgacagaggtgtcgggtccatatgtgtttcaccatgcaa
>NC_026932.1|-|17114261-17114402|89-112
tgtctcagtcgtgtgtgacgcacagtcaggtgacacggtcgtgtgtcccctgtaggttttaaaggttgcttttcaaaagttacacggcCTGGCACATGGGCGTGTGGCTTGGccgtgtgacccaactcagagagttacatag
>NC_026932.1|+|17231181-17231616|31-50
cctaggctgctaaatatgtaagtgcatcaaCTTCATGAACTTCGATTACTcttcttcctatggctacttgactagtcatccactgataattgttgatagaaattatttaaaggatctcataagcttcgttgtatgatttcgaaagaataactccattggctgaagcatctaccaccagtcttgtatgtgcattgagaccattgtgaaaagcctccaactgaatatagtgaggaatgtcatgatgaagacatttttggaacaacttcttgaattgcccccatgcatcatagagagattctttcttgagttgctgaaacgttacgatttcatttttgagcttgacatttttactcggtgaaaaatactttatcaagaatcaatcatccaattgttgccatgttgatactgaataaggtggtaagaattcaaccatgct
>NC_026932.1|-|17365269-17365650|332-352
gcagagcagaaagtacgatgaactccagcagcagcttcagagtatgatgaagatgtttcagtcgcaacttccgccgtcatagtgtattgcataaatatttttatcattttaacttttaacatttttgcaaaaataatatgaattcacttttatttattgatattaatattattttattcgtttaatttgaaatattatataaatttattgcttttggctggtttagatctggttgcttttgatttgtggctacaggatggctgaaaaaatgaaaaatttaatataaaaaaatcccaaaaatagtggcgtttttgtataaaagcgccgctaaAGAACATGATCTTTAGCGGCAttttttacaaagcgccgctaaagaacatgt
>NC_026932.1|-|17698473-17698635|31-54
aatcgcgtcctagagggcgcgatttgtgtcCACGTCAGCAAATCGCGCTGACGTagacgcgatttcctggcgcgtaccctgacatcgcgctgacgtggacgcgatttcgcgaaaaatggaccatttcggtaaataattagataattggcccatttcgataatt
>NC_026932.1|+|18230592-18230753|31-54
tacaagccaggcagctacacggcctagcacACAGCCTGGCACATGGGCATGTGGcttggccatgggacccaacttagagagttacacgggcatggacacgggctgggacaagggttgagacatgagcgtgtgtctcagtcgtgtgagtcacagggcctggcc
>NC_026932.1|-|18310008-18310179|31-51
cgtaatgcccttgacaaacgtcttagaagtAGAATTATTTAATGTATAGGGcattgattttttaggctcgtttccttcttatagtaacaggtacatcatagtggcaattgattgtgtatcgtagtgggtggaagtttagacatacccaacaaatgatgttaaggttgtcatg
>NC_026932.1|-|18696167-18696348|31-54
gtcaggatgttacacgacctaacacaaggcCTGGCACACGGGCGTGTGGCTTGGccttgtgacccaacttagagagttacacgggtgagggcacgggctgggatacgaccgtgtgtccctatttcaattgttacacggcctgagacacaggcgtgtgtctcagctgtgtgacccttgcagtc
>NC_026932.1|+|1885337-1885585|196-219
ttcgacaccatcctaagctattttgtttatttttattatgtatttttttaaaaaaaattcataatttatcatgctatttacaacatctacaagggtaaaataccaaaaaaagctctattttttaaaaatttaccgaaataggcccggtattttattatttaccggaatgggctatttttcccgaaatcgcgtccaCGTCAGCGTGATGTCAGGGGATGTgtcagcaaatcgcgtccacgttagctcact
>NC_026932.1|+|1885608-1885727|31-54
cgcctacaaggacgcgattttctgacacatCAGCAAATCGCGCTGACGTCCACGcgatttgctgacacgtcccctgacattgcgctgacgtggacgcgattttggggaaaatggctcatt
>NC_026932.1|-|1886490-1886912|370-393
attttaagtaccaaattgggaagtgagtgtattttagatatcaatttaaataaaaaaaattaaatatcaaaatgagaaaacaaatatactttaaagtaaaattgtaaataaataatttttaatttcgattttattgatgtaatttaagagtctacggtcaatcaaaaattattcgttaatgaaacaactatggtaaataaaatatgataagataaaacttaaaattgcaataaagaaaattattgtaataaaagtagtttgtagatggggtaaattacacataaaagccctatttttttaaaatttatcgaaatgggcccgatattttattatttaccggaatgggccattttccccgaaatcgcgtccACGTCAGCGCGATGTCAGGGGATGtgtcagcaaatcgcgtccatgtcagcgcga
>NC_026932.1|+|18976937-18977175|31-51
tggcattttttttgaagcgccgctaaagagCATGTTCTTTAGCGGCGTTTTttttaagcgctgctaaagaacatgacctttagcggtgtttatttttataaacattgtaaacgttagcgacgttgccattagcggcattttttgtggcgcttgtggaagcgccacaaatacctttagtggcgctaaaaagcgccgctaaaaacttgttttggtgtagtgcctcaactctaaaactatta
>NC_026932.1|+|1907977-1908373|345-367
aatacttctacatataaaataaacttacgttaaggtgacagctaaaggaagcccttcaggcaccgcaacaactacaattgtgacctacaaagttcaaaatgtcatgcacacaaaaacacatatccccttaagtgtgcacataagaagaggacaaaggatcataaataagcacatactgcaacagtgacaatcttaatggctccatctatagcatttcccacactagttttgcctgcaacaaattgttgtcttccattcgagtcttcagtatggccggtgaagtacctgagtgaataggaaaattttacgaacaaatcaaacagcaacgggactaaaaaacagggAGTGGGAGAAGCAGAAGAGATTGtcattaagccaaattttacctaactaaaag
>NC_026932.1|+|19199125-19199391|31-51
attccgtatttttcctaaagaattgttattGAGGCCTGAAGATGATGATGAagatagagaagaagccactacagagaagaagaacacaaacaaaaagggagaggaagagaaaattgaatccatgaatattgaatttgataaggatgaagttgatatgactcaaacttctacacctgctacacctgccagtacgccaaaatctattgcacctatgacatagcaagatcgtaggattcatcaactatatgataatctcacaaaatcaga
>NC_026932.1|+|19252654-19252828|31-54
atgggggtgtgaggccattttaagtgttacACGACCTGGCACACGGGCGTGTGGcttggccgtgtgacccaagttagagagttacacgggcacggacacgggctgggacatggccatgtgtccctatttcgattgttacactgcttgagacatgggcgtgtgtcttaatcgcctg
>NC_026932.1|-|19470880-19471016|31-54
tgtgtgaaaccatttcgagtgttacacggcCTGGCACATGGGTGTGTGGCTTGGccatgtgacccaagtcagagagttacacgggcatgaacacgggttgagacacgaccgtgtgtccctattttgattgttacacg
>NC_026932.1|-|19736207-19736595|31-51
tttgtgggtaaagcactgctaaaggtcttgGTCTTTAGCGGCGTTTTTTCTggcgcttctcaatgcgccgcaaatacttttagcggcgctaaaaagcgccgctaaaggcctaaaaaagcgccgctaaaagcctgttttggtgtagtgcttatagctcgaaatttgtaggtttcataattttggttgccatcaatggaaaacacgtggatcaaacattgtgagtttgtcaagaacggagtacatatactatggtgaagttatgtgttactataagaagttggcacaaaaagacacctcttggagtaatttaatccaagatagaaagttttatgaatgttcagattttcgggtaagtgataaagttctttttaatttgattgttaattttt
>NC_026932.1|-|19736514-19736652|89-109
ggtctttagtggcgtttgtgggtaaagcgccgttaaaggtcttggtctttagcggcgtttgtgggtaaagcactgctaaaggtcttggTCTTTAGCGGCGTTTTTTCTGgcgcttctcaatgcgccgcaaatactttta
>NC_026932.1|+|19738876-19738988|31-50
tagatatggtgagatctggctgtgctgcggCAGATAATAGAAGAATGACGgaagaaaatctaaatcataaagaaaagaaagcaaaattggaagcaaaacagagaagaagaatg
>NC_026932.1|-|2017753-2018191|31-54
cagtttttaacagtagaaataaatagaaggACCAGTTTGCTTTTTGATCTAACAtacaaagactatattgcccttttttttagtagaaggggcaaaatgcaatccgactcctagtacaagggccttcatggtacttttacctcaatattctagtctacaatttacagttacagaacttatccctttataaccattcaaaatgaaaagaatcatgattaattgactgctattgatgttttgaatgttctgctggtgatataaggaatgatccagttcttcgtttgtagaaaatggttgtcaactaaccttaaagagtggtctagggcgctcattagcagaaaccctatttatcttggtaaaccttagtattgaaataagcatggttcgcttttgtccccaactaggttcaaagccgaagagcaagcctaaaagggagaaa
>NC_026932.1|+|2017769-2018182|364-384
ttgctcttcggctttgaacctagttggggacaaaagcgaaccatgcttatttcaatactaaggtttaccaagataaatagggtttctgctaatgagcgccctagaccactctttaaggttagttgacaaccattttctacaaacgaagaactggatcattccttatatcaccagcagaacattcaaaacatcaatagcagtcaattaatcatgattcttttcattttgaatggttataaagggataagttctgtaactgtaaattgtagactagaatattgaggtaaaagtaccatgaaggcccttgtactaggagtcggattgcattttgccccttctactaaaaaaaagggcaatatagtcTTTGTATGTTAGATCAAAAAGcaaactggtccttctatttatttctactgt
>NC_026932.1|+|20454849-20455357|31-54
attgagattatttgaagtatttaattaaatCAAATTATTATTTAGATCAAGAAAagaatcaagtggactcgagtcaaggaaatgcaaaactcttggatagtttcaatctagcttaaacaactgtggtgttcgaggtaagttcgtatgagttataattatataaatgattaattgaattgattttatttctggtaatatatttgattcaatttgaatcgatgatatgataatatttcggaatgtgaaagttaaataatctcattcgaaccttaagaattcttaagatacaaatgacatgtcattaaggttatacggtttcgggtgctagtcttgaacatcctacctatggctgaggttctacatttgttgtggattctccatagctcgtgtgagtagcatcgtgtagctaatgtttcgacccacaactcatgtgagtaggcccactttatagctcgtctgagctttattaaaaaggaaagtttacgattgcatgaaaaggcacactatgt
>NC_026932.1|+|20739345-20739583|189-209
actttatgacctctattcgaatcttaacctctctgtggctgctgtccaacttttttattctgaacacgatttttatccagtgcttggatttgctcattatgaattaaacaatcgttgatcttgttctccaaagatccacatcttaggcatgcagccaaaatcctccagcattctcccggatgcctcttACCATATGTGGCACAATATTAtgctctgcctccatcagcagcagcaacatt
>NC_026932.1|-|21094784-21095138|31-54
ttaggaaatcgcgtccacgtcagcgcaagaTGCTGACGTGGAAGGAAATCGCGCtctcaaggacgcgatttccttcgacgtcagcatctcgcgctgacgtggacgcaattccggcccgcgcgtgaacagtacccaacggtcaaataaaataccgggcccatttcgataaattttaaaaatatagggcttttttggtattttgaaaaaataaattttgaatctttttgtacttgtatttatttttttaatcaattaactctttaatattacatcaatagcaacaagtacaaaaaagattaaaaattgttaccaacaagatttgaaccaaagtattaagggaaaagagtaagcatct
>NC_026932.1|-|21095014-21095198|31-54
accggactggtcctttttccgggaaatcacGTCCACATCAGCGCGATGTCAGGGtacgcgttaggaaatcgcgtccacgtcagcgcaagatgctgacgtggaaggaaatcgcgctctcaaggacgcgatttccttcgacgtcagcatctcgcgctgacgtggacgcaattccggcccgcgcgtga
>NC_026932.1|+|21095018-21095526|31-54
gcgcgggccggaattgcgtccacgtcagcgCGAGATGCTGACGTCGAAGGAAATcgcgtccttgagagcgcgatttccttccacgtcagcatcttgcgctgacgtggacgcgatttcctaacgcgtaccctgacatcgcgctgatgtggacgtgatttcccggaaaaaggaccagtccggtaaataattaaaaaatatgcccatttcggtaatttttgaaaaaaaagggcttttattggtaaattgccccacaaataactgtgactacttaaaatcataattattatgattgtttttgttttttaaacttatttatcaacttcaaattcatataatacaaattttttataaaatatattaattttaaaaattagataaatcttaaaattacacataaatcttgattcaatttgcaacatataaactttgattttgtataattatatatataattttagataagtttttaaaaattactaacattcacatgacaccatttaaagtatatt
>NC_026932.1|-|21096855-21097088|181-204
ctcttgactaaaatttagagtcatctataattaattcaaattttttcttccattcccttctctctgttgtgattttgccactccaccaacctctcctcaattatgcacagtatgtgcagaccttcacccttgatactaaaaagcgaataagactctggtacaagagatacgggaactaagGGTGGGTTTGGATGGGCGATTGGGtgcgatgcggtgcgtttagcctactttttg
>NC_026932.1|+|21110017-21110519|453-473
tgttttatttcaactactttatatgtgttgttattgttgtaattagttactaacttttcaactattttatgtgtattgcaaataaaatgcctagaagaaaatacaaatatgatgaagatgtttcagcaatcgcaacatccaccatcatagtgtattgtataaatatttttatcattttaacttttaacatttttgtaaaaataatatgaattatattatattttatttattgatattaatattattttatttgtttaatttgaaatattatatagatttaatgcttttggctggtttagattgggttgcttttgatttgttgctacagtatggctgaaaatatgaaaaatttaatttcacaaaaatcccaaaattagtggaatttttagaaaaagcgctgctaaaggccaccaaacaatagcggcgtttgtgggaaaagcgccgctaaagaaCATGGCCTTTAGCGGCGTTTGtagaaataaacgccacaaacattagtggca
>NC_026932.1|-|21129847-21130136|31-51
ttgtgggtaaagcgctgctaaaggtcttggTCTTTAGCGGCGTTTATTTCTaaaaacgccgctaaagttagcgacgctgtcattagcggcattttcggcggcgtttctcaaagcgccgcaattacttttcgcggcgctaaaaagcgccactaaaggtctaaaaaagcaccgctaaaagctagtgataattctttcatttattaatatgtttagctaatgttttcatacgataagaattctttttgaaactaaacattcacatatatctctgaggataattgtacacacag
>NC_026932.1|-|21129894-21130137|31-51
cttgtgggtaaagcgctgctaaaggtcttgGTCTTTAGCGGCGTTTATTTCtaaaaacgccgctaaagttagcgacgctgtcattagcggcattttcggcggcgtttctcaaagcgccgcaattacttttcgcggcgctaaaaagcgccactaaaggtctaaaaaagcaccgctaaaagctagtgataattctttcatttattaatatgtttagctaatgttttcatacgataagaattctttt
>NC_026932.1|+|21130033-21130218|31-50
acgccgccgaaaatgccgctaatgacagcgTCGCTAACTTTAGCGGCGTTtttagaaataaacgccgctaaagaccaagacctttagcagcgctttacccacaagcgccgctaaagaccaagacctttagcggcgctcttaccacaaactctgctaaagaccaagacctttagcggcgctttaccc
>NC_026932.1|+|21139182-21139547|31-54
agcatcgaatacgggtaaggggtgttacaaTGTGACATCGCCAAATTCGGTCATaatgtttagacaggatttggggtgttacaatagtctccaatagactctccacacatgaagaggaaagtttggttcatgtactaaaaagtcataaggaggcgattggctagaccattgcagacttaaaagggataagccctttgatgtgcacacacaggatatacttggaggaaaacacgaaaccgaggcgagaggcgcaaagacggctaaatccgaatatgatagaggtagtaaaaaaggaaataatcaagcttctagatgctgacataatttaccctatttctgacagtaggtgggtaagtccggtacaag
>NC_026932.1|+|21372625-21372768|31-54
agtatttgggaagtagggtgcgaaatcgacAAAGGCTGGCACATGGGCATGTGTccaacctatgtggctcacacgagcatgtgccccacccgtgtagaaatgcccaaggcatgtggctcctaaaaacagctctatttgtccaat
>NC_026932.1|-|21404291-21404682|339-362
tggcctttttatttcttctttatttggtttcttgttgtaatcagcttccttatatagaagttaaaaggataatttgaaggtgagatgagtacttaaaggaggacgagttggtgaacaattttgcaacacgttcccatctactttccgtggcatctactaacagtaacattattgcatttattttttgggcaaaatacaattaaaaaccttttttttttcaatatttatcgaaatgggtccggtaaatgattatttaccagaatgggccattttccccgaaaacgcgttcacgtcagcgcgatgtcagggtacgtgataggaaaacgcgtcctcaagggCGCGCTTTGTCCACGTGGACAGAAtgcacgctgacgtggacgcgttttgttgcc
>NC_026932.1|-|21762376-21762648|220-243
tgctactatttttcggatcaatgagtttttttaacctaatttcttatttgtttaatggtctaattattgttttaggccatctattatgctgaaatttgagatgttgcctccacttgatactccacatcatctgcgtaagcatgagtgggctccctaccgggaaggtaaagtttggctgctgccttttgtgattgttataggtttcttactaggtctataATTGTTAAAAGGTGAATTGTAGGAaggatagatgtggacagataaattgatatg
>NC_026932.1|+|22167023-22167261|189-209
aaagtgtcgctaaaagtcaaatttatagcggcgtttgtaatagaagcgccgctaaaggtcctagtttttagcggcgtctgtaagaaaagcgctgctaaaggtattggtctttagcggcgtttgtgagagaagcgccgctaaaggtattggtctttagcagcgttcgtgagagaagcgccgctaaaggtCTTGGTCTTTAGCGGCGTTTGtaggagaagcgccgctaaaggtcttggtct
>NC_026932.1|+|22167102-22167396|245-265
gtaagaaaagcgctgctaaaggtattggtctttagcggcgtttgtgagagaagcgccgctaaaggtattggtctttagcagcgttcgtgagagaagcgccgctaaaggtcttggtctttagcggcgtttgtaggagaagcgccgctaaaggtcttggtctttagcggcgtttgtgggagaagcgccactaaaggtcttggtctttagcggcgtttttttctataaacgccgctaaagttagcgaCGCTATCTTTAGCGGCGTTTTttccgacgcttctcaaagcgccgcaaatac
>NC_026932.1|+|22167180-22167541|31-51
cagcgttcgtgagagaagcgccgctaaaggTCTTGGTCTTTAGCGGCGTTTgtaggagaagcgccgctaaaggtcttggtctttagcggcgtttgtgggagaagcgccactaaaggtcttggtctttagcggcgtttttttctataaacgccgctaaagttagcgacgctatctttagcggcgttttttccgacgcttctcaaagcgccgcaaatacttttagcggcgctttttagcgccgctaaaggcctaaaaaagcgcctctaaaagcctgttttggtgtagtgttaacctcctatttttttgataaaatattttaaaatgaaaacctctaacttttttgagattttttaaatagatat
>NC_026932.1|+|22167235-22167395|111-131
gagaagcgccgctaaaggtcttggtctttagcggcgtttgtgggagaagcgccactaaaggtcttggtctttagcggcgtttttttctataaacgccgctaaagttagcgACGCTATCTTTAGCGGCGTTTtttccgacgcttctcaaagcgccgcaaata
>NC_026932.1|+|22167266-22167468|31-51
cggcgtttgtgggagaagcgccactaaaggTCTTGGTCTTTAGCGGCGTTTttttctataaacgccgctaaagttagcgacgctatctttagcggcgttttttccgacgcttctcaaagcgccgcaaatacttttagcggcgctttttagcgccgctaaaggcctaaaaaagcgcctctaaaagcctgttttggtgtagtgtt
>NC_026932.1|+|22167267-22167408|31-51
[truncated: 1,547,971 more chars]
