# Supplementary material for: AmiR-P3: An AI-based microRNA prediction pipeline in plants
Source: PLoS One. 2024 Aug 1;19(8):e0308016. doi: 10.1371/journal.pone.0308016 (PMC11293646; doi:10.1371/journal.pone.0308016)
Supplement: S1 File — The compiled positive and negative datasets employed to train and test the implemented classification model. (ZIP) [file pone.0308016.s004.zip › S1_File/M.truncatula/M.tr_Negative.txt]

>NC_003119.8|+|61641-61899|145-165
tggattattcatagcattactataccctccctattcattgcgggttggttatttgtcagcacgggtttagcttacgatgtatttggaagtccccgtccaaacgagtattttacagaaagccgacaaggaattccattaataactGGCCGTTTTGATTCTTTGGAAcaactcgatgaatttagtagatctttttaggaggctccaatgaccatagataggacctatcccatttttacagtacgatggttggctgttcacg
>NC_003119.8|+|81614-81772|94-114
atcatcgaaataagcaaaaatactatttctatgaaaaataccattgataggtatttcaatggaaacaccaaaagggcgcattagttcgttcttTCGTTCTTGAATCGATTGGAAtggaataagaaatcgatttcttcgtcttttggccaataaataaaa
>NC_029641.1|+|161237-161367|26-45
tcttcgttgctgggacgggttaaaaCTGGACTGAAGGGAGGAGGAatgaaagactccgatcttactggggattcatcactggctagggctttcgaatcaaagcatgggcatctgcaactaagagggaacag
>NC_029641.1|-|22433-22665|168-188
catcataaatagtacctgccactcctactttttccacttcgcatatgggctttatattctctacggcgtcaaccataagtttgattacatcgcgttcagtttgagctgggaagtaaactaggttttgctattccttctcgagcttctatttcataccttaaaggagaTTCGAGAAAAGATAGAATAGGaagacgtgtttccagaacaaacaagatacgggttgagagggggaa
>NC_029641.1|+|4495-4662|108-128
gatacagactaaatactttctttcgtgctttgatctcagctggtggaagtagagtggctattgctcctgaccattcaaagtagtcattcttggaaaacaatgcatggCATGCTCTGCGTTCATGTCCTcatatttggctttgcttttattgcttggcagcttttctaa
>NC_029641.1|+|82595-82752|106-128
gcagatatccctattaccgggaaacctacagaagtaagaatgggaagaggaaaaggaaatcctacgggttggattgctcgtgtgtccgcgggacaagtcctatttGAGATGGATGGTGTGAGTTTGTCaaatgctcgacaagccgctacattagcggc
>NC_053042.1|+|10055962-10056105|41-61
tggtcgatcacaatttatatcttttttaatatttcaacaaATGTAATTTCCTTGATTAAAAattcaaaattgcactggttatacctaccccgaccgttttcaagtacaaagagaagctgatatgcgcttttgtaagtgtgcatc
>NC_053042.1|-|10055963-10056232|209-230
aaatctatatatacgtacgaacactttaatattttgttgttcattaatagagtcccaaaaacaaccattaactaatatttgcaatttcaattaaaaaaaaaacataaacaatgccaaaggagattcagatgcacacttacaaaagcgcatatcagcttctctttgtacttgaaaacggtcggggtaggtataaccagtgcaattttgaATTTTTAATCAAGGAAATTACAtttgttgaaatattaaaaaagatataaattgtgatcgacc
>NC_053042.1|-|10128857-10129126|41-62
tttttgataaattcttgataaaaactctctagataaataaCAAGGGAACTTCTATGGTACACtcacaattttgagtgtaccggtactcttgtttcacaaaatatataaattaaagatcactttaatgaaataaaaaggtatttgtcaatatgtatattttagaaaacatcatttcataagaaaaaccatcatttcattgtttataaggatcatattacaaaatttacattttgtcataaaaaataatcaatattcattgttatgagtaat
>NC_053042.1|+|1013221-1013612|283-304
cctgacaaatggaattgacagcttgcctctgagcttttgatttttctgtactactgccaaattttatttttgacaaaaatcgtttccttcccttgagagtctctacatatctggatcatgaatatatttacacataatcaagttacacacagcccacaagtaattcaagtttaacaagaatgcatatacaaagtgtaaaaatggcacaaggtctcctcaccctttactcctacaaaatgcaacagcttcatgaagccaagaagcaacaccaggaaaagtactTTTGAAGTTACTAATCCTTTCAgaagcttcatcggaagtgcaatccatttgttctgcaagactatttggacccataccgtaaagaattccgtacaccatctttttggtct
>NC_053042.1|+|10153408-10153540|40-63
taattacatttcttaatacgtgtgaaatgcccaaaacgtCATACAATTTGGGACGGAGGGAGTataacttaattttctatatatttgtacaaatttagcaatgaaaattttatctggtattctgtattaatgt
>NC_053042.1|-|10301889-10302018|89-109
aagcatagtaaacagtgcatatacataccatgtaaagccgttcaatcttctctattacagcactgaaccggtttgtctggggagcatcTTCTTCTTTATTCTCAGTTTGcccctaaaaatgacaagtgag
>NC_053042.1|+|10312402-10312671|220-240
tcagacttcattgaataaggcagtttctaagacagttacagacgtccgggttctcagcccccctgtgaatgttacaaaaactgaaaaagcaaaggggaggagttcaagccccgtgaatggtccgaacaaagaaaaagcaaaggggaggagttcaagccctgtgaatggttcgaacaaagaaaaagcaaaggggagttcaaaccctgtgaatggtccgaaCAAAGAAAAAACAAAGGGGAGttcaaaccctgtgagtggtccgaaaaaaga
>NC_053042.1|-|10327982-10328256|41-61
gaggaatgggaattaaacattcaatcagaaagtccggtggATTTTGATTCTTTGGCCGCTCacgactgtgacattggcaagtactacgagaaacaaggtctgggaaggtacttcaatcttctaaatggaccaacttatcaaacactggttcgtcatttctgggttagagccagcatctacgacagggaagccgccaagattgaagaagatgaaaaagttcttctcaatcctgaactcaaagggaagtctagagcggaaatgggcttggaaacttt
>NC_053042.1|+|10349246-10349372|77-97
ccaaatgttcagttttcagtgtttggttgtgagcggaatgacaatgctactccaattgagcatataagtaatatcaCGGGAGAAAAGATAGATTCACaggctgctgaaaccaattaccattatagag
>NC_053042.1|-|10366957-10367080|83-104
gaaaagctatggacaaagtcaattgaaatgggtgataaaaagtttaaacagagaaaggaagtaccatcacgagtccagttaaTTCTGCATCTTGAACAATGGATgaggtcaaatgcctggcttg
>NC_053042.1|+|10383773-10384319|63-86
caatcaatgactttagcatcgtcaacgttgcagattcggagacatggatattccgaagacttGAATATAGTCATATTTGTATGCATagatactctgcaattttatgctattaaaatggatgttgtgagtttgtttgcagattcatcatttttgtttttatcaattttgaatttatattgtatcgatgtaatctatcaatttgaatgaatgaatatcctttatttttgtaaaataaaaaaatgaaagatcgaaagtgtcaaaataagatgaaatttatctattaaacaagtgaatatatcatttgattttcctatttctactagtttttttataaataaatttatttgaagacaacaaatagaattaacaaaccaagtaaaaattgaaaaacaaaataaaaaatcctaccctctttcataataaatcatccccgtgagaggattttaacttgatcaataactccatcaaaatcaaccactcctccctaaaaataactatattattatttctcatgaaaatgacacatgaaacatagccttattaaacg
>NC_053042.1|+|10462982-10463119|95-118
aaataggggtatgtatgtaaagaaataattaatgtagttggaaataacaaaggagtcttataaaaagggacaattattttttcttcaaaagagtCTTATAATTAGAGACGGAGGTAATatattccaatgagtcttcca
>NC_053042.1|-|10512086-10512394|41-64
aatgagtcttataaaaaggacaaaaaaaattctcaaaaggGTCCTATAATTAGGGACGGAGGTAgcattagtaagagtaatttttttttttttttggacaagtcaggagaaaggacaagcatcaagaggaagcaccgacatcccaactaggtttgcacctcggagaacctccatcatatgctgccaaacacaatattattaaaaaaaggggaaaatatgtacaagagggaggaatatgccaaaaccctcgaaacaagaaagagagaaaaaaaagataaaataaaagagcaacaaactatgaaaatttgt
>NC_053042.1|+|10525244-10525396|108-128
tgcaaaatattaggcgtttgcttcgcttagatggggaggttcaagttagtcacatctttagagaagctaacaaatgtgtggatgctttgacaaatatgatgggtgaaGACATTTTCTTCTTTATTTGTagctaattatgatggtatttcgcca
>NC_053042.1|-|10733292-10733598|41-61
agcgacaactaaaaaaaactgctagctataagttaatttgCATTTTTGGTCCCTTAACTATttaggtagtatcgctttggtcccttaactaaaattcgatttattttggtcccttaacttctctctgttacacattttggtcatttccgttagttttaattcaaaaacgttaggttttcttcatcttcttttcctctttttcatcttcatatcatctctgtcaaccttcaacaacaagaatcccagaaaaattccataagaaaatgatgagaacctaacgtttttgaattaaaactaacgaaaagga
>NC_053042.1|+|10733338-10733489|39-62
tcttatggaatttttctgggattcttgttgttgaaggtTGACAGAGATGATATGAAGATGAAaaagaggaaaagaagatgaagaaaacctaacgtttttgaattaaaactaacggaaatgaccaaaatgtgtaacagagagaagttaaggga
>NC_053042.1|-|1073988-1074104|63-85
ctcataatatctcttttccatattatattaattacatttcttaatatgtgtgaaatgtccaaAACATCATACAATTTGGGACGGAatgagtatttcattttttattgttgttaaaac
>NC_053042.1|-|1075658-1076020|315-338
aataaggtcattatagtaaaggtaaaaacaattgtatcaaaagtagtactccctccgtccctaattataagacccttttgagaattttttttgtccctttttataagaccctttgttatttccaactacattaattatttctttacatacatgtccctatttattatacatctttttcttcaatcagtaataagtagcatatggaaaacataaaccaactctctctcttaaggataaaattgtaaaaacaatagtgattacaaacaactttaatacaaatatccgctttcttaatttccgtgattttagcaaaaTGGTCTTATAATTAGGAACGGAGGgagtaatatttattgattgtcttga
>NC_053042.1|-|1076784-1077033|35-56
tatttcatccctacaaatataggtcatttgaattTTCGTCCCTGAAGTTACTAATCatatgtaattaggaccaaaagtcaaatgattaatatttgcaggggcagattggaaggattagtaacttcagggacaaaaattcaaatggcttatatttgcaaggacgaaagacatatttaagcctattaacaatatgtaatgcatattcttttggaaaatgttaacgagtgcctcaaagaaaataaaaccaact
>NC_053042.1|+|10819812-10819945|41-64
aggctgccgagaagattatgagtctttgcatggctaatggTAATAATGATAAGAAGATGAAAAAggaaatgcattggaagggtagcagaggagttggtgaatacaaaaaggcttatgaggtatgatagaagaaa
>NC_053042.1|-|10964317-10964434|34-54
gattttgtggggttgagttaggccctaaattcaAATTCTAAGTCTATCCTAGATctttattattcagcttgcactcctccacgctctggatgtttagtcttgggcgtgatggagtgtt
>NC_053042.1|+|11149870-11150010|21-41
tttaaatacaaaacagccccTTATGTTTTGATTCTTTAGCAgttttggacccccagtccattgttgactcggtcaacgctgacgtggtaccctaagtgaggtgccacgtgtcaaatttttttattattttttgccttgggg
>NC_053042.1|-|11149936-11150073|31-51
gacccctaactaatttaaatacaaaacagcCCCCTATGTTTTGATTCTTTAgcagttttggacccccaaggcaaaaaataataaaaaaatttgacacgtggcacctcacttagggtaccacgtcagcgttgaccgagt
>NC_053042.1|+|11195659-11195958|41-61
acatttactacatgagcagtgatatatgtacatccatttgAAGACAACTTTGATGACAAACttttttctctcttttctaattggtcaaaaacaatggagagagaaaaaggaagagagaggaaaagaatattatgtgagtatgagagagaaagttgttcaaaagttgtcacaaaatggatgtacaaatatcatttctcttactacatttggatgaaaaaaagaggaaacaaaaaaaatcttattgaaacaaattaataccttgttttccacaaggtcggcaatcttctcaaccaaagctga
>NC_053042.1|+|11275537-11275730|138-158
ttgttctctatgcttaagtggaagagaattgttgttgacacatttgataaggctgagaaatacgagtaaaatacgtttttgctcccttgacagttaactgctgaggaattaaaaatccggctgcagttaactgccgaGGAAAACCTCGGTAGTTAACTgtcgaggcgtgctaaacataaacagaatcataaaca
>NC_053042.1|-|11281917-11282142|166-186
tgtttgcctaggcttaacacaaacctgaaagctagttcaatgggtgaggattgcctcaatttcattaggaaaatgttgtccatatcagtagtttctgctttagagtctgtaaatttcaatgtcaaactcattatttcctatggttgcagacagatcctactgcagCTTTGGAAGAATGTATTGTTTctatactgattgccatagtaaggcattcgccttcatgtgc
>NC_053042.1|+|1135564-1135706|93-113
aggatcaaatccccgttggaatgaaagcttccttttcacagtttctgacaatgctgctgagcttaatttaaggctaatggatgaagacacatTTACCAAGGATGACTTGCTTGgtgaagtaaagtatgttactctatcctaac
>NC_053042.1|+|1135573-1135715|84-104
tccccgttggaatgaaagcttccttttcacagtttctgacaatgctgctgagcttaatttaaggctaatggatgaagacacatTTACCAAGGATGACTTGCTTGgtgaagtaaagtatgttactctatcctaactttttaacc
>NC_053042.1|+|1135577-1135701|80-100
cgttggaatgaaagcttccttttcacagtttctgacaatgctgctgagcttaatttaaggctaatggatgaagacacatTTACCAAGGATGACTTGCTTGgtgaagtaaagtatgttactctatc
>NC_053042.1|+|1135626-1135747|31-51
ttaatttaaggctaatggatgaagacacatTTACCAAGGATGACTTGCTTGgtgaagtaaagtatgttactctatcctaactttttaaccatattggttttctattaaaattgtttatttat
>NC_053042.1|+|1135626-1135769|31-51
ttaatttaaggctaatggatgaagacacatTTACCAAGGATGACTTGCTTGgtgaagtaaagtatgttactctatcctaactttttaaccatattggttttctattaaaattgtttatttatttatcattttctatgtaatatt
>NC_053042.1|-|11423806-11423947|89-112
tggcaacaattactagggtttgagggttgattcaccttgggaaacactattatgattgagtctcttggttacgcgaagagattgggggTTTGGGTAGAATTAGGCGGGAGACttattcttgtaacccattgatatctctttt
>NC_053042.1|+|11477111-11477271|102-125
atatgtataataaataggggtatgtatgtaaaataataattaatgtagttgaaaataacaaaggggtcttataaaaagggacaaaaaaatttcaaaagggtCTTATAATTAGGAACGGAGGTAGTattatataaagaattgcactacctcaaaaaaaaata
>NC_053042.1|-|11477683-11477918|193-215
taatattgtgtgggaaatagatattatgagttgttttacaaaattgtccttaataaatgatatgagaaagataaatgaaaaaattgaaagaagaaaaagtaataaatagttaatgatataatagaaaaagtaacattaatgtttcattgatattgtaaagtgacatacaatttgacacaatttttttctaaaGCGACATACAATTTGGAACGGAGtaatattttattgttcaaatt
>NC_053042.1|-|11504507-11504890|320-339
cttcctatgggtaacttgcaggtgatcctgagtagtaggtggtggctcattgtcgtgtctagggctctgatacgtgggatgggaacattcatattattttattgttgttttcctcctatgtatcaatttttggaacttgttgatgtggccctttcattggctaacttattgttgtttaggcttaatgccaagatgttgttggagattaaaacattgttgttattattgaaatgcaaactttccgctgcataaatattgaagttatgaatgatgttgacttaaatagttttattttctatttaagaattttgaatttgcaATGTAGCATGCCCGTATGTGgaattactctgatgtttatatgttattttattgctttgggaacgg
>NC_053042.1|-|11688031-11688308|41-64
gatttttgctgataggattatggaagttattaaccctgaaGATGATTATGTTTGGATACATGATtatcatcttatggtgttaccaactttcttgagaaagaggtttaatagggtgaaacttggatttttccttcatagtccattcccttcatcagaaatttacaaaacattgcctattagggaagagttgttgagagctttacttaattctgatttgattgggttccatacttttgattacgcgcggcatttcctctcgtgttgcagtcggatgctag
>NC_053042.1|+|11698347-11698474|79-98
atttgtataagacatagagggtttggattgtgatagatagagagagagagagatggagagtaaagaaattggaaagggAAGTGATGTTGGAAAAGAAAgtgaaaatgaagaggttctaaagaagatta
>NC_053042.1|-|11699473-11699679|33-55
taggcattatgccgtgatatgctattaatttaGATGTTGTGAGTTTGTTCGCAGAttcatcctttacgtttttagtggtgttgaatgatgtaatctctcgatttgaatgaatgaatatcattttatttttgtcaaaaaaaaaaaaaaaaaaccttactcatagtttttttttttttttacagtatcaaactgactcatagtttaaaa
>NC_053042.1|+|11883535-11883832|236-259
cacgagaattaagatagtagatatttgtattaaagttgtttgtaatcactattgtttttacaattttatcctttaagaaagaaggttagtttatgttttcaacatgttatttattgttgattgaagaaaaagatgtataataaataggggcatgtatgtaaagaaataattaatgtagttgaaaataacaaaggggtcttataaaaagggacaaaaaaaaaattcttaaaagggtCTTATAATTAGAGACGGAGGAAGTattatttttggtcaggtagcctagtggttagaattcacc
>NC_053042.1|+|11883584-11883833|187-210
tattgtttttacaattttatcctttaagaaagaaggttagtttatgttttcaacatgttatttattgttgattgaagaaaaagatgtataataaataggggcatgtatgtaaagaaataattaatgtagttgaaaataacaaaggggtcttataaaaagggacaaaaaaaaaattcttaaaagggtCTTATAATTAGAGACGGAGGAAGTattatttttggtcaggtagcctagtggttagaattcacct
>NC_053042.1|-|12172461-12172570|29-48
tttctatttaagaattttgaatttgcaaTGTAGCATGCCCGTTGTGAAattactctgatgtatttatgctattttactgcttttgggtaacggggtgttacaatttggta
>NC_053042.1|-|12310482-12310639|102-122
gattttgcagggactatttttttaataaatgggttcactcattatgtgccacatgtgcaaatcatcacaaaagtggggtcagggaccaaaaccaaaacgggACATATTTGCAGGGATCAAAAacaacaaaaaataattacaggggctaaaactaaaat
>NC_053042.1|+|1247210-1247480|222-242
agacaattgatttcaacaaaaacaattttttattttcttttcttggtatatgtaaatagttttaaaacaactcgtaagaaagaacatgagtagtatagaatttagtttagtaagttgtatttggaagcaacgtggtgtggccctaaatgttgtatatttcagtgttggaggtgcagattatggctctgtccgaattgggacctttatgggtatgaagatgaTAAAGTCAAAGGCTTCCACGGaattgactgagatgagtgctgcaaatgga
>NC_053042.1|+|12525056-12525211|23-44
ataggtcatttgaattttcgtcCCTGAAGTTACTAATCAGATGTaattaggaccaaaagtcaaatgattaatatttgcaggggcagattgaaaggattagtaacttcaaggacgaaaatttaaatgacttatatttgcagggacgaaagacctatt
>NC_053042.1|-|12549633-12549900|41-60
ttgaacaaggttgaacttttaaatgtacacttaaattcgaTTTATATGACCTACTTAAACtgagtttaagtatgtacacttaaactcagtttacatgacctactgaaactaagtttacatgatctgcttaaactgaagagcgattttagggtgtaaccaaaaaaaaaggaagatgctttttgaaaattaaattttatggaagaataattttgtcattttggatgcaaccagaattaaacagggtgtaattagaaaaactcataatctt
>NC_053042.1|+|12583090-12583229|31-53
ttttaaggcattttgtcgttgtatgctattAACTTGGATGTTGTTAGTTTGTTcggagattcaccttttatgtttttagcgatgttgattctgatgcattctatcaatttaaatgaatgaatatcgttttgtttttgtcg
>NC_053042.1|+|12648190-12648344|103-125
ctgttttccggattaatgcaataatgttaaacgagagaaaagttgacacttcctgtagggctaagggtgttccggaatgtaaaatctggaaagattcagagcCATTAATGTGCGTTTGGACAGTTacaaccaccactaacacattttcattgact
>NC_053042.1|+|12741154-12741279|86-105
ataaatcatataatcatataaatatattctaaactcttcttaataaattctagactcaattaaataattaaataaaacaaataatTCAAAGAGGGCGTTACAACTctaccccccttaaaagaattt
>NC_053042.1|-|12774680-12775080|340-361
gcacttaaataccatcatctaaagcaatcctaacaaaaaattattcttttcaaaggaaaaacatgaatgtcgggcgaaattcttgagtcctgttgtttggtaagtttgaatttaccccattcagaggtaacacaattgttggagttggaaggtacaaacgtccaactgcaacaattgtcttcctctaaatggggtaattcaaacttgttaaacggcaggaatccaacattcgataaccatcttgaataatggtattcaagtgtcaaggaatgcaactcattcttttgacacttgaatacgatcattcaagatgttgatcgtatgttggagtcctgctgtTTAGCAAGTTTGAATTTACCCCatttagaggtaagataattgttgcagttggaaggtacatt
>NC_053042.1|-|12774710-12774882|40-61
tcaaacttgttaaacggcaggaatccaacattcgataacCATCTTGAATAATGGTATTCAAgtgtcaaggaatgcaactcattcttttgacacttgaatacgatcattcaagatgttgatcgtatgttggagtcctgctgtttagcaagtttgaatttaccccatttagaggt
>NC_053042.1|+|12774954-12775101|32-53
cctctgaatggggtaaattcaaacttaccaaACAACAGGACTCAAGAATTTCGcccgacattcatgtttttcctttgaaaagaataattttttgttaggattgctttagatgatggtatttaagtgccaatgaaatgaggttaattcc
>NC_053042.1|+|12798695-12798852|97-120
ataataataggggcatgtatgtaaagaaataattaatgtagttggaaatagcaaaagtgtcttataaaaagggacaaaaaaaattctcaaaatggtCTTATAATTATGGACGGAGGTAGTaattaaaagaaaacacacacaaaactcaatcatatcct
>NC_053042.1|+|12855857-12856092|46-69
atcgtcaacgttgcagatccagagacatgagtattccggagacttGAATATAGTCATACTTGTAGGCATatgtactttgtcgttttatgctaataacatggatgctgtgagtttgttcataaatccatcctttttgtttttagcgaatatggatttgtattgtatcaatgtactctatcaatttgaatgaatgaatatcgtttatttttgtcaaaaaaaaaaagtcaatccaaacg
>NC_053042.1|+|12878965-12879348|46-65
aacacaatcatcatcactctcttcttcttgtttacaatgtttgtaAGAATCTTGATGATCGTTGAatctcatacttgaatagtcaatttccaatttactgtcatctaatataatgacatgaaaatcagaccctcctttgtattggaaaactaaaagatcgccgcatctaagcgaccgcgcaaattttttccaattaagaagccaaatatcattatcacgtagtacccaattcattttgcactcggagtcatttggaaattttagagatattggatttgatactcctttccaatacttttccacaaaatttcttggaaccatctgcaatcatattttcaaaaaccactaagttccaaataaacaaggtctacacactaacagatt
>NC_053042.1|-|12950083-12950333|195-217
cgtctttgtgcgacattgtttgtctttcttgtttctctcaggtatttgatcggttcagattgtcagatcagcttcgatccagtgcatatccaatcaatgactttggtgtcatccacgttgtagatctggagacatgattattccggagattaaatatagtcatatgtgtaggcatttgtaccttgccgttttatGCTATTAACATGGATGTTGTGAGcctgttcacagatttatcatttttgtttttagca
>NC_053042.1|-|12950117-12950413|237-260
agcaaatgtatatgaattaaaaaatgcagttatttttattttgtgattccgtcatcatcgtgcgacgttggtttgttcgtcgtctttgtgcgacattgtttgtctttcttgtttctctcaggtatttgatcggttcagattgtcagatcagcttcgatccagtgcatatccaatcaatgactttggtgtcatccacgttgtagatctggagacatgattattccggagattaaataTAGTCATATGTGTAGGCATTTGTAccttgccgttttatgctattaacatggatgttgtgag
>NC_053042.1|-|13155821-13155946|26-46
ttttaccaaacacttcagttagcttATCAGCTATAAGCTATCAGCTagcttatcagctatccgctatttttaccaaacagagcctaaaccaccattaatttgaataatcacttaatcagtcaattt
>NC_053042.1|+|13184591-13184879|236-259
ctttattatatatagtttttaaaagttataaataattaaattaacatttatccacgtgagtttaacttttctttctcccttctccatttctcaaaccctagccgtcacccctttcttcttgttgtctatcaaagaggggtgattgaaagattaactttgagcaagtgcagatccgatcaatgactttggcgtcatcaacgttacagatccagagacataagtattccggagacatGATTATAGTCGTATTTGTAGGCATatgtactttgccgttttatgctattgacat
>NC_053042.1|+|13201860-13201991|79-102
tgagcaagtgcagatccgatcaatgactttggcgtcatcaacgttgcagatcgagagacataagtattccggagacatGATTATAGTCGTATTTGTAGGCATatgtactttgtcgttttatgctattgacat
>NC_053042.1|+|13214835-13215082|189-209
tggtgtctccaattagcaaaggaaaaaggtcttcttgattttagaatccaatttgatgctcttgctgtagttgagtgctttagaggctcaaattctcttgcttgtattgatttgataattgctgactctaaaagtgtgtttggatggaagaatcttttgagggaattcaaatactttgagattaattaTATTTTTTGGATAATAATTTGaagaatattcaaaatgatggaaatttatgaagtattttg
>NC_053042.1|+|13236263-13236380|29-50
atagctccccatgtgggattgatatttgGGAACTTCTACTGTACACTCAGaaaatgaggtgtaccggtactcctgtttcttaattttataaatgaacgatcattttttatgtagtaaa
>NC_053042.1|+|13343639-13343891|36-59
aattcctcacaaatttattggtcgcaaaatttagtGATGAAATTAGAGAGGGATTTCATgtttttcctcactaatttttggtgttttattagtgtttctttaggacatcttctctttttctttacttttttttcttccttttttcaaattttacttcgttgttttttgaggttttgatttgtccccgctctatatatattttccctttttcaaatatttttattttttatgacagtctaggggtttcttgagt
>NC_053042.1|-|13351482-13351786|182-202
tttccaaaatatgggtcatgtcacgacttggctaatccctgagaaggatgatcgtggtaagaaacctgctcatgtccaggaaaaaataattcagaaataagttgaatagaacgcgcatagtattggaacgtccaaggtgtttaaagtgcctgttgtgtatctcttcaaattgcaaagttggGAAGCAGAGAAATCGTGACACgattttggtaatgtcgagagctggtttttagggcgtctaatcgtgacacgatttttggcttgctgggcaagattttcaggataaggttggtcgtaccttggat
>NC_053042.1|-|13387151-13387417|205-228
ttaattttgtgtgggaaatatatattatgagttgttttacaaaattatctttaataagttgtatgagaaagataaattaaagaattgaaagaagatagagtaataaatagttaaggatataatgggaaaaataacattaatgtttcattggtattgtaaagcgacatataatttgggacaaatattttttccaaagggacatacAATTTGGGACGGAGGGAGTATATCtttaaagttacatttttttactattaatgagactaaaac
>NC_053042.1|+|13420528-13420661|26-49
gtgggtgtatcctagcaaatgcctaTAGGATTTGCTAGAACACACCCACttgtttttgttagaaggtgtgttatagcaacatacaccttaaggtgtatttattaactttttagttataacttgctaaaacactc
>NC_053042.1|-|13420633-13420871|177-200
tacttgtcaattcgtccatcagacatcatttatggattgaatataactctaagctagctaccttagccgtcaagtcacctcacatagttcatgctaaactgaaaaatagatggccgagttgtatgttcaagctgaagtctataaatttcttatatatatatatatatatatatgggATTTGCTAGAACACACCCACTAGTttttatgtgggagtgttttagcaagttataactaaaaag
>NC_053042.1|-|13504870-13505024|34-55
ctcacacacttcgatcatattcacagcggcatgATTTGGAAGAGGATTGTCGAGAacgtgtgggacattattctcaaaagtcagctttccctgatcaatgagcttcttcacgatatacttcaaagcataacacccctcgacatcatgacctaagg
>NC_053042.1|+|13602644-13602781|86-106
caagttgcaatggggttagacatattgaagcataccgtggatgacgcaagaaacaaactagtcacaataatcaaatctttggaggCGACTTGTCTTTTGCATGAAGttaaaacagatgcaaagatccaaatgcatgac
>NC_053042.1|+|13726633-13726854|174-197
tggccctgcaaatactcaacatgtgaattcggccattgacaatgctccttgtactggtttgactcaagaacattacaatcatatcttgacactagaaaaagcaaaattagtgagggaaattagtgacagaaaaaatgaaattcctcacaaattccttggtcgcaaaatttagtGATGGAATTAGAGAGGGATTTTACgttttccctcactaatttttgtttt
>NC_053042.1|+|1374636-1374900|205-226
ttctctttcgtttcactgtctaataatccaagcaacaacagagaacacacaagacaaaacgtgactctttattttcatttcatagaattttattttttattacccttcagaaaatatatttttattaattaacctccggttgttgagaaaggtttatgtaattctaagtttagaactagctaaataaataaattttggtttaaaTGTGTCATTGGTCCCTGCACTTtcatcagattttggcattggtccctgcacttttttttgt
>NC_053042.1|+|1374979-1375089|29-49
actaacggagtgccacgtggcccaatcaTTTCACGCCACGTGGCACCAAtatcaatatttttacaaagtgcagggaccaataccaatatttttacaaagtgcagggaccaa
>NC_053042.1|+|13812259-13812381|21-41
cggcggtagttaactgccgaGGAAAACCTCGGTAGTTAACTgccgaagaaaatgttataacaacacaacataggagtttccaaaactccattgttgcgtttttgagtatccaagttgcgattt
>NC_053042.1|-|13813236-13813455|175-195
gtctaaagcacgcctaacaaaaatttattcttttcaaaggaaaacatgaatgccgggtgaaatgcttgagccctattgttttgcaggtttgaatttatctcattcaaaggtaacacaattgttgtggttggaatgcacattccaactgcaacaattgtcttactctggatggggCAATTCAAACTTGTTAATCGGcaggactccagtattcgataagcct
>NC_053042.1|-|13813524-13813794|210-231
aattaacgaacgacgaaaacgtcacgaccatgttttgggagcacaacatgttccagtggatcgatatgcgggtgaagttggttagatcaactgaagatatcatcaaaagtttgattccgccagaagatcgtcattagttagggtaaggtgcattccaaccacaacaattgtcttcctttgaatgagatcaatttaaacctgccaaacaaCAGGACTCGAGCATTTCGCTCGgcattcatgtttttcctttgaaaagattaaattcttgtta
>NC_053042.1|-|13814394-13814538|37-57
ttgaaaaatccggctgcagttaactgccgaggaaaaCCTCGGTAGTTAACTGCCGAGgatctcctgccctacaaaatctggcagaatctcctcttatacattatccaggagatctaccatctcaataattccttcaaatttctct
>NC_053042.1|-|13860120-13860266|87-107
ttgttcctgataattatggtttaatggttttgatagtcttatatgagaaaccaaaataattgtctaatggttttgtgaagtgtttaTACAGGGTGCATAAGGAAATGacttatgcataataatttttgccggacaaaaaaaaaaaag
>NC_053042.1|+|13877208-13877477|209-230
ttaagtccactaaggaattagggttaagcccattagagaataacctatataagccttgtcttaagagaaaatatcattcattttcattacataagatatttattttgagagaggtagagagagaaagtgcaagagaagaggaaaaagggttagaggagaagaagcttgaagattcaagaagtggtagagatcctaggagctaaagtgaAGCTTGGGCTAGGAATTGTGCTaattaaggtaagggggttagaattcaatcataatcattta
>NC_053042.1|-|1398643-1398949|41-61
aaaaaacataaaactaacggagtgccacgtggcccaatcaTTTCACGCCACGTGGCACCAAtatcaatatttttacaaagtgcaggggccaataccaatatttttacaaagtgcagggaccaataccaatagttttgtgttttttttaacagaaagttaatagagggaccaataccaatatttttacaaagtgcagggaccaattccaaacaaaaaaaaagtgtagggaccaatgccaaaatctgatgaaagtgcaaggactaaaggcatatttaaacctaaaattttgctaaagagaacttatata
>NC_053042.1|+|13987174-13987407|34-55
aatattaaacattttatttgttactatttttttTGGATTTTGTATTTCTTTCTCAgattgggagttaatacttatctcttgtcaacatgttgcatatggtcagttttatgctctgactgatttgatagtttggaagtaatagagccttgctttttcaggaaactcatgctgaagaaacacagaagaaaattgaaagcgtgttcacaaaaatggttgcatctttctcagattccg
>NC_053042.1|-|1398938-1399061|21-42
attttgggtttaaatgtgtcATTGGTCCCTGCACTTTCATCAgattttggcattggtccctgcactttgtaaaaatattggtattggtccctctgttaactttctgttaaaaaaaaaacataaa
>NC_053042.1|-|14190714-14190987|222-245
ttcctttagggaaaatattgaactttgttttgagaagatgttctaaattttgaggttctgaggttatgatgcaattgaaacttgtgaaccatggccctttgaatctaaaggttccattttgatgtttaagtgtttcggttatgccttcatacatgttggttttgagtcctatcattaaggaaggtagcattccaagaataggccaatttgttaggccatgaTGTTTCTTGGAGTGCAAGGCATGAatgattatgaagacaatggatgcaataat
>NC_053042.1|-|14277242-14277662|366-386
taatggtttttaatgtctaattgttttggattttgtttatgttttattttcgtgtcgcgcacattttgtttggcattatgctacttagaataaaatcgcatttggaataatttcgattaaagtcgtgttttgaataattgtgtattcgaataaaaactaattaaatctaacgtgaattcaactaattaaaattgtgtaatgaataaataaattcgaaaagtgaataaataagataattattcttccattcaaaacaaaatgtattatgcatattcaactatatatgttatcacattacattgcattatattacattctggaatataccttccaactgcaacaattatcttaccactgaatggggcAAATTCAAACTTGTTAAGCAGcaagactccaacatccaatcagcatcttgaatgat
>NC_053042.1|-|14288748-14288861|72-94
taaaacaactcataatatctctttcccacacaatattaattacattttttaatatgcgtgaaatgcccaaaACGTCATACAATTTGGGATGGAGagagtataaatcaattcata
>NC_053042.1|+|14300427-14300618|38-61
atcaacgtatctagagacatgagtattatggagacttGAATATAGTCATATTTGTAGGCATattccatcgttttatgttattaacatggacgttgtgagtttgttcgcagattcatcatttttgtttatagtgactttgaatttgtattctatcgatatactttaccaatttaaataaatgaatatctttat
>NC_053042.1|+|14490198-14490378|127-148
attttacaaacaaaataatttatttttctatccaaaaaatctagagcttgttacccgcttgtcttctattcatttttttgaaagaaatgtatttatatcatttcattaataataacgttttcaaagGGAACTTCTATGGTACACTCACaattttgagtgtaccggtactcttgtttcacaa
>NC_053042.1|+|14491102-14491244|26-44
ataccaatgcccgtcttgttgaattGATTGGAGAAGGCTGCATCtatattacacttcactctacctcgcgacggtggatgccagcgagactggcagtgctggaactgcccgcacctgctgctacatccgtgagaatagaagaa
>NC_053042.1|-|14508400-14508628|167-189
gtcactattcttattatctctttaactatttattaatatctcttctttcaattctttaatttatctttcacatataatttattaattatagttctaaaaaaaaactcataatatctctttcccatgcaaaattaattacatttcttaatatatgtgaaatgttcaaATCGTCATATAATTTGGGACGGAagaaatatttaattacgaacatctatttcgttcttgggaa
>NC_053042.1|-|14532513-14532808|251-272
ctgctgcttggcaagtttgaatttactgcattcaaaggtaacacaattgttgtagttggaaggtacaaacgtccaactgcaacaattgtcttcctctaaatgcggtaattcaaacttgttaaacggcaggaatccagcattcgatgagaattttgaattatgatattcatgtgtcaaggaatgcatctcattcttttgacacatgaatatcatcatttaaaatgctcatcgcatgctggagtcctgctgtTTAGCAAGTTTGAATTTACCCCattcaggggtaagatgattgttgc
>NC_053042.1|-|14542919-14543215|176-199
ccatgtatcagagtaaaccttgagatagagagggctgaaacaagggtttagaatgcaacacaaactagggtttgtatagaggttgctcttggcaacaaacactagggttggggttgattcaccttggaaaacactattataattgagtctcttggttacgggaagagattagaatTTTGGGTAGAATTAGGCGGAAGACttattcttgcaacccattgatatctcttttgtaaagttactcatcattatagtggaacggatggctgctctctcccccagactaggtcagttttggac
>NC_053042.1|+|14562455-14562575|32-55
tttcttaatatgtgtgagatgcctaaaacgtCATACAATTTGGGACGGAGGGAGTattgtccttgccaataatagaactagtaataaataattacttaaaatagcaattcaaaagattata
>NC_053042.1|-|1459480-1459602|68-91
ttttcctgcagattttgccaaggatttaggttccgcaggaaagatatatccgtaggaaatgtgaatcTATCTGCAGAAAATGTGAAATTATtcgtaggaaggaagtaacgttttgcggtaaat
>NC_053042.1|+|14650728-14650875|87-108
tttttgtttggaattgatccctgcactttgtaaaaatattggtattggtccctctattaactttctgttaaaaaaaacacaaaactATTGATATTGGTCCCTGCACTTtgtaaaaatattggtattggtccctgtattttgtaaaaat
>NC_053042.1|-|14650783-14650936|34-54
acaaaaccaacggagtgccacgtggcccaatcaTTTCACGCCACGTGGCACCAAtatcaatatttttacaaaatacagggaccaataccaatatttttacaaagtgcagggaccaatatcaatagttttgtgttttttttaacagaaagttaat
>NC_053042.1|+|14650816-14650951|30-51
tgatattggtccctgcactttgtaaaaatATTGGTATTGGTCCCTGTATTTtgtaaaaatattgatattggtgccacgtggcgtgaaatgattgggccacgtggcactccgttggttttgtgttttttttttaaca
>NC_053042.1|-|14848138-14848274|24-47
gtatcctagcaaatgcctataggATTTGCTAGAACACACCCACTTGTttttgttagaagatgtgttatagcaacatacaccttaaggtgtatttattaactttttagttataacttgctaaaacactcccacataaa
>NC_053042.1|-|14848294-14848424|27-50
atatatatatatatatatatatggggTTTGCTAGAACACACCCACTAGTTtttatgtgggagtgttttagcaaagctacaccttaaggtttatttaaccactttttagttattcacttgctaaaatactcc
>NC_053042.1|-|14869766-14870050|228-248
gaagaaggaagtggtgaatattttgttagaataggaattggtagtcctgctatttatcagtatatggtgatagattcaggaagtgatattgtttggattcaatgtgaaccttgtgatcaatgttataatcaaactgatcctatttttaaccctgctacttctgcttcgtttattggggtggcttgttcttctaatgtttgtaatcagcttgatgatgatgttgcttgCCGGAAAGGGAGGTGTGGATAtcaagttgcatatggtgatgggtcgtataccaaaggt
>NC_053042.1|+|14875062-14875193|86-107
tacaagctgcttgcagacctgctccatggtagggcgagaacgtggggtttcagtcaagcaagcagttgcaatccttatcgtcgatGCCACCTCTTGAACAATGGTATctgttggacgagggagacgttgatc
>NC_053042.1|+|14885148-14885288|100-121
gatgattatgacattacaaactgtttgcagacatgctccatggtagggcgagaacgcagactttctgctaagcaagcaactgcaatccttaccacagatGCCACCTCTTGAACAATGGTATttgtgggatgagggagacgt
>NC_053042.1|+|14897670-14897783|31-52
atgcaagcaactgcaatccttagcacagaaGACACCTCTTGAACAATGGTATttgtgggatgagggagacgttggtccaatttatctatcaatggcataggatcaagtgtcacg
>NC_053042.1|+|14921482-14921586|28-49
caagcaactgcaatccttagcacagaaGACACCTCTTGAACAATGGTATttgtgggatgagggagacgttggtccaatttatctatcaatggcataggatcaagt
>NC_053042.1|+|14945215-14945326|63-84
ccatggtagggcgagaacacgggctttttgttatgcaagcaactgcaatccttagcacagaaGACACCTCTTGAACAATGGTATttgtgggatgagggagacgttggtccaa
>NC_053042.1|+|14971524-14971678|34-55
tatatatatatatatatatatatttgatttaaaTGTGTCATTGGTCCCTGCACTTtcatcagattttgacattgatccctgcactttttttgtttggcattggtccttgtactttgtaaaaatattggtattggtccctctgttaactttctgtt
>NC_053042.1|-|15201018-15201295|215-238
aaattatatgtcgctttacgataccaataaaatattaatgttacttttcctattatgtcattaactatttattactctcttttcttttaattccttcgtttatctttcccatttaattattaaggacaattttgtaaaacaactcataatatctctttcctacacaatattaattacatttcttaatatgtgtgaaatgtccaaaacgtcatacAATTTGGGACGGAGGGAGTATCATttattaaggataattttataaaacaactcataatttatct
>NC_053042.1|+|15201283-15201740|41-64
cgacatataatttaggataattttttttctcctaaaatgaCATACAATTTGGGACGGAGGGAGTatgaaaaagataaattaaagaattgaaaaaagatagagtaataaatagataaaaatataatataaacacattgttaatgttttattgatattgtaaaacgacttataatttaggagaaatgttaaggttttgaaagtgattattactttttttttgaaaaaataaacaatcattggccccatctatacagtgcgttgaagtgaatttgctttgcagggtatttggttcgacctaatatataggctatagtaggggtgtacatgggttgggtaaacccaaaaaactcgtcaaacccatccaaaaaaacccaaaaaagtgggttgggttgggtgattgggtggatatggttttaaaaaatgaaaaacccataaaaaataatgggttttgggtaaaa
>NC_053042.1|+|15263854-15263996|21-43
ttttgccgttgtatgctattAACTTGGATGCTGTGAGTTTGTTcgcatattcaccctttacttcttctgcgatgtttgtatgtgatgtactctatcgatttaaatgaatgaatatcattttgtttttgtaaaaaaaaaaaact
>NC_053042.1|-|1541900-1542167|41-60
ccatgtcatcattttcatcattctcgtccatgttcatatcTGTCAAGGACTTTGCAGCATcatcaaccagatcatcatcagaatcaacctccacccattcatcttcactgtcatcatcttctgcagagttatcaaccactcttttaggaggaggcttattcacaacgcgttgtggaagtggcttaattatagccttcccatctgactgactatctccttcagaagcccgcatcatatgagttctggacttaagatgctcggcatgagc
>NC_053042.1|+|1542056-1542213|41-60
gacagtgaagatgaatgggtggaggttgattctgatgatgATCTGGTTGATGATGCTGCAaagtccttgacagatatgaacatggacgagaatgatgaaaatgatgacatggatgaggatgatgttgtggacttggatccatcgtgttgttttatgtg
>NC_053042.1|-|15424137-15424380|40-61
gttaagcaagcaactgcaatccttatcatcgatgccactTCTTGAACAATGGTATTTGTGGgatgagggacacgctggtccaacttatctatcaattgcatagtatcaggtctcatgtccataacactttgtgaaggttgttgccacaaataagttacaatatctccagggtgctttccaaaaagtatttccaaggttaatatcccaaaactaaacacatcacatttctcatttacttccattg
>NC_053042.1|-|15428870-15429140|220-241
tagaaatattgcctggcaacacaaacaaaaagttttactaatatgaaacaatgacaaagcatatttggtgaaaacaacatttaggctatatatacgagacaatatatatttgaagatgattatgacattacaaactgcctgcagacctgctccatggtagggcgagaaatcgggctttcagttaagcaagcaactgcaatccttatcatcgatgccactTCTTGAACAATGGTATTTGTAGgatgagggagacgttggtctaacttatcta
>NC_053042.1|-|15442137-15442274|93-113
gttgtgtcacacgagtaaaatacgaaaatgcccttcggcagtttgctaccgaagtatttagtaaaccggcggcagttaactgccgaggaaaaCCTCGGTAGTTAACTGCCGGCgaaatctgattatgcagacagtgag
>NC_053042.1|+|15527987-15528248|95-118
atagttaaggatataatagaaaaagtaacattaatatttcattggtattgtaaagcgaaatataatttgggacaaatttttttttccaaagcgaCATACAATTTGGGACGGAGGGAGTatatgtttattagtttaatttaaaaaaaaaaaaaaaaaaacagtattttcttcttgaaattgcataaactaattcatgccacgtgagacaataatagatggtaaactttttcctaacattgttgcattctcaaaatgagatgtg
>NC_053042.1|-|15635714-15636021|179-202
gacgttggtttgttcgtcgtctttgtgcgatgttgttttttttttcttcttgtttctctcaggtatttgatcggttcagattgtgagatcagcttcgatccagtgcagatccaatcaatgactttggcgtcatccacgttgcagatctggagacatgattattccagagatttaaataTAGTCATATGTGTAGGCATTTGTAccttgccgttttatgctattaacatggatgttgtgagtctgttcacagattcatcctttttgtttttagcgaatttgcattatatcgatgtactctatcaatttga
>NC_053042.1|-|15674655-15674922|41-60
aaatactctaaataaatcaaaaataaataaaataacgactAGGGCGTTACAATTTACATCagacaaaatgaaaagaacaaatggcatcccaaagtcaagatagtttacgattacagtccaaaccgatatgtcaaaatagtagaagttcaaatagttcagcagcaaagatctattttggaacaactcgaacgtgcaaattcttcgatgacttttcgagatcaaagatgagctttccaccttcttccatcacacgttctctgtagaaatt
>NC_053042.1|-|15750588-15750857|208-230
cggtgtgtttttgatttcccgtcttagtgcggtgtttatttgattcaggttgaaagattatctttgagcaagtgcatatccgatcaatgacaatgactttggcgtcgtcaacgttgcagatctggagacatgagtattccggagacatgaatatagtcatattagtcatatttgtaggcataggtactttgccgttttatgctattaATATGGATGCTGTGAGTTTGATCacagattcatcctttttgtttttagcgaatttggatttgt
>NC_053042.1|-|15873240-15873442|145-164
agtggtttcagtttaacgtatttaaactgtcgaatgtcacaccaatccaattcataaatatcttatgctaatgtattttctgtgcatacgttgtgttccagtaatcgtgctgcagcgttgctgcaactggataagcttaacaaaGCTCTTGATGATGCTGAAATgacaattaaattaaaacccgaatgggaaaaggtaagatg
>NC_053042.1|+|15924971-15925242|209-232
agaaatgtaattaatattgtgtgggaaagagatattatgagttgttttacaaaattgtccttaataaatgatatggaaaagataaatgaaataatttaaagaagaaagagtaataaatagttgaagatatgataggaaaaataacattaatgtttcattggtattgtaaagtggcatacaatttgagacaattttttttctaaaatgaCATACAATTTGGGACGGAGGGAGTatgatttctcatttttctcttgtttcatatttaaggctta
>NC_053042.1|-|15966177-15966316|97-120
atatgtataaaaaataggggtatgtatgtaaagaaataattaatgtagttgaaaatagcaaattgatcttataaaaatggacacaaaaattctcaaAAAAATCTTATAATTAGGGACGGAagtagtatttgttttttgtt
>NC_053042.1|+|15972232-15972352|70-91
aggcttaaatgtgtgtttagtccctgcactttcgcttagttttggcattggtccctgtgcttttttttgTCTGGCATTGGTCCCTGCACTTtctaaaacttttggctttagtccttccgtt
>NC_053042.1|-|16010531-16010716|114-137
acaacatttattgttgcattgaactttgaaagtgacagttaaataggaacaaaatatttctccaaaaatgacacttaaaaaggaacggagagagtatatatatatatatagggATTTGCTAGAACACACCCACTATTtttttatgtgggagtgttttaacaagttataactaaaaagttaataaat
>NC_053042.1|-|16161348-16161541|141-164
tttttcttcaatcagcaataagtagcatatggaaaacataaactaactctctctcttaaggataaaattgtaaaaacaatagtgattacaaacaactttaatacaaatatccgctttcttaattcccgtgattttagcaaAAGGGTCTTATAATTAGGGACGGAtggagtatatttatttaatcttgttatcta
>NC_053042.1|+|16161560-16161688|85-107
gcatgtatgtaaagaaataattaatgtagttggaaataacaaaggggtcttataaaaagggacaaaaaaaattctcaaaagggtCTTATAATTAGGGACGGAGGGAGtaatatatttgtaatctttaaa
>NC_053042.1|-|16246391-16246518|31-54
ctacacttttaaaattgaacccacacaaaaTGGTGGGATATACATTGATTTCATccaataaaaaagtgagtgttagagagagtgttgctagcattcctcttacataattatcacaaaataatacaact
>NC_053042.1|-|16289220-16289359|26-47
gtccctgcacttttttttgtttgacATTGGTCCCTGCACTTTGTAAAaatattggcattggtccctctgttaactttctgttaaaaaagtgtagggaccaatgccaaaatctgtcttttttgggtctagtactaaagaca
>NC_053042.1|-|16365540-16365729|129-151
accaatagccaatgaaaattgtttttacatcttcctataaaacttttttcaaagaaaacacaaaaaattatactccaaattcttatgttttagttttcttaataaatgtgatttttttttttacttatAATTTGGGACGGAGGGAGTAGTActgttattttcctcatgtcaaaaaaaaaaagttatgtta
>NC_053042.1|-|16416777-16417013|184-207
atattatgagttgttttacaaaattgtcctcaataaatgatatgggaaagataaatgaaggaattgaaagaagagagagtaataaatagttaaggatataataggaaaaataacattaatttttcattggtattgtaaagcgacatacaatttgggacaaatatttgttctaaagtgacatacAATTTGGGACGGAGGGAGTATTAGacatctaccgtagggatgggaataggctag
>NC_053042.1|+|16416991-16417122|81-104
ttttgtaaaacaactcataatatctctttcctacacaatattaattacatttcttaatacgtgtgaaatgccaaaaacgtCGTACAATTTGGGACGGAGGGAGTactataaaatagggatacgaacacggat
>NC_053042.1|-|16417230-16417374|93-115
catttattgaggacaattttgtaaaacaactcataatatctctttcccacacaatattaattacatttcttaatatgtgtgaaatgctcaaaACGTCATACAATTTGAGACGGAGagagtattacacactatacactgtatatga
>NC_053042.1|+|16457764-16457886|68-91
acgttaaagttgcattggtattgtaaagcgacatacaatttgggacaaatttttttccctaaagcgaCATACAATTTGGGACGGAGGGAGTattgtctagtaaatgaaatgcatcaatgctaa
>NC_053042.1|-|16534429-16534691|214-237
aattatatgtcgctttacaatatcaatgcaacattaatgttatttttcctattataactttaactatttattactatctcttctttcaattctttcatttatctttctcatgttatttattaaggacaattttgtaaaacaactcataatattttttttcacacaatattaattgcatttcttaatatgtgtgaaatgctcaaaacgtcatacAATTTGGGACGGAGGGAGTAATATttttctcgagtaaataaaacattttc
>NC_053042.1|+|16613822-16613978|104-125
gtgtagaggcaccaaaggagttgcaacattacgaacatcaagtctgggagctttctcatatacctcaatcatgtttacagcagcgtgattcggaagaggattgTCGAGGACATGAGGGACATTGTtctcaaaagttaactttccttgatcaatgagc
>NC_053042.1|+|16637471-16637662|136-159
tgtatcaaagcaaactttgagatagagggggctgaaacaagggtctagaaaagcaacaagaaaactagggtttgtgggttgattcaccttgggaaacactattaggattggagtctcttggttacgggaagagatTGAGCCTTTGGGTAGAATTAGGCGggagacttattcttgtaacccattgatttctct
>NC_053042.1|-|16680115-16680250|97-116
agccacttaataaactacataatcatataaatatattgtaaattcttcttaaaaaattctagactcaattaaataattaaataaatcaaataattcAAAGAGGGCGTTACAAACATcaccaccgcgccggaattta
>NC_053042.1|+|16754749-16754859|61-81
catttttggatcggttcgtagttgtgttcatcgacgatattttgatttactccaagactgAAGAAGAACATGCAGAGCATCtgaagattgtcttacaagtgttgaaagaga
>NC_053042.1|-|16860589-16860750|40-62
tataaaaagggacagaaaaatttctcagaagggtcttatAATTAGGGACGGAGGGAGTAACAtttgccatagagcatggtatccttgaatgattcaaatgatcacggtaaagcacataacaagagtatatctttgtctttattctcatattgcaactcaatg
>NC_053042.1|+|16871669-16871937|209-229
ttagactcttttaaacagttcaaaataattatacaaagtcctacatatatattttttcatacaaattgttatatgtaaattcacatgatacatacctcttcgacaatgaaaagtggctgctgtattaaatctaagagtttgccatcttgatgattacttttggagctgcttgtagatagagttctatacacattcaactttgcacaatTGAAAACATGAATGTCCCTCAaagatggacatactagagtataatttccagcatagaaacc
>NC_053042.1|+|16995109-16995264|94-116
taaataggggcatatatgtaaagaaataactaatgtagttggaaataacaaaggggtcttataaaaagggacaaaaaaaattatcaaaagagtCTTATAATTAGGGACGGAGGGAGtattatataatttcataaacaagaaagcaaaggaagaaaa
>NC_053042.1|-|1705177-1705390|159-179
tcacacgttgaggaaacttctatttagatgttttttttttttcgaaaattgttgttgacacatttcataaggttgagaaacacgagtaaaatatgtttttgcccctcgacagctgcttaggaattcaaaaatcgcctgcagttaactgtcgagaaaaaCCTCGGTAGTTAACTGCCGAGgaaaacatttatgcagacagtgggttctgcataat
>NC_053042.1|+|17055747-17055887|93-116
tattaaggataattttgtaaaacaactcataatatctctttcccacacaatattaattacatttcttaatatgtgtgaaatgctcaaaacgtCATACAATTTGGGACGGAGGGAGTattatgtaacaagttaattccagca
>NC_053042.1|-|17464402-17464529|86-107
ttggaattggtctctgcactttgtaaaaatattggtattggtccctctattaactttctgttaaaaaaaaaacacaaaactattaGTATTGGTCCATGCACTTTGTAaaaatattggtattggtccct
>NC_053042.1|-|17576344-17576486|95-118
taaggttataataggaaaagtaacattaatgttgcattagtattgtaaagcgacatataatttggaacaaatttttttccctaaagcgacatacAATTTGGGACGGAGGGAGTATAGGatagtactcaaccatttatttattt
>NC_053042.1|+|17576530-17576685|105-127
tcccatattatttattaagaacaattttgtaaaacaacttataatatctcttttccacacaatattaattgcatttcttaatatgtgtgaaatgtctaaaacgtTATATAATTTGGGACGGAGGGAGtactaaactgaaaacaggtttacaaaccc
>NC_053042.1|-|17615535-17615655|31-51
tccatgttgacgcgtcagtgtccgtgtccgGTGTCCGTGCTTCATAAACATaagtaagcatgacacatcatacttttttctattatccatgttttacaaacacatttcacttttcctactt
>NC_053042.1|+|17721723-17721873|31-54
ggattgagtctcttgaatatgggaagagatTGGAACTTTGGGTAAAATTAGGCGggagacttattcttgtaacccattgatatctcttttgtaaggttattcatcattatagtgaaacggaaggctggtctctccccatgactaggtcaat
>NC_053042.1|+|17745449-17745744|31-53
taggcatatgtactttgtcgttttatgctaTTAACGGATGTTGTGAGTTTGTTcacaaattcatccgttttgtttttagagaatttaaatttatattatatcgatgtactctatcaatttaaatgagtgaatatcgtttattttttttctaaaaaaataaatgttgcaacgatcaacctttcatacgttctgcaatgatagcacgttcctcatgaactttcgttgcattcaaaaccttatccaatagataaactatctactactatgacgtcaaaatagtagctaccactgtccca
>NC_053042.1|-|17782765-17782918|39-58
atagttttattttctatttaagaattttgaatttgcaaTGTAGCATGCCCGTTTGTGGaattactctgatgtttatatgttattttattgctttgggtaacggggtgttacaatttggtatcagagcaggttggtccgtccggccaagtagtag
>NC_053042.1|-|17847418-17847574|105-126
ttaacaagtttgaattgccccatccagagtaagacaagtattcttacctttgaatggggtaaattcaaactggcgaaacaacaggactcaagcatttcgcccgaCATTCATGTTTTTCCTTTGAAAagaataaatttttgttaggcttgctttagat
>NC_053042.1|-|17914852-17914994|93-113
tcatccgcaaagaataaatgagtgatttttggagcgtttctagcaacttgtattccatgaatcttattagcagctgcctcagtatgaagtaaACCAGAAAGAACATTTGCACAtataatgaagatataaggagatatcgggtc
>NC_053042.1|+|18012553-18012725|113-134
gcaattatgacattgtggcttgcctttgctccagcgatctttctcttcatgagtgttcttcttacagatgccacaccatttatttgagcctccaaaatgtcctcgtcctccaTAGGTGCCTCTTCCTCTTCCACgagagtttccgcctcttccccggcctctagaaaatctac
>NC_053042.1|-|18065010-18065191|116-135
ttgcagcaatcaagcaaattaggttcggaaatcatcagagactccattaccccttttgactaatagtgattaaaaaaacccttacaactttatcaaaatcaaattttttgattaaAGCATAATCGAGTTGTTCTGgtaaaaaaaaaataacatctaacaaaacactcacatagaaattgaag
>NC_053042.1|-|18138147-18138466|257-280
atgttagtaacatcaaacttagtcaaccaatcagaacattcattaccttctcatagagcttaaataaaggagacttcctaagaaagagaagaaatctttctaataagagaaaacaaagttgaatgaagatgaagtcattctgcttggcatcaaaattttccatcaatcactattagaaaaagcaaaattaacgacggaaattagtgacggaaaaaataaaattcctcacaaatttcatggtcgcaaaatttagtgaTGGAATTAGAGAGGAATTTCACGTtttccctcacaaaatttccctcactaatttttgtttttta
>NC_053042.1|+|1817222-1817407|112-135
ctttgtgcgacattgtttgtttttcttgttttctaatccagtgtatatctaatcaatgactttgacgttatccacattgcagatccgtaaacatggttattcaggagatttAAACATAGTCATATTTGTAGGCATttgtactttgccgttttatgctattaacatggatgttgtgagctgtccaca
>NC_053042.1|+|1817348-1817504|35-57
tgtaggcatttgtactttgccgttttatgctattAACATGGATGTTGTGAGCTGTCCacatattcatcctttttgtttttagcgacattatatcgatgtaatatttcaatttgaatgaatgaatatatttattttgtcaaaaaaaaaaactattatt
>NC_053042.1|+|18204596-18204706|64-83
ttgataactctgcagaacatgatgacagtgaagatgaacgggtggaggttgattctgatgatgATCTGGTTGATGATGCTGCAaagtccttgaccgatatgaacatggacg
>NC_053042.1|-|18204634-18204769|80-99
acgatggatccaagtccacaacatcatcatcatcctcatccatgtcatcattttcagcattctcgtccatgttcatatcGGTCAAGGACTTTGCAGCATcatcaaccagatcatcatcagaatcaacctccacccg
>NC_053042.1|-|18278965-18279112|87-108
ttaaaataagatgggcaaaatgaaagggtaagaaaataccatgtctaggtccatctctagaggaaaccgagggagtcttgctcttcCTCTTCCTCTTCCTCTTCCTCTagatgatatggtaggtcttgacgatcgagttgtcatgcga
>NC_053042.1|+|18600849-18601022|40-59
atgagaatctttcaattacctgctatgcttattaccgctATTGAAAGAATGATGAATTCcttttggtgggggcatggcagatcctccaatcgtggtatcaacgggttaagttgggaaaaattgtccacgcataaaactcaaggtggtttgggttttaaggatctttcggcgttt
>NC_053042.1|+|18608115-18608349|31-52
aatctttcaactcgatccactttgcacgatCATCATTCCATACATCATCTAAcacaagtaaaaacttttgacttgaaagtgtttgtttcagaagacttactagttgcacaatatctaagttgatgatgttttcttggagtgcaaggccactcatatgagcagaagctgaattaacggcagagttgatgattttaatgattatttgcctgatgtcaaaattatcagagacacacac
>NC_053042.1|+|18608287-18608484|149-169
aacggcagagttgatgattttaatgattatttgcctgatgtcaaaattatcagagacacacacccacatcttcaattgaaagagttcatctattctcttatcattgaaaacaagctttgccaatgtggtcttccccaagccaccaattCCCACCATGGGAATAACAGATagacttttatcaccatcaccatcaccatg
>NC_053042.1|+|18609900-18610171|209-232
ttatatgtcgctttacaataccaataaaaaattaatgttatttttcctattatatccttaactatttattactctctcttcttttaattccttcatttaatctttctcatatcatttattaaggataattttgtaaaacaactcataatatctctttcccacacaatattaattacatttcttaatatgtgtgaaatgcccaaaacgtCATACAATTTGGGACGGAGGGAGTaagtcataaaaaaataatatataagaggtgactcatatat
>NC_053042.1|-|18639337-18639724|46-69
ttattggtttaatcaagtgggtctcacactttggaaatgtgttccACTTAAAGTGGTGGGACATACATTaatttcatccaataaaaaagtgggtgttagagagagtgttgaaaagagagtgtccctagcatttctcatcttgacaatgtcatttaagtatttagaaggtaaagaaatgaaggaagatgaaaatttagaatgacaaccagtccttcctctcacattgaactttctccactctgtcatatctacaaatgccacaaatgattccagcatttctgcaaaatgttcaatatctttaaatatgacactagactcttttcatacaaataacacatgaatacgattctgtgtatatttcaaattgagttggatgctcgaattctag
>NC_053042.1|+|18652876-18653108|168-188
aacgccgggcgaaatgtttgagtcttgttgtttggccagtttgaatttaccccattcagaggtaacacaattgttgtagttggaaggtacaaacgttcggtataaacgtccaaaagatcaaggaatgaatgcaccttccaacaacaacaattgtctttctttgaatgAGGTAATTCAAACTTGTTGTTgtttggccagtttgaatttaccccattcagaggtaacacaattgt
>NC_053042.1|-|18663014-18663211|149-168
cggccaaattagtccctgtctacgtggcgtctgacatgtgagaggttaacgctccgtttgaacagaaggactaccttgattgacatttaacaaattcaggaattaaattgatatttcgcataattgagggatgaatttggccgagtcgTGAAAATTCAGGGACAAAGTtgaggattcactcacatcatcacattcatc
>NC_053042.1|-|18750810-18751209|41-62
cttcgattcttcctcttcttgttcagcatcaaaatcaacaTCTTCTTCCTCTTCCTCTTCAGcatcaaaattagcaccatcaccatcttcatcttcttccccgttaatatcaacatcaagatcttcctcattgtgttctttttcttcttccttaatacacgatttgagagcattgaattgttcattggccttacaacatatagaagcgaggtcggtgatcgaagtgagaaggtgattcttcatgaaaagaggatcaagaactaacaatttccacaacttgcaaacgcatctcaactccaaatgattagttgaatcaactcttgaaagaatttcgatcatcacttcatctgggagtgacattgccgttgcttttgccatcgataaacgtgaagaggttgcc
>NC_053042.1|-|18785795-18785938|84-104
tttcaatgtttccctcaaccgtttgccatcttccacaatatcaagtactcttttccgcggtcctcgatatttgtcaccttcacTTTCCAATTCCTTAGGTGCAGcctttaaaagtgctcagggtcaccaacgccatgctaactt
>NC_053042.1|+|18838744-18838898|33-56
cagatccggagacatgaggattccggagacttGAATATAGTCATATTTGTAGGCATgggtaccttgccgttttatgctattaacagggatgatgtgagtttgttcacagattcatcctttttgtttttagcaaatttgtattgtatcgatatact
>NC_053042.1|+|18848520-18848777|41-64
atatatatcattaattgaatgaatctaaaattatgattttTGCTTATAATAGTGACCGGATGGTgtacataaaataaaattgagcactaggaaaatcttatcttttctagatccttctagtcatatgaactagagtatccatgtcttttatttctaatcaatgtttctagatctttctattttgtaatgtggagcattactagagtagtataattagggctcacctccaagtgttttggcatacaagaattcaagcca
>NC_053042.1|+|18849251-18849649|340-359
cggggatggggtgaggataccgaacccgtcggggacgggatgtgattcaatttctcatccccgttggatatgggtagggtaacgggtaagtatatgagaatcggatatagagacggggaaggtaaaacccgtccccaccccgccccattgccatgcctaaggaacctgggtttttaaataaagagaaagagattgaaggtcacagagagaatgaaattatcaagtataatagtaatgattgattgataatggttgatacggagatttcatcatgtcagccatcgttgcatcttaatttttaacaagttttgttgaaaatatcacacattttgttattgcTTTGATGTTGGAGCTTCAAAatattgttataaattaagggttaaataagcttttatccct
>NC_053042.1|-|19126026-19126166|21-41
gaaaaaaagagtcaatattaAATTCTAAGTCTATCTCTCAGaataagagattccatgccaagcggagggcaattccagcgagcagagcactttgcatatgatcattccttaaccataaaatctacacatatgttttgttcc
>NC_053042.1|+|19392842-19393219|318-339
gccagaagatcgggattaggtagggatcgtgattaggtagtgaaatgcaccttccaactacaataattgtcttcctttggatgtggtaattcaatcttgttaaacggcagtttccaagcattcacccgacatttatattgttcctttcaaaagattaaattcttgttaggctggtttagataaaggtattgaagtgtcaaagaatgcacctcattcttgtgacacttgaataccattatctaaaccaagcctaacaagaatttaatattttgaatggaacaatagaaatgtcgggtgaatgcttgagagatgttgttTAGCAAGTTTGAATTTACCCCAttcaggggtaagacaattgttgtagttggtagatgcatt
>NC_053042.1|+|19529804-19529934|89-110
cttagaccgttctaaaacggtcttgtcttcattatatcttcccataacaacgtcggctcctaaacgaacgacagagaatttcttcaagTCGAGGACATGAGGGAAATGATaaggggaagagtcaactgatc
>NC_053042.1|+|19548914-19549133|168-190
ttatttttcctattatatccttaactatttattgctctcttctttcaattccttcatttatctttcacatatcatttattaaggacaattttgtaaaacaactcataatatctcattcccacacaatattaattacatttcttaatatgtgtgaaatgctcaaaacgTCATAAATTTGGGACGGAGGGAGtataaattaattacacaatttcaatgcatt
>NC_053042.1|+|19549015-19549135|67-90
ctcataatatctcattcccacacaatattaattacatttcttaatatgtgtgaaatgctcaaaacgTCATAAATTTGGGACGGAGGGAGTataaattaattacacaatttcaatgcattaa
>NC_053042.1|-|19601529-19601797|209-229
ttttaataaaatttgagtgtggctgtataggatggaggttccccggggtgccaacctagttgggatgtcggtgtttcctcttgatgcatgtccatgctcccggtttatccaaaaaaaaaattgatggaaattttagatataattctggaataacttaattttaagaaaattgccttaaaaatcggctgcagttaactgccaaggaaaaCCTCGGTAGTTAACTGCCGAGaaatatgtttcatcaaataaaacagtcacgtgctccccct
>NC_053042.1|-|19666110-19666271|46-69
aaaataaaatttctcacaaattccttggtcgtaaaatttagtgacAGAATTAGAGAGGGATTTCACGTTttccctctctaaaattccctcactaatttttgcttttttagccgtgaatcaaagttgacacatatggaatatattgtggccattagtgtagaa
>NC_053042.1|+|1967777-1967926|100-120
aattaagaataccctttatgtcattttacatttatcagctagttgaaccgctgtttttaccaaacacttcagttagcttatcagctaaaagctatcagcTAGCTTATCAGCTATAAGCTAtcagctagcttatcagctaaaagctatcaa
>NC_053042.1|+|19696146-19696292|88-108
cagataactaccgaggttttcttcggtagttttcttcggcagttaactgccgaaattttgaaaaatccggctgcagttaactgccaaGGAAAACCTCGGTAGTTAACTgccgaggatcttctgcgctacaaaatctggcagaatctc
>NC_053042.1|+|19697067-19697184|67-87
gccagaagattgtcattagttagggtaaggtgcattccaactacaacaattgtcttcctttgaatgGGGTAATTCAAACTTGTCAAAcaacaggactcgagcatttcgcgagcacctc
>NC_053042.1|+|19697430-19697593|31-51
ccaactgcaacaattgtcttaccctggatgGGGCAATTCAAACTTGTTAATcggcaggactccagcattcgatgagcatcttgaacaatggtattcaagtgtcaaggaatgcacctcattcttttgacacttgaataccagcgttcaagatgctgatcgaatac
>NC_053042.1|-|19748083-19748329|187-207
gcattcattgagctatgtcctcaccatgatcggagctttgtcctccacacgataggagctttgtcctccacacgattaaagtatattaatactatgatgacgattggtaccacatgcatataagtgtctaagttgcattgtcgcatttgtcgagtttaaagatgtttatgttattgatgatgattgAAGTTGTGATTATGTGATAATtgtttatcaaagatgcaatgatgattaagactgtttataa
>NC_053042.1|+|19796220-19796401|116-135
ttgtttttttgttaaaattgcttttatagtgctttcttttttgctagatcacacgcgcgcgtattcataattttacaatgctccatcgcgttagtagccatcagatctggatcgtTCCTTGATCTGACGGTCACTgtttgatctgtctttaaattatgtatgtgttctgctgtgtggactgt
>NC_053042.1|-|20159216-20159361|26-47
tcaaaatggggaaaacccgtcaaatTAGGTTTGGTTCGGGCGGGTAAccacaagtatgggttttgttgccatgcgttttgaccaactctcatagtttaagtccggtttcctttctgattttgtggtagatcaatttttcatgccaa
>NC_053042.1|-|20416380-20416526|40-60
gcggttatggacccctaactaatttaaatacaaaacagcCCCCTATGTTTTGATTCTTTAgcagttttggacccccaaggcaaaaaaaaaaaaaaaaaaaattgacacgtggcacctcacttaggatgccacgtcagcgttgaccga
>NC_053042.1|+|20674197-20674365|119-139
aagttctgtatctggttcatcatcaaacgaacaacaaggagaagctcctgcttatgagataaagggaagaaccatgtccttggaggaatgggaattaaacattcaatcagaaagtccgGTGGATTTTGATTCTTTGGCCgctcacgactgtgacattggcaagtactac
>NC_053042.1|-|20687333-20687601|207-230
agagagaattttgttagacgtttatatatatatatatatatatatatatatatatggggtttgctagaacacacccactagtttttatgtgggagtgttttagcaaagctacaccttaaggtgtatttaaccactttttagttattcacttgctaagatactccttctaaaaaataagtgggtgtattctagcaaatgcctataggATTTGCTAGAACACACCCACTTGCtttttctagaaggtgtgttatagcaacatacaccttaag
>NC_053042.1|-|20830130-20830287|113-136
atgacaacataacatacaaccactactaaaaaaagtaaaattagagagggaaattagtgatggaaaaaaattaaatttctcacaaattccttagtcgcaaaatttaattacgAAATTAGAGAGGGATTTCACGTTTtccctctctaaaattctctcac
>NC_053042.1|-|20864225-20864341|69-89
tgggggtgtatgacaaaatgggttggggtgtacgaagcaattatgttgggctaccggttaatgggttgGGATTTATGCAGGGTGCATAAtgatgccttattcatgataaccgcaccc
>NC_053042.1|+|20945381-20945523|87-107
aacaaggagaagctcctgcttatgagataaagggaagaaccatgtccttggaggaatgggaattaaacattcaatcagaaagtccgGTGGATTTTGATTCTTTGGCCgctcacgactgtgacattggcaagtactacgagaaa
>NC_053042.1|-|21020360-21020531|110-133
aaaatccggggcgttacaattacagtggatcctctatgttcttaatgatttacaaatcaaatgctccaatatttctgtgatttattgtgataaccaaagtgcctataggATTTGCTAGAACACACCCACTTATtttctatacaaggtgtgttatagcaacatacacagtaag
>NC_053042.1|-|21159150-21159327|130-150
aagcatcaagcataggaggtatcaacacactattgacgtaaaaaaacaggtattgtgcattttatttgagtcattttttgggtgttttaggggtatctacgtcagttacgtagaaccctgtcatgggaaTCCTCGGTAGTTAACTGCCGAggaatatttcggtggtttagtgccgagg
>NC_053042.1|-|21168526-21168670|26-47
gttcacagcagcgtgattcggaagaGGATTGTCGAGGACATGAGGGAtattgttctcaaaagttaactttccttggttaatgagcttcttcacaatgtacttcaaagcgtagcatccttcgacatcatgacccagagcaccttga
>NC_053042.1|-|21307071-21307241|108-131
ttagcaaagctacatcttaaggtgtatttaaccactttttagttatttacttgctaaaatactccttctaaaaaataagtgggtgtattatagcaaatgtctataggATTTGCTAGAACACACCCACTTGCtttttctagaaggtgtgttatagcaacatacatcttaagg
>NC_053042.1|-|21360208-21360428|22-42
actgaaacaggttcactgataGCAGCTTTCTTGAACTTCTCCtttctagattcttgtgtgagaagctgagattcaagttcatctaaagaaacaacctcagattttgcattcacactagcaacaatagggtcaaactcttcaggaagtgcttcaagaacaacttcaattaggtccctgtgagagaccggatctccaattgaagcaagagactctgaaattgc
>NC_053042.1|-|21360355-21360472|67-87
gaccatgagattgggattctgaatttgcagtttcagtgagattaactgaaacaggttcactgatagCAGCTTTCTTGAACTTCTCCTttctagattcttgtgtgagaagctgagattc
>NC_053042.1|-|21517434-21517740|182-204
tttacaattttatccttaagagagagagttagtttatgttttccatatgctatttattgttgattgaagaaaaatatgtataataaataggggcatgtatgtaaagaaataattaatgtagttggaaataacaaaggagtcttataaaaagggacaaaaaaaattctcaaaagggtcttatAATTAGGGACGGAGGGAGTATAAtttatttatgggttaattaagtaaatgatccctataaatatttagaattttgtttttagtccctacaaattaaaatcacattattttgtctttataaaatttc
>NC_053042.1|+|21517475-21517875|339-361
ggactaaaaacaaaattctaaatatttatagggatcatttacttaattaacccataaataaattatactccctccgtccctaattataagacccttttgagaattttttttgtccctttttataagactcctttgttatttccaactacattaattatttctttacatacatgcccctatttattatacatatttttcttcaatcaacaataaatagcatatggaaaacataaactaactctctctcttaaggataaaattgtaaaaacaatagtgattacaaacaactttaatacaaatatccactttcttaattcccgtgattttagcaaaaggatCTTATAATTAGGGACGGAGGGAGtagttgatatgataaaaagtttagggttaaatatattttt
>NC_053042.1|-|2151932-2152205|231-253
tggttgttgaaatgtttgtttcttgcattagggttgttgatattgatgtttatgtgatatacttgatgtaaagatctaagctttggttctcaaagttgaagttgattttgtaacttttgtttgcttgtgttgtgatatttcaggttggatgtttacatccatgattaccttgtgaagagggatttgaaagcttctgctcaggcttttcaagctgaagggaaagtgtcttcTGATCCTGTTGGTGAGTTATAACctagaagcaaagaatgtttgt
>NC_053042.1|-|21586817-21587102|31-50
aattaaataattaaataaatctaataattcAAAGAGGGCGTTACAAAATTgctttagatgatttcataatgactggtattgatagaagcaaagtagcctctatgatttacagcatttacaagaacaatggtaaagggattggatactctgaagtgaaaactaaagagtatagtctcaaaaactattgtgactgtatcaaggatgaattgaaatccacctttgtgcctgaaggtgctgaagctgaaactattgttcagtcagaatctgaagcttctggttctaaaga
>NC_053042.1|+|21679876-21680029|35-54
ataaattctagactcaattaaataattaaataatTCGAAGAGGGCGTTACAACTctccccaacttataagattttcgtccttgagaatttacctcatgcaaacaactctggataagactccagtatcttactctctggctcccacgttaagctt
>NC_053042.1|-|21689710-21689980|30-50
ttagaacgtgtcgtagcatatgcttctggTCATCCACTCGCTTTGGAAGTtatgagctctcacttttataaaaagacaatagaacaatgtaaagatgcactagatcgttttgaaaaagttcctcataaaaagatccaaatgacactacaactaagctatgatgctttacaggaagaagagaaaattgtttttcttgacattgcatgttgcttcaaaggatataaattgacaagggtcgaacaaattctttatgctcatcatggtgacatca
>NC_053042.1|+|21696081-21696332|36-58
gtgtaggcaattgtactttgccgttttatgctattAACATGGATGTTGTGAGCCTGTTcacagtcctatttgtttttaatgaatttgcattatatcgttgtactatatcaatttgaatgaatgaatatcatttattttctaaaaaaaaataaaataaaaaaagaccagatcagagggagagacacgcttatcaatataggaagaacaagtggctcagaaagtattgtaaagtttgatcactctatgtctcac
>NC_053042.1|-|21782748-21782906|103-123
tggaaatttcattttaaaatataggcttaattgcacttttggacccctatctttccaaaagttgcggttatggacccctaactaatttaaaaacaaaacagcCCCCTATGTTTTGATTCTTTTgcagttttcgacccccagttcattttttgacttgtc
>NC_053042.1|+|21788835-21789105|41-64
tttgctctcactattctcttactcataactatttaaatatTGGGGTTTGCTAGAACACACCCACtagtttatatatacatatatcatatcatatttaattctaatatgaataacattgttaacaatttgtgccaaccctcatcttgatggttttggctccaaactattctgacccttagatgaatctctattgatctcacacaatccatttgttcccaataaacactgtctttcaatttcaactcacaacttcattggtaacatacacaac
>NC_053042.1|+|21837424-21837825|339-362
tgattctattttatcacatatcacatataagtttgaataaattacactccctttttttataatctctcttatgttaaaatataccttcctctcctttaaaaaataaaatctatacttcccattcttatgagatgtttggattacaaatatggacaaaatacttggacaacttgtggaatatgtcacaaccacattattgtgtgtgagatcaatataatacttttctatattttatttaaaaaagtgataattgggtgcgtttgatttgataaaaaatgaaggacaaaacagaacaactttaattgtccagtgtttgatttgtaaaactgtttcaggtgCAGAACAAACTGGATGCAAGGGACaagacaaaaactcatatttttgtccctcacaaaccacagc
>NC_053042.1|+|21954517-21954636|33-53
ttgttgtgtatgttttcaaattgcaaagttggGAAGCAGAGAAATCGTGACACgattttggtaatgtcgagagctggttttcagggcgtccaatcgtgacacgattttgggaaatcgtga
>NC_053042.1|+|21977713-21978074|41-62
cttgagctactacttgtaaaacatgttgctacaaacaactGCTCTTCCTCTTCTTCTTCTTCttgttgatcttcagcttaagcctcattactttgttgaaaattgcttctgcaaattctctcgtgatgcccaagtttgttgcacttgtcacacttcacatcaggtcttctccaacatttgaaaggaggatgaccgaattttccacaatgcttgcaaggaggaaattctctatttttttcttcatttttgtagctagtgcttccaactgcttcttgttcgttgaaactcttcttatacttatttcccatgctcttttctcctttgttgatttttaatttagcttgtaatgctccttccactga
>NC_053042.1|+|22204370-22204486|21-42
atgtttacagcagcgtgattCGGAAGGGGATTGTCGAGAACAtgagggacattgttctcaaaagttaaatttccttgatcaatgagcttcttcacaatgtacttcaaagcgtagcat
>NC_053042.1|+|22249492-22249760|41-62
cctaccatttccatttcctcttcctcttccttgaaaagagTTACCTCCTCTTCCTCTTCCAAactgtttatgtgcattcacagcattaaccaaaccaatagtttcctccaaaggtgtatttgaaacgttaataacaccatactgcaactttctctcttgttgcataatcaaagagaaaactctatttattggtggcatagggtccattagtaatacctgagaagccactccttgatattcttcatttaagccaatcaagaattgtataa
>NC_053042.1|+|22292922-22293059|93-114
agtgccgaggttttttttttttttttttaacttttttcgtcggcagttaactgccgaaggaatttcggtagataactgcagccgattccaaaCTTCGGTAGTTAACTGCCGCAGgggcaaaaatgttatttactcgtg
>NC_053042.1|+|22357643-22357759|29-50
tttggtgtggttaaaattaaggtttaaaTGTGTCATTGGTCCCTGCACTTtcattaaattttgacattggtccttgcactttgtaaaaatattggtattggtctctctgttaacttt
>NC_053042.1|-|22391666-22391797|26-47
tttacagcggcgtgattcggaagagGATTGTCGAGGACATGAGGGACattgttctcaaaagttaactttccttgatcaatgagcttcttcacaatgtacttcaaagcgtagcatccttcgacatcatgaccc
>NC_053042.1|-|22560342-22560719|39-58
aagtggactctaaactttataaaaataatgaaataattAAAGAGGGCGTTACAAGGCAtaccatcatctatggaagattccaccaagatattggagcaaatcaaggtttacatttaaaaacacgtgtgatgttttagtgaacaacatgtcagagaccttcaacagtgtcattgttggaccaagggaaaagccttttgtgactatgatggaagagattaaaggttatctaatggagaggtgggctagaaacagagacaaattttcaaatcttgagcctggtgctgttttgccaaacataactaagaagcttctgtaagaaaaagaattaacaaggttttggatgtgcaggtaaattaagtgttatgacttggattataa
>NC_053042.1|+|22583023-22583383|315-336
atcatacaacattgaaactcggaccaagaaaaatacaatatcttttacaattgtccataagtaaatcaaaccgacatttggttcaaattacacaaacgtttgaaattcatcaatgcataaacaacacataaatatgaattaacaactaactaatgcataaacatcaatgccataatgaattttaaaaaaaaaataaaattttttttggaaaaaatggcagtagctgccattttttcgttgagaaaatttttcaccaagtattccttggtatcttactaccgaggttttccttggcagtacactaccgaagttttCCTCGGCAGTTAACTGCTGAAGttttccatgacagagttctacgtaa
>NC_053042.1|+|22591443-22591631|132-152
atgatggtaagtagcattggacctttactttgtttactaaatgtttgtttcttggaaatatgcagcctgtaaggcaacacttcaaaaatgacagcaatgctaaagagctactaaaaagagtcaaggtcagcCTCGTTTAGAATTAGAAAAATacatcaaacaatcattttgatgttgttattatatgtt
>NC_053042.1|-|23006035-23006437|340-363
tcaaataaaataacatgacatatcaatataaaataattttctacattccggacgggtttgggtatgagttcgggatgggtacctatatacccgtcccaaacccgtgtcttgaaatcggggaaaacccaaacccagtcaaaatggggaaaacccgtcaaaatgggtttggttcaggtgggtaaccacggatatgggttttgttgcctacacccacttattttttaaggtgtgttttagcgacattcaccttaaggtgtatttaacaactttttagttatatctttgctaaaacacaccttaaaaaaaactagtgggtgtatcgtatcctagcaaacccggATTTGCTAGAACACACCCACTAATttttatgtgggagtgttttagcaagctatatatatatata
>NC_053042.1|+|23008188-23008460|210-233
agaaatgcaattaatattgtgtggaaaagagatattatgagttgttttataaaattgttcttagtaaataatatgggaaagataaatgaaagaattgaaagaaaagagagtaataaataactaaggttataataggaaaagtaacattaatgttgcattggtattttaaagcgacatataatttgggacaatttttttcactaaagcgaCATACAATTTGGGACGGAGGGAGTataaactacacaaattttaatgtagatattattccgtctc
>NC_053042.1|+|23053884-23054153|41-62
agcttgctcaagtagatacttggaagtgaaccctcggatgTGAGACTTGGTAGTAAGGTGCTtggagacatcagaagtcttgagatagagatccttagcaataaccagaggagtaagagaagccccgggaccggtgaaaggcgtcttctcggctataggtgaatccaataagtgggaataagcctcaagagtagggaccaactggaaatccgggaaagtgaagcagcggaaactcgggtcatagaattgcactagagtgtgcacgagctt
>NC_053042.1|-|23075020-23075189|109-130
cattaaaaatattcaaataattagagagggcgttacagttacgaacatcgagtctgggagcttcttcatatacctcaatcatgtttacagcagcgtgattcggaagagGATTGTCGAGGACATGAGGGACattgttctcaaaagttaatttccttgatcaatgagcttct
>NC_053042.1|-|23379339-23379457|33-52
ctaaactcaataaaataaataaataataaaatAGGGCGTTACAATTTTCTCTataagttgggggtttgatgccctgtgagtatatttatgctctatatgttgggggcttgatgccctgg
>NC_053042.1|-|23437742-23437908|106-129
tgtaacacattttggtcatttccgttgattttaattcaaaaacgttaggttttctacatttgcttatggaatatttctgggattcttgttattgaagatcgatacAGATGATATGAAGATGAAAAAGAGgagaagaagatgaagaaaatctatcgtttttgaattaa
>NC_053042.1|-|23437761-23437995|31-52
tgcacttttaatcccttaactatttaagtaGTATCGCTTTGGTCCCTTAATTaaaatttaatttattttgatcccttaacttctctatgtaacacattttggtcatttccgttgattttaattcaaaaacgttaggttttctacatttgcttatggaatatttctgggattcttgttattgaagatcgatacagatgatatgaagatgaaaaagaggagaagaagatgaagaaaa
>NC_053042.1|+|23643858-23643976|31-52
tttacagcggcgtgattcggaaaaggattgTCGAGGACATGAGGGACATTGTtctcaaaagttaactttccttgatcaatgagcttcttcacaatgtacttcaaagcgtagcatccttc
>NC_053042.1|+|23938047-23938165|67-88
tcaagtctgggagcttcctcatatacctcaatcatgttcacagcagcatgattcggaagaggattgTCGAGGACATGAGGGACATTGTtctcaaaagttaaccttccttgatcaatgag
>NC_053042.1|+|2394933-2395220|228-251
taaaagtgcttttttgaacgcgtagacccgtttgaaaccgcccgtttctcttttttcggcccgggttgggcgggtttttgtccacccctagacttctatccctatagccatcagtttcttaaattttctaaaaatccactttttagatacattcaattaatgacgtatttgacatataataaagagcacatacatcattaattaaatgtatctaaaaaataaattttTGCTTATATTAGTGATCGGAAGGTgtataccatacccatccttatttgttcaagtcaacat
>NC_053042.1|+|2435552-2435757|31-50
cacatatccctccaaaacatcccttcctggTTGTGACCTTGTATACTTTAgaccacctttcaaagatccattcaaatatctcagaacccacttcaaagcttgccagtgcacttgacccggatttgccataaaccgacttatcacacttattgcataggataagtccggtctactacaaaccataccatacatgatgcttccaaccc
>NC_053042.1|+|24697396-24697514|32-53
attgacagtaccagaaacgccagctgcagtaCTAGGAGTGAAAAACGGTCGAAgtccataagggaacccagttggcataacgaagcgggcatcagtagatgtagttgggatcacacttg
>NC_053042.1|-|24739513-24739753|40-60
cttgttgaaatcaatggtggtaagtaattttcacattatTTTCACATTTTCTTCTTTATAttatacacaataatttataatcatttgataatattcctttatttttatttgacattgcagaggtaaaaccctgcacatataacattgattgtccgttaagtatgtgtcctagtcctgaaattccaaagtgcgttaattctatttgtgagtgcaagtaagtgtaagaattaatatgataaat
>NC_053042.1|-|24842853-24843107|41-60
attctagactcgattaaataattaaataattaaataattcAAAGAGGGCGTTACAACTCTacccaacttataagattttcgtcctcgaaaatttacctcatgcaaacaactctagataagattccagcatcttactttctagctcccacgttaagctttcaccagtcgctccgtcccaaacgactctcacaagaggtatctctttgcctctcaacgtcttcacttttcgatcatcaatccttaccggtaaagtct
>NC_053042.1|-|24875027-24875180|39-58
taagtatattctaaactcattaaaataatcaaataattAAAGAGGGCGTTACAAAAACtgccaataatacattactgaaatgcctactaatcgtttcaccagacctaacaaattgtcttctaatcaatctattcttaacatgatgtgccaatat
>NC_053042.1|+|24935151-24935355|33-53
ttttcttcttgctttggagtatgcagctaaaaAGGGTTGGAAGAATGTATGGGtagaaagtgattctacgagcgctcttttggtctttaaaaaccggtcgcttgttccggttttactccgtaatcgttggcataatgtttgcaaccacggaattcaaattatttcatctcacatctttcgggaaggaaactgttgtgcaaatttt
>NC_053042.1|-|25063967-25064163|30-49
aataatttctagactcaattaaataattaAAAGAGGGCGTTACAACTCTccccaacttataagattttcgtcctcgaaaatttacctcaagcaaacaactctggaaaggattccagcatcttactctcaagctcccacgttaagctttcaccagtcgctcgctccaaacgactctcacaagaggtatctccttgcct
>NC_053042.1|+|25082743-25082905|101-124
atcaagttcgtaaagagctgtatcaaactcttcagtaaatgaagtgaaaaatgctagttggagtaggagtagcaacagtgcaaaaattttgaccatttttTTTTTGTGTGTGTGTAAGAGAAAGtagtactaaagaaagagggaagaagtaatgttggtgtta
>NC_053042.1|-|25088937-25089082|40-59
tttagactcaattaaataattaaataaatctaataattcAAAGAGGGCGTTACAACTCCaccccccttaaaagaatttcgtcctcgaaattcaaagcacacaagaaaggaattgaattattgcctaaacatcttaaaccaaacata
>NC_053042.1|-|25166260-25166460|59-78
tatgaatgatgttgaattaaatagttttattttctatttaagaattttgaatttgcaaTGTAGCATGCCCGTTGTGGAattactctgatgtttatatgttattttattgcttttgggtaacggggtgttacattggtgatacacggtaagatatgatgaacttcctttatcccatggtctacttttttagggatttaaaat
>NC_053042.1|-|25172938-25173047|29-48
tttctatttaagaattttgaatttgcaaTGTAGCATGCCCGTTGTGGAattactctgatgtttatatgttattttattgcttttgagtaacggggtgttacaatttggta
>NC_053042.1|-|25179569-25179710|31-50
attttctatttaagaattttgaatttgcaaTGTAGCATGCCCGTTGTGGAattactctgatgtttatatgttattttattgcttttgggtaacggggtgttacaatttgatatcagagcaggttggtccgtccggccaagta
>NC_053042.1|+|25259201-25259413|151-174
tctttgtgcgacgttgtttgtctttcttgtttttctcaggtatttgatcggttcagattgtcagatcagcttcgatccagtgcagatccaatcaatgactttggcgtcatccacgttgcagatccggagacatggctattccgaagatttAAATATAGTCATATGTGTAGGCATttgtaccttgccgttttatgctattaacatggatgttgt
>NC_053042.1|+|25567343-25567488|26-47
ttggattaacttagaaaggtttaaaTGTGTCATTGGTCCCTGCACTTtcatcagattttggcattggtccctgcatttttttttgtttggcattggtccctgcactttgtaaaaatattggtattggtccctctgttaactttctg
>NC_053042.1|-|25567639-25567786|85-106
atttctaagtggtttaaatatgcctttagtccttgcactttcatcagattttggcattgatccctacacttttttttgtttgaaATTGGTCCCTGCACTTTGTAAAaatattggtattggtccctctattaactttctgttaaaaaaa
>NC_053042.1|-|25678722-25678910|136-156
tggataatggatgagaggagattctgccagattttgtagggcagaagatcctcggcagttaactcccgaggttttcctcggcagttaactgcagccggatttttcaaaatttcggcagttaactgccgaagaaaaCCTCGGTAGTTAACTGCCGAGgaaaactgaacatccaaaacttcacaaaattct
>NC_053042.1|-|25679383-25679782|41-61
cttcatctaaaccagcctaacaagaatttaatcttttcaaAGGAAAAACATGAATGTCGAGcgaaatgctcgagtcctgttgtttggcaggtttgaattgatctcattcaaaggaagacaattgttgtagttggaatgcaccttaccctaactaatgacgatcttctggcggaatcaaacttttgatgatatcttcagttgatctaaccaacttcacccgcatatcgatccactggaacatgttgtgctcccaaaacatggtcgtgacgttttcgtcgttcgttaattccacccaagtgaatgatactctcccctcgtcgagcgttggacatttataccaaacgtgttccaccatccttgtgtctttggggttgactccttggttgaattcagtcagttt
>NC_053042.1|+|25679906-25680053|100-120
ctgttgttttgcaggtttgaatttatctaattcgaaggtaacacaattgtggtagttggaatgcacattccaactgcaacaattgtcttactctggatgGGGCAATTCAAACTTGTTAAGcggcaggactccagtattcgatgagcat
>NC_053042.1|+|25712777-25712919|31-51
aactagtcacaataatcaaatctttggaggCGACTTGTCTTTTGCATGAAGttaaaacagatgcaaagatccatatgcatgactttgttcgtgattttgctatctccgtagcacgtagggacaaacatgtatttataagaaaa
>NC_053042.1|+|25782052-25782336|31-51
atggctgtaagtaagtttttatattattttCATATTTTCTTCTTTATGCTAtacacaatatttcgtttatgtaggtaatgttcattaattcttatttgtctttgtagattggaaatgcacacttgacaacgattgtccaaaaaatatgtgtcttcttcctcaaattgcacaatgtgttaaatttaattgtgagtgcaagttttatttttatgtgcaataagatgaataaacaatattatagatgaaggagatctcaactaggttggatttagaacccaaaaatta
>NC_053042.1|+|25895536-25895737|151-172
gatttggggtttggatgaaagtggtattgaagttgatgatgaaatagtgtgtagggggagcaggtggctgtttcatctaatgaaacataattctcggtagttaactgccgaggttttcctcggcagttaactgcagccgatttttgaattCCTCGGCAGTTAACTGCTGATAgaattttggcaagtgtaccaaaactgtcaa
>NC_053042.1|+|26176124-26176281|102-122
ttacacatttcataaggttgtgccacacgagtaatttacctaaatgcccctcgacagttaagtgccgaagttttagtaaaccggcggcagttaactcccgaGGAAAACCTCGGTAGTTAACTgccgagaaaatctgaacataaccagaacgcagaaac
>NC_053042.1|+|26179648-26179781|89-109
ctgcctgcaaaagtttgatttcgccagaagatcatcattagttagggtaaggtgcattccaactacaacaattgtcttcctttgaatgGGGTAATTCAAACTTGTCAAAcaacaggactcgagcatttcgcaag
>NC_053042.1|+|26179689-26179809|68-89
ttagggtaaggtgcattccaactacaacaattgtcttcctttgaatggggtaattcaaacttgtcaaACAACAGGACTCGAGCATTTCGcaagcacctcatgtttctcctttgaaaatatt
>NC_053042.1|+|26179990-26180111|74-94
ctcattcaaaggtaacacaattgttgtagttggaatgcacattccaactgcaacaattgtcttactctagatgGGGCAATTCAAACTTGTTAATcggcaggactccagcatttgatgagcat
>NC_053042.1|-|26180013-26180285|59-79
cattacattccgaaatttaccttccaactgcaacaatcatcttaccactgaatggggcAAATTCAAACTTGTTAAGCAGcagaacaccagtattcgatcagcatcttgaacactggtattcaagtgtcacaagaatgaggtgcattccttgacacttgaataccattgttcaagatgctcatcaaatgctggagtcctgccgattaacaagtttgaattgccccatctagagtaagacaattgttgcagttggaatgtgcattccaactacaa
>NC_053042.1|+|26201387-26201525|89-109
actgcaaaacttgaggaacatgcgtgaaaatcctccatctttaaatgttgctgttgactctgaggttattaatattggcagtgttcacTCAAGTGACAAGGAAACAAATcctgcagaaagcaatgtggaagttgctgct
>NC_053042.1|-|26244851-26245225|40-60
aggtaatgtttactttgtaaaaatattttggctaaattaTATTTTTGGTCCCTTAACTAAttaggtagtatcgttttggtcccttaattaaaattcgatttattttggtcccttaacttctctctgttacacattttggtcatttccgttagttttaattaaaaaaatgttagatttttttcatcttcttctcctctttttcatcttcatatcatctccgtcaaccttcaacaacaagaatcccagaaaaatttcaaaagaaaatgaagaaaacctaacgtttttgatttaaaactaacggaaaggaccaaaatgtgtaacagagagaagttaagggaccaaaataaatcgaattttaattaagggaccaatgtg
>NC_053042.1|-|26478995-26479310|41-60
aggtgagttgatacaattgttgttttaaaccaccaagtttTTCATCAAGGACTTTGCCAGtgtcagtgagaactgctatttcttgctgagaagatttcgattctttgatcttctgaatggcaatttgagcctctgacttcatgagaccttctttagccaaaagttgggctttctgattctccaactgttcgattttcgccttatattgggcaatcgacgagtcgatctctgtcacttgggattggatcatggggtttcttgtcgaaaggcctcaagcttgactttgaattcagcaatttcatccaaaagctggtca
>NC_053042.1|-|26493659-26494113|41-61
agagaaaattatctctcagttgagcaacataaattcttcaTTGATGATGCTGCATCAGTTAgtatgagtccattaattcattctaatggaaatcaggatcataaagtaagtattggttttatgcataccctataatttacttttattttttatattttcattcattagttggttaaaagtttgtcgaatctttcgtgttttgtaggtttcttgtggttcatatgattttccgggttcacagctgaatttctcttatcagcaagataaactgtctccaactatgtcaacaggaaatgtctcaactaattccggaaaccctgcttgtaatggatcatcggtttctagtaaaacacgaataagatggactcaagatcttcatgagaagtttgttgagtgtgtgaatcgccttggcggtgccgagagtaagtaaatgcattatgaaagttattgaaaat
>NC_053042.1|-|26494016-26494169|97-116
aaccaattcttagatctccggaaaaatcgaatagaatcgaatgtgggaattttcctagagaaaattatctctcagttgagcaacataaattcttcaTTGATGATGCTGCATCAGTTagtatgagtccattaattcattctaatggaaatcagga
>NC_053042.1|+|2676971-2677242|209-232
tagtattaaatttgtatataattactattgtttttataattttatccttaagagagagagttaatttatgttttcaacataatatttattgttgattgaagaaaaaaatgcaaaataaataagggtacgttggtaaagaaataattaatgtacttagaaataccaaaggggtcttataaaaagggacattttttttttccaaaagagtCTTATAATTAGGGACGGAGATAATatatttttttttttgaagaacttcttttttttttttttag
>NC_053042.1|-|26794802-26795088|237-257
gtatttatagccctctatgggcttgattttccgtgacttaagccccaagcaatgggggcttttaagtcttttgccgagctctagaggcttatcccctcgaattgtcggttgtcccctcgaattctaattgataggttatcccctcgaattgtcggttgtggaagcggtgcacaagtgacagtagccgcaggtgacaatacttgggcaaaagaactaagatgaagtggtaccttggcAACGACAGAAGATAGAGGGAGcatgtacgacgactgttgatggagccgact
>NC_053042.1|-|26855405-26855545|98-121
tattaaggacaattttgtaaaacaacttataatatctctttcccaaacaaaattaattacatttcttaatacgtatgaaatacctaaaacgtcatacAATTTGGGACGGAGGGAGTACAACatttacatatatggcgttac
>NC_053042.1|+|26978999-26979197|31-51
aaaccaacggagtgccatgtggcccaatcaTTTCACGCCACGTGGCACCAAtatcaatatttttacaaagtgcagggaccaataccaatatttttacaaagtgcagggaccaataccaataattttgtgtttttttttaatagaaagttaatagagggaccaataccaatatttttacaaagtgcagggaccaattcca
>NC_053042.1|+|26982800-26982966|104-127
ttggtccagattgtctaattagcttcgatccactgcagatccaatcaatgactttggcgtcatccacgttgcagatccggatacatgattattccggagatttAGATATAGTCATATGTGTAGGCATttgtactttgctgttttgtgctattaacatggatgttgtg
>NC_053042.1|+|26982903-26983087|50-72
agatatagtcatatgtgtaggcatttgtactttgctgttttgtgctattAACATGGATGTTGTGAGCCTGTTaacatattcatcctttttgtttttagcgaatttgcattatatcgatgtactctatcaatttaaatgaataaatatcatttattttatcacaaaagtgatactgatgttagtct
>NC_053042.1|+|27072521-27072788|208-228
atgttgtagatctgaaatgctattaacatatattatgaatacctgttataatgaagttatattgcttgaattttattttatttttcgaattttatatttttttttgggtttgaatatttgtttttaggcttaattgcacttttggacccctatcttttcaaaagttgcggttatggacccctaactaatttaaatacaaaacagcccCCTATGTTTGATTCTTTGGCAgttttggacccctagtcaattgttgactcggtcaacgctg
>NC_053042.1|-|27124328-27124595|41-60
aaatagttttattttctatttaagaattttgaatttgcaaTGTAGCATGCCCGTTTGGTGaaatactctgatgtttatatgctattttattgcttttgggtaacggggtgttacaatttggtatcagagcaggttggtccgtccggccaagtagtagagtcgtgttgagccacctaggatagagtgtcaactttaatgttgctttttgttgttgttctgagttgttgtttgtcgtgtagaatctcgagatgactgggagtagtgatgc
>NC_053042.1|+|27171123-27171335|37-56
taaatagttctattttctatttaagaattttgaattTGCAATGTAGCATGCCCGTTtggtgaaatactctgatgtttatatgctatttaattgcttttgggtaacggggtgttacaatttggtatcagagcaggttggtccgtccggccaagtagtagagtcgtgttgagccacctaggatagagtgtcaactttaatgttgctttttgttgt
>NC_053042.1|+|27177625-27177859|177-196
ttggaacttgtggtgtggagccttttattgtcttttgaacaatgttgatgaattatgctaaggcctttaatgccgtaagatgttgttggattgaaaactattccgctgctatgttttcatattttatcaagtggattgattaaatagttctattttctatttaagaattttgaattTGCAATGTAGCATGCCCGTTtggtgaaatactctgatgtttatatgctatttaattgct
>NC_053042.1|+|27184264-27184556|170-189
ttgtggtgtggagccttttattgtcttttgaacaatgttgatgaattatgctaaggcctttaatgccgtaagatgttgttggattgaaaactattccgctgctatgttttcatattttatcaagtggattgattaaatagttctattttctatttaagaattttgaattTGCAATGTAGCATGCCCGTTtggtgaaatactctgatgtttatatgctatttaattgcttttgggtaacggggtgttacaatttggtatcagagcaggttggtccgtccggccaagtagtagag
>NC_053042.1|+|27214849-27214951|60-81
ttgaccttccacagaaattacaaactcttccgttgcctcttcctcttccttggaaaccaGCATTTCCTCTTCCTCTTCCAAattgcctctgtgcatctacagc
>NC_053042.1|+|27238317-27238441|72-95
tcagcagttaattgttgaattatggaaccggctgcagttaactatcgaggaaaacttcggcagtaaactatTGAGGAAAACTAAAAACTTCGACAgttaactgccgaggaaacctcaaaccctgt
>NC_053042.1|-|27306528-27306650|72-92
tctcaagtccaccaatgtttttatgtccaagatccctacaatgaaaataaacattatgttatgaagactgtGCCGAGAGATTTGTTTAACATgggtgaccaatcaactcaagaaggatatcat
>NC_053042.1|-|27330431-27330699|41-61
tgattaaaaagattttaaaaaaattctgaattttttttttAAACAAAGAAGATTTGCCAAGaaagcaagcccctaagatatattatgggacaaaacaaccaaaaccctcctacaggagataccaaaatcaacaaaacctaaaataaggtaagcctaacctattctagtataagcttccctaatttgatgtggcaagctgtcccaccaaaatgatgtattcaaagcaagccctatgtttgcaagttgatcagcacaatggttcccttccc
>NC_053042.1|+|27356789-27356908|67-89
agtgattacaaacaactttaatacaaatatccgctttcttaattcccgtgattttagcaaaagggtCTTATAATTAGGGACGGAGGGAGtacattttacaatgtcaggctagcagctgat
>NC_053042.1|-|27440267-27440518|195-218
aaaagatatattatgagttgttttacaaaattatccttaataaatgatatgggaaagataaatgaaagaattgaaaaaaaaaaagagtaataaatagttaaggatataatagaaaaagtaacattaatgtttcattgatattctaaagtgacatacaatttggaacaattttttttttttttaaagtgacatacAATTTGGGACGGAGGGAGTATCTAttttaatacacttttaattattattttaataaaa
>NC_053042.1|+|2770688-2770805|69-90
aggtttaaatgtgttattggtccctgcacttttatcagattttggcattggtccctgcactttttttgTTTGACATTGGTCCCTGCACTTtgtaaaaatattggtattggtccctctg
>NC_053042.1|+|2773945-2774107|109-132
tcttttccataccatttattaaggataattttgtaaaacaactcataatttctcgtccccacacaatattaattacatttcttaatacgtatgaaatggtcaaaacatCATACAATTTGGGACGGAGGGAGTatctctaaagtgatctgttacgttgaacaat
>NC_053042.1|-|27918125-27918396|41-64
agtagtgggtaatcccctacttatgtttagtggtggcaaaATGGATGGATTGGATGGATATGGAtttggatcctaatggatggatcaaaaaaggtccattagtccattacaatccattattttttttattaaaaaaagaccatccagtccatccaattagaataaagtccatccaatccatccattattagattttaatgtatgtataatccatccgatccataaatcaaagtgtataattttttttaaagtgtattattttttttgatagg
>NC_053042.1|+|27987520-27987679|109-129
tgatgagttgggtagtggtgctgctcttagtcgtgcttcaagtgccagcttgggtctctcatttggcttcactggtttcactatgcctcctgatcaaattgctgatacCAAACCATTTAGTGATGATGAtatgattcgtaagtaccttctccatttttac
>NC_053042.1|+|2801508-2801839|41-64
ttgtatggtgtttaatttgtaaaattgtttatgcgacatgATAAACTAGAGGCAAGGGACAAAAcaaaaacaaaattttatatccctcactaaaccacaacacaattttttgtctcaagtacaaattatctaaaatacaaaaatagatttttgtcaacaaaaatcatataaaaccaaaaattattcaatactataaaagtctgtcatgtgttgtctttctgtcttgtgatgttctgtccggtacatactgtttagcaaatcaaacacaccttaagaatacaaaaaaaaataaaaaaaaattcaatatatatatttttcattcacaaagactt
>NC_053042.1|-|28023702-28023839|31-51
taatttttataaggtttcctaaaggagaaaCTACAAAGAAGATTTGCCTTGactgccttaacttgttgaattccctcattggttgcacatagagaatcaaagatactcttaccagtagatttatcaataattttggtg
>NC_053042.1|-|28023749-28023974|166-186
aacatcattacctccttaggaacttcaacctttctaatgtggcaatgaggcgtggtatgaccaaaccttccataatagtgacacctaatattgtgtccatgagatttgctatcatcatttttgttaacataagagtaatttttataaggtttcctaaaggagaaaCTACAAAGAAGATTTGCCTTGactgccttaacttgttgaattccctcattggttgcacata
>NC_053042.1|+|28058704-28058939|184-206
attctcataaaattaaatgcaaattacattaattttctctttctttcattttttccataaccaatagccaatgaaaattgtttttacatctccgtataaaactttttccaaagaaaacacaaaaaactatactccaaattcttatgttttagttttcttaataagtgtgatttttgtttttttCTTATAATTTGGGACGGAGGGAGtatatatatatatatataagatttgctaga
>NC_053042.1|-|28072652-28072875|22-45
agaggatgatggtgatgatttAGATGATAGCAATAAAGAGCATTAtccatcatttgccatgcctaaaaagatgactcattttaagtgggtattaggagccagatttggtaccaaagacgagttcaaggaagcaattaccaactatgctatctacaataggacttgtttgaaacgactcaaaaactaaaaggacttgtttgggacttttgaaacttaaagaacga
>NC_053042.1|-|2819655-2819928|224-244
acagtgcatagaagagtaataaaaccaaatacctgtaacagcatctccttcaacagtttccagtatgcatctttttcaaaatttgatgaaaacgtcaaaagagggcgggagccttttaggtgattcccagtaagcttcaattcctccattgtgtgcactggaaatcagtgaaggtaaaagagaaactagtaaaatggcctcagagagaaagaaagagagacaaTCATAATTCAAAAAGAAGAATgaagaactggattactgatcccagaatact
>NC_053042.1|+|28212295-28212421|77-97
aaatgacgtaaacccaatgaatagtaactatagtttccttcatgagtaatactttaaacatttttggcttaaatgcTCTTTTGGTCCCTTAACTATTtatttggtatcgctttggtcccttaactaa
>NC_053042.1|-|28237201-28237336|31-52
aatgtcggacgaatatttgtgtcctgctgtTTAGCAAGTTTGAATTTACCCCattcagagataagacaattgttgtagttggaaggtatattcttgaatgtaatgtaatgaatttaccacttttcaaatttattta
>NC_053042.1|-|28237472-28237869|338-358
gcacaattcaatggcggagaacctcagaggttcggtgccttggtgtaacgttaagaggtctcaaggatcaactgaatgaattcatccaagggtggaatacgttcggtataaacgtccaacgctcgacgaggggagaatatcaatcacttgggtagaattaatgaacgacgaaaacgtgaagaacatgttttgggggcacagtatgttctagtggatcgatatgcggttaacgttgttgagagcaactgaagatattatcaagagtttgattccgttagaagatcgtgattaggtagggaatgcaccttccaactacaacaattgtcttcctttgaatGAGGTAATTCAAACTTGTTGActcaaatattcgcccgacattcccattgttcctttcaaaa
>NC_053042.1|+|28361817-28362102|38-59
cggctgtaaatgaattgctgactgttgaaaaacaataTTCATCCTTGCAATTAGTGTTTtaggttagttgccctttttgacttgatatagcactcctattgtttctggcaaaaagtgtcttttattccaaaaaaaaaagaagaaggaaaagtatgccttctttttctttgagtcaatatagtgtcccgacttaataagtttctcttgatcgctaatgaggtggtcgatgaggcaaggaaacttaagaaagatcttttgttgttcaaagtggattttgaaaaggcgt
>NC_053042.1|-|28628069-28628231|39-58
aaacatctaaactcaataaaataaataaataataaaatAGGGCGTTACAATTTCCCCCatatttctctctcaaaaccactttccaaagaggtagttcgtcttgaagaatttgccacttccactttgccataaggctcaaattcatcctcctaaagtctttcac
>NC_053042.1|-|28758452-28758583|83-106
aggggcatatatgtaaagaaataattaatgtagttgaaaatagaaaatgagtcttataaaaagggacaaaaaaaattctcaaAATGGTCTTATAATTAGGGACGGAtgtagtaattaagtttctcatttttt
>NC_053042.1|-|28906261-28906395|80-103
gtgtaaattccgcaggaaacacattttctgcagattttgccaaggatttaggttccgcagaaagatatatccgtaggaaATGTGAAATTATCTGCAGAAAATGcaaaattattcgcatgaaggaagtaacgtttt
>NC_053042.1|-|28927673-28927875|151-174
gtgtagtgtggttttgttttcccatcttaatgtggtgtttatttgattcaggttgtgagattaactttgagcaagtgcaaattcaatcaatgactttggcgtcatcaacgttctaaatccaaatacatgaatatttcagagacgttaataTAGTCATATTTGTAGGCATAGATActctgatgttctatgttgttaacattgat
>NC_053042.1|+|28929938-28930231|237-257
ttttttggaacgtggtccttccatcgtttggtttccatagattgaggaaggaaagattgatttgagtgggccccatgctcaaaaagctttccgcagggttatgagaagaaagttggaaacttgcatctttttaagcaaaatgacatatatacccctgttttgtagacatatttgcaagggagataaatatttcatttttaacgtttgcgtttcttttatttgaaaggtttaatacaTGCTTTGGTCCCTTAACTTATttttgaatttcaatttggtcccctaactttaaattgt
>NC_053042.1|-|28934834-28934993|94-115
gaggcacacaagtaaaatacaattttgtcccttcggcagttaactgtcgagaaattttaaaaccggcttcagttaattgtcgaggaaaaccttGGTAGTTAACTGTTGAGGAAAAcatttatgcagacagtgggttctgcataattgttaagcatttccc
>NC_053042.1|+|28999658-28999785|23-43
aatatttcatttgaattttagcATATGTTTTGATTCTGTACTCtgatctccaatatgttcgccctttggttatgccggatcttcaagtaaccttctgcatttagggactttactaggactccaatatc
>NC_053042.1|-|29143763-29143908|40-63
taaaaaaaataaaatttaatatttgaatactctccggatACGTATCGGGAAGTATCGGACAGGtatcggtgcagaatacgcagaggatacagtacgtcatccattttgaaatatcagagcttcacaagtgataatgtaaaataatt
>NC_053042.1|-|29164357-29164477|67-90
ttatctcctcctccttcttcttgcttcattcgatccttccgttcctctaaactatgggtggcaaagTGGATGGATTGGATGGATATGGATttggatcctaatggattgatcaaaaaaggtc
>NC_053042.1|-|29195215-29195372|97-120
accctagttttccaaaattcccaaattgatttatctcctcctccttcttcttgcttcattcgatccttccgttcctctaaactatgggtggcaaagTGGATGGATTGGATGGATATGGATttggatcctaatggattgatcaaaaaaggtccattagt
>NC_053042.1|+|29226683-29226953|208-231
aaatgtaattaatattgtgtgaggaagagaaattatgagttgttttacaaaattatccttaataaatggtatggaaaagataaatgaaataattgaaagaaaagagagtagttaatagtaaggatataatagaaaaagtaacattaatattttattggtattgtaaagcgacatataatttgggataattttttttttccaaagcggCATACAATTTGGGACGGAGGGAGTattaagctactacaaaaatgaaaatagttgataaatttta
>NC_053042.1|+|29229604-29229760|94-117
taaataagggtatgttagtaaagaaataattaatgtacttggaaataccaaaagggtcttataaaaagggacaaattattttttcaaaaggatCTTATAATTAGGGACGGAGATAGTactattaaaacaattggagatataatgactgtaccatttt
>NC_053042.1|-|29250762-29250901|95-115
ggtccctccgtccaaaagctccgttagtggtgatgacgtgtcctcttgcatgatgtgctgtcatgtacacgtgtcaacaaggcagccacgtgtaTAAGGACTAAATTGATGGAAAtggtaaaaattcgagatttaacttt
>NC_053042.1|+|29320325-29320479|33-56
cctgcgtttgatttataaaacagtttcatataCAGGACAAACTGGATGCAAATGGAtaggataaaaacacatatttttgtccttcactaaaccatagtacaactttttgtcgcacgtacaagttgtccaaaaatccaaaatagtatttcgtccct
>NC_053042.1|-|29355743-29355949|31-51
aaaccaacggagtgccacgtggcccaatcaTTTCACGCCACGTGGCACCAAtatcaatatttttacaaagtgcagggaccaataccaatatttttacaaagtgcagggaccaatgccaaaatctgatgaaagtgcaaagactaaagacatatttaaaccttatatatatatatatatatatatatatatatatagagatttgctaac
>NC_053042.1|-|29355878-29356111|34-55
tctctattaatttattataggtttgaatgtgtcATTGGTCCCTGCACTTTCATCAgattttggcattggtctctgcacttttttttgtttggcattggtccctgcactttgtaaaaatattgatattggtccctctgttaactttctgttaaaaaaaacacaaaaccaacggagtgccacgtggcccaatcatttcacgccacgtggcaccaatatcaatatttttacaaagtg
>NC_053042.1|-|29383155-29383294|93-115
caacgttgcagatccagaggtcatggatattccggtgactttaattttatcatatatttttgtaggcattatgccgttatatgctattaactTGGATGCTGTGAGTTTGTTCGCAgattcatcttttacgtttttagcgg
>NC_053042.1|+|29486341-29486498|95-118
tcttaaaggataaaactgtaaaaacaatactaattacaaacatatttaatacaaatatccactatcttaattcccgttatttttttaaaaagacCCTATAATTAGGGACGGAGGTAGTaataaaattgttaaaaaataattgcacaaatatcatttac
>NC_053042.1|+|29645320-29645717|340-358
gcgtggattgtgggattgaaaataagaaagatggagatgggatggaaatatttcatatatatgataatagtgagaccaatggtaaacttcgagaagtggcgtataacttgtccgatcacaatgcaaattgctcatgcaaagtgtttcaggctgaaggaataccttgtagacacatactttgtgttttaaagggaaaaaaattcaatgaaataccaagtaagcacattgtgaataggtggactaagtttgcaaatagaacacctatttttgacatagctgacaatgttttggaggaagatagcaaactaatttctgatgtgtggagtcacttacatagctGTGTGGAGAAGGCTGGCAAagataagggaaaattgcttctgttgttaaatggggctgtt
>NC_053042.1|+|2971046-2971190|93-114
tattttatctactattgtttctctatttcttttttatgtttattgatgtgtaataaattatttaacggtggttcttttatttttggtttaatTGTGTCATTGGTCCCTGCACTTtcatcagattttggcattggtccctgcactt
>NC_053042.1|-|2971145-2971363|26-46
aacggagtgccacgtggcccaatcaTTTCACGCCACGTGGCACCAAtatcaatatttttacaaagtgcagggaccaatgccaatagttttgtgtttttttttaaacagaaagttaatagagggaccaataccaatatttttacaaagtgcagggaccaattccaaacaaaaaaaagtgcagggaccaatgccaaaatctgatgaaagtgcagggaccaa
>NC_053042.1|-|2971243-2971529|31-52
tggttcttttatttttggtttaattgtgtcATTGGTCCCTGCACTTTCATCAgattttggcattggtccctgcacttttttttgtttggcattggtccctgcactttgtaaaaatattggtattggtcccttcgttaactttctgttaaaaaaaaaacacaaaaccaacggagtgccacgtggcccaatcatttcacgccacgtggcaccaatatcaatatttttacaaagtgcagggaccaatgccaatagttttgtgtttttttttaaacagaaagttaatagag
>NC_053042.1|+|2982396-2982540|84-105
actattgtttctctatttctttttttatgtttattgatgtgtaataaattatttaacggtggttcttttatttttggtttaatTGTGTCATTGGTCCCTGCACTTtcatcagattttggcattggtccctgcacttttttttgtt
>NC_053042.1|+|2982616-2982779|31-51
aaaccaacggagtgccacgtggcccaatcaTTTCACGCCACGTGGCACCAAtatcaatatttttacaaagtgcagggaccaatgccaatagttttgtgtttttttttaaacagaaagttaatagagggaccaataccaatatttttacaaagtgcagggaccaa
>NC_053042.1|-|29957643-29957799|104-127
gttttgaagagcgtaatgttatgacggcgaccccggtgccgccgcgagccgccttgcaccagctgcattctgtgccgccaacggttctacctttgcgttcggtCATGATGGATGGTTTGGATGGTTGgaagggagcttgatgatgaagtatttatat
>NC_053042.1|+|30155544-30155667|33-53
ccccacacttaaataaaaaaaagactaaaataTGGTTTTGGTCCTTGCAAATAtgtctcgttttggttttagtccctgtaaaaaaaaacctaaaccctaaactcaacctgcccttataaaactg
>NC_053042.1|-|30174325-30174724|41-61
gtgttgtcttgtacacgtgtcaacaaagcagccacatgtaCAAGGACTAAATTGATGGAAAtggtaaaaattcgaaacttaacttttcaatataatttttcctgtgtttccaattatacccctctaaaatatggatcgatttgagacttactgacataatttgaggactaatttgatggattttgttataatttaagggttgatatgattgattttatttgcagataatgagtacaaggaaatatggcatgagaggaccggtgattttcaaatgacatgcataaacaaacaccactgaagggtcctgctccacaaaatccaactgctcctggagttattagagtttcaaatccaaaatccgcttctactcaaagccaatacatggagtttatccaactcc
>NC_053042.1|+|30300548-30300760|26-49
gggacaaatatttttttttaagtgaCATACAATTTGGGACGGAGGGAGTattagttaattatgcagttatagttagtttttcttttttaagaaaatgtgtttatagcatttcattaatgataataatttcaatacaatgtgggataacgtaataaatgttaggactagctaaagaagtggcttcccttgctaacgcatgaaccgccgcaatcg
>NC_053042.1|+|30409748-30409890|93-113
atcacaaaagtggtgtgggactattttcaaaaacaaaaaattgtgcagggaccaaaaacaaaattttctttttacagggactaaaaccaaaaCGAGGCATATTTGCATGGACTaaaaccatattttagccttgttattagtta
>NC_053042.1|-|304480-304614|24-45
ctcagttctcatggctatgcaatCACCTTCCTCTTCCTCTTCAATctcatatggatttgcctaccaggtcttcctcaacttcagaggcggtgacactcgtgagggttttattggccatctctacaaggctcttac
>NC_053042.1|-|30518217-30518618|41-64
tatatttcttaatacgtgttaaatgttcaaaacgtcatacAATTTGGGACGGAGGGAGTAATTGtatagtgttttgacaattagtagatataagcattgtcacaattattaatctgatttaaaaacttgtgaaaaaattggggatttaattgtatgagttgtaaaaaaaaaaaaaaaaggtcgtgatggcatacatttaatctgatggtgattatttaatcctttcacctcttacaatacgacactcatctaacacaattccattaagatgtaaaaagatagataaaacattgggttcttaatccctcgaaatacaagttttattaagatcaaaatgtattacatcaatgattaatattccaaggaaaacattcagaacccccatgatatagaacccgacat
>NC_053042.1|+|30543049-30543169|32-55
ctcctctcccttttccttgccacatgtcaggATTTTGTGTGGATGTAAGAGATGTattgccgcatgggggtgtacatgtatcaccactctttattcaatggagctagaatgttaagaatat
>NC_053042.1|-|30591864-30592269|347-368
aatttttgttaggctggtttaaatgaaggtattgaagtgtcaaggaatggacctcattcttttgacatttgaatacctttatttaatcccagcctaacaagaatttaatcttttgaatgaaacattgtgaatgccggtcgtatattggagtcctgctgcttggcaagtttgaatttaccccattcaaaggtaatacaattgttgtagttggaaggaattcagcattcgatgagcattcgatgagcattttgaatgatggtatttaagtgtcaaggaatgcacctcattcttttgacacttgaataccatcatttaaaatgctcatcgcatgctggagtcctgctgtTTAGCAAGTTTGAATTTACCCCattcagaggtaagataattggtgtagttggaaggtaca
>NC_053042.1|-|3059653-3059807|39-59
gttgtcatgtacacgtgtcaacaaggcagccacgtgtaCAAGGACTAAATTGATGGAAAtggtaaaaatttgagatttaacttttcagtgtaatttttcctgtgttttcaattataactctctattatctgtgttgttctggatcgatttgagac
>NC_053042.1|-|30670655-30670797|31-51
acacatcataaattcagttcaataacttaaTCATAATTCAAAAAGTCAATAcgtaaaggaatagaagcatgcaatcagagaccccatcccgttacgtatcagagcaacctaagactcggtgaggaaaggccacacacgacagc
>NC_053042.1|+|30682174-30682281|28-47
ttattttctatttaagaattttgaattTGCAATGTAGCATGCCCGTTtggtgaaatactctgatgtttatatgctattttattgcttttgggtaacggggtgttacaa
>NC_053042.1|-|30712964-30713082|34-55
cattggttgagaaatacgaataatttattcaaaTATTATTCGGTAGTTAACTGCCgaattatgaaaccggctgcagttaactaccgaggaaaattttggcagttaactgccgaggaaac
>NC_053042.1|+|30777254-30777512|196-219
ttacaataccaataaaaaattaatgttacttttcctattatatccttaactatttattactctctcttctttcaattccttcatttatctttctcatatcatttattgaggataattttgtaaaacaactcataatatctatttcccacacaatattaattacatttcttaatatgtgtgaaatgtccaaaacgtCATACAATTTGGGACGGAGGGAGTatttagtacatttaatcccttaaccggtatcccggggcac
>NC_053042.1|-|30821621-30821724|57-77
ggcagtttgctaccgaagtttttaggcaaccggcggcagttaactgccgaggaaaaCCTCGGTAGTTAACTGCCAAGgaaatctgaacttaaacaatttcggta
>NC_053042.1|+|30830781-30830899|65-86
ctgtttgtttccacttcccgccataacaacttcatcttcattcaatcatgaactatgtcatcatGTTCTTCTTCTTCCTCTTCCTAagcatctacattgtaccatgtctaacacataat
>NC_053042.1|+|30895537-30895778|197-217
attaatcatttgacttttggtcctaattagatttttttgctgagctgggctgtcattagcgacgtggtgcccatgtggcaagtgatgattgggcgaggtggtttgtttaaataggtctttcatccctgcaaatataggtcatttgaattttcgtctctgaagttactaatcagatgtaattaggaccaaaagtcaaATGATTAATATTTGCAAGAGCagattggaagaattagtaacttcag
>NC_053042.1|+|31092726-31092974|26-44
acatcatttgaacgaaagatgtcaaGCTTGGAGAAGGCTGCATCagaattggagcactgcaagagaactagaacatcccttgaagaaaggcttatgcagttggaaaatgacttgaatgcaagagacgcaagatgtgcccaggaaaaatctaagcttcaggaaaaagctcaggcccttgaagaagaattgaaactgattaaggaacaaaagcgaaatcaagtttcaaagctaaacaggaaacctgttaat
>NC_053042.1|-|31187243-31187373|23-46
tattctagcaaatgcctataggATTTGCTAGAACACACCCACTTGCtttttctaaaaggtgtgttatagtaacatacaccttaaggtgtatttattaactttttagttataacttgctaaaacactcccac
>NC_053042.1|-|31413517-31413721|124-147
atatttattgttgattgaagaaaaagatgcaaaataaataagggtatgttagtaaaaaaataattaatgtacttggaaataccaaagggatcttataaaaaggacaaattattttttcaaaagGGTATTATAATTAAGGACGGAGGTagtagtttttacttagatgcaagttaaggggaatgcattgctttaattgttttcctct
>NC_053042.1|-|31420221-31420357|80-100
tggcaggtttgaatttatctcattcaaaggtaagacaattgttggagttggagcaacaattgttttactctggatggggCAATTCAAACTTGTTAATCGGtaggactccaacatttgataagcatcttgaacgctga
>NC_053042.1|-|31420492-31420659|110-129
gcctgaagatcgtcattagttagggtaaggtgcattccaactacaacaattgtcttaccttttaatgagataaattcaaacctgccaaacaacagaactcaagcattccGCTCGGCATTCATGTTTTTCctttgaaaagattaaattcttgctaggctggtttagatg
>NC_053042.1|-|31420524-31420666|93-114
tgattccgcctgaagatcgtcattagttagggtaaggtgcattccaactacaacaattgtcttaccttttaatgagataaattcaaacctgcCAAACAACAGAACTCAAGCATTccgctcggcattcatgtttttcctttgaa
>NC_053042.1|+|31614981-31615378|339-358
cccttctgcttgaaaatgttgcccttcctatgggtaacttgcaggtgatcctgagtagtaggtggtggctcattgtcgtgtctagggctctgatacgtgggatgggaacattcatattattttattgttgttttcctcctatgtatcaatttttggaacttgttgatgtggccctttcattggctaacttattgttgtttaggcttaatgccaagatgttgttggagattaaaacattgtggttattattgaaatgcaaactttccgctgcataaatattgaagttatgaatgatgttgacttaaatagttttattttctatttaagaattttgaattTGCAATGTAGCATGCCCGTAtgtggaattactctgatgtttatatgttattttattgctt
>NC_053042.1|-|31835716-31835833|68-90
gatattccggtcactttaatttcatcatatatttttgtaggtattttgtcgttatatgctattaattTGGATGCTGTGAGTTTGTTCGATtcatcctttacatttttagcggtgttga
>NC_053042.1|+|31873705-31874014|247-270
gaactactcccgtcgttttgaaaaaaaaattgtcccaaattatatgtcgctttacaataccaatgaaacattaatgttacttttcctattatatcattaactatttattactctctcttctttcaattctttaatttatctttctcataccatttattaaggacaattttgtaaaacaactcataatatctctttcccacactaaattaataatatttcttaataagtgtgaaatgcccaaaacatCGTACAATTTGGGACGGAGGGAGTaaaatgaaaacaagtaaatttgacaatttaaatatgaaaa
>NC_053042.1|+|3196452-3196613|101-122
gtattattggacctcagtttttaaacagcttctcattcgctcattccttagcatcaaaataatcaaaccttttgtttggctaaccaaggtttattactagGGAACTTCTATGGTACACTCACaattttgagtgtatcggtactcttgtttcacaaaatatat
>NC_053042.1|-|32047258-32047395|26-46
ttgagattaatactcaatatgtgacATTACATGACTTGATAGAGGAtacgggtaaagaaatcgtccggaaagaatcacgtaaagagcctggagaacgcaacaggttatggtgtcacaatgatatagttcatgttctac
>NC_053042.1|-|3209712-3210028|256-279
ccgtcccaaattgtatgacgttttgggcatttcacacatattaagaaatgcaattaatattgtgtggaaaatagatattatgagttgttttacaaaattgtccttaataaataatatgggaaagataaatgaaagaattgaaagagggagtaataattaattaaggttataattggaaaagtaacattaatgttgcatgggtattgtaaagcgacatataatttgggacaaattttttctcctaaagcgacatacAATTTGGGACGGAGGGAGTATATTtttatctctccaatccaaagtacatgtacatctcaaac
>NC_053042.1|-|3209767-3209937|109-132
acaaaattgtccttaataaataatatgggaaagataaatgaaagaattgaaagagggagtaataattaattaaggttataattggaaaagtaacattaatgttgcatgGGTATTGTAAAGCGACATATAATTtgggacaaattttttctcctaaagcgacatacaatttgg
>NC_053042.1|+|3209967-3210202|46-69
caatattaattgcatttcttaatatgtgtgaaatgcccaaaacgtCATACAATTTGGGACGGAGGGAGTacctaaaataagtttttgtgtgctcatgttctccactctaaagtggatcaattcaaagttgatcggtcttggcatgtgttaaatactgtattactcttatttatcatgagatttatatatcaaactaaaagtgatttctgattaatgaggatgtagttttctttaag
>NC_053042.1|+|32151046-32151447|339-362
atggtcttctaggtgagtgaatcctaaaagaaactttgctcttatttttaacaagacagtgatctcttcatgtgtggatttctcatgtcaaacaacatatttagattccttagtttaaccatgtctttctcactcatgtgacataacctcttatgccacaaatcaacttctcagttgattcaacgacatgtttatctttattaatttttgcatgtgacaatagaggttagaacatttcatacctctagcaacactactagaaaaagcaaaattagcgagggaaattagtgacggaaaaaatgaaattcctcacaaattccttggtcgcaaaatttagtGATGGAATTAGAGAGGGATTTTACgttttccctcactaatttttgtttttttagtagtgcaacg
>NC_053042.1|-|32291416-32291560|84-105
gtgtatagtgttagttttttccatcgtttactatagattataatactacgatgcttggtccactcaactatacataggagacaGTTTGATATTGCTAATAGGGAGgcaatggatgaatctgctgagtggaggctaaagtatgata
>NC_053042.1|-|32320991-32321226|173-196
tttattttgatttcccgactttgtgcggtgtgttttttatttcctgtcttaatgcggtatttatttgattcatgttgaaatattagctttgagcaagtgcagatccaatcaatgacttttgcattgtcaacattgcagatctgaagacctaagtatttcggagacttgaataTAGTCATATTTGTAAGCATATGTActttgccgttttatgctattaacatggatgatgtgagttt
>NC_053042.1|+|3233435-3233571|28-48
gtgtatgtcttcaaattgtaaagttggAAAGCAGAGAAATCGTGACACaatttggcaagcgtgtcacgattttggtaatgtcgagagttgttttcagggcgtccaatcgtgacacaattttgggaaaacgtgacacg
>NC_053042.1|+|32340719-32340875|106-127
atgtgattctctatgtgaaatacagtaatatcggcaatcaataaattattcatataatttattttaggcttaaatgtgtgtttagtccctgcactttcgtccagtTTTGGTATTGGTCCCTACGCTTttttttgtttggcattggtccctgcacttt
>NC_053042.1|-|32408443-32408711|41-61
aaaaaacacaaaaccaacggagtgccacgtgaaccaatcaTTTCACGCCACGTGGCACCAAtatcaatatttttacaaagtgcagggaccaataccaatatttttacaaagtgcagggaccaataccaatagttttgtgttttttttttaacagaaagttaatagagggaccaataccaatatttttacaaagtgcagggaccaattccaaacaaaaaaaagtgtagggaccaatgccaaaatctgatgaaagtgcaaggactaaagac
>NC_053042.1|-|32408566-32408872|41-62
gtgttttactgcgatgttatattttaggtttaaatgtgtcATTGGTCCCTGCACTTTCATCAgatattggcattggtccctgcacttttttttgtttggcattggtccttgcactttgtaaaaatattgatattggtccctcattaactttctgttaaaaaaaaaaacacaaaaccaacggagtgccacgtgaaccaatcatttcacgccacgtggcaccaatatcaatatttttacaaagtgcagggaccaataccaatatttttacaaagtgcagggaccaataccaatagttttgtgttttttt
>NC_053042.1|+|3242245-3242529|31-51
gttgtgtatgtcttcaaattgtaaagttggAAAGCAGAGAAATCGTGACACaatttggcaagcgtgtcacgattttggtaatgtcgagagttgttttcagggcgtccaatcgtgacacaattttgggaaaacgtgacacgattttcgacttgctgggcaagttttttaggataaggttggtcgttaccttgggtcgtacgcatcaatcgtgacacaatttggacgctgaagattgctatataagtgttctttgaagattttgaaggagagcatgaagagagagaa
>NC_053042.1|+|32438847-32439024|128-148
aagaactacttggtcctgaagtaccatatcttagtgcaataggagcattaatgtaccttgctaattatacgcgtccagatatatcattttctgttaacctattatcaagatacagttcttcacctacACAAAGACATTGGAATGGGGTcaagcatgtacttcgttatcttcgaggtac
>NC_053042.1|+|32573625-32573771|36-59
tgcatttcttaatatatgtgaaatgcctaaaacgtCGTACAATTTGGGACGGAGGGAGTagttattaccaagcacaatgatgatgaacaatacatttgagaaccatatgggagagaggaaatgaaggaagaagttaggtgtttaaaa
>NC_053042.1|-|32590572-32590760|136-156
gtcattatgatttggaatgaattcttctaccattgttacatggctttctttgccatcccttcgtcctgtcttcatttcaaattttggacctcccaactatacaaatgcaacagcataaaaatcttttaattttaaGTCTCAATTTTTATGTGGGATttctaatgtgcgactcttaacataccatggcaa
>NC_053042.1|+|3259764-3259894|26-46
gtatgtcttcaaattgtaaagttggAAAGCAGAGAAATCGTGACACaatttggcaagcgtgtcacgattttggtaatgtcgagagttgttgttttcagggcgtccaatcgtgacacaattttgggaaaacg
>NC_053042.1|-|32605127-32605273|31-54
ggagacatgagtattcgagagacataaataTAGTCATATTTGTAGGCATAGGTActtttccgttttatgctattaacatggatgttgtgagtttgttcgcagattcatcctttttgtttttagcgaatttggatttgtattgtatcg
>NC_053042.1|+|3268528-3268658|71-91
caatatgaaccgaaataaagataagacaaaaatgtgttttgttgtgtatgtcttcaaattgtaaagttggAAAGCAGAGAAATCGTGACACaatttggcaagcgtgtcacgattttggtaatgtcgagagt
>NC_053042.1|-|32766168-32766376|150-170
ctttcatcagattttggcattggtctatgcactttttttttgtttggcattggtccctgcactttgtaaaaatattggtattggtccctatgataactttctgttaaaaaaaaaaaacaaaaccaacagagtgccacgtggcccaatcaTTTCACGCCACGTGGCACCAAtatcaatatttttacaaagtgcagggaccaataccaata
>NC_053042.1|+|3277382-3277570|34-54
tttgttgtgtatgtcttcaaattgtaaagttggAAAGCAGAGAAATCGTGACACaatttggcaagcgtgtcacgattttggtaatgtcgagagttgttttcagggcgtccaatcgtgacacaattttgggaaaacgtgacacgattttcgacttgctgggcaagttttttaggataaggttggtcgtta
>NC_053042.1|+|33377904-33378144|197-216
ttttgggagtacagcatgttccagtggatcgatacgcgggtgacgttgctgagatcaactgaagatatcatcaacaacttgattttgccagaagatcgtcattagttagggtaaggtgcattccaactgcaacaattttcttacctttgaatgaaataaattcaaacctgccaaacaacatgactcaagcatttcgCTCGGCATTCATGTTTTTCCattgaaaagattaaattcttgtcag
>NC_053042.1|-|33378214-33378341|79-98
caactacaacaattgttttacctttgaatgagataaattcaaacctgccaaataacaggactcaagcatttcgctcgaCATTCATGTTTTCCTTTGAAaagaataaatttttgttaggcttgctttag
>NC_053042.1|+|33378287-33378441|97-117
ttatttggcaggtttgaatttatctcattcaaaggtaaaacaattgttgtagttggaatgcacattccaactgcaacaattgtcttactctggatgGGGCAATTCAAACTTGTTAATcggcaggactccaacattcgataagcgtcttgaacgct
>NC_053042.1|-|33412189-33412333|30-51
ctacttgtaaaacatgttgctacaaacaaCTGCTCTTCCTCTTCTTCTTCTtcttgttgatcttcagcttgagcctcattactttgttgaaaattgcttctgcaaattctctcgtgatacccaagtttgttgtacttgtcacact
>NC_053042.1|-|33481611-33481785|40-61
atggtaatagctactaatttttttaggtttaaatgtgtcATTGGTCCCTGCACTTTTTTTTgtttggcattggtccctgcactttgtaaaaatattggtattggtccctctgttaactttctgttaaaaaaaaaaacacaaaaccaacggagtgccacgtggcccaatcatttca
>NC_053042.1|+|33516869-33517057|132-152
atattgagactaaagagataaatgtcaaaacatctctacaagacatcgaaaagaataattaacaaacaccaaaatactaaccatcagacaagatttcttgacaaattgcagatacattatccggaatagcaTTGGCCGAATCAATATCAGCTtcagatccttctccgatgcattctagagcatagcttt
>NC_053042.1|-|33535936-33536047|64-84
aacacaattgttgtggttggaatgcacattccaactgcaacaattgtcttaccctggatgggaAAATTCAAACTTGTTAATCGGcaggactccagtattcgataagcctctt
>NC_053042.1|-|33536241-33536352|63-84
ggtgcattccaactacaacaattgtcttcctttgaatgaggtaattcaaacctgtcaaacaaCAGGACTCGAGCATTTCGCGAGcacctcatgtttctcctttgaaaatatt
>NC_053042.1|-|33537093-33537242|35-55
ttgaaaatctggctgcagttaactgccgaggaaaCCTCGGTAGTTAACTGCCGAGgatcttatgctctacaaaatctgagagaatctcctctcatccattattcatcttatcttccaaataatttcttcaaatttctctcaaaatctctc
>NC_053042.1|+|33537253-33537462|26-46
gttaactgctgaagaaaactgtcgaAGAAAACCTCGGTAGTTAACTgccgaggaaaactgaacatccaaaacttcacaaaattctcaatttctctccaatcttcgccaaatcttctttcacgaattgcaagcaaatcaacagcacacttatattatatagtagtgttcaggtttgactagacaactaaaactttgtcattagtaataaaa
>NC_053042.1|-|33542653-33542785|26-46
ggcggcagttaattgccgaggaaaaCCTCGGTAGTTAACTGCCGAGgaaatctgaacataaccagaacgcagaaccagaacctcccatttccaaaaaaccttcaaaattctcaatttctctccaatcttcacc
>NC_053042.1|+|33592666-33592878|40-63
taattacatttcttaatatatgtgaaatgctcaaaacgtCATACAATTTGGGACGGAGGGAGTagtaccttaatttgtttgagtctaattgctaagtgcagaattgtatttccctctttgtttttagcaaacaggaacttttggtctcctctaactgattgcaataactccttcaaggcctccaaatggccataccaaacgcacatgtgcaaa
>NC_053042.1|-|33629656-33629960|182-202
taccatcatctaaagcaagcctaacaaaaatttattcttttcaaacgaaaacatgaatggcgggtgaaatgcttgagtcatgttgtttagcaagtttgaattgaccccattcaaaggtaagacaattgttgtagttggaatgcacattccaactccaacaattatcttactctggatggggCAATTCAAACTTGTTAATCGGcaggacttcaacattcaataagcgtcttgaacgttggtattcaagtgtcaaggaatgcacctcattcttttgagatacatagttaggtccacccgagggtgaa
>NC_053042.1|-|33629835-33630088|23-42
acggtcaggactcaagcatttcGCTCGGCATTCATGTTTTTCctttgaaaagattaaattcttgttagactggtttagatgaatgtattaagtgtcaaggaatgaacttcattccgttggcaattaaataccatcatctaaagcaagcctaacaaaaatttattcttttcaaacgaaaacatgaatggcgggtgaaatgcttgagtcatgttgtttagcaagtttgaattgaccccattcaaaggtaagacaat
>NC_053042.1|+|33629855-33630111|214-234
ggtcaattcaaacttgctaaacaacatgactcaagcatttcacccgccattcatgttttcgtttgaaaagaataaatttttgttaggcttgctttagatgatggtatttaattgccaacggaatgaagttcattccttgacacttaatacattcatctaaaccagtctaacaagaatttaatcttttcaaaggaaaaacatgaatgccgagcgAAATGCTTGAGTCCTGACCGTttggcaagtttgaattaccccat
>NC_053042.1|+|33632448-33632597|35-55
aaacataggcgaggaagaagagggagaggatggcAGACAGAAGAGAGAGAGAGATctggaaggagaggttgatatggtgtggtgatggtggtggtcggtgggcgtggcggcgtcggctagggagggtggatggtttgagaaaatagagtg
>NC_053042.1|-|33643922-33644074|33-54
gcattggttcctacactttttttttgtttgcaATTGGTCCCTGCACTTTGTAAAaatattaatattggtcctctgttaactttttgataaaaaaaaaacatgtacatgaacatcgcctatatagtttttgctattgctcgtccgttaaggatt
>NC_053042.1|-|33684309-33684430|31-51
actgcaacaattgtcttactctggatggggCAATTCAAACTTGTTAATCGGcgggactccaacatatgataagcgtcttcaacgctggtattcaagtgtcaaggaatgcacctcattctttt
>NC_053042.1|-|33819437-33819547|29-49
gagattaacagaaacaggttcagtgataGCAGCTTTCTTGAACTTCTCAtttctagattcttgtgtgagaagctgagattcaagttcatctaaagaaacaacctcagattt
>NC_053042.1|-|33819458-33819588|71-91
ttaggaccatgagattgggattctgaatttgcagtttcagtgagattaacagaaacaggttcagtgatagCAGCTTTCTTGAACTTCTCATttctagattcttgtgtgagaagctgagattcaagttcatc
>NC_053042.1|-|34025771-34025925|100-123
taccatttattaaggacaatattgtaaaacaactcataatatatttttctcatacaaagttaactacattccttaatacgtgtgaaatgatcaaagcgtCGTATAATTTGGGACGGAGGTAATatataaaagcttgcatggactttagttttact
>NC_053042.1|+|34064678-34064803|76-96
attgctgtggtttctatagtaacggaaagtctcgatataagttcccgaatttggccgattccggtggctgattcaGCAGGTACTTCGTCGATTACAagaatcatggtgctgtgttcggagtagaag
>NC_053042.1|+|34091660-34091783|33-53
cccgaatttggccgattccggtggctgattcaGCAGGTACTTCGTCGATTACAagaatcatggtgctgtgttcggagtagaagtcatgcattttgttagcatcatcactgcaaagaagtccata
>NC_053042.1|+|34221518-34221660|31-51
atccattagtgaggtgccacatgtattattTAGGGGGCCACGTGGCACACTaatggactgggggtccaaaaatgctaaataatcaaaacatagagtgctgttttgtatttaaattagttatgggaccataaccgtaacttttg
>NC_053042.1|-|34221786-34221946|94-116
aggataaaattgtaaaaacaatagtgattacaaacaactttaatacaaatatccgctttcttaattcccgtgattttagcaaaagagtcttatAATTAGGGACGGAGGGAGTATTAttttattggcaggagagtaacctttaacatatctttaaaaaaaaa
>NC_053042.1|+|34222067-34222337|41-63
gggtcttataaaaagggacaaaaaaaattctcaaaagggtCTTATAATTAGGGACGGAGGGAGtgctaattttatggtgacaactaaggtactcatggaagaatggtggataatttacctcaaccaatacacattaaccacataagcacatattcatgaactatcttgactccaccaataaattgctcatattcactggttggtgggtaaattacccaccatttttcaaaggtaatttagaaaacacctaattttattactttcagaagag
>NC_053042.1|-|34231428-34231699|41-64
ggacgtaatttatggagattctgttgacttgatgaaaggaGAGACCAAAAGTGGAAGAATATGAaattacagggacaaaatctaaatctttttttttacaggactaaaatcgaagttcgctaatattacagggacgaaaagaggtatttacccttatttttttttataaaaactacatagtttctataaaatcaaatatctcgataattttaccaaactaacatctgtccaacataaacgtatttgaaggttcatatcacttgttaccagtc
>NC_053042.1|+|34241412-34241679|208-228
ttatttatatttgtatttatttaatgaataatatcgtatcaaataaaaattgcgatagcgtgaattcgaataaaaattgcaacaacgtgaattcagataaaaaatctaattaaagtttcgttacattacataaacgacatctatgtcaacaattacattacattacatgcatcttccaactacaacaattgtcttgcccctgaatggGGCAAATTCAAACTTGTTAAGcagcatgactccaacatacgatcaacatcttgaatgatgg
>NC_053042.1|-|34241628-34241816|34-54
gttggaatgcacatttcaagtacagcaattgggCAATTCAAACTTGTTAATCGGcaggagtccaacattcgataagcatcttgaatgctggtattcaagtgtcaaggaatgcacctcgttcttttgacacttgaataccatcattcaagatgttgatcgtatgttggagtcatgctgcttaacaagttt
>NC_053042.1|+|34241810-34241935|77-96
ttccaactacaacaattgtcttacctgtgaatggggtaaattcaaacctgccaaacaacatgactcaagcatttcaCCCATCATTCATGTTTTCCTttgaaaagaataaattattgttaggcttgc
>NC_053042.1|-|34242005-34242163|109-128
cagaagatcgtcattagttagggtaaggtgcattccaactacaacaattatcttacctccgaaatggggtaattcaaacttgccaaatggccaggactcaagcatttcACTCGGCATTCATGTTTTTCctttgaaaagattaaattattgttagactgg
>NC_053042.1|-|34242013-34242383|310-331
gctgaattcaaccaaggagtcaaccccatagacataaggagggtggaacacgttcggtataaacgtccaacactcgacggggggagggtatcattcacttgggtggaattaaagaacgacgaaaacgtgacgagcatgttttgggagcacaggacgtttcagtggatcgatatgcgggtgacgagatcaactgaatatatcatcaacagcttgattccgccagaagatcgtcattagttagggtaaggtgcattccaactacaacaattatcttacctccgaaatggggtaattcaaacttgccaaatgGCCAGGACTCAAGCATTTCACTcggcattcatgtttttcctttgaaaagattaaattattgt
>NC_053042.1|+|34242018-34242205|40-60
aatttaatcttttcaaaggaaaaacatgaatgccgagtgAAATGCTTGAGTCCTGGCCATttggcaagtttgaattaccccatttcggaggtaagataattgttgtagttggaatgcaccttaccctaactaatgacgatcttctggcggaatcaagctgttgatgatatattcagttgatctcgtca
>NC_053042.1|+|34536904-34537302|41-61
attgttcaaataacactttttaaaaaataggttaaattgcATTTTTGGTCCCTTAACTATTtagatattatcactttgatcccttaattaaaattcgatttattttagtcccttaacttctctctgttacataatttggtcatttctattagttttaattaaaaaacgttaggttttcttcatcttcttctcctctttttcatcttcatatcatctccatcaacattcaacaacaagaatcccaaaaaaaatccggaagaaaatgaagaaaacctaacgtttttgaattaaaactaacgaaaatgaccaaaatgtgtaacaaagaaaagataagggaccaaaaataaatcgaattttaatttagggaccaaagcgatacaacctaaatagttaagggat
>NC_053042.1|-|34537047-34537322|41-62
taagctaaattgtatttttgatcccttaactatttaggttGTATCGCTTTGGTCCCTAAATTaaaattcgatttatttttggtcccttatcttttctttgttacacattttggtcattttcgttagttttaattcaaaaacgttaggttttcttcattttcttccggattttttttgggattcttgttgttgaatgttgatggagatgatatgaagatgaaaaagaggagaagaagatgaagaaaacctaacgttttttaattaaaactaatagaa
>NC_053042.1|+|34605244-34605397|93-115
tattgaggacagttttgtaaaacaactcataatatctctttcccacacaatattaattacatttcttaatatgtgtgaaatgcccaaaacctCATACAATTTGAGACGGAAGAAGtattatgtttaggatgagcgattttttttttatgggata
>NC_053042.1|-|34705645-34705774|31-54
ggatgagtcttttggttacgcgaagagatgGAGACTTTGTGTAGAATTAGGTTTggagacttattcttgtaacccattgatatctcttttgtaaagttactcatcattatagtggaatggatgactgctc
>NC_053042.1|+|34794276-34794411|89-111
caacgttgcagattcggaggcaatggatattccgatcactttaatttcatcatatatttttgtagacattatgttgttatatactattAACTATGATGTTGTGAGTTTGTTcgcagattcattctttacgttttta
>NC_053042.1|-|34936940-34937140|151-171
ggcctatgaagcactgatcctccttggattaggcgtgtcccgatgtcagacacgtgtcgtgtccgacacttgtaattacactgaattatgtgattttctcaaattattagctgtgtaggcgcgtcagtgcccgtgtcgtgcccggtgtctGTGTCCGTGCTTCATAGGTGGgggctatcctaacgttacaagttggttttg
>NC_053042.1|-|35009653-35009818|98-121
catctctcttaaaggataaaattgtaaaaacaatagtaattacaaacacatttaatacaaatatccactatcttaactcccattattttttcaaaagGACTTTATAATTAAGGACGGAGGCacatatccaattgtagaccatatagacaagattatacacctccca
>NC_053042.1|-|35053299-35053475|116-138
acaacattacaacctttaaaacatttagttacattatctggaggcatgggtgttccggtcactttaattttattatgtatttttgtaggcattatgtcgttatattctattaactTGGATGCTGTGAGTTTGTTCACAtattcatcctttacatttttagcgatgttgaatgatgta
>NC_053042.1|+|35361209-35361399|141-161
agagaaaggtacgaaattgtaatcaccgcgatgttcggatactagataggattgtgagtgtcgtgcagatcgattaagatgcattttaacgaaattagaatcagagataagagtgttccatgatttactcacacatttcaTCTTCATCAAAGTTTTCACCGtaagccaggaaaggatttcggcaatgatat
>NC_053042.1|-|35371790-35372021|34-53
tgacaacaaaagcaaagaaatcattctttggcaGTTTTGTTGATCAAGGACTTgtggatgtgaggaatgacaccaccaccagctattgttcccttgataagggtatcaagctcctcatctcccctgatggcaagctgcaaatgccttggtgtgatcctcttcaccttcaaatctttgctagcatttccagccagctcaagaacttcagcagtcagatactccagaatggatg
>NC_053042.1|+|35488483-35488797|256-277
ttactataataaccttattcatttaatcactaacttcatacatttctcactccgtgataaataagtaaggataatattggtaaaataatatttaatgttgcattgaacttcgaaagtgacagttaaatatgaacaaaaaatttctccaaaagagacacttaaaaaggaacggagggagtatgatgtttatttatgctttcaaaaatgatatatatatatatatatatatatatatatatatatatatatatatatGGAACTTCTATGGTACACTCACaattttgagtgtaccggtactcttgtttcacaaaatat
>NC_053042.1|+|35500365-35500491|28-48
caaggaacacagaatcaagataattttGTGTTTTGAGAAAATGGGCATgtaattgttggccttgaggaagagctttgtgtgaagcgcatagttcaagagcttgagaataagcttgttgaagtggaaa
>NC_053042.1|-|35553611-35553873|214-237
ataagactcatttgctatttccaactatattaattatttctttacatacatgcccctatttattctacatctttttcttcaattagccataaatagcatatatggaaaacataaattaactctcttttaaggataaaattgtaaaaacaatagtgattataaacaactttaatacaaatattcactttcttaattcccgtaattttagcaaaaAAGTCTTATAATTAGGGACCGAGGtagtataagcaaaatttcacttttta
>NC_053042.1|+|35704957-35705126|117-140
ttcatttatctttcccatattatttattaaggacaattttgtaaaacaactcataatatctcttttccacacaatattaattgcatttcttaatatgtgtgaaatgcccaaaacgtCATACAATTTGGGACGGAGGGAGTactatttacctctcaactaatttatttatt
>NC_053042.1|+|35727250-35727516|224-246
aaaaatgtgtcctaaattatatgtcgctttacaataccaatgaaatattaatgttacttttcctattatatccttaagtattaattactccttcttctttcaattatttcatttatcttttccataccatttattaaggataattttgtaaaacaactcataatttctcttccccacacaatattaattacaatttttaatacctgtgaaatggccaaaacgtCATTCAATTTGGAACGGAGGGAGtatctcttttttgggatacat
>NC_053042.1|+|35836695-35836960|205-227
atgtgttgttagccattttgtgcggcgtttgatttcgcgtcttgtcgcagtgttcgtttagttcctgttgaaagatcgacatcagtcaattacaagttcaatcaatgatttgagcatcaacgttgcagatccagaagcatgaaaatttcagtgacttagggttttatcatattatttgtagacattttgtcgttgtatgctattAACTTGGATGTTGCGAGTTTGTTcgcagattcatcctttacgtttttagcgaagtttgtata
>NC_053042.1|+|35852076-35852204|80-100
cacgagtaaaataccaaaatacccttcggcagtttgctaccgaggtttttaggaaaccggcggcagttaacgccgccgaGGAAAACCTCGGTAGTTAACTgccgaggaaatttgattatgcagacagca
>NC_053042.1|+|35916199-35916373|40-61
tttcatcagattttagcattggtccttacactttttttgTTTGAAATTGGTCCCTGCACTTtgtaaaaatattgatattagtccctctattaactttctgttaaaaaaaacacaaaactattggtattggtccctgcactttgtaaaaatattgatattggtgtcatgtggcatg
>NC_053042.1|+|35922159-35922282|72-92
ctgggacatgagcttaagattgatggaacatttctcccacaaactggggaagatttttggccactcccagaAGAATTCTCAGTTTGTTGCAActgcgaagtgttcactgacgaatcaactttcc
>NC_053042.1|-|35946349-35946475|74-94
tggtccctgcaaatatgtcttgtttttagtccctgtatttttttttttgtttttggtccctacaaatatgtctCGCGTTGGTTTTGGTCCTTGGccccacttttgtgatgatttgtacacgtgacac
>NC_053042.1|-|35957343-35957672|41-64
aaatgaaattcctcacaaatttcttggtcgcaaaatttagTGTCGGAATTAGAGAGAGATTTTAcgttttccctcactatatttccctcactaaatttagtttttttagtagtgttaaaagtgatagtttaaaaactaaattgactctattctttaaaggtaaatatttttaatataggaagcattttttttttttctttcaaaaacaatgtaacaaacgaactcttgaaatgcagagagtcacataccatattattggttcaaaatagtaaaaattattctttataatatcgtatacggtatacaatgtcacgctataaaaattgaaca
>NC_053042.1|-|35978510-35978809|41-61
aggcattattggaagtgatgggagaggaatggagagtgcgACGAAAAGGGAGGTGTGGATAgcgagagaagggggtgtgagggatgaaaaggaggggtgaagaaggaagtaggagggaggaataagaaggggatgttatggaacagggtaccatggatgactgatttgaagatagaaagaaggaagaggagggagggagatatggatggatggttggatgactctccgtcagtgaaatctgagttgttatctagactaatcttttggctcgaatatcaaggaccgcatgtgcgacccaat
>NC_053042.1|-|36056018-36056220|151-174
taaatgatatggaaaagataaatgaaggaattgaaagaagagaaagtaataaatagttgaggatataataggaaaagtaatattaattttttattggtattgtaaagcgacatacaatttgggacaaatattttttccaaagtgacatacAATTTGGGACGGAGGGAGTATATTtttaagtatttaattgtgtttaaaggctc
>NC_053042.1|+|36064291-36064567|214-237
gtatttatattaaagttgtttgtaatcactattgtttttataattttatcctttaagatggagagttagtttatgttttgaacatgttatttattgttgattgaagaaaataatgtgaaataaataagggtatgtatgtaaataaataataaatctatttagaaataacaaaagggtcttataaaaagggacaacatatttttttaaaaaggtCTTATAATTAAGGACGGAGGTAGTattatttgatgaaattttctattcgtgcaatctgtttaca
>NC_053042.1|+|36149394-36149663|41-62
catttcatccctgcaaatataggctatttgaaatttcatcCCTGAACTTACTAATCCTCCCAttttgcctctgtaaatgttaagcatttcaaaattcgtcctaattaaaaaaaaaactgctgaggtggatggtaattagatacgtggcaaccggtgactgagttttggtcaggacacacgtaagcaaaagacgattgcaattagggttgggaataggtcaggccggtctacaggggcctatggcttggcctgtttaagcctggcctgacc
>NC_053042.1|-|3616969-3617228|214-237
atagtgtatatttatattaaatatgtttgtaattagtatttttttacaattttatcctttaagagataaatgatttatgttttcaacatattatttattgttgattgaagaaaaagatgtataattaataggggcatgtatataaagaaataattaatgtagttggaaatagcaaagtggtcttataaaaagggacaatttattttttcaaaaGGATCTTATAATTAGAGACGGAGGtagtactactttgcttccctaaa
>NC_053042.1|+|36252046-36252292|197-217
gcttgttggattacttgcaaaatgcatacaatgaaccaaaataacaagatggtatttaagaaccgatcatcgtacactagccaattcaaatgtgcgaatgctgaatttttttttggcttaattgcacttttggacccctatctttccaaaagttgcggttatggacccctaactaatttaaatacaaaacagccccCTATATTTTGATTCTTTGGCAgttttggacccccaaggaaaaaaaaaacaa
>NC_053042.1|-|36371013-36371150|88-108
cacataatttaatgtaattacaagtgttggtgtgtgtcggtgtcggacacgacacgtgtctgacactgggacacgcctaatccaagaAGTGTCCGTGCTTCATAGCATacaactaattttaaaatatttctgtgattt
>NC_053042.1|-|36396588-36396882|105-126
cattggtccctacacttatttttgtttggaattggtccctgcaatttgtaaaaatattggtattgatccctctgttaaccttctgttaaaaaaaaaacacaaaaCTATTGGTACTGGTCCCTGCAGtttgtaaaaatattggtattggtccatgcactttgtaaaaatattgatattggtgccacgtggcgtgaaatgattgggctatgtggcactccgttagttttgtgtttttttttttaacagaaagttagcagagggaccaataccaatatttttacaaagtgcagggacc
>NC_053042.1|+|36396648-36396794|40-60
aaaaacacaaaactaacggagtgccacatagcccaatcaTTTCACGCCACGTGGCACCAAtatcaatatttttacaaagtgcatggaccaataccaatatttttacaaactgcagggaccagtaccaatagttttgtgttttttttt
>NC_053042.1|+|36473591-36473896|41-61
aaaattttacaaaagagtcttatataaaaggctaaattgcATTTTTGGTCCCTTAACTATTtaggctgtatcactttggtcccttaattaaaatttgatttattttggtcccttaacttctttctgttacacattttggtcatttccgttaattttaattcaaaaacattatgttttcttctgaaatttttctggaattcttgttgttgaatgttgatggagatgatatgaaaatgaaaaagaggagaagaagatgaagaaaacctaatatttttgaattaaaactaacggaaatgaccaaaatgt
>NC_053042.1|-|36600607-36600856|200-222
ttattgtccgttctttttatcaaattcgtttcaattaagtcaatattccactcataaaaataaagaggttcattaacatcaagataagtaattcaatcaaagatttgggcgtcaacgttgcagattcggaggcgatggatattccagtcactttaattttatcatatatttttgtaggcattatgccgttatattaactTGGATGATGTGAGTTTGTTCGCAgattcatcttttacgtttttagtggtgt
>NC_053042.1|+|36664731-36664999|209-229
tgtaactcttgtatctatggtgtgtggaagcaagagagaaaaaaattgttttagatatttgcctgagttgtttgacacggctcgcataagtgttatatagtgtcggacaccgatcgtaggagtgtcgaagtaaaaaataacaattatttaggacgctggttcgacacgtgtcgtacgagtgtcataggagtgtcagacacgcctaatcCTGGAGGTGTCCGTGCTTCATaggagggcagactgggccaccacttccggggataaaggtg
>NC_053042.1|+|36802740-36802877|30-53
atccggagacatgagtattccgaaaacttGAATATAGTCATATTTGTAGGCATaagtactttgtcgttttatgctattaacatgggtgatgtgagtatgttcgcagatttatcctttttatttttagcgactttggat
>NC_053042.1|+|36831854-36832216|315-338
gttgacatacactttgtgtggattgactgggttaggtttatgtcctcccagttcttttttgtctttattttttccctttttttaataatatatatatgagcacctgacatagaccggaatctgcaagtcattccaactccgttggactgtcttctattcctttttttatgtcattcgactcttgccttatcaaaaaaaaaaaatttgaagaaaaagatgtataataaataggggcatgtatgtaaaggaataattaatgtagttggaaatagcaaataagtcttataaaaagggacaatttttttcaaaagggtCTTATAATTAGGGATGGAGTAGTAataaagaaatgaattatgtgcttat
>NC_053042.1|+|36861909-36862373|407-427
ttgtacgacgaacacccctacatatctgtgtcattggccatgcctcttcaaattgaagctctttgactaactgtttcaaacaaatgaggtcacatgaatgttactaatagcatgatcttgtatttgtcttgacgctcaatctagcaactatattttgtttcatacttttacaagatacaaagttttcttcaacacatacacaatatccataagtggattgtctatcaatggttgagtctgtccaatcagcaccagagttaccaattatttgggtatgtcctttatattcataaatgaggcatttttctgaagaacatttgatatattccctaatccatattacaacatccatgtgttcttggaaatgataattaaaaaatggcttaccacactaactataaagaaaATATTTGGAAGAGTGACTATGagatagttcaattttccaaccaatctctgtatctccct
>NC_053042.1|+|36867632-36867877|31-50
accccactcaacggagggatcttggaagtaTATATTGTCAACGTGAGTACtcatgtttggcatgctattttcaagtgacctttgaagttgaggaccgttagtcacctttaacccatcttggccttttaggacgtagtgcggtggctaatcgagagtactcttgaattaattgatacgcgatactacacccaaacgagactttccgacgaatataattggaatgggagtactcccgtcacccgataa
>NC_053042.1|-|36979359-36979595|31-54
cgcatgataattatcggatactctcctcatACGTATCGGGAAGTATCGGATAATtatttttttttaaatataatttaattttcggatactctcttgatatatatcggggagtattgaacaggtatcggtgcaggatacgcaagggatacaatatgttatccattttaaagtatcggggttttacatatagtttgcaaaagtttggtatgatagtcctttgaaagagactattttttt
>NC_053042.1|-|36985041-36985184|31-51
aaagtggagccatggaccaaaaccaaaatgATGCATATTTGCAGGGACCAAaaacaacaaaaatttttttacagggactaaaaccaaaactaggcatatttgcagggaccaaaaccaaattttagcctaaataaaaagcacacg
>NC_053042.1|-|37126429-37126555|77-97
gaacgcgcaatggcttaatgttgttatggctgatgctgagaatcagaagtggttaccagaggtatcttattttcatATACTTTAGGGACTAAATTGAcgaattttgtatagtttagggattctttag
>NC_053042.1|+|37174819-37174939|33-54
taaacactcattcgtttattggataaaacaagGGAACTTCTACGGTACATTCAGaaattttagtgtaccagtacttttgtttcacaaaacttataaattaacgatcatttttatgaaataa
>NC_053042.1|-|37211860-37212080|174-196
tgttgtttgattttccgtcgtcgtgcggtgttcatttgattcatattgaaagataagtaattcaatcaaagatttgggcgtcaacgttgcagattcggaggcgatggatattccggtcactttaattttatcatatatttttgtaggcattatgttgttatatgctgttaactTGGATGCTGTGAGTTTGTTAGCAgattcatcatttacgtttttattgg
>NC_053042.1|+|3723770-3724225|395-416
attgtttagatatttgcatgtttatgttgtagttatgagttttagggtttatgtatcaaggatgaactcattgaattcaacaaaggaatcaaccccagagagggtggaacacgttcggtataaacgtccaacgctcgacgaggagagagtatcattcacttgggtggaattaacgaacgacaaaaacgtgacgaacgtgttttgggagcacaacatgttctagtggatcgatatgcaagtaacgttgctgagatcaactgaagatatcatcaaaagtttgattccgccagaagatcgtcattaggtagggtaaggtgcattccaactacaacaatcgtcttacctctgaaatggggtaattcaaacttgccaaacgacaagtcctcaacattcgCCCGACATTCATGTTTTTCCTTtgaaaagattaaattcttgttaggatggtttagatgaagg
>NC_053042.1|-|3724278-3724477|149-170
tcctgccgattaacaagtttgaattgtcccatccagagtaagacaattgttgtacttggaatgtacattacaactacaacaattgtcttacctttgaatggggtaaattcaaacttgccaaacaacaggactcaagcatttcgcccgaCATTCATGTTTTTCCTTTGAAAagaataaatttttgttaggcttgccttaga
>NC_053042.1|+|3724419-3724566|31-51
ccaagtacaacaattgtcttactctggatgGGACAATTCAAACTTGTTAATcggcaggactccaacattcgtccggaagtgcttttgttccattcaaaaggttaaattctcactggctttgtttaaatgatggaattgaggtgtcaag
>NC_053042.1|-|37408456-37408669|152-174
ccttaactattaattactctctcttctttcaattatttcatttatcttttccatacaatttattagggataattttgtaaaacaactcataatttctcttccccacgcaatattaattacatttcttaatacgtgtgaaatggccaaaacgTCTTACAATTTGGGACGGAGGAAgtattattttatttaaaacatcagtccatatatagaaagt
>NC_053042.1|+|37445803-37445969|31-51
tgaaccgctatttttaccaaacacttcagtTAACTTATCAGCTATAAGCTAtcagctatcttatcagttatccgttatttttatcaaactgaaccttttttctgcaaccttcaaactaacattttaaacaaaataaattaacactattcttcaacctttaaacacac
>NC_053042.1|-|37522594-37522968|40-60
tgttgtcttgtacacgtgtcagcaagtcagccatgtgtaCAAGGACTAAATTGATGGAAAtagtcaaaattcgagatttaacatttcagtctcttttttcctgtgtttccaattatacccctctattaccattgtctttcatcctcacattttcactcataagcatcaaacaagtccctaacctttcaccttcccgcctaaaccgtcaccctattcacttcaccaaaatcatcatcatcaccgacgatcatccttggaaaagattcagttttgaagtcagatttcgtggtttgtcaaggtaacgccattcaactttgttttccattcactcttgtcgtttctccctgttttgtgtccgttttttgtgattttcgg
>NC_053042.1|-|37606687-37606955|41-61
tttaaatttaactcaagggtcttgacgtcgttttccccagCAGGACGGATCACTATTTTCCccaagagctattgacatataccgaagagggtaaaatatatgtattatataatgtaatgtttgaatcatattaataaaatgagagttatttttattaattttgttttttatttctatttatttttcgcatttattttatgtttatgcttatgtattgaataaataaaatcgattttattttctaattttgcatttaatgaataaataaa
>NC_053042.1|+|37677875-37677987|31-51
gcttagatagaatatgcgcagcaatagaacCATTGTTTGGTTTAGAAGGGAccttagaattgaggacaatccagcactagctgctgctgctagggatggttctgtattccctg
>NC_053042.1|+|37692287-37692672|318-339
aatacggtcttgtagaagaattgtcatgaagtcaccatcagtgtgatttgaagctcccatagttaattcaggttcaggacatggaggatagtagtgacacgcaataaaatgtccatttggtgaggccaatttcttaaggtaagaaggatccaggcctaaagcttctgagaatatctcaaagaatgtaaagcctaaatctcttactttcttcgaatattcaatcacaatgtctctgccgatacataatcattatcataaatattatgtgaatggattctttgttttgaaattatatactttctcaatatatttttaagGGAACTTCTACGATACACTCAGagattttagtgtactggtactcttgtttcacaaaacttataaattaa
>NC_053042.1|-|37737822-37737966|31-53
taggcattatgtcattatatgttattaactTGGATGATGTGAGTTTGTTCGCGgattcatcctttatgtttttagcagtattgaatgatgaaatattttgatttgaatgaatgaagatcattttgtttttgtcaaaaaaaataat
>NC_053042.1|-|37816959-37817328|310-330
gactggaagattttaagatatgaaccagccatttaattgatggcccttcattttcattatgccaaatcaaatgcatttttatttttgccaatagagaagcatcttacaactcctcttaggaggaagcttttactttattatctctaatatttgtgatctatatttttctctcattatatcagcatgggcaaaagagttacccgctgcggcctgagttaatagagagcacatattggctatacaaagctaccagagatcctaggtctgcttatatctgctttagtttgtggtaccatgaataaaaaaaaaTTCTTCTTTATGTCTGCTTATagttgtacaaatgtatactgtatataggcccactttacca
>NC_053042.1|+|37880924-37881090|115-135
cctaaaattaggccaaccaaacctatttttaacataatcactcctaacttgcaaagggatagtatgatagtaggctaaattgcatttttggtcccttaactatttaggtagtatCACTTTGGTCCCTTAACTAAAattcaatttattttggtcccttaacttctatt
>NC_053042.1|+|37914630-37914837|155-178
tatgatatatgtaccatcaatgtttctctctcaaatgaccttcacatgcaccaccatccaccctcctagataacggaaaatatttgggtgacatagagttgggtgacattggccaatcacaatgccacaatgcttatgtttctctctctttcacAAACATTGTGACATTGTGATTGGTcaatgtcacccaactctatgttacccaaat
>NC_053042.1|+|3793846-3794132|237-257
ttgttatctttgcaacaatgacatagaagcaagagatatttgaccaccttaagacacaaagtcaaagattgatagttgattaatagaaatactaatcttatgcatcaatttcaaaagaagaagagaattgctgttcccacatcttgtttggctgtgccacacgagtaaaatacgaaaatgctcttcggcagtttgctaccgaagtttttaggcaaccggcggcagttaactgccgaGGAAAACCTCGGTAGTTAACTgccgaggaaatctgaacttaaacaatttcg
>NC_053042.1|+|38163058-38163363|246-266
tacaattatgcatggtttctacgtatctccatcctttttgtcttaaacattttggagtcactctccaatcttaatgaacttaaacatgtcttataccaatcaaaaaccaccatgctcctcactcttcacattcacaaccataaaccatgttcaacttcttcaaaagattatgccttctaatatttttcctcttgctatcctttgatgtttctgtgtgtttatcttcttcacttgggaacttcaagTTTTGTTTGGATAATAACAAAataaaaaactttactgttttcccttacaaagaacatgatc
>NC_053042.1|+|38244096-38244239|89-109
aatgcctcaatatcatcttctagtgatttcaaaccatagagactctccctcatatcagccagtgacaacaaagcatcacaaacttcttTGGTCATCAAAGTTTTCTTGCtcatgttagacagcttctttagaaagatattatca
>NC_053042.1|+|38326249-38326389|31-54
aataccttaggattttaggatccgcaagaaAGATATATCTGTAGGAAATGTGAAattattcgtgggaaggaagtaacgttttgtgataaattttttgcccagactctataaaattcctggctccgtcactgctgttaacta
>NC_053042.1|+|38339337-38339476|21-41
aagaggcagagagtgtagtaCAGCCAAGGATGACTTGCCGGccggcgttagtgaaggcaaaggcaaatgatcattcatgttcatgcatgcatattctccggccggcaagtttttccttggctatattggactttcttctt
>NC_053042.1|+|38371064-38371298|41-64
gggtgtaagttatcagtcttatatatatatatatatatatATGAGTTTGCTAGGATACACCCACtagtatttattgaatctatttttaaattttttttttttttttggggggggggggggggggggggttgtgaggtctctaaaagaattgcttggattaaatgggattctatctgtttacctgtaaattgtggtggtttgggggttcggaggttgggatatttaatttatcttt
>NC_053042.1|-|38543561-38543945|318-338
acaatttcagttggtgattccaaagaaaaagaaaaacaaattaaaggaacactctgaggctagcaaagagtttaaggttggggcttcccgtcgttcgcctcgctattaattggtttaatgttgctcctctaaattatggttgtttcatttgtttctgcttttttttctttcttttcttttattctcgagggttttagtttatatcccccctctattttatactccctccggtcttatatataagaaacaatttacttttttgattcattgaatagttgatgtatttggtctatttctaggctaggtacatcaattatTGAATGAATCTAAAAAGTTAActtttttttataaatagaatcggaggtagtacttttttcgatctata
>NC_053042.1|-|38654365-38654469|30-50
tacacgtgtcaacaaggcagccacgtgtaCAAGGACTAAATTGATGGAAAtggtaaaaattcgagacttaacttttcagtataatttttcctgtgtttccaatta
>NC_053042.1|-|38804547-38804683|31-50
ctcgtgttcagaggattgacaaacttcagaATCGTAATTCAGGGACAAAGaagtcaaggattcaaaataatatgaaaaggaaaaggagaagatgcacaagaatgggagtggataatggcactggaacagaacctaat
>NC_053042.1|-|38807522-38807822|241-264
cttttgaaaaaataacgggaattaagatagtggatatttgtattaaatatgtttgtaattactattgtttttacaattttatcctttaagagagagttggttcatgttttcaacatgttatttattgttgattgaagaaaaagatgtataataaataggggcatgtatgtaaagaaataattaatgtagttggaaatagcaaaggggtcttataaaaagggacaattttttttttcaaaaGGGTCTTATAATTAGGAACGGAGGtagtaggttggttcatgacgtattcaactatattatt
>NC_053042.1|+|38807676-38807878|151-174
acatctttttcttcaatcaacaataaataacatgttgaaaacatgaaccaactctctcttaaaggataaaattgtaaaaacaatagtaattacaaacatatttaatacaaatatccactatcttaattcccgttattttttcaaaaggatCCTATAATTAGGGACGGAGGTAGTacaaatttacgaacataaacaacatgtat
>NC_053042.1|-|38843659-38843920|95-118
tgaggacaattttgtaaaacaactcataatatctctttcccacacaatattaattacatttcttaatatgtgtgaaatgtccaaaacgtcatacAATTTGGGACGGAGGGAGTACTAGgtagtatattgtttgcagagattgatttatatctctaaagagtataaaatattttttacgagaccaaaaaacaaatatatatatattatatatatattacatttgcatccactcaaatcacaccgcgtagatatttattgaaat
>NC_053042.1|-|38876474-38876607|26-49
cctctcccttttccttgccacatgtCAGGATTTTGTATGGGTGTAAGAGatgtattgccacatgggggtgtacatgtatcaccactcaataattatatgctaaatttgattgtgtgtcttctttattttatgtt
>NC_053042.1|-|38949672-38949789|67-87
gtccacttgcccctggagtctggttggaatgatagtacctttttgggcacaaagtctctttcttgaATATCACGGGGACGAACCTTCttgttggaagtttgtttcaacctcttttgat
>NC_053042.1|-|39014174-39014440|207-228
ttttcagtcttttttagtaggttttaccaacaaaatggaggagtattaaagtaattgcctacgattttggaacatttgtaatgttttctatatttgagtttgtaatcagaatttttctgaaacatagcaattttagggtgttcttgatgtaattcacgaagaaatcatgaaaatcagcaaagcaagacatccaaagatttttgtggTCCTTGAAAAGAAGAAGATTGAatattcaagaggcctcagaagacgttacaaagggtagaa
>NC_053042.1|+|39065656-39065910|41-61
aatgcaccttccagctacaacaattgtcttcctttgaatgAGGTAATTCAAACTTGTCAAAcggcatgactccaatgttcgaccaagattccgattgttcttgtcaaaatattatgttcttgttatggcggtttaaatgaaagtattgaagtgtcaatgaatggatctcattcttttgacacttgaataccatcatttaaaccaaacctaacaataatttaatcttttgaatggaactatgggaatgttggtcga
>NC_053042.1|-|39192622-39192882|27-48
tatcttatttgaattttcgtccttggAGTTACTAATCCTTCCATTTTGtcattgcaaatattaatcatttgaaaaatggtcttaattacatttgattagtaacttcatcgacaaaaattcaaatggtctatatttgcagggacgaaagacctatttaaaccaaccaccccgtccaatcatcacttgccacatgggcaccatgtcgctaatgacaacccacctcagcaaaaaaaaacctaattaggactgaaagtcaaatga
>NC_053042.1|-|39249889-39250160|209-232
gtcgctttacaataccaatgaaatattaatgttacttttcctattatatccttaactattaattactctctcttctttcaattatttcatttatcttttttccataccatttattaaggataattttgtaaaacaactcataatttctcttccctacacaatattaattatatttcttaatacgtgtgaaatggccgaaacgtcatacAATTTGGGACGGAGGGAGTATTTTggttccttaagtatttaattgatatcgctttgatccctta
>NC_053042.1|+|39260172-39260433|145-168
aatggtatggaaaagataaatgaaataattgaaagaagagagagtaattaataattaaggatataataggaaaagtaacattaatatttcattggtattgtaaagcgacatataatttgggacaattttttttcttcaaagcgaCATACAATTTGGGACGGAGGGAGTagctatctacccgactactacgcaatatgcatgatggagggaccaatagggaaatgcatggatgtgcatgtgatcaacataaagaaggtgaagg
>NC_053042.1|-|39382296-39382438|31-51
ataatatatatacactattatattataataATAAGATTTAATTTATATACActttatacttatactcatttttttgttatgacggttcaatgaattaatcaatgtgccatttgggtcaagagcatttgttgcgactgttgtgg
>NC_053042.1|-|39383239-39383504|40-60
tgggtattgataacatgtatacactattatattataataATAAGATTTAATTTATATACActttatacttatactcatttttttgttatggcggttcaatgaattaatcaatgtgccatttgggtcaagagcatttgttgcggctgttgtggcatgtttgttagacaacactttgcataaggggttgcgagcgtgcgtacacaaatatacacacacacacacacacacatttcttcatgatgatcacacacataatataacaaaaa
>NC_053042.1|-|39412947-39413181|184-205
aacgtccaacggcaacagttgtcttcctttgaatggggtgattcaaacttgttaaacggcaggaattcagcattcgatgagcatcttgaataatggtatccaagtgtcaatgaatgcacctcattcttttgacacttgaatatcatcattcaagatgctcatcgcatgctggagtcctgctgtTTAGCAAGTTTGAATTTACCCCattcaggggtaagataattgttgcagttgg
>NC_053042.1|-|39413050-39413173|33-53
acggcaacagttgtcttcctttgaatggggtgATTCAAACTTGTTAAACGGCAggaattcagcattcgatgagcatcttgaataatggtatccaagtgtcaatgaatgcacctcattcttttga
>NC_053042.1|-|39413146-39413275|31-52
tgggaatgtcggtcaaacattggagtcctgCTGCTTGGCAAGTTTGAATTTAtcccattcaaaggtaacacaattgttgtagttggaaggtacaaacgtccaacggcaacagttgtcttcctttgaatgg
>NC_053042.1|-|39471714-39471843|23-45
cattatgctgttataattaactTGGATGCTGTGAGTTTGTTCGCAaattcatcctttacgttttagcggtattgaatgatgtaatctctcgatttgaatgaatgaatatcattttgtttttgtaaaaaaa
>NC_053042.1|-|39875157-39875393|184-207
aatgtgtgtgagaatagcagacaacatttgtaataggtaggtctattttagacaacgccctaattgattttgatatcattcattaccagaaaattaagacgaaaggtaataaagcacatgaaattgacttaccattttcttttggaatttttttagcattcttgcggttgaaggttgatagaaATGATATGAAGATGAAAAAGAGGAgaagaagatgaagaaaacctaacgtttttg
>NC_053042.1|+|39956172-39956296|26-46
aaaatcggctgcagttaactgccgaGGAAAACCTCGGTAGTTAACTgccgaaaaaactgattatgcagacagtggattctgcataattctaaagcattttcaaatcatttttcgaaattttttta
>NC_053042.1|+|40013582-40014128|462-485
aaatcaaccggaaaaaaagaacacgacccaaatgttcgaaacaaaaatgatgagattagagttcaaagaattgacaaagaaagcatttggagtgaccaagaaacaacagagatgcgagatcaatgatgagacgagagttggtaatgaaaaaaaatcattctttaggtttttcaatttgagaattttgtgaatttttcaatattgggaattcgagtattcacaatgaggattttgttattataatttgattttgatattatcaataaaagtttagctgagactatgaacattgtggattttagtgttgagatgtcaatctgaccattgtcaatggggattttgtttgggtttgtgaaaagttgtctattgagagtgagatgatgattttgagttttttttttatctcttttctgagtattttttcctgggttttttgatgaatttatgaagacgatgaagatGTAAAAGAGGTGGAAGGAAGAAGAtgaagaaaactatttttttctcgctttttagttttggtccctttatgaattttgttttttgg
>NC_053042.1|+|4009275-4009429|41-61
taccgaggtttttaggaaaccggcggcagttaactgccgaGGAAAACCTCGGTAGTTAACTgccgaggaaatttgattatgcagacagcaggttctgcataattctaagtatttccaagccattttttcggccagtttttacctgtaattaaacc
>NC_053042.1|-|40169956-40170099|40-61
aactattggtattagtccctacactttgtaaaaatattaGTATTGGTCTCTGCACTTTGTAaaaatattgatattggtgccacgttgtgtgaaatgattgggccacgtggcactccgttagttttgtgtttttttttaactaaa
>NC_053042.1|-|40261129-40261256|25-45
gggcaatttgccttcatccaccacCATGAATGAATCTAAATACTAtcaagaagttgatcatgagtcgatatgttgttgttaaaatttcttgagttgcgttctttccaaataacccaaagagaggccaa
>NC_053042.1|+|40329479-40329643|39-60
cacgggtgaaaagtccaataataataaaaaggtttaaaTGTGTCATTGGTCCCTGCACTTtcatcagattttggcattggtccctgcacttttttttgtttggcattggtccctgcactttgtaaaaatattggtattgatccctctgttaactttctgttaaaa
>NC_053042.1|-|40441944-40442077|89-109
aagccaagaaaaaattgattttaagagaatggatgctcatgttcaccaattgaaaggtagcagctccaggtaataattctttataactAGTATATGTAGAAAAAACAAAaattcagattgtctacaattgttaa
>NC_053042.1|-|4044602-4044721|31-51
acacccacttattttttaggcttgatacatTATTTGGTCCCTTAACTTATTtttggatttcattttggtcccttaactataaagtgtctcaatttggtcccataattcttctgccgttta
>NC_053042.1|-|4044602-4044870|209-229
aacacacccactagtttttatgtgggagtgttttagcaatctacatcttaagatgtttttaactactttttagttataacttgttaaagcacaccttctaaaaaataagtgggtgtattatagcaaatgtctataggagttgctaacatacacccacttattttttaggcttgatacattatttggtcccttaacttatttttggattTCATTTTGGTCCCTTAACTATaaagtgtctcaatttggtcccataattcttctgccgttta
>NC_053042.1|-|40492536-40492668|86-108
tgaggacaattttgtaaaacaactcataatatctttttcccacacaatatgaattacatttcttaatatgtgtgaaatgctcaaaACGTCATATAATTTGGGACGGAGagagtaataacaataagagtaatgc
>NC_053042.1|-|40554342-40554476|84-106
atgtaaagaaataattaatatagttggaaataacaaaggggtcttataaaaagggacaaaaaaaattctcaaaagggtcttatAATTAGGGACGGAGGGAGTAGTTattaataaatttatgatgtcggagggttt
>NC_053042.1|-|4059077-4059200|75-95
aatatcaaaatacccttcggcagtttgctatcgaggtttttaggaaaccggcggcagttaactgccgaggaaaaCCTCGGTAGTTAACTGCCGAGgaaatttgattatgcagacagcaggttct
>NC_053042.1|-|40673587-40673705|68-91
agttattcacttgctaaaatactcattctaaaaaataagtgtgtgtattctagcaaattcctataggATTTGCTAGAACACACCCACTTGTtttttgtagaaggtgtgttatagcaaca
>NC_053042.1|+|4082682-4082881|151-171
atgataatttgaagggttttcgaatatacgatcgatagggtatctatcgacgcggtaatccccctcattattattattaatgcgctccgtgataattgtgaagagcttaaggtttcgtgattgtgatttttcaaggtgcaatttcacaaaAGTGGGATCAGAAATTAGGGTtttccaagatttactcacacacctaaatt
>NC_053042.1|+|41011521-41011744|176-199
ctcatcaatttgtaattcatgtatcaaaattggaacaaaataaaaagacaattaagctctacatatatgcatgagtggaaagagacggaaaatacttgggtgacatagagtttggtgacattggtgacattggccaatcacaatgtcacaatgcttgtgtttctctctctttcacAAGTATTGTGACATTGTGATTGGCcaatgtcacccaactctatgtcacc
>NC_053042.1|+|41011629-41011751|68-91
agtttggtgacattggtgacattggccaatcacaatgtcacaatgcttgtgtttctctctctttcacAAGTATTGTGACATTGTGATTGGCcaatgtcacccaactctatgtcacccaagtgt
>NC_053042.1|+|41201047-41201215|40-60
tgttgtcatgtacacgtgtcaacaaggcagccacgtgtaTAAGGACTAAATTGATGGAAAtggtaaaaattcgagatttaacttttcatagtaatttttgttgtgtttccaattacacccctttaaaatatggatcgatttgagacttattgacataatttgaggacta
>NC_053042.1|-|41207762-41207900|31-52
tgacacttttatttaatgtttaaatgtgtcATTGGTCCCTGCACTTTCATCAgattttggcattggtccttgcacttttttttgtttggcattggtccatgcgctttgtaaaaatattgatattgatccctctgttaaa
>NC_053042.1|+|41394039-41394200|111-133
aagaaaaagatgtataataaatcggggcatgtatgtaaagaaataattaatgtagttgaaaataacaaaggggtcttataaaaagggacaaaaaaaattctcaaaagggtCTTATAATTAGGGACGGAGGGAGtattacttttgtcttaacgataagtattc
>NC_053042.1|-|41547314-41547468|35-55
tttggtccctcaacttatttttaaatttcattttGGTCCCTTAACTTTAAACTGTttcaatttgatcccataactttacttccgtttacctaagtggtcccttatttcataacggcgtcattatcatcatgtatacaaaagaaaataacaaactg
>NC_053042.1|-|4167664-4167818|93-116
tcttaaaggataaaattgtaaaaacaatactaattacaaacatatttaatacaaatatccactttcttaattcccgttattttttcaaaaggGCCCTATAATTAGGGACGGAGGGAgtagtaaatgttaagaaataaaaaataattaggagttta
>NC_053042.1|-|4167667-4167837|119-141
aaaacataaatcatctctctcttaaaggataaaattgtaaaaacaatactaattacaaacatatttaatacaaatatccactttcttaattcccgttattttttcaaaagggccctatAATTAGGGACGGAGGGAGTAGTAaatgttaagaaataaaaaataattaggagt
>NC_053042.1|+|4167927-4168087|46-68
caaaggggtcttataaaaagggacaaaaaaaattctcaaaagggtCTTATAATTAGGGACGGAGGGAGtatatgatatgcaaattttgctgccatactcgttagaaaaggaagaagacaaaaaataccatattttgtcatcacatgagacatgtatttatt
>NC_053042.1|+|41705552-41705801|197-220
tgtataattactattgtttttgcaattttatccttaagagagagaattaatttatgttttcaatataatatttattgttgattaaagaaaaagatataaaataaataagggtatgttggtaaaaaaataattaatctatttggaaataccaaaagggtcttatgaaaaaggacaattttttttttctcaaaaggatCTTATAATTAGGGACAGAGGTAGTatgaagtagattaaacttgtagatgacctt
>NC_053042.1|+|41892726-41892935|145-165
aggtttaaacgtgtcattgtctctgcactttcatcagatcttgacatcggtccctgcactttgtaaatattggtatcggtctctttgttaactttctgttaaaaaaaaaacacaaaaccaacggtgtgccacgtggcccaatcaTTTCACGCCACGTGGCACCAAtatcaatatttttacaaagtgcaaggaccaataccaatattttta
>NC_053042.1|-|41892908-41893067|37-58
ttttgacattggtccctacacatttttttgtttgaaATTGGTCCCTGCACTTTGTAAAaatattggtattggtccctctattagttcaaaaaaaaaaaacacaaaactattggtattggtccctgtactttgtaaaaatattggtattggtccttgcact
>NC_053042.1|-|41994372-41994554|50-70
taactaccgaggaaaaatgaaactagcggcagttaactgccgaggaaaaCCTCGGTAGTTAACTGCAGCCggtatccacaaaattcgacagttaactgccaaagggtatttagataaattactcgtgtgtctcagtcaaactaaatgtgtcaacaacaattctcatcggaaaatacttgaatg
>NC_053042.1|+|42098023-42098166|31-51
tctttgggtccacgttcacaattctaatagCAGCCTCAAAGGCTTCCACAGatggtttacagaggattcgttggtaggagttgatagggttaagcgtttcgaagcatataatgccctcaaagcaatcttccaagccaagcctgc
>NC_053042.1|-|42136025-42136260|173-196
ttacaattttatcctttaagaaagagtgttggcttatgttttcaacattctatttattgctgattgaagaaaaagatgtataataaataggggcatgtatgtaaagaaataattaatgtagttgaaaatagaaaaggagtcttataaaaagggacaaaaaaaattctcaaaaGGGTCTTATAATTAAGGACGGAGGtagtaattgatcacgttttcgctttggaaaaaaaaaaaac
>NC_053042.1|+|42267989-42268109|33-54
cctacgcaggcaccgtaaacaaaaggcttaaaTGTGTCATTGGTCCCTGCACTTtcaccattttttggctttgatccctgcacttttttttgtttggcttcagtcaccgcagtttgtaaaa
>NC_053042.1|+|42343046-42343245|31-54
ctcacaaattccttagtcgcaaaatttagtGATGGAATTAGAGAGAGATTTCACgttttccctctctaaatttccctcactaatttttacttttttagtagtgtaattagggacggaggtagtactttgaaagtagtgtaacatagtatcaattgaagggcataattgaaaagaaaaaattattattgcattggaaactg
>NC_053042.1|-|42434127-42434331|122-145
ctcaggtatttgattggctcagattgtcagatcagtttcgatccagtgcagattcaatccatgattgtggagtcatccacgttgcagatccagagacatggttattccggagatttaaaaaTAGTCATATGTGTAGGCATTTGTActttgccgttttatgctattaacatggatgttgtgagcttgttcacatattcatcctttt
>NC_053042.1|+|42436490-42436742|26-48
ttgtactttgcctttttatgctattAACATGGATGTTGTGAGCCTGTTcacagtttcatcctttttgtttttagcgaatttgcattatattgatgtactctatcaatttgaatgaatgaatatcatttattttgataatgattaagacctaccgtaaatggagagtgatatataattagactatttacatatgaggagttaccgttttggaagaaaaatgatttaaagattaacatttatattcaattaggaa
>NC_053042.1|-|42507033-42507187|39-59
aaaacacaaaaccaacggagtgccacgtggcccaatcaTTTCACGCCACGTGGCACCAAtatcaatatttttacaaagtgcagggaccaataccaatatttttacaaagtgcagggaccaataccaatagttttgtgttttttttttaacagaaa
>NC_053042.1|+|42572856-42572974|66-89
atgcaatcaatgattttttaatcataaaagttgcagatccggaaacatgagtatttcgatggcttGAATATAGTCATATTTATAGGCATatgtactatgtcattttatattattaacat
>NC_053042.1|-|42662383-42662543|110-131
ttatatttgagaagaactttatgatttattccctccacttcaactatcacaaaaataaaaactagttttaaatgtgtcattggtccctgcactttcatcagattttgacATTGGTCCCTGCACTTTTTTTTtgtttggcattggtccctgcacttcgtaaa
>NC_053042.1|-|42662414-42662570|106-127
atgaagaattaggttgaaacataaacattatatttgagaagaactttatgatttattccctccacttcaactatcacaaaaataaaaactagttttaaatgtgtcATTGGTCCCTGCACTTTCATCAgattttgacattggtccctgcacttttttt
>NC_053042.1|-|42716648-42716870|22-44
attttttcaaaagggtcttatAATTAGGGACGGAGGGAGTATGAttttatcagaagaaacaagaggtttgtgccatcaaatgaggggggaagaaaacagggactatatatacctgaatatctatgtcagtttgccctccttggaaaccaccaagtggttgatgaatcattatccttgagtttggcaagctgaatcgttttccttcaaaaatgacagaggcggg
>NC_053042.1|+|42786849-42786963|33-53
aacctattatcaagatacagttcttcacctacACAAAGACATTGGAATGGGGTcaagcatgtacttcgttatcttcgaggtacaatggatatgggtttgttttatcctaaagtac
>NC_053042.1|+|42950824-42951208|45-65
aaaaaaaccctaatttctaagatatgtttcaaattagggtttttTTTTGTTAGTGTGCTGAATAGaatagattccttgtgcccacatgttttattccttgttgatttcatggttgagcataggggtaggtctaaaaccgcctaaaattgtcatttctctgcgtttctgaagtttgaaaataggaggtaggacgaaaaatgcaacaaaaatgataattgaaggaccattttgttatgttttaaaagagcaggaccagtttcgtgagtaggccaaaacacgaggaccaaaagtgtaattaagccttcattatatgtgtagagagactttcatcctttatccgccgtgctggggttcatggggatattcatgacacctctatttgtag
>NC_053042.1|+|42995311-42995479|119-139
aataataatatagattaaattagtacaatatataagattaaaaacctacgagcaacataataatgcaatatataatgacttaatacatgatttggtcccttaacttattttttaatttTATTTTGGTCCCTTAACTTTAaactgtctcaatttgatcccataactttac
>NC_053042.1|+|42995378-42995493|21-41
atatataatgacttaatacaTGATTTGGTCCCTTAACTTATtttttaattttattttggtcccttaactttaaactgtctcaatttgatcccataactttacctccgtttactttg
>NC_053042.1|-|43028707-43029106|41-61
gcacatttccattacaacaattgtcttactctggatggggCAATTCAAACTTGTTAATCGGcaggagtccaacattcgataagcatcttgaatgctggtattcaagtgtcaaaagaatgaggtgcattccttgacacttgaataccatcattcaagatgttgatcggatgttggagtcgtgctgcttagggtgtttgaatttgccccattcaggggcaagacaattgttgtagttggaaggtgcatgtaatgtaatgtaattgttgacatacatgtcatttatgtaatgtaacgaaaccttaattagactttttatttgaattcacgttgttgcaatttttattcgaattcacgctatcgcaatttttatttgatacgatattattcattaaataaatac
>NC_053042.1|-|43029308-43029432|81-100
tgcattccaactacaacaattctcttacctctgaaatggggtaattcaaacttgccaaacggccaggactcaagcatttcGCTCGGCATTCATGTTTTTCcgttgaaaagattaaattcttgtta
>NC_053042.1|+|43029329-43029477|26-46
aacggaaaaacatgaatgccgagcgAAATGCTTGAGTCCTGGCCGTttggcaagtttgaattaccccatttcagaggtaagagaattgttgtagttggaatgcaccttaccctaactaatgacgatcttctggcggaatcaagttgttg
>NC_053042.1|-|4308485-4308613|30-50
ctaatttaaatgcaaaacagccccctataTTTTGATTCTTTGGCAGTTTTggacccccaaggcaaaacacaaaaaaaaatgacacgtggcacctcacttagggtgccacgtcagcgttgaccgagtcaa
>NC_053042.1|+|43341244-43341347|60-82
acaaacaactttaatacaaatattcgctttcttaattcccgtgattttagcaaaagggtCTTATAATTAGGGACGGAGGGAGtaataatttccttttattgtat
>NC_053042.1|+|43367762-43367903|21-42
ttaattaatcatggtttaaaTGTGTCATTGGTCCCTGCACTTtcatcagattttggcattggtccctgcacttttttttttgtttggaattggtccctgcactttgtaaaaatattagtattagtccctctgttaaagacat
>NC_053042.1|-|434644-434922|228-248
aaagaaggaaaaaatattgttaaaagtcatatgtcaaaatctctaaggcactagattgccctttttcttataaactctttcaagtttgagtcgtgtcctatgaagcacggatacggacgcggacaccggacacgacacggacactgacacgccgacaccgctaataatttgaaaaaatcacataattcagtgtaattataggtgtccgggacacgcctaatctaagaAGTGTCCGTGCTTCATCGTGTctatacatactctgtagatagactctccact
>NC_053042.1|-|43514760-43514980|168-191
cctattatatccttaactattaattactccctcttcttttaattatttcatttattttttccataccatttattaaggataattttgtaaaacaactcataatttttctttcccacacaatattaattacatttcttaatacgtgtgaaatggccaaaacgtcatacAATTTGGGACGGAGGGAGTAACAAtctaggttttggaatgattgatcgtgaaat
>NC_053042.1|+|43519142-43519301|46-67
gtcacggttcagttgccggattccaaaaatgcaaaagtgaaccttACTCCAGATGGTGTTTTGACTTtttctgccactgctggtgcggaagaccacctctatgagctcaagttgccactctttgacaaggttaatgtagaggtgagaagacattcctagt
>NC_053042.1|-|43551989-43552174|114-137
ttggaagagatttataatattatgaatttttctgcaaaattttattcaaaaatatgaattcgacatatgagtttactttaaaagagagatcaaaagtattgattgaaaattttATTGGGACCAAAAGTTGAAGAAATttgtcaaagggactaaaacgaaaagttgatatatttatagagaccacaa
>NC_053042.1|-|43600441-43600726|38-59
tatttgattggtattttaaaaaaggtttaaatgtgtcATTGGTCCCTGCACTTTCATCAgatttggcattggtccctgcacttttttttgtttggcattgatccctgcactttgtaaaaatattggtattggtccctctgttaactttctgttaaaaaaaaaacataaaaccaacggagtgccacgtggcccaatcatttcacgccacgtggcaccaatatcaatatttttacaaagtgcagggatcaataccaatagttttgtgttttttttttaaccgaaagtt
>NC_053042.1|-|43600470-43600641|113-133
ttttgtttggcattgatccctgcactttgtaaaaatattggtattggtccctctgttaactttctgttaaaaaaaaaacataaaaccaacggagtgccacgtggcccaatcaTTTCACGCCACGTGGCACCAAtatcaatatttttacaaagtgcagggatcaataccaata
>NC_053042.1|-|43689140-43689296|106-127
agtgaataaattgatcgatcgctataaatatgcaaaaattgttatataaagtttgaggccaagaataatatttaccatgctaatgtagatgagttggtaatattaCAAGGGAACTTCTATGGTACACtcataattttgagtgtaccggtactcttgt
>NC_053042.1|-|43692591-43692707|29-49
tacaacaattgtcttactctggatggggCAATTCAAACTTGTTAATCGGcaggactccaacattcgataagcgtcttgaacgctggtattcaagtgtcaaggaatgcacctcattct
>NC_053042.1|+|43786002-43786113|61-82
atgtctttagtctttacactttcatcagattttggtattggtccctacactttttttttaTTTAGAATTGGTCCCTGCACTTtgtaaaaatattggtattgatccatctgtt
>NC_053042.1|+|43960653-43960785|90-110
actttgtaaaaatattggtattggtccctctgctaactttctgttaaaaaaaaaacacaaaactaacggagtgccacgtggtccaatcaTTTCACGCCACGTGGCACCAAtatcaatatttttacaaagtgca
>NC_053042.1|+|43961613-43961775|110-133
ttaaattaatgcaacatcctttaaacaatttcttttcaacactctctccaacattcactttctaattgacttaaattatggtctcacactttggaaatggattccacttAAAGTGGTGGGTCATACATTAGTTttatccaataaaaaaataaatgttaaagaa
>NC_053042.1|-|4408535-4408702|52-75
gtagaattgattttgtagaattgattttggttaaaagtgagttgaatgtaaAGTGATTTATGTTTGGATACCTTCaaaacaaaagtgatttgtatgaaaaattttgtttggatgttttgagtgagaattgcttttagatgtgtaaaagaccaaaatgggctttaaaat
>NC_053042.1|+|44171189-44171389|151-171
tcttttgttcctcattgtcatatgctaatatttcttattctcattcctgttttgctatgtcccttcatacatatactgagcccaaaaccttcactgaggcaaacaagcatgattgtttgaagaaagctatgcaagacgagattaatgcctTGACTAAAACTAGTACTTGGAagatttttgatcttccacccataggctgca
>NC_053042.1|+|44338320-44338520|61-84
acaatttcgtttcagtgtatttcaacattttatcagggccgtccctaagaattcggaggcTCGACTCTGAGAATGAAAAGAGGTcagtgataaaatcaaaacgtatttttaaaaaaaaagtaatgatctatttatattttttaaaagataaatataaggtgtcgtatatatgcggtacacccaaaggtaaaaatgactacc
>NC_053042.1|-|44369652-44369920|41-61
tgaatgcaccttccagctacaacaattgttttcctctaacTGGGGTAATTCAAACTTGTCAaacggcatgactccaatgttcgaccggcattctcattgttcctgtcaaaagattaaattcttgataggccgatttaaatgaaggtattgaagtgtcaacgaatggacctcattcttttgacacttgaataccgttatttaatccaaacctaacaagaatttaatcttttgaacggaattatgagaatgccggtcgtatattggagtcg
>NC_053042.1|-|44370631-44370802|40-63
atgttcttctggaatttttctcggatttttgttgttgaaGGTTGATGGAGATGATATGAAGATaaagaagaggagaagaagataaagaaaacctaacgtttttaaattaaaactaacggaaatgaccaaaatgtgtaatggagaaaagttaagatagcgaaataaatcaaat
>NC_053042.1|+|44451368-44451602|172-195
attgtttttacaattttatcctttaagagagagatgatttatgttttcaacatgttatttattgctgattgaagaaaaagatgtataattaataggagcatgtatgtaaagaaataattaatgtagttgaaaatagcaaaggggtcttataaaaatggacaaaaaaaagatCTTATAATTAGAGACGGAGTTAAAtgactattaaaattcagacatataaatagatgaatcaggg
>NC_053042.1|+|44451425-44451594|115-138
tttattgctgattgaagaaaaagatgtataattaataggagcatgtatgtaaagaaataattaatgtagttgaaaatagcaaaggggtcttataaaaatggacaaaaaaaagatCTTATAATTAGAGACGGAGTTAAAtgactattaaaattcagacatataaatagatg
>NC_053042.1|-|44652965-44653060|49-70
cacacacaaaagatgaagaaagaagccttaaatagtgctcaggaatacGCAGCATCGTGCCACGTTACGTgcccatcgtgccacgttggagcaggt
>NC_053042.1|-|44686622-44686951|41-62
ctttttgactgataaagatatcattcaaatgccatagaaaAAAGGGAACTTCTATGGTACACtcacaattttgagtgtaccggtattcttgtttcacaaaatatataaattaacgatcactttaatgaaataaaaaggtatttgtcaatatttatattttagaaaacatcatttcataagaaaaatcatcatttcattgtttataaggattatactaaaaaatctacattttgtcataaaaaataatcaatattcattgttatgagtaataaaaattcttaaaaattaaattttatttcgtcgaagcttttggtaaataaaatttaatta
>NC_053042.1|-|44699063-44699334|209-232
attgtttatgtgaattcgtcatctttgcatgactctttttgttttgatttttcatctttgtgcgtgtgttttttatttttcatcttagagcgatgtttatttgattcagattgaaagattagttttgatcaggtgtaaatgcaatcaatgattttggcgtcgtcaacgttgcagatccagagacatgagtattctgaagactaaaataTAGTCATATTTGTAGGCATAAGTActctgtcgttttatgctattaacatggatgttttgagttt
>NC_053042.1|+|44793778-44793975|149-169
ggaaaaccattttcttctggcttctaccaacaaatttgggatgcttctttatcaggatgttacaatgggtacaatagctgggaaatatcgaactggtttaggacgcacaaatgtgatggaattaaacccttacaatggggttgtttctTTAGGCCACTCAGCCGGTACAgttactatgtggaaaccaaccagttcgtc
>NC_053042.1|-|44918226-44918382|39-61
atttttgtaggcattatgcagttatatgttattaactcGGATGTTGTGAGTTTGTTCACAGattcatgttttacgtttttagcactgttgaatgatgtactctatcgatttgaatgaatgaatatcattttgtttttgtcaaaaaaatgctggaaat
>NC_053042.1|+|4498291-4498561|59-77
aatgttttggaggaagatagcaaactaatttctgatgtgtggagtcacttacatagctGTGTGGAGAAGGCTGGCAAagataagggaaaattgcttctgttgttaaatggggctgttaacatggaaaaacaattggacgagtttgaagggagttctaagagaaacaggacagatgatttgattattgggtccaatattcctgaggaagtagaaatccttccaccaaattttgcaaagactaaaggtagtgggaaaagaatcaaaggtggca
>NC_053042.1|+|45086515-45086652|31-51
tttggctgagaaacactagtaaattacgcaAACACCCCTCGGTAGTTAACTgccgaggaatttgaaatccggctgcagttaactgccgaggaaaatgtttcatccgatgaaacagccacctgctccccctacacacta
>NC_053042.1|-|45163263-45163486|176-199
agttattttacaaaattgtccttaatgaatgatataggaaatataaatgaaagaattgaaaaaagaaaaagtaataaatagttaaggatataatagaaaaaataacattaatgtttcattggtattgtaaagcgacatataatttcgaacaaatattttttctaaagtgacatacAATTTGGGACGGAGGGAGTATTATtttttaataagttttcgtaaaaaat
>NC_053042.1|+|45184235-45184394|94-115
cagatccactcatacatattcaaaaagataaatataaatataaatacacaaatacaaaaactaatgtttgttaaaaaaggaaaaatacaacaaGGAACTTCTATGGTACACTCAGaaattttagtgtaccggtactcttgtttcacaaaacttataaatt
>NC_053042.1|-|45459463-45459664|122-142
agaaaattgttgttgacacattttataaggctgaggcacacaagtaaaatacgcttttgccccttcggcagttaactgccgaggaattcaaaaaccgactgcagttaactgccgaggaaaaCCTCGGTAGTTAACTGTCGAAaatttgttataagtacagaacgaacattggggttttcaaaactccattgttacatttttt
>NC_053042.1|+|45529797-45529955|41-61
tgtaccttccagctgcaacaattatcttaccactcaatggGGCAAATTCAAACTTGTTAAGcaacaggactccaacatacgatcaacatcttgaatgagggtataagtgtcaaaagaatgaggtgcattccttgacacttgaataccagcattcaagat
>NC_053042.1|-|45529891-45530020|22-42
aacaattgtcttgctctggggCAATTCAAACTTGTTAATCGGcatgactccaacattcgataagcatcttgaatgctggtattcaagtgtcaaggaatgcacctcattcttttgacacttataccctcat
>NC_053042.1|+|45529963-45530164|151-172
gaatgttggagtcatgccgattaacaagtttgaattgccccagagcaagacaattgttgtagttgaaatgtgcattccaactacaacaattgtcttacctttgaatggagcaaattcaaacttgctaaacaacatgactcaagcatttcaCTCGGCATTCATGTTTTCCTTTgaaaagaataaatctttgttaggcttgctt
>NC_053042.1|-|45530071-45530339|41-61
tcttacctctgaaatggggtaattcaaacttgccaaacggCCAGGACTCAAGCATTTTGCTcagcattcgtgtttttcctttgaaaagaataaattttgttaggatgatttagacgaaggtattaagtgtcaaggaatggacctcatttcgttggcacttgaataccatcgtctaaagcaagcctaacaaagatttattcttttcaaaggaaaacatgaatgccgagtgaaatgcttgagtcatgttgtttagcaagtttgaatttgct
>NC_053042.1|-|45530250-45530369|69-90
gggtaaggtgcattcaaactacaacaattgtcttacctctgaaatggggtaattcaaacttgccaaacGGCCAGGACTCAAGCATTTTGCtcagcattcgtgtttttcctttgaaaagaa
>NC_053042.1|-|45530251-45530379|80-100
ttattagttagggtaaggtgcattcaaactacaacaattgtcttacctctgaaatggggtaattcaaacttgccaaacgGCCAGGACTCAAGCATTTTGCtcagcattcgtgtttttcctttgaaaaga
>NC_053042.1|+|45530255-45530365|29-49
ttcaaaggaaaaacacgaatgctgagcaAAATGCTTGAGTCCTGGCCGTttggcaagtttgaattaccccatttcagaggtaagacaattgttgtagtttgaatgcacctt
>NC_053042.1|+|45624722-45624840|21-44
ttgtaaaactgtttcaggtaCAGGACAAACTAGAGGCAAGAGACaagacaaaaactcatatttttgtcccttaccaaaccacaacacaactttttgtctcacgtacaagttgtctaaaa
>NC_053042.1|+|45651470-45651606|26-48
aacttgcatgttgtgagttgttaaaAAAATAGATGTTGTGAGTTTGTTcgcatattcatcctttaaatttttagtgattttgatcatgttattgtatctgatattttctatcaatttgaataaataaatatcgcttt
>NC_053042.1|-|45882265-45882423|32-51
attctctatttactttaaggtgacaactaggCTACCCATGAAAGAATGATGgataatttacccaaccaatacacattaaccacataagcacatattcatgaactatcttgaccccacaaataaattgctcattttcattggttggtggataaattaccc
>NC_053042.1|-|45888173-45888422|200-222
aagcttcttaacaaaaaaaatggatctagctccaaacaatcagaaccgcaaaccatcgaatggaagaaactgatgacgatccaaccatcacgtctcaagaacaatggagaaccagaggaacgacgacataaaagagttaaacgtgtggatcaacaacaacctcaattaattatacgtgaaatgagcaaatgactcatttAATTTAGGACGGAGGGAGTAAGCaacacaaacattagttaatggaactaga
>NC_053042.1|-|45938164-45938319|105-125
atatacatgtttttgaaattgagtattgctgttcacacttttggtttgactgagaaatacgagtaatttactcaaatatccttcgacagttaactgttgaaattTTAAAGAACCGGCTGCAAAAAgttttgattgaataccacaagactttttcat
>NC_053042.1|-|45981663-45982064|340-362
taaggatataataaaaaaaataacattaatacttcgtcgatattgtaaaatgatatataatttatgattttttttaaaactacatactcccttcgtccaaaattgtatgtcactttagaaaaaatattcgtctcaaattgtatgtcactttagaataccaatgaaacattaatgttattttttctattatatccttaactatttattactctttcttttttcaattctttcatttatctttcccatatcatttattaatgataattttgtaaaacaactcataatatctctttcccacacaatattaattacatttcttaatatgtgtgaaatgtccaaAACGTCATACAATTTAGGACGGAagaagtataatttaagatggatgatgtattctataaacaa
>NC_053042.1|-|46071255-46071408|34-54
attctccatcaccttctaaatctgaacaaagctCGATTTTTTTCATCAAAGTTTgcacctttgactttttctgcgtgtgtctgaaaatgggtgggagcgagaatccaaaggctatggttgtgggtcgtttggctgattcaatcagagagatttc
>NC_053042.1|+|46131562-46131699|21-44
atatatagtcgttgtttgcaGGTGCAGCAGCATCAAGATTCACAtacaaattctttaattggtgtaattaatcacaccgagtggagtttttttgttattgagaatcttgatgatgctgcatcagcaataaatgatttc
>NC_053042.1|+|46222321-46222452|33-53
accagcctaacaagaatttaatcttttcaaatGAAAAACATGAATGTCGAGCGaaatgtttgagtcttggccgtttggcaagtttgaattaccccatttcagaggtaagacaattgttgtagttggaatgca
>NC_053042.1|+|46240067-46240268|124-144
ttcaagttgtaacaaattaaactaaccatgattatatatttggcttaattgcacttttggacttctatctttacaaaagttgcggttatggccccctaactaatttaattacaaaacagacctCTATGTTTTGATTCTTTAGCAgttttggaccccccagtccattagtgaggtgccacgtgtattatttaggggaccacgt
>NC_053042.1|+|46257914-46258311|338-358
aactcattcttttttattaaggagagcgtcaacacattggaatatggctctaactaaatcaatttaaatttggagaatgttaaccattgcccttagggtattggataaggggataaaaataaaaatatagcattgaaaaatggtgaaaaatgataaatttaactttttaaaagtcaaaatgttgttgaaaccaatgcaaacatgctactttttaagaataacatttctaagttattgatgaatgtatctcctccatttcacggcaaggtgatcgttaggcttgatgataagaaagggttaaattgcatttttggtcccttaactatttagataatatCGTTTTGGTCCCTTAATTTAAattcgatttattttggtcccttaacttctctctgttacac
>NC_053042.1|+|4626243-4626513|208-231
tatttcgttttttattttgtgatttcgtcgtcttcgtgcgacgttggttgttagtcgtctttgtgcgacgttgtttgtttttcttatttctctcaggtatttgatcgcttcagattgtcagatcagcttcgatccagtgcagattcaatcaatgactttggtgtcatccacattgcagatccggaaacatggttattccggagatttAAATATAGTCATATGTGTAGGCATttgtactcttttcatttgaatgaatgaatatattttattt
>NC_053042.1|-|46320631-46320763|33-54
atctcagcagatttaacatcaagcggaacataAGTCTTCTTCTTCCTCTTCCCGgtagttgcggcagctttgagtactgctagatgttcggcttcagccggtgaaaaagcaagatgtacttctgaagcaggag
>NC_053042.1|+|46355960-46356099|21-44
aaaactgtttcaggtacaggACAAACTGGAGACAAGGGACGGGAaaaaaaactcatatttttgtccctcaccaaaccacaacacaacttttcgtcccacgtacaagttgtctgaaatgtcaaaatagcattttgtccccc
>NC_053042.1|-|46438515-46438662|98-121
agctaaggttataataggaaaagtaacattaatgttgcattggtattgtaaagcgacatataatttatgacaaattttttcccctaaagcgacatacAATTTGGGACGGAGGGAGTAGTATtcttttatgaaaagttttataaccaat
>NC_053042.1|-|46466634-46466865|172-192
gcatcaattctcatgggagaatttttgtctcaagacatgtgatcttcaatgagaatcactttccattccatgatgatttcattgacacaagaaacccattaaagaggctgactaaaaatacatctattatgttgcctatttcttctgcaggtaccattataaacaacacagCTGAACCAGACAACTTTGATGtaaaccagcaggaagaaaattcaactaacagtctagctga
>NC_053042.1|-|47192-47427|184-206
ttttataattttatcctttaagaaagaaggttagtttatgttttcaacatgttatttattgttgattgaagaaaaagatgtataataaataggggcatgtatgtaaagaaataattaatgtagttggaaataacaaaggggtcttataaaaaggaacaaaaaaaattctcaaaagggacttatAATTAGGGACGGAGGGAGTATATtacaaggaataatttacaaattttattagg
>NC_053042.1|+|47199782-47199925|26-45
aaaataatcaaataaaacaaataatTCAAAGAGGGCGTTACAAAGccaaccaagctgctcattatttagctaaatttgctcttaagaatttagattgcatatggatcgaagaaactccgccatatatttatgcaatcttggctt
>NC_053042.1|-|47210572-47210712|31-54
aatatgtgtgaaatgcccaaaacgtcatacAATTTGGGACGGAGGGAGTATGTAataataatgtgcacttcctaacactgtcgtcctcccaagctaacagccggcgtctccacacccacactcttcccccttccgctcacc
>NC_053042.1|+|47393896-47394035|41-61
tggtcaaaaacaattgagagagaaaaaagaagagagagaaTAAGAGTATAATATGAGTATGaaagagaaaattgtcaaaaaattatcataaaatggttgtacaaatatcatttctcttatataaaacatgatataaaagg
>NC_053042.1|-|47521813-47521956|32-52
cctttcttcccatgttaaaattcgtcaatcaCATGTCTTTATTCTTCTGTGGagcatatctactaggcttccatattccatgtattcataaacaagtagcctctcttctcctactttgcagtatcccaataaaagggacaaggt
>NC_053042.1|-|47792259-47792400|95-117
atgaaacttattccaaagaaaacacaaaaaactatgctacaaattcttatgctttagttttcgtaataagtgtgatttttgtttttttgcttatAATTTAGGACGGAGGGAGTAATTgttttgaaattcaaattcatgcttg
>NC_053042.1|-|47801389-47801535|96-116
gctaaaatatggtttttgtccctgcaaatatgcctagttttggttttagtccctataaaaaaaatttgttgtttttggtccctgcaaatatgcctCATTTTGGTTTTGGTCCTTGGctccacttttgtgatgatttgcacacgtggc
>NC_053042.1|+|47979803-47979947|37-57
cgaggaattagaaattcggctgcagttaactgccgaGGAAAACCTCGGTAGTTAACTgccgagaaaaatgttataagaacagaacagacataggagtttccaaaactcaattgttacgttttttgatctccaatgtgcaattttg
>NC_053042.1|+|47980716-47980858|37-57
ctaaaccaacctaacaagaatttagtattttcaaagGAAAAACATGAATGTCGAGCGaaatgcttgagtcctgttgtttggcaggtttgaatttatctcattcaaaggtaagacaattgttgcatttgaaatgcaccttaccc
>NC_053042.1|-|47987079-47987222|21-44
aaatgcccaaaacgtcatacAATTTGGGACGGAGGGAGTACCTGtttattatacccgtggatacccccgtgcccatgacagattttatccacagatatccgcagacacgaatttttttgccaccctaaagattttatccacgga
>NC_053042.1|+|48039644-48039760|21-42
ggtccctgcatttttttttgTTTGACATTGGTCCCTGCACTTtgtaaaaacattggtattggtattggtccctctgttaactttctgttacaaaaaaaacacaaaaccaacggagtg
>NC_053042.1|+|48098989-48099224|168-191
ttttcttttctccacatatcatagtttgtattggtgtgattttgagtacgaattcacaacaaaaaaaatgtataataaataggggcatgtatgtaaagaaataattaatatagttggaaataacaaagagatcttataaaaaaggacaaaaaaattctcaaaaaaatCTTATAATTAGGAACGGAGGTAGTataaaacttattttaagatgtcttatctcaaacaactccaacaat
>NC_053042.1|+|48163030-48163165|39-59
aaaacacaaaaccaacggagtgccacatggcccaatcaTTTCACGCCACGTGGCACCAAtatcaatatttttacaaagtgcagggaccaataccaatatttttacaaagtgcagggaccaataccaatagttttgt
>NC_053042.1|-|48163127-48163270|40-61
cagattttggtattggtccctacactttttttttttgtaATTGGTCCCTGCACTTTGTAAAaatattggtattggtccctctattaactttctgttaaaaaaaacacaaaactattggtattggtccctgcactttgtaaaaat
>NC_053042.1|-|48172932-48173103|119-142
catgttgaaaacataaaccatctctctcttaaaggataaaattgtaaaaacaatactaattacaaacatatttaatacaaatatcaactatcttaattcccgttattttttcaaaaggGCCCTATAATTAGGGACGGAGGTAgtatgatttaaaacacagtcttgctaaaag
>NC_053042.1|+|48173926-48174226|241-264
gagggataaaggggatgggagatagagcgtgaaggagatacagagagagggtttgtttgattttttgtttttaatttaatttaattttctttaatcaatttccaacaaagcaataatgccacatcatgagtggtacaatggatggatgacaacaaagtgtgtctataaagaaataattaatgtagttggaaatagcaaaatgatcttataaaaatggacaaaaaaaattctcaaaaaagtCTTATAATTAGGAACGGAGGTAGTagatccttttggaatgagcattgcccaagtccgaaat
>NC_053042.1|-|48206740-48206910|110-132
gatccaatcaatgactttggcgtcatctacgttgcagatccggagacatgactattccggagatttaaatatagtcatatgtgtaggcatttgtatcttgccgttttatGCTATTAACATGGATGTTGTGAGcctgttcacagattcatcctttttgtttttatcgaattt
>NC_053042.1|-|48206785-48206905|67-90
aatcaatgactttggcgtcatctacgttgcagatccggagacatgactattccggagatttaaataTAGTCATATGTGTAGGCATTTGTAtcttgccgttttatgctattaacatggatgt
>NC_053042.1|+|48242169-48242400|168-187
cgatatgtgggtgacgttgatgagatcaactgaagatatcatcaacaacttgattccgccggaagatcgtcattagttagggtaaagtgcattccaacttcaacaattgtcttacctttgaatgagataaattcaaacctgccaaacaacaggacttttgcatttcgCTCGGCATTCATGTTTTTCCtttgaaaagattaaattcttgttaggctggtttagatgaaggtat
>NC_053042.1|-|48290593-48290735|100-123
aaagatgtataataaataggggcatgtatgtaaagaaataattaatgtagttggaaataacaaaggggtcttataaaaagggacaaaaaaaaatttcaaAAGGGTCTTATAATTAGGGACGGAaggagtaatattcttaatga
>NC_053042.1|+|48382913-48383044|27-50
atttgtaaaactgtttcaggtacatgACAACTTGGAGGCAAGGGACAGGAccaaaactcatatttttgtccctcaccaaaccacatcacaactttttgtcccacgtacaagttgtctaaaatagcaaaatag
>NC_053042.1|-|48434077-48434257|128-151
gaagaaattgaaagaagagagagtaataaatacttaatgatatgataggaaaaataacattaatatttcattgatattgtaaaacgacatataatttggaacaatttatttttttaaaatgacatacAATTTGGGACGGAGGGAGTAGTAAaattgagtagatctttgatattttggctaa
>NC_053042.1|+|4855776-4855891|66-86
ttgaaaatagtcccttttggatgaccaaaaacaacaatttttttttacagggaccaaaaccaaaaTGATGCATATTTGCAGGGACCaaaaccaaatttggcttttagaaaaattca
>NC_053042.1|-|48624025-48624199|115-136
tatgaatcgtttcaaacaagtcattttagaggatgatggtgatgattcagatgatagcaacaaagagcattatccaccatttgtcatgcctaaaaagatgactaattttaagggGGACTTCTACGGTACACCTCATaaattaaggtgtactggtactcctactttaaaaaattta
>NC_053042.1|-|48679324-48679594|209-231
ttaaagttgtttgtaatcactattgtttttacaattttatccttaagagagagagttagtttatgttttccatatgctacttattgctgattgaagaaaaagatgtataataaataagggtatgtatgtaaagaaataattaatgtagttggaaataacaaaggggtcttataaaaagggacaaaaaaaattctcaaaagggtcttatAATTAGGGACGGAGGGAGTATCTattatattggaaagcttataatgttataacaaatacaccc
>NC_053042.1|-|48930497-48930898|339-362
aaaagttatttattttttgtaattaaaaattatttaatttaaataaattaattaggtggataataagataccacctccgtccctaattataagactcttttgagaaatttttttgtccctttttataaaacttatttcctatttccaactacattaattatttctttacatacatgcccttatttattatacatctttttcttcaatcagcaataaataacatgttgaaaacataaatcaaccctctctcttaaaggataaaattgtaaaaacaatagtaattacaaacatatttaatacaaatatccactattttaattcccgttattttcaaaaggACCCTATAATTAGGGACGGAGGTAgtaatattttaaaatccaaatcaccactgccacatcagca
>NC_053042.1|-|48980842-48980989|100-123
aaatgtataataaatggaagcatgtatgtaaagaaataattaatgtagtaggaaataacaaaggggtcttataaaaaaggacaaaaaaaattctcaaaaGGGTCTTATAATTAGGGAGGGAGGgagtaaatgttaaaacacattattc
>NC_053042.1|+|49013625-49013897|159-179
acaaaatattttgcaaggataaaaactacaaaatcagttcagtcatcgtgtgacacatatgcaaatcatcacaaaaatggggtcagggactattttaaaaaacgaaaatttttgcagggaccaaaaataatttttttttacagggactaaaaccaaaaCGAGGCATATTTGCAGAGACTaaaatcatattttagtaaaaaaaaactccttaatttttgtaaccacattgcatggttggtgggaccttttttttattttttgttaccattataa
>NC_053042.1|+|49054595-49054735|26-48
tgggttgatgttaagtgcacaaaatATGGGATCCTGTTGGTGACACATgagaagcgtagtcaaaggattgggacagcattgaaggtattttctttttcaaagtcttgttgttacagaatcatttgttccctttctcttcta
>NC_053042.1|-|49112453-49112595|95-118
taaggataatttcttaaaacaactcataacacctctttcccgtacaatattaattacatttcttaatatatgtgaaatgcccaaaacgtcatacAATTTGGGACGGAGGGAGTAGTGTttttcacctctgtaatataggctat
>NC_053042.1|+|49179615-49179901|38-58
atgtgattttctaaaaatttagctgtgtccagtattgTGTCCCGTGTCCGTGCTTCATattacttatcagttaattaagttaatgaacacaattaaaataagacaaatagaaaaattaagatcaaacctggaatcaggcatagcaatccagttccagtagcggttgtcatcaccccaagtaatggcgagagatctagcagcaagcatgtaacactttttcccactatttctatctaattgaaagctctgcattttcaataaacccaaaaggcttattattagcaggc
>NC_053042.1|-|49283947-49284351|347-367
atttatatacattgttggtgtgcaaaattttacatatatattcaatgatatgttgtcaaatcaattaggctaaaatatggttttggtccctgcaaatatgtctcgttttggttttaattcctataaaaaaaaattgttgtttttggtccctgcaaaatattttgcagggacctttttcaaaatcaaaagattttgcagggactatttctctaataaatggttcagtcatcatgtgacacgtgtacaaattatcacaaaagtggagccagggaccaaaaccaaaatgagacatatttgcagggaccaaaaacaacaaattttttttgcagggactaaaaccaaaacgAAGCATATTTGCAGGGACCAAaaccatattttagccaatcaattaataaagaatgataa
>NC_053042.1|+|49304518-49304739|174-197
ttttttattttgtgatttcgtcgtctttgtgcgacgttggttgtttttcttgtttctcttaggtatttgatcggttcagattgtcagatcagcttcgatccagtgcagatccaatcaatgactttgacgtcatctacgttgtagatccgaaaacatggttattccaaagatttAAGTATAGTCATATGTGTAGGCATttgtactttggtgttttatactatt
>NC_053042.1|+|49304701-49305079|40-62
atatgtgtaggcatttgtactttggtgttttatactattAACATGGATGTTGTGAGCCTGTTcacagattcatcccttttgtttttagcaaatttgcattatatcgatgtactctatcgatttaaatgaatgaatatcagtgaaggaggaggcgcctgtgaacttcctggcccgctagaaagaagatcaacactcaggcatgcacatgttatagtgtacagatgggtaggaggaaaacatgcatgcgtagacttgactggggtttcaccacttgtgggattaggtatcgggccttttaccgtaggacatgcagcccttaaaagctgcgtcaagtaaggtggccaaacacgagaaagcgtgttctgacaatcaacatgct
>NC_053042.1|+|49334747-49334902|39-60
tcttacctctgaaattggataattcaaacttgccaaacGGCCATGACTCAAGCATTTCGCccaacgttcatgtttttccttcgaaaagattaaattcttgttatgctggtttagatgaaggtattaagtgtcaaggaatgaacctcatttcgttgg
>NC_053042.1|-|49334750-49334921|114-134
agatgatgatattcaagtgccaacgaaatgaggttcattccttgacacttaataccttcatctaaaccagcataacaagaatttaatcttttcgaaggaaaaacatgaacgttGGGCGAAATGCTTGAGTCATGgccgtttggcaagtttgaattatccaatttcagaggta
>NC_053042.1|+|49334752-49334931|34-54
cctctgaaattggataattcaaacttgccaaacGGCCATGACTCAAGCATTTCGcccaacgttcatgtttttccttcgaaaagattaaattcttgttatgctggtttagatgaaggtattaagtgtcaaggaatgaacctcatttcgttggcacttgaatatcatcatctaaagcaaacc
>NC_053042.1|+|49334759-49335057|241-262
aattggataattcaaacttgccaaacggccatgactcaagcatttcgcccaacgttcatgtttttccttcgaaaagattaaattcttgttatgctggtttagatgaaggtattaagtgtcaaggaatgaacctcatttcgttggcacttgaatatcatcatctaaagcaaaccgaacaaaaatttatttttttcaaaggaaaaacatgaatgcggggcgaaatgcttgagtcctgttgttTAGCAAGTTTGAATTTACCCCAttcaaaggtaagacaattgttgtagtaggaatgcaca
>NC_053042.1|+|49335042-49335136|49-69
gtagtaggaatgcacattccaactacaacaattgtcttactctagatgGGGCAATTCAAACTTGTTAATcggcaagactccaacattagtaagca
>NC_053042.1|+|49374070-49374203|87-108
ccgcggtatccatttacgccaacctaaatttaaattatgacttcccgtagcacataatttatctttttttcttcgtacgggtcgttGGTCTTGCTCTTCCTCTTCCTCttcctcttgttgttcctcttccaccg
>NC_053042.1|+|49414608-49414751|84-104
attacgtttgtgtcattaactcattggggagagagaacataaaaatagagtttgctacttacagggtaatgagaaagtgaagaCTTAAAAGAATGCAGATTATCtgatgacaagtgcgcacgacttgcacgtgcctttgtctgt
>NC_053042.1|-|49450834-49450963|23-45
tatgtcgttatatgtattaactTGGATGATGTGAGTTTGTTCGCAgattcatcctttacgtttttaacggtgttgaatgatgtaatctctcgatttgaatgaatgaatatcattttatttttataaaaaa
>NC_053042.1|-|49577178-49577302|31-54
acacatatatgtatgtataggggtggcaaaATGGATGGATTGGATGGATATGGAtttggatcctaatggatggatcaaaaaaggtccattagtccattacaatccactattcttttttcttaaaa
>NC_053042.1|+|49596513-49596704|31-52
ttttggcattggtccctgcacttttttttgTTTGACATTGGTCCCTGCACTTtgtaaaaatattggtattggtctctctgttaactttctgttaaaaaaaaaaacacaaaaccaacggagtgccacgtgacccaatcatttcacgccacgtggcaccaatatcaatatttttacaaagtacagggactaata
>NC_053042.1|+|49596547-49596840|105-125
acattggtccctgcactttgtaaaaatattggtattggtctctctgttaactttctgttaaaaaaaaaaacacaaaaccaacggagtgccacgtgacccaatcaTTTCACGCCACGTGGCACCAAtatcaatatttttacaaagtacagggactaatatcaatatttttacaaagtgcagggaccaataccaatagttttgtgtttttttttaacagaaagttaatagagggaccaataccaatatttttacaaagtgcagggaccaattccaaacaaaaaaaagtgtaggaac
>NC_053042.1|-|49740699-49740948|187-210
tttacaatggtagattttagatcaaatgcatctaaaggtcctttaaatttttcgtttttttcaaagtcgtcctttaagtttcaaaagtttcaaacaagtcttttaagtttcaaaaatctcaaacaagtccttttagtttttgaatcgtttcaaacaagtccttttagaggatgatggtgatgacttAGATGATAGCAACAAAGAGCATTAtccaccatttgtcatgtttaaaaagatgactaattttaag
>NC_053042.1|+|49806086-49806218|85-108
attaaggaaaattttgtaaaacaactcataatatctctttcccacacattgcatttcttaagatgtgtgaaatgcccaaaacgtCATACAATTTGGGACGGAGGGAGTaagtgcttatgtacaggcaatttct
>NC_053042.1|-|49825419-49825725|247-267
ttatgctggtttagatgaaagtattaagtgtcaaggaatgaacctcatttcgttggcacttgaataccatcaactaaagtaagcctaacaaaaattcattattttcaaaggaaaaacgtgaacgcggggcgaaatgcttgagtcatgttgtttggccagtttgaatttacctcattcaaaggtaagacaattgttgtagttgaaatgcacattccaactacaacaattgtcttactctggatggggCAATTCAAACTTGTTAATCGGgaggactacattcgataagcctcttgaatgttggtattca
>NC_053042.1|-|49825665-49825808|84-104
ggtaattcaaacttgccaaacggccatgactcaagcatttcgcccagcgttcatgtttttcctttgaaaagattaaattcttgTTATGCTGGTTTAGATGAAAGtattaagtgtcaaggaatgaacctcatttcgttggcactt
>NC_053042.1|-|49825731-49825878|98-118
tgccagaagatcgtcattagttagggtaaggtgcattccaactacaacaattgtcttacctctgaaatggggtaattcaaacttgccaaacggccatGACTCAAGCATTTCGCCCAGCgttcatgtttttcctttgaaaagattaaat
>NC_053042.1|-|49825735-49825880|100-121
tctgccagaagatcgtcattagttagggtaaggtgcattccaactacaacaattgtcttacctctgaaatggggtaattcaaacttgccaaacggccatGACTCAAGCATTTCGCCCAGCGttcatgtttttcctttgaaaagatt
>NC_053042.1|-|49829178-49829324|28-48
ttttttacggggactaaaaccaaaacgAAGCATATTTGCAGGGACCAAaaccatattttagtcaacttaaaatagccaaactttgcaaagtcagtccttctaacttctaagccattcccataatcgtgatacatgggaactaactat
>NC_053042.1|+|49885434-49885580|32-55
tcttacctgagttcaacaatgaactaggggtGGCAAATGGATGAATTGGATGGATatggatttggatcctaatggatggatcaaaaaaggtccattagtccattacaatccattattttttttcttaaaaaaaaatcatctagtcca
>NC_053042.1|-|49908670-49908817|96-117
aacttagaacatctagaaagttcccacagtctttgcttgtttggaggattatgcataacaaagttcccacaaatgagaatatgaagacaaaagggGTTACTAATCCTTCCATGTGTTcatcttgctactctgaagaggaatccacgtt
>NC_053042.1|+|50023654-50023802|100-121
tagcgacgtggtccccatgtggcaagtgatgattgggcaaggtggtttgcttaaataggtctttcatccctgcaaatataggtcatttgaattttcgtcCCTGAAGTTACTAATCAGATGTaattaggatcaaaagtcaaatgattaat
>NC_053042.1|+|50129572-50129719|98-118
attttataaaattcaacactgtaagttgaaatgattacaaactgcaggaaagagaaatgaagatagagtagtcccgagagagatggagggaaagggtTTGACAGAAGATAGAGTAGTCgtgacaccaaaacgcgtcgttaccaaacct
>NC_053042.1|+|50129611-50129883|59-79
aactgcaggaaagagaaatgaagatagagtagtcccgagagagatggagggaaagggtTTGACAGAAGATAGAGTAGTCgtgacaccaaaacgcgtcgttaccaaacctttatcttcgtcggagaaacactcgaaatccaccaccaccgtcgacgtcgttaccatgaaagcagcaggcggaggaacactctcaaaagaacaccaaagcgcaaagaagctattactccgctgccgcgacggcctcaaacgtcctgaacattccacctctacctc
>NC_053042.1|-|50540074-50540226|103-123
caaatcatcacaaaaatggggtcagggactattttaaaaaacaaaaaaatttgctgggaccaaaaacaattttttttttttacagagactaaaaccaaaatgAAGCATATTTGCAGGGACTAAaatcataatttagccttttagaagagttta
>NC_053042.1|-|50596687-50596829|40-60
aaaggtaagacaacaacaattgtcttactctggatggggCAATTCAAACTTGTTAATCGGcaggagtccaacattcgataagcatcttgaatgctggtattcaagtgtcaaggaatgcgcatcttgaatgttggtattcaagt
>NC_053042.1|+|50686794-50687098|182-202
gtgttatttgaacaaccaaatgagacaacttatatgacaatttttttttcctctcttttcattggtaaaaaacaatagagaaagaaaaaggaatagattaaataagagtataatgtgagtatgagagagaaaattatcaaaaagttgtcagaaatatcatagaaaataatcttgtaaaaagAACGAAGAAAGAACATTTGGCatatgcattgtcatttctgatacccattaaagtctcgtgattatgtggggatagtagctcgtgatggaaacatagaaaagttgatataaaataggtgaatata
>NC_053042.1|-|50771640-50771786|41-61
accattggagggtgtggcagctgtggttgatcttgatgaaATGAAGATTGTTGGTTACTCTgatagacatgtgattccagtgccaaaagctgaaggaactgagtatcgagcttcaaagatgaaaccaccgtttggtccaatgcttaa
>NC_053042.1|-|50800336-50800539|145-165
attacaaatacttaaattaatgatataatttttattatgaattaagaatatcctttatgtcattttacatttatcagttagttgaaccgctatttttaccaaacacttcagttagtgtatcagctaaaagctatcagttagcttATCAGCTATAAGCTATCAGCTagcttatcagctatccgctgtttttaccaagtagagtca
>NC_053042.1|+|50962872-50963043|119-142
tttcaacatgatatttattgttgattattgaagaaaaagatgtataataaataggggcatatatgtaaacaaataattaatgtagttggaaatagcaaagatatcctataaaaagggtCTTATAATTAGAGACGGAGGTAGTagtaactttctttactgcgtgttctacttt
>NC_053042.1|+|50969766-50969958|140-163
atgcctatttacattcataaagaggagtatttgtttgttagctgtaaatattgtgtttcatgtagcacttgagtgatatagagttaggtgatattgaccaatcacaatgtcataatgtttgtgtttctctctctttcacAAACATTGTGACATTGTGATTGACcaatgtcacctaactctatgtcacacaatg
>NC_053042.1|+|50969806-50969956|100-123
gctgtaaatattgtgtttcatgtagcacttgagtgatatagagttaggtgatattgaccaatcacaatgtcataatgtttgtgtttctctctctttcacAAACATTGTGACATTGTGATTGACcaatgtcacctaactctatgtcacacaa
>NC_053042.1|-|50983646-50983938|38-57
ggcgtatattttatggtgacaactagggtacccatagAAGAATGATGAGTAATTTACcccaaccaatacacattagccacataagcacatttttaagtggtatacatgaactatcttgaccccaccaacaaattgctcattttcattggttggtgaataaattacccaccattcttcaaaggtaatataaaaaaaaaaccatattttattactctgcaccaactttaacaaaaagaaaatctgttatccacccattttttatgccataccttattattcatttcattccaagt
>NC_053042.1|-|51075143-51075530|318-341
agtagatcaagccaccttgtggaactgtcatccacgtcaccaattaacaatatactccatccgtcctaaattgtatgtcattttaaaaaaaatatttgtcccaaattgtatgtcactttagaataccaatgaaacattaatgttactttttctattatatccttaactatttattactctttcttttttcaattctttcatttatctttcccatatcatttattaaacataattttgtaaaacaactcataatatctctttcccacacaatattaattacatttcttaatatgtgtgaaatctccaaaacgtcatacAATTTGGGACGGAGGGAGTATAAActaattttaactttaatcttttaatgaaacaacattacaagttttag
>NC_053042.1|-|51169458-51169586|79-99
accccattcaaaggtaagacaattgttgtagttggaatgcacatttcaactacaacaattgtcttactctggatggggCAATTCAAACTTGTTAATCGGcatgactccaatattcgataagcctcttga
>NC_053042.1|-|51169615-51169849|40-60
cctctgaaatggggtaattcaaacttgccaaacggccatGACTCAAGCATTTCGCCCAGCgttcatgtttttcctttgaaaagattaaattcttgttatgctggtttagatgagggtattaagtgtcaaggaatgaacctcatttcattggcacttgaataccatcatctaaagcaagcttaacaaaaatttattcttttcaaaggaaaaacatgaatgcggggcgaaatgcttg
>NC_053042.1|+|51169661-51169854|138-158
tttttgttaagcttgctttagatgatggtattcaagtgccaatgaaatgaggttcattccttgacacttaataccctcatctaaaccagcataacaagaatttaatcttttcaaaggaaaaacatgaacgctgggcgAAATGCTTGAGTCATGGCCGTttggcaagtttgaattaccccatttcagaggtaaga
>NC_053042.1|-|51169760-51169865|56-77
tacaacaattgtcttacctctgaaatggggtaattcaaacttgccaaacggccatGACTCAAGCATTTCGCCCAGCGttcatgtttttcctttgaaaagattaaat
>NC_053042.1|+|51233269-51233556|38-61
cgttgcagatccggaaacatgagtattctggagacttGAATATAGTCATATTTGTAGGCATagatactttgccattttatgctattaacatagatgttgtgagtttgttcacatattcatcctttttgtttttagcgaatttggatttgtattgtatcgatgtacaatttgaaaaatgaatatcttttatttttgtcaaaaacaataaaaatcaatctaaattatgtgtgtaattccaattttgtaccaccaaaatgataaatgacgattgaaactcacacatataaa
>NC_053042.1|-|51245798-51245926|89-108
tgtggtcccgggcgtgaacctgggacatggtgaacgggtatgtggtcgtttccgtacatttattgtttttgtttttgtgggtgatattGGGAGATGAAAGAATGATGGagtttgcaaaatgagctatgt
>NC_053042.1|-|51330093-51330379|237-257
tttttttaacagaaagttaacagagggaccaataccaatatttttacaaagtgcagggaccaatgccatacaaaaaaaagtgcagagaccaatgccaaaatctgatgaaagtgcagggaccaatgacacatttaaacctaaaagttaaaacattatcatttttattaaatgacataagttgttgggaaatgtaatttataccaactactctggttgttgcgattaatagaaaatagTAGCAATTTGTATTGTTGACAaaaaacaactaatctcaacaactttagttg
>NC_053042.1|+|51330214-51330408|37-58
aataaaaatgataatgttttaacttttaggtttaaaTGTGTCATTGGTCCCTGCACTTtcatcagattttggcattggtctctgcacttttttttgtatggcattggtccctgcactttgtaaaaatattggtattggtccctctgttaactttctgttaaaaaaaaaacacaaccaacgaagtgccacgtggcc
>NC_053042.1|+|51330243-51330361|68-89
gtttaaatgtgtcattggtccctgcactttcatcagattttggcattggtctctgcacttttttttgTATGGCATTGGTCCCTGCACTTtgtaaaaatattggtattggtccctctgtt
>NC_053042.1|+|51330376-51330617|40-60
aaaaaaacacaaccaacgaagtgccacgtggcccaatcaTTTCACGCCACGTGGCACCAAtatcaatatttttacaaagtgcagggaccaataccaatatttttacaaagtgcagggaccaataccaatagctttgtgttttttttttaacagaaagttaatagagggaccaataccaatatttttacaaagtacagggaccaattccaaacaaaaaaaagtgtagggaccaatgccaaaat
>NC_053042.1|+|51354000-51354455|395-416
gtggataatttaccgaccaaccaatgaaaatgagctatttgttggaggggtcaagatagttcatggataccacttaaaaatgtgcttatgtggctaatgtgtattggttggggtaaattacccatcattcttccatgggtaccctagttgtcaccaatatataaatacgaatgtttataggaaccgagtataattttaaaactgaggaaatagactttaaaacgttgtgatttggagttgaatatcggtaatgttagggcaaacattgactccaatattaccaataaagccctaacattgactccaataaaaccctaacgttgtgatttgaagttgtcattcgtattttaaaatgtttttagtacaactgattttcgtataaaaaaggtttaaaTGTGTCATTGGTCCCTGCACTTtcatcagatttaggcattggtccctgcactttgtaaaaat
>NC_053042.1|+|51354397-51354584|29-50
gtcattggtccctgcactttcatcagatTTAGGCATTGGTCCCTGCACTTtgtaaaaatattggtattggtccctctgttaactttctgttaaaaaaaaaaacacaaaaccaacggagtgccacgtggcccaatcatttcacgccacgtggcaccaatatcaatatttttacaaagtgcagggaccga
>NC_053042.1|+|51354504-51354657|30-50
aaccaacggagtgccacgtggcccaatcaTTTCACGCCACGTGGCACCAAtatcaatatttttacaaagtgcagggaccgataccaatagtttttttttttttttttttaacagaaagttaatagagggaccaataccaatatttttacaaagt
>NC_053042.1|-|51376048-51376289|183-203
gaaatctttatgcaccctttataaatccagaaatggttttggagtacaactcacacaaaccatttccacagcaaaatggttttggcataattttatacaaaacatactatgatatatgaggggtgctggaaaccattaagtacatctaatggttttagaatacaactcacaaaaaccattttTGAATTTATGCAGGGTGCATAtaaggatttccttatgcaccataactgcagtcatatatg
>NC_053042.1|-|51445484-51445682|31-51
atggatcttttaacaattctccttcatctgACAATTTGACATTTTGCTCCAtgggaaagttcacaggcttagctcccaaacatcctccatcttttagaatttccaaagcatatttcctttgcgaaatgaatatacctttctttgaccgagaaacctccatgcccaaaaaatacttcaagtcacccaaatctttaatcca
>NC_053042.1|-|51450902-51451137|180-203
catcttcctatcaaggttaaggagtcaactgagcatctcagcggcgagattgaatacccggatccagtcaaagttcacgtcgcccgccacgaacaaataggaggcgtaaagaaataattaatgtagttggaaatagcaaatgagtcttataaaaagggaaattttttttttctcaaaagAGTTTTATAATTAGGGACGGAGGTagtagtattaattaggggtatgtttaggaaaaa
>NC_053042.1|-|51719597-51719739|95-118
taataaataggggcatgtatgcaaagaaataattaatgtagttggaaataccaaaatgatcttataaaaagggacatatttttttctcaaaaagGTTCTATAATTAGGGACGGAGGTAgtaataaacaatatggtaatgttaa
>NC_053042.1|+|51764543-51764734|136-159
tcaacattctatttattgttgattgaagaaaaagatgtataataaataggggcatgtatgtaaagaaataattaatttagttggaaatagaaaaggggtcttataaaaagggacaaatttttttttcaaaagggtCTTATAATTAGAGACGGAGGTAGTaattttttttaaggccgtttctatttactatcc
>NC_053042.1|-|5185416-5185776|26-47
ccctgcactttcatcagattttgacATTGGTCCCTGCACTTTTTTTTgtttggcattggtccctgcactttgtaaaaatattggtattggtccctctgttaactttctgttaaaaaaaaacacaaaaccaacggagtgccacgtggcaccaataccaatatttttacaaagtgcagggaccaataccaatagttttgtgtttttttttaacagaaagttaatagagggatcaataccaatatttttacaaagtgcagggaccaattccaaacaaaaaaaagtgtagggaccaatgccaaaatctgatgaaagtgcaaggactaaagacatatttaaacctattttcttttatgaaaaaaca
>NC_053042.1|-|5185422-5185822|41-62
taaaatgtcatgttctttattttcttggtttaaatgtgtcATTGGTCCCTGCACTTTCATCAgattttgacattggtccctgcacttttttttgtttggcattggtccctgcactttgtaaaaatattggtattggtccctctgttaactttctgttaaaaaaaaacacaaaaccaacggagtgccacgtggcaccaataccaatatttttacaaagtgcagggaccaataccaatagttttgtgtttttttttaacagaaagttaatagagggatcaataccaatatttttacaaagtgcagggaccaattccaaacaaaaaaaagtgtagggaccaatgccaaaatctgatgaaagtgcaaggactaaagacatatttaaacctattttcttttatgaa
>NC_053042.1|+|51915147-51915302|105-125
gagtcctgttgtttgacaggtttgaatctatctcattcaaaggtaagacaattgttggagtttgaatgcacattccaactgcaacaattgtcttactatggatgGGGCAATTCAAACTTGTTAATcggcaggacttcagtattcgataagcgtctt
>NC_053042.1|+|52032778-52032956|130-151
taataatgataaatatttaataaaaaaactactttctccgcggaaaccaattacgccaatgtaaactatgacctcccgtagcacataatttatcttttttgttccgtacgggtcgttggtgttgctcttCCGCTTCCTCTTCCTCTTCCTCttcctcttcctcttccacatcctcgtca
>NC_053042.1|+|52044217-52044357|33-56
atttcttaatatgtgtgaaatgcgtaaaacgtCGTACAATTTGGGACGGAGGGAGTatttattgtttttattacatgtttaaattttttattcttaattgccatagtggttttttacacccggcgtttatgagagagagat
>NC_053042.1|-|52053828-52053998|119-141
cgattattcaatcaaagatttgaacgtcaacgttgcagatccgggagcataagtattccgattactttaattttatcatatatttttgtaggaattatgtcgttataagttattaactTGGATGCTGTGAGTTTGTTCGCAtattaatcatttgcgtttttagtggtgctg
>NC_053042.1|+|52082356-52082554|149-170
attaattgtgatcacagttgataatttcgtttagtggttgataaataatagtttaacttgttgatttatgttttttttttcctttctattgtggattttgttctaattatttaatattggttttggttctaggtatattgattcttgcAGGAGACATGGTGTTTTGCCTCatgctgctattttgtcaagctttttcaag
>NC_053042.1|+|52124411-52124574|40-60
aaacgggaaaggacagtaggatgttgcgcccctattgagTAACCGGTGAAAAGATTCAAAttcaccgccgccttcattaagacattcagcccttctgctgctagaaggaagagaaaaggagaaagagggtcaccctgacgcagacccctttgcaattgaaactc
>NC_053042.1|-|52198687-52198973|228-250
ttttgggtatttcacacatattaagaaatgcaattaatattatgtagaaaagagatattatgagttgttttataaaattgtccttaataaataatatggaaaagataaataaaaaattgaaagaagagtaagtaataaatagttaaaattataatagaaaaaataacaaaatgtttcattgctattataaaacgacatataatttatgacaattttttccttaaagcGACAATTTGGAACGGAGGGAATAatagccattaattagaaattgtgtagtcaatctttca
>NC_053042.1|-|52256379-52256738|41-62
gatcattcaagatgttgatcgtatgttggagtcatgttgcTTAGCAAGTTTGAATTTACCCCattcagtggtaagataattgttgcagttggaaggtacattccggaatataatgtaatgataagaacatgtattagtgaaaatcagctatataagttatttattgactttttattcaaatttttatttgaattcacgctgtcgcaatttttattcgaattcatgctatcgcaatatttattcaaatttatttaatcgcaatttttaattcaaattattttattaaatttattctaatttattttatttactttattctacattattttatttactttattctaattattcatatattaa
>NC_053042.1|-|52256798-52256916|74-94
attcaaaggtaagacaattgttgtagttggaatgcacattccaactacaacaattgtcttgctctagatggggCAATTCAAACTTGTTAATCGGcatgactccaacattcaataagcat
>NC_053042.1|-|52316810-52317078|41-61
catgggagtgtcggacaccgcgacacgcctagtcctagagGTGTCCGTGCTTCATAGGTTGcctaagcatgattcacaaaccttcctctctcatttgaatcaataacttaggaatccttttggcaattctgcatgtatcaataattatgcaatatttcttgttttgctttctttttttgttactgcttcttctcatgacattaaattaaattacaggaaagaattgttgcttcaacgagtcacgcgtggcttattatcttgaacaagaa
>NC_053042.1|-|52413128-52413392|40-61
agatgttaccaacagtttcgaaaggacgctcttcctcttCATCTTCCTCTTCATCTTCCTCtcgacccaattccactcttcttccttacctccgcagaattatcaaggtacccaactgatctcttcatttcttcatcttcttcccttaatttcgttaattcagttcaagatccgattccccatttcattgtaaatgctgttgaattgcgttatccagaaatgaaacgacatccctataacgtaatattataaaccatagggttag
>NC_053042.1|-|52415119-52415312|37-57
ggctcgaacgaaccccgaccaccacaaaaaaaaactAAAATATGGTTTTGGTCCTTGcaaatatgcctcgtttttgttttagtccttgtaaaaaaaaatcgtagtttttggtcctacaaatatgtcttgtgttggctttggtccctgaccccacttttgtgatgatttgcacacgtgacacatgatgactgaac
>NC_053042.1|+|52432067-52432210|91-114
ttaaggacaattttgtaaaacaacttataatatctcttttccacacaatattaattgcatttcttaatatgtgtgaaatgcctaaaatgtCATACAATTTGGGACGGAGGGAGTagaataaagcagacaccggtttttcctttt
>NC_053042.1|-|52436027-52436185|94-114
ggctgagaaacactagtaaaatacgattttaccccctcggcactgaactgccgaggaattaaaaatccggctgcagttaattgccgaggaaaaCCTCGGTAGTTAACTGCCGAGgaaacttcaaaccttaatttttttattttatttttacaaaaacct
>NC_053042.1|+|52539034-52539204|109-132
gtaaaccatttctctcttaaaggataaaattgtaaaaacaatattaattacaaacatatttaatacaaatatcaactatcttaattcctgttattttttcaaaagggcCCTATAATTAGGGACGGAGGTAGTattaaatatgagattgctgaaaattttacctcatattaa
>NC_053042.1|-|52564091-52564278|136-155
tttcatttcctttgtgtgtgcaacagagtaaagataatccttttggagttaaagctttgaaaaggacacctgcaataagtactgggaattggactgcacgaaaagccgcaataaaacgcgcaataaaaggcaactAAATGTGACAGAAGAGAGTGgaatactcatggctggcttaagcacaacaagtc
>NC_053042.1|+|52665116-52665270|30-51
cattcccaaacactagttagtctctctttTCTCTTCCTCTTACTCTTCTTTatcaaaatggaattgtttccagccagttggaattgtttcctgccaagaataagtatatacaagaaaataaagattattaatatgctgtacatcattaaaaagta
>NC_053042.1|+|52688799-52689047|40-61
ctttcatccctgcaaatataggtcatttgaatttccgtcCCTGAAGTTACTAATCAGATGTaattaggaccaaaaatcaaatgattaatatttgcagaggcagattggaaggattagtaacttcatggacgaaaattcaaatgacctatatttgcagggacgaaagacctatttaagccttaatataatatacaaattttttcgctaagagcatccataatggagacctccatttttgaatatttaaat
>NC_053042.1|-|52734740-52734842|63-83
ttattgaagccatggtgaggcatcattgatccatcaaacaaatgaggctgcaattgcaacatAGGGTTTTGAAAAAATTGTGGtggcaacatttcagcttgtt
>NC_053042.1|-|52741913-52742056|31-51
gacccctaactaatttaaatacaaaacagtCCCCTATGTTTTGATTCTTTAgcagttttggacccccaaggcaaaaaaaaataaaaattgacaagtggcacctcacttagggtgccacgtcagcgttgaccgagtcaacaatgg
>NC_053042.1|+|52759330-52759784|41-61
taatagtcgttgatttgtcattaaaataaaggctaaaataTGGTTTTGGTCCTTGCAAATAtgtctcgttttggttttaatccctacaaaaaaaaattgttgtttttggtccctgcagaatattttgtatttgaaaatagtcccttcagggactattttcaaaagtaaaatattttgcagggacctttttaaaaatcaaaagattttgcatggactatttttctaataaatggattcagtcatgtgacacgtgtgcaaatcatcacaaaagtggggtcagggaccaaaaccaaaatgaggcatatttgcaaggaccaaaaacaacaaaaaaaattacagagactaaaaatcaaaacgaagcatatttacaaggaccaaaaccatattttagcctaaaataaatgaatggctaagattacccacgctagaaaatcggagaaatagttcacgagaga
>NC_053042.1|-|52868607-52868750|40-61
tctacagagtatatcatctggtaaatggctgatcctatcGACTGGGGGTGAGTTCTCCATTtttagggtttgtgagtggagacgaagctgtggctatggtttgggatatgacaattttgaaagactaaatctagaaaattatgg
>NC_053042.1|-|52940577-52940846|41-62
cccaaacccagtcaaaacggagaaaacccgtcaaattgaaTTTGGTTCGGGCGGATAACCACgggtatgaattttgttgtcatgcctaattacaaaattacaacaacaacctaagtctctctcgctgtccctaaccttctcctacctttgtctagttcacgttaatgattcatcacaaaatagtaataatttctattatcctcaattatcttattcaatatcctcgatcaattatttttccagttttgctgaataaacaaaattgatttt
>NC_053042.1|-|52952583-52952716|26-46
aacaattgtcttactctggatgaggCAATTCAAACTTGTTAATCGAcaggactccagcattcgataagcctcttgaatactggtattgaagtgtcaaggaatgcacctcattcttttgacacttgaataacatc
>NC_053042.1|+|52952699-52952859|111-132
cagagtaagacaattgttgtagttgaaacgtgcattccaactacaagaattgtcttacctttgaatggggtaaattcaaacttgccaaacaacaggactcaagcatttcgCCCCGCATTCATGTTTTCCCTTtgaaaagaataaatttttgttaggcttgc
>NC_053042.1|+|53085673-53085850|39-59
taatttgtccaaatacccttcggtagttaatagccgaaTTTTGAAAGAACCGGCTGCAGttaactgcctaggttttcctcggtagttaactgccgaggatcttctgctacaaatctggcagaagctctctcatcttccaattttttttctttcaaatctctctcacaaatctctctac
>NC_053042.1|+|53087337-53087483|32-53
aatgctcatcgcatgctggagtcctgctgttTGACAAGTTTGAATTTACCCCAttcagagataagataattgttgcagttggaaggtacattccggaatgtaatgtaatgcaatgtaatgtgataacatacatagttgaatatgaat
>NC_053042.1|+|53117816-53118113|241-261
aggctggtttagatgaaggtattaagtgtcaaggaatgaacctcatttcgttggcacttgaataccatcatctaaagcacgcctaacaaaaatttattattttcaaaggaaaacatgaatgccgggggaaatgcttgagtcctgttgtttgacaggtttgaatctatctcattcaaaggtaagacaattgttggagttgtaatgcacattccaactgcaacaattgtcttactctggatgGGGCAATTCAAACTTGTTAATcggtaggactccaacattcgataagcgtcttgaacgc
>NC_053042.1|-|53117872-53117992|33-54
tttgaatgagatagattcaaacctgtcaaacaACAGGACTCAAGCATTTCCCCCggcattcatgttttcctttgaaaataataaatttttgttaggcgtgctttagatgatggtattcaag
>NC_053042.1|-|53134298-53134444|41-61
agatcgctcgaaacgaagctgatgaattggcgtttcgtaaGGCAGTAAAAGTTTCGTTTCAagttaggaggaaaaattataacgggattttgaaagttctaaaagaattccaggatcaaagtgtgaaggggttgcttaaaggtcata
>NC_053042.1|-|53192119-53192247|31-51
cgaagttttcagttttcatcggtagtttacTGCCGAAGTTTTCCTCGGTAGagtactgctgccgatttcataattcggcagttaactgccgaggagcatttaggtaaattactcgtgtttcttggtcaa
>NC_053042.1|-|53228553-53228820|41-61
ttcacataagcccatctctcattgctctgtactccctctaTCTCTTCATCAAAGTTTTCATggacagatctagaattcttcatattaggccaatccataagatcatcatcatacactgaattcaaacatcattacattactctatgtatttgaaataagtgtttacttttcatgttacaaattcaactttaattagtattgactacaataccatccatgtttatgagaccttactgctgtatttagtttagtagtttgtatcaatcat
>NC_053042.1|+|53238215-53238487|195-215
atattgaaatgcagcttttacttcctcaaaataacctgatacatcgccacaaactctagaagactcgtcgttgtttagggtgatcttcatctatattcagaatagtatgattattgattgagtttaactagtaattgcaataaaaaataataggtttaaatgcttttttggtcccttaactatttaattggtatCGCTTTGGTCCCTTAACTAAAaaacagattgtttgagcattttaagttttttttttagtctcgttttgatcccttctgt
>NC_053042.1|+|53318279-53318406|34-55
taataaaaatagaatgaataaatatggtttaaaTATGTCATTGGTCCCTGCACTTtcatcagattttggcattagtccctgcactttttttgtttgacattggtccctgcactttgtaaaaatattgg
>NC_053042.1|+|53318284-53318422|88-109
aaaatagaatgaataaatatggtttaaatatgtcattggtccctgcactttcatcagattttggcattagtccctgcactttttttgTTTGACATTGGTCCCTGCACTTtgtaaaaatattggtattggtcctctatta
>NC_053042.1|+|53342259-53342406|37-60
attgcagatcctgagacatggttatcctggagatttAAATATAGTCATATGTGTAGGCATttgtaccttgctgttttatgctattaacatggttgttgtgagcttgttcacagatccatcctttttgtttttagcaaatttgcattat
>NC_053042.1|-|53541774-53541929|101-123
tgaacgagggaaaagttggcacttcttgtagggttaaggatgttccggaatgtataattcggaaaacttcggcatttgattcttttgaaagagagccatcAATGTAGGTTTGGACGGTTACAAccactaacatgttttcattgactgtactaatga
>NC_053042.1|-|53562374-53562559|52-75
tttaaagcgacatataatttgggactattttttttccctaaagcgacatacAATTTGGGACGGAGGGAGTAGAAGataacctatatatgggcttacactttcgttcaacatgtttcccatagatttggtctttggcgcgcagagtgcagtccacaagaattttagtgttggatgggagagttgaga
>NC_053042.1|+|53562665-53562798|86-109
gacaattttgtaaaacaactcataatatctcttttccacacaatattaattgcatttcttaatatgtgtgaaatgcccaaaacgtCCTACAATTTGGGACGGAGGGAGTatgaaataaggatacggacatagac
>NC_053042.1|-|53571026-53571178|100-123
tcagcttcactgttaggaaatgcaaaattaggaggaaagttagtgacggaaaaaataaaatctttcataaattccttggtcacaaaatttagtaacaggATTAGAGAGGGATTTCATGTTATCcctcactaatttttgttttttagtagtgtt
>NC_053042.1|-|53596957-53597102|84-106
atgtaaagaaataattaatgtagttggaaataacaaaggggtcttataaaaagggacaaaaaaaattctcaaaagggtcttatAATTAGGGACGGAGGGAGTAATAtgcaatattcctaccaactaagttaagctcacgggttgac
>NC_053042.1|+|53599947-53600182|184-206
gttctacaagaagagcgtgaatgaatgagttggacccaccaacgataatgggaagttttctccgggaagtaatatcggagatgatatctccggcgtggcggcggaaatctgaaggtgagaactcaccgtgagaaggatcaatgtcgccgagaagatgatgtggaacgttgttgcgttgatgaaATGGGATCTTGTTGGTGGTGATAtcgagtcctctgtacacttggattttgtcg
>NC_053042.1|-|53617447-53617678|172-192
tcattttactcttttctaaaggttaagaaaaattttatcttaaaaatgaatgagaattgttgttgacacatttcatatggccgagaaacacgagtaaaatacgtttttgtcccctcggcagttaactgccgaagaatttaaaaaccggctatagttaactgccgagaaaaaCCTCGGTAGTTAACTGTCGAGttaactaccgaggatcttctgctacaaatctggcagaagc
>NC_053042.1|+|53698279-53698454|115-137
gattgaagaaaagatgtataataaataggggtatgtatgtaaagaaataattaatgtagttggaaataacaaagggatcttataaaaagagacaaaaaaaattctcaaaatgatCTTATAATTAGGGACGGAGGGAGtatattatgaattaatatgaatcctcctgtgctacaata
>NC_053042.1|+|53757360-53757551|141-162
cgtttatcgaatgttggagtcctgccggttaacaagtttgaattgccccatccagagtaagacaattgttgtagttggaatgtgcattccaactacaacaattgtcttacctttgaatggggcaaattcaaacttgccaaACAACAGGACTCAAGCATTTTGcccctcattcatgtttttcatttgaaaaga
>NC_053042.1|-|53757363-53757634|231-251
gaaggtattaagtgtcaaggaatgaacctcatttcgttggcacttgaataccatcatctaatgcaagcttaacaaaaatttattcttttcaaatgaaaaacatgaatgaggggcaaaatgcttgagtcctgttgtttggcaagtttgaatttgccccattcaaaggtaagacaattgttgtagttggaatgcacattccaactacaacaattgtcttactctggatggggCAATTCAAACTTGTTAACCGGcaggactccaacattcgataa
>NC_053042.1|-|53757453-53757571|68-89
caagcttaacaaaaatttattcttttcaaatgaaaaacatgaatgaggggcaaaatgcttgagtcctGTTGTTTGGCAAGTTTGAATTTgccccattcaaaggtaagacaattgttgta
>NC_053042.1|+|53757600-53757739|95-115
gaaatgaggttcattccttgacacttaataccttcatcaaaactagcataacaagaatttaatattttcaaaggaaaaacatgaacgatgggcgAAATGCTTGAGTCATGGCCGTttgacaagtttgcattaccccattt
>NC_053042.1|-|53757641-53757814|109-129
cagcttgattccgccagaagatcgtcattagttagagtaaggtgcattccaactacaacaattgtcttagctctgaaatggggtaatgcaaacttgtcaaacggccatGACTCAAGCATTTCGCCCATCgttcatgtttttcctttgaaaatattaaattcttgttatgctagt
>NC_053042.1|-|53757648-53757946|241-262
gtggagagtatcattcacttgggtggatttaaagaacgacaaaaatgtgacgaacatgttttgggagcacatcatgttccagtggatcgatatgcgggtaacgttgctgagatcaactgaagatatcgtcaacagcttgattccgccagaagatcgtcattagttagagtaaggtgcattccaactacaacaattgtcttagctctgaaatggggtaatgcaaacttgtcaaacggccatGACTCAAGCATTTCGCCCATCGttcatgtttttcctttgaaaatattaaattcttgtta
>NC_053042.1|-|53797218-53797346|81-104
tcaagtgcaaattcaatcaatgacttttgtgtcgtcaacattgcagatccagaaacatgagtatttcggtggcttgaataTAGTCGTATTTGTAGGCATACATActttgtcgttttatccttttaacat
>NC_053042.1|-|53798944-53799089|26-47
tttggataaaggttgggtcattgacACAATAAATGTGTTGGGATTAAatggaaatggagcaataggtaccattgagataaatgggaaaccaacaaatgtgaaaattgatacaactaaacaaaattatatacacggacgaggagatg
>NC_053042.1|+|53870570-53870706|86-105
agagatttttatcaagtcagtggcccaaaccattccatcttattgtatgggagccttcctcattcctacgtctctctgtgatgagATTGAAAGAATGATGAACTCattctattggggttctaaaaagaacggtcgtc
>NC_053042.1|+|53936166-53936320|100-123
tgtataataaataggggcatgtatgtaaagaaataattaatgtagttggaaataacaaaggagtcttataaaaatagacaaaaaaattctcaaaaggatCTTATAATTACGGACGGAGGGAGTatttaccaaatacagtaagagcatgtacgtac
>NC_053042.1|+|53946346-53946504|94-114
catgcagtggttacaggataaggtttgtgctcttcactttcttgctagtaaggtagattttgggaactgcatattttatatttactattttgtGTAGGTTCATTCAATTCGTGAagcagctgctaacaacttgaaacgtctagctgaagagtttggtcc
>NC_053042.1|-|53961285-53961435|99-121
gcgtcaacgttgcagatccggaggcaatgaatattccagtcactttaattttgtcatatatttttgtaggcattatgccgttatatgctattaacttaGATGTTGTGAGTTTGTTCGCAGAttcatccgttacctttttagcggtgttgaa
>NC_053042.1|-|54259933-54260317|48-68
gtatccattatggcagaatatccaatgttataataaaggttagattgCATTTTTGGTCCCTTAACTATttaggtagtatcgttttggtcccttaattaaaatttgatttattttggtcccttaacttctctctgttacacattttggtcctttcggttagttttaattaaaaaacgttaggttttcttcatcttcttcttcttctctttttcatattcatatcatctccatcaactttcaacaaaaataatcccataaaaattccagaagaaaatggagaaaaccgaaagttattgagttaaaactaacggaaatgaccaaaatgtgtaacagagagaagttaagggaccaaaataaatcgaattttaattaatagaccaaagcg
>NC_053042.1|-|54322811-54323081|41-63
tcatattatttgtagatattttgcctttgcatgctaatgaCTTGGATGTTGTGAGTTTGCTCAcagattcacgttttacgtttttagcaatgttgatcatgttattatatctaatgtattttatcaatttaaataaataaatatcagtttgcttttgtaaaaaaaaaaaaaaaaaatcaattattcaataaatctaaaaattagaatgtttcttataacaaccatggaggaagagtatttacaaagagattaattagaataaattgatagt
>NC_053042.1|+|54450344-54450632|236-259
agacattaaaggaccatcatagatgacttttttcctgtcagttgcaataactccttgaactaagcatacaagagattcccactggtttctcattatagaatcacccaccaacatcattctctttcctctcattttaccaagatatttcagtgcatcaaacctgaaaatacagcatgatttaagcgtgtttggttattttgaatgaattgattcggactaaaagtgagttaaatgtAAAATGATTTATGTTTGAATACAGttacataaaagtcgactaaaaatcaattgt
>NC_053042.1|+|54454995-54455282|36-57
tcagattttggcattggtccctgtacttttttttgTTTAGCATTGGTCCCTGCACTTtataaaaatattggtattggtctctctgttaactttctgttaaaaaaaaaaaacacaaaaccaacggagtgccacgtggcccaatcatttcacgccacgtggcaccaatatcaatatttttacaaagtgcagggaccaataccaatatttttacaaagtgcagggaccaataccaatagttttgtgttttttttttaacagaaagttaacagagggactaataccaatatt
>NC_053042.1|+|54455114-54455323|26-46
aacggagtgccacgtggcccaatcaTTTCACGCCACGTGGCACCAAtatcaatatttttacaaagtgcagggaccaataccaatatttttacaaagtgcagggaccaataccaatagttttgtgttttttttttaacagaaagttaacagagggactaataccaatatttttacaaagtgcagggaccaattccaaacaaaaaaaaatgt
>NC_053042.1|-|54631678-54631947|41-62
aaggctaaattacatttttggtcccttaactatttaggtaGTATCGCTTTGGTCCCTTAAGTaaaattcgatttattttggtcccttaacttctctcagttacacattttggtcccttaacttctctcagttacacattttggtcatttcaattagttttaattcaaaaacgttaggttttattcattttcttctgaaatttttctgggattcttgttgttgaaggttgatggagatgatatgaagatgaaaaagaagagaagaagatga
>NC_053042.1|-|54653050-54653285|180-203
tgagttgttttacaaaattatccttaataaatgaaatgagaaatataaatgaaagaattgaaaaaagaaagagtaataaatagttaaggatataatagaaaaagtaacattaatgtttcattgatattctaaagtgacatacaatttgggacaaatattttttttctaaagtgacatacAATTTGGGACGGAGGGAGTATATAtgaaggggatagagattttgcgctaaattttta
>NC_053042.1|+|54851806-54851933|31-52
tgttccgtacgggtcgttggtgttgctcttCCGCTTCCTCTTCCTCTTCCTCttcctcttcctcttccacatcctcgtcaagaatttcagcatcatcgttagtttccatagcgacttcattttgcatt
>NC_053042.1|+|54978871-54979008|41-60
taaattcaaacctgctaaacaacaggactcaagcatttcgCTCGGCATTCATGTTTTTCCtttgaaaagattaaattattgttaggctggtttagatgaaggtattaagtgtcaaggaatgaacctcatttcgttggc
>NC_053042.1|+|54979156-54979560|39-59
tgcacatttcaactgcaacaattgtcttactctggatgGGGCAATTCAAACTTGTTAATcggcaggactccaacattcgataagcgtcttcaatgttggtattcaagtgtcaaggaatgaacctcattcttttgacacttgaatatcagcgttgaagacgcttgacacttgaatatcagcgttgaagacgctgatcgaatactagagtcatgctggttagcaagtttgaatttgcctcattcagtggtaagatgattgttgcagttggaaggtatattccggaatgtaatgtgcaatgcaatgtaatgtgataacatatattttgttttgaatgaaacaataattatcttatttattcacttttcgaatttatttattcattatgcgattttaattagttggatt
>NC_053042.1|+|55075589-55075772|50-71
gcaggtatgctaacaccagcattttgcaacttctgaacctcatcagcaaGCCTTTCCTCTTCCTCTTCCGCctttcgaatctccaccaaaggcggacctgagagtgtttcgatcacaaactgattaaacagtgactcttgaatcctatcaaagtatgtactcacatgaaaagaagaagctaaaa
>NC_053042.1|-|55126226-55126401|115-137
ttattttatttatcttttccataccatttattagggataattttgtaaaacaactcataatttctcttccccacataatattaattatatttcttaatacctctaaaatagccaAAACATCATACAATTTGGGACGGggagtattacatatgaataatttataatgaacagacaat
>NC_053042.1|-|55158057-55158510|395-414
agaaaagctataagctaaactcaaacgttatttgaaataacatctaaaaaataagatataaactcatacaataaattataaaatcgttgtgaaaagactgttatcaaacatgacttttattctcagacaagttataaactttttttttttcttagtataaactccaacaacatcacaaatatctaagacggacaaattaaaccatccaaaggacgacataagaataccaccatttacacaccaccatatcaatcaattgattcaaaattgtaaaactaccctactgtgatcatcatcattttaagtcaattcaagtcatgattaaaaacacacccctaattaaaataaacagcaccaccacatgacaacaaaagcaagaactcattctttggcaGTTTTATTGATCAAGGACTTgtgaatgttaggaatgacaccaccaccagcaatcgttccc
>NC_053042.1|+|55176272-55176423|104-127
aaatgcaaaataaataagggtatgttggtaaagaaataattaatatacttggaaataccaaaagggtgttataaaaagggacaaattattttttcaaaaggatCTTATAATTAGGGACGGAGATAATatatatatattttttttttttgtca
>NC_053042.1|-|55255055-55255172|68-88
ttggggcgttaacggtgatgacgtggctgttaacatctcagatgggttgccatgtcagatgccacatAAGCAGGGACTAAATTGATGTataatgacaaaaaatttcaaggacgaaatt
>NC_053042.1|+|55269777-55269935|106-129
ttcccatatcatttattgaggacaattttgtaaaacaactcataatatctatttctcacacaatattaattacatttcttaatatgtgtgaaatgcccaaaatttCATACAATTTGGGACGGAGGGAGTaacttttctgacgcaatatttcgagctaaa
>NC_053042.1|+|55400731-55400964|31-51
ttttttttcttatttatttggctaaattgcATTTTTGGTCCCTTAACTATTtaggtagtatcgctttggtcccttaattaaaattcgatctattttggtccattaacttctctctattacacattttggtcatttccgttagttttaattcaaaaatgttaggttttcttcattttcttatggaatttttctgggattcttgttgttgaaggttgatgaagatgatatgaagat
>NC_053042.1|+|55412048-55412183|27-50
atttgtaaaattgtttcaagtacaggATAAACTGAAGGCAAGGGACAGAAcaaaaactcatatttttgttcctcaccaaccacaacacaactttttgtcccacctacatgttgtctaaaatacaaaaataacattt
>NC_053042.1|-|55418632-55418820|38-58
aaaagagagtataataaaaaccctcaagaacaggccaAGTAAGAATCAATACATATAGgattaggaaatcttacaaaacgacttgagttgtcatttctcaatgtttttccattaccaaaggcttctagtattggattagtcttcaatatttcatgctctattccacttccgccaccaagggcagccagg
>NC_053042.1|-|55575182-55575337|34-56
ttgtaggcattatgccgttatatgttattaactTGGATGCTGTGAGTTTGTTCGCAaattcatcctttacgtttttagcggtgttgaatgatgtaatctctcgatttgaatgaatgaatatcattttatttttgtcaaaataaaataaaattgtga
>NC_053042.1|+|55578808-55578969|40-62
tcatatatttttgtaggcattatgtcgttatatgctattAACTTGGATGCTGTGAGTTTGTTcgcagattcatcctttacgtttttagcggtgttgaaggatgtaatctctcaatttgaatgaatgaatatcattctatttttgtcaaaaaaaatatatatt
>NC_053042.1|-|55602680-55602908|24-44
tgtcctcttgcatgccacgtgtaCAAGGACTAAATTGATGGAAAtggtaaaaattcgagatttaacttttcagtgtaatttttcccgtatttccaattatacccctctattacatgtgttgtcctggatcgatttgagacttactgtcataatttgaggactaatttgatggattttgttataacttaagggctaatatgattgattttatttgcagagaatgagtaca
>NC_053042.1|-|55690442-55690738|237-260
agaaaaaatatttgttccaaattgtatgtcgctttacaataccaatgaaaaattaatgttacttttcctattatatccttaactatttattattctctcttctttcaattccttcattgtatctttctcatatcatttattgaggacaattttgtaaaacaactcataatatctctctttcccacacaatattaattacattttttaatatgtgtgaaatgtctaaaacgtcatacAATTTGGGACGGAGGGAGTAGTAActgcccactatcccatttggaatgaggagtagttgtt
>NC_053042.1|+|56053035-56053434|41-61
aaaaaatacaaaaccaacagagtgccgcgtggcccaatcaTTTCACGCCACGTGGCACCAAtaccaatatttttacaaaatgcagggaccaataccaatagttttgtatttttttaacagaaagttaatagagggaccaataccaatatttttacaaagtgcatggaccaattccaaacaaaaaaaagtgtgccaaaatctgatgaaagtacaaggactaaaagcatatttaaacctccttctttattttagggttaaaatagtttagggactacatggtggtaaaacctaaataaaatacctcaacttgatttttatagttcataaacacaatttactagaatcctggctgacactagagaatagagcccctaaattaagggcttcataaataaataaa
>NC_053042.1|-|56067572-56067742|109-132
tttcttttttaaataggtgatccattggattttaaaaattagatggatggactcaatccatccatagtctttaatggatggatttcaaaccaatccattaacaaatttTTTATTTGGTGGATGGATTGGATCtcatggatcctattgccaccccgactcatatccaagcaa
>NC_053042.1|+|56069891-56070139|195-215
tttaattgcacttttgaacccctaactaatttaaatacaaaacagcccaatatgttttgattctttggcagttttggccccccaaggcaaaaaaaaaaaaaaaaatttgacacatggcacctcacttagggtgccacgtcagcgttgaccgagtcaacactggacttgaggttcaaaactgccaaagaatcaaaATATAGGAGGCTGTTTTTTATttaaattagttaggggttcataaccgcaactttt
>NC_053042.1|-|56070033-56070152|68-88
cccctatctttccaaaagttgcggttatgaacccctaactaatttaaataaaaaacagcctcctataTTTTGATTCTTTGGCAGTTTTgaacctcaagtccagtgttgactcggtcaacg
>NC_053042.1|-|56106137-56106339|37-56
tagttttattttctatttaagaatttgaatttgcaaTGTAGCATGCCCGTTTGGTGaaatactctgatgtttatatgctattttattgtttttgggtaacggggtgttacattgttgaactatatgatatagttgaagtggattaatgaatacatgttgatgaattatgatattttggtgttgactcttaattgatatgttga
>NC_053042.1|+|56119375-56119524|96-119
acacattttggtcctttccattagttttaattcaaaaacgttaggttttcttcattttcttctggaatttttccgggattcttgttgttgaaggtTGAAAGAGATGATATGAAGATGAAaaagaggagaagaagatgaagaaaatctaac
>NC_053042.1|-|56146017-56146134|65-85
ttacggtgtttcaatgatttattgttatgtttgaaactgatttttattttatggcttaatacatCATTTGGTCCCTTAACTTATTttctgttttcaatttggtcctctaactattaaa
>NC_053042.1|+|56306385-56306633|197-219
ccaactacattaattatttctttacatacatgcccctattaattatacatctttttcttcaatcagcactaaataacatgttgaaaacataaaccatctctctcttaaaggataaaattgtaaaaacaatactaattacaaacatatttaatacaaatatccactttcttaattcccgttattttttcaaaagggcCCTATAATTAGGGACGGAGGGAGtagtttattgtggaaagcctgaaacttata
>NC_053042.1|+|56312784-56313053|220-240
accagtttttgaacatatttggcattgaacattggatcttccaccgaaacggccaccacgtcctctgaactggccatttcttcctccaaaattagagttagagttaggaaactgattgtttccggtaccatcagtataattgtggttttgagaattaggaccatgagattgggattctgaatttgcagtttcagtgagattaactgaaacaggttcactGATAGCAGCTTTCTTGAACTTctcctttctagattcttgtgtgagaagctg
>NC_053042.1|+|56312973-56313101|31-51
ttcagtgagattaactgaaacaggttcactGATAGCAGCTTTCTTGAACTTctcctttctagattcttgtgtgagaagctgagattcaagttcatctaaagaaacaacctcagattttgcattcacact
>NC_053042.1|+|5658274-5658495|26-48
aggcattttatcgttgtatgttattTATTTGGATATTGTGAGTTTGTTcgcagattcattatttacatttttagcaatgttgaatgatgtttgtcaatttaaacgaatgaatattgttttgtttttgtcaataaaaaataaaattataataaacttggtaatttgaacttaaaattatatcttatatgtaagaataacaaatagtcgtcatgtacgaaaaaa
>NC_053042.1|-|56593527-56593646|31-51
tatgtttcctttcaaataggttcagtgataGCAGCTTTCTTGAACTTCTCAtttctagattcttgtgtgagaagctgagattcaagttcatctaaagaaacaacctcagatttcgcattc
>NC_053042.1|-|56593556-56593803|189-209
gaaattgaaggtgaagtaagaaaaaaggtgatttatttgctaaaactggtgcaggtaacctgttgataaggtaagttgcagttaaaaaggcatggtcccaaaactttaatggcatttgtgcatgagataaaagagtgagaccagtttcaacaatatgtatgtttcctttcaaataggttcagtgatagCAGCTTTCTTGAACTTCTCATttctagattcttgtgtgagaagctgagattcaagttcat
>NC_053042.1|-|5823073-5823369|105-128
aaccaacactctctcttaaggagaaaattgtaaaaacaatagtaattacaaacatatttaatacaaatatccactatcttaattcctgttattttttcaaaaggGTCATATAATTAGGGACGGAGGTAgtaattattttacctctgaaatggtaaattcaaacttgctaaacatcaggactcaaacattcacttggaagttttattattccattcaaaagattaaattcttgttaggcttggtttaaatgatggtattcaagtgtcaaaagaatgaggtgcattccttgacacttta
>NC_053042.1|+|5823166-5823380|36-57
taaaacttccaagtgaatgtttgagtcctgatgttTAGCAAGTTTGAATTTACCATTtcagaggtaaaataattactacctccgtccctaattatatgacccttttgaaaaaataacaggaattaagatagtggatatttgtattaaatatgtttgtaattactattgtttttacaattttctccttaagagagagtgttggtttatgttttcaa
>NC_053042.1|+|5889857-5890153|170-193
gacgttggtttgttcgtcgtatttgtgcgacgttgtttgtctttcttgtttctctcaggtatttgatcggttcagattgtcagaccagcttcgatccagtgcagatctaatcaatgactttgacgtcatccacgttgcagatctggagacatgattattccggagatttAAATATAGTCATATGTGTAGGCATttgtgaaggttagaaaaacacaagaagggggggttgaattgtgttttctttttctgtctaaaaattcttcttctgataaaacttcagaagcagtttgattgctc
>NC_053042.1|+|5962193-5962373|127-148
tctttataggcgatctcaaaccttttgattgttcccactccaaaaatgaatttttgaaaggatttacttgttactaatataatacaacatcgtcttgatttgtaacgaattaatttaaggtttaaaTGTGTCATTGGTCCCTGCACTTttatcagattttggcattggtccctgcactttt
>NC_053042.1|-|5979545-5979677|90-110
tggtgacaacatggaagatcacatgcaggtgttagtggagaaatctctcataaagataaccgagtctcgtagcgtaacattacatgatgTGATAGAGGACATGGGAAAAGaaattgttagacaagaatcaccg
>NC_053042.1|+|5980364-5980513|35-55
atagacttctagagcaagagttgttttaccaattCCATGGATCCCTACCTTGGCAactctgtcatcacaaccaacattcaaaagtgaaagtacatttttcctttggggctccagtccaactctatattcaacaacaggtatagtaagagg
>NC_053042.1|+|6079831-6079926|49-70
ttaattcctttgctagaaaatagtttcttgagaattctaaatcctcttCTTCTTCTTCTTCCTCTTCCCAattctcgttgtcgttcatctttcgaa
>NC_053042.1|+|6086646-6086808|109-132
ctataatgcataactaagggtgcgtttgatttgttaaaaaatgaaggacaggacaggacagaacaactccagttgtccagtgtttgatttgtaaaactgtttcagggaCAGAACAAACTGAAGGCAAGGGACaggacaaaaactgaaatttttgtccctcacc
>NC_053042.1|+|6122713-6123009|237-260
aaccttcccaactacacagcaatggagaagcttatacagcaaaccacagtagttaggcaatgcttaaatgaggaggctggaaaggtaatagacaatttgataatttccttgtttcaacttcatattttgatgggtgcatattttatgccatacaccctccggtcactaatataagcaaaattctactttttagatacattcaattaatgatggatgtgacatataataaggaccacATACATCATTAATTGAATGTATCTaaagagtggatttttgcttatattagtgaccggaggg
>NC_053042.1|+|6147209-6147458|197-220
ctaactacattaattatttctttacatacatgcccctatttattatacatctttttcttcaatcaacaataaataacatgttgaaaacataaaccaactctctcttaaaggataaaattgtaaaaacaatagtaattacaaacatatttaatacaaatatccactatcttaattcccgttattttttcaaaagggtCCTATAATTAGGGACGGAGGTAGTacaaatttttaaaacaacttgttcacatta
>NC_053042.1|+|621568-621698|82-105
ccaaatgcccttcggcaattaactgccgaattatgaaaccggctgcagttaactgccgaggaaaacttcggcagtaaactaCCGAGGAAACTGAAAACTTCGGCAgttaactgccgaggaaacctcaaatc
>NC_053042.1|-|6216192-6216349|101-124
agatcggtcgggtcagtctgtgttttaaaacactgagtccatgttcaaatgatgacaacattgcagatccgaagacatgagtattctgaagacttgaataTAGTCATATTTGTAGGCATATCAGtactccgtcgtttttgtctttaatgctcaatata
>NC_053042.1|+|6257437-6257686|195-215
ccttttcaggtttgcgacttatcgagcttttatttttgacagagtatttcttgactgcaccggtattcataggaagtgcaagtttgtcaccatttgtggttgcatgagtcattgcacatgggccttcatccacttgcccctggagtctggtcggaaagatagtacctttctaggcatagagtctccttcttgaaATCCACGGGGACGAACCTTCTtgttagaagtttgtttcaacctcttttgatatagt
>NC_053042.1|-|6269774-6270002|41-63
tatagtcatatgggtaggcaattgtactttgccgttttatGCTATTAACATGGATGTTGTGAGcctgttcacatattcatcatttttgtttttaacgaatttacattatatcgatatactctatcaatttgaatgaataaatatcttttattttgtcaataaaaaaatagctcacaacaacatcatcaatgcctgcctaatcacttaatatcttccataaataacatcc
>NC_053042.1|-|6303849-6304124|215-236
aataaatcactcaatttccatctcctcgaacccttcgaaatcgaaccaggacctgtactactgtttgatatctttgattcctctttgttgctacgaggttgttgctgtttttgagagttttgttcttccaattctgatatgtagtttgattttctataaggagaatgtgatcttgaacttcttctaccagaattattcaatgatgactctattcTCTCTCTTTCTCTTCCTCTTCTttcatcttgaactttttgttgcttcttaggtacaacaacc
>NC_053042.1|+|6391798-6392031|168-189
aattttaggacgaaataaaccttttttttaatgtacaaattcaaggatgaaaatatccattaaaaaaatacaattaattttttttttgaagcgaaaaaaatgcaattaattattaggcttaaataagtctttcatccctgcaaatatagaccatttgaattttcgttGTTAAAGTTACTAATCCTTCCGatctgccactgcaaatattaatcatttggcttttgatactaagta
>NC_053042.1|+|647054-647438|318-338
gggtactacccggacccgtgcccatatccatgaaagcggagttttactctacccattatagatattttttccgagtatctgtcgagtctggatccaattgccatccctattttaatagcataataacttggccctcgtggtcattccacttgtcatcatttgcatcttgtggattccttatctttgtcaatttttaaatttttcttcctcaattccgtcaatggctccattgatttatgaaaaaagtgaatgagtagtatacgctagagtttgctttttacctttaaatatagtgctttggacttcctttcaatcatGAGTGAAGGGAGTCAAGCGACaccaatcatgaacttcctttaaagattttttcatctcttattttcct
>NC_053042.1|-|6537459-6537702|40-61
aaccgtctaggaggatttccaaatacaggtgctatattcTGACACTGAGAGCACAAGGGGGgaggtacagaggaatttctacccaaaggaataggactttctctgatgcttgagctagtgacataacttctactttcagctttgttaaactcgagttcatttgttctcttctcttgatcacagtgtaagaaattctcaagtaaagttttagaatttggagattttgttctttgaataggtttat
>NC_053042.1|+|6597911-6598047|91-114
gttaaggatataataggaaaaataacattaatatttcattgatattgtaaagcgacatataatttgggacaattttttttttcaaagcgaCATACAATTTGGGACGGAGGGAGTaggtctttacccccaatttttgg
>NC_053042.1|+|6683444-6683620|39-58
agagctttgaaaaaaaaaaaagtgacaactaggctaccCATGAAAGAATGATGGATAAtttaccccaaccaatacacattagccacataagcacatattcatgaactatcttgaccccacaaataaattgctcattttcattggttggtgggtaaattacccaccattcttcaaagg
>NC_053042.1|-|6834335-6834607|41-64
aaaataaaatccctcacaaattctttggttgcaaaacttaGCAACGGAATTAGAGAGGAATTTTaagttttttctcactaaatttctctcattaatttttgttttgattcattttgtggttttgaatcattttattatagtaaaatatgttttgatatatacaaaaaaataaaaaaaataatgcactttctttgcatttgcaccagatataaacataaattccttacaaaaaacataaacataaagttagagtataatgcatctacaccataa
>NC_053042.1|-|6841194-6841462|41-61
aaaaaacacaaaaccaacggagtgccatgtggcccaatcaTTTCACGCCACGTGGCACCAAtatttttagaaagtgcagggaccaataccaatatttttacaaagtgcaggaaccaatactaatagttttgtgtttttttttaacagaaaattaatagagggaccaataccaatatttttacaaagtgcagggatcaattccaaacaaaaaaaagtgtagggaccaatgccaaaatctgatgaaagtgcaaggactaaaggcatattta
>NC_053042.1|+|6841255-6841390|85-106
ttgtttggaattgatccctgcactttgtaaaaatattggtattggtccctctattaattttctgttaaaaaaaaacacaaaactATTAGTATTGGTTCCTGCACTTtgtaaaaatattggtattggtccctgcact
>NC_053042.1|-|6983589-6983823|172-195
acttttcctattatatccttaactatttattactctctcctttcaattccttcatttatctttcccatatcatttattgaggataattttgtaaaacaactcataatatctctttcccacacaatattaattacatttcttaatatgtgtgaaatgcccaaaacgtcatacAATTTGGGACGGAGGGAGTAATTTttaatttttttactacaatatataaggttttaaatagagg
>NC_053042.1|-|7149002-7149191|136-157
tgtgacaacttttgaacaactttctctctcatactcacataatattcttttcttctctcttccttttcctctctccattgtttttgaccaattagaaaagagagaaacaaggttgtcatcaaagttgtcttcaaaTGGATGTACATATATCACTATTccataaattaaaattataataagaaataccaaa
>NC_053042.1|+|7389913-7390033|29-48
agaaagtggccgcgaattaagcaaagacACGTGATGTTGGAATGTGGGttaagtggtggagcacttcggattgagaaatatgtttcacatatacttttttcgggcaaagtcaatagaacaa
>NC_053042.1|+|7413364-7413620|213-235
catcatctaagtgtggtggtttgttgttcgtcgtcttgtgcggcgttgtttgttttcccgtcttcttgcgttgttcattttattcctattgaaagatcgattattcaatcaaagatttggacgtcaacgttgcagatccggagaccatggatattccggtgactttaattttatcatatatttttataggcattatgatgttatatgctattAACTTGGATGCTGTGAGTTTGTTcgcagattcatcctttacgttt
>NC_053042.1|-|7538818-7539017|147-170
ttctatctctttcatttttctcttaatcaatagccaatgaaaattgtatttacatcttcctttaaaactttttccaaagaaaacacaaaaaattattacttcaaattcttatgttttagttttcttaataagtgatttttttttttTTTGCTTATAATTTGGGACGGAGGgaatatgataacaaacaacaatatagcttt
>NC_053042.1|+|7725826-7726060|41-64
gagtattttttcctgggttttttgatgaatttatgaagatGTAAAAGAGGTGGAAGGAAGAAGAtgaagaaagctatttttttctcgccttttggttttggtccctttatgaattttgttttttggctttgatccctctacaaatttcattttttggttttggtccctctcactgtgtgactcatcaataagtttgccacgtcagcatcgtctgccatgtcaggcactgccacgt
>NC_053042.1|+|776999-777466|407-430
atatttctcatctctttctctcttttcattctctttctcatctctttctctcttcccattttctcatcacaacaaaacatagtgttgcaagttgcaaccacctccaacctttcaaattgacttattccccatgcctctaccaaattttaagtttaagtaagaacaaaataacaacaaatggaagagaaagaaaccgatagaattcaaacaattaggagaaaatgtcgagagccaaagtaagcaaaactaaatcaccatgtttattcatcatatacaattcaataatttcatgaagatcataatatcgcccacattaaaggaaaatcgggtagcacttgcgtgatatagaattaggtgacattgcccaatcacaatgtcacaatgcttgtgaaagagagagaaacacAAGCATTGTGACATTGTGATCGACcaatgtcacccaaatactatacaggaaaatcaagcttc
>NC_053042.1|-|7857096-7857403|246-268
aaaattacgggaattaagaaaagtggatatttatattaaagttgtttgtaatcactattgtttttacaattttatccttaagagagagagagttagtttatattttccatatgctatttattgctgattgaagaaaaatatgtataataaatagaggcatgtatgtaaagaaataattaatgtagttggaaataacaaaagggtcttataataagggacaaaaaaaattctcaaaagggtattatAATTAGGGACGGAGGGAGTAGTAtattttttgacaaaaaataataaccataatattgttttca
>NC_053042.1|-|7857104-7857401|236-259
aattacgggaattaagaaaagtggatatttatattaaagttgtttgtaatcactattgtttttacaattttatccttaagagagagagagttagtttatattttccatatgctatttattgctgattgaagaaaaatatgtataataaatagaggcatgtatgtaaagaaataattaatgtagttggaaataacaaaagggtcttataataagggacaaaaaaaattctcaaaagGGTATTATAATTAGGGACGGAGGGagtagtatattttttgacaaaaaataataaccataatat
>NC_053042.1|+|7911898-7912195|38-58
aaacacaaaactaacggagtgccacatggcctaatcaTCTCACGCCACGTGGCACCAAtatcaatagttttacaaagttcaagaccaataccaataattttacaaagtgtagggaccaatactaatagttttgtgtttttttttaacagaaagttaacagagggaccaataccaatattttgatatagtgtatggaccaatttcaaacaaaataaagtgtagagaccaatgccaaaatctgatgaaagtttatagactaaagacatatttaagccaaaaaattattgtgttaaaaaga
>NC_053042.1|-|7911958-7912233|215-236
atttttggctccgttgctgcatagaatttggttgatagtctttttaacacaataattttttggcttaaatatgtctttagtctataaactttcatcagattttggcattggtctctacactttattttgtttgaaattggtccatacactatatcaaaatattggtattggtccctctgttaactttctgttaaaaaaaaacacaaaactattaGTATTGGTCCCTACACTTTGTAaaattattggtattggtcttgaactttgtaaaactattga
>NC_053042.1|+|8034519-8034812|170-190
ctgttatcactatgctggaggagattaaggtttatttaatggatagatgggagaagaataaacagaaaatccagaagtatcctgacagtgttttaccaaatattaagaagaagcttgaaaaggagactgaatataccagcaattatgtagtcaggtatttttgtagtatTAAAATGGTCCCTTAACTTTTtatagcagtattaaaatggtcccttaactttttatagtagtattaaaatggtcccttaacgttttatagtagtattaaaatggtcccttatctttaaatccaaa
>NC_053042.1|+|8055138-8055559|366-387
ttttttttttatgtttaagccgattatatgcactttgagttttaagtttagtgtatgaatttaattggtatgcggtataaatttatttttgcacgtgtatcaaatctatgaagcacataaactccttggactagacatgtcatggtgttgaatacgtattgtgtccgacaccaacacttatgattacattgaattatgtcactttcttaaattattatcagtgtcgacgtgttcttgttcgtgtctgagtctatgcttcataggatcagatgcatgtgtggaaaagttttaaagtgttagtgcataccaattaatcttagaatatttaaaacttgttttggtttgcaatgtttaagccatgctttTGCTTTCTCTCTATCTGTTGCCatacatttttgtgtgatttttctaatgacagatta
>NC_053042.1|+|8064644-8064892|197-219
tgatttgttgttcgtcgtcttgtgcggcgttgtttgatttcccgtcttcgtgcagtgttcatttgattcatattgaaatatcgattgttcaaccaaagatttgggcgtcaacgttgcagatccggaggcaatgaatattccggtcactttaatttcatcatatatttttgtaggcattatgccgttatatgttattAACTTGGATGATGTGAGTTTGTTtgcagattcatcctttacgtttttagcggt
>NC_053042.1|-|8277916-8278060|31-53
cgaacacccctagttatatgctattaactcGGATGTTGTGAGTTTGTTCGTAGattcacgctttacgtttttagcgatgtttgtatctaatgtactctatcgaattgattgaatgaatattgttttgtttttgtcaaaaaaaaat
>NC_053042.1|-|8404602-8404747|31-54
cacaatgtttgtgtttctctctctttcacaAACATTGTGACATTGTGATTGACCaatgtcaccaactctatatcacctaagtgctactgctacccctccacgatcgcgtttttctctatagcttctgtcgccgtcatctatagcct
>NC_053042.1|-|8404662-8404784|68-91
tgacatagagttgggtgacattgaccaatcacaatgccacaatgtttgtgtttctctctctttcacaAACATTGTGACATTGTGATTGACCaatgtcaccaactctatatcacctaagtgcta
>NC_053042.1|-|8538842-8538975|86-109
aataggggcatgtatgtaaagaaataattaatgtagttggaaataacaaaggggtcttataaaaagggacaaaaaaatttctcaaAAGGGTCTTATAATTAGGGACGGAagtagtagtattttttatggttcaa
>NC_053042.1|-|8540562-8540706|94-115
actgagtttctacgttctggttatgttcagttttcctcggcagttaactgctgccgaggaaatcctcggtagtaagctgccgccggttcacaaCAAACTTCGGTAGTTAACTGCCgaagggcattttcgtattttactcgtgtgg
>NC_053042.1|+|8581206-8581371|33-52
taaccccactcaacggagggatcttggaagtaTATATTGTCAACGTGAGTACtcatgtttggcatgctattttcaagtgacctttgaagttgaggaccgttagtcacatttaacccatcttggccttttaggacgtagtgcggtggctaatcgagagtactcttga
>NC_053042.1|-|8694717-8694937|22-42
gtttcaaattagggtttttttTGTTAGTGTGCTGAATAGAATagattcattgtgcccacatgttttatttcttgttgatttcatggttgagcataggggtatgtctaaaaccgcctaaaactgtcatttctttgcgtttctgaagtttgaaaatagcaggtaggacgaaaaatgcaacaaaaatgataattgaaggaccgttttgttttgttttaaaaggg
>NC_053042.1|-|8780192-8780314|68-91
aatatctctttcccacacaatattaattacatttcttaacatgtgtgaaatgctcaaaacgtcatacAATTTGGGACGGAGGGAGTATTATttttcattgattccaatcatgaggcaatacaa
>NC_053042.1|-|8937403-8937700|38-58
gtttgctaagaaacacaagtattttacgaaaataatcCCTCGGTAGTTAACTACCGATgaattaaaccggcagttgttaactatcgatgtggttatttttttagaatggaaaattccaggtttgaagctctgcggcagttaattgccgatggaaaataaccaaacgctgagtgttggaggaatggcgcgagctcaaataagcgcaaaagagggtatttgatgatttggcataccgtgatttgggatatttggagagataaaaataatcaaatttttaatgataaggcggtggaagttg
>NC_053042.1|+|8953001-8953142|94-117
ttattaaggacaattttgtaaaacaactcataatatctcttttccacacaatattaattgtatttcttaatatgtgtgaaatgctcaaaacatCATACAATTTGGGACGGAGGGAGTatgttatactatagtccatgaaatt
>NC_053042.1|-|9138881-9139114|46-67
aaacagaagatgacagccaattaacatttccgcctaatccatttcATTCCACCAATTCCATTACCAGtagtgaaggttctttgcctagacggcctctcaaaatggaagcgattcaagaatgagatcagtttagattcatttgatttttgtccattactgggtaaaaattaaacatttcatttgtaaaaaaagtagaattagtattttgaattgattttagtatgctgcaatgtt
>NC_053042.1|-|9145980-9146126|98-117
cggaaatgtttcgtcagatcacatgacattctcgtcacttgggtagcagtgatgtgttgctagataccgctcattgtttataatattaaatatgtgaTTTAATATTATTGTCAACGTtacaggaacctatatggtcacacacaaagg
>NC_053042.1|+|9199386-9199644|203-223
gaatagtgtttgtgacgatgaagacattgattttggttaccgatgcaaatgtaaggatggttttgaaggaaacccgtatcttccagatggctgcaaaggtattttaattcattctctacacatagttatttggcttaattaatgattttgtcccttaagttatttgttggttacattttggtcccataagttattaacgttaCGTTTTGGTCCCTTAATTTATaattcgttagccaaataaatcctttctattaaattt
>NC_053042.1|+|9203777-9204071|244-265
ggatggtataaggttaaaggagatgcatccatggaatgatacagagctaaattttggggaaagccaacgcttacttcatgaggcatcttctagcttttatgatgaaactgatagctataaccttggatatagtggggtatgatgatagcttgaaagatcaaccgttaattgccgaggatgatggaagatgattgtgacatgtcaaaatataggttaaattatattttttatcccttaactactTAGGTAGTATCGCTTTGGTCCCttaattaaaatttgatttattttgatccct
>NC_053042.1|-|9239242-9239530|236-259
atactcataataacacgagtatcgagcctagctctacttagatcaacataatgttgaaatctcaatattataggaataatatcctcaagatcatcttatttaatcctaaaacaaaactcctaaataagatattattcaaaaaaactattcaatgacccaaaacatatgggttatgcctacattcttgattgatggttggaaaggaaagcaatggaaaaatactaggggtgacaaaATGGATGGATTGAATGGATATGGAtttggatcctaatggatgggtcaaaaaaat
>NC_053042.1|+|9257372-9257537|40-62
tcatatatttttataggcattatgccgctatttgctattAACTTGGATGATGTGAGTTTGTTcgcagattcatcctttacgtttttagcggtgttgaatgatgtaatctctcaatttgaatgaatgaatatctttttatttttgtcaaaaaaaaaaaaaaagaact
>NC_053042.1|+|9281472-9281744|210-233
tttgtattaaagttgtttgtaatcactattgtttttacaattttatccttaagagagagaggtggtttatgttttcaacatgttatttattgctgattgaagaaaaatatgtataataaataggggcatgtatgtaaataaataattaatgtagttggaaataacaaaggggtcttataaaaatggataaaaacaattctcaaaagagtCTTATAATTAGGGACGGAATGAGTactatttatcttttgtatattagtagaaatatatggataa
>NC_053042.1|+|9281581-9281737|101-124
tgtataataaataggggcatgtatgtaaataaataattaatgtagttggaaataacaaaggggtcttataaaaatggataaaaacaattctcaaaagagtCTTATAATTAGGGACGGAATGAGTactatttatcttttgtatattagtagaaatata
>NC_053042.1|-|9431306-9431601|40-61
aaattaggcttaaatgtgtgtttagtccctgcactttcgCCCAGTTTTGGTATTGGTCCCTacgtttttttttgtttggcattggtccctgcactttctaaaacttttggctttagtccttccgttaactttccgttaaaaaaaaaaaaccaaaactaacggtgtgccacgtggcccaatcatgacacgccacgtggcacactaaaaaacaaaaaaaatcaatttttaattattattttattcattatttttttacttaaaaatatcattagtccctgcactttcagcattttttg
>NC_053042.1|-|9447504-9447711|153-176
tatacatctttttcttcaatcagcaataaataacatgttaaaaacataaaccgactctctctctcttaaaggataaaattgtaaaaacaatagtaattacaaacatatttaatacaaatatcaactatcttaatttccgttattttttcaaaAGATCTTATAATTAGGGATGGAGGtagtaattagtttgagacataggtagtacttt
>NC_053042.1|-|9479532-9479731|149-171
tttattactttttcttctttcaattctttcatttatctttcctatatcatttattaaggacaattttgtaaaataacttataatatatctttcccaaacaatattaattttattttttaatatgtgtgaaatgtccaaaacgtcgtatAATTTGGGACGGAAGGAGTATGTtcttgttttttttttcttcaactttcctt
>NC_053042.1|-|9590157-9590302|33-52
cgcatccacatatccctccaaagcatccctacCTGGTTGTGACCTTGTATACcttagaccacctttcaaggatccattcaaatatctcagaacccacttcaaagcttgccagtgtacttgacccggatttgccataaaccgactta
>NC_053042.1|+|9656160-9656297|88-108
atctaaagatgatgatcttggatctcatattcttcatcatggtgataactttaattggagttttggatatggcttttttaaacaaacACTATTTCATTGTTCCTTTCAatggaataatgagttacattcgtttaatat
>NC_053042.1|-|9751873-9752018|94-116
gtcaagttgcagatccagaggccatgaatattccggtcactttaattttatcatatatttttgtaggcattatgtcgttatatgctattaactTGGATGATGTGAGTTTGTTCGCAgattcatcctttacgtttttagcggtgttg
>NC_053042.1|+|9776239-9776609|310-331
taatttcaccacataaaagtcatattatcatatatatatatatatatatatatatatatatatatatatatatatatatatcaatataaattacataatgttacttatatcttggccacaaaaaattggcgttacaatttcgaccacaaagaatcatggatttggggattaaatggaggtggaaatgaaattgatgatgaaaatagtatgtagggggagcaggtggctgtttcatctgatgaaacatattcctcggcagttaactcccgaggttttcctcggcagttaactgcgaccggatttctaattCCTCGGCAGTTAACTGCTGATGgggcaaaatcgtattttactagtgtgccacaaccttatca
>NC_053042.1|-|9848496-9848643|31-54
tgcaggataattatcggatactttcctgatACGTATCGGGAAGTATCGGATAATtattttaaaaaaaaaaaaaaattaatcttcggatactcttctgatacgtatcggaaagtatcgggcaggtatcggtgcaggatacgcaggggat
>NC_053042.1|+|9986667-9986897|186-208
ttcgtcgtcttgtacggcgttgtttgctttcccgtcttcttgcggtgttcattttattcctattgaaagatcgattattcaatcaaagatttgaacgtcaatgttgcaaatccggaggccatgaatattccggtgactttaatttgatcatatatttttgtagcattatgccgttatatgctattAACTTGGATGCTGTGAGTTTGTTcgcagatttatcctttacatttt
>NC_053043.1|-|10044224-10044343|33-53
aagtaggttaaagatttatataaaaggggagaGTTAGAATTAGAAAAGAAGGAttaagtgaaacctgtttttggagaaaaatggaaaaaaccaagagaagagagaagtcagagaagagaa
>NC_053043.1|+|10109513-10109701|34-54
cttttttaggaatgatatttgtacaactaaaagTAGACAACTTTGATGACAATCaattttctccccttgtgattggacaaaaacaatggagagagaaagaagaagaagaagaagaagaagagagaataaaaaacacatgtgagtatgagagaaattgttgtttaaagagttgtcaaaaagtggttctac
>NC_053043.1|+|10167470-10167604|90-110
aataagagacattcattggacctaaagtcaatcttatgagatcggtaatgtcttttcttttttaggaatgatatttgtacaactaaaatTAGACAACTTTGATGACAATCaattttctccccttgtgattggaca
>NC_053043.1|-|10354814-10355049|41-64
ttgcagatccggagacatgagtattccggagacaaaaataTAGTCATATTTGTAGGCATAGAGAtactttgccggtttatgctattaacatggatattttgagtttgttcacaaattcatcatttttgtttttagcaaatttggatttctattgtattgatgtactctatcaatttgaatgaataaatatcgtttatttgcttaccaattatacgttattttttacaaaactatgc
>NC_053043.1|-|10427928-10428233|246-266
tatgctagtttagatgaaggtaataagtgtcaaggaatgaacctcatttcgttggcacttgaatatcatcatctaaagcaagcctaaattttttttattctttttaaaggaaaaacatgaatgcggggcaaaatgcttgagtcatgttgtttggcaagtttgaatttaccccattcaaaggtaagacaattgttgtagttggaatgcatattcgaactacaacaattgtcttactctggatggggCAATTCAAACTTGTTAATCGGcatgactccaacattcgataagcctcttgaatactggcat
>NC_053043.1|-|10427961-10428266|41-61
catgtttttcctttgaaaagattaaattcttgttatgctaGTTTAGATGAAGGTAATAAGTgtcaaggaatgaacctcatttcgttggcacttgaatatcatcatctaaagcaagcctaaattttttttattctttttaaaggaaaaacatgaatgcggggcaaaatgcttgagtcatgttgtttggcaagtttgaatttaccccattcaaaggtaagacaattgttgtagttggaatgcatattcgaactacaacaattgtcttactctggatggggcaattcaaacttgttaatcggcatgact
>NC_053043.1|-|10428159-10428341|52-72
aacaattgtcttacctcaaaatggggtaattcaaacttgccaaacggccatGACTCAAGCATTTCGCCCAACgttcatgtttttcctttgaaaagattaaattcttgttatgctagtttagatgaaggtaataagtgtcaaggaatgaacctcatttcgttggcacttgaatatcatcatcta
>NC_053043.1|+|10428177-10428335|102-122
tgccaacgaaatgaggttcattccttgacacttattaccttcatctaaactagcataacaagaatttaatcttttcaaaggaaaaacatgaacgttgggcgAAATGCTTGAGTCATGGCCGTttggcaagtttgaattaccccattttgaggtaagaca
>NC_053043.1|-|10428240-10428511|222-243
ttgggtggaattaacgaacgatgaaaacgtgacgagcatgttttgggagcacaacatgttccagtggatcgatatgcgggtaatgttgctgagatcaactgaagatttcatcaacagcttgattccgccagaagatcgtcattagttagggtaaggtgcattccaactacaacaattgtcttacctcaaaatggggtaattcaaacttgccaaacggccatGACTCAAGCATTTCGCCCAACGttcatgtttttcctttgaaaagattaaat
>NC_053043.1|-|10432418-10432556|31-52
ttgggaatgccagtcgaatattggagtcatGCTGCTTGGCAAGTTTGAATTTtccccattcaaaggtaagacaattgttgtagttggaaggtacaaacgtctaactgcaacaattgtctttctctaaatggggtaattc
>NC_053043.1|+|10563963-10564364|41-64
agatacattaaatattcaatgtatctaaaaagtgaaatttTGCTTATAATAGTGACCGGATGAAgtatatcttacttttttttacttacttattcatcttaagagttgaatttctaatcacagaattacttatagtgaatttgagtaaaagagcgataacaactacctgagaggaaatcgtcgcggaaagtgcgagggaaagagcgatcagcgcgacgacgatcagcaacattggactcattagagtgttcatcgtactagcgcatggtgttagtgttgaatgaacgggaaacagaagaggcaacgggatagagagacctatagaggaggccgcgggagaaaattcaacgttgacggtggcggtcgagtcaacgacggccaatgaactcaatcaagtagatg
>NC_053043.1|+|10710056-10710324|209-229
gcaacacggtctggggaaagcattagtccatttttcgataaatatgtccacaaacagactcctttgaaggagtttcttgacaagtatgaattagctctttacaagaagtacaaggaagaatctcttgcagatattgaatcgagaagctcaagccctttgctaaaaaccaaatgctcttttgaactgcagctctctagtatgtacacaaGAGAATTATTCACCAAGTTCCaacttgaagtggaagaaatgttctcttgttttgggacaat
>NC_053043.1|-|10739819-10739982|40-60
atcatcagaaaagtggagccagggaccaaaaccaaaatgAAGCATATTTGCAGGGACCAAaaacaaaaaaataaaattacagggactaaaaccaaaacgagatatatttgcagggaccaaaaccatattttagcctactaaatattcaataacgtcttcattaa
>NC_053043.1|+|10826074-10826264|132-154
tatgctacttattgctgattgaagaaaaaaatgtataataaataagagcatgtatgtaaagaaataattaatgtagttggaaataacaaaggggtcttataaaaagggacaaaaaaaaattctcaaaaggtCTTATAATTAGGGACGGAGGGAGtaatcaataatcatgttataggcgagagaatattgaa
>NC_053043.1|+|10893388-10893530|29-49
ggttgtgccatacaagtaaataacgtttTTGCTCCCTCGGTAGTTAACTaccgaagttttagaaatccggctgcacctaactgtcgaggaaaacctcggcagttaactgccgagaaaatctgattatgcaggcagtgagctct
>NC_053043.1|+|10899425-10899568|100-119
aagtagctcggtgtttcaggtgtttttgttgaagggggatttgagcatctaaatttgttcaaaggtttggttgctggaggtaaaaacgttcttgagaggCTGGGTGTAATCTAGGTCTCaattatctcttccatctggaatgct
>NC_053043.1|+|10998266-10998487|26-48
aggcattttgttgttgaatgctattAACTTGGATGCTGTGAGTTTGTTtgcatattcaccctttatgtttttagcgatcttgattttgatatattctatcaatttgaacgaatgaatatctttttgtttttgtcaaaaaaaaaaaaaaagtcaattttacttataattaggaattttattgccaggtttataatttaaaatgcatggatagaatatatattt
>NC_053043.1|-|11159493-11159639|32-53
agcttgaccaaagctctcctcctcttcatcaCTTTCTTCCTCTTCCTCTTCTTcattgtcttcaaatgggacaatatctggattttctcctccattatctggattcactccctttgctttctcttcttctcgtttagactctgctgc
>NC_053043.1|-|11192602-11192871|41-62
cagattttggcattggtccctacacttttttttgtttagaATTGGTCCCTGCACTTTGTAAAaatattggtattggtccctctcttaactttctgttaaaaaaaaacacaaaactattggtattagtccctgcactttgtaaaaatattagtattgatccctgcactttgtaaaaatattgatattggtgccacgtagtgtgaaatgattgggccacgtgacactctgttagttttgtgttttttatttaacagaaagttaatagaggaa
>NC_053043.1|-|11192630-11192760|40-61
aactattggtattagtccctgcactttgtaaaaatattaGTATTGATCCCTGCACTTTGTAaaaatattgatattggtgccacgtagtgtgaaatgattgggccacgtgacactctgttagttttgtgttt
>NC_053043.1|-|11238292-11238581|237-260
atgtcgctttagggaaaaaaatttaacttaaattatatgtcactttacaataccaatacaacattaatgttactttttctgttataatcttaattatttattaccctctcttctttcaattctttcatttatctttcccatattatttattaaggacaattttgtaaaacaactcataatatctcttttccagacaatattaattgtattttttaatatgtctgaaaacgtcgtacAATTTGGGACGGAGGGAGTAACGTgtaaatacaaatagttgtactagctatagt
>NC_053043.1|+|11252963-11253153|40-63
aaacaattatatttagggacaatacattttatcaaaatcCTTATAATTATGGACGGAGTAAATattaggtaaaatgagatatgagatgatgttttatgaatcttgtccgacacaaattagtcatttgtttgctgctgatcaatcaagattttctttaccacgttgggttaagatataatttcttcatgtta
>NC_053043.1|+|11470628-11470886|145-165
aaaagtcaaaaacaaaaacaagccagatacaatggtgacatgacattcatgtcattggtcccaggaaacaatagcttgaattttgtaatagtctgctccattaattttaaaaggcttgataccctttaacttatttttagttttTAATTTGGTCCCTTAACTATAaagtgtttcaatttgatcccataaaccttctaccgtttaccattttggttttatctgtttgttttttaatgtttaatatttttaatattattgt
>NC_053043.1|-|1150436-1150578|100-123
tgcaacagtcaccaccagaaaaagcaaaattagcgagggaaattagtgacggaaaaaatgaaattcctcacaaatttcatggtcgcaaaatttagtgacAGAATTAGAGAGGGATTTCACGTTttccctcacaaaatttccct
>NC_053043.1|+|11504650-11504786|95-117
cgtcgtcaatgttgcagatccgaagacatgagtattctagagacttaaatatagtaaaatttgtagacatatgtattcagatgtttatgtcattAACATGAATGTTGTGAGTTGTTTtatgttattaacatgctttg
>NC_053043.1|-|11527851-11528137|236-257
gccaacaacttgaatgcctcaaatccacaatatgacaactctatgtgcttatccattctacctttcctaaccaatgcaggatccaatttctccacataatttgttgtgaaaactataagtctttcaccaccacaagcagaccatagtccatcaatgaaattcaatagcccagaaagtgttacttgactattttttccatctttttcttccacattttcaccttgtgtttgtcttgGATCTTTCTCTTCCTCTTCCTTtttcttcctcctttgaccagtcaaatcaag
>NC_053043.1|-|1158929-1159072|93-114
agcgacgtggtgcccatgtggcaagtgatgattgggcgacgtggtttgcttaaataggtctttcatccctacaaatataggtcatttgaattTTCGTCCCTGAAGTTACTAATCaaatgtaattaggaccaaaagtcaaatgat
>NC_053043.1|+|11684423-11684582|110-130
atcactattcaagaaattaagagagagtgtctaagaatttgttaggatgagggaatgttttgaaggaatgtaatattttcaaggaatacaaatactttgaggtgaatttAATTGTTTGGATAATAAGTTCtatttttttcaaaaatgatagaaatttatt
>NC_053043.1|+|11694821-11695011|129-152
accaatagccaatgaaaattgtttttacatcttcctataaaacttttttcaaagaaaataccaaaaactatactccaaattcttatgttttaattttcttaataagtgtgattttttatttttttttgCTTATAATTTGGGACGGAGGGAGTatatatataaagatgttgttaatttgtgtccttagtaca
>NC_053043.1|+|11802491-11802643|94-114
cactatcaaagaaatattggatacaacaatgttgttgccaacttgccattgctgctcttagtagccagaatccaggagctatcactattggcaATGAAGTGTTTGGGGCTACATttctgctcattacctagatggtttcgctcattcccaaag
>NC_053043.1|+|11802544-11802697|41-61
gctcttagtagccagaatccaggagctatcactattggcaATGAAGTGTTTGGGGCTACATttctgctcattacctagatggtttcgctcattcccaaagtaaaagtccaaaatgcccctacgtatgttaacatgcgctagttgtaatatgtac
>NC_053043.1|-|11888196-11888349|34-57
ttcggagacatgagtattatggagacttgaataTAGTCATATTTGTAGGCATAGGTActttgtcgttttatgctattaacatggatgttgtgagtttgttcgcagattcatctttttatttttagcgactttgaatttgaattgtatcgatgta
>NC_053043.1|-|12069313-12069456|40-62
tattatttgtaggcattttgctgttgtatcctattaactTGGATGTTGTGAATTTGTTCGCAaattcatcatttacgtttttagcgatgtttgtatctgatgtactctatcgatttgaatgaatgaatatcgtttttttttttt
>NC_053043.1|+|12084875-12085009|80-103
aacacatttcctgcagattttgccaaggatataggtccctaggtgaggtaataccttaggattttaggatccgcaggaaAGATATATCCGCAGGAAATGTGAAattatccgccggaaaatgtaaaattattcgca
>NC_053043.1|-|12413466-12413928|407-425
gagaggcatgcaagagatgtgtatactcgtgagaacttttatatatttcaacatgaattatggattgcatgcgtggattgtgggattgaaaataagaaagatggagatgggatggaaatatttcatatatatgataatagtgagaccaatggtaaacttcgagaagtggtgtataacttgtccgatcacaatgcaaattgctcatgcaaaatgtttcaggctgaatgaataccttgtagacacatactttgtgttttaaagggaaaaaaattcaatgaaataccaagtaagcacattgtgaataggtggactaagtttgcaaatagaacacctatttttgacatagctgacaatgttttggaggaagatagcaaactaatttctgatgtgtggagtcacttacataGCTGTGTGGAGAAGGCTGGcaaagataagggaaaattgcttctgttgttaaatgggg
>NC_053043.1|-|12577409-12577554|32-52
agtgagattaactgaaacaggttcactgataGCAGCTTTCTTGAACTTCTCCtttctagattcttgtgtgagaagctgagattcaagttcatctaaagaaacaacctcagattttgcattcacactagcaacaatagggtcaaact
>NC_053043.1|-|12577454-12577548|27-47
attaactgaaacaggttcactgatagCAGCTTTCTTGAACTTCTCCTttctagattcttgtgtgagaagctgagattcaagttcatctaaagaaa
>NC_053043.1|+|12691908-12692309|339-362
taattaatttggtttaggtaaagagttagagtttgagagttagaatctaacaaataaaaaaatattatcttcgttcttaattataagacccttttgaaaaaaacaattgtccctttttataaaactcttttgctatttccaagtacattaattatttctttatataaatgctcatatttattatatatatttttcttcaattagcaataaataacatgttgaaaacataaaccatctctctctctcttaaaggacaaaattgtgaaaacaatagtaattacaaatatatttaatacaaatagtcactatcttaattaccattattttttcaaaaatgtCATATAATTAGGGACGGAGGTAGTatataatatagggttaattaagtttttggtccctataaat
>NC_053043.1|+|12741732-12741906|30-50
tttcaagccattaatggcgaaaatggaacTAGCTCAGGAGGGATAGACAAgaaaagagagaatgagttgggtggtaaaagggaaaaacggagacgaaactctatatcaacaaatttcgatatagcgtcttccacaaaagcaaaaacaaagaaaaccgacacagagtgaggtctta
>NC_053043.1|-|12945613-12945874|203-226
aaaggatcggagggagtatataattactattgtttttacaaatttatccttaagagagttagtttatgtttttaacataatatttattattgattgaagaaaaagatgcaaaataaataaggttatattgataaagaaataataaatgtaattgaaaatttcaaagaggtcttataaaaagagataattttttctctcaaaaTTGTCTTATAATTATGGACGGAGGtaatataaatcactttacaaaagtaaggagttgatg
>NC_053043.1|-|12962058-12962270|165-188
tgcccctatttattatacatctttttcttcaatcaacaataaataacatgttgaaaacataaaccaactctctcttaaaggataaaattgtaaaaataatagtaattacaaacatatttaatacaaatatccactatcttaattcccgttattttttcaaaaggGTCCTATAATTAGGGACGGAGGTAgtacatgtttatttttcaacctcca
>NC_053043.1|-|13040162-13040434|95-115
cagaagatcgtcattagttagggtaaggtgcactccaactacaacaattgtcttacctctgaaatggggtaattcaaacttgccaaacgaccatGACTCAAGCATTTCGCCCAGCgttcatgtttttcctttgaaaagattaaattcttgttatgctaatttagatgaaggtattaagtgtcaaggaatgaacctcatttcgttggcacttgaataaattaatatttattaattaaatacaaaattagaatataaaagcaaatataaattaaa
>NC_053043.1|-|13040279-13040554|215-236
agttaaagaacgacgaaaacgttacgagcatgttttgggagcacaacatgttccattggatcgatatgcgggtaacgttgctgagatcaactgaagatatcatcaacaacttgattcctccagaagatcgtcattagttagggtaaggtgcactccaactacaacaattgtcttacctctgaaatggggtaattcaaacttgccaaacgaccatGACTCAAGCATTTCGCCCAGCGttcatgtttttcctttgaaaagattaaattcttgttatgc
>NC_053043.1|-|13040293-13040560|208-228
gggtggagttaaagaacgacgaaaacgttacgagcatgttttgggagcacaacatgttccattggatcgatatgcgggtaacgttgctgagatcaactgaagatatcatcaacaacttgattcctccagaagatcgtcattagttagggtaaggtgcactccaactacaacaattgtcttacctctgaaatggggtaattcaaacttGCCAAACGACCATGACTCAAGcatttcgcccagcgttcatgtttttcctttgaaaagatta
>NC_053043.1|+|13040298-13040422|31-51
ttttcaaaggaaaaacatgaacgctgggcgAAATGCTTGAGTCATGGTCGTttggcaagtttgaattaccccatttcagaggtaagacaattgttgtagttggagtgcaccttaccctaactaat
>NC_053043.1|-|13141641-13141779|31-52
gtagcaattttaagtacttcaggatcggttTTGATTTCATATTTCTTTGGGAgatcggagttaatgaactcacccagaggcgtgagagctgcatgatgaacatcaaattcaaatccaaataaatagaattgtagttttt
>NC_053043.1|+|13155202-13155375|46-66
tttacattttccaataaagcttgtacacaagtgaatattgaaactTGACTGAATGGAAGATCTTCGtaaagcgcgatcatggccgggtttagatccttgctaacctcttgaggatcaaataaagattccatcttttgcatattgttggatgaaacagaaaatcgtcctgtttct
>NC_053043.1|+|13447563-13447689|75-97
aaaacaactcataatatctatttctcacacaatattaattacatttcttaatatgtgtgaaatgctcaaaacgtCGTACAATTTGGGACGGAGGAAGtaattaatattgtattgaaaagtgaaatga
>NC_053043.1|-|1369164-1369296|86-108
gtatgtaaagaaataattaatgtagttggaaataacaaaggggtcttataaaaagggacaaaaaaaattctccaaaggatcttatAATTAGGGACGGAGGGAGTAATAgattttgatatatttgattactctt
>NC_053043.1|-|13713529-13713833|246-265
cttgtttgtgttacatagaaacttgattagttattttactgacctataaagtttaattgaaacagctggtagtgaaaatggaaaaatttcaatttgggaagcaaggttacgagagaggctgatatcaaagccttttacaatatggaatatttccaattgttcggtggaatttcaggtttatattcaattattcaactgtataattacatatggatcatgcatatctgttcaaagaatactctttaAAATGATCCTTTACGTTATGgtggagttcagtaaaatgatcttttgaacaggctgtgaat
>NC_053043.1|-|13839192-13839326|31-54
tcggagacatgaatatagtcatattgaataTAGTCATATTTATAGGCATAGGTActttgccgttttatagtattaacatggatgctgtgagtttgttcacaaactcatcctttttgtttttagcgaatttggatt
>NC_053043.1|+|14008972-14009278|41-62
ttggtttggctgagaaacacgagtaaattactcaaatgtcCCTCGGCAGTTAACTGCTGAAAttttaaagaaccggctgcagttaactgccgaggaatttcaaaccagaaattaaataaggaaatacacctaaattttccttaattaaatttaattctttaatccttttaaggaattaaatataattatttttatgatttcattcatatgatttgttgccataaatgaagaaatatgagagatgaataatatctgcaataggtagttaatgaacctaaaatgatgattcaataaaaaaaaatgcaac
>NC_053043.1|-|14009882-14010051|110-130
acgtgtgcaaattatcacaaaagtggagccagggaccaaaactaaaatgagacatatttgcagggaccaaaaacaacaaattttttttgcagggactaaaaccaaaacgAAGCATATTTGCAGGGACCAAaaccatattttagcctaaaaacaaatttatcaattggacc
>NC_053043.1|+|14107956-14108097|101-122
tggtttaaatatgtctttagtcctcgaacttttatcagattttggcattggtccctacacttttttttgtttggaattggtccctgcactttgtaaaaatATTGATATTGGTCCCTGCACTTtgtaaaaatattggtattgg
>NC_053043.1|-|14108088-14108276|132-152
cattggtctctgcacttttttttgtttggcattggtccctgcactttgtaaaaatattggtattggtccctctgttaactttctgttaaaaaaaaaacacaaaaccaatagagtgccacgtggcccaatcaTTTCACGCCACGTGGCACCAAtatcaatatttttacaaagtgcagggaccaataccaa
>NC_053043.1|-|14108251-14108575|270-291
attcatgagctagcttgataatatataattatttattgttgcaattttatcataattgtcttttacttaattttttatcttccaaaatgtatgaatacacaaaaacatgcaaaaattgtcggttctgtccagtataacattttagactatacaatccagacgtgtttggattacgtttttcaaaggacattttcgaaaaaaaaatagggcgcgtgagtatccaataagatgtaaaaagtaatagtaaaaaataaaggtataaatgtgtcATTGGTCCCTGCACTTTCATCAaattttgacattggtctctgcacttttttttgtt
>NC_053043.1|+|14183784-14184237|395-414
atgttggaccttggacggaatttgcagttaaccccaacactccaaaccgattatcggtgcggttttcggctagtaaacggtctggaattacaactgcagctgcagctaccttgacgttatcgcactgttcacatattctgatatacgtgattcctagttttgagcctatccctgaagaactcgatcgtctattacgtgaccatcggatcaagttcttgggaatgatgaccgattatcaacgaaccctactacgcaattcaagagttgttgttcgttgttcagtgatatatctgttcaacgaactcccacatgaagataggacggaatccatggagtttattatccgtaagcatgatgatttgttgtatcgatttcctaacggattgatcgaggtAGGTGATGTTGGAATGTCAGatgacgatatttttacatcctctctactgactttggcact
>NC_053043.1|+|14187882-14188067|139-158
ttcaagagttgttgttcgctgttcagtgatagatctgttcaacgaactcccacatgaagataggacggaatcaatggagtttattttccataagcatgctgatttgttgtatcgatttcctaacggattgatcgaggtAGGTGATGTTGGAATGTCAGatgatgatgtttttacatcctctctact
>NC_053043.1|+|14190376-14190492|32-51
tgtatcgatttcctaacggattgatcgaggtAGGTGATGTTGGAATGTCAGatgacgatgtttttacatcctctctactgacttcggcacttgaagatgtttacgtgaggctgtttt
>NC_053043.1|+|1421160-1421428|41-61
taattaactacaacaagtcttaacatttgggtaaatccctAGGGGGTGGAAGCATTTGTGTctgaggattaggaccatctttcaccagaaacaccatactcattccccaagtagcatgtcgttctatgtggcaatgcagcaaccacatacctgatcatattaatacatacaaatcaaatacaatgttataactttgatttggtttaaatacgtttttagtcatagaagaagtatattatttttatttttagtctttgcaaatatatcac
>NC_053043.1|+|14249846-14250093|200-220
tgtcacccaagagaaacatataaatatcgattttgaaccttagaggtttcgatgttggtgggatgggtggggccaatagtgagaattagaaaagacaaagattttgagaaagtaataaaaatggtagaagctatggctgcacatttgggtttgggagagtctgtcttatttacaatgaaccacctcattgttgttaggtTCGTTCAGATTGATGGTGTTGgttgtgatggaaaatgttggtgtggcgg
>NC_053043.1|-|14294623-14294806|139-159
aaatgacagttaaataggaacaaaaattttctccaaaagtgacacttaaaaagaaacggagggagtaataattaaacatgacatgataaaattaaatttaggcttaaatgctcttttggtcccttaagtatttaattgATATTGTTTTGGTCCCTTAAAtaagaaaagtttgtttgagtacttt
>NC_053043.1|-|14315204-14315491|236-258
gtcgctttagaaaaaaaatttgtcccaaattatatgtcgttttacaataccaatgaaatatttatgttacttttcctattatatccttaactattaattactctctcttctttcaattatttcatttatcttttccataccatttattagggataattttgtaaaacaactcataatttttctttcccacgcaatattaattacatttcttaatacgtgtaaaatggccaaaacgTCTTACAATTTGGGACGGAGGAAgtaagacacttaaaaccacttttatttgaa
>NC_053043.1|-|14569399-14569530|41-62
ttttacttgaaacaaaaattgggaccccacaacatataaaATAGGGAACTTCTATGGTACACtcataattttgagtgtaccggtactcttgtttcacaaaatttataaattaacgatcactttagtgaaata
>NC_053043.1|+|14696720-14696938|174-194
aaacggccaccacgtcctctgaactggccatttcttcctccaaaattagggttagagttaggaaactgattgtttccggtgccatcagtataattgtggttttgagaattaggaccatgagattgggattctgaatttgcagtttcagtgagattaactgaaacaggttcactGATAGCAGCTTTCTTGAACTTctcctttctagattcttgtgtgaga
>NC_053043.1|+|14696838-14696942|56-76
gagattgggattctgaatttgcagtttcagtgagattaactgaaacaggttcactGATAGCAGCTTTCTTGAACTTctcctttctagattcttgtgtgagaagct
>NC_053043.1|+|1476220-1476349|31-51
ccctaactaatttaaatacaaaacagccccCTATGTTTTGATTCTTTTGCAgttttggacccccaaggcaaaaaaaaaaaaaaattgacacgtggcaccttacttagggtgccacgtcagcgttgaccga
>NC_053043.1|-|14786807-14786924|32-52
ctatcgttgttttctccaaaagctacaccgaATCTAGTTGGTGTCTTGATGAattagtacaaattgtggagtgtcagaaatcttttggtcaggtaattttgccggtattttataacgt
>NC_053043.1|+|14868163-14868281|32-53
attttggtatttgtccctacacttttttttgTTTGAAATTGGTCCCTGCACTTtgtaaaagtattagtattggtcccgctattaactttctgttaaaaaaaacacaaaactattggtat
>NC_053043.1|+|14931903-14932046|21-44
gtgtgaaatgcccaaaacgtCATACAATTTGGGACGGAGGGAGTagttttaaaactcgactcggtcatcgattcggcggggatattgggtcaatggtcgaaccactgagtcattagtcgaaccgcatgactgaaccggaaccac
>NC_053043.1|+|15071003-15071127|26-46
ggaaaatacttgggtgacattggtgATATTGGCCAATCACAATGCCacaatgtttgtgtttctctctctttcacaagcattgtgacattgtgattggccaatgtcactcaactctatgtcaccca
>NC_053043.1|+|1507184-1507310|80-100
ttgtggactattttcaaaaacaaaaaattttgcagggaccaaaaacaaaaaaaaagttctgcagggactaaaaccaaaaCGAGGCATATTTGCAAGGAATaaaaccatattttagtttttttttaat
>NC_053043.1|-|15312106-15312504|339-359
acaaaaaaaaaaaaaaaaagatgacacaacacaaacataaaagttattcatatttcaaaaactaagtccaaactccaatttgatatacactaaatcagaaactattagcatccaacaacatcccagcaactatagcaacacccaccagtaatggtcccacaccattccaaaatcatcattctttgccaccctttttgtcgttggagctttgacatgatcaccaaatttgtaggagaggtttaaggtacccttaggtttccctgaagttttcctcatctggcaaaggactttccggaaagagtcaccggcagtgttatcaagaagtaccttgagaggaaTATGGAAGGTGCCAATTATGGtatcgcatgggaggaattttcgacgggagaggagtttgac
>NC_053043.1|+|15363761-15364032|41-64
taaattatatagtatttgatttgtaaaactgcttcagagaCAGGACAAACTAGAGGCAAGACACatgacaaaaacataaatttttgtcctttatcaaactacatcacaactttttgttccacatgtaagttgtctaaaatacctagtttggagaagagatgagtttggtacttaaactgattgtttttgcattgttttgtttggtcttttaaagcattattttgcattcttacgtgacttttagtggtcttagtaaagtcatgtaatgttta
>NC_053043.1|-|15576571-15576689|76-99
tctctatatcacttactctttaattgggtgaaatcaatgtaggatctacactttggaaatggaacccacaaaaaaTGGTGGGACATACATTGATTTCACtcaataaaagagtgagtgtt
>NC_053043.1|-|15638590-15638826|193-216
ttgtaagtactattgtttttatagttttatccttaagagagagagttagtttatgttttccatatgctatttattgctgattcaagaaaaagatgtataataaataggaacatgtatctaaagaaataattaatgtagttggaaatagcaaaaggatcttataaaaagggacaaaaaaaaaattcttcaaaaGAGTCTTATAATTAAGGACGGAGGtagtaattgattactcaagat
>NC_053043.1|+|15777453-15777619|40-59
gattaaatagttctattttctatttaagaattttgaattTGCAATGTAGCATGCCCGTTtggtgaaatactctgatgtttgtatgctatttaattgcttttgggtaacggggtgttacaatttggtatcagagcaggttggtccgtccggccaagtagtagagtcgt
>NC_053043.1|+|15784100-15784226|23-42
ttctatttaagaattttgaattTGCAATGTAGCATGCCCGTTtggtgaaatactctgatgtttgtatgctatttaattgcttttgggtaacggggtgttacaatttggtatcagagcaggttggtcc
>NC_053043.1|+|15790733-15790864|26-45
attttctatttaagaattttgaattTGCAATGTAGCATGCCCGTTtggtgaaatactctgatgtttgtatgctatttaattgcttttgggtaacggggtgttacagatgtgttatctaatgatgagttattt
>NC_053043.1|-|15803903-15804136|22-42
ctaagagggaggaggttgataTTGTGGATGTTGGTGAGGTTAttggtgttaggtgtaaaaacagttttcaggagttggctagaggaggcggtaagtagggtgtgagggtggaggttgggaggaggtaggggtagggggtttgcaatgaagattttttcctttaatattagcgggttgggatcggtagaaaagaagaggttgatttcagggaggagaccagatgttttttatatt
>NC_053043.1|-|15814214-15814372|94-114
ctttgtctgcgggttctggaaattctgcaaattccaaagattggacaaattgggttactttacatggtgatgctaagagggaggaggttgataTTGTGGATGTTGGTGAGGTTAttggtgttaggtgtaaaaacagttttcaggagttggctagaggag
>NC_053043.1|+|15866729-15867024|236-257
taatagggtaatgccttgatttattttattataatttattttaaaaaatgagtgttattataaatgaagataaataccaaccttatatacgtaaaccttcctattatatgatcctccagtatctttgaacaatgctcctttatcttcatttaaggacatactagccatcatcttataaaattgttgttgacacatcactgttgctgaaaaacactagtaaagtattaaaatatttCTTCGGTAGTTAACTGCCGCAGaagttaaccgcctgcagttaactgccgcaaaagcttcgg
>NC_053043.1|+|15936485-15936694|40-60
aggattttaaatagtactgtaactttttataaaagtttgTGTAATCAATGCATTGAAAATtgaaaacttttaaattgagtgaatacccaaattcgtccctggatttgcacgaatcggccaaaaatgtcccccaattagtcgaaatgcacgcttagtccctgaatttaacaaacgtcaatcaaattagtccctacgtccatttggggcgtt
>NC_053043.1|-|15961528-15961913|320-341
aactacatgcactcataaaaaattcaattcctacatcaaccctaaccacatgaaaactaccatttttttttttaaaaaaaacctacccaaactaacattatgataaacaatgagtcaagatacttacttgtgattaaatggagatgatgcacttgattttgctgaaaaatcgaatttggagaagttggatggtttggaacaattttgaacaatcaagcaatactggaaaactgagtttctgcgttctggttatgttcagttttcctcggcagttaactgccgaggaaatcctcggtagtaagctgccgccggttcactaCAAACTTCGGTAGTTAACTGCCgaagggaattttcgtattttactcgtgtggcacagccatactata
>NC_053043.1|-|15965593-15965759|117-137
acgagtaaaatatcaaaatgctcctcggcagtttgctaccgaagtttttaggaaaccggcggcagttaactgccgaagtttttaagaatccggcggcagttaggtgccgagtaaaaCCTCGGTAGTTAACTGCCGAGgaaaactgaacatccaacacttcacaaaat
>NC_053043.1|+|15998851-15998980|31-51
agtgctggtgctccatggcaatttgttggtTTGTTGTCAGTGTTTGATCCTcctaggcatgacagtgctgaaaccattagaagagctcttaatcttggtgtaaatgttaagatgattacaggtaactaaa
>NC_053043.1|+|16048453-16048583|84-107
acaagtatgtaaagaaataattaatgtagttggaaatagcaaatgagtcttataaaaagggacaaaaaaattctcgaaagggtCTTGTAATTAGGGATGGAGGTAGTaatttgtattttctagtaataaat
>NC_053043.1|+|16050580-16050724|30-53
atccggaaacatgagtatttcgaagacttGAATATAGTCATATTTGTAGGCATatgtactttgccgttttatgctattaacattgatgttgcgagtttgttcacagattcatcttttttgtttttagtgaatttgtattgtatcg
>NC_053043.1|-|16238610-16238770|102-124
ctctcttaaggataaaattgtaaaaacaatagtgattacaaacaactttaatacaaatatccactttcttaattcccgtgattttaacaaaagggtcttatAATTAGGGACGGAGGGAGTATAAgttttcttttcttttttttgacaaaaaaaataatatt
>NC_053043.1|+|16238835-16238980|89-111
aggggcatgtatgtaaaaaaataattaatgtagttggaaataacaaaggggtcttataaaaagggacaaaaaaaattctcaaaagaatCTTATAATTAGGGACGGAGGGAGtaaataatacattaatgcttatttatttgcataag
>NC_053043.1|-|16328785-16329093|246-269
gtaagacgttttggccatttcacacgtattaagaaatgtaattaatattgcgtggggaagagaaattatgggttgttttacaaaattatccctaataaatggtatggaaaagataaatgaaataattgaaagaagagagagtaaataatagttaaggatataataggaaaaacaacattaatatttcattggtattgtaaagcgacatataatttgggataaattttttttccaaagcgacatacAATTTGGGACGGAGGGAGTATTAAactttgaaaatcacaaccaaatatgaacaaaattttctag
>NC_053043.1|+|16395818-16396103|228-249
agtcagagtgttatcacaaaaaaagacaccgattttgtaataaatagaatgacttttttagaaaataaaaataaaatagaagtaccttccatctcttaattttttgggagattctattaaaaaaaatagtatatgatcgatcattcaattcattccacatttaatgcatttatgattcatataaacaaggtttaaatgtgtcattggtccctgcactttcatcagatTTTGACATTGGTCCCTGCACTTtgtaaaaatatttttacaaagtgcagggaccaatacc
>NC_053043.1|+|16395993-16396265|22-43
ttcatataaacaaggtttaaaTGTGTCATTGGTCCCTGCACTTtcatcagattttgacattggtccctgcactttgtaaaaatatttttacaaagtgcagggaccaataccaatatttttacaaagtgcaggaccaattccaaacaaaaagaaatgtaaggatcaatatcaaaatctgatgaaagtacaaggactaaagacatatttaaacctataaacaactcagccatatatagtatagtaaccttgtcagccatcaaattattcttcgag
>NC_053043.1|-|16461211-16461388|120-140
caagcacatatcatctcttatgaggtacctaaaatataggttgtaagtgttagtcttcaacacccatgaaataaaatggcttaaatgctcttttggccccttaagtatttatttggtatCGCTTTGGTCCCTTAACTAAAaaaaaagattgtttgagtattttatctttatctccgtt
>NC_053043.1|+|16470973-16471129|40-61
ccgaagtttcttcagtagttaactgcaaccggttccttaCTTCGGTAGTTAACTGCCGCAGgaacattttcatcttttacatgtatttttcaaccctatcatatgcgtcaacagcaattttctagcttgatggagtgaattggtaacataaagttgt
>NC_053043.1|+|16506472-16506589|76-98
attcaaaagcatgtgtattatgatgatttaaattttatcatattatttgtagtcattttggtgttgtatgcgattAACTTGGATGATGTGAGTTTGTTcgcagattcaccgtctacat
>NC_053043.1|+|16582048-16582332|235-255
tccaaagaatggaaggaattcaccgactcttgaaatggacaatccactttcacaaaatccaggtaagcccttgtaactttccaaatttctggtaaaaactcagcagagataaaagatgaatatttataatagatagttatccttctctgtttcgtgccagaatgaaaattttaatttttagctgtgatgaatataacatgacctttacatgcagatagtacatggagtcgctttTTCCGCAATGCAGAACTGGAAagattggttgatcaggatttgtcacgttta
>NC_053043.1|+|16587198-16587335|87-110
gggcatgtatgtaaagaaataattaatgtagttggaaatgacaaaagggtcttataaaaagggacaaaaaaaattctcaaaagggtCTTATAATTAGGGACGGAATAATAaataaagtaaaagtatgtacgaaacaca
>NC_053043.1|+|16617925-16618068|99-119
attaagaataccctttatgtcattttacatttatcagctagttgaaccgctatttttaccaaacacttcagttagcttatcagctaaaagctatcagcTAGCTTATCAGCTATAAGCTAtcagctatccgctatttttaccaaa
>NC_053043.1|-|16637820-16637925|30-51
ccaccacatcatccgaattcaccactccaGAAACCTCTTCCTCTTTCTCTTtctcacaaacactggaaaaccgcgtttgagaatcacttttcctttcaagcaaaaa
>NC_053043.1|+|16658330-16658477|95-116
gtattcaataaatattttcaacttttagtttaagcctgccttctctctctccctctctctcagaaagtatccaaagacgagcccgccaagttttTATCAAGTTACTAATCATTCCAaagaaagacctgatgtgtgggtcgatagccct
>NC_053043.1|+|16671486-16671602|33-53
cctattcctctcagagacaatgttcttagatgAAACTCCTGATGATGCTGCACcatctggtgagcttgaatcataatatgctgataaagcctcatccaatccccagctgcaatcaca
>NC_053043.1|-|16712432-16712717|38-59
ggtcagttcaaacttgccaaacaacatgactcaaacaTTTCACTCGGCATTCATGTTTTcctttgaaaagaataaatttttgttaggcttgctttagatgatggtattcaattgccaacgaaatgaggttcattccttgacacttaataccttcatctaaaccattctaacaagaatttaatcttttcaaaggaaaaacatgaatgccgagcgaaatacttgagtcctggccgtttggcaagtttgaattaccccatttcagaggtaagccaattgttgcagttgg
>NC_053043.1|+|16712750-16713149|41-61
aatgcacattccaactgcaacaattatcttactctggatgGGGCAATTCAAACTTGTTAATcagcaggacttcagcattcgataagtgtcttgaacgctagtattcaagtgtcaaggaatgcacctcattcttttgacacttgaataccagcgttcaagatgttgattgaatactggagtcatgctggttagcaagtatgaatttgccccgttcagtggtaagataattgttgcagttggaaggtacattccgaaatgtaatgtaatgcaatgtaatgtgataacatatatttagttttgaatggaacaataattatcttatttattcacttttcgaatttatttattcattatgcaattttaattagttgaattcacgttagatttaattagtttttat
>NC_053043.1|+|1676115-1676316|149-172
aataaataatatgggaaagataaatgaaagaattgaaagaagagagagtaataaatagctaaggttataataggaaaagtaacattaatgttgcattggtattgtaaagcggcatataatttgggacaaatttttttccctaaagcgaCATACAATTTGGGACGGAGGGAGTaagtgactatgtttctaatatttcatgcgt
>NC_053043.1|-|16814522-16814816|244-265
gataaactaaacaaagcaaaaaaaaatctacaagtgtgagagagaaagaagagaaaactcactctccagcggcgaagtcgatcaatggaagcatgcttagttctagcaatatcaaagacatcaccgtcgtcatcaacatcagaattccggcgagacaacggaccagcttcaatatcattctccggcggcggtggaggattccggtgaggtgatgaaccgttcatgaaactcatcgtgaaaataACTGTCGCAGGAGAGATGAAACcgtcactcacactatagagctttctcgctc
>NC_053043.1|+|16842620-16842904|228-248
atatcaataagcacttttgagtcactcacaacaatcacgtgagataaacccttactccaagccatatcatgccccagataaagagcccacatcttagcatgcagagcattacaagttccaattttgcgactaaatctcttgatccatcttccattagacagggcatcatttatttatttcattatagcttaaatgctcttttggtcctttaagtatttaattggtatCGCTTTGGTCCCTTAACTAAAaaaaagattgtttgagtactttaagttttttttagtc
>NC_053043.1|-|16851020-16851140|67-90
aatcaacgattttggcttcatccacgttgcagatccagatacatgattattctggagacttaaataTAGTCATATGTGTAGGCATTTGTActttgtcattttatgctattaacatggatga
>NC_053043.1|+|16936007-16936256|200-222
agttgtttgtaatcactattgtttttacaattttatccttaagagagagagttagtttatgttttccatatgctacttattgctgattgaagaaaaagatgtataataaataggggcatgtatgtaaagaaataattaatgtagttggaaataacaaaggggtcttataaaaagggacaaaaaaaattctcaaaaggatCTTATAATTAGGGACGGAGGGAGtatcactttagaatatcaatgcatcatt
>NC_053043.1|-|17149851-17149997|41-64
attacagatccgagacataagtattttggagacttgaataTAGTCATATTGGTAGGCATATACAttatgttgtgttatgcttttaacatggatgatttgaatttgttcgcaaattcattatttttgtgtttagcgactgtgaatttg
>NC_053043.1|-|17213025-17213161|80-100
aagtcaacaaacaatttttatcaaatatagtaaaagaagaatgtaattgcacttataatttatttatggcttaatacatGCTTTGGTCCCTTAACTTATTtttgaatttcaatttggtcccctaactttaaactgtc
>NC_053043.1|+|17283115-17283273|102-125
tttttgtgtaaattccacaggaaacacatttcttgtagattttgccaaggatttaggttctcaggtgaggtaataccttaggattttaggatccgcattaaAGATATATCCGCAGGAAATGTGAAattattcgcaggaagaaagtaacgttttgctata
>NC_053043.1|-|17329081-17329258|120-140
gccctaacgggcttcgggctttagcgggccgagccaaaaagcccggttgaaaaaacgggcttgaaatatactacccgagcccggccctacacgggccgcgggctaaacgggccggcccgTATTAACAATTAAATTTTTATtttattttaaaatagtactataaaacattgctataatt
>NC_053043.1|+|17354405-17354711|182-204
ttcgtcttgtgcagcgttgttgattttccgtcttgttgcggtgttcatttgactcatattgaagatcgattattcaatcaaaagatttgagcgtcaacgttgcagatccgaaagcatgggtattccggtcactttaattttatcatatatttgtataggcattatgtcgttatatgttattAACTTGGATGTCGTGAGTTTGTTcgcagattcatcctttacgtttttaccggtgttgaatgatgcactctttgaatgaatatcgttttgtttttgtaaaaaaaaagtatgtggaagatcaagaatg
>NC_053043.1|-|17402115-17402228|63-84
gatgattgggcgagttggcttaaatatgtctttcgtccttgcaaatatagtccatttgaattTTCGTCCCTGAAGTTACTAATCagatgtaattaggaccattttttaaatgat
>NC_053043.1|+|17456000-17456137|26-46
gaaaccggcggcagttaactgccgaGAAAATCCTCGGTAGTTAACTgccgaggaaatctgaacttaaacagatcgcagaaccagaacctcccatttccaaaaaaccttcaaaattctcaatttctctcccatttccta
>NC_053043.1|+|17459452-17459645|138-158
agatttgagagaacttgagaactttgtgaagtatgttcagttttcctcggcagttaactatcgaggttttcttcgacagtttgcttcggcagttaactgccgaaattttggaaaatccggctgcagttaactgccgaGGAAAACCTCGGTAGTTAACTgccgaggatcttctgcactacaaaatctggcagaat
>NC_053043.1|+|17460695-17460824|89-109
caggtttgaatttatcccattcaaaggtaacacaattgttgtggttggaatgcacattccaactgcaacaattgtcttaccctggatgGGGCAATTCAAACTTGTTAATcggcaggactccagtattcga
>NC_053043.1|+|17513652-17513918|207-228
tacataacgcatcaatacatatcaaactgaattcaacaaccattccattgtaaggtatgaaaatggtcatttttctttctttggatgtattgcttcgataacagcttcaaattcttcttttactctttcaaagacatttggtcccttaacttcactgctaggggtattctcatcaatatcatcactccttccatgagtttctttatCATGATGATGGTGTTTTGACTTatcatgatgtatgatggatttaatctcttccttagcttt
>NC_053043.1|+|17513760-17513892|26-46
aaattcttcttttactctttcaaagACATTTGGTCCCTTAACTTCActgctaggggtattctcatcaatatcatcactccttccatgagtttctttatcatgatgatggtgttttgacttatcatgatgtatg
>NC_053043.1|-|17521712-17521854|84-104
cacgtggcgcgacgccgttcgccaagttgggcgcgtgtgggacacgcgccgacaaggcccgttgctggcgggggggacgcggaGAGAGAAAAAATTGTGGATAAagttgtgacacgtggtttgttacaattggctgcttgaat
>NC_053043.1|-|17615624-17615889|22-43
caaatatagatcatttgaattTTCGTCCCTGAAGTTACTAATCagatgtaattaggatcaaaagtcaaatgattaatatttgcaggggcaaattggaaggattaataacttcggggacgaaaattcaaatagtctatatttacagagacgaaagacctatttaagccataaaaaaaataacaaatacatcaacgaatgtaattacctcttaaataaaaaatttcaaatttatgcatgatagtaaatttaggttcaactaattaaaa
>NC_053043.1|+|1763934-1764103|119-140
atctaactcagcatagtgtgcatttctctcccaatcagggcactcattttgaaagtgccccaatttgtggcaattgtagcactcaactagagctttgttgaactgttgtctgcctcgaCCTCTTCCTCTTCCTCTAAAACttcatctccctcgacttcttccaccaattc
>NC_053043.1|-|17686298-17686582|31-51
atattagcgatgtcgacgtgttcgtgtcagGTGTCCGTGCTTCATAGGTAAatcatataaaaaaaactgttaaacaaacaaaagaagggtaatcaaaataaatgcataaaagtatggtatgagattataaaacactacccatgttggaaatgccagccagaaatattagcagcttgacataaagcatccctccatttttgcaccttatccttatcatcactaaacctctcctcatgttttctcaaagcttcaccataagcaccacgttggtggcgaacttgtgat
>NC_053043.1|-|17723616-17723759|37-58
ttttttatcgtttttcgtcggcagttaactgccgaaGAAACTTCGGTAGTTAACTGCAgccggttccaaacttcagtagttaactaccgcaggagcaaaaacgtcatttattcgtgtggcacagccttatgtaatgtgggaaca
>NC_053043.1|+|17731755-17732129|40-60
tgttgtcctgtacacgtgtcaacaaggcagccatgtgtaCAAGGACTAAATTGATGGAAAtggtaaaaattcgagatttaacttttcagtgtaatttttcctgtcttttcaattatacccctctattacctatgttgtcctggatcgatttgagacttactgtcatattttgaggattaatttgatggattttgttataatttaagggctcatatgattgattttatttgcagagaatgagtacaaggagatatggcatcagaggactagtgatttcaaataacatgcataaacaaacaccactgagggatcctgctccacaaaatccaactgctcctggagttgttagagttccaaatccaaattacaggacat
>NC_053043.1|-|17802644-17802789|31-54
ggagacatgagtattattgagacttgaataTAGTCATATTTGTAGGCATAGATActttgccttatgctattaacatggatgttgtgagtttgttcgcatgttcgcaaattcttcctttttgtttttagcgattttggatttaaaat
>NC_053043.1|+|17828096-17828396|38-61
aattgcagatccgaaaacatgagtatttcagtggcttGTATATAGTCATATTTGTAGGCATatatactctactattttatgctattaacatagatgttgtgtttttgttcgcaaattcatcttttatgctttaacgactttgaatttgtattgtatcgatgtactttatcaatttgaattaatgaatatcgtttatctgtaaaagaaaaaaaaaagattgaactatttcgtattcgactattttctatttgtctaaccattaatcgactattcgtaaattcaggtactgttattggctagc
>NC_053043.1|-|1802432-1802585|34-54
atagaaacaacttctttcaaggtgtccattcttGTTACAGAAAGAACATTTCATtttttctttttcaggtataaagaagttttcatacatttttttatttttagaaacatcaaaacctaaaccagctttatcaaatattcctacttgagaaccc
>NC_053043.1|+|18048919-18049065|85-105
tgtgccacacgagtaaaataccaaaatacccttcggcagtttgctaccgaggtttttaggaaaccggcggcagttaactgccgaGGAAAACCTCGGTAGTTAACTggcgaggaaatttgattatgcagacagcaggttctgcataat
>NC_053043.1|+|18210241-18210474|31-51
ccctaactaatttaaatacaaaacagccccCTATATTTTGATTCTTTGGCAgttttggacccccagtccattagtgaggtgccacgtgtattatttagggggccacgtggcacctcactaatggactgggggtccaaaactgccaaaaaatcaaaacatatgaggttgttttgtatttaaattagttaggggccataaccgtaacttttggaaagataggggtccaaaagtgca
>NC_053043.1|-|18242548-18242705|97-120
gagcttcgatccagtgcagatccggagattaatcaatgactttggcgtcctccacgttgcagatccggagacatggttattccggagatttaaataTAGTCATATGTGTAGGCATTTGTActttgccgttttatgctattaacatggatactgtgggc
>NC_053043.1|-|18330519-18330661|87-107
cttcagtctgacgctctcccaactgagctatccccgcttaatgaacaatacatgcttttcattgatggctttcctgcaaatttgatTAATTTTACATTTTCTTCTTTgaaatggtatgaagcatgtgagaaaattaatccgtg
>NC_053043.1|+|18397255-18397386|82-102
attgtgcgattttgcaccccatgtttttaaacgagcgattttgcaccccatctttttccccttttctgatttggaggccccCCATGAATTTAGTGATGATGTgtcttcatttaatatttgccacgtgtgtaa
>NC_053043.1|-|18400217-18400334|63-86
attccgcaggaaacacatttcctgcagattttgccaaggatttaggttccgcaagaaagataTATCTGTAGGAAATGTGAAATTATctgcaggaaatgtgaaattattcgcaggaagg
>NC_053043.1|+|18494800-18495069|41-62
tgtcttacctctgaaatggggtaattcaaacttgccaaacGACTAGGACTCAAGTATTTCGCtcggcattcatgtttttcctttgaaaagattaaattcttgttaggctggtttagatgaaggtattaagtgtcaaggaatgaacctcatttcgttggcacttgaataccatcatctaaagcaaggttaataaaaaatttattctttcaaaggaaaacatgaatgccgggggaaatgcttgagtcctgttgtttgacaagtttgaattta
>NC_053043.1|+|18494829-18494947|33-52
acttgccaaacgactaggactcaagtatttcgCTCGGCATTCATGTTTTTCCtttgaaaagattaaattcttgttaggctggtttagatgaaggtattaagtgtcaaggaatgaacctc
>NC_053043.1|+|18494839-18495114|215-236
cgactaggactcaagtatttcgctcggcattcatgtttttcctttgaaaagattaaattcttgttaggctggtttagatgaaggtattaagtgtcaaggaatgaacctcatttcgttggcacttgaataccatcatctaaagcaaggttaataaaaaatttattctttcaaaggaaaacatgaatgccgggggaaatgcttgagtcctgttgttTGACAAGTTTGAATTTACCCCAttcaaaggtaagacaattgttgtagttggaattcacattc
>NC_053043.1|-|18494961-18495079|32-53
ttgaatggggtaaattcaaacttgtcaaacaACAGGACTCAAGCATTTCCCCCggcattcatgttttcctttgaaagaataaattttttattaaccttgctttagatgatggtattcaa
>NC_053043.1|+|18494973-18495204|172-192
atctaaagcaaggttaataaaaaatttattctttcaaaggaaaacatgaatgccgggggaaatgcttgagtcctgttgtttgacaagtttgaatttaccccattcaaaggtaagacaattgttgtagttggaattcacattccaactacaacaattgtcttactctggatgGGGCAATTCAAACTTGTTAATcggcaggactccaacattcgataagcctcttgaatgctgg
>NC_053043.1|-|18557766-18557937|110-133
tctcatatcatttattaaggacaattttgtaaaacaactcataatatctctttcccacacaaaattaattacatttcttaatacgtgtgaaatactcaaaacgtcatacAATTTGGGACGGAGGGAGTAACCAatactcaggatttgtctttctactagggatctattgtta
>NC_053043.1|+|18557842-18558129|228-251
agtatttcacacgtattaagaaatgtaattaattttgtgtgggaaagagatattatgagttgttttacaaaattgtccttaataaatgatatgagaaagataaattaatgacttggaagtagagaagacaataaatagtgaaggatataataggaaaagtaatattaatgattcattggtattgtaaagcgacatacaatttgggacaaatttttttttcaaagtgaCATACAATTTGGGACGGAGGGAGTaagttataaaagtatgacactacagggcaaatctggg
>NC_053043.1|-|18586299-18586438|26-46
aacagagtgacacgtggcccaatcaTTTCACGCCACGTGGCACCAAtaccaatatttttacaaagtgcaggaaccaataccaatatttttacaaagtgcagggaccaattccaaacaaaaaaaagtgtagggactaatgt
>NC_053043.1|-|18656685-18657086|339-362
gctcagttgccataacagagataaaatatagtgcacaaacaaagaagaatgagataatagactttgttttcatccttgatgaactaagattatattgtagttaaatatgaatacaaccatcaactatttatagtgattatcagacatgatacataaaacatgaattaaaagatattgattaaattatatatattcaatgaaaaagataatataatataatttgtcttattatgaggatattaagtcatcaacacaacacctattgatccatgtaagggttaaattggaacatgtaactcttgattatattaggaagattacgacttatagttatatatTCGTTTGTGTTGGTGTAAGAGGCTaatgtttttatgtttaagattagaaatgtatcatgactat
>NC_053043.1|-|18658128-18658363|40-61
tccctaatttttcaaatatccccaaccaatattattattTTCTCCTCTTCCTCCTCCTCTTgcatcaagtccacttcctttgtcttttccaccttcgatttgtccacctccaccttgcgcacctccttcaccaccattttcgcctgagcctgatccaccctttgatcctcctttaccaccatttccttttactccatattttggccaggtccaggctccacgattccatgaaactt
>NC_053043.1|-|18717369-18717506|31-54
aaattccttgatcgcaaaattttgtcatgaAATTAGAGAGGTATTTCATGTTTTccctcactaaatttcccccactaattttggtttttttaatagtgtaaaaccttgtctaaatatgtgcatggtaaacgttgtgca
>NC_053043.1|+|18813792-18813917|32-52
aaaaccaacggagtgccacgtggcccaatcaTTTCACGCCACGTGGCACCAAtatcaatatttttacaaagtgcagggaccaataccaatagttttgtgttttttttttaacagaaagttaataga
>NC_053043.1|-|18909580-18909868|31-53
taaaaatcaatgatgtaatatgtttcttgtAATTTGGGACGAAGGGAGTATTAtgtttcacctatgtaaaattccgcttcttgtaaaatactaataattttttttttttggtctagtagcctagtggctagagctcacacgtggagaagtagagtgtccagggttcgaaccccggctcttgcatataatatgcaatattcctaccaagtgagctaagctcacggggataatactactaaaattataactgttgatggattttaacatacaaacaatacaatagtttttg
>NC_053043.1|+|19090315-19090472|113-136
tgaggaaaaaaatgcaaaataaataagggtaggttggtaaagaaataattaatgtacttggaaatatcaaagggatcttatgaaaagggacaattttttttctcaaaagggtCTTATAATTAGGGACAGAGGTAGTagtcaatagtgatgacatgtca
>NC_053043.1|-|19175169-19175626|395-418
acacttacttacatgaatttattcttctctattctgagaactcccaaatagtatacaacaggtcttgaccgtatcttattggattatcttaacggagatgctcaaaatgacagatataaagttatagtatacttcctccgtcccaaattatatgacgttttgggcatttcacatatattaagaaatgtaattaatattgtgtgggaaagagatattatgagttgttttacaaaattatccttaataaattatatgggaaagataaatgaaagaattgaaaaaagaaagagtaataaatagttaaggatataataggaaaagtaacattaatgtttcattggtattctaatgtgacatacaatttgggacaaatattttttctaaagtgacatacAATTTGGGACGGAGGGAGTATTATataggaaaatgctaacaagtgccctaaggacacttgttaa
>NC_053043.1|+|19370976-19371106|84-107
cctttaagtttcaaaagtcccaaacaagttattttagtttttgaatcgttttaaacaagtccttttagaggatgatggtgatgATTTAGATGATAGCAACAAAGAGTattatccaccatttgtcatgccta
>NC_053043.1|-|19431153-19431553|339-361
gacgttgaaatcattgataaatgatcattagtgtttaataacacaggacaataatttaaattaataataattcataatatatactccgtccgtcccaaattgtatgtcactttagaaaaaaatatttgttccaaattgtatgtcactttacaataccaatgaaacattaatgttacttttcctattataatcttaactatttattactctctcttctttcaagtcttttatttatctttcccatattatttattaaggacaattttgtaaaacaactcataatatttcttttccacacaatattaattacatttcttaatatgtgtgaaatgctcaaaACGTCATATAATTTGGGACGGAGagagtaattaataatggtcaatccttaattaattaattga
>NC_053043.1|-|19540847-19541053|40-63
aagggatcttataaaaagggacaaaaaaaattctcaaaaGGATCTTATAATTAGCGACGGAGGtagtacacctaaagagaaacataccatcttgttcaatattgtcctaaaggaacttgcttataattttttaattagaaactaaagtatttggtccttaccttgtaagaaaaatgctcttgtttttggaaataaataaatatgtaa
>NC_053043.1|-|19658844-19658971|77-98
tcaaggaatgcacctcattcttttgacacttgaatatcatcattcaagatgatcatcgcatgctggagtcctgttgTTTAGCAAGTTTGAATTTACTCcattcaggggtaagataattgttgcagttg
>NC_053043.1|-|19659276-19659407|31-51
ttccagctacaacaattgtcttcctctgaaTTGGGTAATTCAAACTTGTCAaatggcagggctccaatattcgaccagcattcccattgttcctttcaaaagattaaattcttgttaggctggtttaaatga
>NC_053043.1|+|19693476-19693678|151-174
aaattaattaattttgtgtgagaaatgaatattatgaattgttttacaaaattgtccttagtaaatgatataggaaagataaatgaatgatttggaagaagagaaagtagaaaatagttaaggatataataggaaaaataacattaatgcTTCGTTGGTATTGTAAAACGACATacaatttgggacaaattttttttcaaagc
>NC_053043.1|+|19779143-19779298|95-116
tgttgccctaaaagggatgtgatatctgaatcatttgcattgacataaaggtcaatcattagggggtcaggtatttttttttttttggtttaaaTGTGTCATTGGTCCCTGCACTTtcatcagattttggcattggtccctacacttttttttgtt
>NC_053043.1|-|19779299-19779532|46-67
ggttcctctgttaactttttgttaaaaaaaaacacaaaactattaGTATTAGTCCCTGCACTTTGTAaaaatattggtattggtccctgcactttgtaaaaatattgatattggtgccacatggtgtgaaatgattgggccacgtggcacttcgttagttttgtgttttttttaacagaaagttaacagaaggaccaataccaatatttttacaaagtacaggaaccaatgcca
>NC_053043.1|-|19783607-19784007|339-361
gaggggtaattttaggtctttttttattttttatttttatctagaatcacacctttgcatttttttttcatttctttcaatgtaaataagtgattttcacatatatcaagtgttttattttgtattttcttgtaatttcgttgtctgagtgcagaattggttttgtgtcttgttgcgatgtttgtttagttcttattgaaagatcagctttaatcaatcataaattcaataaatgatttgggcgtcaaaattgccgatctggaagcatgaatattttgatgattttgattttatcatattatttgtaggtattttgcctttgtatgctattattaactTGGATGCTGTGAGTTTGTTTGCAgatttatcatttttcttttttagcgatcttgatcatgtta
>NC_053043.1|-|19794664-19794932|41-61
acagcccacctcggcaaaaaaaacttaattaggaccaaaaGTCAAATGATTAATATTTGCAacgacagattggaaggattagtaacttcagggacgaaaattcaaatgacatatatttacagggacgaaagacatatttaaactttgatttttttatttttctttttttaaaataattttacaatggttgatatgataataaattatataattgaaagacaaattttcttgtttcgacgcaatttataaaaatttgcttcattttttta
>NC_053043.1|+|19818551-19818691|31-54
aaaaatatttttataaaatatatatatataTAGGGTTTGCTAGAACACACCCACtagtttttatgtgggagtgttttagcaagttataactaaaaaattaataaatacacattaaggtatatgttgctataacacaccttc
>NC_053043.1|-|19818614-19818749|27-50
gtgtgtgtctatatatatatataaggATTTGCTAGAACACACCCACTTATttttgttagaaggtgtgttatagcaacatataccttaatgtgtatttattaattttttagttataacttgctaaaacactcccaca
>NC_053043.1|-|19974734-19974932|149-170
gtgatatagcggaatttgacaacatttattaataacagtgatatagcggaatttgacaacatttattaataaattagcactaatgacaactaacttagagttcaaaggtataccacttcatggatggaaaaagcttcatcgtcaatgaATACATCCTCTTCCTCTTCCTCatcctctagatttgcaggattataaccct
>NC_053043.1|+|20097548-20097864|256-279
acacacggccaaaattaaataaatttgaaataattgaggttgaatgaaaaattcacaagaaagagaatgacattcagaaataaaattttaagattgaaaagttaaagacttaattgcagatttagtcccatattttctgcaactcatgaattggtccgttcattttaaaatcactcagcttcactgctaggaaatgcaaaattagtgacggaaaaaataaaatccctcataaattccttggtcgcaaaatttagtAACATAATTAGAGAGGGGTTTCATgttatccctcactaatttttgtttttttagtagtattt
>NC_053043.1|+|20242167-20242300|91-111
ccatttgatacaatattatgccatgattaattgcataggatagaagtaacctgattgcttccaatcttgcaactggagcaaatgtttcagTGTAATCAATGCATTCTTGTTgactgtagccttgagcaacaagt
>NC_053043.1|-|20242221-20242364|93-113
gaacaaaatgggtattcagaaacaagctgaatgaacaaggagaagtaaccagaaacaaagccatacttgttgctcaaggctacagtcaacaaGAATGCATTGATTACACTGAAacatttgctccagttgcaagattggaagcaa
>NC_053043.1|-|20261840-20262092|206-228
agttgtttgtaatcactattgtttttataattttatcctttaagaaagaaggttagtttatgttttcaacatgttatttattgttgattgaagaaaaagatgtataataaataggggcatgtatgtaaagaaataattaatgtaattggaaataacaaaggggtcttataaaaagtgacaaaagaaattctcaaaagggtcttatAATTAGGGACGGAGGGAGTATATattttcttttgtgattccgtcttta
>NC_053043.1|-|20360101-20360337|40-61
agcttcttcacacacttcgatcatattcacagcggcatgATTTGGAAGAGGATTGTCGAGAacgtgtgggacattattctcaaaagtcagcttcccttgatcgatgagcttcttcacgatatacttcaaagcataacacccctcgacgtcatgacctaaggcaccttgatgaaagtcacatttgagatcagacctgaaccttggaggcaacggatcaggtgggggcttaccctgtct
>NC_053043.1|-|20592940-20593055|68-88
atggaaaatacttaaattcaaattactagtataaagacaatcatgtttctcttctgaatgtcacattTATCCTATGCACTGCCTCTTCaatgaatttaaagtaagcatgccttcga
>NC_053043.1|-|20666791-20666931|93-116
aattaatagaggcatgtatgtaaagaaataattaaggtagttgaaaataacaaaaggatcttataaaaagggacaacaaaaattctcaaaaaAGTGTTATAATTAGGGACGGAGGTagtattatttttgttccgtatcctt
>NC_053043.1|-|20814994-20815142|98-119
tcattagcgacgtggtgcccatgtggcaagtgatgattgggcgaggtggtttgcttaaataggacttttatccctgcaaatataggtcatttgaattTTCGTCCCTGAAGTTACTAATCagatgtaattatgaccaaaagtcaaatgat
>NC_053043.1|+|20873544-20873789|31-50
cctgccaaacaacaggactcgagcatttcgCTCGGCATTCATGTTTTTCCtttgaaaagattaaattcttgttaggctggtttagatgaaggtattaagtgtcaaggaatgaacctcatttcgttggaatgccgggtgaaatgcttgagtcctgttgttttgcaggtttgaatttatcccattcaaaggtaacacaattgttgtagttggaatgcacattccaactgcaacaattgtcttactctg
>NC_053043.1|-|20873647-20873811|114-135
aacaagtttgaattgccccatccagagtaagacaattgttgcagttggaatgtgcattccaactacaacaattgtgttacctttgaatgggataaattcaaacctgcaaaacaACAGGACTCAAGCATTTCACCCggcattccaacgaaatgaggttcattcctt
>NC_053043.1|-|20874670-20874802|26-46
ggcggcagttaactgccgaggaaaaCCTCGGTAGTTAACTGCCGAGgaaaatgttataagaacaacacaacataggagtttccaaaactccattgttgcgtttttgagtatccaagttgcgattttgagtcat
>NC_053043.1|+|20931779-20931894|63-86
aatgtagttggaaataacaaaggggtcttataaaaagggacaaaaaaaattctcaaaagagtCTTATAATCAGGGACGGAGGAGTAtatcaaactttcaaaaagaagaaatgcttt
>NC_053043.1|-|21021160-21021340|128-151
atagcaaagggatcttataaaaagggacaaaaaaaattctcaaaggggcatgtatgtaaagaaataattaatgtagttggaaatagcaaaggggtcttataaaaagggacaaaaaaaaaattcaaaaTGATCTTATAATTAGGGACAGAGGtagtatgtagttagcgcatgtcagtatacg
>NC_053043.1|-|2107753-2108026|214-234
tctaaataaaaataaataaagaattcgagattcgaactcaaatttacattgcagttataatttaaaggtttaaatgtgtcattggtccctgcactttcatcagattttggcattggtccctgcactttgtaaaaatattggtattggtccctctgttaactttctgttaaaaaaaaaaacacaaaaccaacggagtgccacgtggcccaatcaTTTCACGCCACGTGGCACCAAtatcaatatttttacaaagtgcagggaccaataccaatat
>NC_053043.1|-|2107786-2107976|31-52
gcagttataatttaaaggtttaaatgtgtcATTGGTCCCTGCACTTTCATCAgattttggcattggtccctgcactttgtaaaaatattggtattggtccctctgttaactttctgttaaaaaaaaaaacacaaaaccaacggagtgccacgtggcccaatcatttcacgccacgtggcaccaatatcaat
>NC_053043.1|+|21536421-21536560|21-41
cctgcaaatatgacaagtttGATTTTTGGTCCTTGGTAAAAaaatattttgaaatccgtccctgcaaaattttttgtttatcctaatatgggcgatgaacatgctgataaatgcattgaagaaaactttgcagcatggtt
>NC_053043.1|+|21665558-21665701|31-52
tttacagcagcgtgattcggaagaggattgTCGAGGACATGAGGGACATTGTtctcaaaagttaactttccctgatcaatgagcttcttcacaatgtacttcaaagcgtagcatcctttgacatcatgacccagagcaccttga
>NC_053043.1|-|21855687-21855921|41-64
ctaaacaataagtgggtgtattctagcaaatgcctataggATTTGCTAGAACACACCCACTTGTtttttttagaaggtgtgttataacaacatacaccttaggtgtatttattaactttttagttataacttgctaaaacactcccacataaaaattagtgggtgtgtactagcaaattcatatatatatatatagataggatccgttgacaccaggtgtcaacgaattcgttga
>NC_053043.1|+|21928372-21928545|40-60
ctaatttctaagatatgtttcaaattatggtttttttttTTTTGTTAGTGTGCTGAATAGaatagattccttgtgcccacatgttttattccttgttgatttcatggttgagcataggggaaggtctaaaaccgcctaaaactgtcatttctctgcatttctagagtttgaaaa
>NC_053043.1|+|21994802-21994934|30-50
agcataaactaattgccaagaaagaaagaAAAAAACATGAATGTCGAGCCcaagtacggactacttccaaccatcagaccattcagcttcatcagtgacaggtttagggaggtctgactggaaggaatcttga
>NC_053043.1|-|21994811-21994941|89-110
aagctggtcaagattccttccagtcagacctccctaaacctgtcactgatgaagctgaatggtctgatggttggaagtagtccgtactTGGGCTCGACATTCATGTTTTTttctttctttcttggcaatta
>NC_053043.1|-|22116836-22116980|31-53
atgtatcttttagatctgttttgggtctttTCGGATCGTGTTGGTGGGTTCTTgtcgctttttggtttggttgatgtttactccaaggacggacgcattctccttgtcaccagcgaacatatttttttatctgggttttgtttcc
>NC_053043.1|-|22128076-22128206|83-105
tgtaaagaaataattaatgtagttggaaataacaaaggggttttataaaaagggacaaaaaaaattctcaaaaggatcttatAATTAGGGACGGAGGGAGTATTTaataaataactatgaatagtgggatt
>NC_053043.1|-|22508351-22508490|98-118
caacaacaacaacaagaggctcctgcctacgaaatcaaaggaagaaccatgtccttggaggaatgggaattaaaaattcaatcagaatgtccagtggATTTTGATTCTTTGGCCGCTCacaactgtgatattggaagttt
>NC_053043.1|-|22649771-22649895|83-102
aacacaaaacctgacaaagattttctagtgtctacgttacatgcatagtccgcatccacatatccctccaaagcatccttacCTGGTTGTGACCTTGTATACcttagaccacctttcaaagatcc
>NC_053043.1|+|22652093-22652238|40-63
gaacgtaacattataataaatgcgaaactcaaatatataTGGGGTTTGCTAGAACACACCCACtaatttttatgtgggagtgttttaacaaagctacaccttaaggtgtatttaaccactttttagttatttatttactaaaatac
>NC_053043.1|+|22803513-22803780|41-61
gggttatggacccctaactaatttaaatacaaaacagcccCCTATGTTTGATTCTTTGGCAgttttggacccccaaggcaaaaaaaaataaaaaatatttgacacgtggcacctcacttagggtgccacgtcagcgttgaccgagtcaacaatggactggaggtccaaaactgccaaagaatcaaaacataagggactattttgtatttaaattagttaggggtccataaccacaacttttggaaagataggggtccaaaagtgcaat
>NC_053043.1|-|23016635-23016933|38-59
gaaaaacatgaatgcggggcgaaatgcttgagtcatgTTGTGTTGGCAAGTTTGAATTTtcccattcaaaggtaagacaattgttgtagttggaatgcacattccaactacaacaattgtcttactctagatggggcaattcaaacttgttaatcggcaggactccaacatttgataagcgtcttgaacgctggtattcaagtgtcaaggaatgcacctcattcttttgacacttgaataacaacgttcaagatgctgatcaaatattggagtcctgttgcttagcaagtttgaatttg
>NC_053043.1|-|23016754-23016982|186-206
gaataccatcatctaaagcaagcctaacaaaaaattattcttttcaaatgaaaaacatgaatgcggggcgaaatgcttgagtcatgttgtgttggcaagtttgaattttcccattcaaaggtaagacaattgttgtagttggaatgcacattccaactacaacaattgtcttactctagatggggCAATTCAAACTTGTTAATCGGcaggactccaacatttgataagc
>NC_053043.1|+|23026268-23026669|41-64
ttttttaaaaaaataaaatttaatatttggatactctccgGATACGTATCGGGAAGTATCGGACagatatcgatgcaggatacgcagggaatacggtacatcatccattttgaagtatcggggcttcataggtgtctatctttctctaaattatattctcggtttattttaagcaaattaagaagatcctttcacaattttcctatttataaaagaaccattcgtatgagatacctctcaaaaaatgtgctttgtatcacccagttgttggattgaaatcttgttttttgcttcctccaggatttatttttccaaaaccctttagtttgtatctcacagatgttaataacacatattaaacataaacagtttaacgacaggaaaaaaatggacttacaaaca
>NC_053043.1|+|2303185-2303377|31-53
ggggaaatttccgttgccacacgcggtgaaAGAGGATGTGGTTTTGGACGGTTatttggtgcctaaaaacgggacggtgaatttcttgctggcggagatggcgttggatcctcgtgtttgggaggacccgttggagtttaagccagaaaggtttttgaaggatgagacttttgacattacaggaagtaaagag
>NC_053043.1|-|23072909-23073109|31-51
taaagatgtttatgttgttgatgatgaatgAAGTTGTGATTATGTGATAAAtgtttatcaaagatgtaatgttgattaaaaatgattatgatgttaattacgattctgtattatattgattaataatattgtgttatgaaatctcaccccttctgcttgaaaatgttgctcttcgtatgagtaacttgcaggtgatcgtgc
>NC_053043.1|-|23127670-23127791|68-90
gatattccggtcactttagttttatcatatatttttgtagacactatgctattatatgcaattaactTGGATGCTGTGAGTTTGTTCACAgattcatcctttacgtttttagcggtattgaa
>NC_053043.1|+|23144331-23144519|38-58
agagaatattaaggtgtatacttgtggattactctaaAAGCCAAGGGTGATTTGGCATtaagtagatctccaagggtgttgaagatgttatggtgaatgcttgtggaactacctaaaattcctagtgtagttggacttcaaggatcttcgagaaggcggaagccattccgatggctgaagaggttaagg
>NC_053043.1|+|23194757-23195013|195-217
ttgtcgtcttagtgcgaggttattttgttcctcgtcttttgtgtggcattgtttgtcctttacatcttcgattcagtgcaaattcaatcaattactttggtgtcgtcaatgttacaaattcggtggaatgggtattctggaaacttgaatgtagtcataattgtaggcttatatactttttcgttttaagctatTAAATGGATATTGTGAGTTTGTAcccaaattcatcctttttgtttttagtaaatttggcatgg
>NC_053043.1|+|2319505-2319812|41-63
gtcatccatcggggaaatttccgttgccacacgcggtgaaAGAGGATGTGGTTTTGGACGGTTatttggtgcctaaaaacgggacggtgaatttcttgctggcggagatggcgttggatcgtcgtgtttgggaggacccattggagtttaagccagaaaggtttttgaaggatgagacttttgacattacaggaagtaaagagataaagatgatgccgtttggagctggaagaagaatttgtcccggacttaatttagctttgctccatttggaatattttgtggctaatttggtttggaatttcgat
>NC_053043.1|+|23220385-23220510|80-101
ccatcacagtagaaactattgctaaagaatgtagatgcccaaatgaaggtcagtatcaagtggatgcaatcaaagaccaATGGGAGAAGAAGATTAATGAAgttctattcaatggaaatccaaaag
>NC_053043.1|+|23261768-23261984|161-181
tttctcaacaaaggtatgttttatatagattgtaattttgtgcaaagtttgcataactttcatatttctttttcttttggcttaattgcacttttggacccctatcttttcaaaagttgcggttatggacccctaactaatttaaatacaaaacagccctCTATGTTTTGATTCTTTAGCAattttggacccccaaggcaaaaaaaaattaaaaaat
>NC_053043.1|+|23273789-23273969|130-153
actaaataacatgttgaaaacataaaccatctctctcttaaaggataaaattgtaaaaacaatactaattacaaacatatttaatacaaatatccactttcttaattcccgttattttttcaaaagggcCCTATAATTAGGGACGGAGGAAGTatgtagtttagtattattgccaacgttg
>NC_053043.1|+|23273791-23273971|128-151
taaataacatgttgaaaacataaaccatctctctcttaaaggataaaattgtaaaaacaatactaattacaaacatatttaatacaaatatccactttcttaattcccgttattttttcaaaagggcCCTATAATTAGGGACGGAGGAAGTatgtagtttagtattattgccaacgttgca
>NC_053043.1|-|2328513-2328719|37-60
tatcaatccaggataattatcggatactctcctgatACGTATCGGGACGTATCGGATAATtattttttaaaaaaataaaatttaatcttcggatactcttctgatacgtatcaggaagtatcaagcaagtatcggtgcaagatacgcaggggatacgatacgtcatccattttgaagtatcggggtttcacggctaactctgcattg
>NC_053043.1|-|23302575-23302724|85-108
aataggaaaagtaacattaatatttcattggtattgtaaagcgacatataatttgggacaaattttttttccaaagcgacatacAATTTGGGACGGAGGGAGTATAACcagtgagaagtcaacagtgcattaaaaaggctacgattaaga
>NC_053043.1|-|23395280-23395551|41-64
tacatttcttaatatatgttaaatgcccaaaacgtcatacAATTTGGGACGGAGGGAGTATTAAattaatgttggttgtcctcgtgaacttagctcaattggtatgtacaatacataaaatatgcaaggtccgatgttcaaaccccggccaccaccaaaaaaagaaataatgttggctagttttctcgagcttaatttggcagactcaataatgcattataatgataacgatcctctcaatttgacaaaataaatgaagtatgcaatttgaa
>NC_053043.1|+|23395727-23395980|26-49
gggacaaatattttttctaaagtgaCATACAATTTGGGACGGAGGGAGTatcatgataaaatactcacaacattaatgacattatttaattgttaaatactccctccgtcccaaattgtatgacgttttgggcatttcacacgtattaagaaatataattaattttatgtgggaaagagatattatgagttgttttacaaaattgtccttaataaataatatgagaaatataaatgaatgacttggaagtagag
>NC_053043.1|-|23395799-23395928|86-109
ttttgtaaaacaactcataatatctctttcccacataaaattaattatatttcttaatacgtgtgaaatgcccaaaacgtcatacAATTTGGGACGGAGGGAGTATTTAacaattaaataatgtcattaa
>NC_053043.1|+|23417825-23417960|78-98
ggaggttgaacctagggtgcatctgcaatgaccgacttagatagtttagaaggtgatgattctttagttatccttgaAGCTTCAGATTGATGGTTATCttttctcctatcagtgccaactggatgagatggaacga
>NC_053043.1|+|23452622-23452776|113-133
caattgctgttcccacatttggtttggctgtgccacacgagtaaattactcaaatgcccttcggtagtaaactgccgaagtttttaggaaaccggcggcagttaactgccgaGGAAAACCTCGGTAGTTAACTgccgaggaaaatgttataagaa
>NC_053043.1|-|23453617-23453774|37-57
attccaactgcaacaattgtcttactctggatggggCAATTCAAACTTGTTAATCAGcaggactccagtattcgatgagcatcttgaacaatggtattcaagtgtcaaggaatgcacctcattcttttgacacttgaataccagcgttcaagatgctg
>NC_053043.1|-|23453953-23454092|23-43
acaacaattgtcttcctttgaaTGAGGTAATTCAAACTTGTCAaacaacaggactcgagcatttcgcgagcacctcatgtttctcctttgaaaatattaaattcttgttatgctggtttagatgaaggtattaagtgtca
>NC_053043.1|-|23453993-23454147|104-125
aaagtttgattccgccagaagattgtcattagttaaggtaaggtgcattccaactacaacaattgtcttcctttgaatgaggtaattcaaacttgtcaaacaaCAGGACTCGAGCATTTCGCGAGcacctcatgtttctcctttgaaaatattaa
>NC_053043.1|+|23454762-23455041|228-249
aagttaatagcattataattacttacttgtgattttgttgaataaagttggttggatttggttgtgttttttagagagattttgagagaaatttgaagaaattatttggaagataagatgaataatggatgagaggagattctgccagattttgtagcgcagaagatcctcggcagttaactaccgaggttttcctcggcagttaactgcagccggatttttcaaaaTTTCGGTAGTTAACTGCCGAAGaaaactgccgaggaaatcttcatcattctaa
>NC_053043.1|-|23454900-23455047|98-118
tgttttttagaatgatgaagatttcctcggcagttttcttcggcagttaactaccgaaattttgaaaaatccggctgcagttaactgccgaggaaaaCCTCGGTAGTTAACTGCCGAGgatcttctgcgctacaaaatctggcagaat
>NC_053043.1|-|23460629-23460872|184-205
taagtagaaaaagaaaaataacctgtcatctcatcattcacaagatagtaatcagatgagttggctgaataggaaaaaccaacacccgtaggagaatcaaggtagagcatgttcgccactacaaaaagttaaaaattaaaaaaaaaaataaaaaaattgagtataagcaaaaaaagatataaaAAAGGGAATTTCTACGGTACACtcgctaattgaggtgtaccagtactcttgtttcttaaat
>NC_053043.1|+|23717599-23717736|88-108
attttgcaggactacttctctaataaatggattcagtgcaacgtgtacaaatcatcacaaaagtggagtcaaagaccaaaatcaaaaTGTAGCATATTTGCAGGGACCaaaaataacaaaaaaaaatttacagggact
>NC_053043.1|-|23767923-23768052|22-42
gagtgccacgtggcccaatcaTTTCACGCCACGTGGCACCAAtatcaatatttttacaaagtgcagggaccaataccaatatttttacaaaggatcaataccaatagttttgtgtttttttttaacagaa
>NC_053043.1|-|23837326-23837631|179-200
ttgcaggtgatcctgagtagtaggtggtggctcacagtgtctagggctctgatacgtgggatgggattttattgcttgaattctttcctatgtatcaattttgaaatattgctgatgtagccctttggtgattgaattttatgttgaaatggcttttatgccaagaatatttattggaGACTTATTGATATTGCAAATAAtccgctgcgagtttaatgacaatttcatgaatgacgtttgattaaatagatttttatatacactctatttagaagattttaaatgaagaaatgtgacatgcctgtt
>NC_053043.1|+|23868706-23868888|114-134
tttgttattttttatagaaatattttatatatatattaaaatagaatattgagatgtgaggggtagatttggaataagagaaaataagtaggttaaagatttatataaaagggGAGAGTTAGAATTAGAAAAGAaggattatgtgaaacctgtttttggagaaaaagggagaaaaccaagaga
>NC_053043.1|+|2395885-2396013|31-50
ttttattttctatttaaggaattttgaattTGTGATGTAGCATGCCCGTTtggtgcttaactctgatgtatatttgttatttaattacttttgggtaacgagatgttacaattgtagttcatcgaatct
>NC_053043.1|+|24181530-24181824|176-197
caaaggattacgaaggcatcctgggcaattggcatgatcatggttaaacagagaagctttgcatagcttgatgtgtagaggcaccagaggagttgcaacattacggacatcaagtctgggagcttcctcatataccgcaatcatgttcacagcagcatgattcggaagaggattgTCGAGGACATGAGGGACATTGTtctcaaaagttaactttccttgatcaatgagcttcttcacgatgtacttcaaagcatagcatccttcgacatcatgacccagagcaccttgatggaaa
>NC_053043.1|+|24316468-24316865|338-358
tgaggggaaagaaaaatataatatttctaaattatttcatttataggtttaatattcaaaatacattagacattccatcttctgaaatcaagactttggatgttatttgacgcacaataatttcgatttgtctattatggatgtgtactctctagaatcgataaaccttttggattttattaaccaaataaatacgactttgcgctatagttagctcaaagcaataattaattgaagggttaatacctctttctgtttgtgtaacattccgtgaatccagtagtcgatccttattaaaaagaaaattagattttgtctctatcatatctgattcttcATTTTAGGTCCCTTAACCTATgtcagcaaaatctgtctatgtggtagttgactttgtttta
>NC_053043.1|+|24324025-24324212|34-53
catcttaataaattctagactcaattaaataatTCAAAGAGGGCGTTACAACTctccccaacttataagattttcgtcctcgaaaatttacctcatgcaaacaactctggatatgattccaacatcttactctctagctcccacgttaagctttcactagtcgctccttcctaaacgacgttgacaag
>NC_053043.1|+|24326934-24327330|338-357
actatcccaaatacctccttgctcgagtacacaaactcttggctttttctcccttttctccaaaaactgatcgtagaaactgtttttgtaaactaggtctctcctatttatatctcctcaatatattttatgttattcctctttctcccccaaaactctataaaatctcaaaacaacccctcaactcaatatttattttattttcaaatcttattttattaaacaataaaataagtcacaactcctcataaaatcacataaaatcgtcttaaatcacacatatcatataaatataatataaactcatcttaataaattctagactcaattaaataatTCAAAGAGGGCGTTACAACTctccccaacttataagattttcgtcctcgaaaatttacct
>NC_053043.1|+|24331295-24331607|256-275
gtttttgtaaactaggtctctcctatttatatctcctctatatattttatgttattcctctttctcccccaaaactctataaaatctcaaaacaacccctcaactcaatatttattttattttcaaatcttattttattaaacaataaataagtcacaactcctcatcaaatcacataatatcatcttaaatcacacatatcatataaatataatataaactcatcttaataaattctagactcaattaaataatTCAAAGAGGGCGTTACAACTctccccaacttataagattttcgtcctcgaaaatttac
>NC_053043.1|+|24332582-24332758|39-58
aaactcatcttaataaattctagactcaattaaataatTCAAAGAGGGCGTTACAACTctccccaacttataagattttcgtcctcgaaaatttacctcatgcaaacaactctggatatgattccaacatcttactctctagctcccacgttaagctttcaccagtcgctccttccc
>NC_053043.1|+|24333650-24333891|40-59
taaactcgtcttaataaattctagactcaattaaataatTCAAAGAGGGCGTTACAACTctccccaacttataagattttcgtcctcgaaaatttacctcatgcaaacaactctggatatgattccaacatcttactctctagctcccacgttaagcattcaccagtcgctccttcccaaacgactttgacaagaggtatctctttgcctctcaacgttttcacttgtcgatcatcaatcct
>NC_053043.1|+|24335721-24336013|105-124
agtcacaactcctcatcaaatcacataaaatcatcttaaatcacacatatcatataaatataatataaactcatcttaataaattctagactcaattaaataatTCAAAGAGGGCGTTACAACTctccccaacttataagattttcgtcctcgaaaatttacctcatgcaaacaactctggatatgattccaacatcttactctctagctcccacgttaagctttcaccagtcgctccttcccaaacgactttgacaagaggtatctctttgcctctcaacgttttcactttt
>NC_053043.1|+|24341666-24341838|40-59
taaactcatcttaataaattctagactcaattaaataatTCAAAGAGGGCGTTACAACTctccccaacttataagattttcgtcctcgaaaatttacctcatgcaaacaactctggatatgattccaacatcttactctctagctcccacgttaagctttcaccagtcgctcc
>NC_053043.1|+|24342744-24343014|22-41
ttctagactcaattaaataatTCAAAGAGGGCGTTACAACTctccccaacttataagattttcgtcctcgaaaatttacctcatgcaaacaactctggatatgattccaacatcttactctctagctcccacgttaagctttcaccagtcgctccttcccaaacgactttgacaagaggtatctctttgcctctcaacgttttcacttttcgatcatcaatccttacggtaaagtctcaaccgtaatgttatctctaacttgcacatcatc
>NC_053043.1|+|24343789-24344046|37-56
actcatcttaataaattctagactcaattaaataatTCAAAGAGGGCGTTACAACTctccccaacttataagattttcgtcctcgaaaatttacctcatgcaaacaactctggatatgattccaacatcttactctctagctcccacgttaagctttcaccagtcgctccttcccaaacgactttgacaagaggtatctctttgcctctcaacgtttcacttttcgatcatcaatccttaccggtaaagtctcaaccg
>NC_053043.1|+|24349093-24349360|41-60
ataaactcatcttaataaattctagactcaattaaataatTCAAAGAGGGCGTTACAACTctccccaacttataagattttcgtcctcgaaaatttacctcatgcaaacaactctggatatgattccaacatcttactctctagctcccacgttaagctttcaccagtcgctccttcccaaacgactttgacaagaggtatctctttgcctctcaacgttttcacttttcgatcatcaatccttaccggtaaagtctcaaccgtaatg
>NC_053043.1|+|24355476-24355627|26-45
taaattctagactcaattaaataatTCAAAGAGGGCGTTACAACTctccccaacttataagattttcgtcctcgaaaatttacctcatgcaaacaactctggatatgattccaacatcttactctctagctcccacgttaagctttcaccag
>NC_053043.1|+|24357355-24357680|267-286
aaaaactgatcgtacaaactgtttttgtaaactaggtctctcctatttatatctcctctatatattttatcttattcctctttctcccccaaaactctataaaatctcaaaacaacccctcaactcaatatttattttattttcaaatcttattttattaaacaataaaataagtcacaactcctcataaaatcatcttaaatcacacatatcatataaatataatataaactcatcttaataaattctagactcaattaaataatTCAAAGAGGGCGTTACAACTctccccaacttataagattttcgtcctcgaaaatttacct
>NC_053043.1|+|24358623-24358894|59-78
atatcatataaatataatataaactcatcttaataaattctagactcaattaaataatTCAAAGAGGGCGTTACAACTctccccaacttataagattttcgtcctcgaaaatttacctcatgcaaacaactctggatatgattccaacatcttactctctagctcccacgttaagctttcaccagtcgctccttcccaaacgactttgacaagaggtatctctttgcctctcaacgttttcacttttcgatcatcaatccttaccggtaaag
>NC_053043.1|+|24359727-24360020|25-44
aaattctagactcaattaaataatTCAAAGAGGGCGTTACAACTctccccaacttataagattttcgtcctcgaaaatttacctcatgcaaacaactctggatatgattccaacatcttactctctagctcccacgttaagctttcaccagtcgctccttcccaaacgactttgacaagaggtatctctttgcctctcaacgttttcacttttcgatcatcaatccttaccggtaaagtctcaaccgtaatgttatctctaacttgcacatcatcactttggatcacatgagat
>NC_053043.1|+|24363968-24364150|26-45
taaattctagactcaattaaataatTCAAAGAGGGCGTTACAACTctccccaacttataagattttcgtcctcgaaaatttacctcatgcaaacaactctggatatgattccaacatcttactctctagctcccacgttaagctttcaccagtcgctccttcccaaacgactttgacaagagg
>NC_053043.1|+|24365013-24365476|39-58
aaactcatcttaataaattctagactcaattaaataatTCAAAGAGGGCGTTACAACTctccccaacttataagattttcgtcctcgaaaatttacctcatgcaaacaactctggatatgattccaacatcttactctctagctcccacgttaagctttcaccagtcgctccttcccaaacgactttgacaagaggtatctctttgcctctcaacgttttcactttcgatcatcaatccttacggtaaagtctcaaccgtaatgttatctctaacttgcacatcatcactttggatcacatgagatggatccggaacatacttccgaagttgcgacacatgaaacacatcgtgcaaattcgaaagatgcggtggtaaacctactcgatatgccaccgttccaactctttccgatatctgatacggaccaataaatctaggagtcaacttctttgacttcaaagc
>NC_053043.1|+|24367130-24367317|34-53
catcttaataaattctagactcaattaaataatTCAAAGAGGGCGTTACAACTctccccaacttataagattttcgtcctcgaaaatttacctcatgcaaacaactctggatatgattccaacatcttactctctagctcccacgttaagctttcaccagtcgctccttcccaaacgactttgacaag
>NC_053043.1|+|24401357-24401755|340-359
atgactatcccaaatgcctcctttctcaagtacacaaactcttggcttttctcccttttctccaaaaactgatcgtacaaactgtttttgtaaactaggtctctcctatttatatctcctctatctattttatcttattcctctttctcccccaaaactctataaaatctcaaaacaacccctcaactcaatatttattttattttcaaatcttattttattaaacaacaaagtaagtcacaactcctcataaaatcacataaaatcatcttaaatcacacatatcatataaatataatataaactcatcttaataaattctagactcaattaaataatTCAAAGAGGGCGTTACAACTctccccaacttataagattttcgtcctcgaaaatttacct
>NC_053043.1|+|24406428-24406732|41-60
attctaaactcattaaaaataatcaaataaaacaaataatTCAAAGAGGGCGTTACAACTattattgtatgtgaactcgatcaacggaagatgactatccaagttcctccttgcctcaagcacacaaactctcaacaaatcctctagcgactgaattgtcctctccgactgtccatctgtctgtggatgacaagccgaactcaatctcaaacttcgaacccaaagcctcttgcaaacttttccaaaatctagaagtaaatcttggatctctatctgatacaatgctcgaaggaacaccatgtaac
>NC_053043.1|+|24412771-24413038|41-60
ataaactcatcttaataaattctacactcaattaaataatTCAAAGAGGGCGTTACAACTctccccaacttataagattttcgtcctcgaaaatttacctcatgcaaacaactctggatatgattccaacatcttactctctagctcccacgttaagctttcaccagtcgctccttcccagacgaatttgacaagaggtatctctttgcctctcaacgttttcacttttcgatcatcaatcctaaccggtaaagtctcaaccgtaatg
>NC_053043.1|-|2447436-2447555|67-89
atgtagttggaaataacaaaggggtcttataaaaagggacaaaaaaaattctcaaaagggtcttatAATTAGGGACGGAGGGAGTAATAtattgaagattctaaggtaaaataaaatgca
>NC_053043.1|+|2447677-2447796|67-89
agtgattacaaataactttaatacaaatatccgctttcttaattcccgtgattttagcaaaagggtCTTATAATTAGGGACGGAGGGAGtaataacttttggtagtttatgatgtatgta
>NC_053043.1|-|24526525-24526794|41-62
tatacctcaatcatgttcacagcagcgtgatttggaagagGATTGTCGAGGACATGAGGGACattgttctcaaaggttaactttccctgatcaatgagcttcttcacaatgtactttaaagcgtagcatccttcaacatcgtgacccaaagcaccttgatggaaatcacacttgaggtcagaacggaacctggcaggcaacggatcaggtgggggcttgccctgtctggttgtgcagtgccctctgagaagtagagtcgggagtaactcg
>NC_053043.1|-|24659206-24659329|71-94
taaaaacaatagtgattacaaacaattttaatacaaatatccgctttcttaattcccgtgattttagcaaAAGGGTCTTATAATTAGGGACGGAtggagtagttcctctaaaaaaaatctaata
>NC_053043.1|+|25273134-25273247|28-47
caattgttgttttaaaccaccaagtttTTCATCAAGGACTTTGCCATtgtcagtgagaactgctatttcttgctgagaagatttcgattctttgattttcttgatggcaatttg
>NC_053043.1|-|25344060-25344334|214-235
cattcatcaagctctagatgtcattttgaacagtatagcaacccaaaggattacgaaggcatcctaggcaattggcatgatcatggttaaacagagaagctttgcatagcttgatgtgtagaggtaccagaggagttgcaatattacgaacatcaagtctgggagcttcctcatatacctcaatcatgtttacagcggcatgattcggaagagGATTGTCGAGGACATGAGGGACattgttctcaaaagttaactttccctgatcaatgagcttc
>NC_053043.1|-|25614603-25614849|189-208
ggaacttgatgatatggcccttcgttggttgacttttgttgtttaggcttaatgccaggatattgttggagatttaaatcgttgtggttgttattgaaatgcaaaacttttcgctgcattattttgaagttatgactgatgttgaattaaatagttttattttctatttaagaattttgaatttgcaaTGTAGCATGCCCGTTGTGAAattactctgatgtatttatgctattttactgcttttggg
>NC_053043.1|+|25862896-25863096|61-84
gaaaaattagtgacggaaaaaataaaatccatcataaattccttggtcacaaaatttagtAACATAATTAGAGAGAGATTTCATgttatccctcactaatttttgttttttagtagtgttttggtccatttatgctatttttagactataaaacaatgatgtgacatattttagatgaccttgtatttagtctgatgacgg
>NC_053043.1|-|26116024-26116169|93-116
aaataggggcatgtatgtaaagaaataattaatgtagttggaaatagaaaagggatcttataaaaagggacaaaaaaatttcttaaaaggatCTTATATAATTAGGGACGGAGGTAgtatgtttttttaaaaataattgtgaagtt
>NC_053043.1|+|26227526-26227672|41-64
caacgttgcagatccggagacaagaggattccgaagacttGAATATAGTCATATTTGTAGGCATaggtaccttgccgttttatgctattaacactgatgatgtgagtttgttcacagattcatcctttttgtttttagcgaatttgg
>NC_053043.1|+|26246629-26246771|30-52
ttgtaggcattaagccgttatatgctattAACTTGGATGATGTGAGTTTGTTcccagattcatcctttacgttttagtggtgttgaatgatgtaatctctcgatttgaatgaatgaatatcattttgtttttgtcaaaaaata
>NC_053043.1|+|26425210-26425357|91-110
tatacatgtttattggtttttgaattttgaatgtggcgtagcctctatttcttgaatacatgtattattcgcatgtttaattgctttaatAGAAGTAGGGCGTTACAATTtgtctgcttgttttgtataaaaatgttgagaagatcaa
>NC_053043.1|+|26637083-26637324|40-60
ggtcatgggttctaaggaaagacaaagtagtgagagtatATAAGTTTGGATAATAATTTTcatctatcctcttgatcctttgattcacactcaccctaaacctcttagcaataaaagtgatgattccacctaccattatatcacccttatcatccggtttctttttattaattgaaacaagataatgaagcaaaaaaatagcaaatgttaacatggtggttataaagcatgtccgacaacat
>NC_053043.1|-|26840345-26840497|95-114
agataggacggtggtataatcatagttccatgccaagagtactcttcggtattggcacatgtgataaccccactcaacggagggatcttggaggTATATATTGTCAACGTGAGTactcatgtttggcatgctattttcaagtgacctttgaag
>NC_053043.1|+|27388367-27388549|52-72
tcagtgtgctttgtagaatcaaattgacagagttttggcgcttttgaacttATGTATCTCTCTCTAAATCTTcaagtcttcattcctttatatagaggtgtgaaagagacgttgagataatcagcacgtctaaagagtcgtttgaaatcctttgattatccaccagtgatcctttgcctgatt
>NC_053043.1|-|27849814-27849957|31-52
tcatgtttacagcagcgtgattcggaagagGATTGTCGAGGACATGAGGGACattgttctcaaaagtgaactttccttgatcaatgagcttcttcacaatgtacttcaaagcgtagcatccttcaacatcatgacctagagcac
>NC_053043.1|-|27872858-27873011|31-51
acacatcataaattcagttcaataacttaaTCATAATTCAAAAAGTTAATAcgtaaaggaatagaaggatgtaatcaaagaccccatcccgttacgtatcagagcaacctaagactcagtgaggaaaggccactcacgacagcacaaacaacaa
>NC_053043.1|+|28053208-28053492|31-50
ttttattttctatttaagaaattttgaattTGCAATGTAGCATGCCCGTTtggtgaaatactctgatgtttatatgctattttattgcttttgggtaacggggtgttacaatttggtatcagagcaggttggtccgtccggccaagtagtagagtcttgttgagccacctaggatagagtgtcaactttaatgttgctttttgttgttgttctgagttgttgtttgtcgtgtagaatctcgagatgactggaagtagtgatgctgctcttgttgctgcgcttgag
>NC_053043.1|+|28145230-28145488|95-115
ctaggtatgttcaggcactcaaaggcactcaaggtccaactaaaaagtcgaaattacaaaatccaacatgctctctgccttggctcggtatggcGAGTAAGGTTGCTCACTATGGcgagctgtattgcacaactcgcgaggcgaggaaaaaggggtcgcgaggcgagcgatgaatgttcatcactcgcgaggcgagattcattgctcgccatggtgagcgatgaatgtcgctacggccagacctactattttctcaaaa
>NC_053043.1|-|28462831-28462974|32-52
aagtacaacaattgtcttactcttgatggggCAATTCAAACTTGTTAATCGGcaggactccaacattcgcccgaaagtgcttttgttccattcaaaaggttaaattcttgttggcatcgtttaaatgaaggtattgaggtgtca
>NC_053043.1|+|28579657-28579834|130-150
cagacactgacacgtcgatacaacacaactaataatttgataaaatcacataattcagtgtaattacaagtgtcagtgtggtatcggtatcggacacgacacgtgtccgacactgcgacatgtctaaccCTAGAAGTGTCCGTGCTTCATaatccaaaaatataatgttacatgagtt
>NC_053043.1|+|28638162-28638435|195-216
gtgtcgtctaggtcgctctgatacgtaacgggatggggtttatgtttatgcatgcttcattctcttacgtgactattatgttatttttataatgttatggattacgattatgaactatttgatggggcctacgtgccaaaacgttttatgaattaggcttaaatgtgtgtttagtccctacactttcgcctagtTTTGGCATTGGTCCCTGCGCTTttttttgtttggtattggtccctgcactttctaaaacttttggctttagtccttccgt
>NC_053043.1|-|28971495-28971619|31-51
aaatagcttgagttgtttcattaacgttgtTTCAAACTTGTTAAACGGCAGgaatccagcatgtgatgagcatcttgaataatggtattcaagtgtcaaggaatgcacctcattattttgacact
>NC_053043.1|-|29026074-29026307|184-204
caaacatatatgaaccacggacactcctcggattaggcgtgtcccgtgtcagacaccggtcggtgtccgaccccgacaccgacacgacacctatgattacactaaattatatcattttctcaaattattatctgtgtcagcatgtcggtgtccgtgtcatgtccggtgtccgtgttcgtgtctGTGTCCGTGCTTCATACAAATtaccctccaaaaacaatgtctaaactaaat
>NC_053043.1|-|29069556-29069683|86-107
agaggagttgcaacattacggacatcaagtctgggagcttcctcatatacttcaatcatgttcacagcggcatgattcggaagagGATTGTCGAGGACATGAGGGACattgttctcaaaagttaactt
>NC_053043.1|-|2914073-2914217|31-52
gatgctcatcgcatggtggaatcatgttgtTTAGCAAGTTTGAATTTACCCCattcaggggcaagataattgttgcagttggaaggtatattctagaatataatgtaaaacaatgcaatgtgataacatatatagttgaatatgc
>NC_053043.1|-|29612005-29612140|90-111
ctgaactttctaggaattggaaaattcccaagttcattaagtttgctggtgatatcagtgaatccactgtttatatctgcaaggctaaaATATGGTATTGGTCCCTGCAAAtatgcacagttttgattttagtccc
>NC_053043.1|+|29727336-29727451|66-86
taggtgacaattgtttctttgaataaaagttcacctttactttcttgttatttacttttatgtttTCTCTCTTCTTCTTTATGTCTacaatgaacgttagtgagtaaacttctctg
>NC_053043.1|+|29746087-29746232|43-62
cattttatgctcgtttggatttgagggcaaatcctcttgaagATGGAAAGAATGATGAGATCaagagttcactaagcatgtggaaggaaacctgtaagaaattcacatgacaaggagttttagtgggctgattagtgccgaataaa
>NC_053043.1|-|29818728-29818854|84-103
tcttacgggcactaaatttgtcgtagggcgccaccgatatctcatttgttgttcgctgatgactgtttcttgtttttcagagcTGAAGAGGGTGAGCAACTGTtataaaaaaaatattctttctctt
>NC_053043.1|-|29843492-29843792|38-61
ggggtcttataaaaagggacaaaaaaatttctcaaaaGGGTCTTATAATTAAGGACGGAGGgagtaataattataaaggctaaaaatgaatttttgataaaatgataaaggtataattgaaaaaaataaatgataagctataagttcaaacactatttaaaatagagtccgaaaattaaactataactattccctcgaaggccttgttctcttaaaagcttctctatcttctttggcttcagccacatccaattcaatgccctccatacgtataccaaaccaaatgtcacagtgatgagaa
>NC_053043.1|+|29843926-29844053|75-97
aaaacaatagtgattacaaacaactttaatacaaatatccactttcttaattcccgtgattttagcaaaatagtCTTATAATTAGGGACGGAGGGAGtataatttaaaatattacatattgttacgat
>NC_053043.1|+|29917800-29917944|99-120
gtttaaatatgtctttagtccttgcactttcatcagattttggcattggtccctacacttttttttgtttggaattggtccctgcactttgtaaaaatATTGGTATTGGTCCCTGTATTAactttctgttaaaaaaaaaaaaaac
>NC_053043.1|-|29917958-29918190|180-200
ggctattatgacttactccaacaaaataaaaaggtttaaatgtgtcattggtccctgcactttcatcagattttggcattggtccctgcactttgtaaaaatattggtattggtccctctgttaactttctgttaaaaaacaaaacacaaaaccaacggagtgccacgtggcccaatcaTTTCACGCCACGTGGCACCAAtatcaatatttttacaaagtgcagggaccaata
>NC_053043.1|-|29918084-29918319|176-197
caaagccaaactcaatgatgcaaagtaacttaatgatgcaaagtaagacaaaaggattgttattatatattcagaatatatatttatatcaatatcataatacaaagtcaaactcaatcaatatagattggctattatgacttactccaacaaaataaaaaggtttaaatgtgtcATTGGTCCCTGCACTTTCATCAgattttggcattggtccctgcactttgtaaaaatattgg
>NC_053043.1|-|29934044-29934253|26-46
tatatatatatatatatatatataaACTCATAATTCAAAAATCAATtataatattacatgatgttccagtatgtcatcaaacttttttctgtaagatatagtgtcatggcttggattctcgtagtatcttgaacctgcacctgtccatctaacaaatgatataaacaaattagtagctaatttatcaagtaataatattaataagaagcg
>NC_053043.1|-|30153605-30153748|31-52
gatgctgatcgagtactggagtcctgctgtTTAGCAAGTTTGAATTTACCCCattcaagggtaagataattgttgcagttggaaggtacattccggaatgtaatgtaatgcaatgtaatgtgataacatatatagttgaatatg
>NC_053043.1|-|30528767-30528909|93-113
gcaaatcatcacaaaagtggggtcagagactatttttaaaaacaaaaaattttgcagggaccaaaaacaatttttttttacagggactaaaaCCAAAACGAGGCATATTTGCAaggactaaagccatattttagcttttcttt
>NC_053043.1|+|30557436-30557647|152-172
agttcaaatatgttaccaagattataatcatcaagttgagaattgctcttgacacatttcatatggctgagaaacacaagtaaaatacgtttttaccccctcgacagttaactgttgaggaattaaaaaaccagctgcagttaattgccgaAAAAAACCTCGGTAGTTAACTgccgaggatcttctgctacaaatctggcagaagctctctc
>NC_053043.1|+|31084796-31085067|209-232
ctatttcgttttttattttgtgatttcttcgtcttcgtgcgacgttggttgttcgtcgtctttgtgcgacattgtttgtttttcttgtttctctcaggtatttgatcgcttcagattgtcagatcagcttcaatccagtgcagatccaatcaatgactttggcgtcatccacgttgcagatccggaaacatggctattccggagatttAAATATAGTCATATGTGTAGGCATttgtactttgccgttttatgctattaacatggatgttgtg
>NC_053043.1|+|31085017-31085277|37-59
tgtgtaggcatttgtactttgccgttttatgctattAACATGGATGTTGTGAGCCTGTTcacaaattcaatttgtctttgtacttttccgttttatgctattcaatttgtactttagcatatttgcattatatcgatgtactctttcaatttgaatgaatgaatatcttttattttgtcaaaaaacaaaatcaagcaatatgaacttaaatggttaatgagttccattaaatgacgaattattcaggagaacttgagtttg
>NC_053043.1|-|31091698-31091869|119-142
attggtgattgaagaaaaaaatgtataataaattggagcatgtatgtaaagaaataattaatgtagttggaaatagtaaatgggtcttataaaaagagacaattttttttcttcaaaaTGGTCTTATAATTAGGAACGGAGGtagtataataacaagtgttggagagcaaaa
>NC_053043.1|-|31184488-31184760|95-115
tgtggatttcgggctatagccgagtttttggaattgaccgaagaaagtcatatcatggttcgtcgacatcttattcaagaggtgaaaaatcataGAAATGATTATGTTGGGGTATttgcaggtgaggatcgttataactatatcttaaatgacttgcatcctcccacaaatagtggtggtattgcacttgttaataagttgttgacgcttctggacatgggacaaatcgttgcaaattattacaataggcttgtggtattgttgacaaatcat
>NC_053043.1|-|31194846-31195116|209-231
gtattaaagttgtttgtaatcactattgtttttacaattttatcctttaagaaaggttagtttatgttttcaacatgttatttattgttgattgaagaaaaagatgtataataaataggggcatgtatgtaaagaaataattaatgtagttggaaataacaaaggggtcttataaaaagggacaaaaaaattctcaaaaaggtcttatAATTAGGGACGGAGGGAGTATTTggttcaaatatagaacaaattttaaaagcatgattcaaga
>NC_053043.1|-|31227104-31227310|157-177
tcaaaatcaaacactctcggtaaactaattttcatcccttatatatacatcggaaaagactcaaaaccaaatgaaaaatgatgcaacaatcacataggttgtcatcgttacaaaactcgttggtagccttcgagcagaatttggcaagaaagggtaTGAATCAGGAGGTGGAAGCATacattcatcaccattaaagtatacccttct
>NC_053043.1|-|31265700-31265930|24-46
tttttcacaatgggtgcttattgAATTAGGGACGGAGGGAGTAGTTttatgtctgtgcattttcaattgaaagataatgatttaccactggaaaagaaaatgaaatttttataatttatattcttgaaaatatgcaggagcatgagaagaagccaattattagccaaattattccagaatatgatgttgctattgttggaggaggcatggttggcatggctttagcttgtt
>NC_053043.1|-|312739-312863|72-95
cagattttgccaaggatttaggttcccatgtgaggtaacaccataagattttaggatccgcaggaaagataTATCCGCAGGAAATGTGAAATTATctgcaggaaatgtgaaattattcgcagata
>NC_053043.1|+|31306658-31306800|40-60
gtactgttgagaataaagagaagccccttgtgttgaaggAACTCAGAAAGCTGTGGGAGAagctggaacctggtcttccatgggagaagggagagttccatgagtcaaacacattattagtggatgactccccttacaaggcg
>NC_053043.1|+|31314114-31314241|31-52
gattcttcaaagtttcccagcttatgtagtTTTGATTCCATACATCATCTAAaatgaataaaaactttttctttaacaaccttttcttcaaatcatgctggagtaaattcaacttttcaatactgcaa
>NC_053043.1|+|31559143-31559415|159-179
gatatgcacagtcaacatgccacatcagcttgccacgtcatcaatgtaatttttcctctgaggcaatcaacttttgtcaaagaaccagatccccgctctgcaagcttgttgtcattgcttctgttatttatagcatcaacataatctggttttgtagaAACCAAAGAAGATTTGCAGATaaattcattctttttgagatcagacattaatctcgtcatcactagtactgctttagcttcatgctcattcatcaatttctgactttgttctcct
>NC_053043.1|+|31559212-31559344|90-110
acttttgtcaaagaaccagatccccgctctgcaagcttgttgtcattgcttctgttatttatagcatcaacataatctggttttgtagaAACCAAAGAAGATTTGCAGATaaattcattctttttgagatcag
>NC_053043.1|+|31559218-31559361|84-104
gtcaaagaaccagatccccgctctgcaagcttgttgtcattgcttctgttatttatagcatcaacataatctggttttgtagaAACCAAAGAAGATTTGCAGATaaattcattctttttgagatcagacattaatctcgtcatc
>NC_053043.1|+|31560283-31560451|109-129
tctataacttaggcaatcaacttttgtcaaagaaccagatgcccgctctgcaagcttgttgtccttgcttatgttatttagagcatcaacataatctggttttgtagaAACCAAAGAAGATTTGCAGATaaattcattctttttagatcaactattaatctcgtcatca
>NC_053043.1|+|31560292-31560443|100-120
taggcaatcaacttttgtcaaagaaccagatgcccgctctgcaagcttgttgtccttgcttatgttatttagagcatcaacataatctggttttgtagaAACCAAAGAAGATTTGCAGATaaattcattctttttagatcaactattaatct
>NC_053043.1|+|31561367-31561549|114-134
tttcctctataactgaggcaatcaacttttgtcaaagaaccagatccccgctctgcaagcttgttgtcattgcttctgttatttatagcatcaacataatctggttttgtagaAACCAAAGAAGATTTGCAGATaaattcattctttttgagatcagacattaatctcgtcatcactagtact
>NC_053043.1|+|31561382-31561525|99-119
aggcaatcaacttttgtcaaagaaccagatccccgctctgcaagcttgttgtcattgcttctgttatttatagcatcaacataatctggttttgtagaAACCAAAGAAGATTTGCAGATaaattcattctttttgagatcagac
>NC_053043.1|+|31561385-31561534|96-116
caatcaacttttgtcaaagaaccagatccccgctctgcaagcttgttgtcattgcttctgttatttatagcatcaacataatctggttttgtagaAACCAAAGAAGATTTGCAGATaaattcattctttttgagatcagacattaatctc
>NC_053043.1|+|31658704-31658815|31-52
ttcacagcagcgtgatttggaagagggttgTCGAGGACATGAGGGACATTGTtctcaaaagttaactttccttggttaatgagcttcttcacaatgtatttcaaagcatagc
>NC_053043.1|+|3178515-3178778|205-225
ttatgatgatttgcacatgtggcgcatgatgactgaactcatttattagaaaaatagtccttgcaaaatcttttgatttttaaaaaggtccctgcaaaatattttacttttgtaaatagtccctggagggactattttcaaaaacaaaatattttgcagagaccaaaaacaacaaaaaaaaaattacatggactaaaaccaaaaCGAGGCATATTTGCAAGGACCaaaatcatattttagcctttttttaaacgtatcggtgtc
>NC_053043.1|-|31928360-31928516|105-128
ctttttcttcaatcagcaataaatagaatgttgaaaacaatagtaattacaaacatatttaatacaaatatcaactatcttaattcccgttattttttcaaaagGGCTTTATAATTAGGTACGGAGGCagtaaaatattttgtatatactaaataaa
>NC_053043.1|-|31964195-31964461|40-63
aattaagacttaataaagccctatggttttaaatatggtATTTGCTATAATACACCCACTTATttcacttttttttttttgagaaaacgaacttataacatttcattaatcaaagtattttcaatacaatttggtatttcaaatagaacctggagactagttgacaataaggctgccttagctaatttatgagcaacctcatttgcttgcctccgcacaaactcaacagtcgagttttcataatattgcctaaagagagttttacaa
>NC_053043.1|+|32132072-32132337|40-60
accaaaaaaaccctaagatgtgtttcaaattagggttttTTTTGTTAGTGTGCTGAATAAagtgaattctttgtacccacatgctttattccttgtttatttcatggttgaacataggggtaggtctaaaactgtcatttctctgcgtttctggggtttgaaaatggggggtaggacgaaaaatgcaacaaaaatgataattgaaggaccgttttgttctgttttaagagggcaggaccagtttcgtgagtaggccaaaacacgag
>NC_053043.1|-|32137682-32138081|340-360
aaacatatttaaccctttttttttaattcattatttacacacgcggcatgccacatatgcgttgacttggtcaaaattgatcaaaaggaccaaatatgcaaaggtgctaaatcttaggaggctaaaactgtagtttttgtacttaggaaccaaaattgtaaatttttaaaaattaggggtagaaaagtgcactttatcttaaattttactacatgtcttagagaattgttgttgacacatgttgtttggctgagaaacacgagtaaattatccaaatacctctcggcagttaactgccgaattctgaagaaaccggctgcagttaactactgaggaaaaCCTCGGTAGTTAACTGCCGAAattcagtttcacccatctccattggcacttaagtaccgag
>NC_053043.1|-|3226828-3227121|38-58
attttgagtgagattactgaaacaggttcaacgatagCAGCTTTCTTGAACTTCTCATttctagattcttgtgtgagaagctgagattaaagtttatctaatgaaacaacctcagatttcgcattcacactgcaaccatagggtcaaactcttcaggaagtgcttcaagaacaacttcaattaggtccctgtgagagactctgaaattgcgcgaattcgagcaatgatttcagcgacaatgcgtgaagacgcgttcgtgtgaagcactaactatgggaagagcaagaatctttg
>NC_053043.1|-|32299236-32299424|136-156
aaaattagttcagttataatgtgtcacgtatgcaaatcatcacaaaagtggattcagggactattttcaaaaacaacaaattttgcagggaccaaaaacaatttttttttacagggactaaaaccaaaacgaagtATATTTGCAGGGATTAAAACCatattttagcctattttatatggctttcatgag
>NC_053043.1|+|32302530-32302798|41-61
cgaataatattaaaaaactagtcccaccaaaacatgtgaaATGAGTTTCATCAAAAGCATTagagacagtacttggacatcgattctctaaaagctctgtgtatcgatttggcgcacacttttcaggtgaagcatattcctcagtgcaacaatgctttggctctctagtggtataacatggactcttgcaagcaatctttctcccttcatcgctatacacagccaaccaattaggacattgatccaacaaattcatatcgcacatgatt
>NC_053043.1|+|32431622-32431790|110-130
attaggaacaagaagccctactatatgtctgttatctgatgtagtttcaacacgaacaatgcgtagcctcttatgcatgtgtcgggcctgtacatatttttatttgcagTTAGAAGTCTTTTGCATGAAAaaatgactgttacaatttaagcaaagtataatgatccag
>NC_053043.1|-|32597431-32597547|32-51
attttctatttaagaaattttgaatttgcgaTGTAGCATGCCCGTTTGGTGcttaactctgatgtatatttgttatttaattacttttgggtaacggggtgttacatgcaatcctga
>NC_053043.1|-|32741973-32742345|41-64
agatctggaaacatgcatggttattccggagatttaaataTAGTCATATGTGTAGGCATTTGTActttaccgttttatgctattaacatggatgccatgagcctgttcacagattcatcctttttgtttttagcgaatttgcattatatcgatgtactctttcaatttgaatgaatgaatatctttaattttgtcaaaaaaaaaaaaaaaagcaaacactagtccttccctaaaaaacgctagtcctattaattaaaaaaaaaaagtataaattgtgtgcttgattgatcgtgtgtgtttaatgaattctataaatgtggtatttataagcaaaaattagtaataaatgaatacattagaagcttttggttga
>NC_053043.1|-|3274817-3274962|31-53
taggcattatgcctttatatggtattaactTGGATGCTGTGAGTTTGTTTGCAgattcgtcatttatatttttagcggtgttgaatgatataatctctcgatttgaatgaatgaatatcattttatttttgtaaataaaaataagt
>NC_053043.1|+|32816126-32816328|31-49
tttcaaatgtctgggataagttatttaggtGTGTGGAGAAGGCTGGGCAagataaagaaaagctgcttattgtgttaaatggggctgttataatggaaaaagagttggatgagtttgaagggagttctaagcaaaccaagacaaatgatttggaaacttacctcagaacaaatattcctaagaaagtagaaattcttccacag
>NC_053043.1|+|32898522-32898666|31-53
ggtatacgtactttgccgttttatgctattAACATGGATGCTGTGAGTTGGTTcacagattcatcctttttgtttttagcaaatttggatttatattgtatcgatgtactctatcaatttgaatgaatgaatatcgtttattttt
>NC_053043.1|-|32942509-32942667|33-56
ctgaggaaaacttcggcagtaaactactgagaAAAACTGAAAACTTCGGCAGTTAActgccgaggaaacctcaaccctgtttttttttttttttgacaaaaactataaattgtcattaatactaatatttattgattttgaatgtttcaatcattattt
>NC_053043.1|+|32987724-32988126|340-363
taaaaataaaagataatgtaaacctttaattaaagaatttgagtggatttggtcctttttgctttccattttagcataatactccctccgtcccaaattgtatatcattttaaaaaaaatatttgtcccaaattgtatgtcactttacaataccaatgaaacattaatgttacttttcctattatatcattaactatttattactctttcttctttcaattcattcatttatctttcctatatcatttattaaggataattttgtaaaacaactcataatatctctttcccacacagtattaattacatttcttaatatgtgtgaaatgcccaaaacgtCATACAATTTGGGACGGAGGGAGTaatttttaggaaaatactaacaagtacccttgttaagaag
>NC_053043.1|-|32987759-32988029|208-231
taattaatactgtgtgggaaagagatattatgagttgttttacaaaattatccttaataaatgatataggaaagataaatgaatgaattgaaagaagaaagagtaataaatagttaatgatataataggaaaagtaacattaatgtttcattggtattgtaaagtgacatacaatttgggacaaatattttttttaaaatgatatacAATTTGGGACGGAGGGAGTATTATgctaaaatggaaagcaaaaaggaccaaatccactcaaatt
>NC_053043.1|+|32999534-32999693|103-124
attgcataaggctaagacacataagtaatttacgtttttgccccttcggcagttaactgtcgaagaattcaaaaaccggctgcaattaactgccgaggaaatTCTTGGTAGTTAACTGCCGAGGaaaacaattatgcagacagtgggttctgcataattc
>NC_053043.1|-|33073043-33073466|366-389
tctctgaatgaactttaagtctgacttcgttaaatcactatcaaatcctagttgtatttagtattttgtgaacccgtaggatttaataaattaatcatgtcacaatatcatatcttatgtctatagttaaaatcatacttcctccgtcccaaattgtacgacgttttgggcatttcaaacttattaagaaatataattaatattatgtgggaaagagatattatgagttgttttacaaaattatccttaataaatgatatgagaaagataaatgaaagaattgaaaaaagaaagagtaataaatagttaaggatataataggaaaaataacattaatgtttcattggtattcaaaagtgacatacAATTTGGGACGGAGGGAGTATAACgaagtggaagttgggttcgaaaccatcaaaacaag
>NC_053043.1|+|33073215-33073359|93-115
tattaaggataattttgtaaaacaactcataatatctctttcccacataatattaattatatttcttaataagtttgaaatgcccaaaacgtCGTACAATTTGGGACGGAGGAAGtatgattttaactatagacataagatatga
>NC_053043.1|-|33091752-33092112|41-61
ttgtcaaggtttaaaggtgtttatgttattgatgaagattGAAGTTGTGATTATGTGATACttgtttatcaaagatgcaaagttgattaagactgattatgatgttagttatgatttttgaattataatgattgatattattgtattatgaaatctcaccccttctgcttgaaaatgttgatcttcgtatgagtaacttgcaggtgatcgtgcttagtgtgcagttgctgtttgtgagtggccttgcctcactgtgtcgtctaggtcgctctgatacgtaacgggatggggtgtttgatatgcatgcttcattctcttacgtgaacatttatgacaattatgttatttttgatgttgatta
>NC_053043.1|+|33115108-33115484|318-338
tgaatgttggaatgagattgccaagaatagaaacaaagtttgtcattttgcatatttgaccttgcattttataatatgttaactttcaattagggagtaattttttatggaaaaatagataccagaaaaagtccttcccacaacattattattttttagtttggaattatgaagcacagacactctttagattagatatgtcccggtgtcggacatgtgtcgtgtccgacatcgacatgacattgacacctataattacacttaattatgtgatcttatcaaattattagcgttgtcggcgtatcagtgtccgtatcGTGTCTGTGTCCGTGCTTCATaggtttgaaaaagtttaagcgacttaggttccaaatttt
>NC_053043.1|-|33322193-33322339|43-63
tgaaactatattggacgaagcaagagattttacctcaaaatgTCTCAAAGAGTATAATATGAAtcagaatagtggtacctacacatcacttctaatcaaccatgctttggagcttccactacattggagagttcctcgatgggaggc
>NC_053043.1|-|33353217-33353476|27-47
atttttggtctcttaactatttaggtAGTATCGTTTTGGTCCCTTAAttaaaattcgatttattttggtcccttaacttctctctgttacatattatggtcctttccgttagttttaaatcaagaacgttagattttcttcattttcttctggaatttttcagagatacttgttgttgaaagttgatagagatgatatgaagatgaaaaagaggagaaaaatatgaagtaaacctaacgtttttgaattaaaactaacgg
>NC_053043.1|+|33354053-33354173|31-53
tttgtaggcattataccgttaaatactattAACTTGGATGTTGTGAGTATGTTcgcagattcatcatttacatttttaacaatgttgaatgatgtaatctcctctttttgtgtttttctca
>NC_053043.1|+|33361060-33361242|50-70
gatttggaaataagagaaaataagtaggttaaggatttatataaaaaggGAGAGTTAGAATTAGAAAAGGaggattacgtgaaaactgctttttgaaaaaaaagggagaaaacaagagaagaggagaaccaagagggagagataccaccgatcatcaatactaaggtaagggtgagactaact
>NC_053043.1|+|33382276-33382636|26-47
tgcaagggttgtcaggacacctttaCTTATTGATAATGCTAATAAAAattgattgttcgaacactatgcgagggtgtcggtggatttggacatttccaaagatatattctatgaggttatggtcgaaagtgaggttttctcgtttcctgtatcaatttaatatgaagggctgccataatttggtacccattgcaagagcattggccatattgtcacatcttgtcgatggttacgtccaagggcagtggacaataatgagaaaccaatagataagggtaagaaaaccgatgcattaacagaaacataagcaaggatggaagccgcgagataaccctgaaggtgttggttcctctaaggcttt
>NC_053043.1|-|33436901-33437013|63-85
agttggaaataacaaaggggtcttataaaaagggacaaaaatttttctcaaaagggtcttatAATTAGGGACGGAGGGAGTAAAAtatataaattatataatatccaatacaa
>NC_053043.1|+|33437146-33437250|60-83
acatacaactttaatacaaatatctactttcttaattcccatgattttaacaaaatggtCTTATAATTAGGAACGGAGGGAGTagtttatttttatagctgccgt
>NC_053043.1|-|33472576-33472758|52-72
aattactatcagccttttattgcatcttcttctgttaatggcactctttgtATATACGATGAAAATGATTATcatccaactattgtattgtggaatcccgctaccgatgaattacatattgttcctaaggaccacgattattatgttatttccgacttttctgatgatagagacattacctat
>NC_053043.1|-|33534434-33534577|41-61
acatgctttggtcccttaatttatttttggattttattttGGTCCCTTAACTTTAAATTGTctcaaattggtcccttaagtatgtctccgtttaccaaagtagtcccgtacgtcagttttttccaaaaaacgttaagtttgtca
>NC_053043.1|+|33542536-33542675|21-44
catgagtattttggtggcttGAATATAGTCATATTTGTAGGCATatgtactatgatgttttatactattaacatagatgttgtgagtttgttcgcaatattcatcatttttgtttttagcaattttaaatttgtattgta
>NC_053043.1|-|33781414-33781682|41-61
acctccgcttcctaatagagtatattattcagagagagttTTTCCCAGGGAACATGCAGATttgttgaaccggtctgcaaagtcggatgatgcatatggttctcacttactcatgtcagatttactttccgatttgaaccatatgaattcggttaatgaatccagcgacatgttgcacagcgagaatatgtcgaatctgaacacagtgtccaacacatcagcaaagcccttgcatgcagatggccatagcatcagcagcaaacatttgc
>NC_053043.1|-|33813712-33813865|30-50
aaccaacggagtgccacgtgacccaatcaTTTCACGCCACGTGGCACCAAtatcaatatttttacaaagtgtagggaccaataccaatatttttacaaagtgcagggacaaataccaatagttttgtgtttttttttaacagaaagttaataga
>NC_053043.1|-|33813861-33813966|30-51
attggtccctgcacttttttttgtttgacATTGGTCCCTGCACTTTGTAAAaatattggtattagtccatctgttaaatttctgttaaaaaaaaaacacaaaacca
>NC_053043.1|-|33813937-33814206|209-230
ggtgttctaaacttgtctcaaaaaaatctttcaaaaatttaagagtttaaggataattaaacaaactttattttagtagggactaaaattaaaagtaatttatttttgtagggactaaaaaaactattaaaattaagtaaggattaaacttagaaattctcaattttatagggaccaaaaacatatttaatttaaggtttaaatgtgtTATTGGTCCCTGCACTTTCATTagattttggcattggtccctgcacttttttttgtttgaca
>NC_053043.1|-|3382596-3382753|95-118
ttgaggataatttttaaaacaactcataatatctctttctcacacaatattaattacatttcttaatatgtgtgaaatgcccaaaacgtcatacAATTTGGGACGGAGGGAGTAAAAAgtaaaaagtaaaccatagagaaatatatgaaatgagatat
>NC_053043.1|-|33882525-33882752|186-205
agcctccacagagagtaaaggtaacgggagagatccgaccacgttaccacatccaccagaacctccggacacgggctcacgatgtccgatgacttcaccgtcaccgccggcaaaccttcagccgacggagaaccaattcatctcagttaagccatgttgtgtcaaagtcgattatgtgtgtttcaTCGCAGAAGAGAGTGAGAAGgatcaaaaggggagaatatcagg
>NC_053043.1|-|33920403-33920611|46-65
tctcagttaagccatgttgtgtcaaagtcgattatgtgtgtttcaTCGCAGAAGAGAGTGAGAAGgatcaaaaggggagaatatcaggagctgctatcagaaattatttgttggaacaatcacgtgtttgtcaagtttatgatcctgagagaaattatcaatgcttttatataatttgtgctgcaccacaagaggatgttgataagttg
>NC_053043.1|-|33963077-33963220|26-45
gtcaaagtcgattatgtgtgtttcaTCGCAGAAGAGAGTGAGAAGgatcaaaaggggagaatatcaggagctgctatcagaaattatttgttggaacaatcacgtgtttgtcaagtttatgatcctgagagaaattatcaatgc
>NC_053043.1|+|33973037-33973256|161-184
aatcaactattggtttgtttttcattaaagaaaaaataatactccctccggtcacttttataagcaaaaattgactttttagtttcattcaataaattatgtatgtggtctatatatggtctagatacatcatttattaaatgaatctaaaatgatttttTGTTTATAATAGTGACCGGAGGGAgtactttggaagtagtgtgtatagtattaattgaag
>NC_053043.1|+|33997105-33997245|31-53
tttatagacattatgacgttgtatgctattAACTTGGATATTGTGAGTTTGTTcggagattcatcatttacgtttttagcggtgttgaatgatataatatctcgatttaaatgaatgaatatcattttgtttttataaaaa
>NC_053043.1|-|34193209-34193375|106-129
atatcatttattgaggataattttgtaaaacaactcataatatctctttcccacacaatattaattacatttcttaatatgtgtgaaatgtctaaaacgtcgtacAATTTGGGACGGAGGGAGTAAGTTagaatcaattttggtcgaaaaatctagtttgcttagga
>NC_053043.1|-|34218296-34218564|209-229
taaccctctgcgaaagtaaacgcattctctcatcctctcaaaaactctttagaaccctaaaaccacttcatatcaatggcttcttcaagttctgcatctggttcatcatcaaacgaacaacaaggagaagctcctgcttatgagataaagggaagaaccatgtccttggaggaatgggaattaaacattcaatcagaaagtccggtggATTTTGATTCTTTGGCCGCTCacgactgtgacattggcaagtactacgagaaacaaggtct
>NC_053043.1|+|34250719-34250871|100-123
taattaataattaaggatataataggaaaaataacattaatatttcattggtattgtaaagcgacatataatttgggacaaattttttttccaaagcgaCATACAATTTGGGACGGAGGGAGTataaccttaactatttattgctatctcttc
>NC_053043.1|+|34250748-34251045|251-274
aataacattaatatttcattggtattgtaaagcgacatataatttgggacaaattttttttccaaagcgacatacaatttgggacggagggagtataaccttaactatttattgctatctcttctttcaattctttcatttatctttctcatgttatttattaaggacaattttgtaaaacaactcataatatcttttttccacacaatattaattgcattttttaatatgtgtgaaatgctcaaaacgtCATACAATTTGGGACGGAGGGAGTatatgttttttgaaataatagttt
>NC_053043.1|-|34290109-34290286|128-148
tcattttgttcatgaaccaagttcgacgaatcaattgtcgaatcgatttacgaactttaatcgagttggttcggttcaatgtcagccctactccctttgtttctatttataaacaaatttgacatttTTGGTTCATTCAATTAATAAAccacatacatcattaattgaataaacctaa
>NC_053043.1|-|34424787-34424946|111-131
ttatgaattaagaataccctttatgtcattttacatttatcagctagttgaaccgctgtttttaccaaacacttcagttagcttatcagctaaaagctatcagctagcttATCAGCTATAAGCTATCAGCTagcttatcagctaaaagctatcagctagc
>NC_053043.1|+|34544674-34544802|80-100
cacacgagtaaaatacgcaaatacccttcgatagtaaactgccgaagtttgttggaaaccggcggcagttaactgccgaGGAAAACCTCGGTAGTTAACTgccgaggaaatctgaacttaaacagatgg
>NC_053043.1|+|34548786-34549145|315-335
ttaagaggtctcaaggataaactgactgaattcaaccaaggagtcaaccccagagacacaaggatggtggaacacgtttggtataaacgtccaacgctcgacgacgggagagtatcattcacttgggtggaattaacgaacgacgaaaacgtgacgaccatgtcttgggatcacagcatgttccagtggatcgatatgtgggtgaagttgcttagatcaactgaagatatcatcaaaagtttgattccgccaaaagattgtcattagttagggtaaggtgcattccaactacaacaattgtcttcctttgaatgGGGTAATTCAAACTTGTCAAAcaacaggactcgagcatttcgcgag
>NC_053043.1|+|34548953-34549186|168-189
ggatcacagcatgttccagtggatcgatatgtgggtgaagttgcttagatcaactgaagatatcatcaaaagtttgattccgccaaaagattgtcattagttagggtaaggtgcattccaactacaacaattgtcttcctttgaatggggtaattcaaacttgtcaaACAACAGGACTCGAGCATTTCGcgagcacctcatgtttctcctttgaaaatattaaatttttgttat
>NC_053043.1|+|34549389-34549767|39-59
tgcacattccaactgcaacaattgtcttaccctggatgGGGCAATTCAAACTTGTTAATcggcaggactccaacattcgatgagtgtgctcgcgattttcggatgtcaaaccattaattgatttgaatcgtcgatctttgaactctcgatttttattcttgggaagggaaaaaatgagtaaaaacccttatcgagactttggattcgggggttggttacgcgaagggaaggtactagcatcctaagcgtctatggtattccataggaacctcttgcttaaattatcttgtgctaagttacttgtttatttgaaaaattattgcctaatgtctaagtgaaagaatggagggaggagaagtatgtttttggttatttttat
>NC_053043.1|-|34553347-34553518|114-134
tgttgttcccacatatagtttggttgtgccacacgagcaaattactctaatgcccctcgacagttaactgccgaagttttagaaatacggctgcagttaactgccgaggaaaaCCTCGGTAGTTAACTGCCAAGgaaaatgttataagaacagcacaacataggagtttcca
>NC_053043.1|-|34704163-34704306|29-50
ggtccctgcatttctttttttgtttgacATTGGTCCCTGCACTTTGTAAAaatattggtattggtccctctgttaactttctgttaaaaaaaaaacacaaaaccaacggagtgccacgtggcccaatcattttacgccacgtgg
>NC_053043.1|-|34709896-34710164|41-61
gttaacttgatcctataaaaaaagaataaaggttaaattgTATTTTTGGTCCCTTAACTATttgggtagtatcgctttgctctcttaattaaaattcgatttattttagtcccttaacttctctctgttacacattttcgtcatttccgttagttttaattcaaaaacgttaggttttcgccatcttcttctcctctttttcatcttcagatcatctccatcaaccttcaacaacaagaatcctagaaaaaattcagaagaaaatgaag
>NC_053043.1|-|34728746-34729016|41-64
ttcaaacaagtccttttagaggatgatggtgtgatgatttAGATGATAACAACAAAGAGCATTAtccaccatttgtcatgtctaaaaagatgactaattttaagtgggtgttaggagccagatttggtaccaaagatgagttcaaggaagaaattaccaactatgctatctacaataggacttgtttgaaacgattcaaaaactaaaaggatttgtttgagacttttgaaacttaaaggacgactttagggaaaatgaaaaacttaaagga
>NC_053043.1|+|34837542-34837805|40-60
cgtcattaacgacgaatttgtgtaatttggatcgtttatATGTGATTATGTGATTTTGAGaaaaatgatgaattttggtagcttatatcccctcttttattcaactttgtcaagccaacggatataagcttcatgtccgacatggggagctgacctaaaaattctagagttcatgaagtcaatcacataagtaccttcaacgaatatcctagggctaaatttgtggtagctagggaaaatctctctaagtttttcactatcttt
>NC_053043.1|-|34926199-34926475|224-247
cgggaattaagatgtagatatttgtattaaatatgtttgtaattactattgtttttacaattttatcctttaagagagagagttggtttatgttttcaacatgttatttattgctgattaaagaaaaagatgtataataaatagagacatgtatgtaaagaaataattattgtagttggaaataacaaaggggtcttataaaaagggacaaaaaaattctcaaAAGGGTCTTATAATTAGGGACGGAattttattatattgattaaaatagttttag
>NC_053043.1|-|34957221-34957451|186-208
cggcgtttgatttcgcgtcttgtcgcggtgttcgtttggttcctattgaaagatcaacttcagtcaattacagattcaaccaatgatttaggcgtcgacgttgcagattcagaatcatgtatattttagtgactcaaaatttatcatactaatcgtaagcattttgccgttgtatactattaactTGGATGCTGTGAGTTTGTTCGTGgattcaccctttatatttttagc
>NC_053043.1|-|35012309-35012528|22-41
taagaaattttgaatttgcaaTGTAGCATGCCCGTTTGGTGaaatactctgatgtttatatgctatttaattgcttttgggtaacggggtgttacaaaaagcagatataaaaaaactcaaaatattagtgtaactacacatagtttggttggttgaacagtccctccgtgattgcaccacataacttaaaccatccttatttgctccatccaaaattata
>NC_053043.1|-|35018925-35019192|41-60
aatagttttattttctatttaagaaattttgaatttgcaaTGTAGCATGCCCGTTTGGTGaaatactctgatgtttatatgctatttaattgcttttgggtaacggggtgttacaatttggtatcagagcaggttggtccgtccggccaagtagtagagtcgtgttgagccacctaggatagagtgtcaactttaatgttgctttttgttgttgttctgagttgttgtttgtcgtgtagaatctcgagatgactggaagtagtgatgc
>NC_053043.1|-|35080466-35080612|31-54
taattggaaaagtaacattaatgttgcatgGGTATTGTAAAGCGACATATAATTtgggacaaattttttctcctaaagcgacatacaatttgggacggagggagtaattcaaacaaaacgacgataatcgcaaaacagaatcacttg
>NC_053043.1|+|35119944-35120087|92-112
aagatatcatcaaaagtttgattccgccagaagatcgtcattagttagggtaaggtgcattccagctacaacaattgtcttcctttgaatgGGGTAATTCAAACTTGTCAAAcaacaggactcgagcatttcgcaagaacctca
>NC_053043.1|+|35119966-35120103|90-111
tccgccagaagatcgtcattagttagggtaaggtgcattccagctacaacaattgtcttcctttgaatggggtaattcaaacttgtcaaACAACAGGACTCGAGCATTTCGcaagaacctcatgtttctcctttgaaa
>NC_053043.1|+|35120284-35120412|79-99
tttatcccattcaaaggtaacacaattgttggagttggaatgcacattccaactgcaacaattgtcttactctggatgGGGCAATTCAAACTTGTTAATcggcaagactccagcatttgataagcctct
>NC_053043.1|-|35145426-35145674|35-55
tccaactgcaacaattatcttcctctggatggggCAATTCAAACTTGTTAATCGGtaggactccagcattcgataagcgtcttgaacgctggtattcaagtgtcaaggaatgcatctcattcttttgacacttgaatactagcgtttaagatgctcgtcgaatactggagtcctcctaattagcaagtttgaatttgccccattcagtggtaagatgattgttgcagttggaaggtacatttcggaatg
>NC_053043.1|+|35164184-35164312|81-101
aaaaatttaattccgccagaataacgtcactaggtagggtaaagtgcattccaactacaacaattatcttcctttgaatgTGGTAATTCAAACTTGTCAAAcgacagttaccaagcattcatccggaag
>NC_053043.1|-|35228751-35229150|41-61
ttgttatattgttgtagattgggttggtttggttttgagaAAACATGGAGAAGCAGGGCACttgctcatattcatctgtatggaattgagcttggtcaaaacttatgtaagaatccattaatgctggaagtgatgaagagcctgtgtcatcatagcaactacccatgcttggaggttttgtagcaacttctctgtttttgtagaacaccctacacaaaacccaatcttcctgtatatacacaagattatgcaaattattattactctattcatttcaaaacaagtgtcatagattttttgacatagattaagagacacaataaatgaatgaataagtgtaacaatattataatattgtcttcgtaggaagagggggacaattgtttcactggtttgaact
>NC_053043.1|+|35439727-35439848|74-94
attgcaacacatttggtttggctgagaaacacgagtaatttacccagatacccttcggcagttaactgccgaaATTTTAAAGAACCGGCTGCAAttaactgccgaggaaaacttcggcagtt
>NC_053043.1|-|35556662-35556970|41-63
tagttttcataataagtgtgatttttgtttttttgcttatAATTTAGGACGGAGGGAGTATAAgaggcatagttttaaaactcggctcggtcatcgactcggcgggggtactgggtcaatggtcgaaccactgagtcattggtcgaaccgcatgactgaatcggaaccactcggatgactcggttagataactcggtccttagattaaatttatatagttatttaaccggattaactcggattgaatcggtgactcggtcactttagaaactaaaataatctaagagacgcgggttcaacagttattat
>NC_053043.1|-|35605112-35605283|114-136
gattcaatcaatgatttggacgccaacgttgcagatccggaagcatgaatattatgatgatttagatttcatcatattttttgtagtcattttgtcattatatgctattaattTGGACGTTGTGAGTTTGTTCTCAacatacatatacaattttttttttgtgtgtgtataa
>NC_053043.1|-|35609316-35609620|182-202
ctcataagtaagatccttgacgacttggattatcccaataacagacagaaccgcaatctggtaggattgtgtgggatcaacaatcttaattgtaagattgggaggattggcaaatattttggtgggaccagtgattttaactcgaaaaatttactagattagatacatagaatttgattacTTCAAACTTGTTAAAAACTTGgcattttgtatctgaaaaccatgtgtattgcgctacttcaaattcagaatcactacgcctctctccggctgtgactcccctctggttagtaaccctaaaactt
>NC_053043.1|-|35616694-35616805|64-84
acgaagactcaaaagctgcatcagcctccactgacaaagctcttctgcctcctttcctccctgTTTTCATTTTCTTCTTTATCGgggaaacggttagatcattcacctcgcc
>NC_053043.1|-|35973396-35973575|34-54
atttaatcttttcaaaggaaaaacatgaacgctGGGCGAAATGCTTGAGTCATGgccgtttggcaagtttgaattaccccatttcagaggtaagacagttgttgtagttggaatgcaccttaccctaactaatgctgatcttctggcagaatcaagttgttgatgatattttcagttgat
>NC_053043.1|+|35973481-35973635|39-59
tcttacctctgaaatggggtaattcaaacttgccaaacGGCCATGACTCAAGCATTTCGcccagcgttcatgtttttcctttgaaaagattaaattcttgttatgctggtttagatgaaggtattaagtgtcaaggaatgaacctcatttcgttg
>NC_053043.1|+|35973481-35973636|39-60
tcttacctctgaaatggggtaattcaaacttgccaaacGGCCATGACTCAAGCATTTCGCccagcgttcatgtttttcctttgaaaagattaaattcttgttatgctggtttagatgaaggtattaagtgtcaaggaatgaacctcatttcgttgg
>NC_053043.1|+|35976147-35976415|209-229
tgggtaatgcatgggaaaaatgggaaaagcagaaaaaaaaattgaaaagtgaaaactcaactttttcaaattcaatcaaattagtcccttaacacgtggcttccttcttgccacgcgtacaagacaacacaacatgcaacgcgacagatcaacatggctaacagagcacttggacggagggacctttttgatggacgtctgacaaattAAGGGACTAAATTGATATTTCgcataattgagggacaaagttggccgacgcgtgaaaattc
>NC_053043.1|+|36037066-36037331|207-227
acagcaaacaacctatcaaaattgtactctaaagaatttgcaatgctcatgtcaaatgcagtaactaaaatttaaaatttagcacaaattttgattacacggacactcctcggattaagagtgtcccggtatcagacacgacatcgacacatatgattacactgaactatgcgattttctcaaattattagcggtgtcaatgtgtcAGTGTCGTGTCCGTGCTTCATatatttataatataagcaataataataacatggacagtg
>NC_053043.1|+|3609410-3609614|59-82
caatgactttgacgtcatccatgttgcagatccgaagacatggttattccggagatttAAATATAGTCATATGTGTAGGCATttgtactttgccgttttatgctattaacatggatgttgtgagcctgttcacagattcatcctttttgtttttagcgaatttgcattatatcgaagtactatataaatttgaatgaatgaatat
>NC_053043.1|+|3609483-3609639|35-57
tgtaggcatttgtactttgccgttttatgctattAACATGGATGTTGTGAGCCTGTTcacagattcatcctttttgtttttagcgaatttgcattatatcgaagtactatataaatttgaatgaatgaatattttttattttgtcaaaaaaaaaaac
>NC_053043.1|+|36218765-36219081|257-277
ttattgtttatttgcgaagaataatgttgattaattgtgaaattgtgacgcgaagttgatgttgttgttattgcattttaattgtgtcattgcataatcatttcactttaattacaatggcctggaatggcaccacgatggcctgtattggtgatttattaagtgaatggagttgtagcctgtcaaagccgaatcatggcattagcgaagggagttgtagctctgttggtaccacatgcataattgcattgcattgCATTTGTTGAGTCATGTTGTTgcactgttgagcgaagttaattgatgatttgtagttggac
>NC_053043.1|-|36221592-36221886|40-60
aaacaacaaattttttttgcagggactaaaaccaaaacgAAGCATATTTGCAGGGACCAAaaccatattttagccttttatatatatatcattataccaaaaaagagttgaatttatatcattacacatttcgcctaatgatatacatctcaactaaacaaatgatatatatctaatctatggcgccgaaagatcaatggagctatcatcattttcagccttcacacatggaccaggaccaacacgaccaaccctctcatcgggatcaagattttcaataatgtataattcttca
>NC_053043.1|-|36225197-36225305|62-82
gacccctatctttctaaaagttgcggttatgaccccctaactaatttaaatacaaaacagcCCCCTATGTTTTGATTCTTTAgcagttttgaacccccagtctattagt
>NC_053043.1|+|3634631-3634884|206-229
aatgtaattaatattgtgtgaaaaaaagatattatgagttgttttacaaaattgtccttaataaataatataggaaagataaataaaagacttgaaagaagagagactaataaataattaaggttataataggaaaaataacattaatgtttcattggtattgtaaataacatacaatttaggacaaatattttttctaaagtgaCATACAATTTGGGACGGAGGGAGTatatatttgtggaattcactttgtt
>NC_053043.1|+|36443133-36443342|46-66
aagtggtacggtactactaccggttaatgtcaattttagactataAATAAATGAATGAATCTTATTatatcatcatcttcccctgttaatttctttcatccaccaattatcactctacacaaaaatggctacaattacatccataattctcttcaccttgttgacactctttttcatattggcatggaggattttgaattggttatggtt
>NC_053043.1|-|36490613-36490871|214-233
caatcatacctttcaaccatatggcttccttgaccccttcaacaagggctatgtattctgcttgagttgttgaaagggctacaactgattgttgatttgcctttcaagttactgctgtactgaacaatgtaaacacaaaacctgacaaagattttctagtgtctacgttacctgcatagtccgcatccacatatccctccaaagcatccctacCTGGTTGTGACCTTGTATACcttagaccacctttcaaagatccatt
>NC_053043.1|-|36496329-36496467|26-46
ggtagaatagcttgcattccttgatTACATCATCAAGATTCATTCCaacattcttattgttgttgttatctttaatttccttgtgatttgactcaagaagaatacctaataagtcattcttagtggcttcacctgcctt
>NC_053043.1|+|36496397-36496536|30-49
agataacaacaacaataagaatgttggaaTGAATCTTGATGATGTAATCaaggaatgcaagctattctaccttgcaggggaagaaaccacttcagttttgcttgtttggacaattgtattattgagtaggcaccctaatt
>NC_053043.1|+|36503397-36503515|31-52
ttaggggtgtcgatggtgccatggtcattgTTGACCGTTCATAGGAACACTGcaattgcaatgcattgcaacttgtgtggggttcatataacggtcaacagagacccttgacatcaaag
>NC_053043.1|-|36562753-36563028|95-118
taaggataattttgtaaaacaactcataatttctcttccccacacaatattaattacatttcttaatacgtgtgaaatggtcaaaacgtcatacAATTTGGGACGGAGGGAGTATATTaaatgatatattaaatatatgatatatgatacttataatatattaaatgatatatgatatatgttgtttttccctcaaacgaaaaacaaagttgttgtttttaacataaattgtactctcttttttttaacaaccggtgtaagagggagccacgatac
>NC_053043.1|+|36563058-36563258|118-141
aattgaaagaagagggagtaattaatagttaaggatataataggaaaaataacattaatatttcattgatattgtaaagcgacatataatttggaacaatttttttttccaaaacgaCATACAATTGGGGACGGAGGGAGTacaacatatatcatttaaaaaagtacaactcatatcctaattgtaaacgttaaaaaaata
>NC_053043.1|-|36711205-36711329|31-54
tttgatttgtaatactgtttcagggacagaACAACCTGGAGGCAAGGGACAGGAcacaaactgaaatttttgtccctcaccaaattaaccacaacacaactttttatcccacgtagaagttgtct
>NC_053043.1|-|3677149-3677446|241-261
ttaaactatagacttctcacttcttctcgtttaaaatgtgtgagttccaatcactatgcaacttaacaaaaaaaaactttttaattaattgattggctcaaatatggttttagtccctgcaaatatgcctcgttttggttttagtccctgtgaaaacaaaaaattggggccagggactattttcaaaaacaaaaaattttgcagggaccaaaaacaatttttttttcacagggactaaaaTCAAAACGAGGCATATTTGCAtggactaaaaccatattttagcctaattgattagaag
>NC_053043.1|+|36773944-36774214|208-231
attaaaatagtagatatttgtattaaatatgtttgtaattacaattgtttttacaaatttatctttcaagagagagagttggtttatgttttcaacatgttatttattgctgattgaagaaaaagatgaataataaataagggcatgtatgtaaagaaataattaatgagtcttataaaatgggacaaaaaaaattctcaaaataatTTTATAATTAGGGATGGAGGTAGTaatatatttaaattatgtattctaacacttatatatttac
>NC_053043.1|-|36798515-36798916|339-362
tttgtaaggtggtaatggtgtggtgatgaaagagttgtttggttcattgttagacctttgaattttgttttcgatcttacaccgctgctgactttgttaaagcaaatttaatttcttctttttttggattttttaaagagattaatttctactccctcagtcccaaattgtatgacgttttgggcatttcacatatattaagaaatataattaatattgtgtgggaaataaatattatgagttattttacaaaattgtccttaataaataatatggaaaagataaatgaaagaagaacgagtaataaatagttaaagatataatagaaaaagtaatatTAATGTTTCATTGGTATTGTAAAGtgactaacaatttgtgacaatttttttcctaaaacgaaat
>NC_053043.1|+|37294841-37295041|30-53
attcgaaaacataagtattctcaaaacttGAAGATAGTCATATTTGTAGGCATatatattatgccattttatgctattaacatggatgatgttagtttgtttgaagattcatcttttttatcattagcgactttgaacttgtattgtgtcaatgtactttatcattttgaatgaacgaatatcgtttatttaaaaaaaaaa
>NC_053043.1|+|37467214-37467406|140-163
taactaaaattcgatttattttggtcccttaacttctctctgttacacattttggtcctttctgttagttttaattcaaaaacgttaggttttcttcattttcttctggattttttctgagattcttgttgttgaaggtTGATGGAGATGATATGAAAATGGAaaagtggagaagaagatgaagaaaacctaa
>NC_053043.1|+|37481410-37481686|224-247
tcttttgtagttcttgtttttgcttcattctctccgcgcaaggattcctccatattttttaatccaatcctcaagaactttaattcctgattcaatatgatgcatttcctcaggcacttccagctcgactttcatctttaaaaacctttgactgatgatcctttggaaagatagggggtcaaaagcaagctttttcttatttcttactttaagagtaggggtgGCAAAATGGATGGATTTGATGGATattgatttgaatcctaatggatggatcaaa
>NC_053043.1|+|37482369-37482771|41-64
gtggatggatttaaaccaatccattaacaatatatattttTTTTTATGGATGGATTTGATGGATtttagagtggatggattggatggatatagatttcatggatcatattgccacccctacttcaaaacacgctacattatatagattttgatatttatacgaagatgacttcacattccgtatgtgaaattcagaatcttttcgctggttctcgagtaaagacaccttatctcttaaagtggggaccttagaaccggaagggattcgtttatcttaagaatcttttgaatcagcttctgcaatatcggccctaatttcggcattacataccatttcattcagttcagaaatacaatgtttcatattccttacttcagaacacacaacattataaagactatg
>NC_053043.1|-|37596667-37596963|25-47
ttatgccgttatatgctattaactTGGATGATGTGAGTTTGTTCGCAgattcatcatttacgtttttagcggtgtacaatgatgtaatctctcgatttgaatgaatgaatatcattttgtttttgtcaaaaaaaaaaaaaatgactcaataatataaaaggagtagatccttcaaaaaaaatataaaaaaatagttaggccagatatttgtcatcaatgattataagcgaattaaatgataaatatttgtcattgatacataaaagaaacacaacaaatattttgtcattgataagt
>NC_053043.1|+|37650056-37650327|209-232
aatattaaatttgtacataattactattgtttttacaattttgtccttaagagagagagttaatttatgttttcaacataatatttattgttgattgaagaaaaagatgcaaaataaataagggtatgttagtaaataaataattaatgtacttggaaatacaaaaggggtcttataaaaagggacaatttttttttctcaaaagggtCTTATAACTAGGGACGGAGGTAATagtatttattatttagccaaatcttagtaattttctagaa
>NC_053043.1|+|37804986-37805170|52-74
gacttaggttttaacatattatttgtaggcattttgccgttgtatgctattAACTTGGATGCTGTGAGTTTGTTcgcagattcaccctttacgtttttagcgatgtttgtatctgatgtactctatcgatttgaatgaatgaatatcgttttgtttttgtcataaaatattattagaatgaacat
>NC_053043.1|+|37907581-37907711|80-101
ccagaggagttgcaacgttacaaacgtccgatctgggagcttcctcatatacctcaatcatgtttacagcagcgtgattCGGAAGAGGATTGTCGACGACGtgagggacgttattcttaaaggtcaatttt
>NC_053043.1|-|37925895-37926296|339-362
tatgataataataatgataattattgttgttgcgaattgttgtgtatttatatcatagtaaagtaaacaaatactccctccgtcccaaattgtatgtcactttagaagaaaaaaaattgtcctaaattatatgtcgctttacaataccaatgaaacattaatgatatttttcctattatatccttaactatttattactctttcttctttcaattatttcatttatctttcccatatcatttattaaggataattttgtaaaataactcataatatctatttcccaaacaatattaattacattttttaatatgtgtgaaatgcccaaaacgtcatacAATTTGGGACGGAGGGAGTAAGAAagtattagtgtttgattgataaagagctaactatgaaacg
>NC_053043.1|+|38051916-38052041|26-46
gcctgaaccgaaaatcttcacgcaaCCATTCCGGAAGAAATCCAAAacgataactggaaagctttgcatgcgtttttcgaaaaatcaaccggaatgcttcgtatgcgttttacgggaatcaatgat
>NC_053043.1|-|38085370-38085528|104-127
atcatttattaaggataattttgtaaaacaacttataatttctcttccccacacaatattaattacatttcttaatacgtgtgaaatggtcaaaacgtcgtacAATTTGGGACGGAGGGAGTAGGTTgcaagcttgttttatttcttctctccttaatg
>NC_053043.1|+|38085596-38085722|72-95
aataacattaatatttcattggtattgtaaagcgacatataattttggacaaaatttttttttcaaagcgaCATACAATTTGGGACGGAGGGAGTaaaagattattataattaaaatttcatttttt
>NC_053043.1|-|38235516-38235797|32-55
ttattatttaataaataaatataaaatattaTTGTTTGCTTATAATAGTGATCGGtggatacattgtataatatacaaagagaatacatgatttgggatgaattttttgttggaacaaaatgtgtttcacaatgaaccttattaagttttgatgataacaaggtattaaaaattgtcaattggttattactaataattgttcaagtgtacaggaccaaaggctactcaagttatttcaataggtcttggaagaacaatggaaagaaaaagaaattctgagca
>NC_053043.1|+|38542063-38542319|24-44
catttcagtcttacctgattaaaGAGATTAATATTTGCAGCTACatttatggataatctgttaacataaaaaaaaatacattttcaaacaaattagatatattaataatttatacattttcaaaaccatgtgtcttcttaggttacccctcaaattatagaggatataagtgtcttgaattgtctagtcgtaaaataatcatttctaaacatgttaattttgatgaaactgtctttccattctcttcttcacatgca
>NC_053043.1|-|3858496-3858649|30-50
atctcttgtttgttacgaggtgagaaagtTGAGTTTGAGAAAATGGGTGGtaataaagggttaatgttaaggtttttgtgaaatgagtttcttctttcatagagtttgaaaccttgttgtttttttggaggaatgttatggttatggtttgctt
>NC_053043.1|-|38600304-38600450|40-60
aaaaacataaaactaatggagtgccacgtggcccaatcaTTTCACGCCACGTGGCACCAAtatcaatatttttacaaagtgcagggaccaataccaatatttttacaaagtgcagggaccaataccaatagttttgtgttttttttt
>NC_053043.1|-|38600337-38600612|41-62
aattaacgtttaatttttattttattggtttaaatgtgtcATTGGTCCCTGCACTTTCATCAgattttggcattggtccctgcacttttttttgtttgacattgatccctgcactttgtaaaaatattggtattggtccctctgttaactttctgttaaaaaaaaaacataaaactaatggagtgccacgtggcccaatcatttcacgccacgtggcaccaatatcaatatttttacaaagtgcagggaccaataccaatatttttacaaagtgca
>NC_053043.1|-|38615443-38615581|93-114
agcgacgtggtgcccatgtggcaagtgatgattgagtgaggtggtttgcttaaataggtctttcatccctgcaaatataggtcatttgaattTTCGTCCCTGAAGTTACTAATCagatgtaattagaaccaaaagtcaa
>NC_053043.1|-|38745262-38745432|114-135
taggcttgttgtgatttcttgcagggatggttggtgcgtgaatctaatccgtgttggcggtcagtttgtaaaccatttctcaaaagacaatttgatttaggtttaaatgtgtcATTGGTCCCTGCACTTTCATCAgattttggcattggtccctgcactttttttgtttgg
>NC_053043.1|-|38765215-38765587|41-64
tacatttcttaatatgtgtgaaatgttcaaaacgtcgtacAATTTGGGACGGAGGGAGTACAATaattgatatttttactataatagccttattcatttaatactcctctcatttcatatatttttctctccgcaataaataactacgggtaatattgataaaacaacatttaaagttgcattgaactttgaaagtgattgttaaattggaacaaaaaatttctccaaaagtgacacttaaaaaggaacggagggagtactatcataaattgtgaacccatgttcaacgaaatttcacactgcaaaaacaaatactaatacatatagtatgtatcaattagagatgtcaaatggactggtctggcctgcgcat
>NC_053043.1|-|38770001-38770157|39-61
atttttgtaggcattatgccgttatatgctattaacttGATGTTGTGAGTTTGTTCGCAGAttcatcatttatgtttttagcggtaatctctcgatttgaatgaatgaatatcattttatttttgtcaaaaaaaaaaattctacctagagatttttt
>NC_053043.1|+|38827417-38827732|257-276
aggggagggtatcattcacttgggtggagttaaagaactacgaaaatgtgacaagcatgttttgggagcacaacatgttacagtggatcgatatgcgggtaacgttgttgatatcaactgaagatatcatcaacagcttgattccgccaaaagatagtcattagttaaggtaaggtgcattccaactacaacaacagtcttacctctaaaatgggataattcaaacttgccaaacggccaggactcaagcatttcgCTCGGCATTCATGTTTTTCCtttgaaaatattaaattattgttaggttggtttagattaa
>NC_053043.1|-|38827621-38827770|96-116
gctaacgaaatgaggtccattccttgacacttaataccttaatctaaaccaacctaacaataatttaatattttcaaaggaaaaacatgaatgccGAGCGAAATGCTTGAGTCCTGgccgtttggcaagtttgaattatcccattttaga
>NC_053043.1|+|3889279-3889514|34-57
catttcttaatatgtgtgaaatgtccaaaacgtCATACAATTTGGGACGGAGGGAGTatatagattaggaatggtaatatatttgaacatgtctaggaaaacaattcctagaaatatcataaaaaagaaacatatggagctcactaggtggatactccaatctagtaacaacaaaagagtcaaaagaaaggctaaaagtcgccagccaatctgcacaacgattgccctccttccaa
>NC_053043.1|-|38957373-38957516|40-61
atcttttttgttccgtacgggtcgttggtgttgctcttcCGCTTCCTCTTCCTCTTCCTCTtcctcttccacatccttgtcaagaatttcagcatcatcgttagtttccatagtgtcataccccaaatttggaccatttgaaat
>NC_053043.1|+|39021052-39021197|31-53
tttgtatgcattatgccgttatatgctattAACTTGGATGTTGTGAGTATGTTcgcagattcatcctttacgattttagatgtaatctctcgatttgaatgaatgaatatcattttgtttttgtcaacaaaaaaaaagatgagtta
>NC_053043.1|+|39035319-39035546|41-62
gaaatggagataatccatacttattaaatcatggtttaaaTATGTCATTGGTCCCTGCACTTtcatcagattttggcattggtccctgcactttgtaaaaatattggtattggtccctctgttaactttctgttaaaaaaaaaacacaaaaccaacggagtgccacgtggcccaatcatttcacgtcacgtggcaccaatatcaatatttttacaaagtgcagggacc
>NC_053043.1|-|39109897-39110035|31-52
agactctatcacacgagtaatttatcgaaaTGTCCTTCGGTAGTTAACTGCCgaattatggaactgggtgtagttaactaccgaggaaaactgaaaacttcggcagttaactgccgaggaaacctcaaacttgtttttt
>NC_053043.1|-|39465694-39466065|310-332
tattttaatactctctccgtcccatattataagaaaaataaaaatcacacttattaagaaaactaaaacatagtagtttgtaacataattttttgtattatctttgaaataagttttataggaagatgtaaaaacaattttcattggtagttgattatagagaaaatgaaaaatagagcaaattgaatgcactttgcttttaattttcctttggaaaagataatcttttgaaaacataattaaatatgataaaagttggtattttttgcttataatttgagacaaagaaaatgaattttttttgcttatAATTTAGGACGGAGGGAGTACATtttttaattggtttcttcgtaatagttgatttatcgaccc
>NC_053043.1|+|39528585-39528985|340-361
tgctgagatcaactgaagatattatcaacagtctgatgtcgccagaagatcgtgattaggtagggaatgcaccttccaactacaacaattgtcttcctttgaatgaggtaattcaaactttttaaacggcaggactcaaacatttgtccggcatttctattgttcctttcaaaagattaaattcttgttaggccggtttaaatgaaggtattgaagtgtcaaggaatgcacctcattcttttgacacttgaatatcattatttaaaccaagtctaacaagaatttaatcttttgaatggaacaatagaaatgtcggacaaatgtttgagtcctgatgttTAGCAAGTTTGAATTTACCCAAttcagaggtaagacaattgttgtatttggaaggtacattc
>NC_053043.1|+|3954169-3954366|30-50
ttagaacacccgcggcagttaagtgccgaGGAAAACCTCGGTAGTTAACTgccgaggagaatgttataagatcagaacttcataggagtttccaaaactccattgttgcgtttttaatttttcaaggtgcgattttgagtcatttgaagccattagaagccaattttaatcacaaaaacaagtaagttttttgaatcc
>NC_053043.1|-|3954983-3955251|41-61
gcacattccaactgcaacaattgtcttaccctggatggggCAATTCAAACTTGTTAATCGGcaggactccagtattcgatgagcatcttgaacgatggtattcaagtgtcaaaagaatgcacctcattcttttgacacttgaataccatcgttcaagatgcttatcgaatactggagttctgctgcttagcaagtttgaatttgccccattcagtggtaagatgattgttgcagctggaaggtaaatttcggaatgtaatgtaaaatgc
>NC_053043.1|-|3955491-3955634|92-112
tgaagatatcatcaaaagtttgattccgccacaagatcgtcattagttagggtaaggtgcattccaactacaacaattgtattcctttgaaTGAGGTAATTCAAACTTGTCAaacaacaggactcaagcatttcgcaagcacct
>NC_053043.1|-|3961797-3962083|31-51
aatccggctgcagttaactgccgagaaaaaCCTCGGTAGTTAACTGCCGAGgaaattgttataagaacagaacagacataggagttttcaaaactccattgttacgttttttttatctcaaaggtgcgattttgagctatttcaagtcattccaagccaatttcaatcacaaaaacaagtaaatttttttaatcctattgcattgttgttttgcggttgaattgtttgttttttttgttaaatttcgattatataggttcgattatatagattttattgattttatg
>NC_053043.1|+|3970902-3971032|31-51
aaaccaacggagtgccacgtggcccaatcaTTTCACGCCACGTGGCACCAAtatttttacaaagtgcagggaccaataccaatatttttacaaagtgcagggaccaataccaatagttttctgtttttttt
>NC_053043.1|-|3971039-3971154|63-84
tctttagtccttgcactttcatcagattttggcattggtccatacacttttttttgtttgaaATTGGTCCCTGCACTTTGTAAAaatattggtattgatccctctattaactttct
>NC_053043.1|+|3981820-3982003|112-133
caaaatacgtggttttagattattttttgaattcaaatcacctacgtgtatcttttacctcttttaatttaaggtttaaatgtgtcattggtccctgcattttcatcaaatTTTGACATTGGTCCCTGCACTTttttttgtttggcattggtccctgcactttgtaaaaatattggtattggtc
>NC_053043.1|+|39957284-39957494|151-172
ataatacttaatgttttggttttttcgaagtcagaaatatgtaggcgggggttccaatagaatgttttagtttgggctttgtcattttcgttttactcataggcccattgtccattattgtgccaataatccataaaataaaggtttaaaTGTGTAATTGGTCCCTGCACTTtcatcagattttggcattgatccctgcacttttttttgt
>NC_053043.1|+|40169459-40169680|175-197
acaattttatcctttaagaaagaaggttagtttatgttttcaacatgttatttattgttaattgaagaaaaagatgtataataaataggggcatgtatgtaaagaaataactaatgtagttggaaataacaaagggatcttataaaaagggacaaaaaaaattctcaaaagggtCTTATAATTAGGGACGGAGGGAGtataatttttaattgtgtgtattga
>NC_053043.1|-|40220387-40220694|182-205
attactattgtttttacaattttatcctttaagagataattggtttatgttttcaacatgatatttattgctgattgaagaaaattatgtataataaataggggcatgcatgtaaagaaataattaatgtagttggaaatagcaaaggggtcttataaaaagggacaaaaaaaattctcaaAAGGGTCTTATAATTAGGGACGGAtggagtataaagtatcttgaaccaacaacaggagatttatttatagcgcccaatttactgattgtcattttgatgaatcaaagtttccaacattaagggttga
>NC_053043.1|+|40328330-40328550|176-196
caaaccatcaatctcttcccacaaatcaccaacatagtgtcttttagagttgaaattgtaaatagccaagggctatgaagcacggaaactcctcggattaggcgtgtcccgccgacacttgtaattgcatagaattatgtatttttttcaaattattagctgtgtcggcatatcaGTATCCGTGTCCGTGCTTCATaggccgagggtaactctcacaaaga
>NC_053043.1|-|4033078-4033220|37-57
ataggtttgtggtttcctcggcagttaactgccgaaGTTTTCAGTTTTCCTCGGTAGcttactgccgaagttttcctcggtagttaactgcagtcgatttcttaattcggcagttaactggtgaagggcatttcgataaatta
>NC_053043.1|+|40334729-40334880|94-113
taaattcaacgatacctttttgagtttgtattggaagcgacacggcgaagcacagttggaacaaagaagaacggtcgagcataattgaaatttGAACAGAAGAGAGTGAGAAGagtggaggaacggcgaaggagtaggcggaggagcggaag
>NC_053043.1|+|40533795-40534126|269-292
atctccgtctctaaatataagagccttttgccaaaattgcggagattaagaaagttgattgtagtattaaatttgtatataattactattgtttttacaattttatccttaagagagggagtaaatttatgttttcaatataatatttattgttgattgaagaaaaaatgcaaaataaataaggatatattggtaaagaaataattaatgtacttggaaacatcaaaggggtcttataaaaagggacaaattattttttaaaaagggtCTTATAATTAGGGATGGAGGTAGTatgtttatccgttaaaatcatgagaaacataaatgaggct
>NC_053043.1|-|40543991-40544143|103-123
gagtagtgatatttgaacatctatttgaaacaatttttctgacaacctcttttctctctctttttattggtcaaaaacaatggagagagaaaaagtaacagaGAGAATAAGAGTATAATATGAgtatgtgagagaatgttgtcaaaaaattat
>NC_053043.1|-|40623095-40623247|93-114
tgggaggtactaacgtccaactgcaacaattgtcttcatttgaatggggtaattcaaacttgttaaacggcaggaatccagcatgtgatgatCATCTTGAATAATGGTATCCAAgtgtcaaggaatgcacctcattcttttgacacttgaata
>NC_053043.1|+|4090955-4091222|209-228
gttttcatcctatgtatcaaattttggaacttgatgatgtggccctttgttggttgacttttgttgtttaggcttaatgccaggatattgttggagatttacatcgttgtggttgttattgaaatgcaaaactttccgctgcattattttgaagttatgactgatgttgaattaaatagttttattttttatttaagaattttgaattTGCAATGTAGCATGCCCGTTtggtgaaatactctgatgtttatatgctattttattgctt
>NC_053043.1|-|40930407-40930781|40-60
aaaaacacaaaactaacggagtgccacatggcctcatcaTCTCACGCCACGTGGCACCAAtaccaatagttttacaaagtgtagggaccaataccaataattttacaaagtgcagggaccaataccaatagtgttgtgttttttttttttaacagaaagttaacagagggaccaataccaatatttttataaagtgtagggaccaattccaaacaaaataaagtgtagggaccaatgccaaaatatgatgaaagtgcagagactaaagacatatttaagcctaatttttttatccaagtctagtattttgaaaatcttatataacctaaataaaaacctatttcatatgaacatctttaaataagtaatatgatt
>NC_053043.1|-|40930841-40931068|167-188
ggtcaagcggtagaagagtcggctaacataataaagtacatgtggtcaacatttcattcaagatgtgtgaatgggttggaccgagctaatgttgcaagacctaagtttaatctctcaaaaatttaaaattaatatgtttaatttagttttttggtttaaatgtgtcATTGGTCCCTGCACTTTCATCAgattttggtattggtccctgcacttttttttgtttggtat
>NC_053043.1|+|40988572-40988723|100-122
gtataataaataggggcatgtatgtaaagaaataattaatgtagttggaaataacaaaggggtcttataaaaagggacaaaaaaaattctcaaaagggtCTTATAATTAGGGACGGAGGGAGtattttatttagggataataaacactttgt
>NC_053043.1|+|41023283-41023436|26-47
ggctgtaattaactgtcgaggaaaaCATTGATAGTTAACTGCTGAGGaaaatatttatgcagacagcaagtttttcggccgatttttcaaagtcaccgcatcttgtttcttgtgattgttccacgttgtagatgatggaggtagtgggcaacca
>NC_053043.1|-|41026385-41026619|40-60
gaaattcaaaaaccggctgcagttaactgctgaggaaaaCCTCGGTAGTTAACTGCCGAGaattatgtttcattagatgaaatagccacatgctccccctacatactatttcatcatcaacttccatccaaacctcaaatccaatattctttttcatcaaatcttgatccaaaatcattcaagcatcaagcataggaggtatcaacaaactttcgacgtaaaaaaacagatattg
>NC_053043.1|-|41102679-41102857|127-146
ttgattttagaacatccttctgttggatgtttcataacacactgtggagctgcttctagaaggacttgttaacatgtgtcagttggtgttcttgccacgtgtggatcctgatcatatcatgaatgcAAGAATGATGAGTAATAAGTtgaaggttggtataaaagttgagaaaggtgatg
>NC_053043.1|-|41116079-41116197|68-87
gagggacttgttaacacgtgtcagttggtgctgttgccacgtgcaggtactgatcatatcatgaatgCAAGAATGATGAGTAGTAAGttaaaggttggtgtggaagttgagaaaggtga
>NC_053043.1|-|41123040-41123201|46-65
agttggttctgttgccacgtgcaggtgcggatcatatcatgaatgCAAGAATGATGAGTAGTACGttgaaggttggtatagaagttgagagaggtgaagaagatgggttgtttacaaaagaaagtgtaggcaacgctgtgagaattgtgatggatgatgaga
>NC_053043.1|+|41134774-41134905|88-107
acactgtggagctgcttcataactgaaggacttgttagcaagtgccagttggtgttcttgccacgtgtaagttctgatcatatcattAATGCAAGAATGATGAGTAAaaagtttaaagttggtgtggaagtt
>NC_053043.1|-|41255732-41255844|63-83
tgggggtataaaaggaaccaaatttaaattaaactcaaggggtcttgatgccgttttctcccACAGGACGGATCACTATTTTCcccaagagctattgtcatataccgaagagg
>NC_053043.1|-|41260001-41260120|68-88
gttcagtcatcatgtggcacatgtgcaaatcatcccaaaagtggggtcagagaccaaaaccaaaacgAAGCATATTTGCAGGGACCAAaaacaacaatttttttttgcaaggactaaaac
>NC_053043.1|-|41361601-41361868|208-228
aaccctctgcgaacgtaagcgcattctctcatcctctcaaaaactccttagaaccctaaaaccacttcatatcaatggcttcttcaagttctgcatctggttcatcatcaaacgaacaacaaggagaagctcctgcttatgagataaagggaagaaccatgtccttggaggaatgggaattaaatattcaatcagaaagtccggtggATTTTGATTCTTTGGCCGCTCacgactgtgacattggcaagtactacgagaaacaaggtct
>NC_053043.1|-|41372237-41372411|126-146
ttcaagttctgcatctggttcatcatcaaacgaacaacaaggagaagctcctgcttatgagataaagggaagaaccatgtccttggaggaatgggaattaaatattcaatcagaaagtccggtggATTTTGATTCTTTGGCCGCTCacgactgtgacattggcaagtactacgag
>NC_053043.1|-|41397468-41397611|37-58
cagtgtttttggcggaaaacatggtagggtaatgatGTAGGGAACTTCTATGGTACACtcacaattttaagtgtaccggtactcttgtttcataaaatatataaattaaatatcactttaatgaaataaaaaggtatttgtcaa
>NC_053043.1|+|41452610-41452923|39-59
caactcacacaactaccttagcatatcatataactaatTCCATTTTCTTCTTTATAACAtacattttttaacatagccagcgtaaaaacaaaaatggcatccatttctttggctattactccaaagtgcaagcatcatggatacagtgaaggtaacggtgattggtttggttatacaagtgtatcttgcattaaagaagataatcgcaatggagatcgagactcatgcaaggaaggtgatgatgacgatgatggtggttacgactatgctcccactgcctaaaactctaatgtgttaacttacattagtcttct
>NC_053043.1|-|41513243-41513371|81-104
acacattttggtcctttccgttagttttaattcaaaaacgttagattttcttctgaaatttttctcggatttttgttgttGAAGGTTGATGGAGATGATATGAAatagttaatggaccaaaaatacaat
>NC_053043.1|+|41594956-41595355|339-360
aaccaacgcattctcaactataaaatgattaaacggaccaaaatccaccacacctccagaagtactcacaggacgtctttcttccctgcaccttaccgcattaaagtcaccacagacacacaccttcttacctagtagaccctgaatacgagtcgtcaaagagtcccataagacctgtttgtcaatgccattccaaggggcgtacacgttaaacaagtgagaattactattgacacattgcataaggctgagacacacgagtaaaatacatttttgcctcctcgacggttaactgccgaagaattcaaaaaccggctgcagttaactgctgaagaaaaCCTTGGTAGTTAACTGCCGAGGaaaacctcggtagttaactatcgaggatcttctgctacca
>NC_053043.1|+|41596547-41596846|240-260
cggtttaaatgaaggtattgaagtgtcaaggaatggacctcattcttttgacatttgaataccatcatttaatcccgcctaacaagaatttaatcttttgaatggaacattgggaatgccgatcgaatatttgagtcctgctgcttggcaagtttgaatttaccacattcaaaggtaagacaattgttgtagttgggaggtacaaacgtccaactgcaacaattgtcttcctctgaattTGGTAATTCAAACTTGTCAAGtgtcaaggattgcacctcattcttttgacacttgaatacc
>NC_053043.1|+|41799851-41800060|165-185
ttgttgatgggttttgtgaaggaaggatgaattgagtaggggacactttgctgatctaaatgagttcaagcaacatggtggtaaggtaatgcaattttatcataataattataatttgtttgttgttggcatagaaatatttcatttatttttgaatgttaagcCATTGTTTGGATAATCAGTTTaattaagctttttatcatataagtg
>NC_053043.1|-|41841071-41841364|237-257
gcattgaacattggatcttccaccaaaacggccaccacgtcctctgaatctaccaccaaaacggccaccacgtcctctgaactggccatttcttcctccaaaattagggttagagttaggaaactgattgtttccggtaccatcagtataattgtggttttgagaattaggaccatgagattgggattctgaatttgcagtttcagtgagattaactgaaacaggttcactgatagCAGCTTTCTTGAACTTCTCCTttctagattcttgtgtgagaagctgagattcaagttc
>NC_053043.1|-|41841079-41841221|93-113
cagtataattgtggttttgagaattaggaccatgagattgggattctgaatttgcagtttcagtgagattaactgaaacaggttcactgataGCAGCTTTCTTGAACTTCTCCtttctagattcttgtgtgagaagctgagat
>NC_053043.1|-|41882859-41883005|43-63
gataggtatttgaatggaaacaccagaagggcgcattagttcGTTCTTGAATCGATTGGAATGgaataagaaattaatttcttcgtcttttggccaataaataaaaagtatcgtaaaaaatagcaggatacattaaatgagaatgat
>NC_053043.1|-|41888726-41888967|40-60
aatatcttatctactaatttataataggtttaatacatcGATTGGTCCCTTAACTTGTTTtctattttcattttcatcccttaactataaagtgtttcaatttggtcccctaactcttctgccatttaccactttggtcctctccgttaatttttttgatgtctaataattttaatatcattataaccgttcgattgtaggttcatagtatgttaccgtgatccacccatatctaatttttt
>NC_053043.1|+|41899982-41900185|145-165
tctatatctcgaagattctaactagaataaaggttgatccacaaaagaatgattcaaattgaggagggactttggaaaaaaggaaggagtgactggaaagaattaagggctttggggagtttatttttcttgataatacaaaatCCCCCTTATTTGGGGGAACTCaaaaattgtgttggaggttttggatggcttagataaatt
>NC_053043.1|+|42056598-42056891|176-196
taagtattttcaaagtcagccttaaacaacaataatttttttttctctactttctcacttcattagcaagaagattctcattcagaatttgacacattttgacaaaggttgactgagcagaaccttatccaacactttatacatgcacccaacaagaaaaatgggtctaaaattcAAAAAAAAATTGTGGATTATCaactttcaaaattaaagcaataaatgtacaattagagtctctcacaaagttaccattaagatgaaattccaccaagagcctcataacatcttctttca
>NC_053043.1|+|42109654-42109811|97-120
ataaataggggcatgtatgtaaagaaataattaatatagttggaaataataaaggagtcttataaaaatggagaaaaaaaaaattctcaaaagcgtCTGATTATTAGGGACGGAGGGAGTaatactacaaattaattttatgtttctacatataaaat
>NC_053043.1|+|42219313-42219619|245-267
tttgccaaaatcacgggaattaagatagtggatatttgtattaaagttgtttgtaatcactattgtttttacaattttatcctttaagaaagaaggttagtttatgttttcaacatgttatttattgttgattgaagaaaaagatgtataataaatagggacatgtatgtaaagaaataattaatgtagttgaaaataacaaaaaggtcttataaaaagggacaaaaaaaattctcaaaagggtCTTATAATTAGGGACGGAGGGAGtacgacttatcaacgtcaaccatcaattttgtgaaatatt
>NC_053043.1|+|42250943-42251106|104-124
ctagattatcctgaatttcgccatttacatcatttgaagttaattcttctatgttttaactcaaatctgctgggccatgttcttgagcaatgccacatgcttcAAGTTCTCATAATTCAGAGCAacaaggtttgtttacttctcaagtttaattcaaacaatct
>NC_053043.1|-|42294674-42294818|100-120
aactaaatcactttgtttttacgggtctcgtgcttagggttgtggattggcataacatgtatctattctgttgtttatgtcttcaaattgcaaagttggGAAGCAGAGAAATCGTGACATgatttggcaatcgtgacacgatttt
>NC_053043.1|+|42412522-42412626|21-43
ttgtcgtgtatgctgcgattAACTTGGATGTTGTGAATTTGTTcgcgtattcatccgttacgtttttaacgatgttgaatgatgtaatatatcaatttgaataaa
>NC_053043.1|-|42531890-42532186|176-199
agttgttttacaaaattgtccttaataaataatatgggaaagataaatgaaagaattgaaaaaagaaagagtaataaataattaaggatataatagaaaaaataacattaatgtttcattggtattgtaaagcgacgtataatttgagacaaatattttttctaaagtgacatacAATTTGGGACGGAGGGAGTATATAacaaccatattttaagaattaaattaatttttttataagcaaagatctattatatattgtgagtataaagatactaaaagtccattaaaatagatgca
>NC_053043.1|-|42532804-42532965|103-126
aagtctcaaacaagtcttttcagtttcaaaagtcacaaacaagtctttttagtttttgaatcgttacaaacaagtcattttaaaggatgatggtgataatttAGATGATAGCAACAAAGAGCATTAtccaccatttgccatgcttaaaaagatgactaattt
>NC_053043.1|+|42596653-42596784|31-54
gatccggaaacatggttattccagagatttAAATATAGTCATATGTGTAGGCATttgtactttgccgttttatgctattaacatggatgttgtgaacctgttcacagattcatcctttttgcttttagcgaa
>NC_053043.1|+|4265582-4265725|33-53
ccaaacttttcaaggttattctcttgagaaatTGTCTGATGAAGATTGTTGGTcagtgtttgcaatccatgcatgcctttcacccgaacaatccaccgagaagacggatctccaaaaaactggtagagagattgttagaaaatg
>NC_053043.1|-|42682387-42682762|40-59
aatagttttattttctatttaagaacttttgaaatgacaTGTAGCATGCCCGTTGTGGAattactctgatgtatattgctatttaattgtttttggggtaacggggtgttacatcactggtaactttggaaggttttagcaacataaaccgtgatggattttcatagtttgttcctggtggttgttttttttttttgggtgatggtttgctattcgtggtgactttcggggaggtttttgtgggtggttgtagtggtggtggatgcgaactcggatatgaaccatatccggatctggatctgcgttgttttatgaattggcaaccaagggagatgtttcggttggtgatgttagagtggtagtgttgttagtgtgc
>NC_053043.1|-|42695678-42695881|59-81
tttctcttccccatgctatattaattacatttcttaatacgtgtgaaatgaccaaaacGTCTTACAATTTGGGACGGAGAGagtatttcttaagatgaattgtcccttgaaaacaaatggcctatagtttcctcttgtttcttatcacttggcccaatcctagaaagtttggtggtatttaatcaagacttttataaaatttaa
>NC_053043.1|-|42809554-42809694|92-112
tttatgtcattttacatttatcagctagttgaaccgctatttttaccaaacacttcagttagcttatcagctaaaagctatcagctagcttATCAGCTATAAGCTATCAGATagcttatcagctaaaagctatcagctagc
>NC_053043.1|+|42820719-42820863|26-46
ttgtcttcttatatagaagagaacaTTATCAACTTTGATGAAAAGAaggttctcatgatgaagatgattattacactcgaaattattctcattacttcatcgaaataattagaatcaactttgaagagaaaccaaccgatgaatg
>NC_053043.1|-|42896570-42896771|124-144
atgaattaaatttgatatatatgtgtgttcctttaataatgtttttcaaattattatttaattaatttatataattttatatttcaatggaaacaccaaaagggcgcattagttcgttctttcGTTCTTGAATCGATTGGAATGgaataagaaatcgatttcttcgtcttttggccaataaataaaaagtatcgtgaaaaat
>NC_053043.1|-|42943446-42943616|109-132
aaagagtaattaatagttaaggatataataggaaaagtaacattaatatttcattggtattgtaaagcgacatataatttgggacaattttttcccaaagcgacatacAATTTGGGACGGAGGGAGTATGTCatatctatttttttttatatggttttaaagttttttttt
>NC_053043.1|-|43092889-43093042|101-121
ttttttttagaggttctacacataatcttaaagcatgaagtgattatgtgattcctttcctacacaattgttgtgtatgtcttcaaattgcaaagttggaAAGCAGAGAAATCGTGAGACGatttggcaagcgtgtcacgattttggtaatgtc
>NC_053043.1|-|43182297-43182443|92-115
tatatgatgaatagtgctagcaacactctctcaaacactcacttcattattggtttaaattaaggtgggtctcacacattggaaatggattCCACTTAAAGTGGTGGGACATACActaattacatccaataagagagtgtgtgttag
>NC_053043.1|-|43215264-43215422|106-129
ataccatttattaaggataattttgtaaaacaactcataatttctcttccccacacaatattaattacatttcttaatacgtgtgaaatggccaaaacgtcatacAATTTGGGACGGAGGGAGTATGTAattttcatttcattacaaacagaagagaag
>NC_053043.1|-|4324560-4324703|26-46
ggttactctcttgagcaattgtctgATGAAGATTGTTGGTCTGTGTttgaaaaccatgcatgcctttctctaaaacactccattgagaaaatggaactccaaaaaattggcaaagagattattagaaaatgtcaaggattgcct
>NC_053043.1|-|43279571-43279723|93-114
ggtggataaccatgctttttataacaagtttcaacagtatgatttgttctttcacagaaagtgcagaatctaccattaccatttcctctaccATTTCCTCTTCCTCTTCCTTGAtaagaagtacctcctctacctcttccaaattgtttctgg
>NC_053043.1|-|43332858-43333129|209-232
aaattacagagactaaaaccaaaacgatacatatttgcagggaccaaaaccatattttagccttttttttcttcaaaagattacattatttttggttaaaatagtctaagaggaaggctaccaacactctcttttgagcactctttctagcactcacttttttattgggtgaaatcaatgtaggacctgcactttgaaaacggaacccACATAAAGTGGTGGGACATACATTaattttcacccaataaaagagtgagtgctagagagagtgc
>NC_053043.1|-|4333359-4333575|37-57
aaacttttcaaggttactctcttgagcaattgtctgATGAAGATTGTTGGTCAGTGTttggaaatcatgcatgcctttctccaaaagaatacactgagaatatggatcttcaaataattggcaaagagattgctagaaaatgtaagggattgcctttagcagcacaatcacttgggggcttgttgcgaagtaaacgggacatcaatgactggaataa
>NC_053043.1|-|43333682-43333839|35-58
gggtcttataaaaagggacaaaagaaattctcaaAATGGTCTTATAATTAGGGACGGAaggagtagtaactagtacttattgtttccgtttaaaaagtactagctcattattcgtgtccatattcagttaatgataatgagagttaaggatcgcagct
>NC_053043.1|+|43764232-43764350|31-54
aacaagtacttttagaggatgatagtgatgATTTAGATGATAGCAACAAAGAACattattcatcatttgtcatgcctaaaaagatgactgattttaagtggatgttaggagccagattt
>NC_053043.1|-|43820801-43820989|129-150
ttctcatgatatcaacaaatcaaaatgtaatatacataactaatattaaatgtcaaataaatgagtagattttttctaaaaataaaagaattaatcttaattatttttttttgaaggagagttaatttTAAGGGAACTTCTATGGTACACtcacaattttgagtgtaccggtactcttgtttcacaaaa
>NC_053043.1|+|43933141-43933286|29-52
gatggtgatgatttagatgatggtgatgATTTAGATGATAGCAACAAAGAACattatccactatttgtcatgcctaaaaagatgactaattttaagtgggtgttaggagccagatttggtatcaaagatgagttcaaagaagcaat
>NC_053043.1|-|4394457-4394723|40-61
atatgtctttcgtctctgcaaatatatgcaatttgaattTTCGTCCCTGAAGTTACTAATCagatgtaattagaaccatttttcaaatgattaatatttgctatggcaaaatggaaggattaataatttcagagatgaaaatttaattgacctatatttacatagacgaaaaacctatttaagctttaatttttatcaaaaatcaattattcggaccgcacaaccaaacatgcactcggttaaaaaaaaacaaacaccagagatgag
>NC_053043.1|-|4394587-4394745|103-123
ttgagcgaggtggttagtttaaatatgtctttcgtctctgcaaatatatgcaatttgaattttcgtccctgaagttactaatcagatgtaattagaaccattTTTCAAATGATTAATATTTGCtatggcaaaatggaaggattaataatttcagagatg
>NC_053043.1|-|439580-439763|116-137
tatacttagacggatcaaaaacatatttaaccatatactgtatatataatgtttcattcgtacatttcagcatttaccttaaactttactaatataatttaggtttaaatgtgtcATTGGTCCCTGCACTTTCATCAgattttggcattggtccctgcacttttttttgtttgacattggtcct
>NC_053043.1|+|43957993-43958282|232-255
tatctcttatgcaagatttcattttgctagctttttcatctttccaccaactacactgttcatggctggaagcatgtgcagaagtgaacattctgatctcagaatgttccatttgttcttactttaggttgatttgtaagacttagggtgcgcttgatttgctaaaaaatgaaggacatgacagaacaactctagttgtccagtgtttgatttgtaaaactgtttcaggtaCAGGACAAACTGGAGGCAGGGCAAgggataggacaaactggagcatattgtaacacaca
>NC_053043.1|+|44005887-44006017|86-106
gtggagtcagggaccaaaaccaaaatgaggcatatttgcatggaccaaaaacaacaaaaaaattttacagggattaaaaccaaaaCGAAGCATATTTGCAGGGACCaaaaccatattttagccttaacatt
>NC_053043.1|-|44020588-44020858|210-231
tcattcatcaagctttggatgtcttcttgaacagtataacaacccaaaggatcacggagacatcccagacacttggcatgatcatgattgaacagagaagctttgcacagcttgatgtgtagaggtaccagaggagttgcgacgttgcggacatcaagtctcggagcttcttcacacacttcgatcatattcacagcggcatgatttggGAGAGGATTGTCGAGGACGTGTgggacattattctcaaaagtcagcttcccttgatcgatga
>NC_053043.1|+|44123059-44123250|34-57
gtaaacactattaggattgagtctcttggtattGGGGGCTTTGGGTAGAATTAGGCGggagacttatttttgtaaccttctctttcttttctttcgctgttttctacttttagcttgtgattataattgttccatacactttgttttggttgcttgattattccttgctccatacatcaaatttgttattgg
>NC_053043.1|-|44146272-44146425|105-125
ggtggaaaatgttggcggtggttgtggtgttatgggagagaaacagtggttgctggtggtggtgtgttgttgatagtggtacagatgaaaaagggacggagtgaGAGAAGAGAGAGAGCACTGGAagatgatgaaagaaagtaagagagtgaga
>NC_053043.1|-|44173637-44174038|339-362
ttaattataaaaaaggattcaacaattttggagtatgtagagcatatacttcctccgtcccatattataagcaaaaaaaaaaaaacagttattaagaaaactaaaacatggtagtttgtaacatagttttttgtgttatctttgaaataagttttacaggaagatgtaaaaacaattttcattggtagttgattatagagaaaatgaaaatagagcaaattgaatgcactttacatttaattttcctttggaaaagataattttttgaaaaaacataattaaatatgataaaagtttgtcttttttgcttataatttgggacaaagaaaatgagttttTTTCCTTATAATTTGGGACGGAGGgagtatttaagtttaacataaaatagaatgaaaataattt
>NC_053043.1|-|44310653-44310808|104-124
tcttcatcgaatatggatatagatactcctgcttatgaaatcaaaggaagaactatgtccttggaggaatgggaattaaacattcaatcagaaagtccggtggATTTTGATTCTTTGGCCGCTCacgactgtgacattggcaagtactacgagaaa
>NC_053043.1|-|444080-444243|114-134
attggatttggggattggatggaagtagtattgaagttgatgatgaaaatagtgtgtagggggagcaggtggctgtttcatctgatgaaacatatttctcggcagtcaactatCGAGGTTTTCCTCGGTAGTTTactgcagccgatttcaaattcatcggcagt
>NC_053043.1|-|44493558-44493727|115-138
tttattcaggttgaaagattagctttgagcaagtgcagatccgatcaatgacaataactttggcgtcatcaacattgcagatccggagacatgaggattccggagacttaaataTAGTCATATTTATAGGCATAGGTAccttgccgttttaggctattaacatggatgct
>NC_053043.1|+|44566899-44567049|31-54
aatctgaaaacataaatattttaatgacttGAATATAGTCATATTCGTAGGCATatgtactatgccattttatgttattaattaacattgattatgtgaatttgtttataaattcattcttttttgtttttagtacttcaaatttgtatta
>NC_053043.1|-|44651388-44651589|149-172
tgttttttatttcccgtcctagtgcggtgtttatttgattcaggttgaaagattagctttgagcaagtgcaggttcgatccatgacaatgactttggtgtcgtcaacgttgcagatctagatacatgagtattccggagacataaataTAGTCATATTAATCATATTTGTAGacatatgtacatttgccgttttatgctatt
>NC_053043.1|+|44663861-44664016|39-60
aatcttatgtggccaatactccaattcccaatcttcaaATTCTTCCTCTTTCTCTTCCTTcttttttctcaacaaaatgaaaaaaaccaaaatgcaacaaccaaagactaaaagtgaaccaaaaatcacacttataacaaaagccttagatttata
>NC_053043.1|-|4470853-4470960|56-79
tcatctcacaaccatactttctctttcatctcctctcccttttccttcccacatgTCAGGATTTTGTGTGGGTGTAAGAagtatattgccacatagagatgtaataaa
>NC_053043.1|+|44740534-44740725|38-61
gttatccaatgtttgatttgtaaaactgtttcagggaCAGGACAAACTTGAGGCAATGGAAaagacaaaaactgaaatttttgtccctcaccaaaccacagcacaactttttgtcccacatacaagttgtctagaacgcctaacatttcatctcccataaatcatataaaacaaaaaattattcaatatcat
>NC_053043.1|+|4489847-4490155|41-64
ttttttctacaaaactggaaatgacacatcaaacatatatAGGGGGAGCACCTTGTTGGGACATggctgggggctgtctggggcgcgcccaggcacccccagccctaacgggttacaggtttttaaaggccgcgctaaaaaaccctcttcaaaatttgggctgccattatttggcccaagccctacattttaatcaggcttttgggccggcccgtacaattcggcccattttgacagctctagttacttgtaacattgattggattacatgtggcagtaatagttgcaatttgagttccttgtcccttg
>NC_053043.1|+|44916181-44916346|115-134
acagagacgatgaccgctacacacatgagccctcaaaaagaacatcagatcatgaatctcgaaggaactctgaccataagaactctgaccatgaatctagaccagtgagctctaCAAATCTTGATGATGCTTTTgtctaactgttcaattatatataatagttcca
>NC_053043.1|+|44926174-44926303|31-54
gatccggaaacatggttattccggagatttAAATATAGTCATATGTGTAGGCATttgtactttgccgtttcatgttattaacatgaatgttgtgagcatgttcatagattcatcctttttgtttttagcg
>NC_053043.1|+|45091122-45091268|95-118
ctacaccttaaggtgtatttaaccaatttttagttattcacttgttaaaatactccttctaaaatgtaagtggatgtattctagcaaatgcctaTAGGATTTGCTAGAACACACCCACttgttttttctagaaggtgtgttatagca
>NC_053043.1|-|45164643-45164792|31-51
aaactaacggagtgtcacgtggcccaatcaTTTCACGCCACGTGGCACCAAtaccaatatttttacaaagtgcagggaccaataccaatagttttgtgtttttttaacagaaagttaacagatggaccaataccaatatgtttacaaagt
>NC_053043.1|-|45164839-45164969|80-101
aggagtaacgttttagattaacttgaaacttttaggtttaaatgtgtcattggtccctgcaattttatcagattttgacATTGGTCCCTGCACTTTTTTTTgtttggcattagtccatgcactttgtaaaa
>NC_053043.1|-|4522585-4522719|86-106
tataattcatcatatgtaatagattcacatgttctgtatatatcctagctagcctgttgtttatgtcttcaaattgcaaagttggGAAGCAGAGAAATCGTGACACgattttggtaatgtcgagagctggttttc
>NC_053043.1|+|45567498-45567616|26-46
cgtgtcaacaaggcaccctcgtgcaCAAGGACTAAATTGATGGAAAtggtaaaaattcgagatttaacttttcagtgtaatttttattgtgtttccaattatacccctataaaatatgg
>NC_053043.1|-|45568563-45568831|41-61
cgcaagcagggaccaaattgattgatttatagaaaattgtCAAGGACTAAATTGATGGATTttcagaaaattgccaacggctctttgtcatctttctcattaacggctctttctttcccaaatatataaatttgaaactctaatgttataatttgtcacctagagttcaaaatccctcaaatttcttccatgaattgatgtcaatgttcttccccaattcaaaaaacttaaaaccctgatttttttgattcaattcgaaattcaaaaat
>NC_053043.1|-|45602104-45602345|182-203
ggagagataaaaattgaatgagtgttgaattaagagagagagaatgatttggagtgttgggaattgaaaaagtgggtgttgaagggtattgaaatttttttaccatttggatatggtcttagagaattgttgttcccacatttggtttggctatgccacacgggtaaattattcaaatgtcCCTCGGCAGTTAACTGCTGAATtatgaaaccggctgcagttaactgccgaggaaaacttcg
>NC_053043.1|-|45694921-45695064|31-51
taactgaaacaggttcttgttcacttatagCAGCTTTCTTGAACTTCTCATttctagattcttgtgtgagaagctgagatttaagttcatctaaagaaacaacctcagatttcgcattcacactagcaacaatagggtcaaact
>NC_053043.1|-|45694975-45695429|395-415
cctagcctgagtgggaggcctaaaaaactgtccagaatgctgaggacgtgacatgttctgcatccatacatttggaggtgcaccatagcctcctggtgagccatagggactgtagtaatcatactgtggggcagagaaacggtagtgacaatagcttgcatcatgaccagtttttgaacatatttggcattgaacattggatcttccaccaaaacggccaccacgtcctctgaattggccatttcttcctccaaaattagggttagagttaggaaactgattcttttcggtgccatcagtataattgtggttttgagaattaggaccatgagattgagattctgaatttgcagtttcggtgagattaactgaaacaggttcttgttcacttataGCAGCTTTCTTGAACTTCTCAtttctagattcttgtgtgagaagctgagatttaagttcat
>NC_053043.1|-|45748103-45748302|30-52
aggcattatgtcgttatatgcgattaactTGGATGATGTGAGTTTGTTCGCAaattcattctttacgtttttagtattgttgaatgatgtacttcatcgagttgaatgaatgaatatcgttttgtttttgtttaaaaaaaaactccttaaaaaataatgattttaaggagatttgaactcaatacttgagtttacaaaac
>NC_053043.1|-|45793127-45793262|97-116
tacctaacaatgtaaacacaaaacctgacaaagattttctagtgtctacgttacctgcatagtccgcatctacatatccctccaaagcatccctacCTGGTTGTGACCTTGTATACcttagaccacctctcaaaga
>NC_053043.1|-|45906401-45906575|116-136
aaatgcttgagtcctgttgttttgcaggtttgaatttatcccattcaaaggtaacacaattgttgtggttggaatgcacattccaactgcaacaattgtcttaccctggatggggCAATTCAAACTTGTTAATCGGcaggactccagtattcgatgagcatcttggacaatggta
>NC_053043.1|+|45906486-45906616|71-92
gcagttggaatgtgcattccaaccacaacaattgtgttacctttgaatgggataaattcaaacctgcaaaACAACAGGACTCAAGCATTTCAcccggcattcatgttttcctttgaaaagaataaattttt
>NC_053043.1|-|45906705-45907152|406-425
cggatggatcgacgttcatgcgcaattcaacggcggagaacctcagaggttgaaggttcggtgccttggtgtaacgttaagaggtctcaaggataaactgactgaattcaaccaaggagtcaaccccaaagacacaaggatggtggaacacgtttggtataaacgtccaacgctcgacaaggggagagtatcattcacttgggtggaattaacgaacgacgaaaacgtcacgaccatgttttgggagcacagcatgttccagtggatcgatatgcgggtgaagttggttggatctccgccagaagatcgtcattagttagggtaatgtgcattccaaccacaacaattgtcttcctttgaatgagataaattcaaacctgccaaacaacaggactcgagcatttcGCTCGGCATTCATGTTTTTCctttgaaaagattaaattcttgt
>NC_053043.1|+|46011677-46011974|40-63
attctaaaaaataagtgggtgtattctagcaaatgcctaTAGGATTTGCTAGAACACACCCACttgctttttctagaaggtgtgttatagcaacatacatcttaaagtgtatttattaactttttagttataacttgctaaaacactctcacataaaaactaatgggtgtgttctagcaaaccctatatatatatatattatggtaattactaattagtaaagtagtaatagtatagtaattagtaagagtaaagtaatatataacttaactatcgataaaggaaaaacattgccttg
>NC_053043.1|-|46013093-46013350|23-46
tattctagcaaatgcctataggATTTGCTAGAACACACCCACTTGCtttttctagaaggtgtgttatagcaacatacaccttaaggtgtatttattaactttttagttataacttgttaaaacactcccacataaaaattagtgggtgtgttctagcaaatcccgtatatatatatatatatatatatatatatatatatatatatatatatatatatatatatatatatagtagaacgcactattctcaaaagtgtg
>NC_053043.1|+|46013141-46013353|46-69
atatatatatatatatatatatatatatatatatatatatatataCGGGATTTGCTAGAACACACCCACtaatttttatgtgggagtgttttaacaagttataactaaaaagttaataaatacaccttaaggtgtatgttgctataacacaccttctagaaaaagcaagtgggtgtgttctagcaaatcctataggcatttgctagaatacac
>NC_053043.1|-|46034354-46034496|80-103
aaaacaactcataatatctcttttccacacaatattagttacatttcttaatatgtgtgaaatgcccaaaacgtcgtacAATTTGGGACGGAGGGAGTAGTTTacattaagtaattttattgattaattgtgagaagcaaggt
>NC_053043.1|-|46125695-46125857|110-133
tttcacgcttgcaactttcactactagaaaaaacaaaattaaaaagggaaattagtgacggaaaaaataaaatttcttacaaattcgttggttgcaaaattcagtgagaGAATTAGAGAGAGATTTCATGTTTtccctcactaaattttcgtcactaattttt
>NC_053043.1|+|46134232-46134385|95-115
aggaataaaacacgtgggtacaaataatccactttattcaacacactaaccaagaaaaccctaatttctaagatatgtttcaaattagggttttTTTTGTTAGTGTGCTGAATAGaatagattccttgtacccacatgttttattccttgttga
>NC_053043.1|-|4622907-4623142|46-69
tcaacgttgcagatctagagacatagtattctagagacttgaataTAGTCATATTTGTAGGCATAGATAttttgccgttttatgctattaacatggatattgtgagtttgttcagagattcatcttttttgtttctagcggatttggatttgtattgtatcgatatactctatcaatttgaatgaatgaatatcgtttacttttgtcaaaaaaaaagcatgttacgtttaattaat
>NC_053043.1|+|46278847-46278944|49-72
atacaatattaattacatttcttaatatatgtgaaatgcccaaaacgtTATACAATTTGGGACGGAGGGAGTatttatttacttttttgtggtcaaag
>NC_053043.1|+|46415423-46415730|179-202
gcactaaagaaagataaaggaaatatatatatatatatatatatatatatatatatatatatatatatatatatatattatagtaatataatgtttttgttcttattttttttttagaaaaaaaaaacataaatcaaaataatataaaaaacacaagtatccgtgcgtatcgggatgtATTGAAAAGTATCGGATAATTATTttttttaaaaataaaatttaatatttggatactctccggatacgtatcgggaagtatcgggcaggtatcggtgcaggatacgcatgggatacggtacgtcatctat
>NC_053043.1|+|46415562-46415819|23-46
taatataaaaaacacaagtatcCGTGCGTATCGGGATGTATTGAAAagtatcggataattattttttttaaaaataaaatttaatatttggatactctccggatacgtatcgggaagtatcgggcaggtatcggtgcaggatacgcatgggatacggtacgtcatctattttgaagtatcggggcttcacagcctattaggtgggtattccaaaaaaaaatattttacaggggtaaataaaaaaaaattacagggggg
>NC_053043.1|+|46531921-46532062|26-49
ggacaaatttttttccctaaagcgaCATACAATTTGGGACGGAGGGAGTaaaatgtactccctccgtcccttaataaatgacctagttgacaatatgcattattgatttgatatactttgaccatacttttctactaattcg
>NC_053043.1|+|46587113-46587214|22-42
ccggattcacaacaggtgatgATGTAACTTTGGAAGTCATGGcatcagcatatataccaaacggataaaagccggcatttggtgaacataaatttgtgacat
>NC_053043.1|+|46617858-46618059|61-81
gcctcaagtttcttaatccccaccagagacaatagaagtacttattgaagaatggtgatgATGTAACTTTGGAAGTCATGGcatcagcatatataccaaacggataaaagccggcatttggtgaacataaatttgtgacattactagctataaaccaagctactcttggagcatctttaatactgtgacaattgaagaatcc
>NC_053043.1|-|46639231-46639495|40-61
tacaccaacaatctctctaacactctcggtccttaattaTAAGGGAACTTCTATGGTACACtcacaattttgagtgtaccggtactcttgtttcataaaatatataaattaaagatcactttaatgaaataaaaaggtatttgtcaatatttatattttagaaaacatcatttcataagaaaaaccatcatttcattgtttataaggatcatattacaaaatttacattttgtcataacaaataatcattattcattgttatgag
>NC_053043.1|+|46666212-46666498|31-51
gtacgcgtgtcaacaaggcagccacgtgtaCAAGGACTAAATTGATGGAAAtggtaaaaattcaagatttaacttttcagtgtaatttttcttgtgtttccaattatacccctctattacctgtgttgtcctggatcgatttgagacttactgtcataatttgaggactaatttgatggattttgttataatttaagggctgatatgatttattttatttgcagagaatgagtacacgaagatatggcatgagaggaccaatgatttcaaatggcatgcataaacaa
>NC_053043.1|-|46713389-46713546|97-119
aataggggtatgtatgtaaagaaataattaatgtagttgaaaataacaaaggggtcttataaaaagggacaaaaaaatttctcaaaagggtcttatAATTAGGGACGGAGGGAGTATGTcacatgtgaatgtggtcaaaattctgttcaggctctaca
>NC_053043.1|+|46754994-46755160|40-63
taattacatttcttaatacgtgtgaaatgcccaaaacgtCATACAATTTGGGACGGAGGGAGTacttgatattagttcttgaacgccctttgatgtacatgatattgtatataatataataaaaagagatcataaatgataatataattctttttaaagataataaa
>NC_053043.1|+|46782386-46782614|186-206
aattaaatctaacgtgaattcaactaattaaaattgcgtaatgaataaataaattcgaaaagcgaataaataagataattattgttccattcaaaacaacatgtattatgcatattcaactatatatgttatccaactgcaacaattatcttacccttgaatggggcaaatttaaacttgctaaaCAGCAGAACTCCAGCATGCGAtgagcattttaaatgatggtatt
>NC_053043.1|+|46786349-46786561|40-63
gggtcttataaaaagggaaaaaaaaattcttaaaagagtTTTATAATTAGGGACGGAGGTAGTatttatttttgtccaagtagcataacatatactccatccgtccctaattataagacccttttgagaattttttttgtccctttttataagacccctttgttattttcaactatattaattatttctttacatacatacccctatttatta
>NC_053043.1|-|46786424-46786554|84-107
taggggtatgtatgtaaagaaataattaatatagttgaaaataacaaaggggtcttataaaaagggacaaaaaaaattctcaaAAGGGTCTTATAATTAGGGACGGAtggagtatatgttatgctacttgg
>NC_053043.1|-|46797149-46797266|32-52
aaaaccaacagagtgccacgtggcccaatcaTTTCACGCCACGTGGCACCAAtatcaatatttttacaaagtgcagggaccaattccaaacaaaaaaaaatgtagggaccaatgccaa
>NC_053043.1|-|46797199-46797435|40-61
gacaaatcaactttaataaattttaggtttaaatgtgtcATTGGTCCCTGCACTTTCATCAgattttggcattggtccctgcacttttttttgtttggcattggtccatgcactttgtaaaaatattggtattggtccctctgttaactttctgttaaaaaaaaaacacaaaaccaacagagtgccacgtggcccaatcatttcacgccacgtggcaccaatatcaatatttttaca
>NC_053043.1|+|46939373-46939522|40-63
taattacatttcttaaaatgtgtgaaatgcccaaaacgtCATACAATTTGGGACGGAGGGAGTataacacaactagttagttttgcatattaaatgagaaccacaactatcatgcatcatctaataattttccaacaattcaaatttctc
>NC_053043.1|-|46970019-46970222|145-165
tatgttttatttttttaggtcaagtagcttagtgtctagagctcatacaattaagttgtggagaattggagtgtccggtgttcgaaccccggcccctgcatataaaatgcaatattcctaccaactgagctaagctcacgaagaTATGTTTTAATTTATATACATtataataattattaattgatgttaaaaagtttacacagt
>NC_053043.1|-|46987008-46987150|83-104
ttcttttccacgcatccggaatcagctttggttaacacaatttagtacgatacaaatcatcttcaaaatacattctaaacttTGTCCACGTGTGCTTCACTAGAtctacttgtaattcgtgatgcaactcgggatctagcacg
>NC_053043.1|-|47109586-47109714|83-106
gggcatccatgtaaagaaataattaatgtagttggaaatagcaaaggggtcttataaaaagggacaaaaaaaattctcaaaaGGATCTTATAATTAGGAACGGAGGtatgaaatatgggcacggttgca
>NC_053043.1|-|47114496-47114643|32-53
atttgtaaccggctgcatttaactgccgaggAAAACTTCGGTAGTTAACTGCCgagaaatatgtttcattagatgaaacagccacatgctccccctacacactattttcatcatcaacttcaatactacttccatccaatccccaaat
>NC_053043.1|+|47201754-47201900|94-117
ttattgaggacaattttgtaaaacaactcataatatctctttcccacacaatattaattacatttcttaatatgtgtgaaatgcccaaaacgtCATACAATTTGGGACGGAGGGAGTataacattggtaccattatggtacacaagt
>NC_053043.1|+|4722373-4722477|22-45
tcatgaatattcttcagacttAAATATAGTCATATTTGTAAGCATatgtactatactgttttatattattaacatggttgttgcgagtttgtttgaaaattcatc
>NC_053043.1|+|47282813-47282961|41-63
catatgtgtaggcatttgtactttgccgttttatgctattAACATGGATGTTGTGAGCCTGTTcacagattcatcctttttgtttttaacgaatttgcattatatcgatttactctttcaatttgaatgaatgaatatcttttattttg
>NC_053043.1|-|47288752-47288939|40-60
aagaatttgaaaccggctgcagttaactaccgaggaaaaCCTCGGTAGTTAACTGCCGAGgaaaatgtttcatcagatgaaacagccacctgctccccctacatactattttcatcatcaacttcaataccacctccattcaatccccaaatccaatattttttttcatcaaatcttgatccaaaatc
>NC_053043.1|+|47291943-47292214|30-51
tttggcattggtctctacacttttttttgTTTGAAATTGGTCCCTGCACTTtgtaaaaatattggtattggtccctctgttaactttctattaaaaaaacacaaaactattggtattagtctctgcactttgtaaaaatattggtattgctccctacactttgtaaaaatattgttattggtgccatgtggtgtgaaatgattgggtcacgtggcactccgttagttttgtgttttttttaacagaaagttaacagagggaccaataccaat
>NC_053043.1|-|47292218-47292343|75-96
aagtgataattaatctaaaataattaataggtttaaatgtgtcgttggtccctgcactttcatcagattttgacATTGGTCCCTGCACTTTTTTTTtgttttgcactggtccctgtactttgtaaa
>NC_053043.1|-|4730662-4730786|83-105
atgtaaagaaataattaatgtagttggaaataacaaaggggccttataaaaagggacaaaaaaattctcaaaagggtcttttAATTAGGGACGGAGGGAGTATATatttttttggaaattgtgca
>NC_053043.1|-|47334981-47335124|95-115
ttattttcaaacttttcatgtgacatgtcatgccaggttctgagccaatttaatcgtcccattgtgtattctctgtctcccggaaaagatgtgaCACCAGCCATGGCCAAGGATGtcagtggactagtcaacatgtatcgcata
>NC_053043.1|-|47336696-47337022|41-61
atacaacaccatggactgttttgacatttcaaccataaagTGGGGGCAGTTTTGTAAAATCccatcacctccatcttcttctcatcttgtttgtgtttttcctactaatttctctggttttttctttttctttttctaaatttaatttaatattttacaaaagagttggacatttatgagtatgaggtgtttcatcacactgtgcttagtctctttttggcttctctttggttcctgctgctttcagaggtatgtatgttaatgcaatgcaaccacacaatcttcttctcattctttttctttctattttcagctttacttgattct
>NC_053043.1|+|47363578-47363845|31-49
caaacatcaacccaatccttttgcctaagaAGAACGAGAAGGCTGCAACtactaccaaatctccatccaaggctaccaaatctccaaagaaagcttagatttagtttctagggtttggtgtttatatctaagtttagcatagcagacatatttcgatgtgtttgtagcaatgcattttggatctcagtgtgtttctgatgtagtaggagtctgattcatgaatgaaaacatcttgtttttactcattttttgttgcttaaacaattca
>NC_053043.1|+|47375993-47376249|214-234
aagctatgaaacaccgacacagacacattaacaccggtaaaaatttgaaaaatgaattagttgaatgtaatcatgtgcgtcgttgtcgtgtcggggcgcccggcatggaaatgtgcagtgctacagaggcaataaagccttttagacagttcacagggtcatgtatacagactataaatatcctacctttacaggattgtatttgtagaagatTGGAGAAGCAGGGCAGGCAAGatggtagatccgatcaacctcaa
>NC_053043.1|+|47376185-47376283|22-42
aggattgtatttgtagaagatTGGAGAAGCAGGGCAGGCAAGatggtagatccgatcaacctcaaccaacagtgtctctgtcacatctactcggggaaa
>NC_053043.1|+|47432701-47433108|39-62
aatcttttctctaagttatttttcttcttcaatcactaACGAGGGAGTGGTTTTAGGTCATTttttaacttaaaatcatcccctgcatttttttcctatatatttctttcaataaataacttgtttcacatatttcaagtttttcttgtgtttttctcgtgattttgtcgtctaagtatgacgttatgttattttttatcttgcgctgcattgtttgatttcacgtattgttgcggtgttcgtttggtttctattgaaagatctatttcagtcaattacaaattcaaccaatgatttggacgtcaacattacagatccataaacatgggtatcccgaccacttagattttactccctccgtccatatatctaagcacccatttgactttatttttgtccataaatgta
>NC_053043.1|-|47484629-47484897|41-61
gtggttgaattgaagggttagttgatttttggctaaattgCATTTTTGGTCCCTTAACTATttaggtagtatcactttggtcccgtaattaaaatttgatttattttggtcccttaacttctctttgttacacattttggtcattttcgttagttttaattcaaaaacgttaggttttcttcatcttcttatcatccttttcatcttcatatcatctccatcaatcttcaacaacaataatcccagaaaaattctagaagaaaatgaag
>NC_053043.1|+|47484631-47484753|68-91
tcattttcttctagaatttttctgggattattgttgttgaagattgatggagatgatatgaagatgaAAAGGATGATAAGAAGATGAAGAAaacctaacgtttttgaattaaaactaacgaaa
>NC_053043.1|+|4750885-4751047|98-118
gtcatgacttaaatgggcccagggatatttttaaaagacatatttttttgcggggactgatttctgaatttttattttacaaggaccaaaacttaaaCGGACCATATTTGCAGGGATGagtgcaatatttaagcctttagggtcaattttgactcaaaaatca
>NC_053043.1|+|4751286-4751687|41-64
caacgttgcagatccggagacatgagtattccggagacttGAATATAGTCATATTTGTAGGCATaaattttttgttgttttatgctattaacatggatgttgtgagtttgttcacagattcatcctttttgtttttagcgaattttggatttgtattgtattgatgtactctatcaatttgaattaatgaatatcgtttattattgtaaaaaaataaagtatagttagttagagtgtgaaagtacaaaatatctattaattatacttaatcaaattaattttaatcaaaattttataaaaactaatgttcgtaatttaatacacattagtgcaacaagaaggacggacaaacgggtacggagtgcccgtttatacgctagttaatatataaaatcaatatga
>NC_053043.1|-|47558926-47559079|31-51
agtggagccagggaccaaaaccaaaatgagACATATTTGCAGGGATCAAAAacaacaaaaaaattttgcagggactaaaaccaaaacgagacatatttgcagggaccaaaaccatattttagcctattaaaaataaaagataaggttaaagctc
>NC_053043.1|-|47607061-47607319|37-57
attcaaaatccggctgcagttaactgccgagaaaaaCCTCGGTAGTTAACTGCCGAGgatcttctgctacaaatctggcataagctctctcatccattattcatcttatcttccaaaaaattttaccaaatctctcacacaaatctctctaaaaaacccaaccaagtccaaccaaatttattcaacaaaatcacaagtaagtaattataacgctattaacttacattttagttgttataaatgtttttatttgttagtt
>NC_053043.1|+|47733942-47734036|27-47
gtttttgttctgtctatgttttagttGATTCATCAAAGTTTTCCTAAtcagatgaatattcttggcttctcagacacaatcttccaaaacatata
>NC_053043.1|+|47942280-47942451|110-133
cataaatcatctctctcttaaaggataaaattgtaaaaataatactaattacaaacatatttaatacaaatatccagtatcttaattcccgttattttttcaaaaggacCCTATAATTAGGGACGGAGGCAGTacaaaattacatagatctcaaaagtggtaaacagtgtat
>NC_053043.1|+|48163880-48164050|109-132
tctttcccatatcatttattaaggataattttataaaacaactcataatatctctttcccacacaatattaattacatttcttaatatgtgtgaaatgcccaaaacgtCATACAATTTGGGACGGAGGGAGTatatttttaagttgaaataaaataattagaaaattgctc
>NC_053043.1|-|48228084-48228228|33-54
cttacctttgaatggggaaaattcaaacttgcCAAACAACATGACTCAAGCATTgcaccccgcattcatgtttttcctttgaaaagaataaatttttgttaggcttgctttagatgatgatattcaagtgccaacgaaatgaggt
>NC_053043.1|+|48228173-48228428|23-44
gcaatgcttgagtcatgttgttTGGCAAGTTTGAATTTTCCCCAttcaaaggtaagacaattgttgtagttggaatgcacattccaactacaacaattgtcttactctggatggggcaattcaaacttattaattggcaggactccaacattcgataaacgtcttgaacgttggtattcaagtgtcaaggaatgcacctcattcttttgacacttgaataccaacgttcaagatgctgatcgaatattggattcct
>NC_053043.1|-|48348642-48348756|76-95
tccaactacaacaattgtcttacctctgaaatgaggtaattcaaacttgtcaaacggccaggactcaagcatttcGCTCGGCATTCATGTTTTTTctttgaaaagattaaattct
>NC_053043.1|+|48348652-48348807|32-52
cttttcaaagaaaaaacatgaatgccgagcgAAATGCTTGAGTCCTGGCCGTttgacaagtttgaattacctcatttcagaggtaagacaattgttgtagttggaatgcaccttaccctaactaatgacgatcttatggcagaatcaaacttttgg
>NC_053043.1|+|4845424-4845576|96-119
atttattaaggacaattttgtaaaataactcataatatctctttcccacacaatattaattacatttcttaatatgtgtgaaatgctcaaaacgtCATACAATTTGGGACGGAGGGAGTatcactttatattatcctgattttcaatacacac
>NC_053043.1|-|4850206-4850352|31-51
aaaccaacggagtgccacgtggcccaatcaTTTCACGCCACGTGGCACCAAtatcaatatttttacaaagtgcagggaccaataccaatatttttacaaagtgcagggatcaataccaataattttgtgtttttttgttaacagaaa
>NC_053043.1|-|4850367-4850522|39-60
aattttaaccctccaaaattttttggtttaaatgtgtcATTGGTCCCTGCACTTTCATCAtattttgacatttgtccctgcacttttttttgtttggcattggtccctgcactttgtaaaaatattagtattggtccctctgttaactttctgtta
>NC_053043.1|+|48542029-48542316|237-258
tttttttctctttttattgataaaaacaatagagaaaaaaaagtaaataaaaatataatatgagtatgagagaaagataaatcttgataaaaaaataaatgttttctctctttttattttcttttttttctcttttccctctcaaatatcatttctctaaatctatcgtattcccaagatttttcatcaatttaaaattggttgaaatgtggcattggtccttgcacttttttttgTTTGACATTGGTCCCTGCACTTtgtaaaaatattggtattggtccctctgtt
>NC_053043.1|+|48542312-48542509|61-81
ctgttaattttctgttaaacaaaaaacacaaaactaatggagtgccacgtggcccaatcaTCTCACGCCACGTGGCACCAAtaccaatatttttacaaagtgcagtgaccaataccaatatttgtgttttttttttattaacagaaagttaacagagggaccaataccaatattttttacatagtgtagggatcaatt
>NC_053043.1|-|48592731-48592871|101-121
ttgatcatgatgaagatgatggtggtggtgattattgtgacaaaagggagagaggaaaacaatggtttgaaaggtttaagaatgaattttcaccttgtggATTTAGTGATGATGTTGTGGAtgatgtcaaagcattgctaa
>NC_053043.1|+|48607220-48607456|189-209
ccatatctgcattatttcaatttctttttttttttttttttgagaattgctgttcccacatatagtttggctgtgccacacgagtaaaataccaaaatgccctttggcagtttgctaccgaggtttttaggaaccggcggcagttaactgccgaagtttttaggacaccggcggcagttaagtgccgaGGAAAACCTCGGTAGTTAACTgccgaggagaatgttataagatcagaac
>NC_053043.1|-|48608344-48608438|27-47
caacaattgtcttaccctggatggggCAATTCAAACTTGTTAATCGGcaggactccagtattcgatgagcatcttgcacaatggtattcaagtgt
>NC_053043.1|-|48608682-48608828|85-105
atcatcaaaagtttgattccgccacaagatcgtcattagttagggtaaggtgcattccaactacaacaattgtattcctttgaaTGAGGTAATTCAAACTTGTCAaacaacatgactcaagcatttcgcaagcacctcatgtttctc
>NC_053043.1|-|48659655-48659922|41-60
aaatagttctattttctatttaagaattttgagtttgcaaTGTAGCATGCCCGTTTGGTGaaatactctgatgtttatatgctatttaattgcttttgggtaacggggtgttacaacaatactatatctcaaaccaggatttgctgctattaaaaaatgacgcagttacacataattttccatttaagccattgaattagatcacaccattgtgaggtcttgtggcacaaattcatcaaaacgactgaaattcaaattgtgggaaaaa
>NC_053043.1|-|48666456-48666783|269-288
ggctcaaagtcgtgtctagggctctgatacgtgggatgggatttatctttattgttattgttgcttttcctttccatgtatcaaattttggaacttgtggtgtggagccttttattgtcttttgaacaatgttgatgaattatgctaaggcctttaatgccgtaggatgttgttggattgaaaactattccgctgctatgttttcatattttatcaagtggattgattaaatagttctattttctatttaagaattttgagtttgcaaTGTAGCATGCCCGTTTGGTGaaatactctgatgtttatatgctatttaattgcttttggg
>NC_053043.1|-|48744713-48744884|114-136
aaaaagatgtataatatataagggcatgtatgtaaagaaataattaatgtagttggaaataacaaaggggtcttataaaaagggacaaaatttttttttcaaaagggtcttatAATTAGGGACGGAGGGAGCAATAtatttccgctatcatcgtttaataacacaaccgtgt
>NC_053043.1|-|48771944-48772228|31-51
taagattatcaaacagtatgacataagtaaATATGAGCCAAGGATGACTTCccaatggtagagattggagaacacaatcaaatagtggtcttcgtctgatctgaacgatgaagacgaagaataaccaactacaatgatgtgttctacaagtctctcacatgcggacggatagtcggcgttgattcgcaccaacattcttgtcagatgtataatcctgcatgttccttccagtctgagaagaagggtaactgcataacctgaactctaactcctgttgctgctgaa
>NC_053043.1|+|48811269-48811391|72-92
atgtctcgttttggttttagtccctataattcttttttgttgtttttggtccctgcaaatatgtctcatttTGGTTTTGGTCCTTGGCCCCActtttgtgatgatttgcacacgtgacacatg
>NC_053043.1|-|48821621-48821889|40-63
ctagttgtccagtgtttgatttgtaaaactgtttcaggtACAGGACAAACTGGAGGCAAGGGAtaagacaaaaactcatatttttgtccctcaccaaaccacaacacaactttttgtcccacatacaagttgtctaaaataccaaaatagcattttgtccctcaaaaatcgtataaaacaaaaaaattactcaatgccataaaaaatttgtcctgtgctgttctgtcttgtgttgtattgttctatcttgtactgttatgtcaagtgct
>NC_053043.1|-|48929398-48929673|41-62
tagataattaattcacataaaataatggtttaaatgtgtcATTGGTCCCTGCACTTTCATCAgattttggcattagtccctgcacttttttttgtttggcattggtccctgcactttgtaaaaatattggtattggtccctctgttaactttctgttaaaaaaaaaacacaaaaccaacggagtgccacgtggcccaatcatttcacgccacgtggcaccaatatcaatattttttacaaagtgcagggaccaatacctatatttttacaaagtgc
>NC_053043.1|-|48929422-48929552|81-101
aaatattggtattggtccctctgttaactttctgttaaaaaaaaaacacaaaaccaacggagtgccacgtggcccaatcaTTTCACGCCACGTGGCACCAAtatcaatattttttacaaagtgcagggacc
>NC_053043.1|+|4914666-4914838|114-137
aagtaaaatttgtttatatttagaaacggagggagtaagaaaaataacattaaagttgcattggtattgtaaagtgacatataatttgggacaaatacttttccctaaagcgaCATACAATTTGGGACGGAGGGAGTatttatctaaaaattggtgggtttagataggtccaa
>NC_053043.1|+|4919003-4919147|26-47
tcaactaatttattaaaggtttaaaTGTGTCATTGGTCCCTGCACTTtcatcagattttgacattggtccctgcactttttttgtttggcattggtccctgcactttgtaaaaatattgttattggtccctctgttaactttctg
>NC_053043.1|-|4919340-4919458|65-86
cctttaatattaaaaatgctttgtaattattggtgagattatttaataaaggtttaaatgtgtcATTGGTCCCTGCACTTTCATCAgattttggcattggtccctgcacttttttttgt
>NC_053043.1|+|49262846-49263245|41-61
aactgtgttaataagttcttccaaacagtataacaaatgcTTATGCAAGTAGATAAACTCTaaaaagcctaagttttaatcaactgacatacttgttgaaattagtgaagttggtgttgagatttagatttcaataatgctaatgccatgtgtgtgatggtttcatagttgcaattttaattatttttttggtgagtgaagcttagtttatgttttcattatggtataataggtttggccaacaagaaaactgtaactattcagtctgctggtaaagatcagtctgtgttgttggcaaccaccaagccaaggaagcaaaacaagcctgcagctttgcttcacaaatctgtgatgaagaaagagttcaggaggatggctaaagccgtgcaaaatcaggtaa
>NC_053043.1|+|49351761-49352027|40-61
attttatccctgcaaatataggccatttgaaatttcatcCCTGAACTTACTAATCCTCCCAaaccttccctgcaaatattaatcatttgagttttggtcctaaacacatttaattaccgacgtggcacatgattagtgaggtggtgatgacctggcagaatctaattgggaaaggacatgtatgagtcagcaagtgacacatgaaatgaccactttgcccttaatgaaactagacgcaggcaaaatgactattatactccttccttc
>NC_053043.1|+|49491276-49491544|209-229
taaacaacatgactaagaacaataggcgtttcaccaccattcttcggctcaatttcacagaaaaagaacaatttcgacggaaattccggaacctgagccatttcatgatggaaagggattttctgatcaggtggagattcattggcagtgaagacacggccgacgacgttggtgcgtggtgcagcgccgccgatgtaggggagttcggCGTAATCAAAGGCTTCCACGAgggagttgaaatgggaggcggtttggagagagaagttacg
>NC_053043.1|+|49530719-49530860|95-117
cttcctataaaactttttttaaagaaaacacaaaaaattatacttcaaattcttatattttagttttcttagtaagtgtgatttttttgttttgTTTATAATTTGGTACGGAGGGAGtatatgagttctttccaacggttta
>NC_053043.1|-|49620795-49621169|316-336
tttttttgtttttgaggtaaatgttattttctttataaagtggaaacacttaaatgataataaatataagataaaatttttgtgaataaaatttaatttaatttataatacataggatatattaaattaataaatttaaagtatttttttaaagaaaaattagtttacaaaattacaaatacttaaattaatgatataatttttattatgaattaagaataccctttatgtcattttacatttatcagctagttgaaccgctatttttaccaaacacttcagttagcttatcagctaaaagttatcagctagcttATCAGCTATAAGCTATCAGCTaaaagctatcagctagcttatcagctatccgttattttt
>NC_053043.1|-|49656599-49656849|29-52
ttattgaatgaatctaaaaagtgaacttTCTCTTATAATAGAGATCGGAGTAgtacctgaataataactatcgggcaaagacaattaatgtacatcacggatttattacctcggtcctcgagtcccgcatcatattgatagcagcaacctcaactatgttagctagctctgcaccaaccattccatcagtcatactagcaacaatttcatagtctacatcttcagcaattggctttttacgagcatggacc
>NC_053043.1|-|49656637-49656884|40-60
tgtatctcgttcttaatataaactagatgcatcatttatTGAATGAATCTAAAAAGTGAActttctcttataatagagatcggagtagtacctgaataataactatcgggcaaagacaattaatgtacatcacggatttattacctcggtcctcgagtcccgcatcatattgatagcagcaacctcaactatgttagctagctctgcaccaaccattccatcagtcatactagcaacaatttcatagt
>NC_053043.1|-|4967913-4968055|98-121
tattaatgacaattttgtaaaacaactcataatatctcttttccacacaatattaattgcatttcttaatatgtgtgaaatgtccaaaacgtcatacAATTTGGGACGGAGGGAGTATGACattcaactcgtgctttttttat
>NC_053043.1|+|49681017-49681164|26-49
ggaaacatggttattccggagatttAAATATAGTCATATGTGTAGGCATttgtactttgccgttttatgctattaacatggatgttgtgagcctgttcacagattcatccttttgtttttagcgaatttgcaatatattgatgtactc
>NC_053043.1|+|49681059-49681207|33-55
taggcatttgtactttgccgttttatgctattAACATGGATGTTGTGAGCCTGTTcacagattcatccttttgtttttagcgaatttgcaatatattgatgtactctttcaatttgaatgaatgaatatcttttattttgtcaattttt
>NC_053043.1|-|49705920-49706103|139-159
ggaccaaaaactacaaaacgggttcaatcatcatgtgccacgtatgcaaatcatcacaaaaatggggtcagggactattttcaaaaacaaaattttgcaaggaccaaaaacaaattattttttttacagggactaaaaCCAAAACGAGGCATATTTGCAaggactaaaaccatattttagccta
>NC_053043.1|+|49795555-49795829|224-245
tattttttatttatttattacttcctccgttccatattgattgaactttttagtcatttcatgcataataagaaaaaatgtataagtgaaagcgagaggaatggttttaaatgttatgttaaatattgacgcatttctcattatcaatgatgcaaaaaagaatatgttaaaggcttaaatatgtctttcgtccctgcaaatatatgtcatttgaattttcgtcCATAAAGTTACTAATCATTCCAttttgccattgcaaatattaatcatttgac
>NC_053043.1|+|49795905-49796025|68-89
ttgggtgaggtggttggcttaaatatgtctttcgtctctgcaaatttaggttatttgaattttcgtcCCTGAAGTTACTAATCAGATGTaattaggaccatttttcaaatgattaatattt
>NC_053043.1|+|49809948-49810094|94-117
tgaacaagtgcagatctgatcaatgacaatgactttggcgtcatcaacgttgcagatccgaagacatgagtattccgaagacatgaatatagtCATATTAGTCATATTTGTAAGCACatgtactttgccgttttatgatattaacat
>NC_053043.1|+|49814443-49814830|321-344
aaaatgttaattactatccagatactatcagttaagaaagcaaatactacattcgttcctaattataagatccttttaggaaaaaattcgtccctttttataagacccctttgatattttcaagtacattaatttttttttttaccaacatacccttatttattttacatctttttcttcaatcaacaataaatattatgttgaaaacataaattaacctctctctctcttaaggataaaattgtaaaaacaatagtaatcatgtacaaatttaatactacaaccaattttcttaatcttcgtgttttttgcaaaagactCCTATAATTAGGGACGGAGGTAGTataatagaattgtattgaaaattgtgtagtcgatacttcaaaat
>NC_053043.1|+|50015251-50015396|93-116
acgtaacacttcaacacaaaatgtttacttaagtgcagcacctcaatgtccataccctgatggagaattaggcgtcgcacttgaaacgggcgTTTTTGACTATGTTTGGATACAGTtttacaacaatcctgaatgtgactatagtg
>NC_053043.1|-|50042922-50043145|180-203
cgtgcgacgttggtttgttcgtcgtctttgtgcgacgttgtttgtctttcttgtttctatcaggtatttgatcggttcagattgttagatcagtttcgatcaagtgcagattcaatcaatgactttggcgtcatccacgttgcagatccggagacatgactattccggagatttaaataTAGTCATATGTGTAGGCATTTGTAccttgccgttttatgctatta
>NC_053043.1|-|50095954-50096101|40-61
ccgaggttttcctcggcagttaactgcagccggatttgaGAAAATTTCGGTAGTTAACTGCcgaagaaaactgtcgtagaaaacctcggtagttaactgccgaggaaaactgaacatacttcacaaagttctcaagttctctcaaatc
>NC_053043.1|+|50096057-50096207|34-54
attttctcaaatccggctgcagttaactgccgaGGAAAACCTCGGTAGTTAACTgccgaggaacttctgcactacaaaatctggcagaatctcctctcatccattattgatcttatcttccaaaatttcttcaaatgtctctcaaattctc
>NC_053043.1|+|50096917-50097316|41-61
aaggtgcattccaactacaacaattgtattcctttgaatgAGGTAATTCAAACTTGTCAAAcaacaggactcaagcatttcgcaagcacctcatgtttctcctttgaaaatattaaatttttgttatgctggtttagatgaaggtattaagtgtcaaggattgaacctcaattcggtggcacttgaataccatcatctaaagcaagcctcacaaaaatttattattttcaaagggaaaacatgaggtgtttggcgaaatgcttgagtcctgttgttttgcaggtttgaatttatcccattcaaaggtaacacaattgttgtggttggaatgcacattccaactgcaacaattgtcttaccctggatggggcaattcaaacttgttaatcggcaggactcc
>NC_053043.1|+|50097054-50097325|231-251
atgaaggtattaagtgtcaaggattgaacctcaattcggtggcacttgaataccatcatctaaagcaagcctcacaaaaatttattattttcaaagggaaaacatgaggtgtttggcgaaatgcttgagtcctgttgttttgcaggtttgaatttatcccattcaaaggtaacacaattgttgtggttggaatgcacattccaactgcaacaattgtcttaccctggatgGGGCAATTCAAACTTGTTAATcggcaggactccagtattcga
>NC_053043.1|-|50098148-50098327|34-54
aggacaccggcggcagttaagtgccgaggaaaaCCTCGGTAGTTAACTGCCGAAgagaatgttataagatcagaacttcataggagtttccaaaactccattgttgcgtttttaatttttgaaggtgcgattttgagtcatttgaagccattagaagccaattttaatcacaaaaacaag
>NC_053043.1|+|5020597-5020867|209-231
tgttcgtcgtctttgtgcgacgttgtttgtctttcttgtttctctcaggtatttgatcggttcatattgtcatatcagcttcgatccagtgcagatccaatcaatgactttggcgtcatccacgttgcagatccggagacatggctattccggagatttaaatatagtcatatgtgtaggcacttgtaccttgccgttttatgctattAACATGGATGTTGTGAGCCTGTTcacagattcatcctttttgtttttagcaaatttgtattat
>NC_053043.1|+|50214623-50214762|31-52
aaaccggcggcagttaactactgaggttttCTTCGGTAGTTAACTGCCGAAAttgtttaagttcatatttcctcggtagttaactaccgaggttttcctcggcagttaactgccgccggtttcctaaaaacttcggtagc
>NC_053043.1|-|50214669-50214793|80-100
agtaaaatatgaaaatacccttcggcagtttgctaccgaagtttttaggaaaccggcggcagttaactgccgaggaaaaCCTCGGTAGTTAACTACCGAGgaaatatgaacttaaacaatttcgg
>NC_053043.1|-|50281388-50281503|63-86
aatgactttgacgtcatccacgttgcagatccggaaacatggttattccagagatttaaataTAGTCATATGTGTAGGCATTTGTActttgccgttttatgctattaacatggatg
>NC_053043.1|+|50309782-50309913|79-102
ttgtaaaacaactcataatatctttttttcacacaatattaattgcatttcttaatatgtgtgaaatgtccaaaacgtCATACAATTTGGGACGGAGGGAGTactatttaaaacccttaacaagtgccccgc
>NC_053043.1|+|50341584-50341876|31-50
aactaaatgaagtgtagaatataatgaaagAATGAAAGAATGATGAATGGaaaaaaacttgttgtattgatgtttctttgtggaaaaggaaatgaatatggaatgagaaaacatgtttgtatatatactacctttgattccaaagaagtggcggcaatggagagtcaaacgttgaaatttacgtgttttttagaagggacaggagagaaatatatgtcaaatggtcaaataatgaaggaggactagactaggcatcttggttggtcatcatgaggaaacttcgtcctacatga
>NC_053043.1|+|50434498-50434792|251-271
aaatcaggtttgcactgaacttctttattgatcgtaaatttgattttcaaccaaaaccatttttacgtggaaatggtttctatgtgttgtacactaaaaccatttggtgctggtaattgttttctttggattaatgactcaagtatattataatcatctgatgctggtaattgatttctttgatccaggttaacaaatctaacgacggggggccaattccaaacttcagtattggacttacgcaattagaGCAAGAGCAAGCATCTGATAAaggaaaaaaaaagggtaaaaagat
>NC_053043.1|+|50467683-50467805|33-56
atttcttaatatgtgtgaaatgcccaaaacgtCATACAATTTGGGACGGAGGGAGTataatcaaaaatgcattttcatttaaaatttttgtttaaataacaattattaaaaaagaaaacgttt
>NC_053043.1|+|50552108-50552238|84-107
attttgtaaaacaactcataatatctttttttttcacgcaatattaattgcatttcttaatatgtgtgaaatgcccaaaacgtCATACAATTTGGGACGGAGGGAGTataatcaaaaatgcattttcattt
>NC_053043.1|+|50561338-50561442|28-49
cacaaaatgcagtgtaattatatgtgtCGGTGTCGTATCGGTGTCGAACacgacacgtgtctgacacagagacacgccttatccaaggagtgtccgtgcctcata
>NC_053043.1|+|50614577-50614681|61-84
tctttttttttcacgcaatattaattgcatttcttaatatgtgtgaaatgcccaaaacgtCATACAATTTGGGACGGAGGGAGTataatcaaaaatgcattttca
>NC_053043.1|-|50681597-50681782|48-71
aagcgacatataattcgggacaaattttttctcctaaagcaacatacAATTTGGGACGGAGGGAGTACTACtaacttgtcttaaaatttaaaaaaacaaatttaatacacatacaaacaaatgacaatttagtaatattaacaaacaaaacagatacattaattacactgacaatttttcttaaga
>NC_053043.1|-|50681737-50681857|67-90
attgaaagaagagagagtaataattaattaaggttataattggaaaagtaacattaatgttgcatgGGTATTGTAAAGCGACATATAATTcgggacaaattttttctcctaaagcaacata
>NC_053043.1|+|50681892-50682025|86-109
gacaattttgtaaaacaactcataatatctattttccacacaatattaattgcatttcttaatatgtgtgaaatgcccaaaacgtCATACAATTTGGGACGGAGGGAGTattaattaaggatatgtttaggaaa
>NC_053043.1|+|50696909-50697023|72-95
gaaataattaatgtaattggaaatagcaaatgagtcttataaaaagggacaaaaaattttctcaaaagggtCTTATCATTAGGGACGGAGGTAGTaataaataacaaattaataa
>NC_053043.1|+|50833916-50834090|113-136
ttgaagaaaaagatgtataattaataggggcatgtatgtaaagaaataattaatgtagttggaaatagcaaagaggtcttataaaaagggacaaaaaaattctcaaaagggtCTTATAATTAAGGACGGAGGTAGTattgtctatagatgaactaaatacagattatttgaaatg
>NC_053043.1|+|50922460-50922786|267-287
tcctggtgcttcaatagaaaaaggtggtcctagggaaccttggcatgatatccactcaaggcttgaaggtcccattgcttgggatgttttgtttaactttgagcagagatggaggaagcaaggtggaaaggacttgcttgttcctctgagagagcttgaagatgccattattaccccatccccggtaactttccctgatgatcaagagacgtggaatgttcagctatttagatctattgacggtggagcagctttcgggttccccgAGACTCCTGATGATGCTGCTAaagctgggcttattagtgggaaggataacataatagatag
>NC_053043.1|-|51175935-51176241|41-61
tcagaagccccgttataaacttgataattttcatttaattACTATCGTTTTGGTCCCTTAAttaaaatttcatttattttggtatcttaacttctctccgttacatattttggtcctttccgttagttttaattcaaaaacgtgaggttttcttcattttcttctgaaatttttctcggatttttgttattgaaggttgatggaaatgatatgaagatgaagaagaggagaagaagatgaagaaaatttaacgtttttgaattaaaactaacggaaatgaccaaaatgtgtaaggagataagttaag
>NC_053043.1|+|51193432-51193724|31-50
ataacaagagaacctgtaaggcagttcttcCTACTGTTGATGATGCTGCAgtaagcattgatgaggttcaacctctgcctacccagtcaagccagccaactgttgcagcacctgctcagtcaagccagccaattgttgttgcatctacacagataagccaggcccctgttgctgcacctaagaaaagagtatgcttttttttgcagtctattatatttttctcttttattatgctttaacatgttgaattctattattaggggagaccttgtaagaaagtagttgatggtcag
>NC_053043.1|-|51295872-51296270|339-359
cacacttatgctactgacatccttcatattagagatgttttacatgaaaatgaaaatacaacattagtgcatgttcttagggaacaaaacatgtgtgcaaattttatggaactgacctccgtctagcattgaatctttcatcctgagagataagtttggaacttaatttcgtctttttttttttcctttttctttttgtcccgttacattgtaacactaccaataaaaagaatcctacgtacaccctccggtcacaaatataagcaaaaatatatgttttagattcactcaataaatgatgtatgtggtctttattgcatacaaaatgtatcatttatTGAATGAATCTAAAATATGATtttttttacttatatttgtgaccggatggtgtagtcaata
>NC_053043.1|+|51359392-51359535|94-114
tccaaattaagaatataaaaattcatcaatttaatctccgacgttttaacaactaaaactaatgttgtgtatgtcttcaaattgcaaagttgaAAAGCAGAGAAATCGTGACACgatttcggtattgtcgagagctggttttta
>NC_053043.1|+|51383995-51384265|208-231
tgaacctaaaaagtaaaatttacttatatttagaaacggagggagtacaaaattaacttgcacacttttttttttcaaatgcatctaaaggttctttaagtttttcgtttttttccaaattcgtcctttaagtttcaaaagtctcaaacaagtccttttagtttttgaattgtttcaaacaagtccttttagaggatgatgatgatgATTTAGATGATAGCAACAAGGAGCattatccaccatttgtcatgcctaaaaagatgattaattt
>NC_053043.1|+|51384118-51384264|84-107
tcctttaagtttcaaaagtctcaaacaagtccttttagtttttgaattgtttcaaacaagtccttttagaggatgatgatgatGATTTAGATGATAGCAACAAGGAGcattatccaccatttgtcatgcctaaaaagatgattaatt
>NC_053043.1|+|51388479-51388634|34-56
atttttgtagacattatgttgttatatgctattAATTTGGATGTTGTGAGTTTGTCctttatgtttttagcggtgttgaatgatgtaatctctcgatttgaattaatgaatatcattttatttttataaaagaaaaatatatttattgagacaatt
>NC_053043.1|-|51491338-51491722|46-66
tgccaccccctcctcctgtccctctcgcaaaaaaggtatatatcaGCTTAGTTTAATTTATATACAccgatagtcagtataaatatattacttattattaaatacatacaatacaactctgtattttatatatgtgtgtataatctttggtctaatgcaatcaatgtagaccatatcattgaagtgctatgtagtagtaattaattaatccaaaactacctgtgttacagataggagctgagtttatagggacattgattctgatgtttgctggggcagccactgctattgtgaaccaaaagacacaaggctcggagactctgattgggtgcgccacgtctactggtcttgcggttatgatcatcatcctctccaccggccacat
>NC_053043.1|-|51685780-51686012|41-62
attttcaaaatttcggcagttaactgccgaagaaaacctaGGTAGTTAACTGCCGAGGAAAActgaacataaccagaacgcagaacagacttccccattttccaaaacttcacaaaattctcaatttctctccaatcttcaccaaatcttctttcacgaattgcaagcaaatcaacggcacacttatattatatagtagtgttcaggtttgactagacaactaaaactttgtc
>NC_053043.1|+|51686866-51686999|88-109
cgccagaagattgacattagttagggtaaggtgcattccaattacaacaattgtcttcctttgaatggagtaattcaaacctgtcaaACAACAGGACTCGAGCATTTCGcgagcacctcatgtttctcctttga
>NC_053043.1|-|51687104-51687265|101-122
ttgccccatccagggtaagacaatttttgcagttggaatgtgcattccaaccacaacaattgtgttacctttgaatgggataaattcaaacctgcaaaacAACAGGACTCAAGCATTTTGCCgagcacttcatattttccctttgaaaagaataaatttttg
>NC_053043.1|+|51687230-51687347|31-51
ccaactgcaaaaattgtcttaccctggatgGGGCAATTCAAACTTGTTAATcggcaggactccagtattcgatgagcatcttgaacaatggtattcaagtgtcaaggaatgcacctca
>NC_053043.1|-|51727984-51728138|103-125
aacatgttatttattgttgattgaagaaaaagatgtataataaataggggcatgtatgtaaagaaataattaatgtagttggaaataacaaaagggtcttatAATTAGGGACGGAGGGAGTAACAaattttgttttaagaatatcatattttttg
>NC_053043.1|+|51729113-51729271|41-61
ctgccgagaaattcaaaaaccggctacagttaactgccgaGGAAAACCTCGGTAGTTAACTtccgagaattatgtttcatcagatgaaacagccacctgctccccctacatactatttcatcatcaactttcataccacttccatccaaaccccaaatc
>NC_053043.1|-|51818543-51818998|395-416
gccaggattagcgattacagggaccaatttttaaacgatccctaattgcaaggatcaaatacatatttaagccttttaaaaatggcactcctattcatcgaatagaattgaatgttgctgctactgcctgctgatgacgacttggtttattgcagccattgctattgctatgtgaagcctgtggaacaaagaaggaaaaagatgttttaaagtttaaagtttggtcttgcaaattttgtactctagaaaacaatatcaagcttgatagatgcttagcttgtggagaatggagattttcacatggtccactcgtctccccttatgctgggacctaattggatgcaagacaacaacccttatccatattatacaagagtctattatgtttatatctTCAAAACTTCTACGGTACACTCacaactttgagtgtaccggtactcttatttcacaaaatat
>NC_053043.1|-|51903247-51903394|95-118
cttttttaaagggtaaaattgtaaaaacaatagtaattacaaacatatttaatacaaatatccactatcttaattcccgttattttttcaaaagGGCTTTATAATTAGGGACGGAGGTagtatatcgtttgtgtcatttaaaaatgag
>NC_053043.1|-|51940085-51940232|91-110
gtgcaacttggcgtgcctatgtgtccgggtttatgagcttgatggtgagttgcacaccactctggattgaagaacttgatgtggatatgtTGAAGAGAGTGAGCAAGGGAttaagacagatgaatgaagacggcctggctctgcagtt
>NC_053043.1|+|5265034-5265156|31-52
cacttcgatcatattcacagcggcatgattTGGTAGAGGATTGTCGAGGACGtgtgggacattattctcaaaagtcagcttcccttgatcgatgagcttcttcacgatatacttcaaagcata
>NC_053043.1|+|527137-527509|310-333
ttaaaaaaacatgaaaatattaattttattaataactttgttttataaaatactccctccgtcccaaattgtatgtcgccttaggaaaaaaaatttgtcccaaattatatgtcgctttacaataccaatgtaacattaatgttacttttcctattataaccttagctatttattactctcttctttcaattctttcatttatctttcccatattatttattaaggacaattttgtaaaacaactcataatatctcttttccatacaatattaattgcatttcttaatatgtgtgaaatacctaaaacgtCATACAATTTGGGACGGAGGGAGTattttttaatataaataaataaattcataaaccctatgaa
>NC_053043.1|-|527154-527300|95-118
taaggttataataggaaaagtaacattaatgttacattggtattgtaaagcgacatataatttgggacaaattttttttcctaaggcgacatacAATTTGGGACGGAGGGAGTATTTTataaaacaaagttattaataaaattaata
>NC_053043.1|+|5275830-5275957|74-95
gagttgcgacgttgcggacatcaagcctaggagcttcctcacacacttcgatcatattcacagcggcatgattTGGTAGAGGATTGTCGAGGACGtgtgggacattattctcaaaagtcagcttccct
>NC_053043.1|-|5394531-5394658|25-45
gcggtagttaactgccgaggaaaaCCTCGGTAGTTAACTGCCGAGgaaatttgattatgcagacagcaggttctgcataattctaagtatttccaagccattttttcggccagtttttacctgtaatt
>NC_053043.1|-|5420398-5420522|29-52
cactaggttttgagtaggggtggcaaagTGGATGGATTGGATGGATATGGATttggatcctaatggatggatcaaaaaaggtccattagtccattacaatccactattattttttcttaaaaaaa
>NC_053043.1|+|5463571-5463695|25-45
gcaacaattgtcttactctggatgGGGCAATTCAAACTTGTTAATaggcaggactccaacattcgataaacgtcttgaacgttgatattcaagtgtcaaggaatgcacctcattcttttgacact
>NC_053043.1|+|5464500-5464616|63-85
aatatctctttcccacgcaatattaattacatttattaatatgtgtgaaatggccaaaacgtCATACAATTTGGGACGGAAACAAatcggcgatcaaaacctacatcatttcgtaac
>NC_053043.1|-|5527520-5527878|41-61
caacacataaagtgatgtaatatttaaaaagggttaaatgCTCTTTTGGTCCCTTAACTATttaattggtatcactttggtcccttaactaaaaaaaagattgtttgaggattttaagttttttttagtctcgttttggtcccttctgttaggtttccgttagaatccaagttaaaatcctcaaacaatcttttctttagttaagggacgaaagcgataccaagttaagggacgagcatttaagtctatttaaaaatggtgaagacggtggaagagaagcaagattgcaagaggacaaatgcaactctaatagagatgacatcttattcacagctcgaaacaactcatggggcgagttg
>NC_053043.1|-|5527749-5528046|241-261
gaaaattatttgatagctgtagaacctgaagcttgcagagcttccatcttccaagaatagaaggaatgatacctattagagatgaatcggaaagacgaagttttgtaagggtactcatgttgaacatccaagaaggtaatgaggaattaaaaggatttccagagagatcaacacataaagtgatgtaatatttaaaaagggttaaatgctcttttggtcccttaactatttaattggtatCACTTTGGTCCCTTAACTAAAaaaaagattgtttgaggattttaagttttttttagtc
>NC_053043.1|+|5554009-5554137|27-47
ggactgctcttcatattgctgcttgtCAAGGGTTGAGTCATGTTGTTcagttgttgcttgagaaaggggctgatgttgatcctaaagatcgatggggaagcacggtaatttgttgttattctccttaag
>NC_053043.1|-|5708157-5708463|107-129
atgtataataaataggggcatgtatgtaatgaaataattaatgtagttggaaataacaaaggggtcttataaaaagggacaaaaaaaattctcaaaaaggtcttatAATTAGGGACGGAGGGAGTATTAttttgtcaaaaaataaatatttaagataatcgttcgaaaatatttgtccttaaattttaatttaatttttgatagaagattagttgtgtactctacataatggaaggatgaaatatttgttcgaatttaaaacaatgtgattatgaacacggtggtggaggctcaacgctttcatggg
>NC_053043.1|+|5717663-5717992|41-62
ataataaattgagaagaaaattatagtttttaggtttaaaTGTGTCATTGGTCCCTGCACTTttatcagattttgacattggtccctacactattttttatttagcattggtccttgcactttgtaaaaatattggcagtccctctgttaactttctgttaaaaaaaaaaaaaaacacaaaaccaacggagtgccacgtggtcctatcatttcacgtcacgtggcaccaatatctgtttacaaagtgcagggaccaataccaatatttttacaaagtgcagggaccaataccaatagttttgtgtttttttttaacagaaagttaacgga
>NC_053043.1|+|5739142-5739310|110-130
ctttgtgtatgatgtgagggatgcaattatgatgcagaaaacaaagtcctttagcagcacctcttgcaatcgtcttcctttcttcccatgttaaaattcgtcgatcacaTGTCTTTATTCTTCTGTGGAGcatctcttctaggcttccatattccatgtattcataaac
>NC_053043.1|-|5792110-5792260|98-121
tattaaggacaattttgtaaaacaactcataatatctctttcccacacaatattaattacatttcttaatacgtgtgaaatgtccaaaacgtcatacAATTTGGGACGGAGGGAGTAGCAAccaagtaacctataccagtgcatatttcta
>NC_053043.1|+|6206004-6206207|155-174
tagtcatcttgtttccaaaaagctggagatggcgtaatccaggcatggtttgcgcaatagcaaatgcatcatcatcatcttcaacgcgtggatatttgtatgcttgaatgttaaatttaaaggttttcaatcgagggcaacttcggccaatggcTTCAAAAGAATGATGAGTTAggttgctgagtgatatatcaagttcctcta
>NC_053043.1|-|6405757-6405903|31-54
tatatggaacatcaataacatatatatgggTTTGCTAGAACACACCCACTAATTtttatgtgggagtgttttagcaaagctacaccttagggtgtatttaactactttttagttattcatttgctaaaatactccttttaaaaaata
>NC_053043.1|-|6504364-6504570|145-168
tgtgtttttgatttccgatcttagtgcggtgttgatttgattcaggttgaaagattaactttgagcaagcgcagatctgatcaatgacttttgcgtcgtcaatgttgcagatctgaagacatgagtattccggagacttaaataTAGTCATATTTGTATGCATATGTActttgccgttttatgcgattaatatagatttttgatttt
>NC_053043.1|+|6653004-6653207|151-174
taactgtttattactctttctttttttcaattctttcatttatctttcccatattatttattaaggataattttgtaaaacaactcataatatctcttgcccacacaatattaattacattttttaatatgtgtgaaatgctcaaaacgtCATACAATTTGGGACGGAGGGAGTattattgagacggtggattatctatatgtt
>NC_053043.1|+|6690426-6690655|24-45
accgtcttcttctcctttcaggtACTCTTCATCTTCCTCTTCTTCagtcacttttgacgcatggcgaccactaaaacagacaacattaaatgccagataagttttgtttatacaggataaagttaatgccggatcagtcacaaccaaggtagttaaaatcaagattttactcaaactgagtacggggtagtaaaatcctaacacaaaccataagattctacataattcat
>NC_053043.1|-|6710724-6710873|100-120
acaggttcaggaaatgaacctactgcctctgtcttgacttcaggacgcttcggcagtttactgccgaggaaatcctcgatagttaactgccaaggaaaaCCTCGGTAGTTAACTGCAGCCggtttccacaaacttcggcagttaactacc
>NC_053043.1|-|6786907-6787169|27-50
tggaaaagtaacattaatgttgcatgGGTATTGTAAAGCGACATATAATTtgggacaaattttttctactaaagcgacatacaatttggaacggaggaagtattattaaccaaatacgtcaattattcaataaatttaaaaaattaatcaatgtatttaatctatattattaaccaaatacgtcaattattcaataaatttaaagaatgatgtttacttatatttgaatcacatagcattttaataaattaaacactacatta
>NC_053043.1|+|6787211-6787382|119-142
ctttcatttatatttcccatattatttattaaggacaattttgtaaaacaactcataatatctattttccacacaatattaattgcatttcttaatatgtgtgaaatgcccaaaacgtCATACAATTTGGGACGGAGGGAGTatagattaaatacattgattatccaatgaa
>NC_053043.1|+|6795176-6795437|37-60
acaatatcacaatgcttgtgtttctctctctttcacAAACATTGTGACATTGTGATTGGCcaatatcactaatgtcaaccaactctatgtcacccaagtgctaccccttctaaaccaacctttcacaactatagtaatgaagttcatgcaataagctgcttttcgttattttatcactttgtcattttgtctttattttatttttacatgcattacttggtccaatagcaaaaaacccaaaaataattgtgcttaacgctct
>NC_053043.1|-|69122-69427|41-61
ttgtcaaggtttaaaggtgtttatgttattgatgaagattGAAGTTGTGATTATGTGATACttgtttatcaaagatgcaaagttgattaagacggattatgatgttagttatgatttttgaattataatgattgatattattgtattatgaaatctcaccccttctgcttgaaaatgttgctcttcgtatgagtaacttgcaggtgatcgtgcttagtgtgcagttgctgtttgtgagtggccttacctcactgtgtcgtctaggtcactctgatacgtaacgggatggggtgtttgatatgcatg
>NC_053043.1|-|6999294-6999537|184-205
aaaaatctaaaactaatgttattatggagatacctgctagagctagttgtctccaatttatgatacttcctattaagaatgacattgatgatccaatgacaatcataagctgcaaaaaataatcataatcaattataaaatccaattcaatgatactaaatcagacaaagaagaaaaaacaaaAGTTGATAATATTTTCTCACCTgattagttgttgcaagtccccctctaagattttttggtg
>NC_053043.1|-|7088807-7088931|73-95
ccatggatattcccgtcgctttaattttatcatatatttttgtaggcattatgccgttatatgctattaactTGGATGCTGTGAGTTTGTTCGCAgattcattcgttacgtttttagctgtgttg
>NC_053043.1|-|7145992-7146138|84-107
aatattagttttgaggaagtgcaaatccaatcaatgacaatgactttggcgtcgtcaacgttgcagatccggagacatgaataTAGTCATATTTGTAGGCATATATActttgccgttttatgctattaacatggatgttgtgagttt
>NC_053043.1|+|7221321-7221585|22-42
cattggtgaaaccaaactttcAACATAAACCTCTGCATCAAAccaacccttcccaccttcaatcctaggatacctaaatgaatgatctcttggatcatacaaaatcaagtcaaactcaaacatcaacaagacttcaccattctctgaaatacaataaggccccgagtatgagaaatcttcaggatttggcaaataagggattgtcaacaatttaatccaagactctctcacaccataatccttcatcaaccatacaacaaaatca
>NC_053043.1|+|7245129-7245288|109-129
acagagcttacaatgtggtgtactggttaaagcctgatgaagaagcttccaccaagattgcggtaggtgttaaccctgaaaggaatcaagatgatatgatcgtgttagAGAATCTTGATGATGAAGTTTttctgaatgttgaggtacagaggtttaattc
>NC_053043.1|+|7245207-7245324|31-50
aaaggaatcaagatgatatgatcgtgttagAGAATCTTGATGATGAAGTTtttctgaatgttgaggtacagaggtttaattctttgcttgatcctggtacttctagtggtaaagttgt
>NC_053043.1|-|7564708-7564864|101-124
atttattgaggataattttgtaaaacaactcataatatctctttcccacacaatattaattacaattcttaatatgtgtgaaatgttcaaaacgtcatacAATTTGGGACGGAGGGAGTACGTAttttctaactttaattacattatctcgctactt
>NC_053043.1|+|7564965-7565236|41-64
agcgacatataatttgggacacatattttttctaaaatgaCATACAATTTGGGACGGAGGGAGTagtaattaaagagggaaaactgaaaattgaagagtcatgagatttatttgaatcgtgtcgacgacatattaattgcaacttgtctgtgatgtatcggaatagtttgttttactccctccgtccctaattataagacccttttgagaattttttttgtccctttttataagactcatttgttatttccaactacattaattatttcttt
>NC_053043.1|-|7565102-7565292|136-158
atgttatttattgttgattgaagaaaaatatgtataataaataggggcatgtatgtaaagaaataattaatgtagttggaaataacaaatgagtcttataaaaagggacaaaaaaaattctcaaaagggtcttatAATTAGGGACGGAGGGAGTAAAAcaaactattccgatacatcacagacaagttgca
>NC_053043.1|-|7709061-7709186|72-94
tccggagacatggctattccggagatttaaatatagtcatatgtgtaggcatttgtaccttgccgttttatGCTATTAACATGGATGTTGTGAGcctgttcacagattcattctttttgtttttag
>NC_053043.1|-|7709068-7709183|31-54
ggagacatggctattccggagatttaaataTAGTCATATGTGTAGGCATTTGTAccttgccgttttatgctattaacatggatgttgtgagcctgttcacagattcattctttttg
>NC_053043.1|+|7830989-7831286|241-261
aatgtgaagagactatacatgtataagaccatttacaatggcttgttgaatgccattttcaatatgttgaaatcattggagaagggtattgaaaatgagggaagaggagagaggcgatgaaaggtttaagtatgttgaaagtctgaccgtaggggacacgtggcgcgacgccatttgctaagctgggcgcgtgtgggataagcgccgacaaggcgcgtcgctggcagggggacatggagaGAGAAAAAATTGTGGATAAAGctgtgaccacgtggcttgttacgattgactgcttgaa
>NC_053043.1|-|7968572-7968746|109-130
tcccttttggggttctattgagagtggcaaagtccacataatgaagtccaaatcttatattgtaggtttaaatgtgtcattggttcctgcactttttttttgtttgacATTGGTCCCTGCACTTTTTTTTtgtttggcattggtccctgtactttgtaaaaatattgctattggt
>NC_053043.1|+|7975202-7975471|41-62
tagtttaaatgtgtgtttggtccatgcactttcaccaaatTTTGGTATTGGTCCCTACGCTTttttttgtttgacattgatccttgtagtttgtaaaacttttggttttagtccttctgttaagtttcagttaaaaaaaaaaatcaaaactaatggtgtgccacgtggaccaatcattacacgccgcgtggcacacaaaaataaaaaaaaattataattagtttttttattattattatttgggttaatagtgttttatccccctgtaat
>NC_053043.1|-|8027195-8027482|36-57
taacgattaataacgcgattagcgggttttataatGAGAAGAAGTTTGATGAAGTTGggaaattgttgaatttgatggaggaaaggtataagttgtatccgagtcttagtacttataatgttaggattcagagtttgtgtaagttgaagagatcgaatgaggcgaaggcattgtttcaagggatgattacgagcgggaggaagccgaattcggttagttattatcatttgatgaatgggttttgtagggaagggaatctcgaagaggcgaaggggttgtttgctgata
>NC_053043.1|+|8067789-8068000|151-173
cttaattgtttctcactctatattttttcaatttttttatttatctttcccatatcatttattaatgacaattttataaaaaaactcataatatctttttttcatataaaattaattacatttttaatacttgagaaatgaccaaaacgaCTTATAATTTGGGACGGATGGAGtatcatttttgcttatatttcattatagagggaatacta
>NC_053043.1|+|8097041-8097237|138-161
ttggtttatgttatttattgctgattgaagaaaaagatgtataataaataggggcatgtatgtaaaaaaataattaatgtagttggaaatagcaaagtgatcttataaaaaaaaacaaaaataattcttaaaagggtCTTATAATTAGGAACGGAGGGATGaacttttaagggaaaataaaactcaataggtttaaa
>NC_053043.1|+|8097285-8097440|97-118
acacttttttttttgtttggaattggtcctgcactttgtaaaaatattggtattagtccctctgtgaactttctgttaagaaaaaaacacaaaactATTGGTATTGGTCCCTGCGCTTtgtaaaaatattgatattggtgccacgtggcactccgt
>NC_053043.1|-|8097459-8097577|32-53
attggtccttgcattttcatcagattttgacATTGGTCCCTGCACTTTTTTTTgtttggcattggtccctgtactttgtaaaaatattggtattggtccctctgttaactttctgttaa
>NC_053043.1|-|8220449-8220691|197-218
acaatttcctcctcgccatgttcagaatctactgcactacagatttgctcattatccgttatcttttccaaatctatatccatagatggcccactatctacaacattacgatccaatccatcaccttcagaactcaaacttgatgaagcatctgaaagtgtttcctttagaaacaaaggattaaagtctgcatcttCTTCTTCCTCTTCCTCTTCCTCctcttcttctttatcttccacaggt
>NC_053043.1|-|8220452-8220639|139-160
tatccgttatcttttccaaatctatatccatagatggcccactatctacaacattacgatccaatccatcaccttcagaactcaaacttgatgaagcatctgaaagtgtttcctttagaaacaaaggattaaagtctgCATCTTCTTCTTCCTCTTCCTCttcctcctcttcttctttatcttccaca
>NC_053043.1|+|8586434-8586588|101-122
tactttctccgcggaaaccaattacgccaatgtaaactatgacctcccgtagcacataatttatcttttttattccgtacgggtcgttggtgttgctcttCCTCTTCCTCTTCCTCGTGCTCttcctgttccacattctcgtcaagaatttcaac
>NC_053043.1|-|8599084-8599217|26-47
tgatcgtatggtggactcctgctgcTTAGCAAGTTTGAATTTACCCCattcaggggcaagacaattgttgtagttggaagatgcatataatgtaatgtaattgttgacatacatgtcgtttatgtaatgtaacg
>NC_053043.1|-|864457-864605|98-119
ggacaatgccgtgccgcaagagattggtcttcgtgggcatcctaccgcgacgtgtcatttatttttatttggaggtttaactattcgttaaaaaaagTAAATATGTTTTTAGTCCTACAaaatttcaaggttttaagtttagtccttaa
>NC_053043.1|+|8719414-8719649|40-60
aagtaacgattggctcccaactcaatcatgtcccttgttTGAGAATGTTAGATATTAGAAttggttcaccgttcctccaatagttgtggaatttaaatagcttttttcctataaggtcacttgacattggacggtatatgtcattgtaattcttgcaactcgagattctttcttttcaacattcttttgtttttcaatattgcaaaaatgattcttcatacgacgagattttgtta
>NC_053043.1|-|8730730-8731035|41-61
tagttgaaccgctatttttaccaaacacttcagttagcttATCAGCTATAAGCTATCAGCTagcttatcagctatccgctatttttaccaaacagagccgatgttaaagtaaacatgatcctaaaataaattgggatagcttgaagcagaaattgtattacaacctcaagtctctatgtggaaagactttactactccaagaattaattttcctccaacttagatctttgattaagctaaaagtggacttcttacttcttcatataatcgaatgaaaacccaaatacttacatgttccaagcaccg
>NC_053043.1|+|8750072-8750321|189-211
tcactattgtttttacaattttatcctttaagaaagaaggttagtttatattttcaacatgttatttattgttgattgaagaaaaagatgtataataaataggggcatgtatgtaaagaattaattaatgtagttggaaataacaaaagggtcttataaaaagggacaaaaaaaattctcaaaagggtCTTATAATTAGGGACGGAGGGAGtaacttttatcaaaaaagaaataagcaaaaccgggtaac
>NC_053043.1|+|8839014-8839464|406-428
tgaactaaggttggaaatgaaagagtacattcaacaatcgttcatttaaaaaaaaaaaaaaaagttcattcaatctctgtgtgtaaagcaacaatctaaataaagttcatttaatatggtcttcatatttttctctttatttcaatttaaataagtgattttcacatggatctaggttttttctttgtgatttcatcatctgagtgtggtggtttgttgttcgtcgtcttgtgcgacgttgtttgatttcccgtcttcgtgtggtgttcatttgattcatattgaaagatcgattattcaatcaaagattttggcgtcaacgttgcagattcggaggtcatggatattccggtcactttaattttatcatatatttttgtaggcattttgccgttatatgctattAACTTGGATGTTGTGAGCTTGTTcgcagattcatcctttacgtttt
>NC_053043.1|+|8895104-8895347|40-63
accatttctcaattcaaaatgcggtttttgttaggggtgGCAAAATGGATGGATTGGATGGATatggatttggatcttaatgaatggatcaaaaaaggtccattagtccattacaatccactatttgttttttgttaaaaaaaaccatccaatccatccattattagattttattggatggataatccatccgatccataaatcaaagtgtattattttgtttgaagggtgtattatttattat
>NC_053043.1|+|8918714-8919019|246-266
attgatagaatacatcaaatataatcacatattctatatcttaaaagcgtaaatgatgaatctgttaacaaactcacaatacccaagatgagagcgtataatggtaaaatacatataaataatatgataaaatcaaagtaattgaaaaacatatgcaccagaatttgaaatgttgatgttcaaatcattgattgaatatgtaaggtttaaatgcgtttttggtcccttaagtatttatttggtatCGCTTTGGTCCCTTAACTAAAaaaaagattatttgagtattttatatttatctccgttacc
>NC_053043.1|+|8932740-8932978|177-200
ttgtataaatgtcgattaaatgtatctaaaggttctttaagtttttcatttttcccaaaatcgtcctttaagtttcaaaagtcccaaacaagtcctataagtttcaaaagtcccaaacaagtccttttagtttttgaatcgtttcaaacaagtccttttagaggatgattgtgatgATTTAAATGATAGCAACAAAGAGCattatccaccatttaccatgcctaaaaagatgactagtt
>NC_053043.1|-|9004699-9004869|119-141
caattatcaattaaagatttggatgtcaacgttgcagatccagatgtcattgatattccggtcactttaattttatcatatatttttgtagacattatgccgttatatgctattaactTGGATGCTGTGAGTTTGTTCGCAtattcatcctttacattcttagcggtgttg
>NC_053043.1|-|9023423-9023564|95-117
taggggtatgtatgtaaagaaataattaatgtagttggaaataacaaaagggttttataaaaagggacaaaaaaaattctcaaaaagatcttatAATTAGGGACGGAGGGAGTATAAaattaattttaaaacccattttatg
>NC_053043.1|+|9144438-9144629|38-61
attacatttcttaatacgtgtgaaatggccaaaacgtCATACAATTTGGGACGGAGGGAGTaccaaccatatactgtacactgtatgtctgtcatatgttaggtactggttatacggctccgtttatggtgggcaaccttaataggtcacctaacataggagacttagtgttttttttgttttgttttcaaa
>NC_053043.1|-|9202682-9202822|94-116
cgtcaacgttgcagatccggaagcatgggtatttcggtgacttaagtcttatcatattatttgtaggcattttgccgttgtatgctattaactTGGATGCTGTGAGTTTGTTCACAgattcaaccctttacgtttttagtg
>NC_053043.1|-|9206539-9206687|31-51
acatagagttgggtgacattggtgatattgGCCAATCACAATGCCACAATGcttgtatttctctttcttttataagcattatggcattctgatgaaccaatgtcacccaactctatgtcacccaagtattacccgttataaatagtgac
>NC_053043.1|-|92742-92926|52-74
taattttatcatatattttcgtaggcattatgccgttatatgctattaactTGGATGCTGTGAGTTTGTTCGCAgattcatcctttacgtttttagcggtgttgaatgatgtaatatctcgatttgaatgaatgaataccattttatttttgtcaaaaaaaaagtcatttaagttagatatttat
>NC_053043.1|-|9297195-9297321|77-97
atttatcagctagttgaaccgctatttttaccaaacacttcagttagcttatcagctataagctatcagctaacttATCAGCTATAAGCTATCAGCTatccgctatttttaccaaacagagcctata
>NC_053043.1|-|9297226-9297445|175-195
tatattaaattaataaatttaaagtatttttttttaaagaaaaattagtttatcaaattacaaatacttaaattaatgatataatttttattatgaattaagaataccctttatgtcattttatatttatcagctagttgaaccgctatttttaccaaacacttcagttagcttATCAGCTATAAGCTATCAGCTaacttatcagctataagctatcagc
>NC_053043.1|+|9309633-9310034|339-362
gagtcatgagttcatgtttttcaatggttgaacaaaattatattatgcggttgagaaaatggatatgcacaatatagaaatatggattaattacaagccttttgattaaaaaaaattgatggttgagatttggtgtcaacgaattcgttgacacctggtgtcaacggatcctgactcatatatatgtcaaatgcatataaatgtcctttaagtttttcatttttcccaaagtcgtcctttaagtttcaaaagtctcaagcaagtcctttaagtttcaaaagtcccaaacaagtccttttagtttttgaatcgtttcaaacaagtccttttagaggatgATGGTGATGATAGCAACAAAGAGCattatccaccatttgtcatgcataaaaagatagctaattt
>NC_053043.1|+|9309794-9310032|177-200
caacggatcctgactcatatatatgtcaaatgcatataaatgtcctttaagtttttcatttttcccaaagtcgtcctttaagtttcaaaagtctcaagcaagtcctttaagtttcaaaagtcccaaacaagtccttttagtttttgaatcgtttcaaacaagtccttttagaggatGATGGTGATGATAGCAACAAAGAGcattatccaccatttgtcatgcataaaaagatagctaat
>NC_053043.1|-|9687820-9687980|40-61
aaatcaccacattctcttcctctcttcaccctttttcccATTCTTCCTCTTCCTCTTCCTCccccttcttatatctctttgcagtaaaattactattcaagataccatggtcctatcacaaaagcttctaaaatatagataccaaattaccatagcaatat
>NC_053043.1|+|974636-974789|97-116
ttccaaatttgaaagtgatttcaccggaaaatagcattcacagtcggtaatatctgctctgttcaactttcttagcattgagctgttttcaaagtcATCAAAAGAATGATGAGTGTaacatatgaagaagtttatgttagatagttgaaggtct
>NC_053043.1|+|9749281-9749580|41-61
ctaaagttactaatcagatgtaattaggaccatttttcaaATGATTAATATTTGCAATGACaaaatggaaggattagtaacttcagggacgaaaattcaaatgacctatatttgcatggacgaaagacctatttaagcctattttattttattttatttgacatgtttatcattttttttactttgttttttttttgttgtttttaaaagcgaaattgtaactgctgaaatgggagatatatttcggattatataatccaaacacatccaaactgtgtttggattttataatccattatc
>NC_053043.1|-|9770473-9770614|26-48
tttgtcgttatatgttattaacaaaGATGTTGTGAGTTTGTTCGTAGAttcatcctttttgtttttagcgaatttgcattgtatcggtgtactctatcaatttgaataaatgaatatcaactatttcagtaaaaagaaaaaa
>NC_053043.1|+|979322-979572|36-57
caaaaaatattttagacatttttttatggtttaaaTGTGTAATTGGTCCCTGCACTTtcatcagattttggcattgatccctgcacttttttttgtttggcattggtccctgcactttgtaaaaatattggtattggtccctctgttaactttctattaaaaaaaaaaacacaaaaccaacggagtgccacgtggcccaatcatttcacgccacgtggcaccaatatcaatatttttacgaagtgcaggga
>NC_053043.1|+|979486-979659|40-60
aaaaacacaaaaccaacggagtgccacgtggcccaatcaTTTCACGCCACGTGGCACCAAtatcaatatttttacgaagtgcagggactaataccaatatttttacaaagttcagggaccaataccaatagttttgtgtttttttttaacagaaagttaatagagggaccaata
>NC_053043.1|-|979646-979773|85-106
aataaaaaaaggtttaaatatgcatttagtccttgcactttcatcagattttggcattggtccctacacttttttttgtttgaaATTGGTCCCTGCACTTTGTAAAaatattggtattggtccctcta
>NC_053043.1|+|9832647-9832791|84-105
gaatataagtttaaccaaacaatcaaatacaattgaataacatgtcatgaatgccaaattagtcataattttataggtttaaaTGTGTCATTGGTCCCTGCACTTtcatcagattttggcattggtccctgcactttttttttgt
>NC_053043.1|+|9898798-9899085|237-258
gaggtcacacctcgtagaaaatccggtcacaagttggccaaaaaacataaaacttacataaatgttgtgctaattctctatgtcggtatgaaaattgaacgcacagcaatgatttgaaacttgtgtcatgtattgactttccagttctacgctctacacttcatcaacaagtttgttggaagggatctcctcaacacattgctttttacttgtcagtaaatcatctttttgttcagACTCTTCCTCTTCATCTTCATCtatgtcctcatctacagtattatctgcatt
>NC_053043.1|+|9955700-9955968|209-229
ttttagtgaataaaatttaatttaatttataatacataggatatattaaattaataaatttaaagtatttttttaaaataaaaattagtttacaaaattacaaatacttgaattaatgatataatttttattatgaattaagaataccctttatgtcattttacatttatcagctagttgaaccgctatttttaccaaacacttcagtTAGCTTATCAGCTATAAGCTAtcagctaacttatcagctatccgctatttttaccaaacag
>NC_053044.1|+|10039531-10039801|209-231
tgtattaaagttgtttgtaatcactattgtttttacaattttatcctttaagagagaaggttagtttatgttttcaacatgttatttattgttgattgaagaaaaagatgtataataaataggggcatgtatgtaaagaaataattaatgtagttggaaataacaaaggggtcttataaaaagggacaaaaaaaattctcaaaagggtCTTATAATTAGGGACGGAGGGAGtacttcaaaagatactgaagtactcattactaccctactt
>NC_053044.1|+|10129115-10129383|209-229
gactattttcaaaaacaaaatattttgcagggatctttttcaaaatcaaaagattttgcagggaccatttttctaataaatgggttcagtcatcatgtgccacgtatgcaaatcatctcaaaagtggagacagggaccaaaaccaaaatgaggcgtatttgcagggaccaaaaacaacaaattttttttacagggactaaaaccaaaaCGAAGCATATTTGCAGGGAACaaaaccatattttagccttaagagaaattggcccaaaata
>NC_053044.1|+|10312305-10312435|82-105
tatgtaaagaaataattaatgtagttggaaataacaaaggagtcttataaaaagggacaaatttttttttttcaaaagggtCTTATAATTAGGGACGGAGAGAGTaacatttctttatgactaaaatagag
>NC_053044.1|+|10371316-10371469|34-54
cacacacatttccaatacataaattagatcttcTATCAAATGAAGATTGTTGGTctttactctcaaagcatgcattgggaagtgatgagtttcaccatagttcaaacacagcccttgaagaaataggcaggaagattgcaagaaagtgtggagg
>NC_053044.1|+|10382187-10382347|41-61
gaggtggcacacacatttccaatacataaattagatcttcTATCAAATGAAGATTGTTGGTctttactctcaaagcatgcattgggaagtgatgagtttcaccatagttcaaacacagcccttgaagaaataggcaggaagattgcaagaaagtgtggagg
>NC_053044.1|+|10395287-10395537|206-226
ctatttccaaaaataaaaaattttgcagggaccttttttaaaaacaaaatattttgcatggaccaaaaactacaaaattggttcaattataatgtgtcacgtatgcaaatcatcacaaaaagtggtgtcagggactattttcaaaaacaaaaaattttgcaaggaccaaaaactatttttttttttacagggactaaaaccaaaaCGAGGCATATTTGCAGAGACTaaaaccatattttagccccttttgt
>NC_053044.1|-|10419896-10420096|124-143
tagactgttgttggatgttcataaggttatggattttgaaaactattccgctgctatgttttcatatataataagttgatttgattaaatagttttattttctatttaagaattttgaactgaCGTGTAGCATGCCCGTATGTggaattactctgatgtatatttgctatttaattgcttttgggtaacggggtgttagaa
>NC_053044.1|-|10457189-10457334|29-52
aaacatggttattccgaagatttaaataTAGTCATATGTGTAGGCATTTGTActttgccgttttatgctattaacatggatgtttgatgtagtatttttgcatcaaacaattgtaagtatttatatcgtctcctcagggactagtg
>NC_053044.1|-|10483954-10484072|32-53
gcattgatccctgcacttttttttgtttgacATTGGTCCCTGCACTTTGTAAAaatattggtattggtccctctgttaatttttctgttaaaaaaaaataatacaaaaccaacggagtg
>NC_053044.1|-|10484016-10484134|34-55
cccccacccttaattaaaaggtttaaatgtgtcATTGGTCCCTGCACTTTCATCAgattttggcattgatccctgcacttttttttgtttgacattggtccctgcactttgtaaaaata
>NC_053044.1|+|10574609-10574812|145-165
tgtggaatgacaattgtaatgattgggatgagctagtaagtcccttcattaatggaaaacctggaagcatggtgattataacaacgcgccaacaaaaagttacaaagatggcacacatgtttgctgtacataatttagaacctcTATCAAATGAAGATTGTTGGTctttactctcaaactatgcattgggaagtgatgagtttc
>NC_053044.1|+|10585389-10585662|214-234
attttcttctaaaccctctgcgaaagtaaacgcattctctcaacctctcaaaacaccttagaaccctaaatctactttaaatcaatggcatcttcaagttctgcatctagttcatcatcaaacgaacaacaaggagaagctcctgcctatgagataaagggaagaaccatgtccttggaggaatgggaattaaacattcaatcagaaagtccgGTGGATTTTGATTCTTTGGCCgctcacgactgtgatgttggcaagtactacgagaaacaag
>NC_053044.1|+|10629198-10629351|101-121
ttcattgatggaaaacctggaagcatggtgattataacaacacgccaacgaaaagttgctgaggtggcatgcacatttcctatacatgaactaaaacttcTATCAAATGAAGATTGTTGGTctttactctcaaagcatgcattgggcagtgatg
>NC_053044.1|-|10641749-10641896|100-123
aaaatatgtataataaataggggcatgtatgtaaagaaataattaatgtagttggaaataacaaagggtcttataaaaagggacaatttttttttcaaaAGGATCTTATAATTAGGGACGGAGagagtatatttttttttcttcagat
>NC_053044.1|-|10649911-10650051|21-42
ggtcgaacattggagtcctgCTGCTTGGCAAGTTTGAATTTAtcctattgaaaggtaacaaaattgttgtagttggaaggtacaaacgtccaactgcaacaattgtcttcctttgaattgggtaattcaaacttgttaaac
>NC_053044.1|+|10678960-10679228|41-61
gaggtggcacgcacatttcctatacatatattagaaccttTATCAAATGAAGATTGTTGGTatttactttcaaagcatgcattgagagttggtgagtttcaccatagtacaaactcaacccttgaagaaataggcaggaagattgcaagaaagtgtggaggattgccaatagctgctaaaacaataggaggacttctaggttcaaaggtagatataatagagtggacaacaattttgaatagtaatgtatggaacttaccaaatgataa
>NC_053044.1|+|10696487-10696657|40-59
gtccgcatccacatatccctccaaagcatccctacctggTTGTGACCTTGTATACTTTAgaccacctctcaaagatccattcaaatatctcagaacccacttcaaagcttgccagtgtacttgacccggatttgccataaaccgacttatcacactgattgcgtaggataa
>NC_053044.1|+|10728622-10728754|30-50
cacatttcctatacatgaactaaaagtacTATCAGATGAAGATTGTTGGTctttactatcaaagcatgcattgggaagtgatgagattcagcataatacaaatacagcccttgaagaaacaggcaggaagatt
>NC_053044.1|+|10785937-10786083|28-48
catttcctatacatgaactaaaacttcTATCAAATGAAGATTGTTGGTcgttactctcaaagcatgcattgagagttggtgagtttcaccgtactagaaactcaacctttgaagaaataggcaggaagattgcaagaaagtgtggag
>NC_053044.1|+|10803039-10803458|366-385
tccttagtctcaatcatgtctctgacgaagtgcaaacgaatgtcaatgtgctttgtcctttcatgatacacctgatgatttgtcaaatgaatggcactttggctatcacaatgtatcctcacacatccttgaataatccccaattctccaatcatacctttcaaccatatggcttccttgaccccttcaacaagggctatgtattctgcttgagttgttgaaagggctacaactgattgttgatttgccttccaagttaccgctgtaccgaacattgtaaacacaaaacctgacaaagattttctggtgtctacgttacctgcatagtccgcatccacatatccctccaaagcatccctacctggTTGTGACCTTGTATACTTTAgaccacctctcaaagatccattcaaatatctcaga
>NC_053044.1|+|10931179-10931450|41-64
cgacttatattttgggacaaattttttaaaaaaaagactaCTTATAATAAGGGACGGAGGGAGTaagattaaagagtaagggaattttctattggtcatcgatatttgtgactgcatgaattaatgagatctctaatttcatatattcaatcttgttctaatttattatgttgttgattttgttatatggacagagattgaagtggaagagccagaggcaaggacttgtgattctcaaagtcatagcttcaaaggagtatgttggattaaac
>NC_053044.1|-|11035164-11035361|149-169
tggaatgacaattataatgattggggtgaactagtaagtcccttcattgatggaaaacccggaagcatggtgattataacaacgcgccaacaaaaagttgctgaggtggcacacacatttcctatacataaattagaacttctatcaaATGAAGATTGTTGGTCTTTACtctcgaagcatgcattgggcagtgatgag
>NC_053044.1|+|11129140-11129286|41-61
gaggtggcacgcacatttcctatacataaactaaaactttTATCAAATGAAGATTGTTGGTctttactctcaaagcatgcattgggaagtgatgagtttcacaatagtacaaacacaacccttgaagaaataggcagaaagattgca
>NC_053044.1|+|11157185-11157417|184-203
atggggacaaagtctaagtatttctttaaaacgctcccacaactttcgtgtttacacctaagaccaattatgtaccaatcaatacgaacatataacataacaaaatatcactcatcaaaataaatcatataaatcacacaaatcatataattatattctaaactcattaaactaatcaaataaTTAAAGAGGGCGTTACAACTctcccccccttaaaagaattttgtccacga
>NC_053044.1|+|11182302-11182470|109-129
taagtcccttcattaatggaaaacctggaagcatggtgattataacaacgcgccaacaaaaagttacaaagatggcacacatgtttgctgtacataatttagaacctcTATCAAATGAAGATTGTTGGTctttactctcaaactatgcattgggaagtgatgagtttca
>NC_053044.1|+|11197477-11197593|67-86
tatcctagtgtctacattacctacatagtccacatccacatatccctccaaagcctccctacctggTTGTGACCTTGTATACCTTAgacaacctttcaaagattcattcaaatatct
>NC_053044.1|-|11258095-11258240|84-107
ggggcatgtatgtaaagaaataattaatgtagttggaaatagaaaaggggtcttataaaaagggacaaaaaaaattctcaaaaGGGTCTTATAATTAGGGGCGGAGGtagtattaattttggaatttgagaaaactacatgcatat
>NC_053044.1|+|11260172-11260327|106-126
gtaatcttttgctcattatacaacatttattgttgttgatacatttggtttggctgagaaacatgagtaaattatgcaaatgtccttcggctgttaactgccgaaATTTAAAAGAACCGGCTGCAGctaactgccgaggaaaactttggcagttaa
>NC_053044.1|+|11265304-11265444|21-41
tatacataaattagaacttcTATCAAATGAAGATTGTTGGTccttactttcaaagcatgcattgggaagcgacgagtttcaccatagttcaaacacaacccttgaagaaacaggcaggaagattgcaagaaagtgtggagg
>NC_053044.1|-|11348727-11348858|31-54
gttcagtgtttgatttgtaaaactattttaGGTACAGGACAAACTGGAGACAAGagataggacaaaaactgatatttttgttcgtcagcaaaccacacgtacaagttgtctaaaatatcaaaatagcatttt
>NC_053044.1|-|11502279-11502420|95-114
ccgaacaatgtaaacacaaaacctgacaaagattttctagtgtctacgttacctgcatagtccgcatccacatatccctccaaagcatccctacCTGGTTGTGACCTTGTATACcttagaccacctttcaaagatccattca
>NC_053044.1|+|11556493-11556787|40-60
acacgacacgtgtccgacactgggacacgcctaatccgaGGAGTAGTGTCCGTGCTTCATagcacgtaacgtaatatcatttacttgtccagaaatagattattggctggcgacataaaacaaaaaatggacctgaagaaatggaagtgggattcttaatttcctttgccatggctcatattaacattcataattaatttttatggacagggatgtcagcgatcttggacacatgacgacttctcagattggcatacattgatgttaatagcgggcatccgttaatgttcaatag
>NC_053044.1|+|11654437-11654636|151-171
gcaggacacgaaaactgttgtggaacacacgagtgagtcctaatgttgtgtcctccttacagcacatgcggaatgacaaatcaacattggctgttggaggaatagatggtatcttaagatttctaaatcaaaatgatggcaatattgtttCAAGTTGTATTGCGGAGGATAgattgttgtcgacgtatcaaagtcatcca
>NC_053044.1|-|116564-116964|41-64
cagattcggagacatgagtattccggaaacttcaattataTAGTCATATTTGTAGGCATAGGTActttgtcgttttatgctattaacatggatgatgtgagtttgttcggagattcatcctttttgttcttagtgactttgatttgtattgtatcaatgtactctatcaatttgaatgaatgaatattgtttatttttgtcaaaaataataataataacacatgatacatataaagcggaaagatttctataatttggggaacgttgaaatgtagtaatatgtaattattgatgagatctatttaattttttttaaaaggtgggaaacattaaatgtttattaagtactattattttattttttttgaaggaagtactattattaaaaaattatttcctcc
>NC_053044.1|+|11826996-11827142|92-115
aaaatattagttttgatttagtgcagattcaatcaatgacttttgcatcttcaacattgcagatccgaaaacatgagtattttgttgatttGAATATAGTCATGTTTGTAGGCATatgtgtactctgtcgtcttatgctactaacat
>NC_053044.1|-|12308128-12308527|340-360
aattctgaaaactgaaaggtggaatctggaaaccggaatcacgatcacagcaaagcaagcagcaagcagcaaagcctctagcaagtccacacgaacagtgttcctccaaaactcggtgctagccaaggaatcagaagtccagagagctcgggattctcaaaaacgcgagtaacctaaaacttcagcactagggttctatttatagagctcgggacactcaatgaacaagacacattgtgtggaatcactaagaggaattatgggaagaattgcatcatcaaacaattcaaggttgattgaccaagaagatattgtcttcttctatagaagagaacattaTCAACTTTGATGAAAAGAATGttctcatggtgaagatgattattacactcgaaattattct
>NC_053044.1|-|1237847-1237981|95-115
cgtctccaaagacatgtaatagtgtaaaagaatatgtagatgtttgatagtagagaaagtggtgttgctcccaaagagttttggaatataattaGCACTAGAAAAAACAAAGGAAtgaattgttggagcacacaa
>NC_053044.1|+|12522697-12522955|214-233
acattcatacctacaactttcgtgtttacacctaagaccaattctgtaccaatcaatactagttttcatttcaaattcggacaaatattaaaaattcataaaaattcatttcaaatcctatttcattaaataataaaataagtcacttaataaattacataattatataaatatattctaaacttattaaaacaatcaaataaatcaaatattTCAAAGAGGGCGTTACAACAaactttaacatggggaccacaaaaag
>NC_053044.1|+|12524127-12524371|183-206
tgaaatattaatgttaattttcctattatatccttaactattaattactctctcttctttcaattatttcatttatcttttccataccatttattaaggataattttgtaaaacaactcataatttctcttccccacacaatataaattacattttttaatactgtgaaatgaccaaaacgtCATACAATTTGGGACGGAGGGAGTagtcaataagatatttaataatgcatgggttcaagtgct
>NC_053044.1|+|12647458-12647592|88-110
ggggcatgtatgtaaagaaataattaatgtagttggaaataacaaaggggtcttataaaaagggactaaaaaaattctcaaaatggtCTTATAATTAGGGACGGAGGGAGtacattcattcttcactaccataga
>NC_053044.1|+|12712191-12712313|68-91
gtctcaaacaagtccttttagtttttgaatcgtttcaaacaagtccttttagaggatgacggtgatgATTTAGATGATAGTAACAAAGAGCattatccaccatttgccatgcctaaaaagatg
>NC_053044.1|-|13225435-13225978|462-482
ctcgtaaataattggtatcccaaaaattttgtaacctttttccaactaaaattttataaataataataataataattttttttaagggaaattataataataataataataataattattactattatatttataatgttgcaatataatggtggcacttatctttgtgatcaacatcaccaatacaatggtcttttcattatcctttgccagaatctaatcacaagttcaatgcaaatgaggaggcctggggattttcatctatcattacattacatgagcttcagaatcctgaaagaggctttattgtgtagaagtttctgttcgtcagtcaacacacgagaaaccactacatcagtgataggtggatgtcaaacaagcaatatggaagtgcaggtttgcaatgaacaagttgatgccgagttggcgtctgctgcgaccagtggctatgtttttcgactGTGATTTCCTTGATTAATGTGttttcttctcgttcccttcgcatgctgcaatgcagtttcataattcaacacagtatgagcct
>NC_053044.1|-|13258787-13259115|41-61
taatttttttttgttgtttttggtccctgcaaatatgcctCATTTTGGTTTTGGTCCTTGGctccacttttttgatgatttgcacacgtggcacatgatgactgaacccatttattagagaaatagtcattttttttacagggactaaaaccaaaacgaggcatatttgcaggaaccaaaaccatattttagctttttatttttattgtgtttgtaaaatgtaattattttctctttggttactttttatgataattttgtgtacatgttttgattaatttggttataggtaaagccaaaatgggtgaaaaagagtggtactttttttg
>NC_053044.1|+|13408356-13408498|31-51
cattattgagaaaagatgaagctttttggtCCTTGTTTTGATTCTTTGGTGtaagccaaaagttagcacgatgcatttgattttccttaaaatctaacacctgatacattaaaaaaaaaaatcaaagaaatatacttaaatca
>NC_053044.1|+|1344600-1344788|136-156
gattgagatatttgtgaagaagacaatgaagaaagaagggtgtggcgtttacaactcctcggtacttaagtgccgatggagatgggtgaaactgaatttcggcagttaactgccgaggttttcctcggaagttaaCTGCAGTCGGTTTCTTCAGAAttcggcagttaactgccgaggggtatttgggta
>NC_053044.1|-|13519142-13519327|29-48
ttctatttaaggaattttgaatttgtgaTGTAGCATGCCCGTTTGGTGcttaactctgatgtatatttgttattcaattacttttgggtaacggggtgttacaaggagcaccatgaccatgatgaaggtgaactaaatgaaaatacaagatgggcatggatgaataccgaggtcgaaaggatcagc
>NC_053044.1|-|13529166-13529323|38-57
agttttattttctatttaaggaattttgaatttgtgaTGTAGCATGCCCGTTTGCTGcttaactctgatgtatatttgttatttaattacttttgggtaacggggtgttacaatttggtatcagagctggttggtccgtccggccaagtagtagagtc
>NC_053044.1|+|13593546-13593725|127-147
atgattggggtgaactagtaagtcccttcagtaatggaaaacctggaagcatggtgattataacaacacgccaacgaaaagttgctgaggtggcacacacatttcctatacatgaattaaaacttcTATCAAATGAAGATTGTTGGTctttactctcaaagcatgcattgggaagtgatg
>NC_053044.1|-|13697066-13697313|40-60
tgtagttggaatgcacattccaactgcctctggatggggCAATTCAAACTTGTTAATCGGcaggacttcaacattcgataagtgtcttgaacgctggtattcaagtgtcaaggaatgcacctcattcttttgacacttgaataccagcgttcaagatgctgatcgaatactggagtcctgctggttagcaagtttgaatttgccccattcagtggtaagataattgttgcagttggaaggtacattcc
>NC_053044.1|-|13697449-13697576|29-48
tgtcaaacggccaggactcaagcatttcGCTCGGCATTCATGTTTTTCctttgaaaagattaaattcttgttaggctggtttagatgaaggtattaagtgtcaaggaatgaacttcatttcgttggca
>NC_053044.1|+|13697467-13697594|84-104
cattccttgacacttaataccttcatctaaaccagcctaacaagaatttaatcttttcaaaggaaaaacatgaatgccgagcgAAATGCTTGAGTCCTGGCCGTttgacaagtttgaattaccccatt
>NC_053044.1|-|13698608-13698785|120-140
agaattaccattgatacattgcataaggctaagacacacgagtaaaatatgtttttgactcctcggcagttaattgctgaagaatttaataactggctgcagttaactgtcgaggaaaaCCTCGGTAGTTAACTGCCGAAgattttctactacaaatctggcagaagctctctcatcc
>NC_053044.1|-|13844728-13844870|93-113
atttgaacatccatttgagacaactcttgcgacaacttcttttctctctcttttcattggtcagaaacaatggagagaggaaaaggaagagaGAGAATAAGAGTATAATATGAgtaagagagagagggttgtcaaaaagttgt
>NC_053044.1|-|13967204-13967580|318-338
tgagcttcaaacttgaacaagttattttatcttgggtattatcaatgttagtcggttgctacttgatacaaatttcaccaaaaatgattcttttagccaattgtcttataatctttcgtgactagccttatgtgtctaaatgaaggtgtgtgatgaattgtagatgttggatatgatatttatcatgagatgttgtatttcgacacttctgatgtcactgtagccactaaacccatagctacatttgcttcatcttaagcttcttcttttataagatccagattcactatctaaatcttcccaggtggccattaaacTCTGCTTAATCTGCATCCTGAacttgcttggtttgaaagttggctttttggacttctcct
>NC_053044.1|+|14114882-14115024|93-113
ttaaaaaatcacataattcagtgtaattacaagtgtcagtgtcgtgtcggtgtcggacacgacacgtgtacgacatcgggatacacctaatcCAAGAAGTGTCCGTGCTTCATaggttaggatcaagatatgtaaaactagag
>NC_053044.1|-|1426787-1427022|168-191
tctgccgcttgtatttccctgtcagaaatgggcttctcttttccattttctccatgtaattaatctgcacaataaaaacatgcacatacatattttaaaaatccaccactcagttgttttaaaaatacaaatatatatatatatatatatatatatatatatataggATTTGCTAGAACACACCCACTAGTttttatgtgggagtgttttagctagctacaccttcaggtatattt
>NC_053044.1|-|1453946-1454093|100-123
gtacaatgggcacttgataaatttgttcatgaagggataagtatcttcaagcttatacatgtcagagctgttataacaggagtcccaacaccaagtaagATATAATTGTTTTATGTTTGGATTtactcctctagaagagctagtaaaa
>NC_053044.1|-|14936861-14937132|41-64
taggttccgcaggaaagatatatccgtaggaaatgtgaatTTATCTACAGGAAATGTGAAATTAttcgggaaggaagtaacgatttgcgataaattttttgcccaggctctataaaattcctggctccgccactggtcattcggctagggatggttatatgtcaatagactttgctccttttaatcagtttattgatgataacgtattaattgatcttgtgatgtgtggcagtaaatatacttgttagtagataccttatttgttatttctt
>NC_053044.1|-|14950263-14950389|74-97
ctttttagttattcacttgctaaaatactccttccaaaaattaagtgggtgtatcctagcaaatgcctataggATTTGCTAGAACACACCCACTTGTttttgttagaaggtgtgttatagcaacata
>NC_053044.1|-|15062328-15062633|41-61
cctcatcaaaacacatcataaattcagttcaataacttaaTCATAATTCAAAAAGTCAATAcgtaaaggaaacatgtcgttataatgattgttttattcatttatttgattgccccttaggacatagtttcttagtccgatcatttcaacaccttgtctttgttgctcggtgcatgttctttgaactttggtttgcatccatgcccaccgttcatcattatagtttccaccggctttttgttcatggtgttgtgcacctacctcctcttcatcaccaccatcatcattaccatcatcttgtacctg
>NC_053044.1|-|15149932-15150290|41-61
aactattttacttcaattgcaagttattatatttcaggaaCGAATATTCAAAAGATTTAGTcttggagcaaaagaaaggagaattggagcttattcatgccataaatatgaagatctcatgcaaaaatatattatggaaggattcatgccaaaaatatgaagatctcatgcaaaaatctattgtgcaaagaatttgaacatcttgtcaaaaaatataacaagtggcgcgacccttttacccttttgctgttttgcttcttcgacaaagctgcctattttagtatttctgacctagagcccatggtttcttgtgcaacaatttagtgatttaattcttagggctcaagtcaatgttagac
>NC_053044.1|-|15177894-15178162|209-229
taagtgtacttttggacccctatcttttcaaaagttgcggttatgtccccctaactaatttaaatacaaaacagcctcctatgttttgatttcttggcagttttggaccctcggtccattagtgaggtgccacgtggccccctaaataatacacgtgacacctcactaatggactgggggtccaaaactgccaaagaatcaaaacataGAGGCTGTTTTGTATTTAAATtagttagggatcataaccgcaacttttggaaagatagggg
>NC_053044.1|-|15383020-15383421|340-362
aaaattcaagtataaattttttcagaatcattaaaatttattatatgctagttgtttataaatactccctccgtccctaattataagacccttttgctaaaattacgggaattaagaaagcggatatttgtattaaagttgtttgtaatcactattgtttttacaattttatccttaagagagagagttagtttatgttttccatatgctacttattgctgattgaagaaaaagatgtataataaatagggcatgtatgtaaagaaataattaatgtagttggaaataagaaaggggtcttataaaaagggacaaaaaaatttctcaaaagggtcttatAATTAGGGACGGAGGGAGTAATTaaaatatttcacctgttatgatgtcttcagaaagatcagc
>NC_053044.1|+|15383130-15383382|206-228
ttcttatttccaactacattaattatttctttacatacatgccctatttattatacatctttttcttcaatcagcaataagtagcatatggaaaacataaactaactctctctcttaaggataaaattgtaaaaacaatagtgattacaaacaactttaatacaaatatccgctttcttaattcccgtaattttagcaaaagggtCTTATAATTAGGGACGGAGGGAGtatttataaacaactagcatataat
>NC_053044.1|+|15408968-15409240|41-60
atcttaataaattctagactcaattaaataattaaataatTCAAAGAGGGCGTTACAATAagggcaacaaactaacactagcacctaagtcacataaggctcggtctaaggtttcactcccaatcatacaaggatggcaaaactacctagatctctaagctttggaggtggcttcttgatgattacactactttctcttgtcaaagctattgtttcattgtgctctatagcctttttctttgaaaaaatttcctttaaaaacttggcatatcg
>NC_053044.1|-|15414996-15415255|145-166
ttaaattaagtggtttataaaagggttatttgggtttttagacaagaacataaaggtgtacaatgctaacgcacacattttattttttgagtgggtgtgcatttgagtgggtgtgcattagcattcccctatatatatatatatATAGGGAACTTCTATGGTACACtcataattttgagtgtaccggtactcttgtttcacaaaataaataaattaaagatcactttaatgaaataaaaaggtatttgtcaatgtttata
>NC_053044.1|+|15419183-15419348|39-61
catatatttttgtaggcattatgctgttatatactattAACTTGGATGTTCTGAGTTTGTTcgcagattcatccgttacgtttttaacggtgttgaatgaataaatatcattttatttttctaaaaaaaaaaagaaaaagtggtggactaaatataataattcaat
>NC_053044.1|-|15974335-15974461|77-97
tgttttgtataaaattatgccaaaactattttgctgtggaaataatttatgtgagttgtactccaaaaccatttctAGATTTATGCAGGGTGCATAAccgcatcccttttcaagcactgacaatggc
>NC_053044.1|+|16011511-16011731|168-191
cttttcctattatatctttaactattaattactctctcttctttcaattatttcatttatcttttccataccatttattaaggataattttgtaaaacaactcataatttctcttccccacacaatattaattacatttcttaatatgtgtgaaatggtcaaaacgtCATACAATTTGGGACGGAGGGAGTatgagatatcacctcagcatgccatatcat
>NC_053044.1|-|1622215-1622400|112-135
gattggaaaaaaaaaatgtataatgaatatgggcatgtatctaaagaaataattaatgtagttggaaataacaaaggggtcttataaaaaaggacaaaaaaaattctcaaaAGGGTCTTATAATTAGGGACGGAGttagtctaaaaaatgattttgcaaccatatattataaaaaatgtaagattt
>NC_053044.1|-|16388094-16388234|83-102
tcacataatcaaataaatatattttaaactcttcttaataaattttagactcaattaaataattaaataaatcaaataattcCAAGAGGGCGTTACAACTCCaccccccttaaaagaatttcgtcctcgaaattcaaagca
>NC_053044.1|-|16518213-16518339|25-44
ataattaaataaaacaaataattcAAAGAGGGCGTTACAAAGTTgaccccaaagttcattgctccgtatcagatatcagagaaggttggaacagtggcatatagagttggtttgccgccacatcttt
>NC_053044.1|+|16969900-16970225|269-289
ttaccggtgaggattgaagatcgaaaagtgaagacattgagaggcaaagagatacctcttgtgaaagtcgttttagacggagcgactggtgaaagcttaacgtgggagttggagagtaagatgctggaatcttatccagagttgtttgcacgaggtaaattttcgaggacgaaaatcttataagttggggagagttgtaacgcccactttgatttatttaattattttgtagagattagagtctattaagataatttatatgatttatATGTGATTATGTGATGTTTGAtattttatttgagaagtcttattttattatttaattg
>NC_053044.1|-|16981002-16981189|136-155
ttcaggcttggtggggatccgatgctccacaatcttaggatctagacctggcatatcccggaggagttggatgatcttctttttaaccccttcctctagagcagcaccgatcttgatttctcgcttgttctctttGGTACCTATGTTGATAAGCTcaatctcttcctggtgaggctgaatggctttct
>NC_053044.1|-|16995886-16996002|34-53
agcaccgatcttgatttctcgcttgttctctttGGTACCTATGTTGATAAGCTcaatctcttcctggtgaggctgaatggctttcttttcttgctcaagtagccgagtgatctcata
>NC_053044.1|+|1737521-1737670|33-56
caaacaagtccttttagaggatgatggtgatgATATAGATGATAGCAACAAAGATCattatccaccatttgtcatgcctaaaaagatgactaattttaagtgggtgttaggagtcagatttggtaccaaagatgagttcaaggaagcaat
>NC_053044.1|+|1737532-1737650|21-44
ttttagaggatgatggtgatGATATAGATGATAGCAACAAAGATcattatccaccatttgtcatgcctaaaaagatgactaattttaagtgggtgttaggagtcagatttggtaccaaa
>NC_053044.1|-|17557758-17558213|41-62
gcttgaagattcaagaaatggtagagatcgtaggaggtaaAGTGAAGCTTGGGCTAGGAATTgtgctaatgaaggtaagggggttagaattcaatcataatcatttagtgtaatttttcaattattgtatgatttagtgtttaattgagtgagtgattaattgttcatagttgttaagattcgtgctctaattatgatgatatgtttgaatgcataaaattggtgataattgaattgttgttggtggaattgcatgttcaaagtatgtgaaagtgttatatgttgaattatgctctaaatgttgaattatgctatgttggtgttgaattatgatgagattcatgttcaattgatattgttgttactaattgatattattgttgatgattcatgccttgggttttcataaatcatgatttgatgataagaattgagttgttgttattggttttgtaa
>NC_053044.1|+|17568968-17569368|340-361
cacattacattgcattagacattacattacattccgaaatttacatttcaactgcaacaatcatcttaccactgaatggggccaattcaaacctgctaagcagcaggactccagtattcgatcaggatcttgaacggtggtattcaagtgtcaaaagaatgaggtggattccttgacacttgaataccagcgttcaagatgctgatcgaatattggggtcctgctgattagcaagtttgaattgccccatccagcgtaagacaattgttgcagttggaacgtgcatttcaaccacaacaattgtgttacctttgaatgggataaattcaaacttgcaaaACAACAGGACTCAAGCACTTCGccaagcacttcatgttttccctttgaaaagaataaatttt
>NC_053044.1|-|17569181-17569556|40-61
gtcttcctttgaatggggtaattcaaacttgtcaaacaaCAGGACTCGAGCATTTCGCAAGtacctcatgtttctcctttgaaaatattaaattcttgttatgctggtttagttgaaggtattaagtgtcaaggattgaacctcaattcggtggcacttaaataccatcatctaaagcaagcctaacaaaaatttattcttttcaaagggaaaacatgaagtgcttggcgaagtgcttgagtcctgttgttttgcaagtttgaatttatcccattcaaaggtaacacaattgttgtggttgaaatgcacgttccaactgcaacaattgtcttacgctggatggggcaattcaaacttgctaatcagcaggacccca
>NC_053044.1|-|17569483-17569715|173-193
cacaattcaacgggggagaagctcagagacacaacgatggtggaacacgtttggtatgcgggtgaagttgcttagatcaacttaagatatcatcaaaagtttgattctgccataaaatcgtcattagttagggtaaggtgcattccaactacaacaattgtcttcctttgaaTGGGGTAATTCAAACTTGTCAaacaacaggactcgagcatttcgcaagtacctcatgtttc
>NC_053044.1|-|17576021-17576161|31-54
agtctcttggttacgggaagaggctgagaaTTTGGGTAGAATTAGGCGGGAGACttattcttgtaacccattgatttctcttttgtaacgttactcatcatatagtggaacggagggctgctctctcccccagactaggtc
>NC_053044.1|+|17604568-17604740|40-59
attctagactcaattaaataattaaataaaacaaataatTCAAAGAGGGCGTTACAACTctcccccccttaaaagaatttcgtcctcgaaattcagagcacaaaagaaatgaattcaattattgcctaaccatcttaaaccatatatagctaaatagaaacttcaacaaaaaa
>NC_053044.1|-|17652443-17652711|41-61
[truncated: 1,004,357 more chars]
