# Supplementary material for: AmiR-P3: An AI-based microRNA prediction pipeline in plants
Source: PLoS One. 2024 Aug 1;19(8):e0308016. doi: 10.1371/journal.pone.0308016 (PMC11293646; doi:10.1371/journal.pone.0308016)
Supplement: S1 File — The compiled positive and negative datasets employed to train and test the implemented classification model. (ZIP) [file pone.0308016.s004.zip › S1_File/M.truncatula/M.tr_Positive.txt]

>NC_053042.1|+|1122751-1122869|68-91
aatacccactatatatcttattagtttaaatcattgtggaactacactttggaaatataactcatacAAAGTGGTGGAACATACATTGATTtcatctaataaacgagtgcgtgctaaag
>NC_053042.1|-|13813346-13813618|95-115
tttgaatgagatcaatttaaacctgccaaacaacaggactcgagcatttcgctcggcattcatgtttttcctttgaaaagattaaattcttgttAGGCTGGTTTAGATGAAGGTAttaggcgtgaaggaatgaacctcatttcgttggcacttgaataccaacgtctaaagcacgcctaacaaaaatttattcttttcaaaggaaaacatgaatgccgggtgaaatgcttgagccctattgttttgcaggtttgaatttatctcattcaaagg
>NC_053042.1|+|14655307-14655473|40-59
tgatgctccgtattggtaccacatgcatataagaggtctAAGTTGCATAATCGAGTTGGagtcacatttgtcgagtcaaggatgtttaagttgataagttgtgaagttgtaattgtttatacaaactatgattgaagtgctaaatgatatattactatctataatga
>NC_053042.1|+|14848225-14848347|33-56
aaaacaagtgggtgtgttctagcaaatcctatAGGCATTTGCTAGGATACACCCACttagtttttagaaggagtattttagcaagtgaataactaaaaagtggttaaataaaccttaaggtgt
>NC_053042.1|-|16704760-16704971|41-61
acctatactcaaccatgaaataaacaaagaataaaacataTGGGTACAAGGAATCTACTTTattcaacacactaacctaatttccgagacattttacatgcctgaaacatgtcttagaaattatggtttttcttggtttgtgtgctgaacaaagtagattccttgtacccacatgatttattccttgtttatttcatggttgagcataggtg
>NC_053042.1|-|17334559-17334693|31-51
ttacggtcaaatgcggctgatacatgtatcTAAGAGTATAATATGACTTTGattatgacacactttgagtgatgttgccataatcgaagtcgtattacactcttagatacatcaaaaaccttgattttatctggt
>NC_053042.1|-|17334559-17334693|87-107
ttacggtcaaatgcggctgatacatgtatctaagagtataatatgactttgattatgacacactttgagtgatgttgccataatcgAAGTCGTATTACACTCTTAGAtacatcaaaaaccttgattttatctggt
>NC_053042.1|-|2614146-2614319|109-129
tatagaagagagttcattaatttatggatggtcttcttagtggttttccacggctttcttgaactgtattgcatggtttctcaatgcaacataatttcaattagcgcaATTCAAGAAGGTCGTGGAAAAtcactgtgatgatctggttctttttttctatgaattgctcttatt
>NC_053042.1|+|27408678-27408844|40-59
tgatgctccgtattggtaccacatgcatataagaggtctAAGTTGCATAATCGAGTTGGagtcacatttgtcgagtcaaggatgtttaagttgataagttgtgaagttgtaattgtttatacaaactatgattgaagtgctaaatgatatagtactatctataatga
>NC_053042.1|-|3011523-3011643|32-55
aaacaagtgggtgtgttctagcaaatcctatAGGCATTTGCTAGAATACACCCACttattttttagaaggagtattttagcaagtgaataactaaaaagtggttaaatacaccttaaggtg
>NC_053042.1|-|35490814-35491173|26-46
attgttatgatcacaaaggaaaaagTGAAGCTGCCAGCATGATCTAggtttggttatacaatagtagtattgagaaggaactatatacgttttttttttactataccacaaaaaaagattactctctttcacaaaataggtattaaagtgccatgatttttgcattactaatgggaaaataaattttggacaccgaatttctcactttttttttatatagataggaaataggttttggtggtatttttttgtggtacagtaaaaaatagccgctatatccatacaagtagtactgctagcataaccctgactaggtcatgctgtgctagcctcactccttcctatttggagaccaatatc
>NC_053042.1|-|37791619-37791773|97-117
catacaccctccggtcactattataagcaaaagtttacattttagattcattcatttaatgatgcacatggtctttattatagaccacatacatcaTTAAATGAATGAACCTAGAATatagttttttgcttatattagtgaccggagggtgtaca
>NC_053042.1|+|39372965-39373066|22-42
gaaagtgttgttgttaactatCGAAAGACGAGGTTGCCGGCTgtgtgacacaatcgatcaccagttctcgatcttgttcctctctactcagatttagggttt
>NC_053042.1|-|39701627-39701931|41-61
ttacttggtatcgctttggtcccttaagtaataaaaggtcCGTTTAGGTCCCTTAACTTTAtttaaagtatcagtttgatcctttctgataatttaattaaaaaaacattaagtttagggaccaaactaatattaattaaataagttaagggagaaaactaataccaattaaataagataagagaccaaaatttaacttttatttgaattaaattaatagaaaggaccaaaccgacactttcactaaagttaagggagcaaaacggaccttttattacttatggaaccaaagtgatactaaaaga
>NC_053042.1|+|40492384-40492550|117-137
aaaaaaagaaattttaagcaaaaagatgaatcatttaatgcattgattacacaactttgaatgcaaatattacctttcttgacttctaataagggtaatatttgcattcaaagttgTGTAATCAATGCATTAAATGCttcctcttttggttagcattactcttattg
>NC_053042.1|+|40492384-40492550|33-53
aaaaaaagaaattttaagcaaaaagatgaatcATTTAATGCATTGATTACACAactttgaatgcaaatattacctttcttgacttctaataagggtaatatttgcattcaaagttgtgtaatcaatgcattaaatgcttcctcttttggttagcattactcttattg
>NC_053042.1|+|40984616-40984759|94-114
tatatagctagtaatccctaaactctataaaattcattaatttagtctctctggttaagatcttatgactaaattcacagatttcatatactcTAGGGACTAAATTGATGGTTTattcaaaaaatattattctattggtgttct
>NC_053042.1|-|42650245-42650400|34-56
aagcttcaacattggattcttttgaaagagagcCATTAATGTGGGTTTGGACGGTTactaccactaacacgttttcattgaatgtattaatgatctatgacttgttttaggctataaataggctttcatcttcaacaaataccttcattcttcact
>NC_053042.1|+|43083290-43083596|41-61
atttcaagtatcagtttggtcccataagtaataaaaagtcCGTTTAGGTCCCTTAACTTTAtttaaagtatcagtttggtcctttctgttaatttaattcaaaaaaacgttaagttgagggaccaaattaatactaattaaataagttaagggaccaaactaatactaattaaataagttaagagaccaaaatttaacatttttttaaattaaattaacagaaaggaccaaaccgatactttaaataaagttaagggacctaaacggactttttattacttatgggaccaaaccgatacttgaaatc
>NC_053042.1|+|43365033-43365171|26-46
atttcctgggtgagaagctccttgtTGGAGAAGCAGGGCACGTGCAaatcctctttctgattcattctctcataatgcatatcaatatcttttgcacgtgctccccttctccaactaggcttcctcacccttccctcta
>NC_053042.1|+|4361390-4361579|31-51
taagcatatgattaattttgagagcatgccTGAACAGAAAGAACATTTGGCtgagtgggagagggtatacttgtaacacttgatttggatctgtttggataaataacttaataattaacgtcagccctctcccactcagccaaatgtttttttctgttcaggcgtgctcaccgaattaataacatactta
>NC_053042.1|+|4474713-4474833|34-57
ttttctctaaactttctttcttcttcgtttatcGAGGAGGAGTAGTTTTAGGTCATTcttttgtgtggcgtttgatttcgcgtcttgtcgactgatgtatttgggcgtcaacgttgcagat
>NC_053042.1|-|45477951-45478223|195-215
gaatgttttgagggaatttcaaatactttgagatgaattccattgtttggataataatttgaagaattttcaaaatgatggaaatttatgaagtattttgttcaagttaaaattagagaatttcaaatgacacctaaaagtgtgtttggatgaatgaatgttttgagggaattcaaatactttaagatgaattcCATTGTTTGGATAATAATTTGaagaattttcaaaatgatggaaatttatgaagtattttgttcaagttaaaattagaga
>NC_053042.1|-|45477970-45478204|176-196
caaatactttgagatgaattccattgtttggataataatttgaagaattttcaaaatgatggaaatttatgaagtattttgttcaagttaaaattagagaatttcaaatgacacctaaaagtgtgtttggatgaatgaatgttttgagggaattcaaatactttaagatgaattcCATTGTTTGGATAATAATTTGaagaattttcaaaatgatggaaatttatgaagtattttg
>NC_053042.1|+|46847288-46847555|41-61
aatatttttttggttttagtccctgcaaatataaaaaaatTGGTTTTGGTCCTTGGTATTTtgttttagtccttgtaaaattgattcatattggatttggtctttgtaatatgtagaatatttgattttagtccctcaaaatgaggactaaaatgaatattatagggaccaatttcaatatgaaatgattttacaaggatcaaaacaaaataccaaggaccaaaaccaaatattctatatttgcaggaactaaaaccaaaaaaatatt
>NC_053042.1|-|47980543-47980828|38-59
tcttacctttgaatgagataaattcaaacctgccaaaCAACAGGACTCAAGCATTTCGCtcgacattcatgtttttcctttgaaaatactaaattcttgttaggttggtttagatgaaggtattaagtgtcaaggaatgaacctcatttcattggcaattgaataccattatctaaagcacacctaacaaaaatttattcttttcaaaggaaaacatgaatgccgggcgaaatgcgtgactcatgttgtttggcaggtttgaatttatctcattcaaaggtaagac
>NC_053042.1|+|49598003-49598216|158-178
tgagtaagattgctaatatagtaagcaaatcattcaaagggcatatctcctttggcaggtataatgggtggttgctagtttattttacatctatattaaaattttatgtgtttatttatcaaataaaaaataaaaaaaactatcatggtaaacaactTGCCAAAGGAGAGCTGCTCTTtgagtgtttagcttagacattgtctcgccctgtgaa
>NC_053042.1|-|52665583-52665726|93-113
agtccaagacggtagaagatggctgagactcagctgctgactcgttggttcaatagctcacaacatgcatagtgtcaacgtgtgtgcttctgATCCAACGATGCGGGAGCTGCattccagtcgtcactgtcatgtcttggactg
>NC_053042.1|-|52665583-52665726|32-52
agtccaagacggtagaagatggctgagactcAGCTGCTGACTCGTTGGTTCAatagctcacaacatgcatagtgtcaacgtgtgtgcttctgatccaacgatgcgggagctgcattccagtcgtcactgtcatgtcttggactg
>NC_053042.1|-|53112910-53113053|89-109
ggaaaagggagccaaagttgggggaaggcataggcatgggatagtagggaagaagtgataacagcatatgcttattatggtgcttcttCTTACCTACACCTCCCATGCCtacgttttccctctatttctccctcttcccttact
>NC_053042.1|-|53112910-53113053|33-53
ggaaaagggagccaaagttgggggaaggcataGGCATGGGATAGTAGGGAAGAagtgataacagcatatgcttattatggtgcttcttcttacctacacctcccatgcctacgttttccctctatttctccctcttcccttact
>NC_053042.1|-|53119857-53120055|118-139
aaagaataagaaattaagcaagagagagaaagggaaagggtgaaagagcttgaggaagttatgggatatgggaggatcggtaaaacagatctaattcatctgaattgaataatttctTTACCGATTCCACCCATTCCTAttatttccttttgttcctctctttccactctcctctccatttctccaaccacctttctgt
>NC_053042.1|+|56476613-56476733|32-55
aaacaagtgggtgtgttctagcaaatcttatAGGCATTTGCTAGAATACACCCACttatttttcagaaggagtattttagcaagtgaataactaaaaagtggttaaataggtgtagctttg
>NC_053042.1|+|69621-69889|41-61
aatatttttctagttttagtctctgcaaatataaaatattTGGTTTTGGTCCTTGGTATTTtgttttaatccttgtaaaatcatttcatattgaaaatggtccctataatattcattttagtcctcgttttgagggactaaaatcaaatattctacatattacaaggacaaaatccaatatgaatcaattttacaaggactaaaataaaataccaaggaccaaaaccaaattttttatatttacagagaataaaaccaaaaaaatattt
>NC_053042.1|-|7371482-7371678|31-51
actcagcaatcccatgcattaacgcagttaCCACATCAATGGTCGTTGGATcgagataaaacggtctagatttcgatacaaattttgatttttttttaagaaaaaaaactaaaatatcagtttgaaatttcgatcatccgatcccgatccaacggtcaatgttgtgatgactgcttgcatgcatgagattgttgact
>NC_053042.1|-|8386490-8386610|31-52
ctttggattttgatcttttatttttttggaTGAGAACTGTTTTCCGCACCTTtggaaatacaaacaaacaaaggtgggaaaacatttctcatctaaacaataaaaggtgattgaagggagg
>NC_053042.1|-|8396311-8396431|31-52
tttggattttgatcttttattttttttggaTGAGAACTGTTTTCCGCACCTTtggctataaaaacaaacaaaggtgggaaaacatttctcatctaaacaataaaaggtgattgaatggagg
>NC_053043.1|+|10056719-10056833|29-52
tgatttttgttaaaagtgagttggatgtGAATTGATTTATGTTTGGATACACttatttaaaagtgattcatatgagttgatgttgtttggatagtttgaatgaaaattgattttg
>NC_053043.1|-|12774114-12774419|41-61
atatcaagtatcggtttggtcccataagtaataaaaggtcCGTTTAGGTCCCTTAACTTTAtttaaaatatcggtctggtcctttttgttaatttcattcaaaaaaacgttaagtttagagaccaaactaatactaattaaataagttaagggaccaaactatactaattaaataagttaagggaccaaaatttaacatttttttgaattaaattaacagaaaggaccaaaccaatactttaaatgaagttaagggacctaaacggaccttttattacttatgggaccaaaccgatacttgaaatc
>NC_053043.1|-|12868067-12868191|75-95
gttacagtactgctgactcatggtagcagttggatttcgtatttctttggtaggatgttgggccaacaatactaCCAAGGAAATAGATATCCAGCcgctactgtcagtcttggggtctgtttgga
>NC_053043.1|-|12868067-12868191|31-52
gttacagtactgctgactcatggtagcagtTGGATTTCGTATTTCTTTGGTAggatgttgggccaacaatactaccaaggaaatagatatccagccgctactgtcagtcttggggtctgtttgga
>NC_053043.1|-|12878754-12879019|40-60
atatttttttggttttagtcactgcaaatataaaaaattTGGTTTTGGTCCTTGGTATTTtgttttagtccttgtaaaattgattcatattggatttggtcattgtaatatgtagaatatttgattttagtccctcaaaatgaggactaaaatgaatattatagggaccaatttcaatatgaaatgattttacaaggattaaaacaaaataccaaggatcaaaaccaaatattctatatttgcagggactaaaacaaaaaaatata
>NC_053043.1|-|13350608-13350752|41-62
ttttagttttttaggggtgtcggtggtgtcatggtcattgTTGACCGTTCATATGAACCCTGcaatagcattgcagcttgtgtggggttcatataacggtcaacagagaccattgacatcaaagaaagacacaaaaaaacacata
>NC_053043.1|-|1475083-1475239|104-127
atactcgatcagtgtacaattattttacacatgcatccaatgatgtgtttccacatcatttgatcaatatgacaactcgtgtgttttcatatttattaattgaCGTGACAACACATCATTGGATGCAtgtgtaaaataactgtacaccgtgagagta
>NC_053043.1|+|15166051-15166198|98-121
attcctcccacttttggtccctgtaatttcagattcctccacttttgatccctcattttacgtgccatgtatgcagattttgctgacgtggtggaatGAGGGATCAAAAGTGGAAGAATCTgaaattacagggacaaaatctaaattt
>NC_053043.1|-|15204876-15205032|105-128
agttggaccatttaactaagcccaatgagagatccctgccctcagccgtttagctatttaaatgtcatcccatcagatggttaaactattctaaacattctggtGCTAAACGGAATGAGGGTAGTCATccgtctcatccttcagctatccttcatga
>NC_053043.1|-|16174709-16174921|145-168
ggaaaataattttgttttacttacttgttacttttaaattactacctccggtcctatttataagagaaatttaggtcaacaaaagtgaatgtatttgaactgaatttttaactagatacatcaactttagttgacccaaaattcTCTTATAAATAGGACCGGAGGGAGtacaatgcaaagatgggtttctcactaattacctttttggagtat
>NC_053043.1|+|16180343-16180467|26-46
acaccaagaggcagaaagtggaatgCAGCCAAGGGTGATTTGCCGGcagatatatatgaatattcatagagatgcatgtgtcggcaagttcctcttggctacatttcgctttcttcttctcctgt
>NC_053043.1|+|16183549-16183718|41-61
tgctcaaaagtcttgcatgaagaggtagagagagtatattTGAGCCAGGATGACTTGCCGGcatttgctgtaaatgtagaagaatcccttctcacaattaaggtgttgttggcgaggaatctaggctcatatttgctctctttccactcatatgagactcattcaagagc
>NC_053043.1|+|16202989-16203129|98-119
ttcatggagaggttgaaagtgaaatggagccaaggatgacttgccggtatattagtttgtcgctaaagctaactagctttagttgttgggtactcccGGCAGGTCATCCTTCGGCTATAtttggctttcttcctttcatgt
>NC_053043.1|+|16202989-16203129|27-47
ttcatggagaggttgaaagtgaaatgGAGCCAAGGATGACTTGCCGGtatattagtttgtcgctaaagctaactagctttagttgttgggtactcccggcaggtcatccttcggctatatttggctttcttcctttcatgt
>NC_053043.1|-|16249384-16249688|107-127
agctttcattgagaagtatagcttgatgaaaactgctcttgacacatatgatagagctaaaaaacatatgtaaaagacgaaaatgcccatgtagcagtttactaccGAAGTAAAGAACCGGCTGCAGttaactgctgaagtgtgaagtttttttttttttttctttttcgtcggcagttaactgcagtcggtttcttacttcggtagttaaccgttgcaggggcattttcgtcatttacatgtgtttttcagccctatcatatgtgtcaacagcaattttctagcctgatggagtgaattggtaa
>NC_053043.1|-|16249384-16249688|182-202
agctttcattgagaagtatagcttgatgaaaactgctcttgacacatatgatagagctaaaaaacatatgtaaaagacgaaaatgcccatgtagcagtttactaccgaagtaaagaaccggctgcagttaactgctgaagtgtgaagtttttttttttttttctttttcgtcggcagttaaCTGCAGTCGGTTTCTTACTTCggtagttaaccgttgcaggggcattttcgtcatttacatgtgtttttcagccctatcatatgtgtcaacagcaattttctagcctgatggagtgaattggtaa
>NC_053043.1|+|16711748-16712002|41-61
tttatttgggatcgctttggtccataagtaataaaaggtcCGTTTAGGTCCCTTAACTTTAtttaaagtatcggtttgatcctttctgttaatttaattcaaaaaaaatgttaagtttagggaccaaactaatactaattaaataagataagggatcaaaatttaacatgttttttgaattaaatttttttaataaagtttaggggccaaaacagaccttttattacttatgggaccaaagcgatactaaataaa
>NC_053043.1|+|17460451-17460711|27-48
gaatgaggtaattcaaacttgtcaaaCAACAGGACTCAAGCATTTCGCaagcacctcatgtttctcctttgaaaatattaaatttttgttatgctggtttagatgaaggtattaagtgtcaaggattgaacctcaattcggtggcacttgaataccatcatctaaagcaagcctcacaaaaatttattattttcaaagggaaaacatgaggtgtttggcgaaatgcttgagtcctgttgttttgcaggtttgaatttatcc
>NC_053043.1|+|17460454-17460711|24-45
tgaggtaattcaaacttgtcaaaCAACAGGACTCAAGCATTTCGCaagcacctcatgtttctcctttgaaaatattaaatttttgttatgctggtttagatgaaggtattaagtgtcaaggattgaacctcaattcggtggcacttgaataccatcatctaaagcaagcctcacaaaaatttattattttcaaagggaaaacatgaggtgtttggcgaaatgcttgagtcctgttgttttgcaggtttgaatttatcc
>NC_053043.1|+|21031986-21032272|31-52
atagttgcagtctttgagtaagagtgtaggTAGGTATTTTAAGGAGCACGTTttaactttagtggtaaattgacccttaaaagttttcagagtaaaagtagtataagttagtgtgaggaataaaaaggtcaaataaagagggtcagaagaaaaaatattttctagggcaccattgactctagggggtaggagccgcactacttgacttcctacgtgaagatgttgtctctaaaaattaaactagcttctttaattccttctcacttagcaaaaaggggtcagaacaa
>NC_053043.1|-|21457624-21457775|31-54
ttaccaaaaaaattgtcataaacaattaccAAAAGAATACTCATACATAACATTtttcacacgtcgacataacatgatgttgtgtcgacatgtgagaaatgttatgtatgtgtattcttttggtaattgtttttaacaatttttttggtaat
>NC_053043.1|+|21855857-21855981|31-54
aacaagtgggtgtgttctagcaaatcctatAGGCATTTGCTAGAATACACCCACttattgtttagaatgagtattttagcaagtgaataactaaaaagtggttaaatacaccttaaagtgtagct
>NC_053043.1|-|21927376-21927579|151-174
gttctataatatagtagtaaaaaaatacaccttccgctcactaatataagcaaaaatctaattttttagatacattcagttaatgatgtatgtggtctttattatatgttatatacatcattaattgaatatatttaaaaaatatattttTGCTTATATTAGTGACCGGAGGATctactacaattttataatttcaatgcaacc
>NC_053043.1|-|2544612-2544730|66-89
gtaacattatctttatacggcaaggttggtttagttgataaagagttaactcacttgtaaggttgTGGATTCAACTCTAAGTGTCGGTTgaaaaccttttgagcgagtgatttataaat
>NC_053043.1|+|2657071-2657292|22-43
tttagggtttcagaaagcccaCCATCGTGCCACGTTACGATCCaatcgtgacacgatcacctcattaatcctacgtggcagcagacaaattttcatatcgtggcacgttccagactttatcgtggcacaaaatttccagtggcaaattctttgtcccacgttcaacaatcgtgccacgagatgttctaaacgtggcacgatgcttcactcttaggcattttt
>NC_053043.1|+|2851339-2851498|32-52
ttgtgaattaattccccatattggagaaacaTCATTGAGTGCAGCGTTGATGaaatcttatgtagcatctagctatcttatagatatcaaatattgcatgcttaatttcatctacgctacactcaattatgtttttttaaaatatggtcatggcttatgc
>NC_053043.1|+|2851339-2851498|111-131
ttgtgaattaattccccatattggagaaacatcattgagtgcagcgttgatgaaatcttatgtagcatctagctatcttatagatatcaaatattgcatgcttaatttcaTCTACGCTACACTCAATTATGtttttttaaaatatggtcatggcttatgc
>NC_053043.1|+|29221224-29221352|83-103
tttgtgatatatgaaagttgcagaaatgggagttccttgcagcccaaagcgccaagtgagaattctactggcaaattatgttTTGGACTGAAGGGAGCTCCCAgttcttcgctttcatcctttttattt
>NC_053043.1|+|29221224-29221352|29-49
tttgtgatatatgaaagttgcagaaatgGGAGTTCCTTGCAGCCCAAAGcgccaagtgagaattctactggcaaattatgttttggactgaagggagctcccagttcttcgctttcatcctttttattt
>NC_053043.1|+|30184637-30184789|33-54
agctgcggagtttcttaggctagtgaaattgaTACGTGTGTCTTCACCTCTGAActatcaatattatgtttcaaatctttgattcgattcattcttttgcttcagagtgcagatacacgcatctcttttcctagctacctattctaatgtttt
>NC_053043.1|+|30184637-30184789|103-123
agctgcggagtttcttaggctagtgaaattgatacgtgtgtcttcacctctgaactatcaatattatgtttcaaatctttgattcgattcattcttttgcttCAGAGTGCAGATACACGCATCtcttttcctagctacctattctaatgtttt
>NC_053043.1|-|31827456-31827610|97-117
aatacaccctccggtcactattataagcaaaagtttacattttagattcattcatttaatgatgcacatggtctttattatagaccacatacatcaTTAAATGAATGAACCTAGAATatagttttttgcttatattagtgaccggagggtgtatt
>NC_053043.1|+|43228989-43229122|89-109
aatcagtgatgaagaaagcaagcaaggtattggcgcgcctcaatttgaatacatggctataaaaatgcatcatatcagccatgtagttTGATTGAGCCGCGTCAATATCttgtttccatctccaaatttaccaa
>NC_053043.1|-|46011621-46011744|31-54
agcaagtgggtgtgttctagcaaatcctatAGGCATTTGCTAGAATACACCCACttattttttagaatgagtattttagcaagtgaataattaaaaagtggttaaatacaccttaaggtgtagc
>NC_053043.1|+|46013303-46013423|32-55
aagcaagtgggtgtgttctagcaaatcctatAGGCATTTGCTAGAATACACCCACttattttttagaaggagtattttagcaagtgaataactaaaaagtggttaaatacaccttaaggtg
>NC_053043.1|-|46802180-46802333|105-125
gagagattgatcacagtcgttgtttgcagatgtagcatcatcaagattcatatgtgaatgatgcagagtggaactgctaatatttcaattgatcttttgaaataAGAATCTTGATGATGCTGCATcagccatatacgactttataagaaaaaac
>NC_053043.1|+|46907307-46907505|31-51
atatgttgattccaatatgtagcttttatcTGCATTTGCACCTGCACTTTCcctggctgcgtctgtaacatataaacatgtgaattaatttgttttatatataaaataaaataaatttataatatttagtatgaggaaggaccaagggctaggtgcagatgcatatgcagatgaatgccatgttggttattatgataaa
>NC_053043.1|-|48348525-48348667|31-51
ttttttctttgaaaagattaaattcttgttAGGCTGGTTTAGATGAAGGTAttaagtgacaaggaatgaacctcatttcgttggaacttgaataccatcatctaaagcaaacccaacaaaagatcgtcagtaggtacagaatg
>NC_053043.1|+|49293527-49293676|28-51
aggctaatggttcggtttggttcggttCGGATAATTGTGGTTACTAACGGTtcagttcggttaatgaattgttatcaaaataatggttcggttcaagaattggttaaatggttcagttaattctgatacggttcggttcggttaaccggt
>NC_053043.1|-|50371484-50371608|31-54
agcaagtgggtgtgttctaacaaatcttatAGGCATTTGCTAGAATACACCCACttattttttagaatgagtattttagcaagtgaataactaaaaaatggttcaatacaccttaaggtgtagct
>NC_053043.1|-|5418450-5418557|56-79
tccatccatagtttttaatggatggatcaaatccaatccattaacaaatttttttGTTTGATGGATGGATTGGATGGATtttgtattggatggatatggatctcatgg
>NC_053043.1|-|5782199-5782367|119-139
cttcacaattgccgtgtatcaaagattaaataattcatcaaactagtccatagactatcattctctcccccatagtttaaggactaaattggacagataattggagagaatgatagttTAGGGACTAAATTGATGGTTTattcatcaatgatccaaaattaatatcata
>NC_053043.1|+|678786-678932|95-118
accatttagctaagcccaatgagaggttcatgccctcagccgttcagctatttaaacgtcatcccatcagttaaattattctgaatattctggtGCTAAACGGAATGAGGGTAGTCATccctctcatccgtctgacaattatgtttc
>NC_053043.1|-|847984-848193|165-185
aattgaaaagagagattatggttgatgggaatgttgtttggctcgaggtaataactaactcaatttctttgtctttgaaagcttttctttgtttcactctttttgattcttagaaagttgaaactaagtgagctttaaaggtttgattttgatgtgtgattatcTCGGACCAGGCTTCATTCCTAccaactcgatctctctaaatacctt
>NC_053044.1|+|10039711-10039835|29-52
aagggacaaaaaaaattctcaaaagggtCTTATAATTAGGGACGGAGGGAGTacttcaaaagatactgaagtactcattactaccctactttaaaagatacccaacttcgaaaaatcccgaagta
>NC_053044.1|+|10224398-10224555|41-60
taattaaatagtttcatatgctatttaagaaattttgaaaTGTAGTGTAGCATGCCCGTTtgtgaattactgatgaatattttatatttaattacttttgggtaacggggtgttacatttgatggacaacttaagtatatatgaatgtcaagattacg
>NC_053044.1|+|1045000-1045120|31-54
aacaattgggtgtgttctaccaaatcctatAGGCATTTGCTAGAATACACCCACttattttttagaaggagtattttagcaaatgaataactaaaaagtggttaaatacactctaagggtg
>NC_053044.1|-|11547887-11548156|220-240
aaaataacgcagtcacaattcaaataatgtattgccatccgatcaaattaagggtccagattcattttctctaattttccactttcatcccaaaacacaggaggttatggaaaaggcaaaaccaccttcaatttttaatatgaaaagggaggctttcaatttttaataccccgtgttgtaggctgaaagtggaaaattaaagaaggtaaattaggacccTTGATTTGATCAGATGGTTTTgtattgtttaactgtgtgactgcgtcattt
>NC_053044.1|-|11648461-11648777|41-61
atttcaagtatcggtttggtcccataagtaataaaaggtcCGTTTAGGTCCCTTAACTTTAtttaaagtattagtttggtcatttctgttaatttaattcaaaaaaacgttaagtttagggaccaaactaatactaattaaataagctaagggaccaaattaatactaattaaataagttaagcgaccaaaatttaacgttttttttgttaatttttgcattaaattaacagaagggaccaaaccgatacttgaaataaagttaaagacctaaagggaccttttatttcttatgggaccaaaccgatacatgaaatc
>NC_053044.1|-|1402304-1402442|88-109
tcttttctttttccatctcgtcccgtctttctccgtagtctagctctattaacaattaaattcaccgttgaaggtagatttaattgtTGATAGAGCTAGACCATCGGAGcgagacccttattgagtatcatttcatttg
>NC_053044.1|-|1402304-1402442|41-61
tcttttctttttccatctcgtcccgtctttctccgtagtcTAGCTCTATTAACAATTAAATtcaccgttgaaggtagatttaattgttgatagagctagaccatcggagcgagacccttattgagtatcatttcatttg
>NC_053044.1|+|1803246-1803376|41-61
acacttttcaatatactctttttgattggttaaaatttacATGAGTTTCATCAAATCATGTggttcccatataaattttgtgagacgtatgtgaactttaaccaatcaaagagagtatttgaaaaatgtgt
>NC_053044.1|+|20810127-20810244|63-86
ttgttagtgatattaggttaacatgcttaaaccttcaaagattattagaacacctaaggaatTAGGGGCTGTAGTTTGAGAAGAGGgtcttaagtcaagggattgattaggactattt
>NC_053044.1|-|23472548-23472667|29-52
atgcttaatggttcggtttggttcggttCGGATAATTGTGGTTACTAACGGTtcagtttggttgtgaattgttatcaaaataattgttcggttcgagaattggttaaattgttcagttaa
>NC_053044.1|-|24852504-24852652|35-54
ttttaataccgagcacttagcttatgtgggtttgTTGATCAAGGACTTTGCATCtttttcttttgtattgttatgaaaatatatcaatgaataagatgcaaagtcttacttgatcaacaaactcacgaatgataagcgctccgtattaa
>NC_053044.1|+|31877808-31877954|96-116
ccactcatggataggaaaaggttttgaattagctgctgactcattcattcaaacacaataagaagaagcatgatgaatatgctatattgtgaatgTGTGAATGATGCGGGAGCTAAatttcatctttctcttgtctttgcttggact
>NC_053044.1|-|34070376-34070533|103-122
agatctaaagtgaagaaaacagtcagtgtttgctagtggagcatcatcaagattcacaagctttatagggcttcaaatcaattagcccttcttcatgttatgAGAATCTTGATGATGCTGCAgcagcaattgatgactaatattaccaaggtttcagc
>NC_053044.1|-|34070376-34070533|35-58
agatctaaagtgaagaaaacagtcagtgtttgctAGTGGAGCATCATCAAGATTCACAagctttatagggcttcaaatcaattagcccttcttcatgttatgagaatcttgatgatgctgcagcagcaattgatgactaatattaccaaggtttcagc
>NC_053044.1|+|34605683-34605829|95-118
accatttagctaagcccaatgagaggtccatgcccttagccgtttaactatttaaacgtcatcccatcagacggttaaactattctgaactggtGCTAAACGGAATGAGGGTAGTCATccctctcctccttctgacagctatccttc
>NC_053044.1|+|35208875-35209031|106-127
ttgacaacgttgtggcaaactatgttgaacaccttgacccgcacatttagcctgttattttaccttcattgttgaagttttgaattctgctcaaaactagctcgcTAAATGTGTTGGAATTAAGGTTttttgatggtttgcatccccaattttaaaa
>NC_053044.1|+|35213416-35213551|39-59
tgcctttctcggccctattcgttgggttgcaaaagggaTCTATTTCATTGTTCCACACAttttttcttgaacctaaatgtgtggataatgatatagatcttttttgtcaacccaaatatatataagaaaattgttc
>NC_053044.1|+|35618790-35618945|39-60
tagtgaagcaatggtgccttttgatccattgcattcttTTAATCTAGGAAATTACACTCGagtgaccatgagatgaggatattatctctctctctctctagtgtatttccttgattaaagaaattcattggatcatcaaatattccactaccaatc
>NC_053044.1|-|35730802-35731028|41-61
aattttttatttgtgttattcgattaggagaaaacttaggTACAATTCCTTAGGTGCTTTTcgtatggttcttaattaaaaatacatattttttggatataacaaactttgagaaaattatggatctgagaaaatcatggtaaatttagttaagaaccatacgaaaaacacctaaggaattgtacctaagttttctgcatttgattactataatactagcaccatac
>NC_053044.1|-|35808866-35809134|41-61
aaatattttttggttttaggccatacaaatatagaatattTGGTTTTGGTCCTTGGTATTTtgttttaatctttgtaaaatcatttcatattgaaattggtccctataatattcattttagtcctcattttgagggactaaaatcaaatattctacatattacaaggaccaaatccaatatgaatcacttttacaaggactaaaacaaaataccaaggaccaaaaccaaattttctatatttgcaaggactaaaatcaaaaaaatattt
>NC_053044.1|+|39614820-39614979|38-59
tgtttgatttgatttataataatggttaaatatgtatTTCATCCTTGCAATTAGGGGTCgtttaaaaattggtccttatatttgttaatcctgacaatttacccctaattgcaagaatgaaatacatatttaagtctataataaatgactatttctttca
>NC_053044.1|+|40434111-40434269|94-114
gaagatgaagaacacctaccaatatcaagtaatcatctgtagatttgtgctaagaccaaataatgtgttgaaaacaatgtgttgagagtatcaCATTGTTTGGTTTAGTACAAAtttatggatggttatcaacatcaacatgagatttgttcttggaag
>NC_053044.1|-|40673973-40674212|29-52
caagaaagattttatcaagaaaattttaAGAATGACATGGCAGAATAATCACccttaaattttatcaagaaatagtcatgaaattaatgttaaccaataaaatctcagccttgctgaaaatcatagggtggtgggtgttatgtattttttttttatgaaagattaataaatgagactgaaatctaaaggtgattattgtaccatgtcattcttgaatctttcttataaaatcattcttga
>NC_053044.1|+|42124972-42125126|97-117
tgtacaccctccggtcactattataagcaaaagtttacattttagattcattcatttaatgatgcacatggtctttattatagaccacatacatcaTTAAATGAATGAACCTAGAATatagttttttgcttatattagtgaccggagggtgtata
>NC_053044.1|+|42255007-42255275|41-61
aatatttttttggttttagtccctgcaaatatagaatattTGGTTTTGGTCCTTGGTATTTtgtttcaatccttgtaaaatcatttcatattgaaattggtccctataatattcattttagtcctcattttgagggacaaaaatcaaatattttacatattacaaggaccaaatccaatatgaatcaatttttcaaagactaaaataaaatacagaggaccaaaaccaaattttttatatttgcagggactaaaaccaaacatatattt
>NC_053044.1|-|42743719-42743846|23-44
atatatgatactaaactctaatTTTGTGTGCCATCGTGAACTTAatttagtatttagtcggtaaagacaatagataatatatgtaaggttcgggattaccaccaaaaaaaaaaaaaactctaattttg
>NC_053044.1|-|42864106-42864248|31-51
tttttcctttgaaaagaataaatttttgctAGGCTGGTTTAGATGAAGGTAttaagtgtcaaggaatggacctcatttcgttggcacttgaataccatcatctaaagcaagcctaacaaaaatttattcttttcaaaggaaaa
>NC_053044.1|-|43740209-43740358|28-51
aggctaatggttcggtttggttcggttCGGATAATTGTGGTTACTAACGGTtcagttcggttaatgaattgttatcaaaataatggttcggttcaagaattggttaaatggttcagttaattctgatacggttcggttaaccggttcgaa
>NC_053044.1|+|45085461-45085608|39-58
aaatggatgtagggactaatttgattgagatatgacaaATTCAGGGACAAAGTGTGCGtttcgataaattgggggacatttttgtccgattcgtgcaaattcagggacgaatttggatattcactctataattcttattaaaatactt
>NC_053044.1|-|45412567-45412715|99-119
atattagattgattctgcagaagtagacaggagtggtgttgtttctgctcatcttattaaataatgaatgaatgaatgacatttgcttacttataagaCGAGCCGAATCAATATCACTCcagtacacctcactgcatgcagcatatata
>NC_053044.1|+|46669365-46669490|73-96
ttggcagcttactaactgtttcagttggtagttttggattagtgacagggccgtccctaagaatttggaggcTCGGCTCTGGGAATGAAAAGAGGCcagtgataaattaaaaacgtatttttttta
>NC_053044.1|+|46939594-46939735|30-50
tttttctttgaaaagattaaattcttgttAGGCTGGTTTAGATGAAGGTAttaagtgtcaaggaatgaacctcatttcgttgtcacttgaataccatcatctaaagcaagcctaacaaaaatttattcttttcaaaggaaaa
>NC_053044.1|-|47860645-47860758|31-54
tggttaggtttggttaggtttggttcggttCGGATAATTGTGGTTACTAACGGTtcagttcggttagtgagttgttatcaaaataatggttcgattcgagaattggttaaatag
>NC_053044.1|-|47901737-47901881|100-120
gtcaattatgcaaaggttaggctgagaggaacgcagtctggctcgaggaatgctcagatctgttttgatctgatcgatatgttcatatctaattaattcTCGGACCAGGCTTCATTCCTCccatccaacatttgctacctattca
>NC_053044.1|-|47901911-47902041|86-106
gatgatctatggtgtgggttgttgaggggaatgttgcctggctcaaggcttttcatagtttgatctatctactatgattaaggctTCGGGCCAGGCTTCATCCCCCtcaaattaaacctcttttcatttga
>NC_053044.1|+|49524714-49524842|22-41
tgctattaagaaattttaaaaTGTAGTGTAGCATGCCCGTTtgggttgaactctgatgttgaattaattattatttaattacttttgggtaacggggtgttacactatggaacaccacctcattgagta
>NC_053044.1|-|49855183-49855316|31-54
atgagaggagattctgccagattttgtagtGCAGAAGATCCTCGGCAGTTAACTgcagccggatttgagaaaatttcggcagttaactgccgaagaaaactgtcgaagaaaacctcggtagttaactgccgagg
>NC_053044.1|+|49856109-49856380|30-51
tttgaatgaggtaattcaaacttgtcaaaCAACAGGACTCAAGCATTTCGCaagcacctcatgtttctcctttgaaaatattaaatttttgttatgctggtttagatgaaggtattaagtgtcaaggattgaacctcaattcggtggcacttgaataccatcatctaaagcaagcctcacaaaaatttattattttcaaagggaaaacatgaggtgtttggcgaaatgcttgagtcctgttattttgcaggtttgaatttatcccattcaaa
>NC_053044.1|-|49905750-49906055|41-61
ttatttggtattgttttggtctcataagtaataaaaagtcCGTTTAGGTCCCTTAACTTTAtttaaagtatcggtttagtcctttatgttaatttaattcaaaaaaacgttaagtttagggaccaaactaatactaattaaataagttaagggaccaaactaatactaattaaataagttaagagaccaaaatttaacgtatttttaattaaattaacagaagggaccaaactgttactttaaataaagttaagggatcaaaacggaccttttattacttaagggaccaaagtgatagtatcaaac
>NC_053044.1|-|50518439-50518829|89-109
ccagagtaagacaattgttgtagtcggaatgtgcattccaactacaacaattgtcttacctttgaatgggtaaatttaaacatgccaaCAACAGGACTCAAGCATTTCGtcccgcattcatgcttttcctttgaaaagaataaatttttggtaggcttgctttagatgatgatattcaagtgccaacgaaacgaggttcattccttgacacttaataccttcatctaaaccagcataacaagaatttaatcttttcaaaggaaaaatatgaacgctggacgaaatgctcgagttatggccgtttggcaagtttgaattacctcatttcagaggtaagacaattgttgtagttggaatgcaccttaccctaactaatgacgatcttctggcg
>NC_053044.1|+|50518488-50518782|236-256
attgtcttacctctgaaatgaggtaattcaaacttgccaaacggccataactcgagcatttcgtccagcgttcatatttttcctttgaaaagattaaattcttgttatgctggtttagatgaaggtattaagtgtcaaggaatgaacctcgtttcgttggcacttgaatatcatcatctaaagcaagcctaccaaaaatttattcttttcaaaggaaaagcatgaatgcgggacgAAATGCTTGAGTCCTGTTGTTggcatgtttaaatttacccattcaaaggtaagacaattg
>NC_053044.1|-|50916867-50916989|33-56
aaatcaagtgggtgtgttctagcaaatcctatAGGCATTTGCTAGGATACACCCACttagtttttagaaggagtattttagcaagtgaataactaaaaagtggttaaatacaccttaaggtgt
>NC_053044.1|-|51540513-51540655|31-51
ttttttctttgaaaagaataaatttttgttAGGCTGGTTTAGATGAAGGTAttaagtgtcaaggaatggacctcatttcgttggcacttgaataccatcatctaaagcaagcctaacaaaaatttattcttttcaaaggaaaa
>NC_053044.1|+|51614217-51614349|80-103
ttagccaataaaatctcagcctagccggaaaccatggggtggtgggtgttatgtatttttttttttatgaaaaattaatAAATGAGACTGAAATCTAAAGGTGattattgtgtcatgtcgttcttggatattt
>NC_053044.1|+|51683408-51683545|93-114
taattaagggtaagggtaagggtggtgacagaagagagtgagcacacatggtgttttcttgcacgattatgtttcctgcttgaagctatatgTGCTTACTCTCTATCTGTCACCccaccaccatctctctctctcact
>NC_053044.1|+|51683408-51683545|26-45
taattaagggtaagggtaagggtggTGACAGAAGAGAGTGAGCACacatggtgttttcttgcacgattatgtttcctgcttgaagctatatgtgcttactctctatctgtcaccccaccaccatctctctctctcact
>NC_053044.1|-|52408753-52408882|26-45
ttgctcatcattggaacatagaaatTGACAGAAGAGAGTGAGCACatagacactcggtatagatgtatatcgttgcctttgcgtgctcactcatctttctgtcaaattccattaccacatgaaattgctt
>NC_053044.1|-|52408753-52408882|84-106
ttgctcatcattggaacatagaaattgacagaagagagtgagcacatagacactcggtatagatgtatatcgttgcctttgcgTGCTCACTCATCTTTCTGTCAAAttccattaccacatgaaattgctt
>NC_053044.1|+|52953809-52954077|41-61
aatattttttgggttttagtccctgcaaatatataatattTGGTTTTGGTCCTTGGTATTTtgttttaatccttgtaaaatcatttcatattgaaattggtccctataatattcattttagtcctcgttttgagggactaaaatcaaatattctacatattacaaggaccaaatccaatataaatcaattttacaaggattaaaacaaaataccaaggaccaaaaccaaattttttatatttgcaaggactaaaaccaaaaaaatattt
>NC_053044.1|+|56254017-56254285|41-61
aatatttttttggttttagtccctgcaaatatagaatattTGGTTTTGGTCCTTGGTATTTtgttttaatccttgtaaaatcatttcatattgaaattggtccctataatattcattttagtcatcattttgagggactaaaatcaaatattctacatattacaaggaccaaatccaatatgaatcaattttacaaggactaaaacaaaatacgaaggaccaaaaccaaattttttatatttgcagggactaaaataaaaaaatatatt
>NC_053044.1|+|56275418-56275724|41-61
atttcaagtatcggtttggtcccataagtaataaaaggtcCGTTTAGGTCCCTTAACTTTAtttaaagtatcggtttggtcctttctgttaatttaattcaaaaaaacgttaagtttagggaccaaactaatactaattaaataagttaagggaccaaactaatactaattaaataagttaagggaccaaaatttaacgtttttttgaattaaattaacagaagggaccaaaccgttactttaaataaagttaagggacctaaacgaacttttttttatttaagggaccaaagcgataccaaataaa
>NC_053044.1|+|57587862-57588267|347-368
aataggtcatcgctgttaattgttggtgattaagcaaacggtgaagcacacatggatgccacacctgacttttttattttttgttaaatatatttttaatccctataaaattaaggtattttaagtttttattccttacaaaaatattatgcactcagtattagtccctgctcaattcaactattaaaattaaacaaatttgaattgagcagagactaatactgagtgcatagtatttttgtaatgactaaaacaactattaaaattaagtaaggactaaacttaaaatgtctcaattttatagggactaaaaacatatttaacccaacaaaaaaaagtcagatgtGGCATCCACGTGTGCTTCACCGtttgctcaatcaacaacgtcaacaattaacagcgagga
>NC_053044.1|-|57831650-57831799|96-119
atcgaatcttgcaaaacaaactcttgtcactacctcttaaaatgcaattgacaatatttggagaaacgtgtaaataaaacaatttgcatctcagaATTTTGTGTGGGTGTAAGAGGTGTattgccatatgggggtgtacatgtatcgcca
>NC_053044.1|+|58685577-58685683|57-80
gaagtatcatggcagatatcaatgcaggataattatcggatactatcctgatgcgtATCGGGAAGTATCGGATAATTATTttttaaaaaaataaaatttaatcttcg
>NC_053044.1|-|8897307-8897603|31-54
taagatgataaaatattagggtgtgagaaaAAGAGAGATAGATCAGAATTGACAatgtacataagcaacaaacacaagtatttatggcccaaaaatcaaagttaatattgtgcataaacatcaatatttaataggggtgtacttttactagttagtgtatccctattaaatatggatgtgtatgcataacgttagcattgatttttggactatatatacatgtgtttgttgcttatgtacaacttcaattttgatctatctctctttctctaatactctgatattttattatcttag
>NC_053045.1|-|11300940-11301041|23-43
cttttcagctataagctatcagTAAGACATCAGCTATAAGCTAgtttttcagctttcagctagcttatagcttatttttaccaaatacacccccacatacat
>NC_053045.1|+|11506930-11507198|41-61
aatatttttttgattttggtccctgcaaatataaaatattTGGTTTTGGTCCTTGGTATTTtgttttaatccttgtaaaatcatttcatattgaaattggtccctataatattcattttagtcctcattttgagggactaaaatcaaatattctacatattacaaggaccaaatccaatatgaatcaattttacaaagactaaaacaaaataccgaggaccaaaatcaaattttttatatttgtaaggactaaaaccaaaaaaatattt
>NC_053045.1|+|116074-116215|83-103
tacaaaggatttagtttttttggcttaattacttttttggtcccttaacttaatttttggtttcgttttggttccttaactaTTAAAAGTTTCGTTTCGGTCCcataacttatttttgggttttcttttggtcccttaacta
>NC_053045.1|+|13300710-13300863|41-60
atataagtgtattctaaactcattaaaaataatcaaataaTTAGAGAGGGCGTTACAATTtttatggtgatgctcgtggtgggtggtggtggacttttgtgatggttaatggtgatttttgtggtggttaatggtagttttgtggtggtgttgg
>NC_053045.1|+|13320317-13320550|22-42
gcacaacgactctttcttggaATTCACGGGGACGAACCTCCTtcgttgaaagtttgctttattcttttgatatatctatccatgatacaaggaagtaatgcatttaagttcaatcaagcttggccttcatcagaatttccgttgacgggactccacaggaggtacaacctttaagttgatactgagggatggagggagggttgcccctgttgaagtgtacacttgaagtacaac
>NC_053045.1|-|14003083-14003203|32-55
aaacaagtgggtgtgttctagcaaatcctatAGGCATTTGCTAGAATACACCCACttattttttagaaggagtattttagcaagtgaataactaaaaagtggtcaaatacaccttaaggtg
>NC_053045.1|-|15045016-15045158|26-49
agtgaagtaaacaccatttggtatgCGTTCTACAATATGACGGAGTGTAaatgcctatgtatcaagctatggtaagtctgatacttaggcatttacactccgtcatattgcggaacgcataccaaatagtgtttacttcagta
>NC_053045.1|+|15045021-15045155|31-51
aagtaaacactatttggtatgcgttccgcaATATGACGGAGTGTAAATGCCtaagtatcagacttaccatagcttgatacataggcatttacactccgtcatattgtagaacgcataccaaatggtgtttacttc
>NC_053045.1|+|15045021-15045155|86-106
aagtaaacactatttggtatgcgttccgcaatatgacggagtgtaaatgcctaagtatcagacttaccatagcttgatacataggCATTTACACTCCGTCATATTGtagaacgcataccaaatggtgtttacttc
>NC_053045.1|+|15123310-15123616|41-61
ttatttggtatcgctttggtcctctaagtaataaaaggtcCGTTTAGGTCCCTTAACTTTAtttaaagtatcggtttgatcctttctattaatttaattcaaaaaaatgttaagtttagcgaccaaattaatactaattgaataagttaagggaccaaactaatactaattaaataagataagggaccaaaatttaacatttttttgaattaaattaacagaaaggaccaaactgatactttcaataaagttaaaggaccaatacggaccttttattacttatgggaccaaagcgatactaaataaa
>NC_053045.1|-|2155558-2155842|31-51
cttgggggccaaaactgccacatgtgcaaaACTTAGGGGGCAGTTTTGTAGtcttttttctttgagggccaaaatcgcaactttggaaaagttagggggctaaaactgctatcaagccttatttttaaacaattctcatcgattcggctttcatctatttattttaggcttaattgcactttttgcccactatctttccaaaagttgcgattttggccctctacctaattaaaatacaaaacagcctcctatgtattggtgtaacgaatgtcgaggcctaactca
>NC_053045.1|-|2323381-2323648|41-61
aatatttttttggttttagtccctgcaaatatagaatattTGGTTTTGGTCCTTGGTATTTtgttttaatccttgtaaaatcatttcatattgaaattggtccatataatattcattttagtcctcatattgagggtctaaaatcaaatattctacatactacaagaacaaaatccaatatgaatcaattttacaaggactaaaacaaaataccaaggaccaaaaccaaatttttaatatttgcaggactaaaaccaaaatgtcagat
>NC_053045.1|+|2366557-2366827|22-41
attttataagctaaattacatGTTTGATCCTTTACGTTTATtcttcgttttaggtaggagatgtaaatttcttcatgcaaatcctcgtgaaaagaaaaaaaaaaaaacatcagcatggaaggaacatagaaaaggagaataagaccaagttggatcacccctaaaaaaaaagatcaagttggatcttttctctcataaggtacaatcgatttctattgtgattgattttttcatggatgaatgaaagggttgtaggcttagatgagtggtc
>NC_053045.1|-|25533800-25533920|32-55
aaacaagtgggtgcgttctagcaaatcctatAGGCATTTGCTAGAATACACCCACttattttttagaaggagtattttagcaagtgaataactaaaaagtggttaaatacaccttaaggtg
>NC_053045.1|-|26860539-26860924|321-342
aatatgtatttcatccttgcaattaggggtcgtttaaaaattggtccctgtattcgctaatcattgcaaactaaccttgcaatcattaatcatttaaaatttcatcatttgaccaacttaatcaccgccacgtcacttatttgatgacgtcgcaatcactgccacacatgaaattccaattttgcccttaagaagaggacaaaatattgaagaaagaattggaacccaggggtaaaattggaattttatgtggcgtggcagtgattaagtggggagagagacgaaattttaaatgattaaacaatgcaagggtaaattacCAGGATTAGCGATTACAGGGACcaatttttaaacgacccctaattgtaaggatcaaatacatattt
>NC_053045.1|-|27881907-27882265|41-61
aaaaaaaaaaaatataacggtgtgccacgtggaccaatcaTGACACGCCACGTGGCACACTagaagactaaattttgagagtttgaagttaaaagatatttcgtccacacttttggtaaataaaatttaattattaaaactgtcaatgataaaaaaaaattctttttcttaaaaaaaaaaaaaactcatttaattattaatttaacaatttggtgtactggtacactcaaatttttggatgtaccatagaatttgccttattttaatttatttatttcaattataaaattttgtttttagtgtgccacatgtcgtgttatgattgtccacgtggcacaccgttagttttttttttttta
>NC_053045.1|-|28996872-28997014|31-51
tttttcctttgaaaagattaaattcttgttAGGCTGGTTTAGATGAAGGTAgtaagtgccaaggaatgaacctcatttcgttggcacttgaataccatcatctaaagcaagcctaacaaaaatttattattttcaaaggaaaa
>NC_053045.1|+|29008777-29009035|203-223
caattcaacatgtgaaagtgtcgtgtcgttgaccaagtggatacacctttgatctgaagtgtcaatgctacataggttactagcagcagcgaagggtatttaggttattgaaatatcatcaaaaataaactttgtcaacaaaacaccaaagtctcttaagagtttcacattagaatgatacattaagattatgtagcaccaaCACTTCAGATTGATGGTGTGTctggtatccgacacgtgttgatctctgacattgaga
>NC_053045.1|-|31480450-31480849|41-61
cccttaacttattttttggtttcgtttggttccttaactaTTAAAAGTTTCGTTTCGGTCCcataatttattttttggtttcattttggtcccttaactattaaaagtttcgttttggtcctttaacttactttttggtttcattttggtcccttaacttattttttggtttcattttgatcccttaactctaatacattcatcctaacataaaggaccaaagtggttgacagaggatgagttaagggaccaaaacaaaaccaaaaagtaagttaaaggaccaaaacgaaacttttaatagttaagggaccaaaacgaaaccaaaaagtaagttaagggaccaaaacaaaacttttaatagttaaggtaccaaaacgaaaccaaaaaataagttaaggga
>NC_053045.1|-|31542617-31542734|28-51
agataaggctaatggttcggtttggttCGGATAATTGTGGTTACTAACGGTtcagttcggttaatgaattgttatcaaaataatggttcggttcaagaattggttaaatggttcagtt
>NC_053045.1|-|32177487-32177792|41-61
atttcaagtattggtttggtctcataagtaataaaaggttCGTTTAGGTCCCTTAACTTTAttttaagtatcggtttaatcatttatgttaatttaattcaaaaaagcgttaagtttagggacgaaactaatactaattaaataagttaagggaccaatctaacactaattaaataagttaagggaccaaaacttgccgttttttgaattaaattaatagaaaagatcaaaccgatactttaaataaaattaaaggacctaaacgaactttttattacttatgggaccaaaccgatacttgaaatc
>NC_053045.1|+|36695780-36695951|40-60
ttgtatacgagaacatacatataagctctatcatgtattTGATAGTGTCAACTAGTACAGaaaacctatctatctagctacacaatcaaaatatgttagatagataagttttatgtagtagttgacattatcaaatacatgaaagaacttgagaacgtttagaagttttaga
>NC_053045.1|-|37065623-37065786|46-67
aaataatacagtatatatgatgggataaagattccatgatgagtaTATTGCACTCATCTTCCATGGCtgttttcttcctccaaggatgtcaattgtgccatggagaagagtgcaataaacttgttgtggtatctatcgacaagaactatgtcagcgtccatgga
>NC_053045.1|-|37388432-37388665|31-51
cttccttcactttggacctgaatcgtgtgtCTTTAACGCGGGAAAGACACAtgtctttcagtcaaatctatccattgaatgaatcacattaagccatgcgttcatctattaaattatgggtcgaatacgcggcttaattcaatacattcgattgatctgatggacgaacttgactgaaagcggcgtgtcttttctgcgccaaagacactcaattcagatcccttcacttcactt
>NC_053045.1|+|40321767-40321915|41-61
gagatggcaaaagcatgacaaagatgcagttaattgcggaAGTTTTCCTCGGTAGTTAACTgcagtcagttccaataaaattcgacagttagctgccgagggacatttgaataatttatatgtattttgcagccttttaaatgtgtcaa
>NC_053045.1|-|40659378-40659706|41-61
tgccccctatagttttccccttttctgattttatggtcccCATGACATTTAGTGATGATGTgtctgtttttttatcaattaatgtgtgccacatgtgtaattccattttttaaaaaataaaaaaaatggtatttttcagatttccagcactaaattctattgttggtcacgtgcctccttctctcaaaatctgaaaaataccatttttttattttttttaaaaataaaattacacacgtggcacacattaattgataaaaaacagacacatcagcattaaatgtcacggggaccataaaatcagaaagggggaaaactatagggggcaa
>NC_053045.1|-|42023782-42023952|108-131
gtaatttcagattcctcctacttttggtccctgtaatttcagattcctccacttttagtccctcattttacatgccatgtatgtagattcggctgatgtggtggaatGAGGGACCAAAAGTGGAAGAATCTgaaattacagagacaaaatctaaatctttttttttacagg
>NC_053045.1|-|42295171-42295313|87-107
acaagttcaacataagcataattctagccatgatacgatcaacaaactcagaattgaagagtatggcttaaatgcttagacactccTTTATTCTCAGTTTGTTGCTCacatcatagccggaaacaacacaccatgaatgaatg
>NC_053045.1|-|4399634-4400098|407-427
cattcatgtccctttgagttttgaccttttgtttatattaagttcctttgtattttctttcttttcttctaaagtgccccagttctgcataaatattcttgtgcgtgtgaaagaatcattccctgtttgcttaatatgtgacatatagttgatatcttaagcttttattttaaatctccgatttcttgccatgttgttaatgtactatatgataattgcacctataatttgtttctgaataagctactggacaacatttcctgattctttgcaagtttttggaaacaattcaacttccacatacacatatacaattatacttctcttactcaaatttaccatttacttttggcacatacgcaaacgtaaatatgcatttttcattggtttatttttttcataggaaCGAAAGTGAGGATATCAAGGAtattgttgaaaaagttacacatttgcttgacaagacag
>NC_053045.1|+|44013260-44013502|183-204
tatcaagaaagattttttcaagaaaatttcaagaatgacatggcagaataatcacccttaaattttatcaagaaatattcatgaaattaatgttaaccaataaaatctcagcctgaccggaaatcatggggtggtgggtgttatgtatctttttttatgaaagattaataaatgagactgaaATCTAAAGGTGATTATTGTGCCatgtcattcttgaatttttcttataaaatcattcttgat
>NC_053045.1|-|45236808-45236933|72-95
tctcattagcactcactcttttattgggtgaaatcaatgtagaacctacgctttgaaaatgaaacttacatAAAGTGGTGGGACATACATTGATTtcacccaaaagagtgagtgttagagagagtg
>NC_053045.1|+|50758893-50759015|33-56
aaaataagtgggtgtgttctagcaaatcctatAGGCATTTGCTAGGATACACCCACttagtttttagaaggagtattttagcaagtgaataactaaaaagtggttaaatacaccttaaggtgt
>NC_053045.1|-|52750491-52750615|75-95
gctgtaatgtaatagacaaataatgtgtctgaaattgagtctattgacagatagcgatcatactacacttcctaTCTGTCAGTAGACTCAATTTCagacacattatatggagtcacccggcattc
>NC_053045.1|-|53953975-53954119|41-62
ttttagttatttaggggtgtcggtggtgtcatggtcattgTTGACCGTTCATATGAACCCTGcaatagcattgcagcttgtgtggggttcatataacggtcaacagagaccattgacatcaaagaaagacacaaaaagcacataa
>NC_053045.1|-|54313569-54313682|31-52
aatttgagaaaatcgtgtaattatatgtgaCGGTGTCGTATCGGTGTTGGACacgacacgtgtccgacactgggacacatgtcgtgtctgacaccgacacatacaattacaccg
>NC_053045.1|+|54591566-54591834|41-61
tctggcgttttggttttagtccctacaaatatagaatattTGGTTTTGGTCCTTGGTATTTtgttttaatcattgtaaaatcatttcatattgaaattggtccctataatattcattttagtcctcattttgagggactaaaatcaaatattctacatattacaaggaccaaatccaatatgaatcaattttacaaggactaaaacaaaataccaaggaccataaccaaattttttatatttgcatggctaaaacaaaaaaaataaaaa
>NC_053045.1|+|54908848-54909039|136-159
cttctttcttcttttgccaatatagtatcctactacctccggttctatttataagagaaatttaggtcaacaaaagtgaatgtatttggactgaatttttaactagatatatcaacttttgttgacccaaaattcTCTTATAAATAGGACCGGAGGGAGtacttttttaggaaaagataaaagatattattg
>NC_053045.1|+|55207956-55208099|92-112
cttatgtaccaatttggtccccctatgttttgctccattactagttttagtcctttctgttaacgtttttttggagagaaactaacaaaaaTGACTAAAACTAGTAACGGGGcaaaacatagatcaaattggtacaaattatag
>NC_053045.1|+|55700898-55701030|90-110
tggttttcaagtcctggtcatgcttttccacagctttcttgaacttctttcgtatcttaaatctgttttcaagattaaaagtcctagaaGCTCAAGAAAGCTGTGGGAGAatatggcaattcaggcttcattt
>NC_053045.1|+|55700898-55701030|26-46
tggttttcaagtcctggtcatgcttTTCCACAGCTTTCTTGAACTTctttcgtatcttaaatctgttttcaagattaaaagtcctagaagctcaagaaagctgtgggagaatatggcaattcaggcttcattt
>NC_053045.1|-|5732009-5732152|94-114
acccatcaataaaaagtggtcaactcttatgttgagttgacaccaatcaaaatcattcatttattatttactatagtaaataataattgaatgATTTTGATTGGTGCCAACTAAacacgagtaaaatttgattgaaaaaataat
>NC_053045.1|-|57513588-57513732|41-62
ttttagttttttaggggtgtcggtggtgtcatggtcattgTTGACCGTTCATATGAACCCTGcaatagcattgcagcttgtgtggggttcatataacggtcaacagagactcttgacatcaaagaaagacacaaaaaagcgcata
>NC_053045.1|+|58734240-58734380|92-112
aataggccaacgacagacgccaattttaaatgatatcaggcaactcggtccttctgttaacttggccaactgtcaaaccagtaacggaaggACTGAGTTGCCTAATGTCGTTcataattggagtcatttttcttttcatgt
>NC_053045.1|+|58734240-58734380|31-51
aataggccaacgacagacgccaattttaaaTGATATCAGGCAACTCGGTCCttctgttaacttggccaactgtcaaaccagtaacggaaggactgagttgcctaatgtcgttcataattggagtcatttttcttttcatgt
>NC_053045.1|+|604429-604555|33-56
aaagcaaatgggtgtattctagcaaatcctatAGGCATTTGCTAGAATACACCCACttattttttagaatgagtattttagcaaatgaataactaaaaagtggttaaatacaccttaaggtgtagct
>NC_053045.1|-|61105631-61105756|25-46
gtatgaaagtgtagagagtagattTGAGCCAAAGATGACTTGCCGGcatgctgcctgaaaagcaagaagggtgttgttttgctggcagttgtcattggttcatgtttgctcttttcacgctcatat
>NC_053045.1|-|61111585-61111710|25-46
gtatgaaagtgtggagagtagattTGAGCCAAAGATGACTTGCCGGcatgctgcctgaaaagcaagaagggtgttgttttgctggcagttgtcattggttcatgtttgctcttttcactctcatat
>NC_053045.1|+|61113491-61113630|41-61
actctgaaagtgtctgatatgaaggtagagagagtggattTGAGCCAGGATGGCTTGCCGGcatgcattttagggtgttgctagcgggccatcttgtctcacatttgctatctttcctcttatattagactcttaacata
>NC_053045.1|+|61734511-61734622|28-51
aggaacaatcttttttctcaaaagggtCTTATAATTAGGGACGGAGGTAGTaatatatactctctccgtccctttttataggagtagtttacaaatttaccaaaaatttata
>NC_053045.1|+|61765145-61765401|41-62
tttattaaggcttaaatgccattttggtcctttaagtattTATTTGGTATCGCTTTGGTCCCttaactaaaaaaaagattgtttgagtactttaatttaattttcgttacattttttggtccattccgttaggtttaataaaaaatgttaagtgtgatacacgtgtcgttttggcattggctctggaaacattaagggaccaaagtgataccaaataaatacttacgggaccaaaagagcatttaagtttttttttt
>NC_053045.1|-|62848763-62848895|87-109
gggacacacagtggagtagagatattgacagaagagagtgagcacatgctgcagtgattgtatgatagcatacaattcttggtgcgTGCTCACTTCTCTTTCTGTCATCttatcaactcttcatttctttctg
>NC_053045.1|-|62848763-62848895|26-45
gggacacacagtggagtagagatatTGACAGAAGAGAGTGAGCACatgctgcagtgattgtatgatagcatacaattcttggtgcgtgctcacttctctttctgtcatcttatcaactcttcatttctttctg
>NC_053045.1|+|62889426-62889581|97-117
tatacaccctccggtcactattataagcaaaaatttacattttagattcattcatttaatgatgcacatggtctttattgtagaccacatacatcaTTAAATGAATGAACCTAGAATgtagtttttttgcttatattaatgatcggagggtgtata
>NC_053045.1|+|62987651-62987834|114-135
agtaattatatgaaaccaaaaccataaactccaattaatgtggtgttgagtagagttgtatggaacgaaagatgggaatttcttgttgaattctattcattcaattttccctcCCTCGTTCCATACATCATCTAGccaatactgtgttaacaattgtctttggtgtgagtcggcatactctttg
>NC_053045.1|+|62987651-62987834|52-73
agtaattatatgaaaccaaaaccataaactccaattaatgtggtgttgagtAGAGTTGTATGGAACGAAAGATgggaatttcttgttgaattctattcattcaattttccctccctcgttccatacatcatctagccaatactgtgttaacaattgtctttggtgtgagtcggcatactctttg
>NC_053045.1|+|63138543-63138904|41-62
tctttcgtccctgcaaatatagaccatttgaattttcgtcCCTGAAGTTACTAATCCTTCCAatatgcccctgcaaatattaatcatttgacttttgatcataattacatctgattagtaacttcagtgatgaaaattcaagtgacctatatttggagggatgaaagacctatttaagcaaaccacctagcccaatcatcacttgccacatgggcaccacgtcgctaatgacaacccacctcaccaaaaaaacctaattaggagcaaaagtcaaatgattaatatttacgggggcagattgaaaggattagtaacttcagggactaaaattcaaatgacctatatttgcagggacgaaagac
>NC_053045.1|+|63190787-63191156|41-61
ccttaatttattttttggtttcgttttggttccttaactaTTAAAAGTTTCGTTTCGGTCCcataacttattttttggtttcattttggtcccttaactattaaaagtttcgttttggtcctttaacttactttttggtttcgttttggtcccttaacttattttttggtttcattttggtcccttaactctaatacattcatcctaacataaaggaccaaagtggttgacagaggatgagttaagggaccaaaacaaaaccaaaaagtaagttaaaggatcaaaacgaaaccaaaaagtaagttaagggaccaaaacgaaacttttaatagttaaggtaccaaaacgaaaccaaaaaataagttaatgg
>NC_053045.1|-|63284461-63284674|36-56
gatcaactttcaataaaaaaaggagaaaacttaggTACAATTCCTTAGGTGCTTTTtgtatggttctttactaaatttaccatgatttcctcaaatgcataattttctcaaagtttgttatatccaaataatatgtatttttagttaagaaccatatgaaaagcacataaggaattgtacctaagttttctccataaaaaaatatgttcaaact
>NC_053045.1|-|63416466-63416600|90-110
tgagaattacagctagttgagatgagatattggtgcggttcaatcagaaggcagtgcttttataattcaaaaagctctgtgttatttgaTTGAGCCGTGCCAATATCACGtgttaatcaggcacagcttctttct
>NC_053045.1|-|64392544-64392687|94-114
gtgtgcaatgatatatgcaaaatgttgtgtttgcctggctccctgcatgccatataagaggcttctcaaaatggttgacgacccttttacttgGCGTGAAGGGAGTCAAGCAGGcagcctaatcaacacaacacaacactatag
>NC_053045.1|-|8150130-8150252|33-56
aaaacaagtgggtgtgttctagcaaatcctatAGGCATTTGCTAGGATACACCCACttagattttagaaggagtattttagcaagtgaataactaaaaagtggttaaatacaccttaaggtgt
>NC_053045.1|+|8339166-8339320|100-123
agattcctcccacttttggtccatgtaatttcatattcctccacttttggtccctcattttacgtgccatgtatgcagattctgctgacgtggtggaatGAGGGACCAAAAGTGGAAGAATCTgacattacagggacaaaatctattttttttta
>NC_053046.1|-|10078334-10078447|29-52
tgattttggttaaaagtgagttggaaatGAATTGATTTATGTTTGGATACACtttactagaagtgattcttacgaattgatgttgtttggatagtttgaatgaaaattgatttt
>NC_053046.1|-|10645740-10645922|116-136
ttgtggagatgggggagatctaatttgctgtgatagcagttctttcagtttttcatcaaagttttctggatatagtagatagtctactagaaggtggtagactatctgttatatcCAGACAACTTTGATGAAAAGCtgggaggacaactatcacagcaaattaaatctccccgtctccacaaa
>NC_053046.1|-|10645740-10645922|50-70
ttgtggagatgggggagatctaatttgctgtgatagcagttctttcagtTTTTCATCAAAGTTTTCTGGAtatagtagatagtctactagaaggtggtagactatctgttatatccagacaactttgatgaaaagctgggaggacaactatcacagcaaattaaatctccccgtctccacaaa
>NC_053046.1|+|11528968-11529096|31-51
tattcacgaaaaacaacctcctttttttgtTTAGCAGGAAGAGTGACTATGgaggctgacaaaagggttggtcacgttagtcactcttcctgttaaccaattaaataaggttgacaagcaaaggggcct
>NC_053046.1|+|11588052-11588180|31-51
tattcacgaaaaacaacctcctttttttgtTTAGCAGGAAGAGTGACTATGgaggctgacaaaagggttggtcacgttagtcactcttcctgttaaccaatgaaataaggttgacaagcaaaggggcct
>NC_053046.1|-|11809350-11809727|318-339
atgtatttgatccttgcaattaggggtcgtttaaaaattggtccctgtattcgctaatccttgcaaactagccttgcaatcattaatcatttaaaatttagtcctttgaccaacttaatcactgccacgtcactaatttgatgatgtggcaatcactgccaaacatgaaattccaattttgcccttaagaagaggacaaaatattgaaaaaggattggaaatcctggggtaaaattggaatttcatgtggcgtggcaatgattaagtggggagatggacgaaattttaaatgattaaacaatgcaggggtaaattgcCAGGATTAGCGATTACAGGGACcaatttttaaacgacccctaattgcaaggatcaaataca
>NC_053046.1|+|13549277-13549483|157-177
aaacatagtaagcagttcctaaactatatgaaatctgtcaatttagtcgttaaaatatatgaaaatatttcaatttagtccgtaacatcttaatatgatggactaaattgacgaatttcatataaatcagtgattacttattacatttacacggttTAGGGACTAAATTGATGGTTTcttctaggttaaacagatgctgggttcaac
>NC_053046.1|+|14103971-14104180|151-171
gtcctttgaccaacttaatcactgccacatcactaattcgatgacgtggcaatcactaccacacatgaaattccaatttagcccttaagaagaggacaaaatattgaagaaagaattggaaacccaggggtaaaattagaatttcatgtaTGGCAGTGATTGCCACGTCATcaaattagtgacatagcagtgattaagtggggagaggga
>NC_053046.1|-|14105988-14106095|56-79
tccatctatagtttttaatggatggatcaaatccaatccattaacaaatatttttGTTTGATGGATGGATTGGATGGATtttatagtgaatgaatttggatctcatgg
>NC_053046.1|-|14573749-14574054|41-61
ttatttggtatcgctttggtcccataagtaataaaaaaacCGTTTAGGTCCCTTAACTTTAtttaaagtatcggtttggtcctttctgttaatttaattcaaaaaaacgttaagtttagggaccaaactaatactaattaaataagttaagtaaccaaactaatactaattaaataagttaaggggccaaaatttaacgtttttttgaattaaattaatagaagggaccaaaccgttactttaaataaagttaaggaccaaaacgaaccttttattacttaagggaccaaagcgatgccaaataaa
>NC_053046.1|+|14656814-14657040|41-62
tctttcgtccctgcaaatataggtcatttgaattttcatcCCTGAAGTTACTAATCCTTCCAatctgcccctgcaaatattaatcatttgacttttggtcctaattacatctgattagtaacttaggaccaaaagtcaaatgattaatatttgcaagggcagattggaaggattagtaacttcagcgacgaaaattcaaatggcctatatttgtagggacgaaagac
>NC_053046.1|-|14878669-14879118|24-45
tttaaatttgagttaacaaaaagGGAACTTCTACGGTACACCTGCaaattaaggtgtatcggtactcttacttcaaaaatttataaattaactatcatttttatgaaataaaaagctatttgttgatatctatattttagaaaatatcatttcataagaaaaaaagcatcatttcattgtttataaaaatcatactaatttttttagatttattgtaaaaaataatcaaaattctctattacgagtactaaaaattcagaaaaatcaaattttatttcgtcgatgtttttgataaataagatttaattattataattataggtgatagaaaacaatttttctctttaaaaaataacacatttaactactaatttaatgatttagtgtaccaatacactcatatctttgggtgtaccatagaattttcctaacaaaaaataaattttcatt
>NC_053046.1|-|15207994-15208194|149-172
gtcttgtgaactttgccactcccaaaaatccaagcatgtgtctccagcttaaggctcaggaaaaagaatggacagcatcagggcaagttgccccgatggtttgtagacaacttgccccgatgctgactatttcttttcctgagcctttAGCTGGAGTCACATGCTTGAATTTttgggagtgacaaagttcacaagaccaga
>NC_053046.1|+|15881079-15881347|41-61
aatatatttttggttttagtctctgcaaatatagaatattTGGTTTTGGTCCTTGGTATTTtgttttaatccttgtaaaatcatttcatattgaaattggtccttataatattcattttagtcctcatttggaaggactaaaatcaaatattctacatattacaaggaccaaattcaatataaatcaattttacaagaacttaaacaaaataccaaggaccaaaaccaaattttttatatttgcagggactaaaatcaaaaaattattt
>NC_053046.1|+|16891811-16891922|72-92
taggcatctagtaatccctagagttcccttaaacatttcattaaggactcaatttcttctcttcaaccttgTTGAAGCGTTTGGGGGAACTCccggaatcactggtgaataa
>NC_053046.1|-|16894289-16894411|83-103
tttttgttggctgtctcttggagttcctctgaactcttcatctaaagggctatagcaagaaagaaaggaaaatccttgtatgATGAAGTGTTTGGGGGAACTCttgggttcaaccaatatttt
>NC_053046.1|-|16906392-16906532|101-121
tttatgttgattgtctcttagagttcctttgaacgcttcatgcatgagaatatctatctatttggtctaaagtccattagaaaagatagccattttttcaATGAAGTGTTTGGGGGAACTCttggagttgaatcagcacta
>NC_053046.1|-|16914414-16914553|100-120
tttatgttgattgtctcttagagttcctttgaacgcttcatgcatgagaatatctatctatttggtctaaaatccattagaaaagatagttcttcttaaATGAAGTGTTTGGGGGAACTCttgggttcaaccaacaccta
>NC_053046.1|-|16929624-16929764|101-121
tttatgttgattgtctcttagagttcctttgaacgcttcatgcatgagaatatctatctatttggtctaaagtccattagaaaagatagccattttttcaATGAAGTGTTTGGGGGAACTCttggagttgaatcaacacga
>NC_053046.1|-|16936806-16936943|98-118
tttttgttgattgtctcttagagttcctttgaacgcttcatgcatgagaaatatctctttggtttaaaatccattagaaaagatagtattttcttctATGAAGTGTTTGGGGGAACTCttgggttcaaccaacaccta
>NC_053046.1|-|16943741-16943880|100-120
tttttgttgattgtctcttagagttcctttgaacgcttcatgcatgagaatatctatctatttggtttaaaatccattaggatagatagttcttcttaaATGAAGTGTTTGGGGGAACTCttgggttcaaccaacaccta
>NC_053046.1|-|16948436-16948610|116-136
aacagatctagcttattagctttttgttgattgtttcttagagttcctttgaacgcttcatgcatgagaatatgtatttggtctaatatccattagaaaagatagttcttcatcaATGAAGTGTTTGGGGGAACTCttgggttcaaccagcaccaatacatcattaaataccaac
>NC_053046.1|-|16954281-16954415|95-115
tttttgttgattgtctcttagagttcctttgaacgcttcatgcatgagaatatctatttggtctaaaatccattagaaaaatagttcttcttaaATGAAGTGTTTGGGGGAACTCttgggttcaaccaacactta
>NC_053046.1|-|16960099-16960235|97-117
tttttgttgattgtctcttagagttcctttgaacgcttcatgcatgagaatatctatttggtctaatatccattagaaaagatagtcttttcttctATGAAGTGTTTGGGGGAACTCttgggttcaaccagcaccta
>NC_053046.1|-|16974671-16974773|63-83
tatttgttgattgtttcttggagttcctctgaacgcttcatataagaggttatccatcttcaTTGAAGTGTTTGGGGGAACTCttggaattaaaccaacattt
>NC_053046.1|-|16979823-16979963|101-121
tatttgttgattgtttcttggactttctctgaacacttcatacaagaggttatccatctaatctaaaagtcattagatatttacgatgggtcgttcttcaATGAAGTGTTTGGGGGAACTTttggaattcaaccaacattg
>NC_053046.1|-|16991282-16991445|105-125
tatctctagagctgagtaattacttgttgattttctcttggagttcctctgaatgcttcaaacatgagacaatcttgatagaaattatggatagttcttgttcaATGAAGTATTTGGGGGAACTCttggaattgaatcaacatacacatcgacaaaatgttgca
>NC_053046.1|-|16994095-16994210|76-96
tatttgttgattttctcttggagttcctctgaatgcttcaatcatgagacaatctatatgaatagttcttgttcaATGAAGTGTTTGGGGGAACTCttggaattgaatcaacactg
>NC_053046.1|-|17005943-17006341|41-61
ccttaacttattttttggtttcgttttgattccttaactaTTAAAAGTTTCGTTTCGGTCCcataacttatttttgggttttcttttggtcccttaactattaaaagttttgttttggtcttttaacttactttttggtttcgttttggtcccttaacttattttttggtttcattttagtcccttaactctaatacattcatcctaacataaaggaccaaagtggttgacgaaggaagagttaagggaccaaaacgaaaccaaaaagtaagttaaaagaccaaaacgaaacttttaatagttaagggaccaaaacgaaaccaaaaagtaagttaagggaccaaaacgaaacttttaatagttaagggaccaaaacgaaaccaaaaaataagttaagag
>NC_053046.1|-|17008971-17009086|76-96
tatttgttgattttctcttggagttcctctgaatgcttcaaacatgagacaatctatatggatagttcttgttcaATGAAGTGTTTGGGGGAACTCttggaattgaatcaacactg
>NC_053046.1|+|17686984-17687142|102-125
tcatattcctcccgcttttggtccctgtaattttagattcctccacttttggtccctcattttatgtcccatgtatgcaaattctgcttacgtggtggaatGAGGGACCAAAAGTGGAAGAATCTgaaattatggggacaaaatctaaatctttttttt
>NC_053046.1|-|18710721-18710990|41-61
aaatatttttttggttttagtcctgcaaatatagaatattTGGTTTTGGTCCTTGGTATTTtgttttaatccttgtaaaatcatttcatattaaaattggtccctataatattcattttagtcctcattttgagggactaaaatcaaatattcgacatattacaaggaccaaatccaatatgaatcaattttacaaggactaaaacaaaataccaaggaccaaaaccaaatattctatatttgcaaggactaaaaccaaaaaaatatttt
>NC_053046.1|+|18893213-18893512|41-61
atttcaagtattggtttggtttcataatcaataaaagatcCGTTTAGGTCCCTTAACTTTAtttaaagtatcggtttggtcccttttgttgatttaattcaaaaaaacgttaagtttagaaccaagctaatactaattaaataagttaagggaacaactaatactaattaaatcagttaagggaccaaaatttaacgtttttttgaattaaattaacataaatgacaaatactttatataaagttaagggatccaaacataccttttattatttatgggatcaaaccgatacttgaaatc
>NC_053046.1|+|18956416-18956619|40-60
tccatttagtctagttgaagaaagttgctattgcaattgTTGTCTTACCCATTCCTCCCAtcccataaatctattatatgtactccatcatcatatggatccactcttgtcttatgataatagagtcgcatgataggaatcttggatcggaggattaggtaaaacaactattgcattaggctttataaataaatcattctttta
>NC_053046.1|+|18956416-18956619|148-168
tccatttagtctagttgaagaaagttgctattgcaattgttgtcttacccattcctcccatcccataaatctattatatgtactccatcatcatatggatccactcttgtcttatgataatagagtcgcatgataggaatcttggatCGGAGGATTAGGTAAAACAACtattgcattaggctttataaataaatcattctttta
>NC_053046.1|+|18969551-18969753|124-145
tcattttcacaaactgactagcaggcaaccaagcattcaagatctagagcaagatttattttacctattccaccaattccattgatcctggtttcaagatctgaaagtgaatctgggatgtatAGGATTGGTGTAATAGGTAAAAcaacacttgcactagaagcaaaatatatatttgtttgcactttgtagagggtaacctt
>NC_053046.1|+|18969551-18969753|61-82
tcattttcacaaactgactagcaggcaaccaagcattcaagatctagagcaagatttattTTACCTATTCCACCAATTCCATtgatcctggtttcaagatctgaaagtgaatctgggatgtataggattggtgtaataggtaaaacaacacttgcactagaagcaaaatatatatttgtttgcactttgtagagggtaacctt
>NC_053046.1|-|19105749-19105918|114-134
caatgatgttactcctatactttattttttttacactaagatactccctactttcctttgattggaaataaagagagacaaaaaggtaaatttaatttctcttcttatgtcaaTCAAAGGGAGGTGTGGAGTAGaggtgtaaaaagtaaagtataagaataatgtcattg
>NC_053046.1|-|19106056-19106193|28-49
ccatctagcatatggttctatctcagaGGAGTGACACTGAGAACACAAGattgattaatcatataatgtatttggttgttactagttgattttgtgttctcaggtcacccctttgagtcaaccttgttaactgtgatt
>NC_053046.1|-|19106056-19106193|93-113
ccatctagcatatggttctatctcagaggagtgacactgagaacacaagattgattaatcatataatgtatttggttgttactagttgatttTGTGTTCTCAGGTCACCCCTTtgagtcaaccttgttaactgtgatt
>NC_053046.1|-|20347939-20348065|74-94
tttctgtttctccatatgttcaggacgcatcggcagttaactgctgatggaaacgatgatagttaactgccgaAGTTTTCCTCGGTAGTTAACTgccgctggttcttttcctcggcagttaactgcc
>NC_053046.1|+|2439515-2439734|176-195
attaatttatagatgaatggtaagagagctttctttagtccactcatgggtgacaataagatttcaattagctgctgactcattcatccaaatgttgagtaaaatatatagaaacatatactcatcaaatgagtgaatgatgcgggagacaaattgaatcttaagtttcctatacTTGGACTGAAGGGAGCTCCCttttcttcctttctctctattacta
>NC_053046.1|+|2439515-2439734|26-46
attaatttatagatgaatggtaagaGAGCTTTCTTTAGTCCACTCAtgggtgacaataagatttcaattagctgctgactcattcatccaaatgttgagtaaaatatatagaaacatatactcatcaaatgagtgaatgatgcgggagacaaattgaatcttaagtttcctatacttggactgaagggagctcccttttcttcctttctctctattacta
>NC_053046.1|+|24844873-24845272|41-61
ccttaacttattttttgatttcgttttggttccttaactaTTAAAAGTTTCGTTTCGGTCCcataacttatttttgggttttcttttggtcccttaactattaaaagtttcgttttggtcccttaacttattttttggtttcgttttggtcccttaacttattttttttgtttcattttggtcccttaactctaatacattcatcctaacataaaggaccaaagaggctgacgaaggaagagttaagggaccaaaatgaaaccaaaaagtaagttaaaggaccaaaaagaaacttttaatagttaagggaccaaaatgaaaccaaaaagtaagttaagggaccaaaacaaaacttttaatagttaagggaccaaaacgaaaccaaaaaataagttaaggg
>NC_053046.1|+|28090990-28091147|102-122
cactaattccgttttgtacattgactaaacaatgttatgttagtcttgatcaaagtgtgatctctgtagtccctaacttctaaggttagcggattctaagaTGACATTTTGCTCCAGATTCAcataacgtttattcatttatatttgtattgttaaca
>NC_053046.1|+|28115461-28115600|89-110
atttgttaacacggttattctataaaccatgtcatattaattcaaatatcatcatctgcctgcaatttagcccttgaatctaaactgaAGGAGAGATGGTGTTTTGACTTaataggaaaggtttaatgagtttgtatgct
>NC_053046.1|-|29840870-29841029|101-121
ataaacaaggaataaaacatgtgggtacaaggaatccactttattaaacacactaaccaaaaaactgtaatttctaagatatgtttcaaattaaggtgttTTTGGTTAGTGTGCTGAATATagtagattcattgtacccacatgctttatttcttgttta
>NC_053046.1|+|3000078-3000204|75-98
cctaaacaatggtctttttaaaccggaaaaatgggtcaagatcctctccatttataaattttttcatttgttgtAATTTGGAGAGAGATAGACACATAaaataagtgatgaatcctatcactaaatg
>NC_053046.1|-|30856565-30856720|104-124
ctttgcataaagttggaacatcttgaagcaggctcttcatctaacattctggaacacttttaatctctaaattgtttaaattgcatttgaggtttaaggtgttTGAGAATGTTAGATACGGAACcagcttacaattatgttagtggggtgggggtc
>NC_053046.1|+|33535584-33535730|97-117
gccgtacgtgaagtcaaagctaattgaatcttggctgtcaaacaaatctctattcttgatagttacaatggtgttgctaattcaatcatcaaagaaTAGAGATTTGTTTAACAGCCAcgatttgattagtttcagtagattatctac
>NC_053046.1|+|33583453-33583699|189-208
ttgaagattattattaattaattattagaaatagatgaagagagcttccttcagtccactcatggaagggtaaggggtttgaattacctgctgactcattgattcaaacacaatagacaattatggggttatgctattgtgaatgtgtgaatgatgcaggaggtgaatttcttccttttcttctttgcTTGGACTGAAGGGAGCTCCCtttttctatttataaattattactatcatcttatatatg
>NC_053046.1|+|33583453-33583699|41-61
ttgaagattattattaattaattattagaaatagatgaagAGAGCTTCCTTCAGTCCACTCatggaagggtaaggggtttgaattacctgctgactcattgattcaaacacaatagacaattatggggttatgctattgtgaatgtgtgaatgatgcaggaggtgaatttcttccttttcttctttgcttggactgaagggagctccctttttctatttataaattattactatcatcttatatatg
>NC_053046.1|-|34072125-34072288|39-59
tcttaatgagtaatttatttattaacaaataaatacctTCGGCTGTACTGTCCTTCATGaacaaatttggccttctaaacaaattgtttagatagactttgttgtttaggatggaccgtgtagcctaagttattttatgttaagtatagtcaagcaagaatgtg
>NC_053046.1|+|3423838-3424055|37-58
tgttgatgtggcagttagtaagtctcaattatttcaAACTTAAATATGTTTTCAGTCCctacattttgcgtgactttaaagaataatctttatattttagggattttaaaaacatttattgaaatgtaaggactatttttaaaagtcacgcaaaatgtcggaacgaaaaacatatttaaccttaaaatatttggaacccctagtaactgtcacatcaa
>NC_053046.1|+|3476268-3476554|38-58
tcttacctctgaaatgaggtaattcaaacttgccaaaCGACCATGACTCAAGTATTAAgcccagcgttcatatttttcctttgaaaagattaaattcttgttatgctggtttagatgaaggtattaagtgtcaatgaatgaacctcatttcgttggcacttgaataccatcatctaaagcaagcctaacaaaaatttattattttcaaagaaaaaacatgaacgcggggcgaaatgcttgagtcatgttgtttggccagtttaaatttacctcattcaaaggtaaga
>NC_053046.1|+|3476268-3476554|232-252
tcttacctctgaaatgaggtaattcaaacttgccaaacgaccatgactcaagtattaagcccagcgttcatatttttcctttgaaaagattaaattcttgttatgctggtttagatgaaggtattaagtgtcaatgaatgaacctcatttcgttggcacttgaataccatcatctaaagcaagcctaacaaaaatttattattttcaaagaaaaaacatgaacgcggggcgAAATGCTTGAGTCATGTTGTTtggccagtttaaatttacctcattcaaaggtaaga
>NC_053046.1|-|3496524-3496821|241-261
gtcataccccaattttggaccgtttaaaacctcttgtccgtattttaaaattgttcacgttccctttttttcgttgtttttaccatttaaagttcgtgttttttttgtctttagtcattcaaaaaagttttttttacgttaaatcaacgttcgcgtttcacgacgtttaaaaacgtctcactttcatttttacgacgcatagttttttttatcgtaacgatcacgtcaaaaaagagaaggCCTGATCGCATTTTAAAAGGCgttttttttattaatcatttcaaacaaaatttcggca
>NC_053046.1|-|3511290-3511587|241-261
tcataccccaattttggaccgtttaaaacctcttgtccgtattttaaaattgttcacgttccctttttttcgttgtttttaccatttaaagttcgtgttttttttgtctttagtcattcaaaaaagtttttttttacgttaaatcaacgttcgcgtttcacgacgtttaaaaacgtctcactttcatttttacgacgcatagttttttttatcgtaacgatcacgtcaaaaaagagaaggCCTGATCGCATTTTAAAAGGCgttttttttattaatcatttcaaacaaaatttcggca
>NC_053046.1|-|35474448-35474600|108-128
gatgataccagtcgttgattgccggtggagcatcatcaggattcacaagattttgaagggtttaatttgttttgattgtttcaaatagattagccctttgacatatgAGAATCCTGATGATGCTGCAGctgcaattaatgactaatgctgcta
>NC_053046.1|+|3615685-3615953|41-61
aatatttttttggttttagtccctgcaaatatagaatattTGGTTTTGGTCCTTGGTATTTtgttttaattcttgtaaaatcatttcatattgaaattggtccctataatattctttttagtcctcattttgagggactaaaatcaaatattctacgtattacaaggatcaaatccaatatgaatcaattttacaaggactaaaacaaaataccaaggaccaaaaccaaatttcctatatttgcagggactaaaaccaaaaaaatattt
>NC_053046.1|-|36178788-36178938|100-123
gtaaacaagtgaaggaatcaccttgcttgtcttggacttcaagaaacaactttgtttgacttgcacttcaaggttgtttctcgaagtgcaagacaagcaAGGTTGTTTCTTGAAGTGCAAGGCaagcaaggtgattccttcagttgtttac
>NC_053046.1|-|36958522-36958662|33-56
gaattgattttgctaaaaagtgagttgaatgtGAATTGATTTATGTTTGGATACACtcaattaaaactgatttttattagttgatattgtttggatagtttgaatcaaaattgattttaaatgtaaaatgaccaaaaaccc
>NC_053046.1|-|38520516-38520757|182-203
ctaagaaagattttatcaagaaaattttaagaatgacatggcagaataatcacccttaaattttatcaataaatagtcttgaaattaatgttagccaataaaatctcagtctagccggaaatcatggggtggtgggtgttatgtattttttatttatgaaagattaataaatgagactgaaATCTAAAGGTGATTATTGTGCCatttcattcttgaatatttcttataaaatcattcttgat
>NC_053046.1|+|3893701-3893995|25-45
tccccctttctgattttatggtccCATGACATTTAGTGATGATGTgtctgtttttttatcaattaatgtgtgccacgtgtgtaattccattttttaaaaaataaaaaaatggtatttttcagattttcagcactaaattctattgttggtcacgtgcctccttctctcaaaatctgaaaaatacaatttttttatttttaaaaaaaataaaattacacatgtggcacacattaattgataaaaaacagacacatcagcattaaatgtcatggggaccataaaatcagaaaggggg
>NC_053046.1|-|39082238-39082375|38-59
tagttttttaggggtgttggaggtgtcatggtcattgTTGACCGTTCATATGAACCCTGcaataacattgcaacttgtgtggggttcatataacggtcaactgagacctttgacatcaaagaaatacacaaaaaagca
>NC_053046.1|-|40008376-40008553|39-59
tcaacagttttccttcaactctcttggtgtatgtttgaTAGCCAATGGGAATAACAGATtcactctgaattaattcaaaagctacattacattacatttcgtagcttttacaaactggttctgtcatctccattgtgttatcgtacatagacttggatatacatacaaatttctctac
>NC_053046.1|-|40637048-40637256|150-170
gtcctttgaccaacttaatcactgccacgtcactaattcgatgacgtggcaatcactaccacacatgaaattccaattttgcccttaagaagaggacaaatattgaagaaagaattggaaactcaggggtaaaattggaatttcatgtaTGGCAGTGATTGCCACGTCATcaaattagtgacatgccagtgattaagtggggagaggga
>NC_053046.1|+|42581070-42581212|26-49
aaataatataaaaaacacaagtatcCGTGCGTATCGGGATGTATCGGAAagtatcagattattatttttttttaaaataaaatttaatatttggatactccccggatacatatcgggaagtatcgggcaggtatcggtgcagg
>NC_053046.1|-|42893394-42893547|23-42
caagatcatagaatattggtaaATGTGACCTTGTATATGATCtggaaggagagaaatatttgatataagattttaaaattattattggtctgttcaaccactccttaaccaaatcaaaatgtttgtttgcattagaaaaaacgtttgggtgggc
>NC_053046.1|-|43027302-43027415|29-52
tgattttggttaaaagtgagttggaagtGAATTGATTTATGTTTGGATACACtttactagaagtgattcttacgaattgatgttgtttggatagtttgaatgaaaattgatttt
>NC_053046.1|-|43488105-43488236|82-102
caccttgggtgcctctgctagtccttgaattctctaatctctgttcccaattacacttaatccatgaaaagatcaagtgagTTTGGGATCAGAAATTAGAGAtatcaatacttgcaactagaactgatgagt
>NC_053046.1|-|43488105-43488236|33-53
caccttgggtgcctctgctagtccttgaattcTCTAATCTCTGTTCCCAATTAcacttaatccatgaaaagatcaagtgagtttgggatcagaaattagagatatcaatacttgcaactagaactgatgagt
>NC_053046.1|+|43573605-43574025|36-56
acttattttttggtttcgttttggtcccttaactaTTAAAAGTTTCGTTTCGGTCCcataacttatttttgggttttcttttggtcccttaactattaaaagtttcattttggtcccttgacttattttttggtttcgttttggtctcttaacttatttttttgtttcattttggtcccttaactctaatacattcatcctaacataaaggatcaaagaggttgacggaggatgagttaagggaccaaaacgaaaccaaaaagtaagttaacggaccaaaacgaagcttttaatagttaagggaccaaaacgaaaccaaaaagtaagttaagggaccaaaacgaaacttttaatagttaagggaccaaaacgaaactaaaaaataagttaagggaccaaaagagtaataaggaaatatttt
>NC_053046.1|-|44010435-44010572|26-46
gattcttcttctttcgatctctgatTTGCTTGGTGCTGGTCGGGAAccattacatccacagtttccgtagaaactttcccttagtaaattggaccccgtcttgcatcaatcgaatcagaggtcgcggtgaatgtttat
>NC_053046.1|+|44206264-44206401|31-51
atgattcttcttctcacttcaacctctgatTCGCTTGGTGCAGGTCGGGAAccattacatccacagtttccctcggtaaattggatcctgccttgcatcaatcgaatcggaggctgcagtgaatctttatgcggtgac
>NC_053046.1|-|44668567-44668965|41-61
ccttaacttattttttggtttcgttttggttccttaactaTTAAAAGTTTCGTTTCGGTCCcataacttatttttgggttttcttttggtcccttaactattaaaagtttcgttttggtcccttaacttattttttagtttcgttttggtcctttaacttattttttggtttcattttggtcccttaactctattgcattcatcctaacataaaggaccaaagtggttgaccgaggaagagttaagggaccaaaacgaaaccaaaaagtaagttaaaggaccaaaacgaaacttttaatagttaagggaccaaaacgaaaccaaaaagtaagttaagggaccaaaacgaaacttttaatagttatgggaccaaaatgaaaccaaaaaaagagttaaggg
>NC_053046.1|+|5103703-5103895|37-56
cgctcattgtttatagtattaaatattagatttaatATTATTGTCAACGTGACTAGaatataaagagtcacacacaaagaacggtcaaaagagaaatatataagtgtgacttatataggtatgcgtttagtaaataacactaattagttagcaaaatattaaactcgttattgggcttactgaagtccaatag
>NC_053046.1|-|5158172-5158303|80-103
cgttggttttaattcaaaaacgttaggttttcttcattttcttctagatttttcttggacttttgttgttgaaggtcgaTGGATATGATATGAAGATGAAGAAgaagagaagaagatcaagaaaacctaaag
>NC_053046.1|-|5941051-5941319|41-61
aatatattttttgttttagtccctgcaaatatagaatattTGGTTTTGGTCCTTGGTATTTtgttttaatccttgtaaaatcatttcatattgaaatcggtccctataatattcattttagtcctcattttgaatgactaaaatcaaatattctacatattacaaggaccaaatccaatatgaatcaattttacaaggactaaaacaaaataccaaagaccaaaaccaaatattttatatttgcagggactaaaataaaaataaaaaaa
>NC_053046.1|+|6505059-6505326|41-61
aatatttttttgattttagtccctgcaaatatagaatattTGGTTTTGGTCCTTGGTATTTtgttttaatccttataaaatcatttcatattgaaattggtccctataatattcattttagtcctcattttgagggactaaaatcaaatattctacatattacaaggaccaaatccaatatgaattaattttacaaggactaaaacaaaatatcaaggatcaaaaccaaattttttatatttgcaggaactaaaatcaaaaaaatatt
>NC_053046.1|-|7952946-7953400|41-61
atttaagtttgttttgtaacagataggtcctttaactttgTAACACTGTGCAACTAAGTCCttccgttaacaaaacatttattttcttaaaacaaaacacttaacacattacattaatgttacactcaacaatgtttcatcgtctaacatgattgcacgcttaaattaaactaaaaaaaacaacatgttacaaggattgttcactttacttgaataaatatcaagcttattgttgcaataacacaagttaaagccaacaacatgcaagttacatcagcaatcttcaaaaataatcataacattttccaattaataacatgtttttgccttttgcatgccacatcacagacttcagagtcacgtcagcgtttttttgacggtgagttaacggaaggacttagttgtatactgttacaaagttaaaggacctatctgttacaaaacaaacttaaagg
>NC_053046.1|+|8165508-8165751|184-205
tatatcaagaaagattttatcaagaaaatttcaagaatgacatggcagaataatcacccttagattttatcaagaaatagtcttgaaactaatgttagccaataaaatctcagcctggtcggaaatcatgggtggtgggtgttatgtatttttttttatgaaagattaataaatgagactgaaATCTAAAGGTGATTATTGTGCCatgtcattcttgaatctttcttataaaatcattcttgat
>NC_053046.1|+|8558289-8558522|34-55
aaacctgccaaacaacaggactcgagcatttcgCTCGGCATTCATGTTTTTCCTTtgaaaatattaaattcttgttgggttggtttagatgaaggtattaagtgtcaagaaatgaacctcatttcgttggcacttgaataccatcatctaaagcacacctaacaaaaatttattcttttcaaaggaaaacatgaatgtcgggtgaaatgcttgagtcctattgtttgacaggtt
>NC_053046.1|+|8558289-8558522|184-204
aaacctgccaaacaacaggactcgagcatttcgctcggcattcatgtttttcctttgaaaatattaaattcttgttgggttggtttagatgaaggtattaagtgtcaagaaatgaacctcatttcgttggcacttgaataccatcatctaaagcacacctaacaaaaatttattcttttcaaaGGAAAACATGAATGTCGGGTGaaatgcttgagtcctattgtttgacaggtt
>NC_053046.1|+|9212861-9213005|100-120
ctattttgtatgaattagctattgagatattggcttggttcactcagaagaaacaaaaaataacactacttgtgaatgttttgattttgattttgatttTGATTGAGCCGTGCCAATATTtcaaatgctatttcatgttttcatt
>NC_053046.1|-|9841365-9841472|56-79
tgaatttttaaaataatgtggatgaatcaaatccaatccattaacaaattattttGTTTGATGGATGGATTGGATGGATtttatagtggatggatatggatctcatgg
>NC_053046.1|-|9984250-9984438|132-152
aatggtggcagtgggtgataaatcgatctgagaagaaggttgattggcggcggtggtggtggtgtgaatacagttatgaggagaaaaatggttgtttttatcggaggatggtggtgaacggagatcagcgaCGGTCGCCGGTGGTCAATGGTcggaaagaagagcggtgttgattggagggtggagatg
>NC_053047.1|+|11642454-11642576|33-56
aaaacaagtgggtgtgttctagcaaatcctatAGGCATTTGCTAGGATACACCCACttagtttttagaaggagtattttagcaagtgaataactaaaaagtggttaaatacaccttaaggtgt
>NC_053047.1|+|1354351-1354528|130-150
aaccaagcaaaaatacatgatatttccttttacttggtgaattgttggatcattctgtatcaatcaaccacattgaagcttcatgtataagacaagatcaacgatattcaaagaagaaacacagaacgaTCTAATTATTCACCAAGTAAAaggatacgtctgttaatattgcatcaaa
>NC_053047.1|+|1354351-1354528|31-51
aaccaagcaaaaatacatgatatttcctttTACTTGGTGAATTGTTGGATCattctgtatcaatcaaccacattgaagcttcatgtataagacaagatcaacgatattcaaagaagaaacacagaacgatctaattattcaccaagtaaaaggatacgtctgttaatattgcatcaaa
>NC_053047.1|-|14548699-14548931|41-62
aagaatcaagaagaggagatgatcctaggagctaaagtgaAGCTTGGGCTAGGAATTTGTGCtaattaaggcaagggggttattcttcatcataatcaattagtttttaagtttttcttaattatgtgattaagtgcttaatttgaataattgatgattatgaatttgtgagatgaatttcttgctctagttttagggatgagtttgtggatgtaaatttgctcctaattgac
>NC_053047.1|+|15283134-15283266|88-108
ttcttctaagctagctttagactgcttcaagttctcataattcaaaacgaaaagtttatggaagtttttcaaatgtaacttatctttTTGAATTATGAGAACTTGAAGcatacttatgtctgaagcagctttg
>NC_053047.1|+|15283134-15283266|27-47
ttcttctaagctagctttagactgctTCAAGTTCTCATAATTCAAAAcgaaaagtttatggaagtttttcaaatgtaacttatctttttgaattatgagaacttgaagcatacttatgtctgaagcagctttg
>NC_053047.1|+|15283136-15283263|84-104
cttctaagctagctttagactgcttcaagttctcataattcaaaacgaaaagtttatggaagtttttcaaatgtaacttatctTTTTGAATTATGAGAACTTGAagcatacttatgtctgaagcagct
>NC_053047.1|+|15283136-15283263|27-47
cttctaagctagctttagactgcttcAAGTTCTCATAATTCAAAACGaaaagtttatggaagtttttcaaatgtaacttatctttttgaattatgagaacttgaagcatacttatgtctgaagcagct
>NC_053047.1|-|15283136-15283263|25-45
agctgcttcagacataagtatgctTCAAGTTCTCATAATTCAAAAagataagttacatttgaaaaacttccataaacttttcgttttgaattatgagaacttgaagcagtctaaagctagcttagaag
>NC_053047.1|-|15283136-15283263|86-106
agctgcttcagacataagtatgcttcaagttctcataattcaaaaagataagttacatttgaaaaacttccataaacttttcgttTTGAATTATGAGAACTTGAAGcagtctaaagctagcttagaag
>NC_053047.1|-|15283137-15283262|83-103
gctgcttcagacataagtatgcttcaagttctcataattcaaaaagataagttacatttgaaaaacttccataaacttttcgTTTTGAATTATGAGAACTTGAagcagtctaaagctagcttagaa
>NC_053047.1|-|15283137-15283262|26-46
gctgcttcagacataagtatgcttcAAGTTCTCATAATTCAAAAAGataagttacatttgaaaaacttccataaacttttcgttttgaattatgagaacttgaagcagtctaaagctagcttagaa
>NC_053047.1|-|16539656-16539845|29-52
aagggacaaaaaaaattctcaaaagggtCTTATAATTAGGGACGGAGGTAGTattgattggacggctactgatgatctgaatgcatgacatgaatacatttttttctttgacattaacaaatcctgtggccgtttctctttgtcttttattatgttagcccgtttccctctcttttatttaggcattgca
>NC_053047.1|-|19600695-19600813|74-94
agtccatgaataagcaaatcaacaatagggcacctctctcctggcaagtaaaaagggctcagtgccaataactTGCCAAAGGAGAGTTGCCCTGtggctgatttagcttaatcttatag
>NC_053047.1|-|21080522-21080790|41-61
aatatttttttgattttagtccctgcaaatatagaatattTGGTTTTGGTCCTTGGTATTTtgttttaatccttgtaaaatcatttcatgttgaaattggtccctataatattcattttagtcttcattttgagggactaaaatcaaatattctacatattacaaggaccaaattcaatatgaatcaattttacaaagactaaaacaaaataccaaggaccaaaatcaaattttttatatttgcagggactaaaaccaaaaaatatttt
>NC_053047.1|-|25601048-25601168|32-55
atacaagtgggtgtgttctagcaaatcctatAGGCATTTGCTAGAATACACCCACttattttttagaaggagtattttagcaagtgaataactaaaaagtggttaaatacaccttaaggtg
>NC_053047.1|-|27819686-27819817|87-107
cacattaaagtaagcaaatcagtcatagggcatgtctctattggcaggtgatatttcatttgacttagaggctctagaaattcactTGCCAAAGGAGAGCTGCCCTGcgagtgtttagcttaaacatttttt
>NC_053047.1|-|27833008-27833147|95-115
cacattaaagtaagcaaatcagtcatagggcatgtctctattggcaggtgatatggtgatatttcatttgactttaaggctctagaaattcactTGCCAAAGGAGAGCTGCCCTAcgagtgtttagcttaaacatttttt
>NC_053047.1|+|27836806-27836988|127-150
ttttgaattggtcaggcgtcccaagcaatatactcccgccggtcctatttataagagaattttttgtcaacaaaagttgatgtatctagttaaaaattcagtccaaatactgttgacctaaacttcTCTTATAAATAGGACCGGAGGGAGtacttcacataacatattttttgggattcattg
>NC_053047.1|-|27872805-27872973|110-130
acttagcaaactagacacattaaagtaagcaaatcagtcatagggcatgtctctattggcaggtgatatggtgatatttcatttgactttaaggctctaaaaattcactTGCCAAAGGAGAGCTGCCCTAcgagtgtttagcttaaacattttttacatttctccttgt
>NC_053047.1|-|27890517-27890668|93-113
tactttagtaagcaaatcagtcatagggcatgtctctattggtaggtgatatggtgatatttcatttgaattagaggcttcagaaattcactTGCCAAAGGAGAGCTGCCCTGtgagtgtttagcttaaacatttgttacatttttccttat
>NC_053047.1|-|27904357-27904481|80-100
tatattttagtaagcaaatcagtcatagggcatgtctctattggcaggtgatatagtgatatggctctagaaattcactTGCCAAAGGAGAGCTGCCCTAtgaatgtttagcttagacatttgtc
>NC_053047.1|-|2854302-2854440|31-52
aaaagtataacatatgttcagggactttagTCGCAGGAGAGATGACACCTTCtattactaatgacatgattttatagcaattttaacagaagttgtcatctttctttgactgaagttcatatgcatcctcatttgtttc
>NC_053047.1|+|2914979-2915133|34-55
aggcaatacgaggtttggtttcagggaatcctgTCGCAGGAGTGATGGGACCGGCctatggtacatatatgaatatttatgatatgaatattatcatatagtggtgccatcctcctgcgacatgattcccttcaacctctagctgacaactcaat
>NC_053047.1|+|2918644-2918792|31-52
gttcaagtgtagaagatatgtacacggactTCAGTCGCAGGAGAGATGACACcttctgtttctaatggcatggttgcaaccaattttaacaggagttgtcatctttcttcgactgaagtccatatgcatcttaatttgtttcattaaaa
>NC_053047.1|+|31145248-31145481|41-62
tctttcgtctctgcaaatagaagtcatttgaattttcatcCCTGAAGTTACTAATCCTTCCAatctgcccctgcaaatattaatcatttgacttttggtaatgacagcccacctcagcaaaaaaacctaattatgaccaaaagttaaatgattaatatttgcagggcagattagaaggattagtaacttcagagacgaaaattcaaatgaactatatttacagggacgaaagac
>NC_053047.1|-|31306551-31306829|32-52
aatttcagtcaccaaaaattgattatcggagGATGAAAATGATTATGTTGGAgggttagggtttgggtttcaagcatccattcaggatagatgttttggacaacaactcatcttcaagggttttcaatcgattatcggaagatgaaaatgattgaaaacgcttgaagatgagttgttgtccacagcatctatcccataatggatgcttgaaacccaaaacctaacccttcaacataatcattttcatattcggataatcgatttcggtgactgagatta
>NC_053047.1|+|32547293-32547453|41-61
tcctaagagggacttacatgaagaggcagagagagtaatgCAGCCAAGGATGACTTGCCGAcaacattggcgaatgttcatgtgatttctgcctcattgtgccggcaagttgtccttggctatgttagtctctcatcttctcatgtcagtacctcatttta
>NC_053047.1|+|32913146-32913332|40-59
tacgtggagggaagaaaaaaaggtgacaactaagctactCATGAAAGAATGATGAGTAAtttaccccaaccaatacatattagccacataagcacatatattcatgaactattttgactccacaaataaattgctcattttcttcaaaggtaatttagaaaaaaccaagaaaaaattcaaaccacaa
>NC_053047.1|-|35591643-35591772|77-100
gtctatgtgatttcccataaggcgattcatgcctaacataacacaatcatcagggtcgtcctaagaatttggaggcTCGGCTCTGGGAATGAAAAGAGGCcagtgaaaaaatcaaaacgtatttttttta
>NC_053047.1|+|36453103-36453246|31-51
tttttcctttgaaaagattaaatttttgttAGGCTGGTTTAGATGAAGGTAttaagtgtcaaggaatgaacctcatttcgttgtcacttgaatatcatcatctaaagcaagcctaacaaaaatttattcttttcaaaggaaaac
>NC_053047.1|-|37935200-37935346|88-108
tcgtgggtgcttgtattaaattgaagacgaatcttgatctatcgacgaagtatcaaatgagatagaaatcattttgattttatattaTTTGGTACTTCGTCGATTTGAttaaaattcgatatttcatggagaataatttgagagaaa
>NC_053047.1|-|38001227-38001494|41-61
aatattttttgggttttagtccatgcaaatatataatattTGGTTTTGGTCCTTGGTATTTtgttttaatccttgtaaaatcatttcatattgaaattggtccctataatattcattttagtcctcgttttgagggactaaaatcaaatattctacatattacaaggaccaaatccaatatgaatcaattttacaaggactaaaacaaaataccaaggaccaaaaccaaattttttatatttgcagggactaaaaccaaaaaaatatt
>NC_053047.1|+|3811268-3811518|26-46
gcatgtgggaatgaggtcatatatgCAGCCAAGGATGACTTGCCGGcgagcctctttcgatacttttatgacataattaatcatgtggatagccaaggtactaaactcactttgcactaaaacaaatatttttgctttagtgcaaacttagtttaggcgcttcgcaacggctagtcaaatgtcctagttccaatgtgattggttgtccggcaagtcgtctctggctacgtaaaggcctccttttttcatgc
>NC_053047.1|+|38976191-38976335|89-109
ttttgcttccgtgttcatagagcttgattgtaagcaagtggataaatggcaccttttgtaagctcttcatattcataaagagcttacaAAAGGTGCCAATTATGAGTGTgttaatgaatatggtagaatgtttcaatttatggat
>NC_053047.1|+|39654652-39654854|151-174
gcatcacttctttctctctaaaggactatatcctccggtcactattataaggaaaaattaacattttagaatcattcgttaaatgatgtatgtagtctataataaagaccacatacatcatttaatgaatgaatctaaaatattaactttTGCTTATAATAGTGATCGGAGGGTgtagttagttcatgtttttcataatttta
>NC_053047.1|+|4172371-4172523|94-114
cttatgatgacgattggtaccacatgcatataaggagtctaagagcattgtcacattgtcatgattaagatgccttgttgataatgattgaatATGTGATTATGTGATAAGTGTttattgattatgttatgttattcataatgattggatata
>NC_053047.1|+|42061573-42061805|168-188
taacgcatgtacctgttataaaggtggatttagttttcaccactaaatacattactccaacttacaccaataaaataaccctttgtagcaacttacactgtagtcatcatgagatccagtccgttagaataaatttaaatatataaatgacttatattgaagtggtgTAAGTTGGAAGAATGTATTTGatagtccaaactaaactttacacttgttataattcaaataaatat
>NC_053047.1|-|4585332-4585480|95-118
atttcggttttagtccatgtaatttcatatttctcccacttttggtccctcattttacgtgccatgtatgtagattctgcttacgtggtggaatGAGGGACCAAAAGTGGAAGAATCTaaaattacagggactaaatctaaatattttt
>NC_053047.1|+|7194541-7194691|100-121
gcagaatttggattgcatgtagtcggcaatcctctcattcactcagccggtacatcattggtcgttggaatttgatcaggatccaacaactacatgatgTGCCGGCTCAATGAATGCGGAGaatttctgactgcaaacaatccgattttgt
>NC_053047.1|+|7194541-7194691|34-54
gcagaatttggattgcatgtagtcggcaatcctCTCATTCACTCAGCCGGTACAtcattggtcgttggaatttgatcaggatccaacaactacatgatgtgccggctcaatgaatgcggagaatttctgactgcaaacaatccgattttgt
>NC_053047.1|-|7786859-7786992|26-46
cgtatcaaattcataactttgtttgTTGACAGAAGATAGAGAGCACatctgaacaaacacaaaagacattgtgtttgaacagttgtgtgctctctgctcttctgccaacatacttcatttccttatcggtaagt
>NC_053047.1|+|8413560-8413886|41-61
tatatatatatatatatatggtttgctagaacacatccacTAATTTTTATGTGGGAGTGTTttagcaaagctataacttagagtgtatttaaccactgtttagttatttatttgctaaaatactccttctaaaaaataagtgggtgtattctagcaaatgcctataagatttgctagaacacacccacttgtttttttagaaagtgtgttatagcaacatacaccttaaggtgtatttattaattttttagttataacttgctaaaacactcccacataaaaactagtgggtgtgttctagaaaattcgtatatataggaggcatat
>NC_053048.1|-|10192279-10192432|95-115
gaagttgaaatgaaaaagtttgaattcccctccgctttttgatgttggcttgtctcaatcaaatcaaagttcttgaaatttgagttctttagtcTGATTGAGTCGTGCCAATATCatattaagcgataaaagtctttaatctccaaataatatt
>NC_053048.1|-|104884-105152|41-61
tttttttttttggttttagtccctgcaaaaatagaatattTGGTTTTGGTCCTTGGTATTTtgttttaatccttgtaaaatcatttcttattgaaattggtccctataatattcattttagtcctcgttttgagggactaaaatcaaatattctacatattacaaggaccaaatccaatatgaatcaattttacaaggaataaaacaaaatacaaaggtccaaaacccaattttttatatttgcagggactaaaaccaaaaaaatattt
>NC_053048.1|-|11581456-11581578|33-56
aaaataagtgggtgtgttctagcaaatcctatAGGCATTTGCTAGGATACACCCACttagtttttagaaggagtattttagcaagtgaataactaaaaagtggttaaatacaccttaaggtat
>NC_053048.1|+|11767083-11767377|38-59
tttttaacactctcaagatccaccactaaatattctaTTTATTGATATTGCTAATAGATtcctattaagattaaaaaaaaataaaggaaaacactaataaatacaatagctatagctttgtcgtcgcctagagtttacatgaaatcctacaaaaaatttccttttttttttatttcccttttctgtcatgaaaggttatagaataaaaaaaaatctttgtaaaataagaatgaattattaagattggtaagttgctatatttaacctcgttggtaagggtgatggaaagacaaac
>NC_053048.1|-|14132501-14132692|31-52
tcaagtttatatatccttttaggtcttagaAGGTCATTTTGAACGGTCGGATtgattgtacttgttgctgttcaggtgataggcacgtttaggtcctcgaagtaaactagttactaagttgactagtttatgaagggatagttcgtccgatcaagcttgtacctctaaccctattgacaactctaaccctaa
>NC_053048.1|+|22042035-22042198|41-61
tattatatttatcattttcaaattattatattcactttatAAATACTTCCTCTGATCACTGttataaacgaaaaacaactttttaaattgatatatttggtctatgatatatagtgatcgaagggagtatttaatataccaatcactaacaatgataatttcat
>NC_053048.1|+|24301788-24302046|95-115
tttgaatgagataaattcaaacctgccaaacaacaggactcgagcatttcgctcggcattcatgtttttcctttgaaaagattaaattcttgttAGGCTGGTTTAGATGAAGGTAttaagtgtcaaggaataaaccagcagaataccatcatctaaaacacgcctaacaaaaatttattcttttcaaaggaaaacatgaatgcggggtgaaatgcttgagtcctgttgtttgacaggtttgaatctatctcattcaaag
>NC_053048.1|+|24681850-24682163|256-276
tcctcgacagttaactaccgaattatggaatcagctacagttaattatcaaagaaaacttcgacagttaattgccgcggagttttaaaattaaaatttaacacctcatgctctttattaaatgcatacgttatatcatttaataaagagtatgtggtgtttgatttaatttaatttgatattaacataaataaatggcagatatgtgcatgtgtgttaaattttaattttgaaactccgcggcagtaactgccgaAGTTTTCCTCGGTAGTTAACTgcaaaagtttcctcgatagttaactgcagccggttcca
>NC_053048.1|-|27007650-27007770|31-54
aacaagtgggtgtgttctagcaaatcctatAGGCATTTGCTAGAATACACCCACttattttttagaaggagtattttagcaaatgaataactaaaaagtggttaaatacaccttaaggtgt
>NC_053048.1|-|27519203-27519318|31-54
ttcatcaatttaaaggaagatgttaatcagTGCTTTAAGGATATTTGTTAAGGAtttaattttcttaacaagtgtccttagggtgcttgttagcattatccaaatttaaaatagta
>NC_053048.1|+|2779474-2779728|213-233
gaccgtttaaaatctcttgtccgtattttaaaatggttcacgttcccttttattcgtttttttgtaccatttaaagtttgggtttcttgtctttagtcgttcaaaaagtttttatttttacatttaaatcaacgttcgcatctcacactttcatttttacgtcgcatagtctttttttttaatcgtaacgatcacgtcaaaaaaagagaaggCCTGATCGCATTTTAAAAGGCgttttttttattaatcatttca
>NC_053048.1|-|30091896-30092042|41-61
tgaatgttcttcaaagtgatagtattggttaaggatccggTAATCTGCATCCTGAGGTTTAaaacaataaatttattgtatctagtcctcgggatgctgattaccttttccttatgaccaatgtacagtgaattttaatgaatttca
>NC_053048.1|-|30108108-30108254|85-105
acttgcaattggagtcggtcttaattggttaaggatagggtaatctgcatcctgaggtttagagcaacatttgtgttgtatctaGTCCTCGGGATACAGATTACTtttttcttaataccaatgtgaaatagggacttgttcggtgag
>NC_053048.1|-|30108108-30108254|41-61
acttgcaattggagtcggtcttaattggttaaggatagggTAATCTGCATCCTGAGGTTTAgagcaacatttgtgttgtatctagtcctcgggatacagattacttttttcttaataccaatgtgaaatagggacttgttcggtgag
>NC_053048.1|-|30114492-30114618|77-97
ggagtccgaataaataatggataagaaataggtaatctccatcatgaggtttagagtaatattttagttacctctaATCCTTGGAATGCAGATTATCatttccttattgccgatgcaaaatataatt
>NC_053048.1|-|30114656-30114829|40-60
ggggcttgttaactaagaatatattgggtggggatgggaTAATCTGCATCCTGAGGTTTAgaacaatagtttcttcatttccttaaaaagaaaatagttgcgtaattgtttctaagccttggattgtagattattttttccttaacatcaatgcagaataattaaatcaatttg
>NC_053048.1|-|30119615-30119756|40-60
tcttgatggaatcagtataattattgggtaaggattagaTAATCTGCATCCTGAGGTTTAtaacaatattttagctgtctttaaccttagaatgcagattatcctttccttattgccaatgcaaaatcatttgatcacttaa
>NC_053048.1|-|30131748-30131919|114-134
cggacttcttcagtgagaatatattgggtgaggatgggataatctgcatcctgaggtttaagacaatatttgcgtaatttccaaaaaataaataaattgcgtaatcgtttctaAGCCTCGGAGTGCGGATTATCttttcctatcaccaatgcagaataatgaaatcaaattg
>NC_053048.1|-|30131748-30131919|40-60
cggacttcttcagtgagaatatattgggtgaggatgggaTAATCTGCATCCTGAGGTTTAagacaatatttgcgtaatttccaaaaaataaataaattgcgtaatcgtttctaagcctcggagtgcggattatcttttcctatcaccaatgcagaataatgaaatcaaattg
>NC_053048.1|-|30141897-30142052|32-52
tggagtaggtgttaattggttaaggatagggTAATCTGCATCCTGAGGTTTAgaacaatagttggttaatttccttaaaaagaaaatagtcgcgtaattgtttctaagccttggagtgcagattatcttttccttatcaccaatgcataataatga
>NC_053048.1|-|30156336-30156478|84-104
ccattatgtagtcggtataaatattgggtaaggattagataatctgcatcctgaggtttatagcaatattttagttgtctttaATCCTTAGAATGCAGATTATCctttccttaatgccaatggaaaattgtttgatcactttg
>NC_053048.1|-|30156336-30156478|40-60
ccattatgtagtcggtataaatattgggtaaggattagaTAATCTGCATCCTGAGGTTTAtagcaatattttagttgtctttaatccttagaatgcagattatcctttccttaatgccaatggaaaattgtttgatcactttg
>NC_053048.1|+|31656499-31656772|41-61
tttatttggtatattttggtctcataagtaataaaaggtcCGTTTAGGTCCCTTAACTTTAtttaaagtatcagtttgatcatttatgttaatttaattaaaaaaaacgttaagtttatgaaccaaactaatactaattaaataagataagggatcaaaatttaacatttttttaaattaaattaacagaaaggaccaaaccaatactttcaataaagttaagggactaaaacggaccttttattatttatggaaccaaagcgatactaaataa
>NC_053048.1|+|32817018-32817282|22-42
tcccataagtaataaaaggtcCGTTTTGGTCCCTTAACTTTAttgaaagtatcggtttggtcctttctgttaatttaattcaaaaaaacgttaaattttgatcccttatcttatttaattagtattagtttggtcccttaacttatttaattagtattagtttggtccctaaacttaacgtttttttgaattaaattaacataaagatcaaaccgatactttaaataaagttaagggacctaaacaaaccttttattacttatag
>NC_053048.1|-|33124192-33124412|168-191
agcacggagagggacctctcaacaggcttactatgagaaacggctcaatccatcacgggccgtttttaattacaacccattaataaatatcattttatttagggcaatattgtatcaattctaattataatattgcactgaataaaaggatacttattaatgggctgTAATTAGAAACGGGCCGTGATGGGttgggctgtttctcatagaatgcctgttaa
>NC_053048.1|-|3346428-3346807|321-342
tatgtatatgagagataagtgtaggttaatgtaatttcagtttacgtatgttcaatttaggttaatgtaaattcagtttacttatgtatatggtgtaggttaatgtaaattcagtttacgtatattcaatttagtttaatgtaaattcaatttacgtatgttaaatttaggttaacgtaaattaagtttacgtatgtttataagaggttagtatgaatttagtttagttatgtttaatctaggttaatgtaaattcagtttatttatgttcaatttaagttaatgtaaattaattttacgtatgtatataagagattagtGTGAATTCAGTTTACGTACGTTcaatttatgttaatgtaaattaagcctacctaggttca
>NC_053048.1|+|33493224-33493407|26-46
aaaaaaaggtgcatattgaacaagaTGGAGAAGCAGGGCACGTGCAatactaactcatgaacatacacacatgatggaagtgaatacaaagagaatctacattctcttatgtttcatttttttaattgagttagttcttcatgtgcccctcttccccatcatgacaatagcacctacatttgga
>NC_053048.1|+|34080938-34081313|316-337
atgtatttcatccttgtaattaggggccgtttaaaaattggtccatgtattcgctaatccttgcaaactagtcttgcaatcattaatcatttaaaatttcatcatttgaccaacttaatcactgccacacataaaattccaattctgcccttaagaagatgacaaaatattgaagaaagaattggaaacctaggggtaaaattggaatttcatgtgtaacagtgattgacacgtcatcaaattcttgacgtggcagtgattaagtggggagagggacgaaattttaaatgattaaacaatgcagtggtgaattgtCAGGATTAGCGATTACAGGGACcaatttttaaacgacccctaattgcaaggatgaaataca
>NC_053048.1|-|38191997-38192162|114-136
catagcatggcttataggagaaggccttcagtaaccctcaaaggcttccatggaatcatagcatggcttacggtcagattaatcatatatttgactatagtgatgtgaaaatcATGGGATCCTGTTGGTGGGTTACtgaaagctttgatccttaattatgtcttgc
>NC_053048.1|-|38205112-38205238|31-51
aaattaaaataaaaggagtaagcattgagtAACCCTCAAAGGCTTCCACGGcaccaagttacatgtaaatgtgaagtcgtggaagtgctttttgggtttctcaagtcttcaatcctacaaattctac
>NC_053048.1|-|38211287-38211415|31-51
taaggaaattaaaaggactaagcattcagtAACCCTCAAAGGCTTCCACGGcatcaagttacatgtaaatgtgaagtcgtggaagtgcttcttgggtttccgaaggctttaatcctatcttaattttgt
>NC_053048.1|-|38216020-38216180|110-131
atagcatggcttgtgtaggagaaggccttcagtaaccctcaaaggcttccatggaatcacatgttatggttagattaatcataactttgaccagtgatgtgaaaaaatcGTGGGATCCGTTGATGGGTTACtgaaagctttgatccttaattatgtctagc
>NC_053048.1|-|38218096-38218254|46-66
tggctttgtgtaagaaaataaagttaaaaggagtaagcattcagtAACCCTCAAAGGCTTCCACGGcaccaagttacatgtaaatgtgaagtcgtggaagtgtttttgggtttccgaaggctttaatcctatgcatcctctccacaccaaatatgcttg
>NC_053048.1|+|38223844-38223969|76-96
taaactaagattgtttgaggaacttttcatgttccctcaaaggcttccagtattcggtcatataattacttgaatGCTGGAAGGTTTTGTAGGAACttgatagcttcttctatgtgaatatgattc
>NC_053048.1|+|38479434-38479553|65-88
ttagttttaattcaaaaacgttaggttttcttcattttcttctgggattatttttgttgaagatTGATGGAGATGATATGAAGATGAAaaggacgataaaaagaggaagaaaatctaacg
>NC_053048.1|+|38512575-38512708|26-46
aggaggcattgatattttgatgctgTTGACAGAAGATAGAGAGCACagatgatgaaatgcatggaaggcaatggcatctcattcctttgtgctctttattcttctgtcatcaccaccctactcatatcttaatc
>NC_053048.1|+|38512575-38512708|91-111
aggaggcattgatattttgatgctgttgacagaagatagagagcacagatgatgaaatgcatggaaggcaatggcatctcattcctttgtGCTCTTTATTCTTCTGTCATCaccaccctactcatatcttaatc
>NC_053048.1|-|40127965-40128183|174-194
ttcaaaggaaggaaaggaggtgtttggaatgaggtttgttccaagatcatcacacatcatgtttcttcttccctttcaataattcttgattaatttatgttcatacatctatatatatatctatatatattatcaagtcattacatgcatgggatgagatattgagagtgatcTCGGACCAGGCTTCATTCCTCacacctagctttcctagtttgtatt
>NC_053048.1|+|40487634-40487802|31-51
tctgtcaaatcacataatattttgaaagagTTTAATTTATATACATCGTCAgtgtacaaaagttttaattgatgtgacaacgtattattggatgcatgtataacattttcatacactgacggtgtatataaattaaactcattttgaaataagttgtatcacatggcag
>NC_053048.1|-|4080572-4080701|77-100
cgttttttaatataaacaaattttgacttttagattcattcaatcaataatgtatttggtctataatataaatcacATACATCATTGATTGAATGAACCTaaaagttaaaatttgcttatattaaaaaat
>NC_053048.1|+|41270440-41270688|189-210
tatatcaagaaagattttattaagaaaattttaagaatgacatggcagaataatcacccttagattttatcaagaaatagtcctgaaattaatgttagccaataaaatctcagtctggccggaaatcatgggtggtgggtgttatgtattttttttatttttatgaaagattaataaatgagattgaaATCTAAAGGTGATTATTGTGCCatgtcattcttgaatctttcttataaaatcattcttgat
>NC_053048.1|+|42013675-42013879|31-51
ttgggttctacaagggagttataatttctgAAGGGGGTGAAAAGATTCAAAtaatcggttaagtgtgtggtggtcatcttagcttctacattatccaacaataattgtgtaagtagtatgtctaagatagcagccctcacaatctaatgtctattgaatcttttcttcccatttcaaaagttgtaacttccatggaaaaaaaaaa
>NC_053048.1|-|42486411-42486737|269-290
tccaattgaaaataatttaaagcatgtaccatgtacgaatttgggttgcattctgactaggtatctctttcaaattatacgtaaatatatttaaaagagatacgtatgtatataagaggttagtgtgaatttaatttacttatgtttaatctaggttaatgtaaatttaatttacttatgaacaatttagattaatgtaaattcaatttacttatgttcaatttaagttaatgtaaattaagttaacatatgtatataagaggttagtGTGAATTCAGTTTACGTACGTTcaatctaggttaatgtaaattaagtttacgtatgttc
>NC_053048.1|+|45745013-45745133|32-55
aagcaagtgggtgtgttctagcaaatcctatAGGCATTTGCTAGAATACACCCACttattttttagaaggagtattttagcaagtgaataactaaaaagtggttaaatacatcttaaggtg
>NC_053048.1|+|46232030-46232143|29-52
tgattttggttaaaagtgagtttgaggtGAATTGATTTATGTTTGGATACACtttcttacaagtgattcttatgaattgatgttgtttgaatagtttgaatcaaaattgatttt
>NC_053048.1|+|46246771-46247044|224-244
ttctagcctctaggtgattttaatccgaataaaccatcaatttagtctctaaattacacaaatatataaaacccgtcaatttagtctctcaattgtatgataatccgtcaatttagtctaacatctagatagcaaagactaaattgacggattttatataattcagggactgtttattatatatacttgtttagtttagggacttaattgaatacgtgattttTAGGGACTAAATTGATGGTTTattctttttaatcacgagggtatttttgaa
>NC_053048.1|+|47336750-47336978|186-206
caaaaatatgacaataatttttttttattacttcatccaaacaataacatttaagaatgaaaacaattgaattgaatcatttgaattccctataattctaaattcttcaaaatttctcaattacctcatccaaacacactctaggaaaatgttttgagggaattcaaatattttggggtgaattcCATTGTTTGGATAATAATTTGaagcatttttaaaatgatggaaa
>NC_053048.1|+|47429975-47430121|33-53
tatttttcctttgaaaagattaaattcatgttAGGCTGGTTTAGATGAAGGTAttaagtgtcaaggaatgaacctcatttcgttggcaattgaatatcatcatctaaagcaagcctaacaaaaatttattcttttcaaaggaaaaca
>NC_053048.1|+|48163631-48163773|31-51
gttttcctttgaaaagaataaatttttgttAGGCTGGTTTAGATGAAGGTAttaagtgtcaaggaatggacctcatttcgttggcacttgaataccatcatctaaagcaagcctaacaaaaatttattcttttcaaaggaaaa
>NC_053048.1|+|48476840-48477009|41-62
cattgcacattaatagagcggtaaagatattaattagtggTTAATCGACCAAGTGGGTACTAcatacttgcgtatctaattaagatattgaagagtatgtagtatccacttggtcgattaaccacttttatatatattatcttgttaacgagtgtcccaaaacactattt
>NC_053048.1|-|50973296-50973424|80-100
ttgatatcctcttcatttaatggaaactttcatttggagagacatagacaaatgaaattaaatgataatttatttcaatGTCTATCTCTCTCTAAATGGAagtgtccattaaacggagaggatctcaac
>NC_053048.1|-|50973296-50973424|31-51
ttgatatcctcttcatttaatggaaactttCATTTGGAGAGACATAGACAAatgaaattaaatgataatttatttcaatgtctatctctctctaaatggaagtgtccattaaacggagaggatctcaac
>NC_053048.1|-|50985225-50985360|84-107
cctttaagtttcaaaagtcccaaacaagtccttttagtttttgaatcgtttcaaacgagtccttttagaggatgatgatgatgATTCAGATGATAGCAACAAAGAGCattatccaccatttgtcatgcctataaag
>NC_053048.1|-|51832231-51832475|197-220
aaaaagattttgtccttataatttcatattctttcacttttggtccctcttttcatcaagtcaatagaatctgcataaattacgtacatgtagtttcaaattccttccacttttggtccttgtaatttcagattcctccacttttggtccctcattttacgtgccatgtatgcagattctgcttacgtggtggaatGAGGGACCAAAAGTGGAAGAATCTgaaattacagggacaaaatcaaaat
>NC_053048.1|-|52240783-52240904|31-54
agcaagtgggtgtgttctagcaaattctatAGGCATTTGCTAGAATACACCCACttattttttagaaggagtattttagcaagttaataactaaaaagtggttaaatacaccttaaggtgta
>NC_053048.1|+|52653375-52653627|36-59
tatatatcaagaaagattttatcaagaaaatttcaAGAATGACATGGCAGAATAATCACccttagattttatcaagaaatagtcctgaaattaatgctagccaataaaatctcagtctggccggaaatcatggggtggtggatgttatgtatttttttttatgaaagattaataaatgagactgaaatctaaaggtgattattgtgccatgtcattcttgaatctttcttataaaatcattcttaatatctag
>NC_053048.1|+|53334198-53334491|170-190
tctctttaaataccccactgcccggcctctctcttgcctcatagctagttagggttttcgttgctgtctcgtgttttcttttgatccattcaatttttttaatctaggaaaatacggtggagagggtttttctttttattgtttgagattgatatctctcgtcttctctACCGGATTTCCTTGATTAAAGaaatttactggttcattattattttttagctatgatgacaatgtgtatcccagctcattatgaggcctttttgtaaggtctgggaatttaaccttccacacatt
>NC_053048.1|+|53334198-53334491|99-119
tctctttaaataccccactgcccggcctctctcttgcctcatagctagttagggttttcgttgctgtctcgtgttttcttttgatccattcaatttttTTAATCTAGGAAAATACGGTGgagagggtttttctttttattgtttgagattgatatctctcgtcttctctaccggatttccttgattaaagaaatttactggttcattattattttttagctatgatgacaatgtgtatcccagctcattatgaggcctttttgtaaggtctgggaatttaaccttccacacatt
>NC_053048.1|-|53450723-53450848|26-46
tcactcactgttgggtaggtcttgtTGGAGAAGCAGGGCACGTGCAaccgtagatctctctcaaacttcaatctcattttgcacgtgctccacttttccaacttgatcttcccaccatctttttat
>NC_053048.1|+|54526084-54526330|200-219
aaagtcccaccattgtgcgccaatgacagttgaagctgccagcatgatctgtgctttccttcctgtgtatatactttaatttccagctgaatttaaatataaccaaaaaaataaatatgtttggtctaaattttgatcaaacttatatatatttttgcttatgtttaagtctggggtgagtttatttgtggtaagaacaGATCATGTTGGAGCTTCACCtgttaaatggaagcatctcaagttcgaa
>NC_053048.1|+|54526084-54526330|31-51
aaagtcccaccattgtgcgccaatgacagtTGAAGCTGCCAGCATGATCTGtgctttccttcctgtgtatatactttaatttccagctgaatttaaatataaccaaaaaaataaatatgtttggtctaaattttgatcaaacttatatatatttttgcttatgtttaagtctggggtgagtttatttgtggtaagaacagatcatgttggagcttcacctgttaaatggaagcatctcaagttcgaa
>NC_053048.1|-|600285-600559|41-61
ttatttggtatcgctttggtcccataagtaatgaactgtcCGTTTAGGTCCCTTAACTTTAtttaaagtatcggtttgatcctttctgttaatttaattcaaaaaaacgttaactttagggaccaaactaatactaattaaataagataagggaccaaaatttaacatttttttgaattaaattaacagaaaggaccaaactgatactttcaataaagttaagggacctaaacgcaccttttattacttatgagaccaaaacgatactaaataaa
>NC_053048.1|+|600286-600560|41-61
ttatttagtatcgttttggtctcataagtaataaaaggtgCGTTTAGGTCCCTTAACTTTAttgaaagtatcagtttggtcctttctgttaatttaattcaaaaaaatgttaaattttggtcccttatcttatttaattagtattagtttggtccctaaagttaacgtttttttgaattaaattaacagaaaggatcaaaccgatactttaaataaagttaagggacctaaacggacagttcattacttatgggaccaaagcgataccaaataaa
>NC_053048.1|+|880671-880815|31-51
ataagttctttcaatcagtcttagaggtgcTTATGCAAGTAGATAAGCTCAaataagccaaatcaaagaggagcttgtttggatttacttatttgagcttatgtattggcataagaactttgcaatggtttggtagagcttatgg
>NC_053048.1|-|8825733-8825866|84-104
tacaaacattctgtacaagggttaagaacttatcttccgaaactctcccttgtaatttgagagttgtttatattctcaaattaCAAGGGGTATTGCGGAGGATAacttctgatgccctcaatttgatagttgaa
>NC_053048.1|+|9154902-9155301|41-61
ctttaacttattttttggtttcgttttggttccttaactaTTAAAAGTTTCGTTTCGGTCCcataatttatttttgagttttcttttggtcccttaactattaaaagtttcgttttagtcccttaacttatttttttggtttcgttttggtcccttaacttattttttggtttcattttggtcccttaactctaatacattcatcctaacataaaggaccaaagtagttgacggaggaagagttaatggaccaaaacgaaatcaaaaagtaagttaaaggaccaaaacgaaacttttaatagttaagggaccaaaacgaaaccaaaaagtaagttaagggaccaaaacgaaacttttaatagttaagggaccaaaacgacaccaaaaaataaattaaggg
>NC_053049.1|-|14407509-14407638|77-100
cgttttttaatataaacaaattttgacttttagattcattcaatcgatgatgtatgtggttcatattatagagcacATACATCATTGATTGAATGAACCTaaaaatcaaaatttgcttatattaaaaaac
>NC_053049.1|+|14499547-14499783|177-198
tcaagaaagattttatcaataaaattttaagaatgacatggcagaataatcacccttagattttatcaagaaatagtcttgaaattaatgttagccaataaaatctcagccgaaaatcatagggtggtgggtgttatgtattttttttttatgaaagattaataaatgagactgaaATCTAAAGGTGATTATTGTGCCatgtcattcttgaatatttcttataaaatcattcttgat
>NC_053049.1|+|14784830-14784955|22-41
tctatttaaaaaattttaaaaTGTAGTGTAGCATGCCCGTTtggtgaattactctgatgaatattttatatttaattacttttgggtaacggggtgttacattataagtcagtgacgacagccgcg
>NC_053049.1|-|15942798-15943182|320-340
caatcatttaataatatatgtggtctatattatgaatcacatacatcattaaatgaatgaatctaaaaagtaaattttatttatatttaaaaacagagcgtgtggatcacaaaacacattagctaccagttaaaagtcctgatgactcgtgaagtttattcaacccagaccagttggcatgggatataaatgagtgagagggggtgaaccgacaagggagtaatggccactgctatatagtacataaaatggttcaagctttaaattggcatgctagtatatactcaatccgttttaaaatataagtaaattttagtttTTAGGTTCATTCAATTAATGAtgtatgtggtttataatatgaaccacatatatcattaatttaatg
>NC_053049.1|-|15942798-15943182|48-68
caatcatttaataatatatgtggtctatattatgaatcacatacatcATTAAATGAATGAATCTAAAAagtaaattttatttatatttaaaaacagagcgtgtggatcacaaaacacattagctaccagttaaaagtcctgatgactcgtgaagtttattcaacccagaccagttggcatgggatataaatgagtgagagggggtgaaccgacaagggagtaatggccactgctatatagtacataaaatggttcaagctttaaattggcatgctagtatatactcaatccgttttaaaatataagtaaattttagtttttaggttcattcaattaatgatgtatgtggtttataatatgaaccacatatatcattaatttaatg
>NC_053049.1|+|1981853-1982396|462-482
gcttcttctctttggttcatatatgtgctgtgcaattgtgatccgttctagtgtatcatacaattcacagcttaatattgattaattccagtttattaatttggaatatatatcttttgatagaggcctaggtcactaattttcttgttttaatatatttaagaaaatatcatatgatatcttcatctttgctttctatatcacttatataattaacatgttagctacatagatctatgcaatacagtaattaaatatcatattacaaaatatcaaattcatacgttctttttcctttgtttttggttggttgagaaatcactaccattttttgttgatacatataattagaaaacaagtatatacatatatcaagattaaccgtatagtttaatggcctttatatgaaaatttttatgttcttaaactaaactggaaatatttgagagctgggatattttTGATACACTAGCACGGATCACcgttgtgggtcacgtaaaaaataaatgggcatggtggtgtgtccttttcttagaaggtgaac
>NC_053049.1|-|2040844-2040964|31-54
agcaagtgggtgtattctagcaaatcctatAGGCATTTGCTAGAATACACCCACttattttttagaaggagtattttagcaaatgaataactaaaaagtggttaaatacaccttaagtgta
>NC_053049.1|+|20523116-20523209|49-68
taatcttatgatgttccatcgcgttggtagccatcagatctggatcgtTCCTTGATCTGACGGCTACCgtatgatctgtttttaaatcaagtgt
>NC_053049.1|+|23325066-23325233|40-59
tgatgctccgtattggtaccacatgcatataagaggtctAAGTTGCATAATCGAGTTGGagtcgcatttgtcgagtcaaagatgtttatgattgataagttgtgaagttgtaattgtttatacaaactatgattgaagtgctaaatgatatattattatctataatga
>NC_053049.1|-|23486110-23486564|41-61
ctttaagtttgttttgtaacagataagtcctttaactttgTAACACTGTGCAACTAAGTCCttccgttaacaaaatatttattttcttaaaacaaaacacttaacacattacattaatgttacactcaacaatgtttcatcgtctaacatgattgcacgcttaaattaaactaaaaaaaacaacatgttacaaggattattcactttacttgattaaatatcaagcttattgttgcaataacataagttaaagccaacaacatgcaagttacattagcaatcttcaaaaataatcataacattttccaattaataacatgtttttgccttttgcatgccacatcacagacttcacagccacgtcagcgtttttttgacggtgagttaacggaaggacttagttgtatactgttacaaagttaaaggacctatctgttacaaaacaaacttaaagg
>NC_053049.1|-|27629689-27629856|52-75
gataaaattgagtttaggagaattgattttggttaaaagtgagttggatgtGAATTGATTATGTTTGGATACACTtatttaaaagtggttggataagccttttaattgattttgaacattaaatgaccaacttacccttttaattgtatttaaattataacccttttt
>NC_053049.1|-|30263756-30263892|26-49
tattggtcgaatcgcatgactgaatCGGAACCACTCGGATGACTCGGTTagataactcgatccttagattaaatttatatagttatttaaccggattaactcggtgactcggccactttagaaactaaaataattaa
>NC_053049.1|+|30573979-30574108|80-103
gtgaaagataaatgaatgacttggaagtagagaaggcaataaataatgaatgatataataggaaaagtaacattaatgaTTCATTGGTATTGTAAAGCGACATacaatttgggacaaaaaaaatttccaa
>NC_053049.1|-|31426321-31426586|207-227
gagacattaacaatgtaaaaagcatggttttttttgttgagaaaatccttatgcactctgcataaatccagaaatggttttggagtacaattcagaaaccatttccacagcaaaatggttttgatataattttatgcagggtgctgtaaactattaagtacatctaatgattttgaaatacaactcacaaaaatcatttctggattTATGCAGGGTGCATAAGGATTtccttatgcaaaaccgcgcccacatttcacatgctacaa
>NC_053049.1|-|32872836-32872961|75-95
taactgacttcagtgatgtaaatcataagaacacagtaaacgcttcctttcttgcaaactgcttattttgaataAGGAGGATGAGCTACCTGCTTctaatcatcgtcattgataacatcaggtggt
>NC_053049.1|-|33243999-33244149|98-121
attcctcccacttttggtccttgtaatttcagattcctccacttttgatccctcatcttacgtgccatgtatgcagattttgctaacgtggtgaaatGAGGGATCAAAAGTGGAGGAATCTgaaattacagagacaaaatctaaatctttt
>NC_053049.1|-|33456457-33456550|49-68
taatcttatgatgttccatcgcgttggtagccatcagatctggatcgtTCCTTGATCTGACGGCTACCgtatgatctgtttttaaatcaattgt
>NC_053049.1|-|34066705-34066849|100-120
catatgtacttgaagtagttaatgagatattggcctggttcactcagaccaagtgataaaccactaagatacagtattgtacttgtgtggttttgggttTGATTGAGCCGTGCCAATATCtcactactatttcatgtttgctagc
>NC_053049.1|+|34153889-34154157|41-61
aatatttttttggttttagtccatgcaaatatagaatattTGGTTTTGGTCCTTGGTATTTtgttttaatccttgtaaaatcatttcatattgaaattggtccctataatattcattttagtcctcgttttgagggactaaaatcaaatattctacatattacaaagaccaaatccaatatgatttaaattttacaaggactaaaacaaaatactaaggaccaaaaccaaattttttatatttgcagggactaaaaccaaaatgtcaga
>NC_053049.1|+|34169372-34169526|41-62
taggtagcttttaggagtgtttgtggtgtcatggtcattgTTGACCGTTCATATGAACCCTGcaatagcattgcagcttgtgtggggttcatataacggtcaacatagaccattgacataaaaagtagacacaaaaaagcgcataacatccgtta
>NC_053049.1|+|34627465-34627672|153-176
ttaagtaaaaatgttatttcttgtgacatactcccttcggtcctatttacaagagaaatttgactttttagatacattaaataatgtatgtatctaatcaagaatctaaaccaaatacataaattatttaatgtatctaaaaagtaaattgtCTCTTGTAAATAGGATCGGAGGGAgtgtatatactcaaagataacaaggaaatttt
>NC_053049.1|-|35112706-35112837|40-62
taattacatttcttaatacgtatgaaatacccaaaacatCATACAATTTGGGACGGAGGGAGgaaggaacttgattctcttaagtatgtggaatgagttggattccaaacttaaaaataaatcttcttgtgt
>NC_053049.1|-|35761577-35761768|136-159
ttacctttaaatgatgttcattttctgtaatactacctccggtcctatttataagagaaatttagatcaacataagtgaatgtatttggactgaatttttaactagatacatcaacttttgttgacccaaaattcTCTTATAAATAGGACCGGAGGGAGtacttggaatcacagtgagtttgaccatgattt
>NC_053049.1|+|36362074-36362223|104-125
atatagatatggaaaattctatggtgaaattatgagaatgacttttctggtgaagtcaacactatagtattaaaagtgtagtgagtagcaccccactgtttatAAAGTTCAGTCTTCATAGTATCatcaattcatcagattaacaagact
>NC_053049.1|+|38839833-38839931|22-42
cagttaactgctgaagttttcAGTTTTCCTCGGTAGTTAACTgcagctggttccataattcggcagttaactgccgaggggcatttgggtaaattactt
>NC_053049.1|+|39177534-39177932|41-61
cttaacttatttttttagtttcgttttggtcccttaactaTTAAAAGTTTCGTTTCGGTCCcataatttatttttgggttttcttttggtcccttaactattaaaagtttcgttttggtcccttaacttattttttggtttcgttttggtcccttaacttattttttgatttcattttggtcccttaactctaatacattcatcctaacataaaggactaaaggggttgacggaggatgagttaagggaccaaaacgaaaccgaaaagtaagttaacggaccaaaacgaagcttttaatagttaaggggccaaaacaaaaccaaaaagtaagttaagggaccaaaacgaaacttttaatagttaagggaccaaaacgaaactaaaaaataagttaaggg
>NC_053049.1|-|39542489-39542775|237-257
tgactgaatgcataagtttttactttgaataaaccatcaatttagtctctaaaatatcactctttcttcaagtccctaaattatatagaaataatagtaatcattaagtatatgaaattcatcaatttagtctttatcataatagcaaggactaaaataacaggttttatatactttaaggactacttattatatttatatgtactttaaggactaaattggagacagtgatatttTAGGGACTAAATTGATGGTTTattctttcataccttttgtcattgattcac
>NC_053049.1|-|40070446-40070576|86-106
gatactcatgtgtaggtgcattactgggcaatgacttctttggcagtagttgacttgatcattcagatgatgcaaacaaactcacCGCCAAAGAAGATTTGCCCCGcaattcactccttcatctattttag
>NC_053049.1|+|40072111-40072240|85-105
tattcgtgctgctgttaaggaatgatagagcaaatctctattagcagaacgaagtagaaagcttggacatgcatgcttctggttTGCCAAAGGAGATTTGCCCTGccatttttgacagcttttgattaag
>NC_053049.1|-|40082545-40082688|99-119
ttttctcacttgtggcagcattacagggcatgttctcctttggcaggtagccatatgctatgatatgcattgcaaccatactctttgagtgtgtaaccTGCCAAAGGAGATTTGCCCAGcaattctcccacaattttgcttcat
>NC_053049.1|-|40090239-40090382|99-119
tcttccaagttgcagttgaattacagggtgagttctccattggcaggtagctagtcactatatgatatgcattgcaattcatctcttagtgtgcaatcTGCCAAAGGAGATTTGCCCAGcgattctcctgcaattctgttactt
>NC_053049.1|-|40098852-40099025|115-135
gttatttcctcaatgtgtcttccaagttgcagttgaattacagggtgagttctccattggcaggtagctagccactatatgatatgcattgcaatcatcacttagtgtgtaatcTGCCAAAGGAGATTTGCCCAGcgattctcatgcaactctacttcaattgaaaccacattc
>NC_053049.1|+|42566274-42566451|126-149
aaaggacaaaatttaggtacaattatgtaagtactttttgtatggttcttaactaaaaatacatctttttttggatataacaaactttgagaaaattacgaatttaagaaaatcattatgaatttAGTTAAGAACCATACAAAAAACACataagaaattgtactaagttttttcaatt
>NC_053049.1|+|4536806-4537069|205-225
tttctcattgggggcaaaagtgatcaatcttcttcggggtaaaatagtgagtagccgacttagggaagtaatcaacccttgggataagtttaaatatccttttttaaaccccagaaactttttaccgttggtaaaaataatcttcttcgggtaaaaaaaaaaccagatttaaatttagctcaatggttgatgatgtattttcccCAAGAAGGTTGCTCACTATTTtaccccacaaagatttttcacttttgcccccaagaggga
>NC_053049.1|-|46887974-46888225|35-58
atatatcaagaaagattttatcaagaaaatttcaAGAATGACATGGCAGAATAATCACccttagattttatcaagaaatagtcatgaaattaatgttaaccaataaaatctcagcctggccgaaaatcatgggatggtgggtgttatgtattttttttttatgaaagattaataaatgagactgaaatctaaaggtgattattgtaccatgtcattcttaaatttttcttataaaatcattcttgatatcta
>NC_053049.1|+|48839441-48839763|35-54
ttgaacaagattgaacttttagatgtacacttaaACTTAGTTTATATGACCTACttaaactgggtttacatgagctacttaaactaagtttacatgatctacttaaactgagtttaaatatgtacacttaaacttagtttacatgacctacttaaaataagtttacatgtacatacttaaactgagattacatagaatcattgaacaaggttgaacttttaaatgtacacttaaactcggtttacatgacctatttaaacttagtttaagtatgtacacttaaactcagtttacatgacctcctgaaactaagtttacatgac
>NC_053049.1|-|6550106-6550503|41-61
ccttaacttattttttgatttcgttttggttccttaactaTTAAAAGTTTCGTTTCGGTCCcataacttatttttgggttttcttttggtcccttaagtattagaagtttcgttttggtaccttaacttattttttggtttcgttttggtcccttaacttattttttggtttcgttttggtcccttaactctaatacattcatcctaacataaaggactaaagtggttgacgaaggaagagttaaggaccaaaacgaaaccaaaaagtaagttaaaggaccaaaacgaaacttttaatagttaagggaccaaaacgaaaccaaaaagtaagttaagagaccaaaacgaaacttttaatagttaagggaccaaaacgaaaccaaaaaataagttaagga
>NC_053049.1|+|6589540-6589731|136-159
aaatcatggaatacaagggaggatatatattactacctccggtcctatttataagagaaatttaggtcaacaaaagtgaatgtatttggactgaatttttaactagatacatcaacttttgttgacccaaaattcTCTTATAAATAGGACCGGAGGGAGtactccagtttatattgtactggtgatacactt
>NC_053049.1|+|7826221-7826332|26-46
ggaaatggaggagattgaaccacgtTGGAGAAGCAGGGCACATGCTtgattttatcaaagttctgagcatgtgctcttgctctccatcatggatttttctcctatgattaaa
>NW_024340364.1|+|29257-29402|95-118
tcctcccacttttggtccttgtaatttcagattcctccatttttggtcctcattttacgtgtcatgtatgcagattctgctgacgtggtggaatGAGGGACCAAAAGTGGAAGAATCTaaaattacagggacaaaatctaaatctt
