# Supplementary material for: AmiR-P3: An AI-based microRNA prediction pipeline in plants
Source: PLoS One. 2024 Aug 1;19(8):e0308016. doi: 10.1371/journal.pone.0308016 (PMC11293646; doi:10.1371/journal.pone.0308016)
Supplement: S1 File — The compiled positive and negative datasets employed to train and test the implemented classification model. (ZIP) [file pone.0308016.s004.zip › S1_File/O.sativa/O.sa_Negative.txt]

>NC_011033.1|+|337183-337328|30-50
acgaaagaaaatgcaagtgaaagagaattGTAGGACAAGAGCTGATGGATgatagaacaaaagagatggatagaggcgagagagattgagtggagggttcgaatcgcaagattcctattggtgcggaaatgggtagaggtaaagcg
>NC_011033.1|-|381886-382064|33-54
cttcgcctttagagagaaatccgtgtccgcccCAGCAAGAAAACGGCTGCGCGTtattgtactaacgcgcgacggagcaagaaaacgtatgcgcgtgtacggaagcgcaacggctttcgcgctcatcccttgcttcaaaactacaggttttagcccagagtttgctggtcgccaaagac
>NC_011033.1|-|463065-463214|96-117
aggtgcgcggagccggagccggcatgttcgcccgctgggccgagtgttcccccacttctgagtcttcgcctttagagagaaatccgtgtccgcccCAGCAAGAAAACGGCTGCGCGTtattgtactaacgcgcgacggagcaagaaaacg
>NC_011033.1|-|478366-478522|27-46
ctcaggatctactatgcgcgatacgcCGACGACATTTTGTTTGGGAttccccgggccaaagagatatacctgttccattccaagtgaaagaccagcagctgcgcgccttaccttctagtaaagggcgaatgagggtctgaaagaggtttcaatgcac
>NC_029256.1|+|10059512-10059685|33-52
cgtcggatccatccccacccaccgcgcgaacgCCAAGAGCCGCCGCCGCCACcggtagggaggcaggcgccggatccggctctccccaccaacacagccgccggatccgccgccccctcccctgtgccaccgccccctccctgagccgactccgagaaccgccaccggtgggga
>NC_029256.1|-|10087844-10088261|368-387
gccgccgcatccccatccaatcccgccgtcggggcccgcttctccccgcgcgccggtgagtaccaccattgccgccgccttcggccatggtttccgcccgccgtagaccacccctctccctctaatccttcccattttgttccctaggaggtcccggagatcgttcgcccgtcgccgtcgtcctcccgtcgctcgtcgtcgtcgttcgccgtcgtctccactcgcgccggccaacctcggtgaaaaactccccctcctccctctttccctctctcccgtgtgcgccgccgtcctccgcgcgcgcaccgtcgtcttcggccgccgccgccgcttttcgcgccgtctgccgtcgccgtccgcgccgccgGTTGCCGTCGCCGGCGACCGcgcgtgccgccgtcgctcgccatgcttggcc
>NC_029256.1|-|10105455-10105684|136-155
ccaccgcccgcgtgctgctctaccaccgctgatgccatcatcggtcatcctacgctccggcctgccaccacagacgccaccgccggccgcgcgtcgtcgccgcctgccatgcgcctgctgtcgctgctgacgtccGCCGCCGCCGCCACCGCCACagccgcagctaggactcgggaggaagatgggggaggagtgagaacaggaggagatgaggtggttaggggtagttc
>NC_029256.1|+|10136788-10137226|334-358
gagcacgacacggcggcgcgcgcctccgtcctccacggtgaccaccacctcggcggcatcggcaagaaggtggacgcgagcgcgggcgcgggtgtcaggacgctcgtcgagcgcaacgatttctactgccaggaatgcaacacgcacggcaaataggtgaaaggccaaacatcttgggtttctctcctgttttttttttccagctgctcttacatttctgcttgaacaatactccctccgtttaatattataaaactttttagtattactcacattcatataaatgttaatgaacctaaacataatttattttagattcattaacatctatatGAATATGGGTAATGCTAGAAATTTTtataatatgaaatggaggaaataacacggtgtgtgtacgtttattgtcaatctgtgatagaggatgtattcgtaatgcatt
>NC_029256.1|+|10158767-10158925|33-57
atatatttatctagattcattaacatcaatatGAATGTGGGAAATGCTAGAATGACTtacactgtgaaacggaggaagtattatctaaaaaaagatcaaatatagtattgtgtatttgtttatagacttgtatcatcccaattgatgttagtactaatt
>NC_029256.1|+|10164503-10164727|26-45
gcacgagctttttcaccacgaggctCCGGCCGCCGCCGCCGCCACcgtcgtgcgtgatgaggagtccgacgaggagcccatcgtaggcatcgtggggctcgagatgtccgacttccaggtgatcggcgagctcggcgggggcttgtacaacgtggtctacaaggcgcggctgcgccggtgcccccacggcggcgtgttcgcgctcaagaccccgtactacgacct
>NC_029256.1|-|10252981-10253119|21-40
cgccaccgccgccacgccacGCCGCCGCCGCCACGGCCCCacaacgccacgccgccgccacgccgccgcgccaaccgccgccccgatgccgccacaccgccgttaacgaacgagaacgagaacgatcgaacgaacgaga
>NC_029256.1|-|10253044-10253189|48-67
ccgccgccttcaccgccgcgcgcgcaatgccgccgccgccacgccacGCCGCCGCCGCCACGCCACGccacgccaccgccgccacgccacgccgccgccgccacggccccacaacgccacgccgccgccacgccgccgcgccaacc
>NC_029256.1|-|10253112-10253268|108-127
ttcgacgccgccgccttcgatgccgcgcaacgccgccgccgcatgccaacgccacgccgccgccgccgtcgccacgccgccgccgccttcaccgccgcgcgcgcaatGCCGCCGCCGCCACGCCACGccgccgccgccacgccacgccacgccaccg
>NC_029256.1|+|10253429-10253710|193-216
tgccctaggcagtggcggcgaaggagagaggccgagagagatcgatcggccgaaaacgtttaagtgttggtgaagaagacaagggcgcaccgggaatatatatacccctggatctttactcccggttgttctcaacaaccgggactaaagatatctttagtcccggttgttgagaacaaccgggagtaaagaAAAAATCTTTACTCCCGGTTGTTGagaacaaccgggactaaagatatcttgatatctttagtcccggttgttgagaacaaccgggagtaa
>NC_029256.1|+|10253482-10253630|96-119
aaacgtttaagtgttggtgaagaagacaagggcgcaccgggaatatatatacccctggatctttactcccggttgttctcaacaaccgggactaaAGATATCTTTAGTCCCGGTTGTTGagaacaaccgggagtaaagaaaaaatcttt
>NC_029256.1|-|10253516-10253644|25-48
caacaaccgggagtaaagatttttTCTTTACTCCCGGTTGTTCTCAACaaccgggactaaagatatctttagtcccggttgttgagaacaaccgggagtaaagatccaggggtatatatattcccggtg
>NC_029256.1|-|10253528-10253778|198-221
tttcgaaatagcgggaaaagatatttactcccggttgttgagaacaaccgggactaaagatcttttctttactcccggttgttctcaacaaccgggactaaagatatcaagatatctttagtcccggttgttctcaacaaccgggagtaaagattttttctttactcccggttgttctcaacaaccgggactaaagaTATCTTTAGTCCCGGTTGTTGAGAacaaccgggagtaaagatccaggggtatat
>NC_029256.1|+|10273726-10274003|48-67
ttggcgaacgcatcgatgccgccgggctgcctctcctgggctctactACTGCTGCCGCCGCCGCCACcgccggtgccaccgaagaagccgaacggcgggaaggccggctgcgggtgcttcttcctcccgtgcaccaccgcctggccgttctcccacagcagctcggcgaagtcgttgccgtcggacctgcacacacaaaacaccgagccatatacaaacacatgcatcagcttcctcgatcggaatcaaccggagagctaaaccggaggcagcgaaag
>NC_029256.1|+|10289353-10289577|168-187
ttaacccgtcgctgccgcggctcctgcaaccaacctgcaccttcgtgctggcgccggcgaccaagaagcacccaggcttgctcccgagctcgagcgagacggagccgggcttcccgtcgagccccggcacgacgttgaacatgcaaccggctcctccattgacctcgCCGTCGCCGGCGACCTCCTGcccaaatctggcctgagcttgccacgctccttgtgggc
>NC_029256.1|-|10371720-10371849|31-51
gacatatatatgtgcctagattaattaacaTCTATATGAATGTGGGCAATGctagaaagtcttataacctgaaaaggagggagtaagttatacactatggctgtgttgtaactacatccgtcattttttg
>NC_029256.1|+|10371789-10371914|82-102
gactttctagcattgcccacattcatatagatgttaattaatctaggcacatatatatgtctagattcattaacatatataTGAATGTGGGCAATGCTAGAAagtcttataatatgaaacagataa
>NC_029256.1|-|10389446-10389658|41-62
accgtctccaagcatcagtgctgtccatcggcattagttcCCAAAAATAACCTTCTGTTGCAcgactcactacaactgacactgacattgtgtagacttcttggtctattctaaatcctctcaacaaccaactataaattgactgaaatgttctctccgcaggcctatcgatgcccttagatgtcattacaaaatctgacagatcaacaccat
>NC_029256.1|+|10403583-10403710|76-98
cctgccggaccgccgctggaactggggcggggccacccgttcgccgccgctgcacgacgaccaggaggacgacggCGTCGTCGTCGAGGGAGCCGAGCcacctcgctcggtcgccgccgcgcacgacg
>NC_029256.1|-|10433592-10433787|26-50
atatctacctagatccattaacatcAATATGAATATGAGAAATGCTAGAAtgacttacattgtgaaacggagaaagcacttacctatcaagtcccctcaatgcactagccaactgtcagattcagaaactggacctatataagttgtcattccagcctactctctctgtcccaaaataactctttgtccagattcg
>NC_029256.1|+|10456821-10457036|31-54
gtcccggttgttctcaacaaccaggagtaaAGATATCTTTAGTCTCGGTTGTTCtcatcatccgggactaaagatattttcccgctatttctaaattctttttaaacccggttagggttaagaaccgggactactgataaacgcactgcatattgattttcattacatatgtgtttctaaaatagaaaataatgtattaaaattatttaaagttga
>NC_029256.1|-|10461620-10461849|167-190
tgttgtatgttattattatcttctgttagttcaatttcaagctaaccaatcactggtggagaaaccatcttttgtcggtcggccgaattccacaatagtcccggttgcaataaaaaccggggctaaagatgatctttagtcccggttaaaaagggtaacgtgcataTTTGATCTTTAGTCCCGGTTGGTAaccaccaaccgggactaaagactaaagatgatctttagtc
>NC_029256.1|-|10572108-10572312|119-138
acttcatctttattatcttcggcactggcaaactctattgctgctacttcgcaagttttactacttcaccaaccacgacgtctttgtgaacctcgacatctcggcatgcaatgccatgATATTTTACTACAACAAGTGactctccaatattcaggatttctacttggacaccttcaacacatatcttcaatcaagcaatgactac
>NC_029256.1|-|10653984-10654129|31-51
gatatatatgcgttcctagattcattaacaTCTATATGAATGTGGGCAATGctagaaagtcttataatctgaaacggagatggtagtagagaagagatatacatatcgatacaactgtttgcgtagcgcaacaataccttatccca
>NC_029256.1|-|10656716-10656867|102-123
attatccaaagtattttaagcacaacttttcgttttttatatttgcacaaattttttaaataagacgagtgatcaaacagtacaagtagaaactcaaaattCCTTATATTATGAGACGGATGGagtattattaaagagcatggaagcactgt
>NC_029256.1|-|10682020-10682399|33-53
attcatagttttagaatgagattgttacgtatTGGGACGGAGGGAGTAGCTAActaagctcgtttgcatggtcaaggctgaccctgtgttttttttttttttttttttttttttttttttttttttttttgctctgcgtgtgtgtacgtaggggtgtgacgcgtccgtgctgctggacgccgtcccgggcagcaacgcgagggtggagaagatgtcgcaggcgaacaaccccagcctccggggcttcgccgtcatcgaccgcgcgaagcgcgtcctggagcggcgttgccggggcaccgtctcctgcgccgacatcgtcgcgttcgcggcgcgcgacgcctgcggcatcatgggcgggatcgacttcgccgtgccgtcgg
>NC_029256.1|+|10724297-10724555|209-229
acgtcgctctctccctccgccgtcgtcgcagagctccggtctgccgccgtcgtcgccccggaccgcctcccacctcggtgccacctccttcggcttcgccgcatccttgccgacctcgtccacctctccgtttcggtcgccgaccgctggagcgccgccgaccccgtcgacccgagccgcaccaccgcctccctccgcttcgaccgccTCCTCCGTCGCCGCCGTCGCCccggggtgagccatggaccgtcgcctcctt
>NC_029256.1|+|10740268-10740432|41-61
gacccgagccgcgccgccgcctccctccgcttcagctgccTCCTCCGTCGCCGCCGTCGCCccgaggtgagccatggaccgttgcctcctttccccctttcctcccctctctcggccgccgcttcgccgcgccggtggtcgccggcggcgaccatcggggcgcgg
>NC_029256.1|-|10778137-10778398|26-49
gttctcaacaaccgggagtaaagatATCTTTACTCCCGGTTGTTCTCATcaaccgggactaaagatctagggctatatatattcccgatgcgcgccctcgtcttctccaccaacacttagaagtttttgcccgatcgatctctctcggcttctccttcaccgccactgcctagggcatccccgcgccgacgccgccgccatatctcgccgtcgtctcgcgctcgtcgtcgtcgccgcctcctccgccatcgccgcatctctg
>NC_029256.1|+|10778213-10778382|117-140
gcgcggggatgccctaggcagtggcggtgaaggagaagccgagagagatcgatcgggcaaaaacttctaagtgttggtggagaagacgagggcgcgcatcgggaatatatatagccCTAGATCTTTAGTCCCGGTTGATGagaacaaccgggagtaaagatatctttact
>NC_029256.1|+|10778340-10778478|31-54
gtcccggttgatgagaacaaccgggagtaaAGATATCTTTACTCCCGGTTGTTGagaacaaccgggactaaagaaaagatctttactcccggttgttcaaatatatctttactcccggttgttctcatcaaccgggact
>NC_029256.1|+|10872108-10872255|29-48
gcaggacatcgacggcgccaccaccgccGCATCCGCCGCCGCCGCCACcgacgcgttctccaggcccatcaaggtgtccagctgctgcaagcactacgccgcgtacgacgtcgacgcgtggaacggcaccgaccggctgacgttcgac
>NC_029256.1|-|10886267-10886468|30-49
cgccgcacgtgaccaccaagagagagagaGCGCTGTCTCTCTCTCCCTTccctctctcggacgttctctcgctctctcgtcctcttcctctctctcgctgtttctctctctctctctcgcgccgacgccgcttcccgccgtcgccgcccaaaacccgccaccgccttcgctcttttccgcgctcgcgcgtggccgaccggcc
>NC_029256.1|+|10960665-10960917|51-71
ctctaaccttgtcaacaacatttttttttggcagaacatgggagaaaagcTAGCTCAGGAGGGATAGAAGGaagaaatggatgtgagcgtggaggatgcagctgaacattggaaatgggaaaggaaggtttgggatggcgagaatacaagggccaagaagtgtggcaaggagatggtagaaattgacaactcttgcaaggtcagggagaagccttgcaaggtcaagaacgttccaaagtactcggaacaaaat
>NC_029256.1|+|10961801-10961943|31-55
aacgaatctagatagatttaacatcaatatGAATATGGGAAATGTTAGAATGACTtacattatgaaacgaagggagtatctagttatctgtacgaaaaacgagataagtccaactattgtaagcatctcaccatagtgtgcaa
>NC_029256.1|+|11042083-11042319|65-86
aattaatatgtcattagcacgtgtttactgtagcaccacattgtcaaatcatcgagcaattaggCTTAAAAGATTCGTCTCGCAAAgtagtcgcaatatgtgcaattagttatttttttagcctatatttaatacttcatgcaggtgtttaaacgtttgatatgacacggtgtaaaattttgtggtgggatataaacaacgcctaaaaatactcgtaactattgctgacgtttttct
>NC_029256.1|-|11076476-11076615|89-110
agagatgtacagaagatatgaaaaatatatgttgagttgaacagtagacataccgagcaaggttatctgcttcaattgtcaagcttctCCTCAAGTTGCCAAACAAATATttttgtatctatttaagggataggtgaaag
>NC_029256.1|-|11078080-11078277|126-150
ggaaagtacccaaataatgtaacttacttcctccgttttataatgtaagtcattttagcattgcccacattcatatagatgttagtgaatatatacatatgcatatgtctagattcattaacatcTATTTGAATATGGGCAATGCTAGAAtgacttatattatgaaacggagggagtatatctttacctacttaaaaa
>NC_029256.1|+|11080597-11081007|361-381
taatacttcctccgtcccaaattataaggactatattttttttacacggtcaccaatgacatactttgaccattaatttatcacatgttatgtttccaacagataataaattagcatcacatgaaagaaatatagtgatataacatgcataatacttaacatatactactatatggttagtatgattattagtcaaaagctatcaagtttgatttttctttaaaaaaatgacgccctataatttaggacggaggggagctttgtggcttggaatagaccccgcgtcgctctcgcgcgggcggctcggagggcgaaaaccctagccgcctgtgcctactccccctctcccccgcctcgccaCCGCCGGAGCTCGCCGGCGGCaaagctggcagcgagcagggaaggcggcgg
>NC_029256.1|-|11082523-11082725|30-50
gattacccattccataggaattttaaatgATTGAATAGGATTCAATCCTTtgtctcaaaggccttcataggatttttttccataggattgaaatcctccaaaattcctacatttttcctacaaatcaaaggggcccttaggatttgtccgcgtattcgctgagtattgtatttgcccatgttttcatgaaaatagtcaaaatg
>NC_029256.1|+|11104365-11104491|31-54
gacgagggcgcaccggcaatatatatacccCCGGATCTTTAGTCCCGGTTGGTGagaccaaccgggagtaaaaatatctttactcccggttcgtaacaacaaccgggactaaagaaaagatctttac
>NC_029256.1|-|11104428-11104830|351-374
gcatatgctaattatatatgattattagaatttttaacaattttaaatcactcatgtgcttattatatattatccacgtattctagtacatacaacaataatttttcgaaggttttatcattaattgttcgactttaaataattgtaatgcattatttactattttagaaacacatatgcaataaaattcaagacacagctgctattatctttagtcccggttcctaaccctaaccgggtttaaaaagaatttggaaatagcgggaaaagatctttagtcccggttggtgagaacaaccgggagtaaaaatatctttactcccgtacgaacaaccgggagtaaagatcttTTCTTTAGTCCCGGTTGTTGTTACgaaccgggagtaaagatatttttactccc
>NC_029256.1|+|1122699-1123087|31-50
agactcccacagagagcatgattcactccgGCGGCCGCCGCCGCCGCCACcgccgcggcagcaaagggccgtacgagcgcggcggcgacggggaggtggacggaagcccacgcgaagccaagggctgcatggacgcagcggcgacggacgcacaggcaggctccactttgggcagcggctgctgtgctgctatggctcacgcatggatggaggagttttccggggacaaggtaactcttcttgtacacgtcatccgtggtgtttcttggttctgtcttgtgtgtctccttagatctacttagggctccctcacaaaatagacctattttctttctttcttgttcaaatatacctcctccccgcctgccttcggatgcgaccgagaatga
>NC_029256.1|-|11306454-11306828|298-318
gtagggtattacctctcattgagagggcctgaacctgtctaaatcctttgtctccgcatccatccacttttaggtcttgtgcgctaccccgttttattattgccgaattcatgtttcgacagttggcgcgccaggtaggggtgcgtcgagttcctcgtcgaagagtgcgatggaatcaatttcaggagaaacggcgagatcaatctcaccgaattcaatggcttgaactttgaaccgggtttgttcattccaatctaatttttattagattattttttttatcatagatcgatcttcTGGTATATTTTCTTGTGTCGAtcttgtgtcggtcggcggagatcaagctgaagctgtcgacgacgccctcatgcatcg
>NC_029256.1|+|1132003-1132400|41-62
ttattgtagcatcactgtaacaaatcatggattaatatacCTCGTTAGATTCGTCTTATAAAataaattaggggttataaaatctatggctgtgtttagatccaaagtttggatccaaacttcagtcattttccatcacatcaacctgtcatatacacataacttttcagtcacatcatctctaattttaaccaaaatttaaactttgcgctggactaaatacaacctatgtttaatatttttaattagtactaagggcagttttgaattgctaccaaaatttgccataccaatattttggtagcataaatagtatccaccatttgtttggattggtgccaacattttagtaatgcccatctcaaatttggtagcaatctagaactttcttcactatg
>NC_029256.1|-|1132011-1132199|139-159
ttttggttaaaattagagatgatgtgactgaaaagttatgtgtatatgacaggttgatgtgatggaaaatgactgaagtttggatccaaactttggatctaaacacagccatagattttataacccctaatttattttATAAGACGAATCTAACGAGGTatattaatccatgatttgttacagtgatgc
>NC_029256.1|+|11324610-11324759|102-122
tcatccgtttcatattacaagactttctaacattgcctacattcatatatatgttaatgaatttagacatatatgtgtgcctagattcattaatatctataTGAATGTGGGCAATGCTAGAAagtcatataatctgaaacgaaggaagga
>NC_029256.1|-|11328632-11328804|40-63
tactcccggttcgtaacaacaaccgggactaaagatcttTTCTTTAGTCCCGGTTGTTGTTACgaaccgggagtaaatatatttttactcccggatgttctcaccaaccgggactaaagatcttttcccgctatttccaaattttttttaaacccggttagggttaagaaccg
>NC_029256.1|-|11328642-11328887|33-56
gaagacgagggcgcaccgggaatatatataccCCCAGATCTTTAGTCCCGGTTGATgagaacatccgagagtaaaaatatctttactcccggttcgtaacaacaaccgggactaaagatcttttctttagtcccggttgttgttacgaaccgggagtaaatatatttttactcccggatgttctcaccaaccgggactaaagatcttttcccgctatttccaaattttttttaaacccggttaggg
>NC_029256.1|+|11341792-11342120|31-54
atggtactatcaaccgggagtagagatcatTTAGATCTTTAGTCCCGGTTGGTAgtaccaaccgggagtaaatatttatctcccatctctgatcggttaagttctagataagatcagataagtccccttgatctctcctccccttagatccgatctcatcctcttcccctcccctctcgtcccccccttcctcctcctcccctccactccccctcctccctctgcgcgggcgagcggcgagcggcaggagcgggcaggcggcggcggccggcgtgggcaggcggcctgcggcggcggcggcggcgggcacgcggcgggggccggcggcg
>NC_029256.1|+|11353991-11354172|24-44
cataggaatttcaaaggattggaTAGGATTCAATCCTTTGTTTCaaaggtttcataggaaatttttcaataggattgaaatcctctaaaatttctatgtttttcctccaaatcaaaggagcccttaaaatttaaactagtggagtgcacttgttttggaatgaaggaaatactgtataaggg
>NC_029256.1|+|11408017-11408279|210-233
aaaaacattggaggatgaagttgctaaccttttaggcacctccgatttgtatataatcaccaaaataaattcactagaaattttggcatgacctcctctcttttttgaagaaattttgaagcttgctcgggctgaaggaggaagaagacatatatataggggtgggactttagtcccggttggtgttatgaaccggggctaaagattgcCGGGATCTTTAGTCCCGGTTGGTGttgacaacatttgaaccgggactaaagatc
>NC_029256.1|+|11418957-11419114|31-54
gtggtcctcataggagcagagtgcaagtggAGATTGCTTTAAAGGTCATGCTGCcaaggacaagaggaagactgaaagaacggtcgggggaagagggggagaagctgaggttggagagatgaatgtttgcaccctaccatgaactgcattacttttac
>NC_029256.1|+|11485316-11485459|95-118
acttctatgtgttggtggagaagacgaggcgcgcatcgggaatatatatagccctagatctttagtcccggttgatgagaacaaccgggagtaaAGATATCTTTACTCCCGGTTGTTCtcatccaccgggactaaagatatttt
>NC_029256.1|+|11485319-11485574|51-74
tctatgtgttggtggagaagacgaggcgcgcatcgggaatatatatagccCTAGATCTTTAGTCCCGGTTGATGagaacaaccgggagtaaagatatctttactcccggttgttctcatccaccgggactaaagatattttcccgctatttccaaattctttttaaacccggttagggttaagaaccgggactactgataagcgcactgaatattattttctattacatatgtgtttctaaaatagaagataatgc
>NC_029256.1|-|11485328-11485443|31-54
cggtggatgagaacaaccgggagtaaagatATCTTTACTCCCGGTTGTTCTCATcaaccgggactaaagatctagggctatatatattcccgatgcgcgcctcgtcttctccacca
>NC_029256.1|+|11497492-11497608|31-55
atatatgtctagattcattaatatcaatatGAATATGGGAAATGCTAGAATGACTtacattgtgaaacggagggagtaggagctaaatgataaaatgatcctgagtgggggttgcat
>NC_029256.1|-|11527237-11527467|155-176
ccagctcagtcagaccacaagcttctctggtaatagattcaataatggctttcgttgtccttgtcacatcataaacttctgatacccaagcccaagctcttatctgaaagtggtctttcacctgttcatcgttgtagatgagctttgctagtgtAGTTTTCCCCATGCCTCCCATTgccactatggagaacacctgtaagttgttgtcagtaccattgtcattattcagaa
>NC_029256.1|-|11553361-11553574|173-193
gtaagaagatataatccaaagaaaacctatgacaaaacatgcagatgttttatatgcaactcgccagatcatttatgtagaacatgcccaaataaagatcaaaagagatattctagtaaatatgaagaacaagagagggttctaattatagatagcgtaaacgaaaacatatTAGTATGTGATGATGAAATAAaaggtgacgaatcaatatatt
>NC_029256.1|-|11562330-11562511|31-52
agcagcagtgctgtccatcggcattagttcCCAAAAATAACCTTCTGTTGCAcgactcactacaactgatactgacattgtgtagacttcttggtctattctaaatcctctcaacaactaactataaattgactgaaatgttttctccgcaggcctatcgatacccttagatgtcattacaa
>NC_029256.1|-|11604200-11604458|31-50
cctcccaccagccgcctcctcccgccggccGCCGCCGCCGCCACCTCCTCccgcggcgctcgccgcccgcatcgttgtcatcgtcgccgcattctcatcgtcgtcgcggcggctgccgagctcgtctcctctctcgtcgcccgcgtcggctgccgagctcgccttctctcttgccggccgccgcgctcgtcgcccgcaccggccgccgcgctcgcctcctctctcgtcgcccgcgccggctgcagagctcgccttctct
>NC_029256.1|-|11637478-11637892|33-53
tagacatacatgtgagcctaaattcattaacaTTTATATGAATGTGGGCAATGctagaaagtcttataacctaaaatggagatagtactagacactactctttcaatacaaacatcacttttccatacttaaatttaatgctacttatctcacatgatgtcttgggtattgtgtagaaatcatgtctcatgcaaagacctagtttccttctctttcctcatttatcacttgctacatcatctttcatcatagatttttaggtgacagtttatttaatgctattgacactattctagccattgagttgagaatgggctcagagatgccatggttgacccttttctagttgagccaaattgaatgaagtgtgcccttcactagaggcgctctcccatgccacgtcatacggctggcc
>NC_029256.1|-|11642681-11642849|111-135
acttcctccgtttcacaatgtaagactttctaatattgcccacatttatttagatattaatgaatctagacatatgtatgtgtttagattcataaacatctatatatatgTGGGAAATGCTAGAAAGTCTTACATtgtgaaacggagggagtattttatttcacttgtt
>NC_029256.1|+|11702673-11703072|41-64
ttaatcacggttggtactaccaaccgggactaaagatcaaGATGATCTTTAGTCCCGGTTGATAgtatcaaccgggactaaaattaaacacgtagtatataatccctatcccttatcctcttctccacagttacaacttaacagatcgaatctcaccccctctcctcagatctatcctctctaactctcttctccaactcctctcctccctcttctctccccttcctcctcccctttccggccggcctccccttcccatccgacggggcggcgggcggcggggccgcgcccggcggccggcggccggtggggccgcgcccatcgttcgtggcgaccggcggcggcagcggcattctttttttttaaaaaaatttgtgatgattcactgagatgtatttga
>NC_029256.1|-|11725959-11726125|21-44
tactaaatgatttcaactgaAATAGTCATCAACAACAAAGTTGTataactcatcaagatatataacttttattttggtcatttttctatataacatttttttgaacagtttgaatttgaatttgaaaatatgacaacttcaaacaacattttcaaatactatatgat
>NC_029256.1|+|11741382-11741537|116-135
tactccccctccagctagctcttgctgctcagtgctcagtgctcactgtgacagcacaatgccacccttacatgccgggagaccggggcctctgctcgtgctcctcgccgtcacaCTCGCCGCCGCCGCCGCCACcgccgtgggtgcgtcgtccga
>NC_029256.1|+|11742891-11743136|33-56
aaataaatgatagttaaataaattttttgaatAAGACGAATAGTCAAACGTTAGACaaaaaatcaacagcattatatattaaaatatggaggtagtataattgttgggatacttacatagttagtccgtgcatacatataccatacattagcaatggcacattttaacataaatcggtgaaaataatgctggcggcattggtaaatgtagacagtacacatatattaccttagtagtgtttgtgga
>NC_029256.1|+|11890359-11890533|115-134
gacttcatctttattatcttcggcaccggcaaactctattgttgctacttcgcaagttctactacttcaccacccacgacgtctttgtgaacctcgacatctcggcatgcaatgCCATGTTATTTTACTACAACaagtggctctccaatattcaggatttctacttggacatctt
>NC_029256.1|-|11998926-11999073|31-54
caacaggggcatgcaaaaaaaaaaggtcagCTCGATCTTTAGTCCCGGTTGGTGttaccaaccgggactaaagatcgatctttactcccggttatttcacccgggactaaagatagcgatctttagtcccggattggtactcccggtt
>NC_029256.1|+|12021378-12021575|135-158
tatttaactcctttagcctaaattcattcgtgatatgctgtgatccaactatgtatgtgtgtaccaactactgatccagggattggtacggataaacacagaagatttccgattgccaaaatcgggggtctacaAGATGTCTTTAGTCCCGGTTGTTGagaacaaccgggagtaaagattctttactcccggttgttc
>NC_029256.1|+|12021512-12021687|41-64
agatgtctttagtcccggttgttgagaacaaccgggagtaAAGATTCTTTACTCCCGGTTGTTCtcaacaaccgggactaaagatatcaagatatctttagtcccggttgttctcaacaaccgggagtaaatatcttttcccgctatttcgaaattctttttaaacccggttaggg
>NC_029256.1|-|12021525-12021697|101-124
cggttcttaaccctaaccgggtttaaaaagaatttcgaaatagcgggaaaagatatttactcccggttgttgagaacaaccgggactaaagatatcttgaTATCTTTAGTCCCGGTTGTTGAGAacaaccgggagtaaagaatctttactcccggttgttctcaacaaccggg
>NC_029256.1|-|1213177-1213348|123-143
atctcctaataaaatacttcttttgtttcataatgtaagtcattctagcattgcccacatccatatagatgttaataaattgagacatgtgtttatatctagattcattaacatttatatatATGTGGGCAATGCTAGAATGActtacattatgaaacggagagagtaatag
>NC_029256.1|+|12158226-12158391|116-136
gccgccgccgccgtggcggtgccgccgcgccggcaggtgatcgggtggcttgacgaaggtggagtggtagaggtggaggaggtggtcgatgtcgtcctcctcctgcagctgcgccGTCTCCGTCGCCGCCGGCTGCcgaccttccttctggctgaagtaggcggtg
>NC_029256.1|+|12164998-12165179|118-142
aaaataaaaattacttccttcgtttcacaatgtaagtcattctagtatttaccacatttatattgatgttaatgaatctagatagatatatatgcctagattcattaacatcaatatGAATGTGGGAAATGCTAGAATGACTtacattgtgaaacggagggagtacttttacaagaaaaaag
>NC_029256.1|-|12217107-12217404|42-62
aaataaaccgagacaaaatagaataggtgctggtttttattTAGAACCGACACCTATAATTActtaaaggtgcctgttttttgcgatttcaacccgcggaggtgggaaaaggcttataggtgccagttttagcgctaccggcacctatagtggcaacacctatttgatattttgtagtagtgaaacatgcattaacaaaataacgggcaccaccgctcaccattgttgacatcaaggaagctggaggctactcggggataggcacgggggccagattgaacgtccccccgacctttgg
>NC_029256.1|-|12250969-12251127|94-115
taccgacacaaatataacgaggggccatgaccgttcaaaagccatttccacataccgtctccaagcatcagtgctgtccatcggcattagttcCCAAAAATAACCTTCTGTTGCAcgactcactacaactgacactgacattgtgtagacttcttggtc
>NC_029256.1|+|12344515-12344669|97-116
tcttctcgtccccgccgcctcccctccccaactgctacgaccccaagcaccgccgccccgcgccgccgcctctcccctccgcccgtcgcctccccaGCAACCGCCGCCGCCGCCACgaccagcctccgaatccgaccaccggcaatggcgggaac
>NC_029256.1|-|12376072-12376237|117-136
gcaacagagcacgccgccgtggcaaccccccatcgcgcgctggtggtgcgggcactccttgacgtcccacttgttgtcccgcgctgggtagtcgacgacggtctcgtgctgctgggTGGTGGTCGTCGACGTTGGGtggagctgcgcctgcgcgaccaggcagtag
>NC_029256.1|+|12406780-12406960|36-56
acgatccgtcgccgctcgtcgaggggcggaggctgCTCGCCGTCGCCGCCGTCCCAgtgcagcaacgccggcggccggagcaggttaacctcgtgctccgccttccgcttcgtctccatccgaaactccctcgcatcgtggtaggcgagggcgagggagcccatcacagatcccataatta
>NC_029256.1|-|12443521-12443685|103-122
acgcgcgcgcaagatcgcacactagtgctccaccaccgccggccgcttccccccggcccctccacctcgccgccgacctctccactgccgccggctgctccaCAGCCGCCGCCGCCATCTCTctctctctctcacagtcgtccacgagcggcttcatcatcggcc
>NC_029256.1|-|12474455-12474711|31-54
ccggttcataacaccaaccgggactaaagtTACGATCTTTAGTCCCGGTTGGTGatcccgggggggcctgacaggccctgacagcattttaaccgggactaaagataatctttagtcccgaacaccaaccgggactaaagatcaaatatgcccgttatcctttttaaccgggactaaagatcatctttagtcccgatttttattgcaaccgggactattgtggaatccggccgaccgacgaaagatggtttctccac
>NC_029256.1|+|12479391-12479579|136-159
aactttaaataattttaatgcattattttctattttagaaacacatatgtaatggaaattaatattcagtgcgcttatcagtagtcccggttcttaaccctaaccgggtttaaaaagaatttggaaatagcgggaAAATATCTTTACTCCCGGTTGTTCtcatcaaccgggactaaagatctaggggta
>NC_029256.1|-|12479514-12479762|188-211
gagatgcggcggtagcggaggcggcgacgacgacgcgcgcgagacgacggcaagatacgatggcggcgtcggcgcggggatgccctaggcagtggcggcgaaggagaagccgagagagatcgatcggggaaaaaacttctaagtgttggtggagaagacgagggcgcgcatcgggaatatatataccCCTAGATCTTTAGTCCCGGTTGATgagaacaaccgggagtaaagatattttcccgctatttc
>NC_029256.1|+|12489795-12489932|90-109
catcgcgcgctggtggtgcgggcactccttgacgtcccacttgttgtcccgcgctgggtagtcgacgacggtctcgtgctgctgggtggTGGTCGTCGACGTTGGGTGGagctgcgcctgcgcgaccaggcagtagcc
>NC_029256.1|+|12504483-12504861|328-347
ggggtaggcggcgacggcggcaacagcggcgcggcaacggtgcatgggatccggcgggcagtggccaagccccgcacggatccggtggccggccggccgccctccccttaggatcccgctcccctcccctccccttccttccctccctagatccggcagaagggaggggcggcggcggcggtgtggccggaggggagcatggaggccggcggcgggcggcacggaggccggcgggagggcgtatccatcagccggctgcgcggaagccgccaccgagggcgggaaccgagtggagctgcatcctcggccaccgcgaggaggccggatCCGTCGCCGGCGACCGCGGAgaggccggatccgttgccggcgacgcggagac
>NC_029256.1|-|12564815-12564989|31-54
ccagaatagaagctatgtaataaacacggaAACACGGAGCGGTCCATTAGCACGtgattaattaagtatctgctaattttttttcaaaaatagattaatttaattttttaaagcaactttcgtatagaaactttttaaaaaatatgtactgtttagcagtttaaaaagcgtgcgt
>NC_029256.1|-|1258235-1258342|69-88
tcacactgtgccatataaagaggggtggaggacgggacggcataacgacacaaggaacgaggttcgtcGCCGCCGCCGCCACTCCACCccataaaccctaaccgatcg
>NC_029256.1|+|12615476-12615676|152-172
ttaggctgtaggcgccattggcatgcgttgtttacacattattttatactacctccatttcaggttataagactttctaacattgtccacattcatatagatgttaatgaatctaggtacatatatatgtctagatttattaacatatataTGAATGTGGGCAATGCTAGAAagtcttataatatgaaatagaggaagtag
>NC_029256.1|-|1263805-1263951|99-118
gcgcccagcccaatggctggtgggcccccgtcacactgtgccatataaagaggggtggaagacgggacggcataacgacacaaggaacgaggttcgtcGCCGCCGCCGCCACTCCACCccataaaccctaaccgatcgagggggcgc
>NC_029256.1|+|12683126-12683263|25-44
gagcagcaggagcaggaggccgcgGAGGAGGCCGCCGCCGCCACctcctgcctccagggcgacgagcatgaagtacgggaaagtggacggcgacatcagcaggccgccctccaccttgcacacggtggtgacgacgct
>NC_029256.1|-|12721243-12721388|97-116
accagcaaactctattgctgctacttcgcaagttttgctacttcaccaaccacgacgtctttgtgagcttcgacatctcggcatgcgatgccatgtTATTTTACTACAACAAGAGGctctccaacattcatgatttctacttggac
>NC_029256.1|-|12734320-12734476|94-113
ggcagtaggcgtgtacctgaggcaggcgaggagcaccaccgccgtcaccccgcccagcaccacgtagtactgcagccgcaggctcatcaccttGCCGCCGCCGCCACCGCCGGcggtcaccaacccactcgtcatattgtcgccacaacgtcaaccg
>NC_029256.1|-|12769299-12769454|31-50
ctttgttgttgctttcgaatcgattgtaaaTTGTGTAGTAGAAAGCTAGTattacatttggcatggagattggaaaagcagggtgtagaatcgtaaagggtctttcccatccctaaaagctagctagtgaggtgaggggctcccccacttatatat
>NC_029256.1|-|12807036-12807173|83-103
ttcgttttttatatttgcaaaaaaatttaaataagacgagtgatcaaacgttgcaagcaaaaactcaaaatctcttatattgTGGGACGGAGGGAGTATGAGTgtttttaattttttttataactgtttggatggttt
>NC_029256.1|-|12876839-12877043|120-139
ttgacctgctaggagagggcctaggcctcagggaccccacatccctgacaaggctcatcacagccactgacaacgactccctcatcaggatcaatcactaccctccatcctgcgccgccGCCGCCGGCGACCACAAGTCcggcggcggcccggcgccgacggcggccatcgggttcggcgagcacaccgaccctcagatcctcag
>NC_029256.1|+|13084502-13084878|328-347
ccgtcggaatcgagctcgcgccgtcgctctctctctccgccgtcaccgccgagctccggtccgccgccgtcgtcgccccggaccacctcccgcctctgcgtcgccaccttcggcttcaccgcatccccggcgacctcgttcacccctccgtttcgctctccgaccgccggagcaccgtcgaccccgtccacccgagccgcgccgccgccttcctccgctccggtcgccgtttccgtcgtcgccgtcgacccggggtgagccgtggaccgccgcttcttttcccccttcccttcccctctctcggccgccgctccgccgtgcctatggCCGCCGCCGGCGACCACAGGggcgcgggcgcgccgcctcctgccgctgcg
>NC_029256.1|-|13110292-13110571|29-52
ttggtataaacaaccaggacttaaaaatGGATCTTTAGACCCGGTTGTTAATaccagccgggaccaaaactaaaaaaaaattcccccagccacgcgctagcgcatctcgatattattgtcacgcctagaaattcccgaatagaattccaagcagaatgtgcattaaaatccccgtccaggaccggccggggtacacaaacgacaatgttgacattcagatccacgtcttacaaacatcataaaagtcttacataaatgcagcggaaaaacgaaagataac
>NC_029256.1|+|13114323-13114756|346-365
tttgccgcaccgtccatggtgtctttgctttcacgactggcctattatgctgccgctcaaggacgtcttccttttcatcatcattcaacttcttccatcgccgtctggttatgccatcgccaactggtgttttttttatcttcagtactacgcgtcttcgctactggtttgcttctgttgctgtcgactcgtgttcacgtcttcacaactatgaaactttgtcaccatggtggagcaacttcatcttcattgtcttctgcaccggcaaacccaattgctgctacttcgcaagttttgctacttcaccaaccacgacatctcggcatgcacttccaagattcgacgCTGTGTTATTTTACTACAACaagtggtttttcaatattcaatatttctactcggacattgtcagcacatatcttcactcaagcaatggc
>NC_029256.1|-|13125930-13126337|31-54
cataggctaatcatggattaattaggctcaTTAGATTCGTCTCGCAAATTAGTCcaagattatggatgggttttattaatagtctacgtttaatatttataattaattttcaaacatccgatgtgatagggacttaaaagttttagtcccatctaaacagggcctgaggtttctacaatgagcagcagaaggacgagatcgagatgcattggatttcgccatggctcctagtctggcaggatttgccttgagggggagtagtattaggccgagtttagtgccaatttttttcttcaaacttctaactttctcatcacatcaaaacttttctacacacacaaactttcaacttttccatcacatcgttctaatttcaaccaaattttcaattttgacgtgaactaaaca
>NC_029256.1|+|13138042-13138219|126-146
caatttgctcaagggggtccaggtggacaagtgcagcaatgcctctccccaagcttccggtggcgtccagcagaaggacaagccggatattaggaagatgtggataatcctcctgtggtcggcacTCATCCTCATCATCAAGGGCAagtccgacacgtcggcgaccgcccgttaacat
>NC_029256.1|-|13173709-13173848|33-53
tattaggaagatgtggataatcctcctgtggtCGGCAATCATCCTCATCATCAagggcaagtccgacacgtcggcgaccgcccgttaacatggcctcgtcgtcgccgtcgtccggcgacgttagcgtcgacgggcagaag
>NC_029256.1|-|131987-132110|31-51
gaaccaagtgacccatcgtcatcgtcgtcaTCTTCCTCATCCTCATCATCAgataggtatccacgaaggacgtacgaccgccgacaacccatcgcccccagcgctggttgaagagctttcagtc
>NC_029256.1|+|13237177-13237406|25-44
agttaccacctctctctccctcacTCTCTCTCTCCCTTAAAACActcaacaaatcgccgcaatatatctcgcccgttgctgccaggttcagttcgttcaaaccaaacctacgcgcctctctctcgatcgatcgatcgatcgccggggcggcgcgcgcgttgcgacgagatggtgtccgcggcggacgcggtgataccggcgtgcgcggcggtcggcatcgcgttcgcggt
>NC_029256.1|-|13262568-13262777|128-149
taatagtctaaattatctaccgaaattttcgtttaacttgagaaatacacaaaaggctcaaaagtttatcaaatttcgaacactttcggtttgtatcagcactcctgcatttgggtcattcacttagGGTGTGTTTAGTTCACATCAAAattggaagtttgattgaaattggaacgatgtgacggaaaaattgaaagtttatgtgtgtag
>NC_029256.1|-|13325199-13325323|74-95
acggttggggcgccgcgcattaaaggcgcggagcagcgtctttcgccccgcccgctctccctgccacgtggtgGCCGGGCGAGGGCCTCGGGGTAgcacaccccgaaagcccgagaggtgcggcg
>NC_029256.1|+|13367203-13367350|29-48
gcccgatctcgccacggggagcatcgacGTCGCCGCCGCCGCCGCCACcaccgcgccagccaggtatccccccaccctagacaccggccgccacggcagctttctcgtcgcgccgcgcgctcagcccctcgccttcagcaccgccggc
>NC_029256.1|-|13408321-13408729|355-379
aaggttgtgtttttttctacacttttccatttttcattctctctcgttttttacgtgcacggttttcaaattaataaacaatgtattttttaaaaaaacttttctattgaaaacttattgtaaaaaaacatattaatattttttcaagttttttctaatacttaattaatcatatgctaataaactacctaagaaggtaagtaccacttgttgaaactaagcaacctaagactaccacataacaacacatacttcctccgtttcacaatgtaagtcattctagcatttctcatatttatattgaggttaatgaatctaaatagatatatatatatgtctagattcattaatatcAATATGAATATGGGAAATACTAGAAtgacttacattgtgaaacagagagagtaca
>NC_029256.1|+|13457131-13457297|117-137
tgacttactttattatctacagtactttaagcacaacttttcgttttttatatttgcaaaaaaaatttgaataagacgagtggtcaaacgttacaatcaaaaactcaaaatctcttATATTGTGGGACGGAGGGAGTactatgtatggtggtttaattttaatggtt
>NC_029256.1|+|13668285-13668582|42-62
tgcataaaattaggatatttgtttcggtccaacaaaaggtaCCTCGAGGTACCGGTACCTCAcggtactaaatcgtttccgatcgttggatctaactgggcaggatggtcattgttagatccaacgatcgaaaacgatttggtatcatgaggtaccattaccacgagatactttttgatagaccggaacaaatatctaaaatcaggagtaaagattttactctttgttgattttgagagtataaaaatattacaaatgttaaatcttgtcagtaaaaaaaatttacaaccagtatata
>NC_029256.1|-|13678289-13678522|183-204
agtagttgatctcatcaaggcctcccgtgtgagctcgttgatgtactcctccatagctttacgatcctctccttcgaagtcatctaatgtgaccggcatcacattagatggctccacctccgtcttggatgatggcttcgtcatggcgaagtcgaagtcgagttgacaatgaacggatctcgTCCCCAGCGGACTCGCCAAAAAtcgtgttggcaactttttgtgacaagtcga
>NC_029256.1|-|13816845-13817120|31-51
taggcgcggaaaatcatagctgtacttaaaATGGGACGGAGGGAGTAGAAAgttatctaactttcgagagacctgagcaccgtcatggatatgcttgcaaatggaacaacagccgccgcaacacagatgtgcgcacacgaagaagctacattttcagcccagaccatggctcgcgacggcttcttcacgtgcgtgatcagcctccacgcgaggccagcgaggacagctgacccagtaagcactatgaaagcgtgggtgtagccgccgctggtggag
>NC_029256.1|-|13830866-13831142|228-247
ccgccagatctctcttcatctcgatctctccgatctcgatctctctccgtcgcgccgcccgccacgagacgccgcgccacgacgacaacgcgccacgccgacgccgcgccaagccgccgccggcacgccacgccgccgtcttcgccgccgcgcgcgcaatgccgccgccggcacgccacaccaccgccttcgccggcgcgcgcgcaatgccgccaccggcacgccacGCCGCCGCCGCCACGGCCCCgcaacgccacgccgccgccgccgtcgccac
>NC_029256.1|-|13830966-13831204|54-73
tcgtccttgccgccgcctccgcctcctccgctgccgccacatctctggggtgaGAGCCGCCGCCGCCAGATCTctcttcatctcgatctctccgatctcgatctctctccgtcgcgccgcccgccacgagacgccgcgccacgacgacaacgcgccacgccgacgccgcgccaagccgccgccggcacgccacgccgccgtcttcgccgccgcgcgcgcaatgccgccgccggcacgcc
>NC_029256.1|+|13836364-13836670|31-54
tgacctgacagcattcgaaccgggactaaaGATGATCTTTAGTCCCGGTTGGTAacacaaaccgggactaaagatcaaatatgcccgttacacttttgaaccgggactaaatatcatctttagccccggtttttattgcatccgggactattgtgaaaataggccgaccgacgaaagatggtttctccaccagtgtaaaattacagtgcttctcctgacgggtgccctcaacgagaccgtccgcctctagagccaaggcgacctcgcctctgtcactgccccagcccagggacacgcgctcgctgca
>NC_029256.1|+|13919279-13919438|111-130
gtttatagactataggagatatatgtaaattttgtgaataatattactatcactttatcggatgaagaaatgaccaaaataaaagttatagatattgatgagttatacaaCTTTATTGTTGATGACTTTTttagttgaaatcatttagtacttgaaaata
>NC_029256.1|-|13957636-13957868|184-203
gcgtccgcctccacgaacaccaccccctcgccgctgcagtcgatcaccagcttccgtccttccacctctctcagcctgccggcgagcgggtagtagtgcaccagcgcccgcgacagcgccgcgcggatgatgcccgacgggtcattgtcgcggacacatggcgccggaggctgaccaccacggTATACGAGGAGGCCGGGAACgtggtagcgcagggactcttggtcgtcgat
>NC_029256.1|-|14026104-14026277|31-50
ccgacctctccaccgctgccggccgctccaCAGCCGCCGCCGCCATCTCTctccctctctcgcagtcgtccatgagcggcttcattatcggcctttcatcgtccacgagcgaagacgtcctcggccgaacggcttcgtcggccggttcgtcgtccacggccgaacctcgtcgtc
>NC_029256.1|-|1404524-1404694|102-121
aatctcactgaccctcccacatgggtgagggtcttctcttcctgaccccaccacctccatcggtgtagtaatttttttttttttgcatggttacatacagaGCACCCTCTCTCTTCTCTCTctcggttagaatagtgtgggtaaaacatcacttttgtagtctctccagaa
>NC_029256.1|+|14091497-14091701|125-144
cttcatctttattatcttcggcaccgacaaactctattgcctctacttcgcaagttttgctatttcaccagccacgacgtctacaagagttttgacatctcggcatgcgtcaccaaatatgatgTCGTGTTATTTTACTACAACaagtggtgttccaatcttcaatatttctactcggacatcttcaacatgtatcttcactcaa
>NC_029256.1|-|14146148-14146335|31-50
gggttgaatggcgagcggtcgccggccgccGCCGCCGCCGCCACGGCAGCccgtcttcttccccatttgaccccggtgttggtattttttaacgacattactagaaatataattctcagcaatggtgcagaaatactcctggtatatcatggtcacagagttaatccgcaagcgcacggatataccat
>NC_029256.1|-|14183645-14183759|71-90
ccaacgccatgccgccgcgcgcgcaatgccgccgccgccacgccacgccacgccaccgccgccacgccacGCCGCCGCCGCCACGGCCCCacaacgccacgccgccgccgccgtc
>NC_029256.1|-|14183672-14183968|237-256
cgagctcgtcgtcctcgccgccgccgccgcctcctccgctaccgccgcatctctggggtgagagccaccgccgccagatctcccttcatgcatctcgatctctccgatctcgatctctctccgtcgcgccgcccgccacgagacgccgcgccacgacgacgacgcgccacgccgccgccttcgacgccgcgcaacgccgccgccgcatgccaacgccatgccgccgcgcgcgcaatGCCGCCGCCGCCACGCCACGccacgccaccgccgccacgccacgccgccgccgccacggcc
>NC_029256.1|+|14183991-14184167|124-147
cgtcggcgcggggatttgccctaggcagtggcggcgaaggagagaggccgagagagatcgatcggccgaaaacgtttaagtgttggtgaagaagacgagggcgcaccgggaatatatatacccCTGGATCTTTACTCCCGGTTGTTGagaacaaccgggagtaaagaaaagatattt
>NC_029256.1|-|14184031-14184182|26-49
agaacaaccggaagtaaatatctttTCTTTACTCCCGGTTGTTCTCAACaaccgggagtaaagatccaggggtatatatattcccggtgcgccctcgtcttcttcaccaacacttaaacgttttcggccgatcgatctctctcggcctctct
>NC_029256.1|-|14184124-14184330|128-151
gcgaaaatcatatgcagtgctataatctttagtcctggttcttaaccctaaccgggtttaaaaagaatttcgaaatagcgggaaaagatatttactcccggttgttgagaacaaccgggactaaagaTATCTTTAGTCCCGGTTGTTGAGAacaaccggaagtaaatatcttttctttactcccggttgttctcaacaaccgggagt
>NC_029256.1|-|14188799-14189184|31-54
caaatgctgtcaggacctgtcaggccccccCGGGATCTTTAGTCCCGGTTGGTAacaccaaccgggactaaagatcttaactttagtcccggttggtaataccaaccgggactaatgatcccggtgatctttagccccggttggtgctaccaaccgggactaaagtcccacccctatatatatgtcttcttcctcctccagctgcccgagcaagcttcaaaattacttcaaaaaagaggggaggtcatgccaaaatttctattgaatttattttggtgattacatacaaatcggaggtgcctaaaaggtttgcaacttcatcctccaatgttttttttgtcatactacatttgcacctatgttttgcacacttttttttgtctcca
>NC_029256.1|+|14194196-14194340|31-54
tattttcatatttgcacaaaaaatttgaatAAAACGAATGATCAAACGTTGGTCaaaaagtcaacggcatcatacattaaaatatggagggagtattagtcatatatagtcccaccttgaaaaccataagaaaaataaaagtgat
>NC_029256.1|+|14246026-14246236|41-60
atccatagtagccatggtcacatcagggacccactggtcaGCCTCTCCTCTCTCTTCTTCtctccctccgatccggcgttgcgccatcgtgacggagtagcggcgacgagtgaggaggagcagcggcagatggagctcctcgcggtggtggaggacgtggcggcgccggcgaaggaggaggcatagcggcgacggacgggctcctcgtgga
>NC_029256.1|-|1435307-1435494|54-74
ggtgtgtcgggttgccggtggcggcgtcctcgtactcgtacatcacgatgtacCGCCTCTGCACTGCCTCTTCCtcggcgacagcgacgtagtcgagcagcttcgccggcaccctggaggtgtccttcgccttcgccggcgagatcacgaacttcatcaccttgccgttgaggtcgttgggcgcttgg
>NC_029256.1|+|14353384-14353502|23-43
gtctcatccaattctgatttatTATATCTGGGACGGAGGGAGTagcaaaataatgtaccatctacctgttcatcatgcagccattattattaacgctataacaattaaaatactaatcg
>NC_029256.1|+|14364305-14364538|187-210
cactggtggagaaaccatctttcatcgatcggccgaattccacgatagtcccggttgcaacaaaaaccgggactaaagatgatctttagtcccggttaaaaaggtaacgagcatattcaccaaccaggactaaagatcatctttagtcccggttcaaatgctgtcagggcttgtcaggccccccctCGGGATCTTTAGTCCCGGTTGGTGtttaccaaccgggactaaagatcg
>NC_029256.1|+|14374637-14374816|31-54
ctaaagatggatcagccggccacgtggctgACCGATCTTTAGTCCCGGTTGGTCccggtttgtgttaccaaccgggactaaagatcgatctttagtcccggttatttcacccgggactaaagatctctatctttagtcccggattcgtagtcccggttggacaaccgggactaaaggggg
>NC_029256.1|-|14374643-14374763|39-62
gagatctttagtcccgggtgaaataaccgggactaaagATCGATCTTTAGTCCCGGTTGGTAacacaaaccgggaccaaccgggactaaagatcggtcagccacgtggccggctgatccat
>NC_029256.1|-|14376860-14377107|198-218
tcccaatgtattaggctcattgtcggatctctcagatttcagaattatttctgatctctacataactactacatccgtttcagattataagactttttagcattgcccacattcatatatatgttttcagattataagactttttagcattgcccacattcatatatatgttatacatatgtctagattcattaacaTATATATGAATGTGGGCAATGctagaaagcatacgtctagattcattaaca
>NC_029256.1|-|14393747-14393873|74-97
ttatgaaaaattattcaattatagatttaatgaaactatactggtgttgtaaatattactatatttttctacaGAAATAGTCAAACTTAGATTAGTTtgactttgaccaaagtcaaaacgtcttata
>NC_029256.1|+|14400700-14400819|75-99
ctagcattgtccacatatatatagatgttaacgaatctaaatacacatatgtctagatttattaacatctaaatGAATATGGGCAATGCTAGAAAATCTtacattgtgaaacggaggaaa
>NC_029256.1|+|14466950-14467072|31-50
aggcgtcggtgacggtagcgggcggtggatCCGTCGCCGGCGACCGCGGGggcgacggcggcgagcctcggctaggatgacggtgccggcggcggcggcggcggcggtggggattagggttgg
>NC_029256.1|+|14546690-14546834|31-51
tatatgtgtttagattcattaacatctataTGAATGTGGGCAATGCTAGAAagtcttataatatgaaacggaggaagtactctaatacttgcgcaggaacttccttctttacccagagtcctagtactagaccccttagtacgaa
>NC_029256.1|-|14550614-14550775|33-56
caacagggccatgcaaaaaaaaaaaaggtcagCTCGATCTTTAGTCCCGGTTGGTGttaccaaccgggactaaagatcgatctttactcccggttatttcacccgggactaaagatagcgatctttagtcccggattggtactcccggtttggaaaccggga
>NC_029256.1|+|1455518-1455636|69-92
gttgatgagaacaaccgggactaaagatatctttagtcccgattgttgagaacaaccgggagtaaagaTCTTTTCTTTACTCCCGGTTGTTCtcatcaaccgggagtaaagatccgggg
>NC_029256.1|+|1455521-1455737|22-45
gatgagaacaaccgggactaaAGATATCTTTAGTCCCGATTGTTGagaacaaccgggagtaaagatcttttctttactcccggttgttctcatcaaccgggagtaaagatccgggggtatatatttttccggtgcgccctcgtcttctccaccaacacttaacgttttcggccgatcgatctctctcggcctctctccttctccaccactgcctagg
>NC_029256.1|+|1455827-1455983|108-127
atctctggggtgagagcagccgccgcctctcccttcatcgatctccgatctcgatctctctctccgtcgagccgcccgccatgagacgccacgccacgacgacgccgCGCCACGCCGCCGCCGCCACgccacgccgccgccttcgccgccgcgcaac
>NC_029256.1|-|14561215-14561353|100-119
gtgagttcgccgtgccgtccgctacccgttggtgtcctccgttcgtgccgtagcgccgccgttcgccggtgagcgtgcgccgctcgagtcgtctgcctcGCCAAGCCGCCGCCGCCGTCggtgacgtcattgctggcgt
>NC_029256.1|-|14570006-14570169|35-54
gccgtcgccacgccgccgccgtcgccacgccgccGCCGCCGCCGCCACGCCGCCgcgccaaccgctgccccgatgccgccacaccgccgttaacgaacgagaacgagaacgatcgaacgaacgagagcgagaacgagaacgatcgaacgaagacaagcgagaac
>NC_029256.1|-|14570534-14570658|76-95
tctcgccgtcgtctcgagctcgtcgtcctcgccgccgcctccgcctccttcgcagccgccgcatctctggggtgaGAGCCGCCGCCGCCAGATCTcccttcatctcgatctctccgatctcgatc
>NC_029256.1|+|14570764-14570972|68-91
agggcgcaccgggaatatatatacccccggatctttactcccggttattgagaacaaccgggactaaAGATATCTTTAGTCCCGGTTGTTGagaacaaccgggagtaaagaaaagatctttagtcccggttgttctcaacaaccgggagtaaatatcttttcccgctatttcgaaattctttttaaacccggttagggttaagaaccgg
>NC_029256.1|-|14570824-14571008|135-158
aagcgaaaatcatatgcagtgctataatctttagtcccggttcttaaccctaaccgggtttaaaaagaatttcgaaatagcgggaaaagatatttactcccggttgttgagaacaaccgggactaaagatctttTCTTTACTCCCGGTTGTTCTCAACaaccgggactaaagatatctttagtcc
>NC_029256.1|+|14654590-14654687|58-77
aataaaagtgggattcaaatcattaggacgttgcctttttgcattaatgttatagacTGAAATCCATCAAGATTCACaatgtataagccattcatcat
>NC_029256.1|-|14735866-14736076|161-181
aaaataatatggttcttacactatagattttagaatatattaatctgttttctacagcaacatcatttgcgaaaactccgttgcaggcaatattgcctcttttggaaatggtgccaagcaaccttcctgtcactctccctcaccttctcagatatttgatTGGTATATTTTCTTGTCTTCCtaattttgtccctcttttggaatactagtc
>NC_029256.1|+|14743064-14743317|31-51
gatcatggccttgacctccgacttgacgtgCAGGTAGAGCTCGCCGGCGGCctgcttgtccgtcatcacggcctgcatccccttcgtcgggatcggcttcccgaaccggtagtagaacctgcccgggatcttcagatacacccccgggaagaacacctcgtggtcgatgtccctgcattttttttcagtaaattaatggttcatggtttggtcagatttgggatgaatttagctgttactgttcaaagttggaa
>NC_029256.1|+|14777879-14778034|38-57
ctgctcgctgccggagccagaattggggaatcggcggCGTCGGGGGAGGAGAGGAAGcaacaaggtgaggggggagatcgagggttcccatcgactcaagtgtcgatgcaagccctatacgggctaggcttctctcttcaggcctgggcatcgagc
>NC_029256.1|-|14849947-14850199|204-223
agacgggcgggattcaatttttgaatcccgcctctctctcctccccacctctccccactccaccgccaaaatcgcggccatcccggccacgatcgacccccgcgttcctatataaaggttccccgcctccccctctctctttttcgttttgcaccatccgttcccgtgccctccatcgccctagcaccgtcaccctcctttccGCCGCCGCCGCCACCGCTCCggccgccgctagccgctgcaccgagccgtg
>NC_029256.1|-|14851106-14851262|107-127
atctacagtactttaagcacaatttttcgttttttatatttataaaaaaaatgaataagacgagtggacaaacgtggcaatcaaaaactcaaaatcccttatatcgTGGGACGGAGGGAGTAGTAATtaaattgtcaatgttgactagatatagtta
>NC_029256.1|-|14940321-14940536|163-186
gggtgagaggagggggcgagtggataaggatgcccccctcacctcccacccgtgtctttatccactcgcgctcggctcgtttgataggtgccttttgtttaaaaaaagacacctataatatattattatattattagtgtttattttcaattaaccaacacaTATAATATATTATAGGTGTCAGTTtttctcttgaaccagcacctatagttactt
>NC_029256.1|+|14940379-14940622|30-53
ttggttaattgaaaataaacactaataatATAATAATATATTATAGGTGTCTTtttttaaacaaaaggcacctatcaaacgagccgagcgcgagtggataaagacacgggtgggaggtgaggggggcatccttatccactcgccccctcctctcacccatctctctctccctctcactcggtcactccctgtcctcccctcttgtccctgccccctccccctcttatctctcccttactggcag
>NC_029256.1|-|15100350-15100713|117-140
atataatatatatatatatacatatatatatatgtatgcatatatatgtattgaaacatatatatgcatggtttaaccgggagtaccaatatccatgcaaaaaaaaaaaaggtcagCTCGATCTTTAGTCCCGGTTGGTGttaccaaccgggactaaagatcgatctttactcccagttatttcacccgggactaaagatagcgatctttagtcccggattggtactcccggtttggaaaccgggactaaagggggttacgaaccgggactacaaagggtttctccaccagtgtcctctgggtcgaaatccacgaagtaaacttcccagctatcgtcgtcgtcggcggcggcggtggcggcgcc
>NC_029256.1|-|15105760-15105947|31-50
cgccgccgccttcgccgccgcgcgcgcaatGCCGCCGCCGCCACGCCACGctgccgccgccacggccccgcaacgccacgccgccgccgccgtcgccacgccgccgccacgccgccgcgccaaccgccgccccgatgccgccacaccgccgttaacgaacgagaacgagaacgatcgaacgaacgaga
>NC_029256.1|-|15105774-15106172|30-49
cctccgctgccgccgcatctctggggtgaGAGCCGCCGCCGCCAGATCTcccttcatgcatctcgatctctccgatctcgatctctctccgtcgcgccgcccgccacgagacgccgcgccacgacgatgacgcgccacgacgacgacgcgccacgccgccgccttcgccgccgcgcaacgccgccgccgcatgccaacgccacgccgccgccgccgtcgccacgccgccgccgccttcgccgccgcgcgcgcaatgccgccgccgccacgccacgctgccgccgccacggccccgcaacgccacgccgccgccgccgtcgccacgccgccgccacgccgccgcgccaaccgccgccccgatgccgccacaccgccgttaacgaacgagaacgagaacga
>NC_029256.1|+|15106312-15106652|30-53
acgagggcgcaccgagaatatatatacccCCGGATCTTTACTCCCGGTTGTTGagaacaaccgggactaaagatatctttagtcccggttgttctcaacaaccgggagtaaatatcttttcccgctatttcgaaattctttttaaacccggttagggttaagaaccgggactaaagattatagcactgcatatgattttcgcttacatatgtgtttataaaatagaagttaatgcattaacattatttaaagtacaaagattaatgacaattacttcgaaaaattatttttgtctgtaataaatgaagtggataaatcgtaataagcaaatataattaata
>NC_029256.1|-|15129734-15130289|65-85
tttgttattaatggtcaaagttgaaaatgtttgacttgtcactatgctaaaaatgtttatatttTGGGACGGAGGGAGTACGATAttttcttgggatacattggtgctctagggattgttctagattgtgctgaatatcagaatgatctatatatgattattattcaatggtacatatgaatgaattaaatgatataaataatctatggcagtgtaaatttgcactttttaaaagtaacatcataattcattcacaagccattataaatttgttaaaactcaaagtagtctcaaatactacttcctttggtttttagtagatagttttgtcttttggacctatttaacttcaggagacagggtttgctagaagtttttgagattgcttggtacattcataatgagataatgcacgataaaagaccaacacccataattgcatcgaaaaggttcttggaaagctacgtccaatccttgctgataataaagaatggccaactgataataaagaatggccaaaggagtgacttggtaaaggcgaagcagatccagggcg
>NC_029256.1|-|15146130-15146362|181-200
cgagcgagcagattggggaacgtacgtgtagaggtgcatgtactcgtcggggacgaagtgcacgacgttggagccatcgaggatgcacttgagcttggcgacgccggcgagcacgtcgcgccacccgtcctcgaggtccaccaccggaatgcgcggcgacatattcatcacgcctacgccGCCGCCGCCGCCACCGCCGCcgcgcgcgaggcttgtggacgaaggaggcgtgg
>NC_029256.1|-|15184665-15184989|274-295
cacctagaatgaaaaatgatgtggcaagtgaataaatgaggaaataaaaggaatctatatactccctccatcccataatataagggattttgagtttttgcttgcaacgtttgaccactcgtcttattcaaattttttaaaattattatttattttatttgtgacttactttattatctaccgtactttaagcacaacttttcgttttttatatttgtaaaaaaaatttgaataaaatgaatggtcaaatattacaagcaaaaactcaaaattCCTTATATTGTGGGACGGAGAGagtattgcatgagacatggtttctacacaa
>NC_029256.1|+|15204718-15204843|31-52
caagcagcagtgctgtccatcggtattagtTCCCAAAAATAACCTTCTGTTGcacgactcactacaactgatactgtcattgtgtagacttcttggtctattctaaatcctctcaacaaccaacta
>NC_029256.1|+|15238203-15238337|81-100
tctctctctcagccgctaacaggtgggtcccacttgtcggggtcgtcgtcctcctcgcgccgccgccgcccgaaaccctaGCGCAAGCCGCCGCCGTCTCcttccaaattcggccgcgtctttcccgatccggtg
>NC_029256.1|-|1526547-1526663|60-79
ctacatcaccaaccatgacgttgttgtgaatctcgacatctcggcatgcgatgccgtgtTATTTTACTACAACAAGTGGctctccaacattcatgatttctacttggacatcttcaa
>NC_029256.1|-|15294731-15294839|21-44
ccctccgtttcacaatgtaaGGCTTTCTAGCATTGCCCACATACatatagatgttaataaatataaacacatacatatgtctagattcattaacatctaaatgaatgtg
>NC_029256.1|-|15309900-15310173|171-191
gaaggtggccgggaatggcgcggccgttccgggcgattgggggcacgaatcaagggggaaaacgggggaaatcaaagaggaatcaatggggattaaaaccccccaattaatttggaaagagccggcttgaatggggtggatttggaggagggaacgagctagggttcacgAGAGAGAGTGAGGAGGCCGGGcggctggaggaaggagacgacgaccggcacgtgggccccacgcgggcgcgcggtcagcgcgcgtgcaatgcgcgtgcgcacgc
>NC_029256.1|+|15360387-15360505|23-43
acccacccgcccacgacgacgcGCTCGCCGGCGCGCGCGGCGCcgtcggccaggatggatcggatgcgggtgcggtcggtggcgggctccaggtcgtcggagagggaggccgcggccat
>NC_029256.1|-|15403455-15403588|31-49
cgtcttggttcgcgtgcttgggcgcctcaaAGGCGGCGGCCGCGGGCTCcggctcgggcggccacgccgggtatgatgcggccggcgggatggttggggcggctaaacatttctccagttctcacaagataaac
>NC_029256.1|+|15533943-15534340|30-50
ttaaaaaaaacaccggtacctataatataTTATAGGTGTCGGTTCTTTTAaaaaaccaacacctatagtatatgtgtcggtttttttgttagaactggcataggtgtcggttttatgttttttcatcgtagggaggtgggaaaagctacattggtatcggttttaaatgaaccttgcaccttgagtcgttgtctatgagggtttttgtagtactgtcgtatccaacttcgtcacccggcattcttaaccgtctggacctcaactccttattgagtctagttccgatccccaccgttgactgaaattgtccttcaagaatcctgactctcttaccttctcacatggtatcccgatcgcactagacctctgctcctccctgagatagtcccggtcctcac
>NC_029256.1|+|15582931-15583156|184-203
aagaggtccggcaagcactgcgccggcaggagcttcatcctccgctccagcatccgcaggaacgcggcgcggttcttgaacctgctcccgatgacggcgcgcaccgcggagtccgccacgtacgccgaaatccgctcgctcaggttcaccgctgccgtcgcccccggggtcgtcaacgccgccACCGCCGCCGCCGCCGCCACggcgcggagcagccggccgacct
>NC_029256.1|-|15599882-15600036|97-116
caccggcaaactctattgctgctacttcgcaagttttactacttcaccaaccacgacgtctttgtgaacctcgacatctcggcatgcaatgccatgATATTTTACTACAACAAGTGactctccaatattcaagatttctacttggacaccttcaa
>NC_029256.1|+|15607206-15607408|154-174
ccccggaccacctcccacctcggcgccgcctccttcgggttcgccgcatcctcgccaacctcgtccacctctccgtttcggtcgccgactgccggaacgctgtcgaccccgtcgacccgagccgcgcggccgcctccctccgctccggccgccTCCTCCGTCGCCGCCGTCAACctagggtgagccgtggaccgccgcctctt
>NC_029256.1|-|15709103-15709316|31-54
agacgagggcgcaccgggaatatatataccCCTAGATCTTTAGTCCCGGTTGGTtagaacatccgggagttaagatatctttactcccggatgttctcaccaaccaggactaaagatattttcccgctattttcaaattctttttaaacccagttagggttaagaaccgggactaaagataatagcattgaattttgaatttcattacatatgc
>NC_029256.1|-|15722409-15722538|31-55
catatatatctatctagattcattaaaatcAATATGAATGTGGGAAATGCTAGAAtgacttacattgtgaaatggaggaagtactaaataataattgcttagcctaacataatcaccccaatgtggaatt
>NC_029256.1|+|15723273-15723410|24-44
ttccatttttgttttcattttccTTCTTGTTGTCTGGCTCGATAtaaaaattaggatcgttgtcctccttgttgaagattttcaggccccccctcatggccacaccgtagtagaccttgccattatagtagatagtgt
>NC_029256.1|+|15723273-15723424|24-44
ttccatttttgttttcattttccTTCTTGTTGTCTGGCTCGATAtaaaaattaggatcgttgtcctccttgttgaagattttcaggccccccctcatggccacaccgtagtagaccttgccattatagtagatagtgtccgtgatggcgaag
>NC_029256.1|-|15739479-15739618|39-63
aatctagacatatatatctatctagattcattaaaatcAATATGAATGTGGGAAATGCTAGAAtgacttacattgtgaaatggaggaagtactaaataataattgcttagcctaacataatcaccccaatgtggaattgg
>NC_029256.1|+|15740035-15740469|334-354
atggtgtcgtgcccggcgtccgggaagaggcatctctggagccccacgtcgctgaacgcaacggacaggaacaccaccgccgtgaagaaggcgtgaagaccgtccagccagttcagcttcatcctctccagtttgtcctttagttctttttctgctgttagtttgttgtcttgctttaccttttcgccgcccttcttctcgaagatactcgttagccaggttagctttcccttcttttctccattgtgttcggactcgttagaactgctcggacttttttgttgtcctaccgcttgcagttccgtcgccgttccatttttgttttcattttccTTCTTGTTGTCTGGCTCGATAtaaaaattaggatcgttgtcctccttgttgaagattttcaggccccccctcatggccacaccgtagtagaccttgccatta
>NC_029256.1|+|15740263-15740430|106-126
cccttcttttctccattgtgttcggactcgttagaactgctcggacttttttgttgtcctaccgcttgcagttccgtcgccgttccatttttgttttcattttccTTCTTGTTGTCTGGCTCGATAtaaaaattaggatcgttgtcctccttgttgaagattttcagg
>NC_029256.1|+|15786701-15786980|235-258
gctacccggcgctgcgacaccaccaaccactggtggagaaaccatctttcgtcggtcggccgatttccacaatagtcccggatgcaataaaaaccggggctaaagataatctttagtcccggttcaaaagggtaacgggcatatttgatctttagtcccggtttgtgttaccaaccgggactaaagatcatctttagtcccggttcgaatgctgtcagggcctgtcaggcccccCAGGATCTTTAGTCCCGGTTGGTAacacaaaccgggactaaagatc
>NC_029256.1|-|15791869-15792023|102-125
gtagtggcggcgaaggagagaggccgagagagatcgatcggccgaaaacgtctaagtgttggtgaagaagacgagggcgcaccgggaatatatatacccccGGATCTTTACTCCCGGTTGTTGAGaacaaccgggactaaagatatctttagtcc
>NC_029256.1|+|15792103-15792271|25-44
ctccgctgccgccgcatctctgggGTGAGAGCCGCCGCCGCCAGatctcccttcatgcatctcgatctctccaatctcgatctctctctgtcgcgccgcccgccacgagacgccgcgccacgacgacgacgcgccacaccgccgccttcgccgccgccgcatgccaacg
>NC_029256.1|+|15792247-15792390|95-114
ccttcgccgccgccgcatgccaacgccacgccgccgccgccgtctccatgccgccgccgccttcgccgccgcgcgcgcaatgccaccgccgccaCGCCACGCCGCCGCCGCCACggccccgcaacgccacgccgccgccgccac
>NC_029256.1|+|15792338-15792517|34-53
ccacgccacgccgccgccgccacggccccgcaaCGCCACGCCGCCGCCGCCACgccgccgagccaaccgccgccccgatgccgccacaccgccgttaacgaacgagaacgagaacgatcgaacgaacgagagcgagaacgaacacgtcaacgtacgttgccgcgagaacgtgaacgagaa
>NC_029256.1|+|15797383-15797511|27-50
ggccatgcaaaaaaaaaaaaggtcagCTCGATCTTTAGTCCCGGTTGGTAacaccaaccggggctgagccatctttagtcccggttggtgttaccaaccgggactaaagatcgatctttactcccggtt
>NC_029256.1|-|15797444-15797574|78-101
ggtttccaaaccgggagtaccaatccgggactaaagatcgctatctttagtcccgggtgaaataaccgggagtaaagATCGATCTTTAGTCCCGGTTGGTAacaccaaccgggactaaagatggctcagcc
>NC_029256.1|+|15817958-15818363|356-376
tgatttgtacaaactaatgtttaaaggtttttgcaaatagattgaagacagatctttcaaacattatttctctgtcctaaagtgcttccgtcgtatctaggtgacttattgccgataatattcctattgcataccacgagatgacccattttatgtgaaattgatgcaaagggtttcacatgatgcagaagatgggtttttgtgaactaatatgaacaattgatccagccaacacaacctaataatccacgggctgatttttctttacatgtccatgctgcaatcaggaatttgttttcagttgccatgtttactattgttggaagcggcctctcaaccttattctggactgacaATTGGATTGAAGGGAGATATTttgctggattggctcgttatccttttgctc
>NC_029256.1|+|15818179-15818363|135-155
gatccagccaacacaacctaataatccacgggctgatttttctttacatgtccatgctgcaatcaggaatttgttttcagttgccatgtttactattgttggaagcggcctctcaaccttattctggactgacaATTGGATTGAAGGGAGATATTttgctggattggctcgttatccttttgctc
>NC_029256.1|+|15837161-15837289|82-101
agagcccactaataaagaccgttgtacatgcccttagtatatccattaggacgttgcctttttgcattaatgttatagactGAACATCCATCAAGATTCACaatgtataagccattcatcatgggtgca
>NC_029256.1|+|15893702-15894079|298-321
tggtagtggcgtcggcaacgaactaggcggcggtggtttggagagagagagagatcgagatcgagagagagagaggcagcagcggcgtctgcggcggaggcggcgaggaccgccaagcaacggcgagagacgacggcggcgtcggctcggggttgccctaggcagtggtggcgaaggagaagccgatatcgatctcaatggaaaaacgtctaagtgttggtggagaagacgagggcgcaccgggaatatatatacccccagatctttactcccggttctaagaacaaccgggactaaAGATCTCTTTAGTCCCGGTTGTTCttacgaaccgggagtaaagatatctttactcccagatgttctcaccaaccgggacta
>NC_029256.1|-|15905649-15905968|33-56
aacagggccatgcaaaaaaaaaaaaaggtcagCTCGATCTTTAGTCCCGGTTGGTGttaccaaccgggactaaagatcgatctttactcccggttatttcacccgggactaaagatagcgatctttagtcccggattggtactcccggtttggaaaccgggactaaaggggggttacgaaccaggactacaaagggtttctccaccagtgttatgatggttgtggaaggggaattgtccgaagtgccctccaaccgtcattaggatgcaatcctagacgttcacgccgaaccctggcttcaacagtggagatgggggtga
>NC_029256.1|+|15928320-15928523|152-175
gcacgagacaacggcacgatacgacggcggcgtcggtgcagggatgccgtaggcagtggcggcgaaggagaagccgagagagatcgatcgggcaaaaacttctaagtattggtggagaagacgagggcgcgtatcgagaatatatatacccCTAGATCTTTAGTCCTGGTTGATGagaacaaccaggagtaaagatatctttac
>NC_029256.1|+|15986252-15986437|36-55
ttagacgttgcctttttgcattaatgttatagactAAACATCCATCAAGATTCACaatgtataagccattcatcatgggtgcatggaaatagaaaatgtcattataatagactgaacaaccattgtccacagatctaaaaccataaccctcttcttgcaaacaagaagcagagataacgttcttac
>NC_029256.1|+|16248774-16248957|41-61
caagtcagccagttgtagccgcatcaatgttgctgacaacACTATGAAGTTGAGTTTGTCAaagatgtctttgggcatgacgctgacacttgctctgagatcacataaagcttggtcgaattgctgtgccccgatcaagcaggtgatcgtaggacaccccggatcattcttcttttccgggagc
>NC_029256.1|-|16418181-16418339|33-52
cgcgctgtccgccgccgcctcccgcgccgccgGTTGCCGTCGCCGGCGACCGcatgccgccgccgctcgccatgcttagccggtcggcttgaagtcgagccgagccaggctggcgccttcctcctcccctttgaaccaccgcctggtggggcccacccg
>NC_029256.1|-|1643341-1643454|64-83
cgaatctcgccgcaccatcgccagtgcagcttcagccatgaggagcccaaggccgccgccgccGCCGCCGCCGCCACTGCGTCgagccagaaggatatcattccggccgccgtg
>NC_029256.1|-|1647632-1647899|31-50
cctagtactacgaatctagacaaactatctATCCAGATTCATAGTACTAGgatttgtctcatctaattaaaactacttatattttgggatagaggatgacggagcgtggggctcctcaccgggagaccgcgcaggcccccctttgccggttcggccgggggcgctgagtgaggttcttcgccctcgatctgaggaaagtcagcgggagaggaagtgcacaagacacgggcgacgtagacaggttcgggccgctgagaagcgtaacacc
>NC_029256.1|+|16487697-16487930|25-48
gacgggacgaacccacttttagagGTGTTTGGTTTAGGGGTGAGTGGAatgggttggttcctagagaggaatattcctctcagatccgggaccaagccatccggaaaaatctggcggacgaactcatcccacctgggatgagcgcacggcgtgaggtgccgcttcgccccgctcgctcgctcacgtcgtgctctgctcctctgcccatcgtgctcgctcgctcgacgacaacgg
>NC_029256.1|-|16550936-16551122|46-65
cgttcccgtgccctccatagccctagcaccgtcgccctcttttccGCCGCCGCCGCCACCGCTCTggccgccgctagccgtctctagccgctgcaccgagccacgccgtagacgccatcgcgttcgccgtcgtgcgggccaccctatccacccctctcctgtcggattccgccgctggaacccactc
>NC_029256.1|+|16643800-16644095|243-266
ttattctgtttggttgtgttaacaaccaaatttggtaatatcacactggtggagaaaccatctttcgtcggtcggccgatttccacaatagtcccggatgcaataaaaaccggggctaaagatgatctttagtcccggttcaaaagggtaacgggcatatttgatctttagtcccggtttgtgttaccaaccgggactaaagatcatcggttcgaatgctgtcaggacctgtcaggccccccCGGGATCTTTAGTCCCGGTTGGTAacaccaaccgggactaaagatcttaacttt
>NC_029256.1|+|16648902-16649044|88-111
gttcttaaccctaaccgggtttaaaaagaatttcgaaatagcgggaaaagatatttactcccggttgttgagaacaaccgggactaaAGATATCTTTAGTCCCGGTTGTTGagaacaaccgggagtaaagatccgggggtata
>NC_029256.1|+|16649199-16649616|368-387
gccgccgcctccgcctcctccgctgccgccgcatctctggggtgagagctgccaccgccagatctcccttcatgcatctcgatctctccgatctcgatctctctccgtcgcgccgcccgccacgagacgccgcgccacgacgacgacgcgccacgccgccgccttcgacgccgcgcaacgccgccgccgcatgccaacgccacgccgccgccgccgtcgccacgccgccgccgccttcgccgccgcgcgcgcaatgccgccgccgccacgccacgccgccgccgccacgccacgccacgccgccgccgccacgccacgccgccgccgccatggccccgcaacgccacgccgccgccgccgtcgccacGCCGCCGCCGCCGCCGCCACgccgccgcgccaaccgccgccccgatgccgc
>NC_029256.1|+|16649375-16649545|93-112
aacgccgccgccgcatgccaacgccacgccgccgccgccgtcgccacgccgccgccgccttcgccgccgcgcgcgcaatgccgccgccgccaCGCCACGCCGCCGCCGCCACgccacgccacgccgccgccgccacgccacgccgccgccgccatggccccgcaacgccac
>NC_029256.1|+|16649427-16649582|22-41
cgccgccttcgccgccgcgcgCGCAATGCCGCCGCCGCCACgccacgccgccgccgccacgccacgccacgccgccgccgccacgccacgccgccgccgccatggccccgcaacgccacgccgccgccgccgtcgccacgccgccgccgccgccgc
>NC_029256.1|+|16649467-16649696|25-44
cgccacgccgccgccgccacgccaCGCCACGCCGCCGCCGCCACgccacgccgccgccgccatggccccgcaacgccacgccgccgccgccgtcgccacgccgccgccgccgccgccacgccgccgcgccaaccgccgccccgatgccgccacaccgccgttaacgaacgagaacgagaacgatcgaacgaacgagagcgagatgaacacgtcaacgtacgttgccgcga
>NC_029256.1|+|16654700-16654868|31-54
caacagggccatgcaaaaaaaaaaggttagCTCGATCTTTAGTCCCGGTTGGTGttaccaaccgggactaaagatcgatttttactcccggttatttcacccgggactaaagatagcgatctttagtcccggattggtactcccggtttggaaaccgggactaaagggg
>NC_029256.1|+|16714543-16714746|151-174
ttcagtgcgatggtgagatacccgaatatccacattatccacccccactgatggagaaaccatctttaatcggtcgaccaaattttacaatagtcccggttccattaaaaaccgggactaaaaacgatttttagtcccggtttaaaaaatTTTGATCTTTAGTCCCGGTTGGTAacactaaccggccaggactaaagatgattt
>NC_029256.1|-|16867091-16867348|31-50
ccgggatcccctccccctttccccccatttTTCCCTCTCTCTCTCCCTTGgattcgttaggaaactcctcccctaaactcctcccctcagtcaaaaaacatcgcacccgtgggggcccaacatatgccaatattggcattaattgacaaaagttcgccgcgcgaatcacgaagtgagtttttgccacgaacgcacccaatacactccaatatgtccaaaaatcatgttttggtgctttttgaactttttcattccggt
>NC_029256.1|-|1692288-1692725|70-93
tgcattttcttaatagacatgcatgtatttttcctcttcaaacaaaattttctctcaaagtacttatctGATCTACAATCCGATTACACCATTgtattcgttacaattaaatcttcgtaacaagatcttacatgattatattatgatgaaaaaatatttatattcataaattacttttattatatatctaacttacttttatcatatatatataagttacttttagatttaactaaattacttcttagacatactacctctgtttttcaatagatgacgtcgttaactttttctcacatgtttgaccattcatcttattcaaaaattttatgcaaatgtataagatataaatcacacttaaagtactatgagtgataaaacaactcataacaaaataaattataattatgtaaattttttaaataagacgaatggtca
>NC_029256.1|-|17168990-17169159|50-70
atgaacggtcaaacgttgaacatgaacagtgctaaaactgcacttatttTGGGACGGAGGGAGTAGTCTTtactgatcatgctgttttgaagtaccaactcactaaaccacgtatcttaagatggattttgctgcgccaagaatttgacttagaaatcaagcataaaaag
>NC_029256.1|+|17214190-17214598|355-379
aaaacacaggcatcaacttgcccgtgcgttccaacgggatctggagtaatacggcataatggttttatagggtttagttttctctattccggttttcttggtgggttagcctttacatgggaacaattctctgggaggagtgggccgattcagtttatttttttgcactgcgcgcggtaagggagggaggacaacgactgcatctttatagtagtagacaaattaaaaataattatgtggctggtacttcctccgtttcacaatgtaagtcattctagcatttcgcatattcatacatagtgatgttaatgaatctagatagatatatatgtctagattcattaacatcactatGAATGTGGGAAATGCTAGAATGACTtacattgtgaaacggagggagtagtatttt
>NC_029256.1|-|17214431-17214561|76-100
ctagcatttcccacattcatagtgatgttaatgaatctagacatatatatctatctagattcattaacatcactaTGTATGAATATGCGAAATGCTAGAAtgacttacattgtgaaacggaggaagtacca
>NC_029256.1|+|17235436-17235570|31-50
cgttgcctttttgcattaatgttatagactGAACATCCATCAAGATTCACaatgtataagccattcatcatgggtgcatggaaatagaaaatgtcattataatagacttaacaaccgttgtccacagatctaaaa
>NC_029256.1|-|17252471-17252628|109-128
ttctccatgcgtttctcttttatatgactcaagtgacaatgccaaataaaagtgggattcaaatcattaggacgttgtcttttcgcattaatgttatagactgaacatCCATCAAGATTCACAATGTAtaagtgttgatgcgaaaaacacacactagt
>NC_029256.1|+|17345385-17345537|99-123
gatatgccaaaggaggatagccccctgctttttagctacttcctccgtttcataatgtaagtcattctagcatttcccacattcatattgatgttaatGAATGTGGGAAATGCTAGAATGACTtacattgtgaaacggagggagtactcaata
>NC_029256.1|-|17345402-17345623|151-175
gcttaacatgcaatagttgctgaccgtgagctttcattgattcatttgagcttcatatatatgttcgtgaaatcttgttctgggtatattgagtactccctccgtttcacaatgtaagtcattctagcatttcccacattcattaacatcAATATGAATGTGGGAAATGCTAGAAtgacttacattatgaaacggaggaagtagctaaaaagcagggggcta
>NC_029256.1|-|17372732-17372900|119-139
tcgggttcgccgcatcctcgccaacctcgtccacctccccgtttcggtcgccgaccgccggaacgccgtcgaccccgtcgacccgagccgcgctgccgcctccctccgctccggccgcCTCCTCCGTCGCCGCCGTCGCcccggggtgagccgtggaccgtcgcctcct
>NC_029256.1|+|17433008-17433172|103-122
gaggggggagtcctcaccggcgacacggcggccggatcgggaggcgaaggcggcaacaacgacccggcgagcggaggggcggacgggcggcggcgacacctaGAGGAGGGGAGGAGAGAAGTtagggcggagaggacaaccacggtggcttacattgccggccga
>NC_029256.1|-|17442548-17442867|26-47
cccggtcttgatggtgggcaccattGAACTCAAGTGAGCATTGATGGattaccattttgaggttgggtgatgatgggagaaaggtagaaggtggtgaggatatatggccggagtggcagaggaccggctttgggtggtacagatgaactggctgttggaattaatgaatgggtcttagcccactcgaagattaattctttggaaaatcacaaaagcccacctcatgggatggcatgcatgtggagtttagtaccaccttgcttattctaggagagggggacctccttaaaagggaggatgccctcctagccacttgaagc
>NC_029256.1|-|17453678-17453945|89-109
tttcatattataagactttctaacattaccaatattcatatatatgttaatgaatttagacatatatgtgtgcctagattcattaacaTTTATATGAATGTGGGCAATGgtagaaagtcttataacctgaaacggaggtagtagaaaactaccaagaataccaccttaaagacataattctatatctatagttggttagggtatgcataaccgttgtctctaccaacggattacaagttatacgtatttcttgtcttcctcaaaccag
>NC_029256.1|+|17580309-17580730|32-55
accaaccgggactaaagatcgtacctttagtTACGATCTTTAGTCCCGGTTGGTGttaccaaccgggactaaatatcccggggggcctgacaggccctgacagcatttgaaccgggactaaagatgatctttagttccggttggtgttgatcaaatatgcccgttaccctttttaaccgggactaaagatcatctttagccccggtttttattgcatccgggactattgtggaattcagccgaccgacaaaagatggtttctccatcagtgaagacacaatgtgtgtatgataggtgggaccatatattaatagtatagtaagcaactattactctctccggttccatattaattgacgttttagacaaggttgatgtcaaatttttataacttagactatcaataactttaaaaatattta
>NC_029256.1|+|17615726-17616029|195-214
aacagcaaggctcaatgagtcatgatagattctaggacatgcatccaattgaactatacagttaagtcaaatcaagctttgcaacattttacaaatgaccatgaagaaaatgaatactatgcaataatatagcaacaacgcaaaacaatcagcttactgccatcactacgataaaaagaattacaaagtgcaaaTTTCCATTTATGATAGCACAaacattcactggtattaagagatcttactgcttcattccgtagaccatagactgagagtatgaaataagactgatccaagtcgcatgtta
>NC_029256.1|+|17618108-17618375|160-180
cgtcttatttgaaatatttttatgattagtatttttattgttattagatgataaaatatgaatagtactttatgcgtgacttaacttttcaatttttttcataaatttttcaaataagatggacagtcaaacgttgggcacggaaacttatggctgcacTTATAATGGGACGGAGGGAGTagaagataccttcattgcactatctagcttatcaaggagactgatgatcttctgaacttctgtatcagcaccaagaccaggatctttt
>NC_029256.1|-|17636506-17636750|163-182
ctttcatcctccgctctggtcgccgtgctcgccggtgaggctcccctctgctcccatttttccctctctcccgtgtgcgccgccgtccttcgcgcgtgcgccgtcgcctttggccgctgccgccgcttttcgcgccgcccgccgccgcctcccacgccgccgGTTGCCGTCGCCGGCGACCGcatgccgccgccgttcgccatgcttgccggccggcttgaagccgaggccgagcccggtggctg
>NC_029256.1|-|17645066-17645221|107-126
tttttccctctctcccgtgtgcgccgccgtccttcgcgcgtgcgccgtcgccttcggccgttgccgccgcttttcgcgccgcccgccgccgcctcccacgccgccgGTTGCCGTCGCCGGCGACCGcatgccgccgccgttcgccatgcttgccgg
>NC_029256.1|-|17656227-17656375|96-119
taacccctctttagtcccggtttctaaaccgggagtaccaatctgggactaaagatcgctatctttagtcccgggtgaaataatcgggagtaaagATCGATCTTTAGTCCCGGTTGGTAacaccaaccggtaacaccaaccgggactaa
>NC_029256.1|+|17679205-17679462|209-228
cactagatccacgtcgccgccaccttcctttgtgtgacatcctcttcgttgcgctggtaggagagggatatgacgagggcgaaaacttgtcattgttttcgcctgttacacggaacggaaaaaactggattgagcgtgagaggctaccgagaggcaacatgttaaacaatactcccttgatttcatactacaagactctttcaattttTTTTTCAAGTCAAACTTTTTaaattagactaagttttaaaaagcatagca
>NC_029256.1|-|17712615-17712813|46-65
catctacatcagcaatttcatcatctatgtcaagctggtttggtaTGTTGATGTCAAAACCACGAacagaagctccttgtccagaggacatgttattcggtgagccattgtcatcatcaccaagtatgtctaggttctcctcttgatcatttggatcaggcgaaaatgaaaatggatttgtggtaacaggttggtatgt
>NC_029256.1|+|17713406-17713617|152-172
ttgctttgctttgcaaattaactcatggagctgttattttttgacaagtaatttatcatgatttggtaacacctactccctccatttcacaatgtaagactttctagcattaaccacatacatatagatgttaataaatctaaacacataaTGAATGTGGGCAATGCTAGAAagtcttacattgtgaaacggaggaaatattattctcagtc
>NC_029256.1|+|17780159-17780451|31-51
gcgccatcgcctccctccgctccagccgccTCCTCCGTCGCCGCCGTCGCCccggggtgagccgtggaccgtcgcctcctttcccccttccctcccctctcttggccgccgctccgccgcgccgcctctcgccgaccgccccggcgtggccgccctcgggcgcgccgagtggctgccgcgtggggcccggctgtcagccgcccgcgccctcgggtgcggctgacgtgtggggcccacggcgccggccggtgtgagcccgggtgcacccggtccaccatggactgtgaggctgc
>NC_029256.1|+|17851606-17851752|31-52
cccgttctagcccccacgtggctgccacgtGGCGGCCGAGCTAGGGCCTCGGggatgactcagcccctcgggcccgaggggtatgacgaggcaccccgaaccccccggggacacacggccgctttttggccacttatcggccaagtg
>NC_029256.1|-|17873287-17873493|128-151
tggaaatcaatattcagtgcgtttatcagtagtcctggttcttaaccctaaccgggtttaaaaagaatttgaaaatagagggaaattatctttagtcccggttgatgagaacaaccgggagtaatgaTATCTTTACTCCCGGTTGTTGAGAacaaccgggagtaaagatcttatctttagtcccgattgataagatctttactccca
>NC_029256.1|+|17919857-17920129|59-79
actttcctctaaaatgtgcataggattacccattccataggaattttaaaggattggaTAGGATTCAATCCTTTGTTTCaaaggccttcataggattttttttcataggattgaaatcctccaaaattcctgcatttttcctacaaatcaaaggggcccttaaattgataaggtgaaatagactttttttaataattaattataatctatactaatataaagaggacttgtcccttgcaatcctaccaatgaaatcattccatctcatctcat
>NC_029256.1|+|17952062-17952201|100-120
tactatctctgtttcaggttataagactttctagcattgtccacattcatatatatatatatatatatatatatatgtctagattcattaacatatataTAAATGTGGGCAATGTTAGAAaatcttataatataaaacgg
>NC_029256.1|-|17999903-18000024|31-51
aacatatatatgtgtctagattcattagcaTCTATATGAATGTGGGCAATGctagaaagtcttacattgtgaaacggagggagtagtcaaatattgaaattattttagtcgctagtgtatca
>NC_029256.1|-|18015703-18015834|29-50
atcaaatcatagagcaattagacttaaaAGATTCGTCTCGCAAATTAGTGgcaatctgtgcaattagttatttttttagcctatatttaatacttcgtgcaagtgttcaaacgttcgatgtgacagggtgta
>NC_029256.1|-|18073690-18074059|321-340
gctgcaggtggtgcgccgcgaggtagacccacctgggcagcgcgtaggaggcaaccgaccccgcgtgatgccctacggcgatcacgtgccccggcggcggcgccggcgcctgtgccgccgcgaagcccatgcccgccggcgtccccgcggcggcgacggcgagctgcagacgcgcccgcttcagctgctgccgctccttcttgtgcgcgttctggtgcccgcccagcgcctgcgagttggcgaactcgcggcaacagtactggcactcgaacctcctccccgccccgacgaccacgtccgccgcctcccgccttgcacccGCCGCCGCCGCCACGCCTCCtcctccaccaccaccccccacctcgtaccc
>NC_029256.1|+|18084027-18084220|147-166
aactttgtcaccatggtggagctacttcatatttattattttcgacatcggcaaactctatagcctatactttgcatgatttgccacttcaccaaccacgatgtctacaagagcgagcatctcggcatgtgtcacgaaatattatgCCGTGTTATTTTACTACAACaagtggtgttccaatctccaatatttct
>NC_029256.1|+|18108659-18108830|110-131
cctccacaagtcacatgatactactccctccgtcgtataatataagggattttagagggatgtgacactgcccggattcatattactaggatgtgtcacatccctccaaAATACCTTATATTTTGGGACGGagggagtatattactattaagcgccaagagaaaacaaccga
>NC_029256.1|-|18197914-18198090|39-58
caccgtatttgcacggggagggaggagagggggcgcgcGCCGCCGCCGCCACTGTGCAccgctgccgcctgctctcctcccgccaccaccgccggatccgccgccgcccccttcgctcgccgccgtgcgcggccggacccgctgccccctcccccggatctgcaaggggaaggaggg
>NC_029256.1|-|1825208-1825367|38-61
tctttactcccggttggtaacaacaaccgggactagaTTCTTTAGTCCCGGTTGTTGTTATcaaccgggaataaagatatttgtactcccggttgttctcaccaaccgggactaaagatccgggggtatatatattcctggtgcgccctcgtcttctcca
>NC_029256.1|+|1825209-1825371|37-60
ggagaagacgagggcgcaccaggaatatatatacccCCGGATCTTTAGTCCCGGTTGGTGagaacaaccgggagtacaaatatctttattcccggttgataacaacaaccgggactaaagaatctagtcccggttgttgttaccaaccgggagtaaagatatt
>NC_029256.1|-|18277104-18277378|31-50
ccgccgcgcgcgcaatgccgccgccgccacGCCAAGCCGCCGCCGCCGCCgccacgccgccgcgccaaccgccgccccgatgccgccacaccgccgttaacgaacgagaacgagaacgatcgaacgaacgagagcgagaacgaacacgtcaacgtacgttgccgcgagaacgtgaacgagaacgagaacgatcgaacgaacgagagcgagaacgaacacgtcaacgtacgttgccgcgagaacgtgaacgagaatgagaacgatcgaacgaacga
>NC_029256.1|-|18277210-18277367|31-50
gcaatgccgccgccgccacgccaagccgccGCCGCCGCCGCCACGCCGCCgcgccaaccgccgccccgatgccgccacaccgccgttaacgaacgagaacgagaacgatcgaacgaacgagagcgagaacgaacacgtcaacgtacgttgccgcgaga
>NC_029256.1|-|18277457-18277628|41-60
cgcctccgcctcctccgctgccgccgcatctctggggtgaGAGCCGCCGCCGCCAGATCTcccttcatgcatctcgatctctccgatctcgatctctctccgtcgcgccgcccgccacgagacgccgcgccacgacgacgacgcgccacgacgacgacgcgccacgccgccg
>NC_029256.1|+|18277695-18277847|100-123
ggcagtggcggcgaaggagagaggccgagagagatcgatcggccgaaacgtctaagtgttggtgaagaagacgagggcgcaccgggaatatataaacccCCGGATCTTTACTCCCGGTTGTTGagaacaaccgggactaaagatatctttagt
>NC_029256.1|+|18277749-18277894|87-110
agtgttggtgaagaagacgagggcgcaccgggaatatataaacccccggatctttactcccggttgttgagaacaaccgggactaaAGATATCTTTAGTCCCGGTTGTTGagaacaaccgggagtaaagaaaagatctttactccc
>NC_029256.1|-|18282803-18283036|187-210
cgtcggtcggccgatttccacaatagtcccggatgcaataaaaaccggggctaaagatgatctttagtcccggttcaaaagggtaacgggcatatttgatctttagtcccggtttgtgttaccaaccgggactaaagatcatctttagtcccggttcgaatgctgtcagggcctgtcaggccccccCGGGATCTTTAGTCCCGGTTGGTAataccaaccgggactaaagttggt
>NC_029256.1|+|18282862-18283039|33-56
caggccctgacagcattcgaaccgggactaaaGATGATCTTTAGTCCCGGTTGGTAacacaaaccgggactaaagatcaaatatgcccgttacccttttgaaccgggactaaagatcatctttagccccggtttttattgcatccgggactattgtggaaatcggccgaccgacgaaa
>NC_029256.1|+|18285485-18285756|218-242
gtagtcaaaataacatggaagttaggttaatcaaacaaatggtcctccaggtgaaaaccattatactcaaataactagtactctctccgtcccaaaatataaaaagttttagagttagacatagttattaagaaagtactccctcagtttcacaatgtaagtcattctagcatttaccacaacatatatatctatctagattcattaacatcaatatGAATGTGGGAAATGCTAGAATGACTtacatcgtgaaacggagaaagtaggtagaa
>NC_029256.1|-|1830311-1830534|124-147
gtgaaaacactagtggagaaaccatcttttgtcggtcggactaattccacaatagtcccggttgcaacaaaaaccgggactaaagatgatctttagtcccggttaaaaagggtaacgggtataTTTGATCTTTAGTCCCGGTTGGTAagatcatctatagtcccggttcaaatgctgccagggcctgtcaagccccccccccccccgggatctttagtcccgat
>NC_029256.1|+|18386517-18386651|30-49
ccacctcggctggtccgtcgcgcgcggccCGCCCGGCCGCCGCCGCCACcgcgctgtacgcctcgagctccgccgtcctcgcccgcagctcccccacgcacgcgatggcctcctccacgatccgcgtcgtcgacg
>NC_029256.1|+|1840602-1840891|31-52
tgcattttaggccgggtagcgacctaggctGTGTTTAGTTCACATCAAAATTggaagtttagttgaaattggaacgatgtgacgaaaaagttgaaagtttgtgtatctagaaaagttttgatgtgatgtaaaagttggtaatttaaagaaaaattttgtaactaaacacggccctatactaatggaaacaattgaggccattcactgctactagcagatgatggatccgatcaaatttccggccagtgctgttcatgcacgctcgcgtattgctacgaagatacacccca
>NC_029256.1|-|18511173-18511439|89-108
gccgccttcgccgccgcgcgcgcaatgccgccgccgccacgccacgccgccgccgccacgccacgccacgccaccgccgccacgccatGCCGCCGCCGCCACGGCCCCacaacgccacgccgccgccgccgttgccacgccgccgcgccaaccgccgccccgatgccgccacaccgccgttaacgaacgagaacgagaacgatcgaacgaaggagagcgagaacgaacacgtcaacgtacgttgccgagacaacgtgaacgagaacg
>NC_029256.1|-|18511212-18511463|51-70
cgccgccgccgtcgccacgccgccgccgccttcgccgccgcgcgcgcaatGCCGCCGCCGCCACGCCACGccgccgccgccacgccacgccacgccaccgccgccacgccatgccgccgccgccacggccccacaacgccacgccgccgccgccgttgccacgccgccgcgccaaccgccgccccgatgccgccacaccgccgttaacgaacgagaacgagaacgatcgaacgaaggagagcgagaacgaac
>NC_029256.1|-|18511298-18511432|39-58
tcgccgccgcgcgcgcaatgccgccgccgccacgccacGCCGCCGCCGCCACGCCACGccacgccaccgccgccacgccatgccgccgccgccacggccccacaacgccacgccgccgccgccgttgccacgccg
>NC_029256.1|-|18511439-18511654|31-50
tcctccgctgccgccgcatctctggggtgaGAGCCGCCGCCGCCAGATCTcccttcatgcatctcgatctctccgatctcgatctctctccgtcgcgccgcgcgcccgccacgagacgccgcgccacgacgacgcgccacgccgtcgccttcgacgccacgcaacgccgccgccgcatgccaacgccacgccgccgccgccgtcgccacgccgccg
>NC_029256.1|-|18511828-18511946|71-94
ttaaaaagaatttcgaaatagcgggaaaagatatttactcccggttgttgagaacaaccgggactaaagaTATCTTTAGTCCCGGTTGTTGAGGacaaccaggagtaaagatccagggg
>NC_029256.1|-|18530417-18530675|212-232
gcaactgtgaatgcaagaaacagattgttatgcatgtacagaactatggataacgaacggattaccagttgcagcaggacggattgatgatggctgcatgccggtaggcgggccacccttcaagccggtcatccagcccaggcccaggcttcgcctgagcggcacggcggcgtggccaccatggccgacctcgccgttggcagccacaaccATGAACAGAAGCAGAGCGGCCaatgctgctttccacgccatgttctta
>NC_029256.1|-|18548399-18548533|73-92
ttcacaagttttgctacatcaccaaccatgacgttgttgtgaatctcgacatctcggcatgcgatgccgtgtTATTTTACTACAACAAGAGGctctccaatattcaggatttctacttggacatcttcaacacat
>NC_029256.1|-|18564790-18564891|58-81
ttacaaaagaggcacttagtcctcgcaccgaaacgaaagcagcagcagcggaaaaagGCGATCCTAGCAGGGCTTCAGCTCcactccacaggcaaaactcaa
>NC_029256.1|-|18644484-18644699|167-186
tcagccggcgaccacggggacaacggccggaggggagggtggcatcggcagcagtgaggaggcatgggggtggcggatccggcgtcggtgataggagtgggcgacggatccaacgtcgggagcgggcgacgacggcggcggtgacggcagcggtcttccagcgtctGGATCCGTCGCCGGCGACCGcgcgggcgacggcgacggacctcggctagg
>NC_029256.1|-|18681856-18682019|113-132
cagtccggcccagtccgccgagccgccgctctcctctctctctcagccgctgacaggtgggcccctcttgtcaggttcgtcgtcttccttcggctgccgccacccgaaacccTAGCGCAAGCCGCCGCCGTCtccttccaaattcggtcgctcctttccatctc
>NC_029256.1|-|18700933-18701209|235-255
ctccatccgtcccataatttaagagattttgaagggatttgatcctttacatccctccaaaataccttgggtgtgtttattaatgggaaatgggggtgggattgggattgagaaatgaatgaagggttgggattaaatggaagaggaaaaatgaatgggtaggatttaaagatgtcttttggtgcgtgggaattcatttccctatcccattagctaaaaaccgcccttatatttTGGGACGGAGGGAGTATAATActacacttacaggagattttat
>NC_029256.1|+|18763313-18763442|87-106
cgctcgctcgacgcccgccatgcttccgcctctcgccgccgcgccgccgcctgcgcagcacgtcgctcccgcgttccccaacctccCACGGAGCCGCCGCCGCCACctcctcggcctccagctccttctc
>NC_029256.1|+|18795084-18795335|61-80
ggtggggcccgtttgtcggagccgtcttcctcctcgcgccgccgccgccccgaaaccctaGCGCAAGCCGCCGCCGTCTCtttccagattcggtcgatcctttccatctccggccgaattgatagaagggaaacaatcttcgggatctcctctaccttttctcctttggaaacatcggctaaatcggtttggaaatcgttggattcgaggtcgaatcggatcggcttttctctctccgaaccctaaaccttc
>NC_029256.1|+|18805108-18805237|76-99
tttccaaaccgggactaccaatccgggactaaagatcgctatctttagtcccgggtgaaataaccgggactaaagATCGATCTTTAGTCCCGGTTGGTAatcccaaccgggactaaaagatggctcattc
>NC_029256.1|-|18845731-18845993|26-50
tatatgtcctaaatttattagcatcAATATGAATGTGGGAAATGCTAGAAtgacttacattgtgaaacggagggagtactcacaagtatggcaccaagcttaaggactgtcaaccttcgcgctaagacattggggtttagtgtcaagcacggttacgagtatatttacttaagtatagatttgagatgctctctttgtaatatagcaccgagggaaaccatagaagatttcttcatcaactatccatttagtgctgctgatct
>NC_029256.1|+|18845946-18846084|78-102
ctagcatttcccacattcatattgatgctaataaatttaggacatatatatctatctagattcattaacatcactatAAATATGGGAAATGCTAGAATGACTtacattgtgaaacggagaaagtataagctaactcaac
>NC_029256.1|+|18892049-18892300|198-222
aaatgaaataaacacgaaaaaaacaatatttgggtctcttataaaaaaatagctgaatttcagcggtataacatgaacacgaaatgaacagtactctctccgtttcacaatataaatcattctagcatttcccacattcatattgatgttaatgaatctagacatatatatttatatagattcattaacatcaatatGAATGTGGGAAATGCTAGAATGACTtacattgtgaaacggaggaagtagtataaa
>NC_029256.1|-|18892126-18892275|84-108
atgtaagtcattctagcatttcccacattcatattgatgttaatgaatctatataaatatatatgtctagattcattaacatcAATATGAATGTGGGAAATGCTAGAAtgatttatattgtgaaacggagagagtactgttcatttcgtg
>NC_029256.1|-|18923133-18923277|31-51
acaactacagcttctcagaatctagaccaaAAGCTGAATTGTTTGGGGGAGtttctgattctgggagaagctgtagcaagctagaagctcccttaaacaggcccatagtctatctggacaatctatccagattatctgaataatc
>NC_029256.1|+|18952551-18952715|121-144
ggatgccctaggcagtggcggcgaaggagaagccgagagagatcgatcgggcaaaaacttctaagtgttggtggagaaaacgagggcgcgcatcgggaatatatatacccctagatctttAGATATCTTTACTCCCGGTTGTTCtcatcaaccgggactaaagat
>NC_029256.1|-|19057901-19058113|163-183
ttacagatagtctgaagactaggcaacatcgatctctaacggtttatcatctgttactgatttatatatacctgtgattgttggtgatatagaaaaactaatttttaaaaagtaggagtagcgtcgaatgctagttgccgtcgtcaccgtgcttcatgcccgGCTGCTCATCCTCATCATCATgcttggacgaggccgagacgtcgttgcctt
>NC_029256.1|+|19073607-19073714|21-40
ggccgaatctgggagggaggGGAAGCGCCGCCGCCGCCACctctcgcccccctccccccttcggccggatctgggagagaggggaggggagccgcgccgaccccgctg
>NC_029256.1|-|19107294-19107696|30-53
tgccgggtcttctgtagaaccgacaccaaTAATAAATTATAGGTGTCGGTTTTttaaaaaaaccggcacctttccaaaccgagccgagccgatccagaccgtcgagtcaaacttatcgccgagtctcggctctctctctatcggccttatctctctctcgagtctcgcctctctctctcgtcttctctcgcctcctctctgcttctcgtctcttgcgcggcggcggtcgggcggcatcccggcagaggcgacgtaagcggcggtgagatgggaagctgcgggcggcggcggcgccctcccctccgccggatccggcgggaggggaggcgggagtcaggaggcgggaggcgggggcgacgggttgcggcggcgcattcggcggtgacggcgtgggatccggcgg
>NC_029256.1|-|19129097-19129408|263-282
ttaactccctcaactatccccgagtatgattcatgtcctccaaccactattaaaactgatgtggttttggatgacatgccgcctatgtggcggttttgaccgagcctttttcctacgtggcgcttatgtgacattagaataaaaacaaaaaataaaaagaaatatgtgggacccatatgtcactcacacaaataaagtatcgtgagacccactgacatgtgggacccacatgtcatcctccctctccttcccttcttcctccTCCCTTTCTCTCTCTCCCTTatctctctctttccctcggcatttctcttt
>NC_029256.1|+|19164677-19164879|31-51
gcgccgccgccttcctccgctccgagcgccTCCTCCGTCGCCGCCGTCGCCtcggggtgagccgtggaccactgcctcgtttccccctctccctcccctctctcggccgccgctccgccgtgcctatggccgccgccggcgaccataggggcgcgggtgccgcctcccgccagccgcgccggcatggccgccttcgggcgcgc
>NC_029256.1|+|19204691-19204827|73-94
tttcattttttttatatttacacaatttttttaaataagatgagtggtcaaacagtgcaagtaaaaactcaaAATTTCTTATATTATGGGACGGagggagtatttagctaggtttcatgcaattgtgagctagcaaa
>NC_029256.1|+|19501571-19501739|106-127
atatctttctcttgtaccgacacaaatataacgaggggccatgaccgttcaaaagccatttccacataccgtctccaagcagcagtgctgtccatcggcattagtTCCCAAAAATAACCTTCTGTTGcacgactcactacaactgatactgacagtgtgtagacttctt
>NC_029256.1|-|19529093-19529323|182-201
ctcgccgccgcctccgcctcctccgccgccgccgcatctctgaggtgagagccgccgccgcctctcccttcatcgatctcttcgatctcgatctctctccatcgcgccgcccgccacgagacgccgcgccacgacgacgacgcgccacgccgacgccgcgccacgccgccgcgcgcgcaatGCCGCCGCCGCCACGCCACGccgccgccttcgccgccgcgcaacgccgcc
>NC_029256.1|+|19529452-19529578|31-54
gacgagggcgtaccgggaatatatatacccCCGGATCTTTACTCCCGGTTGTTGagaacaaccgggactaaagatatcttttagtcccggttgttgagaacaaccgggagtaaagaaatgatcttta
>NC_029256.1|-|19534605-19534772|113-136
ggtggagaaaccatctttcgttggtcggccgatttccacaatagtcccggatgcaataaaaaccggggctaaagatgatctttagtcccggttcaaaagggtaacgggcataTTTGATCTTTAGTCCCGGTTGGTAacaccaaccgggaaccatctttagtcccggtt
>NC_029256.1|+|19549848-19550114|31-50
ctcgcaggcgccgccgccgcgagcagcatcCGTGCAGCCGCCGCCGCCACgggcagcagccgcgcagccgcagccgccgcctcgaccgcgggtcgcaaccgcacagccgccgcctccgtggaccgcaaccaagtcgccgccgtgaaccgcatccgagcagctaccgcctccgtggaccgcctccaagccgccgccaccgccgcggaccggatccgcgctgtcgccatcgtctcgggtcgtttccgcgtcgccatcgccgtcacaagc
>NC_029256.1|-|19567089-19567254|115-134
catctttgttatcttcggcactggcaaactctattgctgctacttcgcaagttttactacttcaccaaccacgacgtctttgtgaacctcgacatatcggcatgcaatgccatgATATTTTACTACAACAAGTGactctccaatattcaggatttctacttggaca
>NC_029256.1|+|19605419-19605553|33-52
ccgcccgccgccgcctcccacaccgccggttgCCGTCGCCGGCGACCGCATGccgccgctgttcgccatgcttgccggccggcttgaagccgaggccgagcccggtggctgctccctgcaccgtccgatcggctt
>NC_029256.1|+|19608719-19608965|106-125
tttattatcttcggtaccagcaaactctattgctgctacttcacaagttttgctacttcaccaaccataacgtctttgtgaatctcgacatctcggcatgcgatgCCGTGTTATTTTACTACAACaagtggctctccaacattcatgatttctacttggacatcttcaacacatatcttcaatcaagcaataactattcgacgacaagaagctacagttctcgactctatgttcagttgtttcccaa
>NC_029256.1|-|19613106-19613523|368-387
gagctcggggagcaattatatagcaccgagagggggagaacgcggccggagaggaaggaaacgggcgcggggatctcgggctccatagatgtcgccggcgaggattacgggatgaatccggacggatccgagggagagagagaggggaaatcgggggaaacgggagagggaatcacgggggtgatttccccctctttattgcgcgcggggacggcgggaaacggcgagattcgcggcggcggcggcgctagggcacgggcgcggcggcggcgggaggaaggcgatgacaggtgggtcccacccgtcagcgagagtggcgggcgggcccgcctgtcagcggcgcacgcgcacgggggaggccgatgggCCGCGGGGGAGGAGAGAGAGagagggagggagaagtgggccgagccggccc
>NC_029256.1|+|19718949-19719163|56-75
ttctcttgccccctctcccgtgttctcccgtgctccgtagcaccgccgccacgccCCTCAAGCCGCCGCCGCCGCcggccatgctccggtcgcgccgcgccgccgcatccgccgtcgccgccgcttgacgtcgtcgcctttaggtgcgcacggtgctggggaagctcggccgccacctccccgtcgtcgccgtgcgccgtagccccgccgccgac
>NC_029256.1|-|19866938-19867319|31-50
gccccacatgtcagcctcacctcccttcttCCCTCTCTCTTCTTCCTCATcctcactaggaaagtcattttagcgcctaggtgcagcagcacgtaagctagccaccacaggattgctttaagatttggacacccacctgttagagacccactcaacaatgtaatttcagaaatagcagtgccaaatccaacacagggaacaaccaagtctgttacaatagtggagtggttttgaggtggaagatggaaagatacaagggctagaaggttctagtagcttctagactagtagagaagaagggagatagaggagagatcgacaaagaggccagccagcctccaggtcgccgccgccgccattcgccgccttggccaaatgaatc
>NC_029256.1|-|19899288-19899692|28-47
cataaaaatacccctcccctcccccccCCACACTCTCTCTCTCCCTTtatcccgtgaaaaattccccaacccaaacccctaaccctagcggtggaggcggagcttggcggcgcggcggcgtggtgaacggcggcgcaggcgaggctctgcggcgcggcacgacgctctcatggcagcgcggcgctgcgcaggcacgacgctcgcgcagctgtgcagcaaacaacgctcgtgcggcggcgtggcacggccttcagttgtgagctgcttatttatttgtcaatttaggacagtgagattgggatgctcatatgattctctcatttgttgatttgtttatggctgcccagtgggatgttgagcttactttatcaatttctgagtatttaattgtggatggatgattag
>NC_029256.1|+|20024038-20024149|63-82
gcccttcgcgctggttgccgctgcctttcgcaccgcccgccgctgcctctagccgccggttgTCGTCGCCGGCGACGCGCGCgcgccaccgctctcgccataaccggccggc
>NC_029256.1|+|20028141-20028299|37-56
ctctgtgacctgcgcgcccttgtgcactgcctgtgcATGCATGCCGCCGCCGCCACcgacatttgcatgcacgcttgattggcacgcgccgggctgaaggtggaggggtggccttgtttccttttctttccttcatcagtgcaaatttccggataaaca
>NC_029256.1|-|20132923-20133128|37-60
cttttgttccagttggtgttaccacccgggactataAATAGATCTTTAGTCCCGGTTGGTaacaccaactgggactaaagataaaaaaaaaactctaaccttttgaaccgggactagagatatatttagtcccggtttttattgcaaccgggactattgtagattttggccgaccgaccaaagatggtttctccaccagtgatatc
>NC_029256.1|+|20152749-20152894|48-67
gcagagtcgaggccgcggcgggatgcggactcgtcgccgcggcaggaTGCAAAGCCGCCGCCGCCCAccagatgcggaccccgccacgccaccgatgggatgcggacccagccgccgccgccgaccgcaagcagagccgagaccgc
>NC_029256.1|-|20186481-20186605|31-50
gcttcgacatctcggcatgcgatgccgtgtTATTTTACTACAACAAGTGGttctccaatattcaggatttctacttggacatcttcaacacgtatcttcactcaagcaatgactactcgacgaca
>NC_029256.1|-|20192030-20192317|239-258
gccgagggacggggacgacgggtacgggctggcggaaccacgccggcgccgccccccgccgcgccgccccgactgaggcggggaggagttggtcgccgggagagggctcgacggtcgcacatccggcgacgacacggctgcaaaaccaaaaacccaaatagtgagatcttcctcacccggagaaaatcagaggagagaatcgcagttggatcttacagggaggaggggaattgccgtcGCCGCCGCCGCCACCGCCGCgagacgccatggcttccgcgcgagcagaga
>NC_029256.1|+|20242508-20242687|131-150
tagcttagcttgtcagtttgccattttggttactaatgcatacactgatcgatgggcgtaccggcgagctttgggacggagctccagcagccgacgccatagcggctgatgtggttgaacagcttctcgtCCTCCTCCGGCGACCACAGCcccctcctcagcttcggcttcggcgagcac
>NC_029256.1|+|20273421-20273561|41-64
atgacataaatatttttaaatttgcacaaaatatttgaatAAGACGAATGATCAAACGTTAGTAaaaaagtcaacggcatcatacattaaaatatggagggggtattttttttttttgctttgagttaacgaatagggtca
>NC_029256.1|-|20313662-20313775|61-80
cagccgccacctccgccgcgggaaacagcggcgagcggccgcagcctgagcgcgagccgaCGAAGCCGCCGCCGCCTGAGcacgaggcggcgcagccggaggacgtggacgaga
>NC_029256.1|+|20423909-20424286|298-321
aacaaataagaaaaaatcatagaaattgtaagaaaaaagaaaagatatttgacccatcgattttcatttaaactgattgctccattattatcaaccattggattggatttatcaagtaatcaacaaacgcacgcaccactggtggagaaaccctttgtagtcccggttcgtaacccccctttagtcccggtttccaaaccgggactaccaatccgggactaaagatatctatctttagtcccgggtaaaataaccgggactaaagatcgatctttagtcccccaaccgggactaaagATCGATCTTTAGTCCCGGTTGGTAacaccaaccgggacggctgagccatctttagtcccggttggtaacactaaccgggac
>NC_029256.1|-|20429900-20430170|89-112
acaaccgggagtaaagatatctttagtcccggttgttgagaacaaccgggactaaagatcttttctttagtcaaccgggagtaaagatATCTTTACTCCCGGTTGTTCTCATcaactgggactaaagatctagggctatatatattcccgatgcgcgccctcgtcttctccaccaacacttagaagtttttgcccgatcgatctctctcggcttctccttcgccgccattgcctagggcatccccgcgctgacaccgccgccgtatctcgc
>NC_029256.1|+|20429950-20430207|200-223
gaaggagaagccgagagagatcgatcgggcaaaaacttctaagtgttggtggagaagacgagggcgcgcatcgggaatatatatagccctagatctttagtcccagttgatgagaacaaccgggagtaaagatatctttactcccggttgactaaagaaaagatctttagtcccggttgttctcaacaaccgggactaaAGATATCTTTACTCCCGGTTGTTCtcctcaaccgggactaaagatcttttcccgctatt
>NC_029256.1|+|20434771-20435066|243-266
atgaagttgtaaaccttttaggcacctccgatttgtatgtaatcaccgaaataaattcactagaaattttggcatgacctcccctcttttttgaagaaattttgaaacttgctcgggcagctggaggaggaagaagacatatatatagaggtgggactttagtcccggttggtgttaccaaccggggctaaagatccccgagatctttagtcccggttggtattaccaaccaggattaaagtTACGATCTTTAGTCCCGGTTGGTGttaccaaccgggactaaaaatcccgggggg
>NC_029256.1|+|20560165-20560400|182-206
tctggaatgaaagtcatccaatttcagttattagaactagacatctttataagtgaaattaatcacttagctaactacttcctccgtttcacgatgtaagtcaatatagcatttcctacattcaaattgatgttaatgaatctaaatagatatatatgtctatattcattaatatcaatatGAATGTGGGAAATGCTAGAATGACTtacattgtgaaatggagggagtagaaaatt
>NC_029256.1|+|20569678-20569856|118-139
tcctcattatccgaatcttccctctccatttcatcaacaattataccgactctctccccctcaaaagccatttccacataccgtctccaagcatcagtgctgtccatcggcattagtTCCCAAAAATAACCTTCTGTTGcacgactcactacaactgacactgacattgtgtagacttc
>NC_029256.1|-|20619031-20619454|31-54
tagtcccggtttaaaaccccatagtcatttTACGATCTTTAGTCCCGGTTGGTGtcacaaaccaggactaaagattaccactttagtcccggttggtattactaaccgggactaaagatctcctagatctttactcccggttggtattaccaaccgggactaaaatcacgcgtagtatataatctctattccctatcctctccctcacaaccggcctctcctctcctcagatccatctccctctcctcctcccatcccggccctctcctccccctcctcccttcccatccgatgcccagcgagcatcgcctcctccccctcctcccttcccgcacgcgttaggtggggccgcgcccggcggggccgcacgcggtaggcggccggcggggccacgcccggcgagtagcgagcggcggcaggcggc
>NC_029256.1|-|20698028-20698191|28-52
tcatatcgatgttaactcattaacatcGATATGAATGTGGGAAATGCTAGAAtgacttacattgtgaaacggaggaagtatgtagtatcgattatatcttttgataaattcctgcagaaagataaaatcgttttgatgttccttagcgacaagtgggattttat
>NC_029256.1|-|20766383-20766542|112-132
caacacacgacgacgaagccgacaaaggtgacggcaagcggcgaccgcggctatggcggtgatgattgccggccggaaacggtgaatggatgtggtggctcgggtgtgtggTGGGAAGGTGGTTTCGGTGGTggcgagggagagaaaaacggtggccgag
>NC_029256.1|-|20837528-20837772|64-83
ttttactacttcaccaaccacgacgtctttgtgaacctcgacatctcggcatgcaatgccatgATATTTTACTACAACAAGTGactctccaatattcaggatttctacttggacaccttcaacacatatcttcaatcaagcaatgactactcgacgacaagaagctataattctcgactctatgttcagttgtttctcaactaaccaaagagtcgggggctacacaaatataatgctcaaaattt
>NC_029256.1|+|20931576-20931712|33-52
gttgtcactccagatctaggagggaggggcggCCAGGAGCCGCCGCCGCCACcgcacggccacgacccgccatcgttcgcgccgccgccgcacggccacggcccgccgtcgttactccagttctgggagggaggggc
>NC_029256.1|+|20988389-20988544|38-57
acccgccctcgtcctccgcctcgtcgtcgtccccacaGGCCCCGCCGCCGCCGCCACctcggtcgtcagcagcggcagcatccgcggaggaagcaaccgggagcgatggtctgagagagaggaagcagaagggtaagaagaaggaggaggacgaga
>NC_029256.1|-|2100320-2100488|106-126
gagctctagttgctaatatttgttgattacaagcatagaaggtttagtcatgcttactgtacatgccgcttcctcggttttcaacatgctagggatgttacacacGACCAGCTTCCAGATCATTTCttgatgtcctgctattgtgtagtctagatagctcaacatgatg
>NC_029256.1|+|21027145-21027290|31-51
gatgtatatgtttagattcattaacatctaTGTATATGTGGGCAATGCTAGaaaatcttacattgtgaaacggagggagtataaatttatgttcaggttagaataattttatctaagaaagaaagttcgtaaatagtctttcccac
>NC_029256.1|-|21027147-21027283|84-107
agactatttacgaactttctttcttagataaaattattctaacctgaacataaatttatactccctccgtttcacaatgtaagATTTTCTAGCATTGCCCACATATAcatagatgttaatgaatctaaacatataca
>NC_029256.1|-|21062716-21062935|124-143
agggaggacaggtacggcgccgtgagaaaggtgtatgtggtggtcgagaatgacatggccatcgtccaggagcaccagcggtggatggtcgccaacgccgaggtggcggaggtgagggtgatgGACGCCGGCGACCACATGGCcatgctctccgcgccggaggagctggctgggcacctcgccgacgtcgccaacacatacatctaaaattaatgcgatt
>NC_029256.1|+|21096057-21096314|26-45
agcctcgacatctcggcatgcgatgCCATGTTATTTTACTACAACaagaggctctccaatattcaggatttctacttatatcttcaatcaagcaatgactactcgacgacaagaagctataattctcgactctatgttcagttgtttcccaactaaccaaagagtcgggggctacacaaatataaggctcaaaatttgacaaattttatgtcaagctgaagaaatcaattcatcagccaatgagtcaactccaggagt
>NC_029256.1|+|21158203-21158441|199-218
caaatcaaggaacacaaatcgcggcaacaaaatggccgctcgccgctcggccccgaggggatttggaaaaatcgccaacacaaatcgcggcaacacaaatcaaggtcgacgccaagctccgccgctcgtccccgaggccgccgccgcttgtccctgaggccgccgccgtcgccgccggtcggccccgaggccgcctccGCCGCCGCCGCCGCCGCCACcgccgccgccgccgccgctcg
>NC_029256.1|-|2124013-2124285|31-55
tattgatatatgtctagattcattaacattAATATGAATATGGAAAATGCTAGAAtaacttatattgtgaaacagtggaagtagtacgcgacaagattagagtaggaattagaggtgtttttgtcaacaccgtgagtaattgtattctgtgacctgtgtaacttcgtcctggtaattccatgtgcaaaaatcagtattccaacccactagattcagtagcaaaaccaaacaatccaagtagcaaatgagtcagaaatttaccaacatgcagat
>NC_029256.1|-|21241533-21241812|67-88
aatccgtcattagtaaatgtttactatagcaccacattgtcaaattatagagaaattatacttaaaAGATTCGTCTCGCAAATTAGTCgcgatctatacaattagttatttttttaattctatatttaatacttcatgcaggtgttcaaatgttcgacgtgacaatgtgtaaatgttttgtgtaggaactaaatagggccttaaccataaatcaatcaaaaagaacatgttcatatgcaccatagtcgtttgtaaccattgatcaagactataaccattg
>NC_029256.1|-|21265220-21265381|108-132
tagatatgttgctttcgctatcctaacagcatactactccctccgtttcacaataaaaatcattctagcattttccacattaatattgatgttaatgaatctagacaTATATGAATGTGGGAAATGCTAGAAtgacttatatcgtgaaacggaggaagtagc
>NC_029256.1|+|21286323-21286555|31-52
gacggcggcggttccggcgagaagcgtggcGATGGTGGCGGTTCCGGTGTGTgtgacggttccgtcgagaagcccggtgatggcgactgttccggcgtgcgcggcgacggcagtcgagcgcgagtcaatggctggtctccggcagtccggcgtggcggcggccgtgcttccatctcttgcgcggtgaggctagcggtggccgtgcttccctcccttgcacggcgacagcaggc
>NC_029256.1|+|21307272-21307426|33-53
accccaccctgagaatggctaaatgtaaatttTCTCCTCAGCAGCACAGGCCAcggcgccaccgaggatgcaggcggaggtctcgcgggcggccggcggcggacgcggaggtcgtgcgggcggctggcagcggaggcgaaggcgggcagcggcgc
>NC_029256.1|+|21322151-21322287|36-55
tcgtcttcgcgccgccgccgccggccgaaaccctaGCGCAAGCCGCCGCCGTTCCttccaaattcggccgcgtctttccttctccggccgaattgtttgagggcaaatgatcctctcgatctcctcttccttttctc
>NC_029256.1|+|21327331-21327445|22-41
ccgccgccggccgaaaccctaGCGCAAGCCGCCGCCGTTCCttccaaattcggccgcgtctttccttctccggccgaattgtttgagggcaaatgatcctctcgatctcctcttc
>NC_029256.1|-|21374094-21374217|74-94
ggattctcgagaacccggccgacgtcctcgtaatcgtacgccggaaccaagcgacacatcgtcatcgtcgtcaTCCTCCTCATCCTCATCATCAgataggcatccacgaaggacgtacgatcgc
>NC_029256.1|+|21471909-21472079|30-49
cccatccccgccgtcgccctctctctcccACGTCGCCGGCGACCTCCAGccgcctgtgccgcctcgcccgtgcgccggccggccgcgccgtcgcctcctctagcatcgcagccgcctcctcttcgccggcctaccctccgtttcgcgcggtgaccgccggaggtgcactcc
>NC_029256.1|-|21539724-21539887|31-51
gagcattgctccagtccagcatattgtaccTCGAGGTACCGGTACCTTGAGgtaccaatttaaatccggccgttcattcacggagggtaagattgaaaatctcacacgctaagcagctcgtgatgctccttctctctgactgagtgactgtcaacgaagactcc
>NC_029256.1|-|21545430-21545611|31-55
ttgatgtatatgtctagatttattaacatcAATATGAATATGAGAAATGCTAGAAtaacttgcattgtgaaacggagggagtaatactttatagcaataaatttacaggggaaataatggaattgatagatcaggcaggttttttttttttggaaactaaggataataaaggtaaattttta
>NC_029256.1|+|21621016-21621134|64-87
gtgacttatgtttttaatttttttaaaaaaattttcaaataagacggatggtcaaagttggacGCGAAAAACCATGGCTGCACTTATaatgggacggaggtagtacaacgcacttcttt
>NC_029256.1|+|21752322-21752659|289-309
ccgaagaaaggtgcagccactagtagaagcaagtcaaggggcaggtatggtgattataagtgccactattgccatggcaagggccacttgaagtggtaatgctgcaagttgaagtgagataacaaaaagaaaaagaagcaagctcaaaattaagatggtgatagtgacagtaatgttgatcgcattaattctgcagctgaggatatgcttgtcttgacagaacattgcaaaagttccactattgaggagagagtcatagtcatttatgaagaggaagccatcaaccatGTTGGTGATGATGAAATGATTtggattctggacagcggtgctaccattca
>NC_029256.1|+|21761642-21761813|116-139
ccctttgtagtcccggttcgtaacccccctttagtcccggtttccaaaccgggagtaccaatccgggactaaagatcgctatctttagtcccgggtgaaataaccgggagtaaagATCGATCTTTAGTCCCGGTTGGTAacaccaaccgggactaaaaatcgagctgacctt
>NC_029256.1|-|21766284-21766418|31-50
gcctcgacatctcggcatgcaatgccatgtTATTTTACTACAACAAGTGGctctccaatattcaggatttctacttggacatcttcaacacatatcttcaatcaagcaatgactactcgacgacaagaagctata
>NC_029256.1|-|21772873-21773042|47-66
gccgccgtcgccacgccgccgccgccatcgccgccgcgcgcgcaatGCCGCCGCCGCCACGCCACGccgccgccgccacgccacgccacgccaccgccgccacgccacgccgccgccgccacggccccacaacgccacgccgccgccgccgtcgccacgccgccgcgcca
>NC_029256.1|-|21772881-21773044|111-130
ccgccgccgtcgccacgccgccgccgccatcgccgccgcgcgcgcaatgccgccgccgccacgccacgccgccgccgccacgccacgccacgccaccgccgccacgccacGCCGCCGCCGCCACGGCCCCacaacgccacgccgccgccgccgtcgccacgccg
>NC_029256.1|-|21772930-21773205|229-248
agccgccgccgccagatctcccttcatgcatctcgatctctccgatctcgatctctctccgtcgcgccgcccgccacgagacgccgcgccacgacgacgacgcgccacgccgccgccttcgacgccgcgcaacgccgccgccgcatgccaacgccacgccgccgccgccgtcgccacgccgccgccgccatcgccgccgcgcgcgcaatgccgccgccgccacgccacGCCGCCGCCGCCACGCCACGccacgccaccgccgccacgccacgccgc
>NC_029256.1|-|21773130-21773227|22-41
gccgccgcatctctggggtgaGAGCCGCCGCCGCCAGATCTcccttcatgcatctcgatctctccgatctcgatctctctccgtcgcgccgcccgcca
>NC_029256.1|-|21773327-21773493|36-59
tactcccggttgttctcaacaaccgggactaaagaTATCTTTAGTCCCGGTTGTTGAGAacaatcgggagtaaagatccaggggtatatatattcccggtgcgccctcgtcttcttcaccaacacttaaacgttttcggccgatcgatctctctcggcctctctcct
>NC_029256.1|-|21773339-21773527|31-54
tgttctcaacaaccgggagtaaagatctttTCTTTACTCCCGGTTGTTCTCAACaaccgggactaaagatatctttagtcccggttgttgagaacaatcgggagtaaagatccaggggtatatatattcccggtgcgccctcgtcttcttcaccaacacttaaacgttttcggccgatcgatctctctc
>NC_029256.1|-|21773537-21773684|95-118
ttcttaaccctaaccgggtttaaaaagaatttcgaaatagcgggaaaagatatttactcccggttgttgagaacaaccggaagtaaatatctttTCTTTACTCCCGGTTGTTCTCAACaaccgggactaaagatatcaagatatcttt
>NC_029256.1|-|21845468-21845615|99-118
ttcagtagcaacaccagttaccgcctcggcgggaggattctcggtgtccggtgcaacctgaggtacgaggtcgatcgcttcttcctagaaagcaacgaGACCATCAAGATTCATATGCcaaaaccgaaaggtactactacgcgcgtac
>NC_029256.1|-|21868211-21868381|93-112
ataggagcaattgatcaaagggtgacttgcgttgctcaaggtcttcacgaagcttcacgaatctttgagaggcccaagactgatgataatccGGCAACCGCGACTAAACGCAaacaataaaaacctaaacaaaagaccaaataaagatcctatttagactaataattagtg
>NC_029256.1|-|21887473-21887686|162-181
actcccgcaagccgctgccctcctcctcgtcgtcgtccaaggctgccaggcgcgagcgcggcgcctcgtcctcgacacggcgccgttccgcgccaggggatgagggcagcagtggcggcgtgggaggctcctccgccaaggccgccgccaccgccgccgccGCCGCCGCCGCCACTGCCACgacggcagccgaggtgtccccgacgccgagcga
>NC_029256.1|-|2195412-2195531|71-90
cgcaagttttactacttcaccaaccacgacgtctttgtgaacctcgacatctcggcatgcaatgccatgtTATTTTACTACAACAAGTGGctctccaatattcaggatttctacttggac
>NC_029256.1|+|21975935-21976104|120-140
ttactttaataaaatacttcctctgtttcatattataagactttctagcattgcccgcatttatatatatgttaatgaatctagacatatatgtgtgcctagattcattaacatttataTGAATGTGGGCAATGCTAGAAagtcttataaccttaaacggatgtagtacc
>NC_029256.1|-|2202416-2202552|36-55
gccgagtcaactcccttcaccaccggtagctgttgAGCCGCCGCCGCCACCGCCAccaccggctccggcgacatccgcacggcgccgccggactcggtggtggccgtggacgcgccggaggaagtcgaggagaagct
>NC_029256.1|+|22036805-22036942|31-50
caccgcgacacacggggcgattgccatgggCGACGAGGAGGCCGGGCCGTcctcgtccggacactcctcccccacctccaacaccagcaccacgcccccacctcagccgccgccgccgccgcctccaccgccgcaccc
>NC_029256.1|+|22039927-22040056|83-102
tggacctcgagcgggagctcgactgcctgaaggccgaactcgcaaccgcgcagagcgcgctcgcgcggcaccgccaatacgcCCAGCCGCCGCCGCCGCCACccgacgcactcgatcgagctcgagccct
>NC_029256.1|-|22043327-22043502|23-42
aaaaaccttttctgtagtagtgCACCTCTCTCTCTCTCCCTTcttcccgtcttcctctctctctcgtgagcgcaatcaggagcggcggtggccggcagccggcggcgggcacggcaagggcgcggcgggcgtggcgaggttgtgtgggcgtgtcgaaggatcccaatggcacgctc
>NC_029256.1|-|22098931-22099076|92-111
cgccgcggacggcgccgacgtcggcgacggcacggtcccggggttcgtccaccccgccggcaacaccaccgtcatcaagggcgacgcctccGCCGCCGCCGCCACCGTGGAcccgctggtggcgaacggcctcagatccaggaagt
>NC_029256.1|-|22113833-22114391|65-88
tttaatttttttataattttttcaaataagacggacggttaaacgttgggcacggaaaccagggTTTGTTTTTTTTGGGACGGAGGGAgtagttcttagattattatagatttaattaatagtttcagtacttcagtaggagtactattgaacggggtttagaacaggggagtttgtaaacaaaggccgattttagttaccaattttttcttcgaactttcaatttttccatcacatcaaaattttcttacacacacaaactttcaacttttctgtcacatcgtttcaatttcaatctttcaattttagcatgaactaaacacacccaaaaagcagtttgagtatactgaagccttaactttcttagaccctatttgtttcagtttaagattattgtaatctaaattgttgagctagattactataaactgggttataataaaccggcatataataagttgttagctgtttgtttatctagattattagctgtttgctagttgttagccacccaataatctaaaaaagcatctttagaatggattaccagattatagta
>NC_029256.1|-|22138605-22138745|27-46
tcctcgtggtcgtcgactgcgccgccGCCGCCGCCGCCACCGTCGCcggaggcgaacatgccgtgcgcgacgggcggcgggtacgggtgcgggacggcgagggtcgacatcgccagcgccgcggcggcgtcgagcgagaag
>NC_029256.1|+|22228015-22228170|22-41
cgctgtcgccgcatctctgggGTGAGAGCCGCCGCCGCCAGatctcccttcatctcgatctctccgatctcgatctctctccgtcgcgccgcccgccacgagacgccgcgccatgacgacgacgcgccacgccgacgccgcgccaagccgccgccg
>NC_029256.1|+|22288382-22288524|100-120
ccgacctcgtccacccctccgtttcgctcgccgaccgccggagcgccgccgaccccgtcgacccgagccgcgccaccgccttcctccgttccggccgccTCCTCCGTCGCCGCCGTTGCCtcggggtgagccgtggaccaccg
>NC_029256.1|-|22325753-22325864|31-50
gtggtgctctttaacagctccagcaccgccGCCGCCGCCGCCACCACCGAtgatcgtctctgagcatggcttcctcttggccggcctagacaccttcttcccggactcgagc
>NC_029256.1|-|2237333-2237495|112-135
ctggcactggtggagaaaccatctttactcccagtttataaccatctttactacgaatccgggactaaagatcgctatctttagtcccaggtgaaataaccgggagtaaagATCGATCTTTAGTCCCGGTTGGTAacaccaaccggtactaaagagagggatc
>NC_029256.1|-|22385587-22385801|31-50
cgaagcccctcttttcaaagaggaccacttGGAAGCCGCCGCCGCCGCCGgcagccaccgagagcatgccggacttgtcgaaggcgggcggccatggcagctccgggagggccacgcaccggcgagccaccgggtcgcagacgtagtaatgcaccgggttgacatagcctcggcagcacagcagcaggccggccgacgacgacgagtgcacgatg
>NC_029256.1|+|22483647-22483850|151-174
aggatgagaacctctcaccatcactggtggagaagtgctttttagtcccggtttgtaacccccctatagtcccggtttgaaaaccgggactaccaatccgggactaaagatcgctatctttagtcccgggtgaaaaaaccgggactaaagATCGATCTTTAGTCCCGGTTGATGacaccaaccaggactatagtcccggttggt
>NC_029256.1|+|22539083-22539315|34-53
ggaaaaccctttctctctctctctctcagcctcTCTCTCCCTCTCTCTTCTTCtccttccttgcaccaccgtcctactcaccgtcgcatcatccactgatccggccggcgatatcacctccatccatccatcacattacggtcggcgtcggcggcggcgacgacgaaggcgggtgagatctcaccggagaagtgcaggcgggcaggatgcaaggaggagggccactcagcccc
>NC_029256.1|-|2261603-2261870|89-109
ccgcgctccttctcgcggcggcgcatctcgaggaagagggccagctcctcgtccttctccttgatgaccgcccccagcgtccgcccccTCCCGTCGCCGCCGTCCCCCGccgccgccgcagccatggccacccgatgcatcgatccggaaaccccctcaacacctcactgtcccgccgcggcagccgcccgtggcattaccggctagggttccggcgagatctagcccccgcgcgcgcgcgcgtggaggaggagcagtgggagtgaag
>NC_029256.1|+|22679229-22679639|31-51
aacgttaggcacggaaacctaagaattgagTTTTTTTGGGACGGAGGGAGTacaaactagtactctctccgtttcaaaatgtttgacattgttggctttttagtacatgtttgaccgttcgtcttattcaaacaaaaattgtgaaatatgtaaaactatatgtgtacatgaaagtatatttaacaatgaatcaaatgatatgaaaagaataaataattacttaaattttttgaataagacgaatggtcaaacatatactaaaaagtcaacggtgtcaaatattttgaaacggagggagtagtacacatctatgtacggtagtatggatatatacttatctgatttgcttgctgatacccaagtacgtacacgtacaatgcagggtagctgtcaaataatgatttgattcga
>NC_029256.1|-|22698321-22698726|355-376
ctcatttgcccaatcagtggccattacatcaccttcctcatcggatgatgcgtcgtcgtccacttcctcattatccgaatcttccctctccatttcatcaacaattataccgactctctccccctcatccgccatgcccatagcctgctcctcccttggttgattttcctcattttgcatcgatggtccaacaacatcccctgcattgataggaccctctacatcttcagtttgcattgaaacatttatatctttctcttgtaccgacacaaatataacgaggggccatgaccgttcaaaagccatttccacataccgtctctaagcatcagtgctgtccatcggcattagttcCCAAAAATAACCTTCTGTTGCAcgactcactacaactgacactgacattgtg
>NC_029256.1|+|22710789-22710934|30-50
ccattccataggaatttcaaaggattggaTAGGATTCAATCCTTTGTTTCaaagggcttcataggaaattttcctataggattgaaatcctctaaaattcctatgtttttcccccaaatcaaaggggccctagtttgttgaaacca
>NC_029256.1|-|22759038-22759246|161-181
aatccctgggccgcacctacgctcctgccgtcagtacagaatgcccgccactgcgcgtgggtaaggttgccaacgctcttgatgtaatcagcgaggacaagctgcagcttctcgaggaacatgatgcatgtccagattcaaacccaaggtttgtctttttTGGGACGGAGGGAGTAATGTGgaagagaggcaatgacaccgatggcgcc
>NC_029256.1|+|22883050-22883195|43-63
cattttcgatcgttggatctagctgtgcaggatgggcattgtTAGATCCAACAATCGGAAATGatttggtaccgtgaggtactggtacctcgaggtacttttttgttggaccggagcaaaccacttttttcagcctcgtctccatg
>NC_029256.1|+|22934957-22935125|115-139
ataccaggtactccctccgtttcacaatgtaagtcattctagcatatcccacattcatattgatgttaataaatctaggcatatatatttatctagattcattaacatcaatatGAATATAGGAAATGCTAGAATGACTtacatcgtgaaacggaggaagtagtatgga
>NC_029256.1|-|23012024-23012262|22-41
gatctgagagggaggggaaccGCCGCCGCCGCCACTGCCCTcccccggcctccctttgactagatctgggagggaggggaaccaccgccgccctcccccctcccccctccccccttcggccagatctgggagggaagggaggggagccgctctgagtgccgccgcccccacgcatcaccgtcaccgaccctgcgtgtcgccctggccgtccccgccactgagggagagggagaggatag
>NC_029256.1|+|23084178-23084538|225-245
atcgacttcgaacaatgcaaaacttagtatatacattcctcggcaagggctacaaagaggtaaggtaatggaatcctgcagttatatttataagagatttgcttcgatccagcaaaaagtacctcgaggtaccggtacctcacggtaccaaatcgtttccgatcgttggatctagctggattggatgggcattattagattcaacgatcgaaaatgatttggtaCCATGAGGTACCGGTACCTCGaggtactttttgttggaccggagcaaatctctatttataaacttgtaagaatttaattagagagcttgagccattttgaaatacattgaataaaattgaaacgtataaatacatat
>NC_029256.1|+|23084267-23084390|33-53
ataagagatttgcttcgatccagcaaaaagtaCCTCGAGGTACCGGTACCTCAcggtaccaaatcgtttccgatcgttggatctagctggattggatgggcattattagattcaacgatcgaaa
>NC_029256.1|+|23121448-23121883|346-367
gagagcagcagaacaattctgaccgggccattgtcgtgctgttctgtcctatatttccgtactgcaacgcagggcaggcacgcccaataatgtgattaccgacattgtaaaatattacctccgtttgtaagtatacgttgtactccctctatcccataatataaagaattttgagtttttgtttacattgtttgaccactcatcttattcaaaaaatttgtgcaaatataaaaaacgaaaagttgtgcttaaaatactttggataataaagtaagtcaaaaaaaaaaataattccaaatttttttgaataagacgagtgatcaaacagtacaagcaaaaacctaaAATTTCTTATATTATGGGACGGgtggagtagtagttaacattttcttaaaaatttgaccaacagtatttattttattacctagttaagtaa
>NC_029256.1|-|23154820-23155022|154-174
tttttttttgcaaatataaaaaccgaaaagttgtgcttaaagtactgtggataataaagtaagtcacaaataaaataaataataatttcaaaaaaatttgaataagacgagtggtcaaacgttgcaagcaaaatctcaaaatcccttatattcTGGGACGGAGGGAGTACTAACcgtggcagctatagaaagcattacatttt
>NC_029256.1|-|23271967-23272088|31-51
gaaccaagtgacccgtcgtcatcatcgtcaTCTTCCTCATCCTCATCATCAgatagacatccacgaaggacgtacgatcgccgacaacccaccgcccccagcgctgggtgtagagctttcag
>NC_029256.1|+|23383522-23383649|75-98
gagatatcgtgcaggcctctccgatctccgcgtcgatcttttttcccggttggtgttaccaaccgggactataaATAGATCTTTAGTCCCGGTTGGTAataccaaccgggagtaaagtgtatagcgat
>NC_029256.1|+|23383580-23383740|108-131
ccaaccgggactataaatagatctttagtcccggttggtaataccaaccgggagtaaagtgtatagcgatcttttttcccggttggtgttaccaaccgggactacaaATAGATCTTTAGTCCCGGTTGGTAacaccaaccggtactaaagattggaaagta
>NC_029256.1|-|23429809-23429915|21-40
gccactagggccgccgccgcGCCAAGCCGCCGCCGCCGCTagctccgccgccgtgtgggccatctcggccaccgcctcgcgtcgccggaaccccaccggaaccctat
>NC_029256.1|-|23454891-23455017|31-50
gcctcgacatctcggcatgcgatgccatgtTATTTTACTACAACAAGAGGctctccaatattcaggatttctacttggacatcttcaacacatatcttcaatcaagcaataactattcgacgacaag
>NC_029256.1|-|23529346-23529479|84-104
tttgttttttatatttgcaaaaaacatttcaataagacgagtggtcaaacgttgcaagtaaaaactcaaaatcttttatattgTGGGACGGAGGGAGTATGTTTttgtttgctttatcccttgattttttttat
>NC_029256.1|+|23560836-23561004|41-64
atgacataaatattttcatatttacaccaaaaatttgaatAAAACGAATGATCAAACGTTGGTTgaaaagtcaacggcgtcatatattaaaatacggagggagtagttggaaaaatattgaaaagacagctgatagcaattagcatgttcatcagggccactcttacca
>NC_029256.1|+|23583416-23583523|21-41
tccttatggaagaccattctTGGAGCATGTAGGATGCATGGaaacattgagattgctgagcgagcagcagaaaaattgtttgagtcacaaccagatgatatatcttct
>NC_029256.1|-|23590618-23590748|78-101
attatgacttgatttgtcatcaaatgttctttaagcatgacataaatattttcatattttttcaaaaattttgaataAAACGAATAGTCAAACGTTGGTCGaaaagtcaacggcgtcatacattaaaatac
>NC_029256.1|-|23649778-23649927|31-51
gttgtccttgatatttcaaatacaagcataAAGGATGACTTGCCTGGCTGGttttggactgtttcatataatgcttatgaattgtacctgtcaagcaatcaactgggtggagctttaccagagaaattggaactgccatcaatgcaagca
>NC_029256.1|-|23649789-23649928|31-51
agttgtccttgatatttcaaatacaagcatAAAGGATGACTTGCCTGGCTGgttttggactgtttcatataatgcttatgaattgtacctgtcaagcaatcaactgggtggagctttaccagagaaattggaactgccat
>NC_029256.1|-|23653415-23653555|92-111
cgaccaccaccagagcaagcgcaggcacccacggtggaggccggccggagcaacaccgacgtcgaagcctgcgctcaggaggaggtggaggCAGGGAACGAGGAGGCCGGCgagctcaggaggaggcagaggcggggaagg
>NC_029256.1|-|23721078-23721451|321-344
cttcgtcctgccacaaaaggcacctgcactgcatgagtcagctagctttctcctctgttttcatatctgtggcatgatctcctttttggctgacgacgacgacaagctgctagcctgaccatgcatacagtagtcgccagtcggcatgcactgcacgctggctggccatctattctcaggttggctcggcatccagacaggcctcactggtggagaaaccgtctttggtcggtcgcccgaaatccacaatagtctcggttccactaaaaatcgggactaaaaatgatctttagtcccggttgatggctacagcggatataTTTGATCTTTAGTCCCGGTTGGTGttaccaaccgggactaaaaataatctttag
>NC_029256.1|-|23750963-23751188|167-186
tgtcgccccgcctcacccgatccacccacacgtcgaggaaggcgaggcgcggcagaggcgagcagcgcacccacgccggcagcgccgagaacgcgctcgtgggcccgttcgacacgaaccggcggaggcacgccggaggcacccagccgtcgccgacgttaccgacGCCGCCGCCGCCACCGCCGTaagcgtaaatctcgatgctctggatcccctgcagctcgcc
>NC_029256.1|-|23760568-23760716|29-49
actccgaacagcctcagcccactgccgcCACCTCCGTCGCCGCCGTCGCagagcatggtggtatccctgtgtccagcgctggcgctgctgctgcaggttcttgagttgtggccgtagttgccacagtaggagcacttcctcgccatgga
>NC_029256.1|-|2376550-2376722|31-50
accgcgttcgccatggccttcgtctccgccGCCGCCGCCGCCACCGCCGCcgccgccttcctccccggcgtctcgtccgcgtcccgcgcaggaacacccttgctctcgctgcaacggcagccgctcgcgggttccctgcgcgcggcggcgcaggggtcgagcgcctcttcggg
>NC_029256.1|+|23784283-23784407|76-95
cttgtctcatactctcatctcatggggcaggtagggtttactgcccggcgatcatctccgccgccgcctccgtcgCCGTCGCCGGCGACCGAGGCgagggcctgcggtagcgacccaacccagcc
>NC_029256.1|-|23792565-23792685|72-91
ctctgccaggagcggcagcatcgggtcatggtccccctgttcgtctgagaaggggaggagaggtgaggagcATAGGATCTGGATCAGAGGGtcggggagactcacgagagcgttgactggc
>NC_029256.1|+|23934836-23935210|298-318
tgagcagaaggccgcgaaggctgccgcggtagtcgacttgggagaggaggattggctgccgccgccgccaccccccaagcccaagtccactgtcacggacgaatcagagcagagcagcgtattgaaggagctgaggtataaacctgtgcatggttccattctgtaagtttacctggtgatgccgtatgctgattgctgctttctagtatcatatcgggatccatacttggtactccctccgtcccaaaataagccaacctcgtactagtacgtgacacatcctagtacgaggttggcTTATTTTGGGACGGAGGGAGTatgtattagatgatgcggtgagcttaagaaagtcataccgtatcaaggtgtacagct
>NC_029256.1|+|23934860-23935074|28-47
cgcggtagtcgacttgggagaggaggaTTGGCTGCCGCCGCCGCCACcccccaagcccaagtccactgtcacggacgaatcagagcagagcagcgtattgaaggagctgaggtataaacctgtgcatggttccattctgtaagtttacctggtgatgccgtatgctgattgctgctttctagtatcatatcgggatccatacttggtactccctc
>NC_029256.1|+|23995932-23996101|103-127
atgagtgtcctatatatatatacttcctctgtttcacaatataagtcattatagcattttccacattcatattgatgttaatagattcattaacatcaatatGAATGTGGGAAATGCTAGAATGACTtacattgtgaaacagagggagtaagtggctattactgtattag
>NC_029256.1|-|24071447-24071613|117-137
attcataaagatgttaatgaatctaggcacatatatatgtctagattcattaacatatatatgaatgtgggcgatgctagaaaatcttataacctatgtgcctagattcattaacaTATATATGAATGTGGGCAATGctagaaagtcttataatatgaaacggagga
>NC_029256.1|+|24071579-24071730|31-51
tatatgtgcctagattcattaacatctttaTGAATGTGGGCAATGCTAGAAagtctcataacctgaaacggaggtagtagctattgtagctcagagatgcatgtaccttcagtatatagtcagtaatcaaattggtctcttgtccctccatc
>NC_029256.1|+|24097252-24097528|23-43
ataggaattttaaaggattcgaTAGGATTCAATCCTTTGTTTCaaatgccttcataggattttttttttccataggattgaaatcctccaaaattcctacatttttcctataaatcaaaggggccctgatcgaagggctatataggaaaaattcctatagaaaggaaatcctctaaaggctcctttgaaacacaggataggaaaaacgcaggaataggaaaaacgtaggaattgaaatggcatgttctcctaatcctacaggaatggaaaacacatg
>NC_029256.1|-|24105572-24105753|135-155
cggaggcgacgatgatggatttggggcagctgctgcggctgacggacttcgacaagatcgccaacctcggcgacggcgcctcgggcgtggtcgccaaggtgctgctccgcggctgtggctccagcgccgtgttcGCGCTCAAGACCGCGCACTACtgcggcggcggcgcggaggtggaggtg
>NC_029256.1|-|24192642-24192822|135-154
gcgacggcgagggcgagttcaccgtcaagatcgtcggctcgcccagcgccatcacggtgcccccgagcatggtccgcgtccgccaggtgctgactgacggcgacatctgggtcgccacctacaaggtatccatgGCCGCCGCCGCCACCCAACCctcttcttctcttcttggaatcttgct
>NC_029256.1|-|2419986-2420238|61-81
ctccatttacactagtcacaggttggtcctaggttgctgcagtggtggtagccggagacgAAGCCGACGACAACAGCTAGTgatcgtcaagcaaggcagtagcacggtcgatggccggcgaggaagagaggagggagatgaggaagccatcaagagtatccgcggattcctctgcgtcgatgttgtcactaccatcgcctgctactgctgattcgatgtcgccacttcctcttcctcgtcgttgcctactact
>NC_029256.1|+|24325252-24325433|137-156
ctctcttctctttctatcccctcctccacgacgagcatcaccgtgcgggccttctcccccgaccaacgccgcagcacgcctagagctagatggtgacgcccctggcgcctaggatggagagccgctcggggccgtcCCTGTCGCCGCCGCCGCCACccctcgataggtcgtgctgtgtcgcg
>NC_029256.1|-|24334622-24334850|155-174
cctcgatcgcctggcggtggccggcgccgccgccgccgccgccgacacgctcggcttcttcttccctttcaaatcatcctcgacgtcggcagctgcggccgcggcgacagccatctcctcgtcgtggccgtcaaagacggacacgccatcatccTCCTCCTCGTCGCCGGCGACgtcgaggtcgcagaagtggctgctggcgcggctctgcgaccgtccaacgccgcag
>NC_029256.1|-|24335861-24335995|46-65
gccgtgtcgtgcaccaccacccgccccgccatgctcttgccgcccGCCGCCGCCGCCACCGCCGCcctgatctcctcgccgtagttcgcctcgacgcccttcgccacccacaccagcgacagctccgtcgccgtc
>NC_029256.1|-|24364205-24364351|31-51
cgcgaagagcggccggcggaacgggcgcgtCGAGCCGAGGAGGAGGAGGCCggcggagacgacgagggagaggcagaggagcgcgcagagcgaggtggccagcgcccacctctgccgcgacgccgccgcgacggcgagcgacggctt
>NC_029256.1|+|24388565-24388765|30-50
attagcatagcacaaagcaatggtacaagAAGGTAAAGAGAGTGAGCATAtcaccgaggtttacgcgccaatgtatttcccggagttcaaatccttgaggggattctagtctctgttgaggggctcgcaaagagccgggtctttttcaaccctatcctcgtgaggttgcacaaatgcactcctccttccactaagggtatc
>NC_029256.1|+|24409946-24410222|31-50
gcagcgtccatggcgcgcccgttcaccagcACCTCGCCGGCGACCACCCTcgccgggtcggccgacccggccagcacggacagcagcgtcgtcttcccggccccgctcggcccgacgatcgccaccacctccccgggcggcgcctcgcacgtcacgcccctcaggagcaacctctcctccccaccgcctccaagaaacaacctcgccgccgcccccctcgccgggagcacgtacgacaaccccctcgtctcgaggcggtacctcgacctcctcctcc
>NC_029256.1|-|24418759-24419313|477-496
ggataaaattgcccacgtcttcttcctggtcttctccccatctcacatattcatcttccctctccttcttcgaagcagtaggtggaagttggaactgacggcgatgggctcccaggggaggagcggcggtggcggggcaggggccgccaaatccgcgagaacgtggcgagcccaagacccaccaccaccgtcaccgtagctgcactgtgcgcgctgctgcactccagcatctagcttggcctcggtggggggatggcatcaatgggagtaatgccgacgagtctgggttgggataaatccttgggtcgccggcgggggatggattgatgatacatcctgacaagcttgttcttcttgtagtcgagcagaataatggcagcaagttgatagagcatcgaaaggattggcctttgggtagaacacgtgtatctaatgttagctggtatgaacgtggttgccgtctgtatgaatgaggaAGGGGGGAGGAGAGAAAGAGcccgcgcctccccaactacggatctggaagcgccgccgcgctggagctgcaccattgtc
>NC_029256.1|-|24629600-24629747|107-126
gccgccgccgccgaagctggccagcgacatccacgccccgcgccgcggcgccgccggcaccatgtccgagcacgtctcctgcgccccggcaccgacgacgaccgccGCCGCCGCCGCCACCGCCAGcagcagccaccaccgctgcctc
>NC_029256.1|+|24650571-24650734|109-129
aatacgacatccgtttcagtttataagacttttttaacattgcccacattcatatagttgttaatgaatctaggcacacatatatgtctagattcattgacatatataTGAATGTGGGCAATGCTAGAAagttttataatatgaaacggaagaagtactatgct
>NC_029256.1|-|24723281-24723465|131-155
agggagtattatgtataaaatcatgtccctccataataccagaatatgaataggtttatattagtacttccattccgtttatattatgctagaatgaataggtttatatctatctagattcattaacatcACTATGAATGTGGGAAATGCTAGAAtgacttacattgtgaaacggagggagtacc
>NC_029256.1|+|24723508-24723698|57-81
attgatattaatgaatctagatagatatatatgtctagattcattaacatcaatatGAATGTGGGAAATGCTAGAATGACTtacattgtgaaacggaggaagcagcaatgttggaatatattactatcatggagtcactcgaaatttcacaaagtaaatttggcaaaaccaaagtcaaccatcttatgcca
>NC_029256.1|+|24772110-24772265|100-119
tcacacataaattattaaaaaaatggtggggtccacatgggccccacatgtcattctcagcatctccccctcttcaactagagcccctcttcttcctccTCTCTCTCTCCCTTCTCCCAtccccgaggcggcgggcggtgttcgggtgagggatgg
>NC_029256.1|-|24814332-24814574|33-53
tctggatgcacaaatgtacgacaaacatcatgAAACAGGGCATTGCATATTGAgtcttcacagggtgcgtccatctcttactttatttagatgaaacaaatttcattttaatgttctttcagttgcagcgcagttcagctgaattcaatgaaatatgctcacacgtagtgtcatgtatagatctgaaaatttcaaaacatagtgagagttcgaatggatactattatacttccattagttttc
>NC_029256.1|-|24897124-24897284|112-132
cgaatcttcctccatctgggtcttccatttctcaagaaggaccttgtctttgggaggctttgtctccagaatacaagggaaaagagcacacacagattcttcaatatcttcTCTATCCTCATCATCATCGAGgaattgtgaaccaatcacgattacccgtc
>NC_029256.1|-|2491512-2491911|351-371
tgaaattattaattattttatttgtgacttactttattatctatagtactttaagcacaactttttattttttatatttgcaaaaaaaatttgaataagacgagtggtcaaacgttacaagcaaaaactgaaaatcccttatatcgtgagacggagggagcatgagttatcagagccataatggctgtcaggtttgcacacccgagcacatgttttactctctccctcccaaaatataatatatatttttttaagatgggacatatcctactactatgaatttggacatgtctcatatctagattcgtagtaatatgatacatcccatctaagtaaaaattgttatatttTGGGACGGAGGGAGTACAAGAgtagcaaaattcacagatgcaggaaaatt
>NC_029256.1|+|2491906-2492021|64-84
atttcaaaaaaatttgaataagatgagtggtcaaacgttacaagcaaaaactcaaaatctcttATATTATGGGACGGAGGGGGTagttgctatgcctatattttgtcgggtgagct
>NC_029256.1|+|24926922-24927233|265-284
tggccctgtttaaatccaagggttagagttagtttgagctagttgaggctcaaatagccttaaaggatccaaacatgaggagttagattggggctagttgcatctaacccacaaaaaaactagccccttcaagaggtgcttattggagctagtttgagtggggcccaccgtagaagccacttttctctctctctgcttgcaccggatccccatctcttcccgatcccgcacaggatcctctcgctggacgccgccgcctccccgATCCACGCCGCCGCCGCCACagatccgcgccgccgtccccgatccgcg
>NC_029256.1|-|24937632-24937852|124-144
gcctcgattgcctgcgtgtagagctcggcggcgagctcgaagtcgtcgtcgacgaaggccgccttggccttgctctccagatccgacgcggcggcggttgccatggcggcttggcttttgcggCTGCGGTGAGGAGGCCGGGGGatgcgggtgggggaagaccagacgaagacttcgcggaggggtagaataagatcacggtgaaaggcctttttaagggc
>NC_029256.1|-|24979383-24979538|117-136
aaaataataaaacccgtgagacccacgtgtcagtttcacacacacaaaataaaaaatggtgggacctacgtgggccccacatgtcatcctcactgccctcctcttcttcccattatCCTCTCTCTTCTTCGGACACtgactgcggccagcgacctc
>NC_029256.1|-|25042074-25042324|48-68
tataaattactacttctttcaggttataaggctttctagcattaacaTCTATATGAATGTGGGCAATGctagaaagtcttatgtagtaatatgaaacggaggaagtataatccaacagatgagttgaaaaaagaaaacggggactgaaactaaagatgttgggacagtgatgagaaccatacgataagcctgggatgtaattactccggaaagattgaacaaggcgttcagcttgctcggcctgaagtagg
>NC_029256.1|+|25095176-25095406|31-50
ccgtcgcccctcatcgtcgcaaggcgccccGGAGAAGCCGCCGCCGCCCGccgtccattcgtggccgacgccttcgtcttcctcccgccagcccgcgtggcagccacgtaggcgccacgtcggcgccagctcggccgagatcgggtcgggccgaccccggtcagcccctcccgtgcgcgcgttccaccgcgagccgtgaggctgcgcgtgggcccgccgcatccgttcctc
>NC_029256.1|+|25147001-25147177|128-147
cgccggatccacccgacgccaccaccgccaccgaaggcagaagagaggcggcggccgtcaccgacgccaccaccaccgactgccgtcggatccgctcttggccgccgccaccgctgccgccgccgccACCGCTGCCGCCGCCGCCACcgccggatccacccatcggaagtagtggag
>NC_029256.1|+|25147082-25147240|29-48
gccgtcggatccgctcttggccgccgccACCGCTGCCGCCGCCGCCACcgctgccgccgccgccaccgccggatccacccatcggaagtagtggagggagccgccgtggccgctcacggtggggaaggccgcggacgccgctagcgaccagagagagga
>NC_029256.1|-|25181808-25182033|168-188
aacacaggaaaaacacatgaatgaccgtttgattgaaccgcagaaaaaacgtagaaatcagatgagagagagatagagtcgaaggaaagttaccaataggttgaagctcttgctaaatttcctccaaaaactctataggattatccattccacaggaatttcaaaggATTGGATAGGATTCAATCCTTtgtttcaaagggcttcataggaaatttttctatatgat
>NC_029256.1|+|25201823-25201982|33-54
tccaagcatcagtgctgtccatcggcattagtTCCCAAAAATAACCTTCTGTTGcacgactcactacaactgacactgacattgtgtagacttcttggtctattctaaatcctctcaacaaccaactataaattgactgaaatgttctctccgcaggcct
>NC_029256.1|-|2522354-2522573|78-97
ataccaaatcccatccattactatttgaaaatatcctaccaaagatctattcaaaaatttcgtgaaaaattcaaatgGATCACTCTCTCTCCCTTGGctgaaatctacctcaacccagcccatcaccctttcttttcacttcctccaaccatctccctctgtttgggccgtgccggcccacagctgttgttggcccagctgaggcagccgcgcgatagcc
>NC_029256.1|-|25242597-25242754|108-128
cagatgagagagatagactcaaaggaatttttccaagaggttggacctcttgctaactttcctccaaaatctctataggattacctattccatatgaattttaaaagATAGTATAGGATTCAATCCTTtgtttcaaaggctttcataagaattttttt
>NC_029256.1|+|25243040-25243289|187-207
cctccgttttttcattcctacgattcaaaggagccctaaccgtttgattgaaccgtaggaaaaacgtaggaattggatgagagagatagactcaaaggaaagttaccaagaggttgaagctcttgctaaatttcatccaaaatctctataggattgtctattccataggaattttaaaggattggaTAGGATTCAATCCTTTGTTTCaaagggcttcataggaaattttcctatagggttgaaatcctcc
>NC_029256.1|-|25259895-25260054|22-45
gatacagtacgcacgggaaatGGAGCGGTCTATTAGCGCGTGATTaattaagtattatctttttttttcaaaaatggattaatttgattttttaagcaactttcgcatagaaactttttgcaaaaaacgcaccgtttagcagtttgaaaaacgtgcgtgc
>NC_029256.1|+|25279433-25279588|100-119
tcttgctgctagtcgaccacgcgacaacactcgaaggtcagggcgatgccgcgaccagcaggctcactgtgccggctatcgccggaaccgccaccagcaTCGCCAGCCGCCGCCGCCACcaccacacaaaccccgccgtctgccgcagcctcccag
>NC_029256.1|-|25367365-25367551|58-78
gacgagcaggcggtcgtcgtcgacgtcgactcgctcgtggccttgtgctccggcaccATCTTGCAACTGAAGTCGGTGatgctgatgcgcgtctccaccgctgccattgctgccggccgcttctgtgctagctctcttcttgcttcttggggcgatggagatggagatggaagggagcagctagggt
>NC_029256.1|-|25428321-25428492|38-57
tcctcaccgagccgccgccgctactcctcctctccccGCCGCCGCCGCCACTCCTCGctgagacgccgccgccgctcctcctctcgtcccgcgccggcccagatccggtggcggtggcgccacgcaggacgaacaggccgcggcgacctgactggcctcgatggcctccctc
>NC_029256.1|-|2551004-2551421|32-51
gtgtcatatctcctttcccttcttcctcctcCCTCTCTCTCTCTCTCCCTTctctcgcttttctccccctttctgttccccttcagacctgcgcgggggagcagagaccggattgacggcgacggtggcggtggcgggcgggggtcggaggggcagcggcagaagggggccggagcgaactcgggttcgccggaggcgatcaccggcgatgacgcgtagcagcccgctgtcaagggcaagcagcccggcggcgcctggaggaacatctcgttggtgccttcgtcctcgccaaggacgccgacaggcatggcgcccactgacttcaccttctgcacctcgtcgaacagctccgtccggaggatgctgttctcgtcggcgaacaccacgacaccctccatctcccgcttccgtatctccc
>NC_029256.1|-|25523074-25523269|133-153
agtctcgcgctggcgcgctgccgcgtgcggggagagggaaaaaaatcggcgactcgcccagtcctccaccaccatggccgctcgccttcacttcagcctcggcccccgcctccgcgggtctgccactctcccGCACGGGCTCGGTCGCGCCTCtccgccacggcttcggttccgccgtcgtcaccgcgccgccggc
>NC_029256.1|+|25547550-25547744|142-165
agagagttaaaaggagaggaggagataaggttgaggagaggaggagggaggagttaaaaggagaggaggagatatcgtgcaggcctctccgatctccgcgtcgatctttttcccggttggtgttaccaaccgggactataaATAGATCTTTAGTCCCGGTTGGTAataccaaccgggagtaaagtgtatagcgat
>NC_029256.1|-|25613018-25613152|46-65
ccgcaccccgccgtcgttgcgccgtgccggcgagacgggaaggagAGCCGCCGCCGCCACCGCCGctagtgtagggaaaggtgctgctgccgctagcgtgggggaagccgccgccgccgccgcagccctccgccg
>NC_029256.1|-|25648955-25649159|152-176
aaaatataatgatgctagccgcgcaatctgcgcgggccaccatactagtttccttaaaaaaaagaaaaataactaatcctacaaatttaagagatacaccctccgtttcacaatgtaagtcattctatatatgtctagattcattaacatcGATATGAATGTGGGAAATGCTAGAAtgatttacattgtgaaacggaagaagtat
>NC_029256.1|+|25678285-25678440|52-72
tccaaaatctctataggattgtccattccataggaattttaaaggattggaTAGGATTCAATCCTTTGTTTCaaaggacttcataggaaattttcctatagaattaaaatcctttaaaatttctatgtttttcctccaaatcaaaggagaccgtag
>NC_029256.1|-|25680224-25680412|135-159
tgctagaaagtcttatacttcctccgtttcacaatgtaagtcattctaccattttccacatttatattgatattaatgaatctagatagatatatatatatatatatatatatatgtctagatttattagcatcAATATGAATATGGGAAATGCTAGAAtgacttacattgtgaaacggagggagtaat
>NC_029256.1|+|25682156-25682293|89-108
ccacagcgacggcaaggagaagttccgcttcctctccgcgccgtcgtccccggccagggatcaccccaaaccgaagcccacgacgaagGGCGGCGCCGCCGCCGCCACcaagctccacaccgagctcgacaccatcgc
>NC_029256.1|-|25790481-25790675|37-56
acctcccgcagcagcgcctcgatctccgggaagagcGGGTGGTCGTCGCCGGCGACgccgtggtaggtggcggcgagctccctgaacgcgccgaagccgaggtagcccatgtgcacgtgcatgtccatccggcctgggcggagcagcgcctggtcgagccggtccacgtgcgtcgtcgtgaagatgaggatccgc
>NC_029256.1|-|25829137-25829330|143-164
tgcttctgcgagaccgaccgaatggtctcgctcttccattccgcgagatcgtgcgcgagaccgtgcggtctcgcgctttcgccacgcgataccgcccgcaacgtcatcgtcatatcattttcgcgtaacagaagtgcgacacCGATGGTATATTTCTGCACAAGtttttgcatcccgaatatttttgagaaaaa
>NC_029256.1|-|25849734-25849921|135-158
gctcttgtttttatttggtacttgtgtagatatggtttcttgtatgagaaatgatttcttcatctttttacctctcttctcattgactctattgccacatatgatttttgcttatgtgacaatgtatttaatacTATGGAAACTAGATGACATAGAGGgttggggatggtctaagggggaaaattttt
>NC_029256.1|-|25865055-25865238|135-154
gcccgtgattaagtgacagtactactactgcggcattaatgtcgggacggacctttgcctgagccgttgttctgcggcaggtcggcggggatgaccatgtggatttccttggcgccgacgtcgagagcgccgccGCCGCCGCCGCCACTGAACAcaggcaggccgctgacttctgagacgggag
>NC_029256.1|-|25913500-25913714|31-50
cgtcatccgccgccgctttccgcgcctccgGTTGCCGTCGCCGGCGACCGtgcgtgcgcgccaccgccctcgccataaccggtcggccggtttgaggccgagccgagccgaccgggcatctcctcgtccccatgagccgccgctcggtggggcccgcttgccagccgcccctctctctccttgagtcactgacccgcgggtcccgcgtgtcggcg
>NC_029256.1|+|26220201-26220368|41-64
gatcttttttcctggttggtgttatcaaccgggactacaaATAGATCTTTAGTCCCGGTTGGTAacaccaactggtactaaagattggaaagtacccctagagctttaaaaccgggactaaaaatgtttttagtctcggtttttaatacaaccgggattattgtgaaa
>NC_029256.1|-|26253747-26254008|56-75
gtccccagccggtcttccccatcgactgcggctggagccgaggtcgtccccatccGCCGCCGCCGCCACATTCCAccgctgcccccgccgaagacggagccatggtcttccccaacgccatgctcgctcttctggtcttccaacactgttgagctcccgtcaacaccaccactgcgtccaccgcgctcgctcttcccttgccaccaccgacgccggcgctggtccggtcttgcgaggggaatccatggaactcggccacata
>NC_029256.1|-|2626362-2626493|92-111
gtcgccccttctgcgccgcggtcacctcgtccgcgccgccaccgtcgctccccatcctccggccagagctaggagcggggggagagaggggGAGCCGCCGCCGCCATCGCCccttctgcgccgccgccgttg
>NC_029256.1|-|263031-263155|75-95
tttcaccatcttctaatccaaaatcttgcattgatagcttgctctcctcctctttctggatcctccgtgcctctTCATAGTCATCCTCATCATCAccagactgttcaccagcatcataatatgca
>NC_029256.1|+|26307280-26307482|46-69
ctccggtccaacaaaaagtatctcgaggtaccggtacctcacggtACCAAATCGTTTCCGATCGTTGAAtctagctgggctagatatgcattgttagatccaacgatcggaaatgatttggtaccgtgaggtaccggtaccttgaggtattttttgttggaccgaaacaaatctcttatgttaaataccatgcttatatataa
>NC_029256.1|-|26308739-26308895|108-127
ggcacgaacgcgcgcaccgtctcgcgcggcacccccttgttgaacgcgaagttgtagtcgttcccgccgatctcgcccagcgacaccagcgcgtcgctcaggatgctGCCGCCGCCGCCACCGCCGCctacgaatcaaccagtaacatgtaatgcat
>NC_029256.1|+|26327293-26327430|31-50
agatcaaaaccgccgaaggacctattgtgaCTGGTTTTGTGTAGTTGAGGgaccccgcatatctggttttgtggttggaggacgattttgtatcccgataataagttgagggaccttcggtgtactttttccttccat
>NC_029256.1|-|26335627-26335820|135-154
tctcttctctctttccctcggcccagctggcccagtccgccgagccgccgctctcctctctctctcagccgctgtcaggtgggccccgcttgtcggatccgtcttcctcgcgtcgccgccgccgcccgaaacccTAGCGCAAGCCGCCGCCGTCtccttccaaattcggccgcgtctttccttatccggccgaa
>NC_029256.1|+|26352579-26353133|477-496
actttaaataatgttaatgcattaacttctattttataaacacatatgtaagcgaaaatcatatgcagtgctataatctttagtcccggttcttaaccctaaccgggtttaaaaagaatttcgaaatagcgggaaaagatatttactcccggttgttgagaacaaccgggagtaaagatccgggggtatatatattcccggtgcgccctcgtcttcttcaccaacacttagacgttttcggccgatcgatctccctcggcctctctccttcgccgccactgcctagggcaaatccccgcgccgacgccgccgtatctcgccgtcgtctcgagctcgtcgtcctcgccgccgcctccgcctcctccgctgccgccgcatctctggggtgagagccgccgccgccagatctccctttatctctcgatctctccgatctcagctcgatctctctccgtctctctccgtcgccgccgccaCGCCACGCCGCCGCCGCCACggccccgcaacgccacgccgccgccgccgccgtcgccacgccaccgtcgccacgccgtc
>NC_029256.1|+|26352903-26353111|62-81
gtctcgagctcgtcgtcctcgccgccgcctccgcctcctccgctgccgccgcatctctgggGTGAGAGCCGCCGCCGCCAGatctccctttatctctcgatctctccgatctcagctcgatctctctccgtctctctccgtcgccgccgccacgccacgccgccgccgccacggccccgcaacgccacgccgccgccgccgccgtcgcc
>NC_029256.1|+|26476804-26476956|31-55
atatatgtttagattcattagcatcaatatGAATATGAGAAATGCTAGAATGACTtacatggtaaaacggagggagtatattaggaaaaccttgatttcagtgccttaatatatttgtttccgtttccatataatcctaatatcctttgattt
>NC_029256.1|+|26500363-26500615|187-210
ttaatctttgtactttaaataatgttaatgcattaacttctattttataaacacatatgtaagcgaaaatcatatgcagtgctataatctttagtcccggttcttaaccctaaccgggtttaaaaagaatttcgaaatagcgggaaaagatatttactcccggttgttgagaacaaccgggactaaAGATATCTTTAGTCCCGGTTGTTGagaacaaccggaagtacatatcttttctttactcccggttgtt
>NC_029256.1|-|26500454-26500669|31-54
cgagggcgcaccgggaatatatatacccctGGATCTTTACTCCCGGTTGTTGAGaacaaccgggagtaaagaaaagatatgtacttccggttgttctcaacaaccgggactaaagatatctttagtcccggttgttctcaacaaccgggagtaaatatcttttcccgctatttcgaaattctttttaaacccggttagggttaagaaccgggacta
>NC_029256.1|+|26500480-26500646|114-137
gtttaaaaagaatttcgaaatagcgggaaaagatatttactcccggttgttgagaacaaccgggactaaagatatctttagtcccggttgttgagaacaaccggaagtacataTCTTTTCTTTACTCCCGGTTGTTCtcaacaaccgggagtaaagatccaggggta
>NC_029256.1|+|26500496-26500892|349-368
gaaatagcgggaaaagatatttactcccggttgttgagaacaaccgggactaaagatatctttagtcccggttgttgagaacaaccggaagtacatatcttttctttactcccggttgttctcaacaaccgggagtaaagatccaggggtatatatattcccggtgcgccctcgtcttcttcaccaacacttaaacgttttcggccgatcgatctctctcggcctctctccttcgccgccactgcctagggcaaatccccgcgccgacgccgccgtatctcgccgtcgtctcgagctcgtcgtcctcgccgccgccgccgcctcctccgctgccgccgcatctctgggGTGAGAGCCGCCGCCGCCAGatctcccttcatgcatctcgatctctccg
>NC_029256.1|+|26500741-26501145|356-375
ctagggcaaatccccgcgccgacgccgccgtatctcgccgtcgtctcgagctcgtcgtcctcgccgccgccgccgcctcctccgctgccgccgcatctctggggtgagagccgccgccgccagatctcccttcatgcatctcgatctctccgatctcgatctctctccgtcgcgccacccgccacgagacgccgcgcctcgacgacgacgcgccacgccgccgccttcgacgccgcgcaacgccgccgccgcatgccaacgccacgccgccgccgccgtcgccacgccgccgccgccttcgccgcgcgcgcgcgcaatgccgccgccgccacgccacgccacgccaccgccgccaCGCCACGCCGCCGCCGCCACggccccacaacgccacgccgccgcgccaac
>NC_029256.1|+|26500872-26501102|182-201
tcatgcatctcgatctctccgatctcgatctctctccgtcgcgccacccgccacgagacgccgcgcctcgacgacgacgcgccacgccgccgccttcgacgccgcgcaacgccgccgccgcatgccaacgccacgccgccgccgccgtcgccacgccgccgccgccttcgccgcgcgcgcgCGCAATGCCGCCGCCGCCACgccacgccacgccaccgccgccacgccacg
>NC_029256.1|-|2651146-2651391|185-205
gctggcggcgccacgtcgtcatcgatgctaagtgcgatcgggtcgagcatatgtggatttgttcggattcgcccttgtcgtcgtcgatctgactcactcggacctccttgcctagttcgtcgtcgacgtttccctcgccgggaggtccaccgcggtggtcgggatgaggacgggaacggagacgGCGTGAGAGAGGAGGACGGAGaaagtgactggagtggcatggttacaattttagaattttcc
>NC_029256.1|+|26572933-26573096|21-41
tagattcattaacatctataTGAATGTGGGCAATGCTAGAAagtcttatattgtgaaacggaggaaatatatattaaatattataaaaatgatagatagatttgttaaaatattgtgcaaatgatgtgaggggtgatgattggatatacttgcatgttgatttg
>NC_029256.1|+|26619748-26619896|31-50
tgctgcgggtctcctaccgcggcatcatccTTGCTTGGGGCTGCGTGCCGtcgttctgcatcgacggcggcgagcatggcagagccagagcggacggcgtggtcgtcgtcagggccgaagcaggggcgtgcgccgcgatccgggatggc
>NC_029256.1|-|26687857-26688300|31-51
cctgacccagcaggccggcgccgcgcctgaGTCGCCGCCGTCCGCCGACGGtagcgccggctcggacctcggcgccgactcccggtgccgcgccaatgcggcggggccgtgcaagaagaggtaatgattaagaccgcgatgcctagctagttgatgcgatgttgttggcgtgttttgattagtttactaatcgtcgttggttcgcgatcgcgatgattaatatatgcaggaagacgctgcccaagtggagcaagcaggtgaaggtgaggtccgtgcaggacgtcggccccctcgacgacgggttcagctggaggaagtacgggcagaaggacatcctcggcgccaagtacccaaggtcagcgccgctcctaccaaacaccattcctttctctacaccgcgcgctcgatcgcgggcacgttgaccggtttctaaaccaacgaact
>NC_029256.1|+|26746141-26746305|41-61
acttgaaccaagtgactcatcgtcgtcgtcatcatcctcaTCATCCTCATCATCAGATAGAcatccacgaaggacatacgatcgccgacaacccaccgcccccgatggcgggtgtagagctttcagccgtgctctacatgatgtccgatggcctaagagattccg
>NC_029256.1|-|26763907-26764195|30-50
ggctgctaaccttaaaacgtcatgttttgTGGGACGGAGGGAGTATCATCcatatgaaaaataacgggaaaaatacatgcaaggtccctcaacttgttagctagatacaaaatcattcctcaaccacaaaaccggacatccggcgtcccccaacttacaaaaccggtcacaatagatccttcggcggttttgaccccggttttatcccacgtgacggctgactcagcgtgggacccacatgggcccaacatgtcagtaagccatgtcatcacctctctcaatctttcct
>NC_029256.1|-|26780363-26780590|64-88
tcttatattcatattgatgttaatgaatctagatagatatatatgtttagattcattaatatcAATATGAATATGAGAAATGCTAGAAtgacttacattgtgaaacagagggagtagttaattctcaagcatatctgaagagaggctgaaactgtaggatcgaacagcaagaactaagccaacccgggagggggggtgaatagttgtagtacctaaaaatcaaaactt
>NC_029256.1|+|26862196-26862316|32-51
ccgcttgggcggcgatgatggaggcggcgccGGACGAGGAGGCCGGGCTGGcgctccccgagggcgagcggattctggaggtcaccctcatctccgcgcaggggctgaagcctccctccgg
>NC_029256.1|+|2697917-2698081|111-135
tcctccgtttcacaatgtaagactttctagcattgctcatattcatttagatgttaatgaatctaagcacagatgttaatgaatctaaacacatgtactagcatttatatGTACGTGGGTAATGCTAGAAAGTCTtacattgtaaaacggagggagtacataaga
>NC_029256.1|-|27037226-27037465|30-49
ttgacggaggaggaaacgagctcaattgaGCTCGCCGGCGACCACATGGacatggaggagctcgatggtggaggggatgaactcgacgcagctccgccgacacttggaggagacgagctcgagcccgccggtagcgtcgggcgctgggggcggacgccggcggcagcggcgctggatcgctgggggagaggcggagatcagcggtgatgggcgctcgatctcccggcggcggcgggcata
>NC_029256.1|-|27094213-27094416|128-148
gttgatatgataatattttagaactatttacttcctccgtttcatattataagactttctagcattgcccatattcatatatatgctaataaatctagacatatatgtgtgcctagaatcattaacaTCTATATGAATGTGGGCAATGctagaaagtcttataacctgaagtggaggtagtatttatttattcaatcaggttgg
>NC_029256.1|-|27110155-27110366|36-59
tgggggagacggggaacctaactctaactcctgtgCACGGAAAACGGAGTGGTCCATTAacacgtgattaattaagtattagctaatttttttttcaaaaatggattaatttgattttttaagcaactttcatatagaaactttttgtaaaaaacacaccgtttaatagtttgaaaagcgtgcgcgcggaaaacgaaggagaggggatggga
>NC_029256.1|-|27208634-27208830|31-50
gccgccggcttcctcctccccgtctcgcctCCCTCGCCGGCGACCACTCCctccgccttgtctcgcctccctcgccccctcctcctctccctctcgcctctctcccgcagtggatatagcagtggtggtggtggcggtaggggcggctccatctttccctctagcctccctttcaaggcagattcgccagcggtggt
>NC_029256.1|+|27236585-27236737|104-123
gtactaaaaaccccggcggcccaggcggcggagggatgaagacgaggtcgcagacggcgccgaagccgctgaaaacggtgcggctgcctcctgtcaagccgcgGCCCAAGCCGCCGCCGCCGCagccgcagccgccgccgtcccggaagaagg
>NC_029256.1|+|27260199-27260357|105-129
cgtgcagtgctaaaaagaatcagtctagttgggaacttgggataagctattgctgtgtttactacttcctccgtttatatgtctagattcattaacatcaatatGAATGTGGGAAATGCTAGAATGACTtacattgtgaaacggaggaagtacaataaa
>NC_029256.1|-|27271301-27271465|33-53
tttaggcacatatatgtctagattcattaacaTATATATGAATGTGGGCAATGctagaaagtcttataatacaaagcggaggaagtatttatttaaaaaatcattctgatgatggtattcatgttcttactaatttttaaccttaaattctactccctctatcca
>NC_029256.1|-|27286725-27286885|31-54
ccggttggtataaacaaccgggactaaagaTATCTTTAGTCCCGGTTGTTTATAccaaccgggagtaaaaataattggtataaacaattatttttgtggcgcgcggataatatctggcgcgcagttcagggtactctttactcccggttggtataaacaac
>NC_029256.1|+|27286824-27286986|28-51
ccggttggtataaacaaccgggactaaAGATATCTTTAGTCCCGGTTGTTTataccaaccgggagtaaagagtaccccgaaccgcgcgctactcagttattatccgcgcactcctctcgatctcctcccctctcattactccttctccatcccttcctctccc
>NC_029256.1|+|2729634-2729825|31-51
cccacatgtgtctagattcattaacatctaTATGAATGTGGGCAATATGTCtagattcattaacatctatatgaatgtgggcaatgctagaaagttttataatatgaaaagggggaagtagatgttaggtgatgttgcagctattagaaatatccatactttcatttatgatcataatcctctgagtaagca
>NC_029256.1|+|2729675-2729817|31-51
gcaatatgtctagattcattaacatctataTGAATGTGGGCAATGCTAGAAagttttataatatgaaaagggggaagtagatgttaggtgatgttgcagctattagaaatatccatactttcatttatgatcataatcctctg
>NC_029256.1|+|27351778-27351937|109-130
tttatatctttctcttgtaccgacacaaatataacgaggggccatgaccgttcaaaagccatttccacataccgtctccaagcatcagtgctgtccatcggcattagtTCCCAAAAATAACCTTCTGTTGcacgactcactacaactgacactgacattg
>NC_029256.1|-|2738687-2738891|120-139
ccctcctcctccctcttcccctctctctcgtttgcgccgcctctctccacgcgctcgccatcgccttcggtcgatgccgccgtcctgtaccccgtccgccgtcgcttcccgcgccgccgATTGCCGTCGCCGGCGACCGtgcgcgtcgccgccggttgccatggccggccggccggttttgaagccgagccgagccgtgcctagc
>NC_029256.1|-|27467154-27467279|28-52
atgtatctatctagattcattaacatcAATATGAATATGGGAAATGCTAGAAtggcttacattgtgaaacatatgaaatatctctttggctggattgtataaagagagagagagaggaaggcatct
>NC_029256.1|-|27483514-27483792|212-232
tctttaattatctttttccagttagttcccaagttctatataattcacagcctgatggttcctctttctgttaccacaccacttgttttcagaaaaaaaaaagattcatttactatctttgtttcatattataagactttttagcattaaccacattcatatatatatgttaatgaatctaaacatatatgtgtgcatagattcattaacaTCTACATGAATGTGGGCAATGctagaaagtcttataacctgaaacggaagtaagttatagcaaatcag
>NC_029256.1|-|27483746-27483951|67-87
gcattgcccacattcatatagatattaatgaatctaggcacacatatatatctagattcattaacaTATATATGAATGTGGGCAATGctagaaagtcttataatatgaaatggagaaagtagtatttacgaatgatgtatgtttgtagattaagaattctctttaattatctttttccagttagttcccaagttctatataattca
>NC_029256.1|-|2749997-2750094|58-77
cggcggtctgctcgccggtcgccgctgccgccgaccccgcacgcgtgccgaccgcgcGCCGCCGCCGCCACAGCACGcgcgccggccgcgcgccgccg
>NC_029256.1|-|2753822-2753967|96-116
agcggcatgcccctcccgatctggccgcgacagggccagatccacctccggcggagccggatccgccgcatttggcccagatggcgccggacactGTCGCCGCCGTCCGCTTCGCTcgggtcccgccggtgccccagccgcgcttc
>NC_029256.1|+|27624542-27624838|248-267
gggccagtgtgtgggcgagcgcgccttgcgggccacgaaaccgtgaacgacatgttccggcctgcccacgagtcccgcactaatcgatgtaccccttcgtctcggcccgccgccgcctcctccgctcgagccgcaccgcgcagccgccggcccaaaccctatggctcgcaaagcgcgacccgcggagcctcctacaccggggcggaagggcaggaaacctctcccctcccacgcgccgccgaccgaaGCCGCCGCCGCCGCCGCCACcgccgccgcctctccagccgcagccaccgc
>NC_029256.1|+|27624704-27624828|80-99
ggctcgcaaagcgcgacccgcggagcctcctacaccggggcggaagggcaggaaacctctcccctcccacgcgccgccgACCGAAGCCGCCGCCGCCGCcgccaccgccgccgcctctccagccg
>NC_029256.1|+|27649910-27650056|87-111
tcacaatgtaagtcattctagcatttcccacattatgttaatgaatctagacatatatatctatctggattcattaatatcaatatGAATGTGGGAAATGCTAGAATGATTtacattgtgaaacggagaaagtataatattcgaggg
>NC_029256.1|+|27658818-27658955|95-115
tcaagaatgagcgcgtatatatggtgagatatactacatctcagtgatgctgcgggtctggtcctccggggctgagcctctttgacccggagacGTCGACGTCGCCGCCGTCCGCcaccaccggtgccaccgtcgtct
>NC_029256.1|-|27691710-27691855|30-49
gaggagagatctggttggggagatggacgGGAAGCCGCCGCCGCCGAACccgaacctgccctaccgggaggactgctggagcgacggcgagacggcggcgctcgtcgacgcctgggggaggcgctacgtcgacctcaaccgcggga
>NC_029256.1|+|2772651-2772775|76-95
ggctggcaatttgatcctttttttctgcagactgatgatccatcgcagaagaacacactgcttgttttgaaatttCTTCCATTTATGATAGGGTGgttctctttgtcagtgccgtcagggttgtc
>NC_029256.1|+|27742619-27742761|100-120
tcgaatggtgcggcggcacctgctgcgcggacacagcctggacaggttcctgccgatcaggagcctcatcatgtcgtccagctcttccttctcgtcgtcGTCTCCGTCGCCGCCGCCGCCgtcgtcgtcgtcgtcacggggaa
>NC_029256.1|+|27801639-27801796|31-50
gaggccaacaacaaccaggagcaagaacccAACGCCGCCGCCGCCGCCACtccggacgaggccggcgccaacccgcaccgcatccccgacgacgagaccccgccgtctgcgacggcgaccacgtcgttcgccgtggcgcggcgcgtgccgtcggccat
>NC_029256.1|+|27843023-27843158|39-59
aatagttacttcctccgtttcatatataagactttctaGCACTGCCCACATTCATATATatgttaatgaatctagacatatatgtgtgcctaaattcattaacatctatatgaatgtgggcaatgctagaaagtct
>NC_029256.1|+|27843074-27843183|60-80
tcatatatatgttaatgaatctagacatatatgtgtgcctaaattcattaacatctataTGAATGTGGGCAATGCTAGAAagtcttataacatgaaataaaggtagtacc
>NC_029256.1|-|27944636-27944792|109-133
tagaatatacttcctctgtttcacaatgtaagtcattctagcatttcccacattcatattgatgttaatgaatgtagacatatatatctatctagattcattaacatcAATATGAATGTGGGAAATGCTAGAAtgacttacattgtgaaacggaggg
>NC_029256.1|+|27944638-27944790|101-125
ctccgtttcacaatgtaagtcattctagcatttcccacattcatattgatgttaatgaatctagatagatatatatgtctacattcattaacatcaatatGAATGTGGGAAATGCTAGAATGACTtacattgtgaaacagaggaagtatattc
>NC_029256.1|-|27950097-27950226|80-104
cttcctacgtttcatattataagattttctagtattgttcacattaatatgtatgttaataaatctatacatatatatgTGGGCAATGCTAGAAAGTCTTATAAtatgaaacggagggagtagcttttaa
>NC_029256.1|+|27974311-27974547|184-207
agtctagaagaggaacgtttcaattatgtttcatcgtacaaccgttgtaacaataatcgtacgtatacactggtggagaaaccatctttggtcggtcggcccaattccacaatagtcccggttccaataaaaaccgggactaaaaagcatctttagtcccggtttaaaaacttaggggtatttTTTGATCTTTAGTCCCGGTTGGTAacaccaaccgggactaaagatcatttttac
>NC_029256.1|-|27974354-27974572|31-54
gacctgacaacctcttcaaccgggagtaaaAATGATCTTTAGTCCCGGTTGGTGttaccaaccgggactaaagatcaaaaaatacccctaagtttttaaaccgggactaaagatgctttttagtcccggtttttattggaaccgggactattgtggaattgggccgaccgaccaaagatggtttctccaccagtgtatacgtacgattattgttacaac
>NC_029256.1|+|27974598-27974926|31-54
cccggttggtataaacaaccgggactaaagATCCATCTTTAGTCCCGGTTGTTTagaacaaccgggactaaaaatcaccccaagccgagcgcgatgtttatctcttcgcgtgtccattgtctgaccctgctcctcagtcttatccttagcttttcttcccctccactcgttctcctcctcactcctcctcttcctccttctcctcctcctcttcctctctcccctgtcttcctggcggcagcgggcggcggccggcgtggagggccggcggcggcaagcgccggccggcgcggaggcaggtggtggaggcgctggcggccggcagcggc
>NC_029256.1|-|28054984-28055286|91-109
gtcccagagggtgggcagcgcgctctcctcgccgtggtcgccgagggcggtgcacgcgcgctgtagcttgttgacgagcgagatgaggttCTCCATGGCGGCCGCGGGCgcgcgccggagaaaccctagccagccgccgcgctggccaggccaaactcccggctgacgcgggcggagagcggggcgagacgatcgagacgcggaaacggcgggggaaacgccagggccggatggatggggggagaaggggaggaggaacttgttcgatcgagcagacgagagccgaggtttttctggtgttcg
>NC_029256.1|-|28088731-28088854|31-50
cccgggcgtcgtggggcggagcactcggccGCCGCCGCCGCCACGGGAGTgacggtgaaggtggtgctgaggaggaaggacgcggagaggctgatcgcgaggctgaacgagcagagcgcgatgg
>NC_029256.1|-|28186813-28187100|31-55
tgaatatatatgtctagattcattaacatcAATATGAATATGAGAAATGCTAGAAtaacttacattgtgaaatggaggaagcagatctttacaacaagatatcgcatgattatattttgatgaaaaaaacatatgtttcaatccattaacactggttgtttcatatgtgacagcgatatgtttcaacgcgcatcttcataatgtttcagttaatgtttcagttactgatttttttttatttcagcctatataacttgatgtttcactcattagtcaactggaacattt
>NC_029256.1|+|28292768-28292998|24-48
tctagattcattaacatcaatatGAATGTGGGAAATGCTAGAATGACTtatattgtgaaacggatatagtagaatacttcctccgtttcacaatataagactttacaacattatccatattcatttagatgttaatgaatctagatatatgtatgtgtttagattcattaacatctatatgtacatgggcaatgatagaaagtcttacattgtgagacggagggagtacaa
>NC_029256.1|+|28332064-28332206|30-54
tatctatatagattcattaacatcaacatGAATGTGGGAAATGCTAGAATGACTtacattgtgaaacggagggagtagttcctatggtctcctttgttgaagttgataacttgtgctataaactatggttgtgaactcaattg
>NC_029256.1|-|28376812-28377143|197-216
ggcgaggttccgcgacttcgtcctcgacgtcaagcggctgcgcgacgtcgacccggacagcatgtgcggcgtcgacgcgtacaacggcctcctcgtcagattcgtgaaggcgtcggaggcatacctgggccagccggaggacaccgtggtggtggacttcaactactaccgcgcgtcggacgggtcgtcgccgcggCTGAGCCAGGACGTGTGGGAggaggtggagcagctggcgttcgtcaagcacggggcgcgcccgcactgggccaagaacaggctggcggcgttccggggcgtgcggggcaagtacccgagctgggacaagttcggcg
>NC_029256.1|-|28381892-28382026|31-52
tcgcctttagagagaaatccgtgtccgcccCAGCAAGAAAACGGCTGCGCGTtattgtactaacgcgcgacggagcaagaaaacgtatgcgcgtgtacggaagcgcaacggctttcacgctcatcccttgcttca
>NC_029256.1|+|2850023-2850277|204-225
tccgtcccataatataagggattttaagtttttgcttctagtgtttgaccactcatcttattcaaaaaatttatgcaaatataaaaaatgaaaagttgtgcttaaagtactttggataataaagtaagtcacaaaaaaataaataataattccaaaattttttgaataagacaagtggtcaaatagtggaagcaaatactcaaAATTCCTTACATTATGGGACGGagggagtatatggtatatattttttaagta
>NC_029256.1|+|28555094-28555307|31-52
accacattgtcaaatcatgtactaattaggCTTAAAAGATTCGTCTCGCAAAttagtcgcaatctgtgcacttaattattttttagcctatatttaatacttcatactccctccgtcccataatataagggattttgagtttttatttgtactgtttgaccgctagtcatattcaaaaaaatttgaaattattatttatattttttgtgactta
>NC_029256.1|+|28624522-28624649|78-98
aaaataaataatatttttttaaaaaaaataaataagacgagtggtcaaacgttgcaagcaaaaattcaaaatcccatATATTATGGGACGGAGGAGGTactaactacgataaaaacgtactctagatg
>NC_029256.1|-|28700033-28700164|36-57
ctccaagcatcagtgctgtccatcggcattagttcCCAAAAATAACCTTCTGTTGCAcgactcactacaactgacactgacattgtgtagacttcttggtctattctaaatcctctcaacaaccaactataa
>NC_029256.1|+|28709000-28709155|40-60
cggacggtcaaacgttgggcacgaaaaccagagtttgttTTTTTTTGGGACGGAGGGAGTagacgtgtatcatagcaaccctgacgaactgatactaacgttcagatcgatggttgattgcactgcactgcagatgaaagaaaaagattcttgccg
>NC_029256.1|+|28730523-28730668|32-56
tatatatgtctagattcattaacatcaatatGAATGTGGGAAATGCTAGAATGACTtacattgtgaaacggagggagtaaatcggcttggtcccaaacaagtttttctgatttatggttttcgtgccaccacttcaacagcagatc
>NC_029256.1|+|28861201-28861489|240-260
caacgggagagctcaacaccgggcgttgggctaatgccggcgaggtgacccgcgggggcggcgagtcaatctgcgggaatggctctcccacaggggggtcggtcgccgcagccgccagctcaatccgcaggagcgcctcctctacttgttggcaagtagtcgtcgaggtaggcggcggcagcgccgacttgatgcgcgcgaaggcgtgttcgaccgggatcggctcccaggccgcgttcTGGAACCAGGCTTCAATCCTCggtttggctgggcgacccgagagggctgg
>NC_029256.1|+|28884152-28884353|148-172
atcgatgctcgcatatgatcccatcgtttagcaaggaaaaatattggtaaaacttttgtatttactaacttctctctctgttttacgatgtaaatcattctatcattttccacatatatatctatctagattcattagcatcaatatGAATATGGGAAATGCTAGAATAACTtacattgtgaaatggaggaagtatgttcca
>NC_029256.1|+|29123510-29123676|44-65
acgagtccgcttccgcttcatcatcatccaatttcccatcagcTCGATCGCTCGTATCACTCATGgctcaaagagggtaaccgagttagaaactgaggaggaagcaactcgacgacaccaaccaatggcggagcacgccacgggagtgtacgggcacccgtacccgc
>NC_029256.1|+|29221960-29222263|254-274
tgaacgggacgaatgaggtcagaccccgtaaaataaggccggagaagaagcaactactgattgttactactactaattactacttcctccgttccatgatataaatcattctagcattttctacattcatatagatattaatgaatctaaataaatatatatgtctagatttattaatatcaatatgaatgtgagaaatattagaatgatttacattgtggaacggaagtgagaaatactagaatgatttacaTTGTGGAACGGAGTGAGTTCTccggtattactactactacagtacgcacga
>NC_029256.1|+|29230765-29230869|60-80
cgagctcggatgcgtcctccacaccgtcgagctactcctctatctccgccaccgcctgcCGAAGCGTCGCCGCCGTCCGAgaagggagaggggagaggcagcgca
>NC_029256.1|-|29242201-29242406|120-140
atcaatggtacatattttgtactccctctgtttcatattataagactttctagaattgcccacattcatatagatgttaatgaatctatacacacatatgtgtgtatagattcattaacATCTATATGAATGTGGGCAATtaagtcttataatatgaaacggaggaagtacaatataaaatgtttaatagttacagtactagcata
>NC_029256.1|-|29301685-29301831|99-118
tagatattgttatcggatgaagggatagtaacattgttatatatattgttatcggatgaagaaatgaccaaaataaaatttatagatattgatgagttATACAACTTTATTGTTGATGactttttcagttgaaatcatttagtactt
>NC_029256.1|-|29416418-29416549|39-60
cgtctccaagcatcagtgctgtccatcggcattagttcCCAAAAATAACCTTCTGTTGCAcgactcactacaactgacactgacattgtgtagacttcttggtctattctaaatcctctcaacaaccaacta
>NC_029256.1|-|29441867-29442051|135-155
tttattttatttgtgacttactttattatctacagtactttaagcacaactttttattttttatatttgtaaaaaaatttaaataagacgagtggtcaaaaattataagaaaaaacttaaaatctcttatattgTGGGACGGAGGGAGTAGCATCttccatctggtctcagatcctaccagcatt
>NC_029256.1|+|29464951-29465055|60-80
ctaaagaggtagagctgggtttggggcatgtttgatagagtttcaactcctaaatttagCTCCAGAAGTTGAGTTTGGAGtggagctgtggagctgcttaaaccc
>NC_029256.1|+|29549308-29549522|31-50
ccatacttataaaggaagttgtttaggacaATGTTTAAGTCAAACTTTGGgaatataaatcatgaataactcttaaattgttgagtttgaatatgtaaaaattatatgaatagatttgtcttgaaaaatactttcataaaagtacacatatatcacttctcaataaataattttatagaaacaagaagtcaaagttgtgttttggagaccgtgtc
>NC_029256.1|+|29578475-29578650|50-73
tactcgtgacttatgtaaattaaaataagacgaatgatcaaagttggacGCGAAAAATCATGGCTGCACTTATtttgagacgaagggagtatcacgtattctacgacttcccatccgagttttccgtccagatcacggccacccgcggcctcgacgacgcggcgccggcggctccg
>NC_029256.1|+|29586387-29586800|363-382
agggaagcagaagcgccatggctagcttgtagcctagagtcggtttacatacgtcgacgacaccgtaagaatcatcagtttcttcgtgatccttagccggcgccatggcggataggtcggaggtcaaacggtgaaacttgctttagagcctaacgaaaaagttaggcaaattttgctacaggacatcatgactttgcggttttagctataggacaccgcgcgaagtgacttttggaggaagacactcccaaaagttggatatttgctggtggacaccgcagccattaaaataataattttcggttagagaggagagagaaatcgcatgaaatgtcacaaatgcccatggacccacatgtcagCTCTCTCCTCTCTCTTCTTCctctatcccctcggtgtggcagcacagcgctg
>NC_029256.1|+|29593886-29594101|31-50
accttggatctcgccgccgtcgaggggatgGACGTCGCCGCCGCCGCCACggccggcgccggcggcagtacggtcatctcgcccgcgttcaacctcacgctgcgtgtagagaacccgcgcaccttccggccatggtgtctcgaccgcggggacgtggtggtgtcctactccggcgtagcgctcgcgtgggggcgcgtcccgggattctgcgtgcag
>NC_029256.1|+|29664530-29664661|78-102
tctagcattttccacattcatattaatgctaatgaatctagacatatatacctatctagatttattaacatcaatatGAATGTGGGAAATGCTAGAATGACTtacattgtgaaacggaggaagtagaaaaat
>NC_029256.1|+|29722933-29723055|74-93
ccagctgccgctgaagacggcgtcgtactcggcgtgcgagccgtggcggcaaaaattgaagggtgtgcttgctCCCGCAGCCGCCGCCGCCATgtacatcggtacacgtgcatgtgggttggc
>NC_029256.1|-|298119-298386|160-180
ggaaaatacaggaaaaacacaggaatgaccgtttgattggaccacaggaaaaacgcaggaatcggatgagagagatagactcaaaggaatttttccacctcttgctaactttcctccaaaatctctacaggattagccattccataggaattttaaaggATAGTATAGGATTCAATCCTTtattttaaaggcttccatagaaattttttccataggattgaaatccttcaaatttcctacacttttcctacaaatcaaaggagcccaa
>NC_029256.1|+|2981393-2981554|108-132
acaatgtaagtcattataacatttcccacattcatattgatgctaatgaatctagacatatatatatatatatatatatatatatctaaattcattaacatcagtatGAATGTGGGAAATGCTAGAATGACTtatattgtgaaacggatggagtattttttt
>NC_029256.1|-|29821531-29821975|31-52
cataggctaatcatggattaattaggctcaTTAGATTTGTCTCGCAAATTAGtccaagattatggatgagttttattaatagtctacgtttaatatttataattaattttcaaacatccgatatgatagggacttaaaaatagtttcatctaaacagggcctcagtcgtctctccggaatttattctggtgaagtcaccaatctatcgcaacgaaacaagacgcggttgaccaatgatcagcaatcagcggttcagcgtacgtttcagttcagcactttgggcttcccggcgagcatgaaggccttgaacacgagcttcctcgccaccgccgggtctccccactccgcctccacccccttcatcacgtccttggtcaccgcctccaggtctactcccttctccctcgccgtcgtcacgacggagccggtcttcaggaacccgacg
>NC_029256.1|-|29859038-29859172|82-101
ccctccctcctctctctctctcggtgccgctgacaggtgggacccacatgtcagtcgtcttcttcctccagccgctcctagCCGCGCAAGCCGCCGCCGATctccttccaaattcgcccgcccctttcctcctcc
>NC_029256.1|+|30023556-30023670|67-86
tccaccttggagatcacgaactcggccgccttcgactggggcgccggcggcggcgcccccgcgtacCTCGCCGGGGCTGCGCCCGCccccgtagcggccgccgagtacgcccgcg
>NC_029256.1|-|3005143-3005307|33-53
ggcggaggctcgtcatgcagcagcagcagcagCAGAGCTCGCCGGCGGTGAGCagctcggtggcggcgacggcgatcctccacgggcagccgcagtgcttgccgccgcatcacaacgtcgctgttcagagctccatcggttgggagtgtcccggagttcttcctc
>NC_029256.1|-|3010008-3010259|183-202
tgaatcaaaccctcgtcgtctcatcgtgttgtccccttttgctcgccgccgatggccaccgtcaaaatccgccgccgacgggctcctcccggtgaatccaagccgacgaatcgctccctcttgtccctaccatcgatctggtgtgctccccttgagctgtagtcgccgcaccatgtcccggtGAAGCCGCCGCCGCCAGCCGttcgtccttcggctggccttcttcctcctctcgccgcccacgtggccgcc
>NC_029256.1|+|30130351-30130760|31-50
caccgtaccatccatgttgtggctgccgtcCTCGCCGCCGCCGCCGCCACcactgacaatcggggaagcgttcccggacgcacggcacctggagacgccgaagtggatagcggcgctgctcctcgtgtcgtgcatgttcgccggtggcctctacaccctgacgcccctcatagccaaggaccctctctacctcgcccgcgtcccgtggcggctgccggtgcgcgtcctgtgcgacacctacctgtcgctgaccatggtgatccgcttctacacgctcatgtacctgccccgcgcgccgctggtcgccgacgagtacctcttcatgttcggtctctgcgctgtcggtggcgctgctatcgtgacgacgtctttcgtcctggggattcccgtcgaagacgagcgtgtggtga
>NC_029256.1|-|30185759-30186034|59-82
caattataaatttaatgaaactatgttggtgttgtaaatattactatttttttctacaGAGTTAGTCAAACTTAGAGTAGTTtgactttgatcaaaatcaaaacgtcttataacctgaaacggaacggagggagtacaacagttagtatacaaatataatcatgttatcagacactacaaaactatttccccctttatatatttaccaatatccatctcgtctattagaacaaagaccacaaatatatgacaccaaatgcatcatccattatcaat
>NC_029256.1|+|30194939-30195054|75-95
tgtgactgtgtgacaacgaaccttctcgacctcgcgcatgaagtccacgccggtggcggcggcggcgccgccgtGGGCGCCGGCGCGCGCGTACCcgagcgagttcatcacgtcgc
>NC_029256.1|-|30194955-30195181|178-197
ggcgagcggcggagcctccgtggcatgttcaagttcgcggaccgggtggacgtgctgctcatggcgctgggcacgctgggtgccatcggcgacgggtgctcgaccaacctgctcctcatcttcgccagcgacgtgatgaactcgctcgggtacgcgcgcgccggcgcccacggcggcGCCGCCGCCGCCACCGGCGTggacttcatgcgcgaggtcgagaaggttcg
>NC_029256.1|+|30346127-30346272|96-116
gcagcggcttccccgtggacccgatggagacgctcatcacgtcgacgccgtcgccgaccgcgtcgtcgatggcggcgagcatgtcggcctcaaagCAGGTGTTCTCGATGTTGGGGttgggccccgggatgggccagcacaccttg
>NC_029256.1|-|30405939-30406316|31-51
ggcacggaaacccaaggtttacctttttttTGGGACGGAGGGAGTACTAGGattactactatgatccaaaacaattcctggagaagagtagaaagttacagaaaaaaagaaacacaaaaggccacgcggagaaaaaatctcaaaatacattgtcgactgaccaaggaggccacaaaaagtgagttcgcctgaccagaataggtactccctccgtcccacgatataagggattttgagtttttgtttgcaacgtttgactactcgtcttattcaaattttttttttcaaatataaaaaacgaaaagttatgcttaaagtactgtagataataaagtaagtcacaaataaaataaataataatttcaaaaatttttgaat
>NC_029256.1|+|304067-304247|131-151
cattaagcccccatctgcaggctcatcaactcagcacggtgctaatgatgcaggagctagggttccaatggagcagctgcgctgcgccagcagatcaacatagtattgcaagctccacgaataataatagTAATGTGATGATGAACGAGGAggagctacggccacgtcctgatcaatccct
>NC_029256.1|+|30413118-30413477|225-244
gggcgtgggcgacgccgccggcgggcgggtcgcaagagaacacctggttgggcagcctccacgcctcggcggccccaaagcacatgtcatcgagcgcctcgctgcggcaccaccggcacctgctcccgccgccgctcgccacgcactccccccgcgtcgccagatccgagcacgccacctccgcccgacccgccccgcccttccccttgctgcccggtacggcaGCAGCCGCCGCCGCCGCCACcgcggcgcagaccaggagcagcgccagcagcaccccggatctggacttgcccatggcgagcgacgcgaggcggagccgcggaggcgagatggagtagaaaaaccgcgagcgagaca
>NC_029256.1|+|30424378-30424760|31-51
agtaacttaaaacaaaagtaaagtaacttgTTACGGCATTAAAAGAAATCTatacattcataatgttattcataatatttgtcgacgtttgatgtcgcggtttcggtatttacatgatatggggatcgttggtactagggtatacgcgagactgaggtaaaagagacggagacgaggatttttatacaggttcaggcccctgagttgttaggtaataaccctacatcctattggccgaagccggtattgctcttattcatcataatcacaccagtacaatatttggggtagcctatctaactgttgtcgacatggcggtctgaagatctgactcgtagtcaataacagggtagtcttcctcctcgagttcgtgcccggcgaga
>NC_029256.1|+|30448990-30449170|131-151
tgtaggggaagaggtggcgccagcgggtggagaggacggtggaccgcgccgcttcgtcgagcctgaggagggacaggatggtgaccaggacgttttccgggaggttgctgatgtagtcggagtcgcacggCGGTCCGTCGCCGCCGTCGTCcgccatctccggtgcaggggcgtgatcgcc
>NC_029256.1|-|3045298-3045448|30-54
attaatgaatctagatatccattgacatcAATATGAATATGGGAAATGCTAGAAtgacttacattgtgaaacggaggaagtatgttgtaagtttcttacgagttgaaaatgtgtatcatagtcaggagaaatcagcttaatcttgaagtgg
>NC_029256.1|+|30455060-30455456|67-86
cagaaggacggcgtcgggaaggtcgctgatgcggtccctgccgtctccggccgccgcatcggcgccGCCACCGCCGCCGCCGCCACcgggaaccacgcgagcgcgtttggccggcttggcttcgaattccacctcagggtggacggccggggcccgcgtcgacggcggcgagtcgtcggagtacgatcgcagggagggcggcgagtccggggcgatgatctgaccccgccgcgacgaggtcgcggaggcggaaggggaagggctcacgcaacacatgcctgcgcgggtctcgcatgtggcgtcatcaattctctcatgtgaagggaaacccttcggcttattataccacgtctactccctccgtccaaaaaaaaaaaaaaagacaaatcctgatttt
>NC_029256.1|+|30480861-30481051|142-161
gacgacggcgccgccaaagaacatcggctgatcgtacagctgcatctcgtcggccgcgtcgatgtcggagggcgaggtcgacgtggctgggacggacacgacgtcgtagagccaccggaactcgtcgcgcacctcgatggcCGCCGCGCCGCCGCCGCCACcggtggcaggcccggcggtgacgccgtact
>NC_029256.1|+|30549438-30549647|68-92
cccacattcatatatatgttaatgaatttagacatatatgtgtgcctagattcattaacatctatatAAATGTGGGCAATGCTAGAAAGTCTtataacctaaaacagaggtagtattatacatttgtcttcgtgcgatgtagcattccttcttctagtaatcaatggggagtctgcctacagcaagcttgaacccaagtctgaaatgtta
>NC_029256.1|+|30549604-30549767|113-137
gggagtctgcctacagcaagcttgaacccaagtctgaaatgttacataatacttcatccgtttcacaatgtaagtcattctagcatttcccacattcatattgatgtaatatGAATGTGGGAAATGCTAGAATGACTtacattgtgaaacggaggtagtagata
>NC_029256.1|+|30573290-30573528|167-186
aattggctatgcctgatacgacatactgtaagggcatttacaatgcgtcaccacattttgccgttcttcccgtgccacatagactaggaatattataagccacatgctccacaatgcaagttacacctccacaatacaagctacacgtagtggtgggtcccagcacTCTCTCTCTCCCTTTTACTTtgtgctactgccttttaacttttccatcggaggaagcgaggagggcggtgtcg
>NC_029256.1|-|30600980-30601255|227-246
ttcttcagtggttttagggatccggatttgggctccttcttcctatgtctttcctctagcttgttccatgcaaggtttgttgttcgagttgagctcacgctcctcagatttaatgatgaactccgtggacatcttaagcttgctgagtccggggatgctcactccaaaatctacggctcagcagcagacctccatttgtgccgtcatcgtggaggcaaccggatggGGATTCCGGTTTGTCAAGCGttgtgcacgccgaaggaggcccaaggttgc
>NC_029256.1|-|30609664-30609787|29-49
catgcaatcgtgtaccagcattgatacgCTCTATCCAAAGGGATCGCATatccctcttcttgttatgtctatccctgtaggaatattgcaaggctttctcaaccctctcccttgctatccttat
>NC_029256.1|-|30609709-30609854|95-116
agatctttcctagcaactaccaatgatatttcctttttgacagcttgagtgcaatggatacataccccatgcaatcgtgtaccagcattgatacGCTCTATCCAAAGGGATCGCATatccctcttcttgttatgtctatccctgta
>NC_029256.1|+|30647728-30647872|96-115
accgtggcagccgtcaagccgccactcgactctcccgatttctccgccgctgtcgcgcgcttcgcggagtgcaaccccgccatcaacttccacgtGCTGCCGCCGCCGCCGCCACcgcccgcgcccgtgggctccggctccgacg
>NC_029256.1|-|30678139-30678357|31-54
ttggttcaatgtcagaccgtgtcaggcgccTAGGATCTTTAGTCCCGGTTGGTGttccgggactaaagatctaactttagtcccggttggtgttactaaccgggaataaaaatcaacacatactatataatccctattacttatcctcttctctcatccacgcaacaaactctacctctttctttctttcttcctctctaactcctgccttatctcttt
>NC_029256.1|+|30762852-30763074|33-52
cgggctgctcctccgcgccgcgctgccgcgctGTCGCGGCCGCCGCCGCCACaagctgttccgccgagtcgcgcccccactgccgtgagctcgaggtcgcgccgccatcaccgcaagcacgaggtcgcccgccgtcttgccgcgccgccgttgtcgggagctcgaggccgcccgccgtcttgccgcgccgccgtcgccacgagctcgggccgcccaccgactt
>NC_029256.1|+|30849621-30849787|118-137
cccgacgagggggaagaagaccgcgacggcgtcagcgaccgccgccgttgcccctgccgctttgcccacctgtcctagagggctccgtcgccgctgccgcttcccccgcccgccctgCAGGGCGCCGCCGCCGCCACcgccgctgcccccgcccgacctggagggcg
>NC_029256.1|-|30856646-30856838|49-68
tcctcctctgggcaccgccgccgccgccgcccgcgccctgccgccgccGCCGCCGCCGCCACTCCGCCcgcccctccgctcctcgtgggctccttcgcccgcggcctgccgcagccgccgctccgtcggtatgcttcggccgctgtcgtcgtcgtcggcatgctgcggcgtgatgagcaagaagagggagagc
>NC_029256.1|-|30865832-30866112|31-54
ccggttagtattatcaaccgggactataaaGATGATCTTTAGTCCCGGTTGGTGtcaccaactgacacgtgatgaaccgggagtaaagatgatttttagtcccggttgttgtgtttttagtcccggttgatttttagtccctgtttttattgcaaccgggactattgtggattttggtcaaccgaccaaagatggtttctccaccaatgaacgcttcatttattttccaatcctaatcctacctctcatttttcattatccaaacatacccttaaaatgag
>NC_029256.1|+|3097714-3097896|41-60
gcgtcggcgaccgacgtggccggcgtcttccccttcttctTCGTCGCCGGCGACAGCGGCgcgggcgcgggcgccggcgtgctgtagatggccatcgggagcagcaccttgtccacctggtacacgacgaggttgtcgccggtgtagagcgcgttgccgacggtggcgttgacgacgccggtg
>NC_029256.1|-|30983031-30983347|263-284
acacagacagatagttttctcaaagttcttcaacatataaagcatgcataggaatttattgatgttctgccttctctgcttgtgtttagtacatctttgctcacatatatataactaatgatcttaataactaactaactattctctttggatttcctttttgatcaatgataacgactgcattgttgttatagagtattattataccgtttttgcatttgaaatccatacatgtatgcacaattacagatcgtattactttTGATCTTTCTAGAGGCATCTTGgacactgcatcttttattacagcaacaataaca
>NC_029256.1|+|31044015-31044420|356-376
tctgttttacacttacatttctgtcagaatcctatgtttttcctattcttctgttttttcattcctgtgattcaaaggggcccttagttctttcacccctttgattggcaggattgagaaaacgtaggaataggaaaaacgtaggattttgatagaaatgtaagtgtaaaatagaggattgcaaaacgcagaaaaaacacaggaatggccgtttgattgaaccgcaagaaaaacacaggaattggatgagagagatagactcaaaggaaatttaccaagaggttgaagctcttgctaaatttcctccaaaatctctataggattgtccattccataggaattttaaaggatttgaTAGGATTCAATCCTTTATTTCaaagggcttcataggaaattttcctatagg
>NC_029256.1|+|3111352-3111554|31-51
aatatatgcctagattcattaacatctataTGAATGTGGGCAATGCTAGAAagtcttacattgtaaaacggaggaagtagaaaataagagcaacctgatcaaccttcaagttcaaagaaacactttgatttgagatttatctagatgacaaaaacaatggctttaagcttatagggtttgatccacaaatactacctactcgg
>NC_029256.1|-|31139688-31139803|33-53
agtcttcagctcgaggggtcccaccgcagcttCGAATCATCCATTCAAAAAGCccaattcgaactaaagcattcggagtcaattgaggaaactcaagtttgaacaatttcaggacc
>NC_029256.1|-|31187456-31187617|111-132
tttatatctttctcttgtaccgacacaaatataacgaggggccatgaccgttcaaaagccatttccacataccgtctccaagcagcagtgctgtccatcggcattagttcCCAAAAATAACCTTCTGTTGCAcgactcactacaactgatactgacattgtg
>NC_029256.1|+|31248098-31248350|31-50
cgcgtgccgtcgccactagggccgccgccgCGCCAAGCCGCCGCCGCCGCtagctccgccgccgtgtgggccatctcggccacctcctcgtgtcgccggaaccccaccggaaccccatctccctcgcgagccggtgagctatccattcccctccgtctccggccagccactttagttgtcgcggtcgccttctccatccctaactcctctcctcccctcctctaggtgtcgccgccgctcgtccgcccctcct
>NC_029256.1|-|31395358-31395522|116-135
gcgtgtaccaactcgcaattagcgcaataaccttcgcgatcaaccacggcgaaatcgggaggtcatcagatctcgccgctgcccccgcctcaatatccatcggcaagtggctgccGCCGCCGCCGCCACTATCGGagggcagaagcggaagctcgaactcctcgg
>NC_029256.1|-|31501863-31502039|113-137
tggttaattcctacttcctccgtttcacaatgtaagtcattctaacattttccacattcatattgatgttaatgaatctagataaatatatatgtctagatttattagcatcAATATGAATGTGGGAAATGCTAGAAtgacttaaattgtaaaacagagggagtatttatcttgcag
>NC_029256.1|-|31634955-31635212|31-50
ccttctctctcctccctcctctctctccctTCCTCATCTCTCTCTCCCTTctctaactcagccagcgggaggaggagggcggcggcagctgacgatgggcgacgtgggggaaggagcggcgcgcggactcctccgccgaccgccgcccacgaggcccacgaggcagaggaacagcggcgggcgatggcaccgcatcggcctcgtcggaggtgagcgcggcggccccaccctcctcgaccgcgcggcgcgcgaagaggg
>NC_029256.1|+|31674389-31674513|80-99
agctctatctgctacccaagcttgtgatgccattcttccaagaaccctgctagtagaggaacaatcatgctttcctgcaTTTATTTGCACCTGCACATCgatacaaagcaagttagcagcaagtt
>NC_029256.1|-|31717801-31717956|85-105
ttgggcaaagaattgctgagtaagacaaaagatgcagagcgggaaggtgaaggggatcattgcagtagcgctgtagtggtgagtTTAGGTCTTGTGCTGCTGAATtttaaagtacattgaacgattgctgtttgagcaatttgtttagccaacgca
>NC_029256.1|-|31742524-31742709|110-129
tcggctcccctgatctccctcccctgcgccgctgcgcggtatggacctccaggatccagccgcggacgccgtcgcggccgagccactcaccgtcgccgagaccgacgacCAGCCGCCGCCGCCAGCGCCgcctctggaggcggagggtgttgtcgtcgcggaggaagacccgctgccgcatccgcc
>NC_029256.1|+|31814109-31814237|80-99
ctttatcttctcagcatcctgatcccagctgaacgaccccaacgtcacgtagctcaccccagcagcagcagcaggtgccGGTGCCGCCGCCGCCGCCACtacaggtggcgatcccgccgcgacggcctg
>NC_029256.1|+|31834820-31834958|93-113
tcataatataagagtttctagcattgctcatattcatataaatgttaatgaatctagagacacatatatgtctagattcattaacatctataTGAATGTGGGCAATGCTAGAAagacttacattatgaaacggaggaag
>NC_029256.1|+|31905447-31905592|43-63
gtttccagcatcctagctaggatgttcagatgctcaaccaaaGAAGATGTGCATGTAGTGTTGgcatggatgctaaaactgaaggttttatttcaatcagccatgttcagttgttcaatcaagaacgataataccctttcttgctt
>NC_029256.1|+|31939724-31939915|31-51
ctccgggaaccgcgggctccgggagaggcgGGTGAAGAGCTCGCCGCCGCTcgcgtactccatgacgaagtagatcctggaccgcgtagccatcacctcgtggaggcggatgacgtggcggtggtgcacacgccgcatgacgtccacctcgcgcttcacctgctccaccgtgccggaccgctgcaccgcctc
>NC_029256.1|-|3197144-3197273|76-95
gcctatatataaactgcgtcggcttcttaccggccgcacgaagaatcgatggcgatggagattatgcaacagctcGCCGCCGCCGCCACGGCAACggccctgtgccctgaaccatctctgatggcgatga
>NC_029256.1|-|31987463-31987609|30-49
agctgcacacctgtgacttgtgtgagctgTGATCTATCCTGAGCTACAAgcggctgccgctgctgcatggctgacctccatctcaacgccgttgtccaagacttgtttcttcgcgacgaactcgacgatgtgatcggcgacggatag
>NC_029256.1|+|32006616-32006799|135-154
tgaatccgcacggcaggaggtgcacgccgctcgagtcgtgcccggcgatgaccggctgcagcgcggcggcgtcgatcgccgcgtacgcgatcgtcgactcgcaggggttggtgcagacgtcctggaggacccacTTGCCGCCTCTCTCTTCTTCttcttccggtcgagcggcctgcagttcatc
>NC_029256.1|-|32008686-32008962|228-247
tcttaactataccagtgtgctcgtcccaccgatcaacagcaaacagcaaatgaatcatgaatgcatggggattttgatctgtgcaggcggttcaggagcgacacgagaactcgctgctcaagtccgagctggagaagctccaggacgagcaccgcgcgatgagagagctcgccaagaagccatctcgctgcctaaactgcggcgtcgtggcaacctccagcgacgccGCCGCCGCCGCCACGGCGGCggacacccgtgaacagcggctgcgactcga
>NC_029256.1|+|32039363-32039501|30-50
cgctcctgtcggcctccgccttgaggtagAAGGGCGAGCCGAGGAGGAGCagcgtgagcgcggtgagcatgagcacgacgggcacggcgaagccgatgacccaccccttggcctgctggatgtacacgatgacggtgga
>NC_029256.1|-|32074927-32075073|100-124
taaccaagaagactatcttttagggatgtaggtagtataatctacttcctccgtttcacaatgtaagtcattctagcatttcctacattcatattgatgTTAATGAATGTGGGAAATGCTAGAAtgacttacattgtgaaacggagg
>NC_029256.1|-|32099137-32099275|25-45
tagaggctataagttattatatttTGGGACGGAGGGAGTACCTGAcggaggattaattggaccttgttcctttgcagctgacgcatgtgtgtacaatcaacctgtcgccggcccttaagaggctggtacatctgtgttt
>NC_029256.1|+|32119428-32119983|477-497
aagcacacctacccatgcgtcttcttagagcatggcatacatatacatatatacatatcagcctaacgcctttcttccccctttaactacgtactctctccgttccgaaaaaacgaatctaggactagatgtgacacattatagtacaacaaatctagacagaggtatgtccagatttatagtattaggatatgtcacatccagtactagattggttttttatgggacggagggagtacaatcagatcgaccgtgaaccctctagctactctatctgtcccaaaatataataacttttagccctcaagatttatcccaaaatataacaacttctccaccaacattctcttcccaaccaatcacaaatcttcaccattcacttttcccacctaccaccactatttaaccaatcacaaccctccaccattcacttctacatactttcttaataattgtgtccaactctaaaaatgtttATTTTCTGGGACGGAGGGAGTagtctctaacccaaagtactaacatagcagcaaaaggagcagctcgatcctcgatctga
>NC_029256.1|+|32133595-32134000|356-376
gctacaactgacgttgccagccgcaaggagttttccaatagaagaagaacctacgaggtggaatggttcaacgctactggctggtttgtaggtttgcacattacaaccaaacctaattccatccctcgttcttgtaaatgtttgcagcatcaaaagtcagaaataggaactaattgtgcatgccatttgattatttcttgagaccttagcttgaacttattacagttgaaagtagtgcatgcaagattttcttaaaatcattacctgtagtgttatgcctgcattagcaactggtattgtgccattttcagataatgccataaactatctggtgtttgctactccctccattttaAAATTACTTGTCGTTTTAGGCttttagctttgtcctaagtcaaacatttgt
>NC_029256.1|+|32138586-32139142|472-493
cgtgtgtgtttcaggtggtggtcgtctgcgcggctcggcggaggagggcggacatccagtcggagacgtacgtgctgatggagccaggggaggaggaggagttcgtgagcaaggaggagctggagggcaggctgagggggtggctggagcggtggcccggcggcgagctgccgccggacctcgcgaggttcgacaccgtcgacgacgccgtgtcgtacctcgtccggtccgtctgcgagctggagatcgacggcgaggtcggctccgtgcagtggtaccaggttcagctggagtagagtggttcttgtgtggaatggaatgaacgcgcgatcgacgtggagtgatagtttatacacgtacgtagtaatcttcaacgcgacaccatttatctttttcagatttagaattctacggaaccgatactctactctgaaaagtaagaattttacagagactaaaattcaacccgtgCGAAATTCCTGTAGAATTCATTcgtccagaaaaaaaaaggggcacattgtgtcattgtccctcgtagcgtaaatgatgtccctcgt
>NC_029256.1|-|32165576-32165705|36-55
ggcatcggcacccgccgccgcttgccgacgccgacGCCGCCGCCGCCACCGCCGTggcgccgcctcgcgtgcagctgctggcaccacgggagccgccgccgcgtggccccctgctgctggtcgcagagac
>NC_029256.1|-|32319341-32319468|78-98
agcaaccatgtccttgctgaatattctcccagcacccaaatccttcccatttattgttccctaccttctgtttgagaATACCATGTCAGTGACAAAATtcaatgccatgatttctggcttgttccagc
>NC_029256.1|-|3237309-3237543|187-211
gaaatttgttcagaagtgcgaaaatagacaccatcaatttactgtagatggaaggtgtgatatcagcattggagcgataattttgtactccctccgtttcataatgtaagtcgttctagcatttcccatatttatattgatgtaaatgaatctagatagatatatatgtctaaattcattcacatcAATATGAATGTGGGAAATGCTAGAAtgacttatattgtgaaacagagga
>NC_029256.1|+|3237366-3237569|46-70
tgaatttagacatatatatctatctagattcatttacatcaatatAAATATGGGAAATGCTAGAACGACTtacattatgaaacggagggagtacaaaattatcgctccaatgctgatatcacaccttccatctacagtaaattgatggtgtctattttcgcacttctgaacaaatttcaatctatcatgtgcgtgctgacttat
>NC_029256.1|-|32542583-32542802|166-190
gtgacattgactagttcgtaccgtctaaataaaatcggcgaacattttatattgtattccctccgttttatattgtaagactttctagcattactcatattcatatatacgttaataaacctagaaacgtatatatgtttagattcagtaacatctatataaatgTGGGGAATGCTAGAAAGTCTTACATtgtgaaacggaggaagtatttgttaactct
>NC_029256.1|+|32597784-32598221|82-105
acacctcagcaccaaatagcgtggcgctgaatgtgcgttagcacgctgacttagcctcccatccgcgatagtacggcattcAGCGCCAGTTGACGTGGCGCTGAGgtgtctaaattcagcgccgggtgatttgacgctgaaaaaaagtatcatttttgaaataagttttggcaacggtttatttgtaaaattaaaattagttttttaaaagggtcaaaaatttgtgtggtactattgcagtactgcaagggatctcagttggtttcgtcccagcctgacatccatggaaaagagggatatgcagggaagagtaggtcaaggtgtttaatgatcatgaaaatcatcatgttagtttgcctagaagagctaaaatacattatacacacaaatttcaacatccttgtttctaaactctgatggacacgaatatatcgagtc
>NC_029256.1|-|32603397-32603583|110-130
gccactcgtctcgcctccgcgctcgctgcctccgccgtcacctcgcctcgcctccccgcgctcgctgcctccgccattgccgagaggagagagagagaaagtgtgtgagAGAGATAGAAGAGAGAGAGTAtgacatgtgggtcccacattttttaaaataaatagaatgatgactggactgccacgt
>NC_029256.1|+|32615778-32616159|31-50
ctctctcccatccttcccctcctcctcctcCGCCTCGCCGCCGCCGCCACacgccgcacggtctctctccccgaggtaactagccttgcacgcctggacttcttcccctctcctccttcccgtcgtcgtcctccctctatccggagggtctctcgggggacgccgcgttcgtgggctgggctgtctccatgtcggtggcggcggcggcgtggggggacgcgggcgatcgtcggcgcggggcccgatcttagagtccgtcgcgtccgatcgcgcggcgatcgttccggcgcgcgccgatctccccgtttcggcggcggaaattcggggttgctgctcgtgtttcatcggttggtgttggttcgggctacggttttcctgggac
>NC_029256.1|-|32615936-32616074|90-109
tcggcgcgcgccggaacgatcgccgcgcgatcggacgcgacggactctaagatcgggccccgcgccgacgatcgcccgcgtccccccacGCCGCCGCCGCCACCGACATggagacagcccagcccacgaacgcggcgtc
>NC_029256.1|-|32667212-32667414|138-157
gccgtcaatctcaaaccgacccacctccgcctccgagccaccgtcctcacgcacgcaccttcacacaccaccgtcgaacggcgcgcgccggagaagattttgccgccaccggcgccttcccctccccggcgaacgacGCCGCCGCCGCCACCGCCACcgtcgccgccgcgcgtccgggcccctaccatccacccggcggccgt
>NC_029256.1|+|32681739-32682298|65-89
atatagatgttaatgaatctaaacatatatatatatatatgtctaaattcattaacatctatatTAATGTGGGCAATGCTAGAAAGTCTtataatatgaaaggaggtgactagggatcggtcgcccgatcggaaacttcaaaaatcgggcgctgacgttacgtgtaaaacaactttaaactgatttttctcttaatttacttatccaaatcatgatccgattgcaccattaaattcgttacaattaaatcttcaaaacaagaccacacatggatatattccgacaaaaaaaatttagcttattattgtattatttttaaattgttgcatgatgttccatcagatatatcggaattatttcactaagtagatcgaaaatgtttcactcgtttaaatcgggtgttgtttcatcttatataaaaacaacggttcagcaaatagtgaaagaatgtttcaattcattgcaacattagatctatacatagtgaaacattgtgagtacactaggtgaaatatttttcggtggaacaaaaaataaaccaaattcccttaatagggggt
>NC_029256.1|+|3285089-3285339|184-204
ctgttaagagtctccaaatccttgacctttcctacaatatcttaaatggctcaattccttcctgtctgatggagaattcatcaacactaaaaatattaaatttgaggggaaatgaacttcgcggagagttgccacataatatgaaggaagactgtgcatttgaggcattggatgtcagctataATTGGATTGAAGGGACACTACctaaatcattagtaacttgcaaaaacttggtggtacttaatgttgcg
>NC_029256.1|+|3285209-3285324|64-84
gcggagagttgccacataatatgaaggaagactgtgcatttgaggcattggatgtcagctataATTGGATTGAAGGGACACTACctaaatcattagtaacttgcaaaaacttggtg
>NC_029256.1|+|3285242-3285384|31-51
gtgcatttgaggcattggatgtcagctataATTGGATTGAAGGGACACTACctaaatcattagtaacttgcaaaaacttggtggtacttaatgttgcgaacaatcaaattggaggctcttttccatgttggatgcatcttctt
>NC_029256.1|-|3287330-3287562|184-203
ttaccattgcccaaacgacaggtattattggtccgacggagtacgtatttcagaaattagcgaatgagtcggacccttgttgggccagatgtctgaggcccatacaaaatctgtaatttcgatgtacaccatatgtccatatgcggcgcaggcgcccgcacgccgtcgtggaggggttgcgccGCCGCCGCCGCCACTTGCGAgcccctcctcacgtcgtcctctcctccgcg
>NC_029256.1|-|32901018-32901126|60-79
ttgagctccatcacgccgcacccgggcggcagccccgcgaccatcactagcaacggctcCGAAGCCGCCGCCGCCGCCGccgatggagcctgtaccggcgccggaggag
>NC_029256.1|-|32907089-32907485|67-86
ccgcgacttgagctccatcacgccgcacccgggcggcagccccgcgaccatcactagcaacggctcCGAAGCCGCCGCCGCCGCCGccgatggagcctgtaccggcgccggaggagcctccagctcgtcggcctctaactccggcgggccagggccgtggccgtggccgcggccgcggcggcggcgcttcgccggagggtcggggctcgcgcgcccgcgcttgcctctgcggtgacgggtcatgatgatgtccaccgaagtgtactccctggccgggatagtaggggaatctgcacggctgattgcgcggagattcgtgcagtatcttcaattgttatatggagtatatttcaatggataagtaagaaattgaatattaattactccctccgtccca
>NC_029256.1|-|32927838-32927957|75-99
catattcatatatatatatatatatatgttaatgaatttaaatacacatgtatgtctagattcattaacatctaTATAAATATGGGTAATGCTAGAAAAtcttgtaacctgaaacggagg
>NC_029256.1|-|32929453-32929599|31-51
atcaccatataaaatttgtctttgtgatttGCAGAATCATCCTCATCATCAacactggtgaaggttccctgtgttgatggagaacaggtggtgcacatagctgctggcactgaacattctgcttcggtaacaggtaagttactcaaa
>NC_029256.1|-|32940096-32940213|66-85
tgcgggtggtccgtcctgccgccgcggctcaagaaatacaccacgttgatcctcctcgcctcgccGCCGCCGCCGCCACCACCCTtctgcgatcccccgcctttctccatggagaaag
>NC_029256.1|+|32954169-32954337|106-126
tacttcgttcgtttcaggttataagactttctagcattgtccatattcatatagatattaatgaatctagacacacatatatgtctagaatcattaacatatataTGAATGTGGGCAATGCTAGAAagtcttgtaacctaaaacggaggtactatgtactaatagctta
>NC_029256.1|+|33044408-33044619|161-182
aacatcccctgcattgataggaccctctacatcttcggtttgcattgaaacatttatatctttctcttgtaccgacacaaatataacgaggggccatgaccgttcaaaagccatttccacataccgtctccaagcagcagtgctgtccatcggcattagtTCCCAAAAATAACCTTCTGTTGcacgactcactacaactgatactgacattg
>NC_029256.1|-|33139885-33140143|212-232
ttcattgattcggagatgttgatgatgatgacaatggaccttcacaagctgttcttcggtcctttgattgatgatgagacattgatattgatgaaggcccttcacaaactgttcttcggaccttcactgattgatgatgatgatgacaagctccgacatggagatgatgaagatatgaagtgacaatgaaggccagctccgacggggagctGGTGATGATGAAATGACCATGaagagatggactggcacagcttcgaca
>NC_029256.1|+|33237132-33237531|351-371
acatctgagatcttggccatggcgttgaaacgctcttcaccgcgacgttcaacgtgagcgccggcgacaactacggcgacttcatcgctggcatccgcaacaaggtggccaacccgaggcacttctcccgcaagaaacgtccaggtgaccatcaccgggcacagcctcggcggcgcgctcgccctgatggccgcgcacgacatcgccctaactccgccggtcaacctctccgtcggcgtgtcctcttggcctcatcccgtcgccatctccaggagctcgcccgccgcccctctgctccgcccgtcacccctcggcgccacgataccgccgccccttgcccctggcctgtgCCGGCTTGCTCCGGCCGCCGCcgcttagctccgccggcatgctccggcca
>NC_029256.1|-|33271586-33272145|477-501
tcaaagacaggctaacataaatgcatataatatatacaaaatgctgggaaagttgcaaggctagctgtctatggggcattagggcatctaacacgactcatgtatacgcaactttaatttgcaaaggaataatgctgtagtaacgctgtttatatataaacaggttggtttctgatcagtgtggaatggttggggcaggtgctaattaacatttatgatgcaagaaagatcgatgcagatgactgacaatatagtcatcatgaacataattggtgttaatctgtagcataaaccgtctttaattaaacaatgatatactccctccgtttcacaatgtaagtcattctagcatttcccacattcatattgatgttagattcattaacatcaatatgaatgattcattaacatcaatatgaatgttggaaatgctagaatgacttacattgtgaaacggaggaaaattcattaacatcAATATGAATGTGGGAAATGCTAGAAtgacttacattgtgaaacggaggaagtagtatgttggatatgggaagaacgagaagaaa
>NC_029256.1|+|33306986-33307107|72-92
cattgtccacattcatatagatgttaatgaatctaggcacacatatatgtctagattcattaacatacataTGAATGTGGGCAATGCTAGAAagtcttataatatgaaacggaggaagtata
>NC_029256.1|-|33481132-33481419|239-258
gggctttcctgaaaaattcttgagactaggttggcaaaggctcgaacacctgaacggcaaacctctccgagactccgatgcgcgctctcctccgcctccgccgccggttgcctctgcccataaacacgagggccttctcgccgtcttcaccctcccctgcgccccatgagatccccaccgtctactccttcctccagccttccgtcttcgcgccgcggcccaaaccccagccgccgccGCCGCCGCCGCCACCTACACctcccgcgcacaagacgctgcccgtcggcg
>NC_029256.1|-|33616485-33616783|42-63
ctgttcttgggtgataaattcgtgtgaagcttcagttgtagGGTGTGTTTAGTTCACATCAAAattagaagtttggttaaaattggaacgatatgacgaaaaagttgaaagtttatgtgtgtaggaaagttttgatgtgatgaaaaagttgaaagtttaaagaaaaagttaggaactaaaccaggacctactactccttcgggccaaaaccacaccaaggttttatttagttccaaactttttctttaaactttcaacttttctatcacatcaaaactttcctacacacgtaaacttcc
>NC_029256.1|-|33692126-33692453|279-299
atggaagtgagcgtcctacccttggtctcaactctcaaacccataccatgcacataacaaacatgactggtaaatttagcactgagttagtcaagttaacttttgttagctaaactcagttcacctgcaagattatctgcttgctcctctgttagcattgctgcaaagcctgagaagccatgtttgtagctgtaagcaatggaggccagcgcctcttccttgctgaaacaaagtggtaagccatgagaaacaacaccgaacatgtttatagttagttaTAAAATGAAGTGTTTGGAGTTgttgaagcaaataggcagctcataaaata
>NC_029256.1|+|33790255-33790672|368-387
ggcctgtgggttatggcctggatcagtctgtaccagcggcgccgggcacgttgggtgacggccgaaactgtacggatagcgcaaaatgtggggatccggacggcatcgtccttgacggcacctcatccttggtgggttccaaaatccaccgggtgtataatattaaatctttagttttcctcggccactatcgacagtaaatcggtccctgagaggcctccgatctgctacagtataacagtgccctttccccacatcagctgtccgatccggcagtcacggcacatcacaaccgtccacctccccatcacctcccccaattcccagtcggtcgtgccctaatccctcatttcctctccccttcctaCGCGCCGCCGCCGCCGCCACcgcgactcctcgcattcgtccccaccacatc
>NC_029256.1|-|33872289-33872562|84-104
caatgcaagactttctagcattgcccacatacatatagatgttaatgaatctaaacacataaatatgactagattcattaacaTCTAAATGAATGTGGGCAATGctagaaagtcttacattatgaaacggaggaagtaattatataatccatcagtaaaccacgagacgaatttattaatactaattaatccatcattagcaaatgcttccggtagcactacattgtcaaattatggagcaattaggcttaaaagattcgtctcacaaattagt
>NC_029256.1|+|33885237-33885544|217-237
caccgacgacacccgagtcatagccgccatccccaccatcaaacacctcattggcaacggggccaaggtcatcctttgcagccacttggtaagccgtaagactcgccatcccgatactgaatgttttgtttttaaccgagtactgaatgttttctcagatataatgttgtttgcatacttccagttgactaaaacttgacaatcaaaatggtcggaTGGTGAAATTTGTAGGCCTGAcagaggttctaggctgtggattcagatgtggtatcgtatatgcgcttctatgagtgcccgtggccattagt
>NC_029256.1|+|33903834-33903994|107-131
acattcatattgatgctaatgaatctagacatatatatatttgtctagattcattagcatcaatatgaatgtgggaatatatgtctagattcattagcatcaatatGAATGTGGGAAATGCTAGAATGACTtacattgtgaaacggagggagtagtaaaat
>NC_029256.1|+|33920375-33920754|328-348
cgatgataattgattgcctctctaatttagttcttgtgaatttaaaggatgatgggaattcctgtaaaaggcaacaagaaagatttggtatcagccctgatggattctctgggtaaggaaagaaatggtgtaaattacttagggtgcgtttggatccaaggctagatcaagcctagcctagccaggcaagaccaggtgtttggaatcgtgaaaaaatcctaacttttgagggcgagctagcctgcaggggcgagaaaaaactggctcacgagggagagccaaatcggctcgcctccgacggcaaacttctcacgtgcgactttcttcAACAACCAGGCTTCATTCTTGccgaactatagggctagcagatcgtgtatcta
>NC_029256.1|-|33948261-33948666|356-376
aaggcgaccaatagtgcgccgccgcttatggcaggttagcagccgctgagaattgaagcttcccccgccaccggtggcttcaattctatatactcgcgatttctcagcaacaagacggcatcctacttcgtactccctccgtcccataatataagggattttgagtttttgcttgtaacgtttgaccactcgtcttattcaaaattttttgaaattattaattattttatttgtgacttactttattatctatagtactttaagcacaactttttattttttatatttgcaaaaaaaatttgaataagacgagtggtcaaacgttacaagcaaaaactgaaaatcccttatattgTGGGACGGAGGGAGTACACCGctactacaggattactgtagggctcatttc
>NC_029256.1|+|34046656-34047037|328-352
ctgattttgatggctgtctggttaggtgttatccctgcatgcctcaaatcaactcgtataagttctcatatagtagctagctattactccatccgtttcacaatgtaagtttttctagcattgtccatattcatatagatggtaatgaatctaaacattattatatatatagattcattagcatccatatgaatatggacaatgctagaaagtcttacacatacttcctctgttccacaatataagactttctagcattgctcacattcatttagatgttaatgaatctagacatatgtatgtgtttagattcattaacatctatacGTGTGTGGGCAATGCTAGAAAGTCTtacattgtgaaacggagggagtagtattct
>NC_029256.1|+|3417442-3417686|192-216
tcaaaaccagcagcgacaagaacaaatggaaagacaagcatatcaacacaaagtactctatccgtcccataaaaaaccaacatagtacttactctgtttcacaatgtaagtcattctaacattttccatattcatattgatattaatgaatttagacatatatatctatctagattcattaacattaatatGAATGTGGGAAATGCTAGAATGACTtacattgcgaaacggagggagtatgaaat
>NC_029256.1|+|34206668-34206854|58-78
acgccgtcgaccccgtcgacccgagccgcgccgccgcctccctccgctccggccgccTCCTCCGTCGCCGCCGTCGCCccggggtgagccgtggaccgtcgcttcctttcccccttccctcccctctctcggccgcatctccgccgcgccggtggtcgccggcggcgaccatcggggagcgggcgcg
>NC_029256.1|-|34217431-34217670|199-219
ggatgactggtggtggttgtaatgcatgtagttgttctatatcatcaatacctggatcgatatggaaaaagagcagaggcaaaaggacggtggagaaagaggtggcttgctgtttcaactgccgagctgcagattgcgcaaattgaggacggagcaatcttctttgcatgtaggtttttgcgtgtggggagacggtccTTTGCAAGGAGCCAAGCAAAGaaaagaactttgggtagggca
>NC_029256.1|-|34295666-34295918|61-81
tttggacggggtgcagggatttaggttagggtactcacctgccggtgtttggacagggagGAGCCGAGGAGGAGGGAGCAAaagcaatgcgggcggtagaaggatgcagcagcggcctccagccgtccgccggcgcccgtgcggcggcacgggttgagctccggcggctcgtggcgagagcccctggaggtgagagctccggcggcggcggcagaggagcggagcgcgtcctgtgttttgcggttctcttgcc
>NC_029256.1|+|34379326-34379556|187-207
cggcggagcctcagggaccccggcggggtgctgcagagctgggaccccacgctcgtcaacccctgcacctggttccacgtcacctgcgaccgcgacaaccgcgtcacgcgcctgtgagcgaccctctccctccctccctctcctcgcgctgcgctgtactgtacgcgtaggctcgagttgggtactTTTGGGTGTTTGGGGGAACTGgatcgcgaggcaagccgtgtttgg
>NC_029256.1|-|34449592-34449804|29-53
tagatatatgtatagattcattaatatcAATATGAATGTGGGAAATGCTAGAAtgacttaaattgtgaaatggagggagtatttaagaaagaaatgcaactgacctcaactctacattgtttgaaatggtatctcctgctgcaggtacaaaccttgtcaaaagttcatcacaagaatcttgtcgctttggtagggtattgccaaaacaagaag
>NC_029256.1|+|34476553-34476768|166-186
aaccctagcctcgtcctccgcggaggccgaggtctccgacccctgcgccgcccccgtgtcggacgggggcagcgaggcccagctttgccccgtgcggtgcttccggccggacccggtctgcggcgccgacggggtcacgtactggtgcgggtgccccgaggccgcCTGCGCCGGCGCGCGCGTGGCgcggcgcgggtactgcgaggtcggggccgg
>NC_029256.1|+|34501832-34502015|31-55
gaaaatgtctagattcattaacatcaatatGAATATGGAAAATGCTAGAATAACTtatattgtgaaataaagggagtaacaatttatccactaatattcaccattcaatttcctcacataccttcacttctcaactaatcacaatcttccaccatttaattctaggaaaagatacgaattaccc
>NC_029256.1|+|3455489-3455656|44-63
tcctcaggagcaagctggcgcgcttcccctccatctggcgccgCAAGAAGCCGCCGCCGCCGGcgcgcgccaccgccgcctctcaggtgatccaataatctctcctgggtttggatcaagtagcgtttctaacttactttagtaccccattcttgatttgatttcttg
>NC_029256.1|+|34596981-34597090|64-88
cattcatattgatgttaatgaatctaaacatatatatctagctagattcattaccattaatatGAATGTGGGAAATGCTAGAATGACTtgcattgtgaaacggaggaagt
>NC_029256.1|+|34689753-34690010|209-228
cgctcggatcggcagcgtaaatgcgacggggaagacgaagcaaacgccaaggcgggaatgcagtttacgctttgcttacactcgtggcgtaacagccagacgtaaaaggcggaaacgcgtcgcgcacacacacgaatcgcgaagttcgcgacccgattcctctccgcccgccatgctgcggagtctcctcgcgagagcaatcccgcgaTCCTCCGCCGCCGCCGCCACcacccgcggattcaccgatccgcggagctt
>NC_029256.1|+|34693299-34693435|41-60
ccttcaccgtcacgaacccattcctcggcggcgccacgtcGCCGAAGCCGCCGCCGCCGCagccaccgtgccgcaggccggcggaggcgttgtcgatgtcggagtcgtgcgtctggaagctgtcggacatggtgtca
>NC_029256.1|+|34693315-34693553|167-186
cccattcctcggcggcgccacgtcgccgaagccgccgccgccgcagccaccgtgccgcaggccggcggaggcgttgtcgatgtcggagtcgtgcgtctggaagctgtcggacatggtgtcagccgccgccgcgtccatgacctcgccgttctgatggtggtggttgCGCGGCGCCGCCGCCGCCACggaggccacgtcctgctgctccagcttcaccttctcccagttgttcttcttgt
>NC_029256.1|+|34697958-34698513|472-492
attgcactgccctccgacccgccacctgccgcctcgcgcgtcgcctgccgcctctatcaccgctcgcaactatgcccacatgggctcgagcccttcctgctgcctcctgctagggggttatttgtttggtttgcataattagggggcaaagaatgtctggttttgtggtttaggggtgtaattcagtcgacagcaatagtccagggggtaattcgtactttttccttcgactattggttactactccctccgtcccccccaaaaaaaaaatcaaatactagagtttgaattttgtcccacaaaaaaccaacttctaccattctatacctacccttagcacgtaaaacaagaagttttaccccttcaataccctttacctactcatcactcttactttttttttcaatgattaagggcattttagtcattctccatctccaccaattccaccttgggatgctatgaatgtaaTTTTTGTGGGACGGAGGGAGTatgtgtaaaggccagggagctaatcaacatattaattacttcaagtaaatttcaatcaacctat
>NC_029256.1|-|34752170-34752329|112-131
tttattatcttcgtcactggcaaactctattgctgctacttcgcaagttttgctacttcaccaaccacgacgtctttgtgaacctcgacatctcggcatgcgatgccgtgtTATTTTACTACAACAAGTGGctctccaatattcaggatttctacttgga
>NC_029256.1|-|34795624-34795897|84-104
agatcctaccgggcggcacggatctggccggttccgccgcccccgagcaggtccccctcccatgcctgagcgcgaggataaagCCCCGTCGCCGCCGTCCTTGTggccgcgtggctttgccggcggctgctcgggcggcggcgaggcagaggaggagggaaggggagacgagcgccggtgaggtcgtcgcctcccagtcgcccgtgggggaggggcggcacgagaggtcggaaagcctgacttacagtagttgtacttaatactccttggtctg
>NC_029256.1|-|3479836-3479973|83-103
tgaccgatgtcacagctcgtgatgagaagatcagggagatggacagccacctgcaccagctgcacctggagcatgtcaagctGATTGCAGAGGCAGATGCCGTgacgaaggcggtgtcggagctgcgagcacgggtga
>NC_029256.1|-|3481791-3481941|31-51
ggattacccattccataggaattttaaaggATTGGATAGGATTCAATCCTTtgtttcaaaggccttcataggattttttttcataggattgaaatcctccaaaattcctgcatttttcctaaaatcaaaggggcccttaagctgttttatg
>NC_029256.1|+|34921412-34921790|33-52
cgtcgttcgccggcgagcatgcaagcccgagcCGCCGAGCCGCCGCCGCCAGtggtgacgtcatcgctgacgtcatcggggccgttcgctgtgagccggtcgtggaccgatcgatcttggccgtccgatttggatgggttgatctcggccgtccgttcgcgtgaaccgtcgcccgtgcacccggtccaccgaaaccctagcccgctgacgcaataatcctccttttccttttcaaaaataattcattattgcgtcataattcaatttaaaccgatttaagtgttttaatccgatttaatcttcaaaaattcataactaattcatcttagctccgatttagttggttcaagtctctaaatttttctaaaattgagatcta
>NC_029256.1|+|34930386-34930533|34-53
ccgtcgttcgccggcgagcatgcaagcccgagcCGCCGAGCCGCCGCCGCCAGtggtgacgtcatcgctgacgtcatcggggccgttcgctgtgagccggtcgtggaccgatcgatcttggccgtccgatttggatgggttgatctcg
>NC_029256.1|-|34975166-34975309|93-114
gctagtttgtgattagaacgaggggctactgagctttgcacataaggctgtagcttgaggtaaacccagtcacccactgcaaactccctgaaACTTCTCTTTTTGTCAGCAAAGtatttcatttgttgttgtgctctattgaga
>NC_029256.1|-|34979629-34979770|96-116
cttcctccgtttcatattataagactttctagcattgttcacattcatatagatgctaatgaatctagacatatatgtgtatagattcattaacaTCTATATGAATGTGGGCAATGctagaaagtcttataatatgaaatcg
>NC_029256.1|+|35008870-35009017|30-50
catttggtcaagataccatagagcagctgTACCGGGAGCTCGCCGGCGGCcgccgcctcagcgccaagctccaggcgctgctcgaaggccccctcgatagccgcggccagaaggaggccgtcgatgttagcagagagctcgggcgagt
>NC_029256.1|-|35094495-35094680|110-129
gacgggacgggctcggctcggagtagctccggcgcaggacggcccggtcgagctgggcctcgatggccagccgctcgtactcgtcgagcagcgtgctggggcggaacgcGCCGCCGCCGCCACCGTTCAggtcgaggctgaggctgagccgccccagcctggtggcgccggcgtcttcttcctcga
>NC_029256.1|+|35139627-35139789|36-55
gctttaggaggatgcccgtgaagaagaacgtcctcGTCCCGGCCGCCGCCGCCACgtcgcggccggccgtcggacctcctcgccccggcaacgacctccccaccaccggccggcttgcccaatccagagagaagagtgggagagagagaagggaggaaaggag
>NC_029256.1|-|35200268-35200472|62-81
aatgcagtacctcaagtggggttcacaaaaatatagttttcctttttttttctccacctttCCGCTCTCTCTCTCTCCCTTtcctcgagcccaacgttgctccttcccctctctcacgctcgagcggagccggcactgaggcgttcgagcggagcggcggcctcgacggcgacggggccgggcggagcagtggcgagcggagacg
>NC_029256.1|-|35209141-35209439|237-258
tccccctcatccgccatgcccatggcctgctcctcccttggttgatttttctcattttgcatcgatggtccaacaacatcccttgcattgataggaccctctacatcttcggtttgcattgaaacatttatatctttctcttgtaccgacacaaatataacgaggggccatgaccgttcaaaagccattttcacataccgtctccaagcagcagtgctgtccatcggcattagttcCCAAAAATAACCTTCTGTTGCAcgactcactacaactgatactgacattgtgtagacttcttg
>NC_029256.1|+|3521844-3521965|25-44
tgatgtgggtgtagagccgctcgtCCTCCTCCGGCGACCACAGCcccttcctctccttctcctccgccgcgccgccggcggcggcggcggcggccgcctcgccgtttctactactcgtcggc
>NC_029256.1|-|35234050-35234388|30-51
acgagcggtcaaacagttcaaacaaaaacTCAAAATCCTTTATATTATGGGctggagggagtaccatggttccacccacctccttggttcaaagagaactatgatgaatatataggtcaacgaagaccttaagcaccaagggacaagcaaccagaagcgacacggcggggaaggcgagcgccacgccggcgacgcagaactcaaggagagctccgtcgatctcgggcatgtaaaccgggttcgccagacggctgaggctcgagagaactgccatcaggagcacgagcatggcggccttgaggtacacgctgtagtggttggtcccgaggaacgccgcgt
>NC_029256.1|-|35331113-35331272|29-49
aacagtgtaagaaaaaactcaaaatcccTTATATTATGGGACGGAGGAAgtattaatatcttcgtgctgtaactggctacagatctgtagcctgctgctcttttatttcctcttttatctctttaaaatatatttatagttggtttatattctgctatgg
>NC_029256.1|+|35341669-35341817|104-124
ggaggagatgtgggggaaggagggccgcaacggaggaggatagcgtcgaggaggcacggcgagttgagggtcgaggcccgagccagagagcgtgagaagtctcGAGGAGGAGCCGAGGAGGAGGttgacggccatacctgttgcaagtc
>NC_029256.1|+|35360063-35360234|47-68
ttccacataccgtctccaagcagcagtgctgtccatcggcattagtTCCCAAAAATAACCTTCTGTTGcacgactcactacaactgatactgacattgtgtagacttcttggtctattctaaatcctctcaacaaccaactataaattgactgaaatgttctctccgcaggc
>NC_029256.1|-|35369627-35369899|84-103
ctatttattatatgtttttttgatgatgatttatttttgcagctttttttccctattcactaccaacagcattggttcttgttCATTGTTGATGTCAAAGATAgaatgtttgtttttgtagactctaaacatgaggaacattctgaattttatgaaaacctgaagacttttgtagtaagatctttgaactagaagttttcattattattagttgatttgaatgtttaaacaagtagtaatgataatatttgtttggcaggttgacaattttca
>NC_029256.1|-|35373302-35373692|340-361
ggttcattttcaaggttttctgccaagtattttcgtcgggttgtttcatcgttgtctccacatcagatgtttgttattgaaaaatatggtttcaagaatcttctgttgtttgatagcggtggtgttcccaaaaaatttgctgcttggatttctagtaaggttgatctaaaaacatctgaaatcatcttgaaagatagagtgattcctattacagttgagtcttttagagatatccttggactcccttttggtggcttaagttttgggaaaggttatgatgaaggaaagaatttcatcctttcaaagtttggaatcagttctctgccttctgttagatatTTTGGGGATTTGCTGATTGAGCagaaatagttgtctgatgatgaagtgataa
>NC_029256.1|+|35384536-35384815|226-250
ttccatttggagatggatatcgctgctttggatggttgggactagagaactggattcccctcgcaacagccggagggtgatggacgtggtcttgtttgattattcgagtttgagtagtattgagtattgataggataaaagccctgcaatgtattctctccgtttcacaatgtaagtcattctagcatttcccacattcatattgatgctaattagcatcaatatGAATGTGGGAAATGCTAGAATGACTtacattgtgaaacggagggagtacattgcg
>NC_029256.1|-|35384694-35384854|116-140
atgtaagtcattctagcattttccacattcatattgatgcgcaatgtactccctccgtttcacaatgtaagtcattctagcatttcccacattcatattgatgctaattagcatcAATATGAATGTGGGAAATGCTAGAAtgacttacattgtgaaacgga
>NC_029256.1|-|35461424-35461604|32-56
acatatgtctatatctagattcattaatattTATATGAATATGGGCAATGCTAGAAtgacttacattatgaaacggagggagtatataatagttgttctgttgtagtaccggatatataatagctcaaagtttgataaaggtaaggtacgtagaatgatgctttccctagtgccctagcca
>NC_029256.1|+|35466109-35466220|31-50
ctcttcttctttctccctttctccctccccTCTCTCTCTCCCTTCTTCCGggcgcctcccccacagcaacgagagaccgagcgatgagtgttgggcagcgaggcagccgcag
>NC_029256.1|-|35492339-35492654|33-52
gaggccattctcgttgcagccggcgcaggtgcGGAAGCCGCCGCCGCCCTTGaggctgtaccgcttgtggctgccgttgcagctgccgcagagcacgtagcgctcgccgccgcaccggctgcaggcggcgaaggcggttgcgccggcgccggctacgacgcgtcggagctcgccggactcgtggaggcggcggacctcctcggcgccgccgaggtggcggccgccgacgaagacctgagggagggtgacaccgcgcgcgcgggggaggagcgcgccgagctcctggaggtagcgggggtccatggcgaggtcccgc
>NC_029256.1|-|35525231-35525474|24-48
tttcccacattcatattgatgttATATTGAATGTGGGAAATGCTAGAAtgacttacattgtgaaacggaggaagtacttcctctgtttcacagtgtaaatcattttaacatttcctatattcatattgatgttaatgaatctagatagatatatgtgtctagattcattaacatcaatatgaatgtggaaaatgctagaatgatttatattgtaaaacggagggagtattatggaccagtgatc
>NC_029256.1|-|35590405-35590553|30-48
ggcggcgtggtggcggctggcgtggtcgaCGGCGGCGGCCGCGGGCTCcggcggagggcggcgcggtggcggcaggctcggtcgattgcggctggctacgcggtggcaacgaggaggcggtggcggccaggagctgcgccaccggcccc
>NC_029256.1|-|35590533-35590678|99-117
cgggcgcgggctctggcggagggctacgcggtggcggcaggcgcgggcgtgggctccggcggatcggagggctgcgcggtggcggctgacgcggtcgaCGGCGGCGGCCGCGGGCTCcggtggagggcggcgtggtggcggctggc
>NC_029256.1|-|35719845-35719996|99-123
ttcctccgtttcacaatgtaagtcattctaatatttcccacgttcatgttgttgttaatgaatctagatagatatatatgtctggattcactaacatcAATATGAATGTGGGAAATGCTAGAAtgacttacattgtaaaacggagggagtag
>NC_029256.1|+|35867027-35867183|108-127
ctctcctcctcctcccccaacaccacctcatgtagcttccccctcggcgcgtcagtaggtaggggtatccatcgcttgtgcagctgcaccgagtcctcatcagccgcTCCATCGCCGCCGCCGCCACcactggtggatccttccttgtgctgctctc
>NC_029256.1|+|35966697-35966865|25-44
caccaccaccggctgcgcgccggcGGCGAAGCCGCCGCCGCCCAgcaggccgtgctggctctgctgcgcgaggagcatcagcacgcgggccgtgtccacgctgccgacgaactcctgcatgtcccacatgctcctgctcctcttgctcatggctatagctagcttaatt
>NC_029256.1|+|36084096-36084302|31-50
acacacacctcatcttcctgatgacacccgCCATCTCCTCTCTCTTCTTCtttgctctcttgtgggtaccgagctttctcttagcgaccttcagtgcacgcttgtcctttccaaccttcagaagctcagtgattcgtttctcatatggagcaaatcccacaacctccctaatcaagcccctgacaaaattcactctcttggtacttt
>NC_029256.1|+|36168526-36168667|87-106
cgccttccctcgccaccagctccggcccggggcactgcccgttcaccgtcaccatgctcttggtgttgcacagcctcgtcgcgttcGCCATTTGCACCTGCATGCAgatcgatcgatcgatcaatcaatcaatcaatcaatt
>NC_029256.1|-|36236927-36237129|47-66
ccgttcaccgtcgggatgctcttggtcacgcacagccgcgtcacgtTCGTCATTTGCACCTGCAGAacacggccagaaacatcaatgcagccacacatcaagaatggatcgacacggccggccatgtacgtatatcgatcatgctcgttagagatgtacattgaacgtgtagtgacgggtaaggccggcggtgagcgtcggca
>NC_029256.1|-|36279371-36279511|32-51
catcaagctcgtcctccagctctccctcatcGCCGCCGCCGCCACCGCCACccatctccccacgcatcgccacagcgctagcgctgatcatgccacaaaccctacaccacaaatcaccaaaatcgcacaaaatgaacacgc
>NC_029256.1|+|36303792-36303981|57-80
taaatttaatgaaactatgtcggtgttgtaaatattactatttttttctacagagtTAGTCAAACTTAGAGTAGTTTGATtttgactaaagtcaaaacgtcttgtaacatgaaatggagggagtattgttttgcatggctatgtcgcatgtttatcttctattgttttacatggctatagtaagttactt
>NC_029256.1|-|36438234-36438405|31-55
tggatatatatgtctagattcattaacatcAATATGAATGTGGGAAATGCTAGAAtgacttacattgtgaaacggaggaagtagcactttttgcagaacacatgtcaagatacaaatggctgcaatacttcaactacaagggtgtggattttaccttccttttcaagctcca
>NC_029256.1|+|36506148-36506356|125-148
tacatgtgtcactagtggagaaaccatctttggtcggtcggccagatttcacaatagtcccggttgtattaaaaactgggactaaaaacatctttagtcccggtttaaaagctcagaggtacttTTTGATCTTTAGTCCCGGTTGGTAttaccaaccgggaaaaaagatcgacatactctttactcccggttggtgttaccaatcggga
>NC_029256.1|-|3658331-3658480|94-114
gacgaggccggtcgcggaggcagaggttggacgcggacgaggaggcggcggtcgcggatgtggcggcggcgatcgcggatgtggaggaagcagGCGGAGGAGGACGGAGTGGCAccgggggagggagcaggcggaggagggatgggcggc
>NC_029256.1|+|36709489-36709671|31-54
cgagggcgcgcatcaggaatatatatagccCTAGATCTTTAGTCCCGGTTGATGagaacaaccgggagtaaagatatctttactcccggttgttctcctcaaccgggactaaatatcttttcccgctatttccaaattccttttaaacccggttagggttaagaaccgggactactgataagc
>NC_029256.1|-|36709497-36709725|163-186
tgcattatcttctattttagaaacacatatgtaatggaaaataatattcagtgcgcttatcagtagtcccggttcttaaccctaaccgggtttaaaaggaatttggaaatagcgggaaaagatatttagtcccggttgaggagaacaaccgggagtaaagatATCTTTACTCCCGGTTGTTCTCATcaaccgggactaaagatctagggctatatatattcctgatgcg
>NC_029256.1|+|36709530-36709704|31-54
gtcccggttgatgagaacaaccgggagtaaAGATATCTTTACTCCCGGTTGTTCtcctcaaccgggactaaatatcttttcccgctatttccaaattccttttaaacccggttagggttaagaaccgggactactgataagcgcactgaatattattttccattacatatgtgtt
>NC_029256.1|+|36818504-36818906|30-53
gaatgctgtcaggacctgtcaggccccccCGGGATCTTTAGTCCCGGTTGGTAgcaccaaccgggactaaagatcttaactttagtcccggttggtaataccaaccgggactaaagatcccggtgatctttagccccggttggtgctaccaaccgagactaaagatcttaactttagtcccggttggtaataccaaccgggactaatgatcccggtgatctttagccccggttggtgctaccaaccgggactaaagtcccacctctatatatatgtcttcttcctcctccagctgcccgagcaagcttcaaaatttcttcaaaaaagaggggaggtcatgccaaaatttctattgaatttattttggtgattacatacaaatcggaggtgcctaaaaggtttg
>NC_029256.1|-|36823531-36823670|87-110
gttggtgaagaagacgagggcgcaccgggaatatatatacccctggatctttactcccggttgttctcaacaaccgggactaaagaTATCTTTAGTCCCGGTTGTTGAGAacaaccgggagtaaatatcttttcccgcta
>NC_029256.1|+|36823550-36823681|31-54
ctcccggttgttctcaacaaccgggactaaAGATATCTTTAGTCCCGGTTGTTGagaacaaccgggagtaaagatccaggggtatatatattcccggtgcgccctcgtcttcttcaccaacacttaaacgtt
>NC_029256.1|+|36823914-36824078|103-122
gacgccgcacaacgccgccgccgcatgccaacgccacgccgccgccgccgtcgccacgccgccgccgccttcgccgccgcgcgcgcaatgccgcccccgccaCGCCACGCCGCCGCCGCCACgccacgccacgccacgccacgccaccgccgccacgccatgccg
>NC_029256.1|+|36824002-36824206|68-87
tgccgcccccgccacgccacgccgccgccgccacgccacgccacgccacgccacgccaccgccgccaCGCCATGCCGCCGCCGCCACggccccacaacgccacgccgccgccgccgtcgccacgccgccacgccaaccgccgccccgatgccgccacaccgccgttaacgaacgagaacgagaacgatcgaacgaacgagagcga
>NC_029256.1|-|36862901-36863053|99-123
aagtcattctatcatttctcatattcatattgatgttaatgaatttagacttgatgttaatgaatttagacatatatctatctaaattcattaacatcAATATGAATGTGGGAAATGCTAGAAtgacttacattgtgaaacggagaaagtatc
>NC_029256.1|+|36874553-36874729|30-50
gctgccgacggggcgttgtcgtcgttttaGTCTCCGTCGCCGCCGACGGGggatgagggagagggattggacccacggcgacgagaggagaggggagaagggagaatgaggtgtcgccgtctgtgggctagccactggttgcgcgcggaaatccacggcggtgaaaacatgcaacgt
>NC_029256.1|-|37018783-37018909|32-52
aaacagatatatatgtctagattcattaacaTCTAAATGAATGTGGGCAATGctagaaagtcttacattgtgaaacggaggaagtacaaagtttcttctccaaagaccacatctaactgatggcaag
>NC_029256.1|+|37018830-37019003|101-125
ctccgtttcacaatgtaagactttctagcattgcccacattcatttagatgttaatgaatctagacatatatatctgtttagattcattaacatctatatGTATGTGGGCAATGCTAGAAAGTCTtatattgtgaaacggagggagtactttgaaatgggtaaacgaacatagt
>NC_029256.1|+|37078952-37079148|29-49
gtgtggtctccatcaactccagcgtttaCTGAAATGGTATATTTTCTATttcttgttatcatatatctttctgtagaattttcctatatcctatcaaattcaaatttcttaggagtagtcgggcatattaggatattatcgcataagcttttttaggcatttgattgttagcacttctaagcctctgcaagaagatg
>NC_029256.1|-|3708863-3709030|106-126
tcgtcgtcgtcttcgtctcgagttcttggttggttggatctacctcgagctgcccggagcttggctgtggaggcggccatggcgcgggtgggcaagcacggcgagTCGTCGCCGCCGTCCGACCGTaggccgctccacttcgcggcgttcctgctgctcgccgacgcg
>NC_029256.1|+|37089051-37089317|218-237
gatcggcccaattaagcagagcacgccaaatccggtggcgagcaacgccggtggaggcctccgccgtggtccaggctctcgcgagccccacacgacggaggcgcggagcagcagccgcccgctgcttgcgtgcggagcgggagacgacggcgagatacgtgtccgctttgtttcttctgtaacgtgccgcgcgccgccgaccccgcgccaccgcccgCGCGCAGCCGCCGCCGCCACcccgcgcctccgcccgcgcgcctgccgccc
>NC_029256.1|+|37090154-37090393|30-49
ccaccgtgggagggaggcgagaggggtcgGACGGAGCCGCCGCCGCCAGatccgtcctcggccgccaccaccgcggccggatccacccgcggtcgccgtcgccggacccatcgcacgagaggcgagagagaggatgaggggaaggacggtcagaggaagagagagggggagcggcgccgctggtgggtggagggggagcgacgccgctagggagggggagaggcggcgcgctgagagaga
>NC_029256.1|+|3710339-3710626|234-258
tcataccacatatctttttctttactttacaatagttaatttattcgtttatactcttaaatagtatagtaatcacaaaaatcattaaagttatgcagaaagagaaggaaggccattattcactactactccctccgttttatattataagactttatagcattatcttatatgtatatagatgttaatgaatctagacacatatatatctctagattcattaatatatatatAAATGTGGGTAATGCTAGAAAGTCTtataatataaaacggaggaagtactaattt
>NC_029256.1|-|37147329-37147500|50-69
ccacgtccgctccttcggtgcccaccacctccccgtcgccgaatccgccGCCGCCGCCGCCACCACCCCcgccgacaaagaccgcatcataagcttccaacggtgagaaatatcgatcggtcgaggtcgacgatgatcgatcatgatgtgtaggctgcagttacctggttcg
>NC_029256.1|+|37196116-37196285|40-60
agaggaaatgaaacagcaatggtttctgagtccacaatcTCATCCTCATCATCAAACACAacaccccaaaatcgtagcatccgcaagttagatgctctggatatcatactgtacagctttggccggactatagtaaagttactcacatccactacctccagatgatctgt
>NC_029256.1|+|37206755-37206863|60-79
cttcggtcgacgccgccgtcctgtaccccgtccgccgtcgcttcccgcgccgccgattgCCGTCGCCGGCGACCGTGAGcatcgccgccggttgccatggccggccggc
>NC_029256.1|-|37249055-37249253|27-46
ccagcgccccatcccttcttcctcctCCTCTCTCTCTCTCTCCCTTctctctctttctctcccctttctcttcgtctgcaggcggcggcgggtgttcgagggccgtagcggcgacagccaacgggagggcggacgctgcctcgagacggagcggcgacgaggcgccctcggggcggagctacggctcgtcgtcctcaag
>NC_029256.1|-|37262809-37263004|29-48
ccacgccacgccaccgccgccacgccacGCCGCCGCCGCCACGGCCCCacaacgccacgccgccgccgccgtcgccacgccgccgcgccaaccgccgccccgatgccgccacaccgccgttaacgaacgagaacgagaacgatcgaacgaacgagagcgagaacgaacacgtcaacgtacgttgccgcgacaacgt
>NC_029256.1|+|37263322-37263466|92-115
ggcgaaggagagaggccgagagagatcgatcggccgaaaacttttaagtgttggtgaagaagacgagggcgcaccgggaatatatatacccCTGTATCTTTACTCCCGGTTGTTCtcaacaaccgggactaaagatatctttagt
>NC_029256.1|-|37263376-37263526|30-53
gttctcaacaaccgggagtaaagatttttTCTTTACTCCCGGTTGTTCTCAACaaccgggactaaagatatctttagtcccggttgttgagaacaaccgggagtaaagatacaggggtatatatattcccggtgcgccctcgtcttcttca
>NC_029256.1|+|37263377-37263551|122-145
gaagaagacgagggcgcaccgggaatatatatacccctgtatctttactcccggttgttctcaacaaccgggactaaagatatctttagtcccggttgttgagaacaaccgggagtaaagaAAAAATCTTTACTCCCGGTTGTTGagaacaaccgggactaaagatatcttgata
>NC_029256.1|-|37263405-37263620|163-186
tgttgagaacaaccgggactaaagatcttttctttactcccggttgttctcaacaaccaggactaaagatatcaagatatctttagtcccggttgttctcaacaaccgggagtaaagattttttctttactcccggttgttctcaacaaccgggactaaagaTATCTTTAGTCCCGGTTGTTGAGAacaaccgggagtaaagatacaggggtatat
>NC_029256.1|+|37263420-37263631|35-58
tttactcccggttgttctcaacaaccgggactaaAGATATCTTTAGTCCCGGTTGTTGagaacaaccgggagtaaagaaaaaatctttactcccggttgttgagaacaaccgggactaaagatatcttgatatctttagtcctggttgttgagaacaaccgggagtaaagaaaagatctttagtcccggttgttctcaacaaccgggagtaa
>NC_029256.1|+|37263515-37263834|33-56
gttgttgagaacaaccgggactaaagatatctTGATATCTTTAGTCCTGGTTGTTGagaacaaccgggagtaaagaaaagatctttagtcccggttgttctcaacaaccgggagtaaatatcttttcccgctatttcgaaattctttttaaacccggttagggttaagaaccgggactaaagattatagcactgcatatgattttcgcatacatatgtgtttataaaatagaagttaatgcattaacattatttaaagtacaaagattgatgacaattacttcgaaaaattatttttgtctgtaataaattaagtggata
>NC_029256.1|-|37263539-37263672|83-106
accgggtttaaaaagaatttcgaaatagcgggaaaagatatttactcccggttgttgagaacaaccgggactaaagatctttTCTTTACTCCCGGTTGTTCTCAACaaccaggactaaagatatcaagatatct
>NC_029256.1|+|37268678-37268906|26-49
tgacagcattcgaaccgggactaaaGATGATCTTTAGTCCCGGTTGGTAacacaaaccgggactaaagatcaaatatgcccgttacccttttgaaccgggactaaagatcatctttagccccggtttttattgcatccgggactattgtggaaatcggccgaccgacgaaagatggtttctccaccagtgtgatggtccagattccagagaaccgaccaaaacttgtag
>NC_029256.1|+|37292711-37292854|93-114
cttcaacttcttgtctggtttaactacaaatgtgttgatcttattgtacaaaacattagtctttgaagttatgtcaaaacaattgtctggacATTGTTTTTCTCCAATAAATATgacacaggtgaatcctaaataaaaatagaa
>NC_029256.1|-|37299919-37300086|106-126
tagcacccgacgctgctgcactcgggctccgtgtcccagcggcagaagaagtagcggtcctcgtcgccgtagaacccgggcgtgttcggtacagcaggggcgatgCAGGGGATGAGGCAGAGCACCcgcgccgacggcgtctcctcgatcgagtactccggctcgccg
>NC_029256.1|+|37300717-37300872|52-72
gcggatgcggcggcggaggaggaggagccgaggaggacgccgacgaccaccGGGAGAAGCAGGGCACACACCgtcgatgcggcgatggaggaggaggaggaggacgctggccaccgtgctcacccgcctgccgccaccggcgctccgcgcctccgc
>NC_029256.1|+|37300731-37300887|38-58
ggaggaggaggagccgaggaggacgccgacgaccaccGGGAGAAGCAGGGCACACACCgtcgatgcggcgatggaggaggaggaggaggacgctggccaccgtgctcacccgcctgccgccaccggcgctccgcgcctccgctccattccgcttcgc
>NC_029256.1|+|37300742-37300880|27-47
agccgaggaggacgccgacgaccaccGGGAGAAGCAGGGCACACACCgtcgatgcggcgatggaggaggaggaggaggacgctggccaccgtgctcacccgcctgccgccaccggcgctccgcgcctccgctccattcc
>NC_029256.1|+|37355788-37355908|32-51
ctcccctcctgccagatctagcggaggggagGGCGCGGCCGCCGCCGCCACcacctccgctgggcaaccgccggctacgggagtccactgcctcgcctccctacgccgaatccaccgccca
>NC_029256.1|-|37365667-37365824|31-50
gcccgggcgcacagtcgccgacggcccgccGCCGCCGCCGCCACGCGCCCtcgacaggctcatcagcctcaggcactccagcttggaactcttgccgttgttcctgctcatcctcgccgcctccaccaacaccacctccgatcactgcactcagctac
>NC_029256.1|-|37385044-37385209|115-136
aacatttatatctttctcttgtaccgacacaaatataacgaggggccatgaccgttcaaaagccatttccacataccgtctccaagcatcagtgctgtccatcggcattagttcCCAAAAATAACCTTCTGTTGCAcgactcactacaactgacactgacattgtg
>NC_029256.1|-|3753696-3753972|31-50
cgccgccgccttcgccgccgcgcgcgcaatGCCGCCGCCGCCACGCCACGccgccgccgccacgccacgccacgccaccgccgccacgccacgccgccgccgccacggccccacaacgccacgccaccgccgccgtcgccacgccgccgcgccaaccgccgccccgatgccgccacaccgccgttaacgaacgagaacgagaacgatcgaacgaacgagagcgagaacgaacacgtcaacgtacgttgccgcgacaacgtgaacgagaacgagaacg
>NC_029256.1|-|3753721-3753946|24-43
caatgccgccgccgccacgccacGCCGCCGCCGCCACGCCACGccacgccaccgccgccacgccacgccgccgccgccacggccccacaacgccacgccaccgccgccgtcgccacgccgccgcgccaaccgccgccccgatgccgccacaccgccgttaacgaacgagaacgagaacgatcgaacgaacgagagcgagaacgaacacgtcaacgtacgttgccgc
>NC_029256.1|-|3753827-3754010|131-150
cgcatgccaacgccacgccgccgccgccgtcgccacgccgccgccgccttcgccgccgcgcgcgcaatgccgccgccgccacgccacgccgccgccgccacgccacgccacgccaccgccgccacgccacGCCGCCGCCGCCACGGCCCCacaacgccacgccaccgccgccgtcgccacgccg
>NC_029256.1|-|37566239-37566415|126-145
cgcccgccaccgatgccggaggcctccctctccctccttcccccactccgccaccgcctccccgctactccccatccccagcccctcgcgcacgccgccacccgcccccacgagcctccgccgccGCCGCCGCCGCCACTCGACGagaagctgctgctgctgctaccgccctccccg
>NC_029256.1|-|37595010-37595178|31-50
gatctggcgtcaacgacggtagggggcggcAGATCCGTCGCCGGCGACCGcggcgacaatggatccatcgccggcaaccgcgggatgacggcggcgggcctcggctagggtggcggtgccgccgccggcggcggcggctagattagggttagggtttgttttttctttt
>NC_029256.1|+|37677370-37677485|32-55
aagtcatctaattaacacaaaaaaaacacacATGTAGATGAGATGATGTTGCAGAaccatgtaaaaaatcttgcccaaacttgactttctttgagatactatactataatagaaaa
>NC_029256.1|+|37738160-37738386|24-44
gactgcgtgaatgtgtcaaagaaATTTCTAGTGAATTTGTTCCGaattaaatttaaaaatatattgttcaatcatttttttaggaatattcgggatgcaaaaactttttagaaatataccgtcgatctcgcacaaccgttgcgcgaaaatgacgtggacgtgacgtcgccgacggtatcgcgcggtgaaagtgcgagaccgcatggtctcgcggaatggaatagcga
>NC_029256.1|-|37756878-37757091|28-47
ctctcttttcccctcttctctcccttcCTCATCTCTCTCTCTCCCTTctctgactcaaccggcgggaggaggagggcatcggcagccggcgatgggcgacacgacggcggtgatggcggcgacgggcgaggcggcagcggtggggtgaggagctacgggcgggcgggcgacgggaagaggcggcgcgcgggcggcgaggagcagcgcgcggacg
>NC_029256.1|-|37814609-37814790|31-50
gatgaggaagcgcgcggcgcgccagccgccGCCGCCGCCGCCACGACCGTcggacgaacatgtctcggatggcgcgattagcccaccggactccatggctgccacagtgcggtaccccgctctgatgcagacagatgcttctatacttgacttttttttgggggggggggggggggggtggg
>NC_029256.1|-|37827491-37827602|21-44
ccctccgtttcacaatgtaaGTCTTTCTAGCATTGCCCACATACatatagatgttaatgaatctagacatacatgaatgtgggcaatgctagaaagtcttacattgtgaaac
>NC_029256.1|+|37867801-37868027|24-44
ccgcactcctcgcgcgggtggtcGTCGCCGTCGCCGCCGTCCACctcaccgtcatagtcgaaaggcgtgacgcggtcgtattcggggaaggcctgcagcggcgcggggcggcccgcgcggtggcgcagcgcgagaggggacggcttggcggcggagcacctgaacacctggtggtggccgtgcgccggcgcgcctcccgtggcgcagcggatgaggccggaggaggc
>NC_029256.1|-|37867961-37868068|21-40
caccaccaatggccgccgccGCCGCCGCCGCCACCGCCACcgcctcctccggcctcatccgctgcgccacgggaggcgcgccggcgcacggccaccaccaggtgttca
>NC_029256.1|+|37872598-37872707|60-80
aaaaattttcaaataagacgaacggtcaaacgttgaacgtgaatagtgcaaaactgcacTTATTTTGGGACGGAGGGAGTatgagatatgatatatttttaaagaaaata
>NC_029256.1|+|3789427-3789635|62-85
attatcaaatgttctttaagcatgatataaatacttttatatttgcacgaaaaatttaaatAAAACGAATGATCAAACGTTGGTCgaaaagtcaacagcctcatacttgcttagcgagcagctagtgcaatcatataatcattacactcacaaatcacgaacggcttaacgaagtcagtgtttattctaagtactccttcctctttttt
>NC_029256.1|-|37911925-37912141|48-67
cactatatactccttccatattcgtaaaggaagtcgtttaggacaatGTTTAAGTCAAACTTTAGAAatataaatcatgaataactctcaaattgttgagtttgaaaaatataaaaattatataaatagatttgtcttgaaaaatacattcataaaagtatacatatatcattttttaataaatatttttatagaaacaagaagtcaaagttgtatt
>NC_029256.1|-|37949470-37949668|64-83
ttggcctcttcggacgacgcctccgccttcggctcctcggttcctgcctccggcggcgccgccGCCGCCGCCGCCACCTCGGCcttgggctcctcctccttggccggctcctcagccttgggttcctcctcggccttggtctcctccgccttggtctcctcaacggcggcttcaaccttcgccttgggaggcggcggag
>NC_029256.1|+|37979722-37979881|37-57
ggattacccattccataggaattttaaaggattggaTAGGATTCAATCCTTTGTCTCaaaggccttcataggattttttttcataggattgaaatcctccaaaattcctacatttttcctacaaatcaaagtggcctcattttttggccttcaacctcac
>NC_029256.1|-|38021136-38021311|126-145
gctccggctccggcgcgaacggcgcgtcctcgatcaccgggaacccgttgtgccccgtgcggcgcagcgtgtccacgacggtgccgacgctctcgacgctggagaaggcgatgagcggcgcggacACGACGTCGCCGGCGACCAGgctgcgcatgcacggctcggcgtgcgcctcc
>NC_029256.1|+|38021562-38021922|128-148
ggccaaggccgccgtgctcttccgccagctcggcctccgccacatgtgcgtcgtgccgaggacgccgggggtaatagagcttaccaacttagctgaatcctacatgcttttccgccatttttgcatcTGAATCTTGATGATGATTTTGcagaggccgccggtggtcgggatcctgacgcgacacgacttcatgccgggttacatccgcgggttgtttccgaacgtcctccgtgagtagcggccatggcgagcgcgcgaacgaattcttttgcacatatcttttttttctgcttttggaccttattaccaactggagtagattagcttagatttgatgtttaattagcacccaagtgaacga
>NC_029256.1|+|38037124-38037354|136-156
cagaagaaccaacatgaacttgcatttgctttgccagttgccagtttgccaccaaaacacagaacacggcatgctctgtctctcgagcggtgcaatgcaatgcaagcgacaccctcgatttcctcctgcaaaagaGGGAGAGAGAGAGTACAGGGCatggacaccatgcgtgctccagtttcaggctcgggttcagaaacgggcagtacgggacacggcctttacccacac
>NC_029256.1|+|38058138-38058347|62-82
ctaactttcctccaaaatgtgcataggattacccattccataggaattttaaaggattggaTAGGATTCAATCCTTTGTCTCaaaggccttcataggatttttttccataggattgaaatcctccaaaattcctacatttttcctacaaatcaaatgggcccttaatgtgtccgaaacgccacggcttacagcttgcagctactcacagc
>NC_029256.1|+|38064475-38064834|117-136
accctagaggaaccttctagaacccccgagccccccccccccccgcggcccccggcgaagccagcgagatgattctccggactccaccgcagcggaagcggcgggcggactccgacGTCGACGCCGCCGCCGCCACcgccaccacccggagccccgtttccgaccgccgcctcgtgctctacgaccggcccaccgccctcgtacccgctggcgtccccggggagcccatggatgacatggtctgcacgtaccactgccgtcagatggtgagatcgcttcgcccctatcttctactgctattgttgtcttagcccaatggtcggtggaagcatagcgtgtctagtaatttcggtgttactc
>NC_029256.1|+|38094351-38094486|31-51
accgccgcctacagccgccgacgccgccctTCCGCTTGCTCCGGCCGCGGGccgccgcccgctgccgctcgcctgccgcttgccaccgctgcagtcgcgctctcccactgaccgccgcccctccacctgctccagc
>NC_029256.1|-|38106735-38106996|56-75
ggatcttcgtcctcgagctcacccgtgtggcaacgtcctccccttctaccgtgtcGCCGCCGCCGCCACCTCCCGggcctctttgatggtccgaccccgaggtcgcacgcgcggtgacgctctcccttctcccgcatcgtcgtcggccgccgccatgagctgcctcccttctccagtgtcgcagccgccaccgccgcatcgccgactgccggatctcctctcccgcctcgccccggtgacctccccacccgtgcgtcgcctt
>NC_029256.1|-|38163632-38163780|99-120
ttaaaataccgtagataataaagtaagtcacaaataaaataaataataatttcaaaattttttaaataagacgagtggtcaaacattgtaagcaaaaaCTCAAAATCCCTTATATTATGGtacagagagagaaccttttatatcaaatg
>NC_029256.1|-|38196227-38196427|39-59
ccgccggcggtcccttcccctgtgcactaccgctaatcGCCCGTCGCCGCCGTCCTCCCtgttctagtcaaggaggagcagcgccaccgctcgtcctgttcagatcgaggaggagcaacgccacagtcgtcgtcctctaggcccttgtccgacgccgctcttcgtcgcaccgccgcggccctccacccgcaaccgccacca
>NC_029256.1|-|38204586-38204767|132-152
agctatttctaaattgtatttctatatgaactctgttttttctttttctccgattaatgtgaaaatttctagaccatgagagcaaacgtaaagactcatttttctattcctttaataatatatataatagaTAGATGTGCCACGTAGGATAAagactaggttagtgtgccggcacataagac
>NC_029256.1|+|38257897-38258110|168-187
cgcgggtatataaacgggcacaactaactcaacccgatggccccaccaaacgaggcggcgaggttcaggggagcggaggactgaactgtaatttcggaaagttctcgggaggatgccgatagagatgccgcggcggctccccttcgccgtcgacacgtggggcccctCCTCCCGCCGCCGCCGCCACcgcttcctcacccacgcgcaccgggac
>NC_029256.1|-|38444217-38444387|31-55
catatatatctatctagattcattaacatcAATATGAATATGAGAAATGCTAGAAtgacttacattgtgaaacggaggaagtacttgtttgttttggcttactcataataatccagattataataatcctaagctgaatcaaacagggcctaataattgacatttcacaga
>NC_029256.1|+|38444336-38444508|106-130
tagcatttctcatattcatattgatgttaatgaatctagatagatatatatgtctagattcattaacatcaatatgtatctatctagattcattaacatcaatatGAATGTGGGAAATGCTAGAATAACTtacattgtgaaacggagggagtagattattatgatagattatt
>NC_029256.1|-|38444865-38445025|31-52
aggtagtcatacaaagtgttctcttcccaaATCACAGGCACTATCTTGTCGCcagatgggtaagagaaaccaggagctgtaccagattgcctcccaaacaaaccgttcaagtttggccctgcaaaggacagcattgacattagtaattacatatcagcatc
>NC_029256.1|+|38475627-38475783|107-127
cacggcacgcgcatacggacaacgccacgccgagttcgctcgtctccgctctcgctgcgtcggtgatctgatggcggcggcggcgtcggcggcgccgcgcgtcctcTCCGCGGAGCCGAGGAGGAGGgatccggtcgccgtgggagtccccccgtgg
>NC_029256.1|-|38535920-38536150|76-96
tcgttttttatatttgcaaaaaaaaaattgaataagacgagtagtcaaacgttgcaatcaaaaactcaaaatcccTTATATTATGGGACGGAGGAAataggtaccgatatcagcttttttcacacggcacctgacatcttcaacaataatagaaaatcaaaatgttaaaagagaaaacactatataatactactcgtagttaaagactttggacaaaagttcaacagcaaa
>NC_029256.1|-|3855460-3855630|122-141
gagaaggcgcggcagctgcgcgcacggatgatggagacggagagcttccacgactgcatgtaccactccgccatcgcctcccgcctcgcctccgccgcccccgccgacgacggcaagcactGAGCCGCCGCCGCCATCCATggctccccgcctctgcccataccgcgccgc
>NC_029256.1|-|38571175-38571457|31-50
actcatcaaaccaacctgtgtcgagattgcGACAGGTGCATTTGCACCTGagaggcaaacaatttgcaatgaaagttcagagagttcaggtcgtctgcattgttcactggtactgtccatatagataggacagacatagtggtagacatactaagtagaatttctgtcatcgattcttctatcattactatctggacattgacatatgtacattactgtgtcgctatctattagcagtagaaaaggttgttcttggataaaccatatgatcatcagatactta
>NC_029256.1|-|38578966-38579167|30-49
atgcaatctcccatggtgtgaccgactatGCCGCCGCCGCCACAGTTTCctccccctacgtggcttggcaaccgcgaacttgctccatagcatcgggacacaggatcctgccttcgttgctatgcatcggaggttgttatggaccctttcgcatgagtaatgattttctgtatgtttgacagaagttatatggtaatattgg
>NC_029256.1|+|38608304-38608572|87-108
ttactttaattataacttttcattttttatatttacaaaaaaaattaaataagacgagtggtcaaacgttgtaaggaaaaactcgaAATTTCTTATATTATGGGACGGagggagtacatttttgcatcctatttattttgtgtcaaaaatattgccatatttttttcaataaacttaatcataaatcgtaaatgtttaatttagaacgacaaacaaatgtaaaacaccttacaatatgaaacaattcggaaaagcagctaactagcagt
>NC_029256.1|-|3865359-3865764|356-376
ggatcttctctaggatctggtatttcagttgatatccatttatctatcatttcaatcgttatttcacttggctttttatctaaccaaactaagatatgtacatgtggtaaacctcttttttggaattctaccgagtataaaatagctgttgtaggtccaaatattgtgccggattgtatatcttctattaattgttctagctttatatgaaatactcgaactataatatcaggtctatcattgggttgttcgttttctaagattgtcatagtaatttcaggccacctaggattacatgtaaatgttataaataaatgtggaggtccatatacacgacatattgctatgccatcgtAATAGTTTTGCATTGTATATCgtttagaaccaacatggcttgatggtaata
>NC_029256.1|-|38677701-38677872|117-136
acggaggcgagcgccgccgagtgcccgacgttgatgaagctctgcgcgccgttcggcaccgcgttgccgatgaactccgccatcgagtgcggcccgttattcgtccccgtcgacgcGGAAGCCGCCGCCGCCGCAGccgccgcctgaaccaagaacggcacatcatcaacga
>NC_029256.1|+|3867987-3868393|359-380
acacactatctcaatgtatggatacaactaatgatgcggacatattatatcctgtcgaatatttaaattctctaaatgccaataattttccaactcatgtacttaagctgaaagttggagttcctataattttgctaagaaatctaaaccaaaatttaggattgtgtaatggaacaagattgataataacaaatttaggagacaatattatagaaggtataataataacaggaactcatataggagaaaaagcatatatacccagaataaacttaacaacccgaggaaatcaatggccatttaccttgtgtcgacgacatttcccaataaaagtgtgctattctatgactataaataaAAGCCAAGGACAAACTTTATCTaatgttggtttatatctaaaaaaacca
>NC_029256.1|-|38696717-38696843|74-97
tggtctcatctgatgtgacattgacatgtcacttaggtggcagttcgttctagaaaaataataaacctcatggGACCCACATGTAAGTGCCACACACaaattaataaaaaaggtggggcccacatgg
>NC_029256.1|+|38744460-38744665|30-53
caaactacttcctccgtttcacaatgtaaGAGTTTCTAGCATTGCCCACATTTatttagatgttaatgaatctagacatatgtatgtgtttagattcattaacatctatatatatgtggacaatgctagaaagtcttacattgtgaaacggagggagtatattttattgctcagtggatgttacaggatacttcacatagataact
>NC_029256.1|-|38831073-38831312|30-49
cgccgccgccgccttcgccgccacgccacGCCGCCGCCGCCACGGCCCCacaacgccacgccgccgccgccgtcgccacgccgccgcgccaaccgccgccccgatgccgccacaccgccgttaacgaacgagaacgagaacgatcgaacgaacgagagcgagaacgaacacgtcaacgtacgttgccgcgacaacgtgaacgagaacgagaacgatcgaacgaacgtgaacgagctaggg
>NC_029256.1|-|38831440-38831589|101-120
aaatccccgcgccgacgccgccgtatctcgccgtcgtctcgagctcgtcgtcctcgccgccgcctccgcctcctccgctgccgccgcatctctggggtgaGAGCCGCCGCCGCCAGATCTcccttcatgcatctcgatctctccgatctc
>NC_029256.1|+|38831569-38831780|128-151
gcggcgtcggcgcggggatttgccctaggcagtggcggcgaaggagagaggccgagagagatcgatcggccgaaaacgtttaagtgttggtgaagaagacgagggcgcaccgggaatatatatacccCTGGATCTTTACTCCCGGTTGTTGaacaaccgggagtaaatatcttttcccgctatttcgaaattctttttaaacccggttaggg
>NC_029256.1|+|38899540-38899766|184-204
attttagagttggacacggttattaaaaaagtagttagaagtgaatgttcgagggttgtgattggattagtagtggaggtaggtgggaaaagtgaatgatagaaggttgtgattggttgggaagagaatgttgatggagaagtagttatattttaggacaaatcctaagagttaaaagttgttATATTTTGGGACGGAGGGAGTacatgatttgaagttcacatttc
>NC_029256.1|-|38928960-38929075|35-56
gggagcagatgcctatcacgctactactggctggTTTCTCCAATATCTCATAGATCagaggcttgcccatatctccacaagaagatcacagaatcacaaagctccaatcctcagtt
>NC_029256.1|-|38988674-38988817|94-114
agaccagaagtctgggacatactccaggaaattttccacagtccgcagaacatcgagatcacgaaaataatggggcttagtagcaacaacagcAGGAGACTGCCCATGCTTGCCtttccactcaagctcttcccaacaaatatc
>NC_029256.1|-|39015990-39016112|74-93
tttgcagggtgaatgaggagatgatcgagacattgttcatctgcaatccggcgaactcggcgccaccgaaggaGCCAGCAACGAGGAGGCCGGtgctgccgacgcccaagacggacaacaagg
>NC_029256.1|+|39055981-39056276|31-54
tagaaaatgcaatcccattttcaggagaccAATAGTTGTGGCTATCAAAAAGGCggaaaagaggatcaagaacacgccacactgttgttgcctccttggcgatactggccatattacgtaagcaaacccttgcccaatgtgctggattttcagatgcagacctgtcaacacactaagtcattaagatgacaagggcacaaatcgagtgtggaaatgggccgttacattagcagaaattctcacattgtatcagatgccactttggcactattttgcccagatactggcaacccagt
>NC_029256.1|-|39105182-39105362|24-43
ccgccgcaccccccggaccacccGCCGCCGCCGCCACCCTGCCgcgtcccgccgcctcccgggtaccgccagcccatggcgtggcccgcgcggcgtgaccgcgcgtggtacgcgaacgtggagctcccgccgctggccccggccaagctggccggcccccctgaccccgtgcgcgcccgcg
>NC_029256.1|+|39156914-39157070|31-50
catcctccatctccttcccttcttcctcccTCTCTCTCTCCCTTATCTCTctgttgggagcagcggcggtggcggtggggacgaggtggaggggagcggcgaaggagaaggtggaagaggtggtttgcagggaggatgcggcggaggagagcgaagg
>NC_029256.1|+|39195642-39195745|60-79
accatcccatggcgttcactccaaccacgctcgagctgccatccaccatgccaccggccGCCGCCGCCGCCGCCGCCACccgccaccgccacgcgaggccggcc
>NC_029256.1|-|39262112-39262267|31-54
ggttaaaaaataactaattgtatagattgcGGCTACTTTGCGAGACGAATCTTTtaagcctaattgctccataatttgacaatgtgatgctgtcgacgggggatacccgtagaccggatatagagggtattggggtacgctggtatgaggatctac
>NC_029256.1|-|39300492-39300763|31-54
taaaataaatgataattacataaattttttAAATAAGACGAATAGTCAAACGTTagacaaaaaatcaacggcgtcatacattaaaattaaaatatggaggtatatacgtcatacgtatattgtacctgctggattggtcattggcaacgcgttactacatcttaccacatgattacttataccccgtgccgccgtgcgtacgtgcgtgccgttgaaccgttccggttaatcgatcagctgcttctcacaatcaaaattctccgcggtctagt
>NC_029256.1|+|3932702-3932866|31-50
cccgacgtggtggccgcgtcgtcgtcgtccTCGTCGCCGGCGACGTCGGCgtcggggcggttcctgcccccggagagccccaccgccacgtggctcaagaagcggctcctcctggagtccctcgtcgccgcgctcccgcctgacccgccggctcccgccggcggc
>NC_029256.1|-|39344700-39344859|31-51
tgacgacgaagccggcctgcccagtccagaGTACAGACAGAAGAGAGAGAAagagaggaggaaaggagaggctggtcttacgttgacatgtgggacccacgtaggtctcgcgctgactcagccgccacgtcgaacaaaactaggttcaaaaccgctgaga
>NC_029256.1|-|39346362-39346551|36-59
aaaatttaactaaaacggatgatagttggaagcgaAAAATCATAGCTGCACTTAAAATGagaggaagggagacgaagggagtacatgttatacataagtactcccttcgtttcacaatataagtcattctagtatttttcacatcaatagaaatatgaaaaatgctagaatgatttacattgtgaaacgg
>NC_029256.1|+|39384651-39384823|50-70
aactttaatttagtcactgatacaccctcatccgggagatgcattcataGTGAAGTGTTTGGAGCAGCTTgtatgcacctcaaaacttagggtgtgtttggttgggcttctcaacctgcttttgcttttgcaaaagtcaaaagccaaccaaatggcctaaaagtcataagtgt
>NC_029256.1|+|39416012-39416230|162-186
tttgaacatttcttgagaaaatactcttaaatctagtataatatgcagaatcaccaaaaagggcaccagataactactactccatccgtttcacaatgtaagtcattctagcatttcccacatttatatgtctatatgtatagattcattaacatcaatatGAATGTGGGAAATGCTAGAATGACTtacattgtgaaacggaagaaataccaggttgca
>NC_029256.1|+|39421426-39421605|133-152
gcagcgaggcggcgctgcagccgccggcctccgctcgccgcgaccgccggccagccgccgtcctccgctcgccgcgacagccggcgccactctctcctacctccgccctcttccccgacgtcgacgagccgcCTTCAAGCCGCCGCCGCGCCggccgccgccgctccggccgccgcccag
>NC_029256.1|+|3944300-3944527|184-207
ttcacgtttttggttttatagcaccgaaagttaccggttcactttaatagcatccaaagttcaccttgttcccatttttagcacttccatcaatttttccgtccgtcttaatcgttattgatccagccacacacatgatatgatatttctacccctcattgacatgcattatacttgtacttaTTAGGGGTAGAAACGTCATATCGTgtgtgtgactggatcaagacg
>NC_029256.1|-|39450767-39451163|337-357
gtaaagactattctgctagacatcccatctcttggaaaacaggtattcttatcgccactaaatcatcgtggcatattgcatgaagtattgtatcttttagttactaagtagtgggttaagggaacctgccaagtgggaagcatttgttggatttgtggacgaaatttggctctgggaagaaatatgtagtaaaagctatctgattcttttatcactcaaaggttggcagcaaacatatactccatctgtttcacgatgtaagactttctagcattgtccatattcacatagatgttaatgaatctatacatataataatgtctagattcattagcaTCTATATGAATGTGGGCAATGctagaaagtcttacattgtgaaacggaggaagtacaaaat
>NC_029256.1|-|39487034-39487214|29-49
ggtggaggcgttgggattggtaccgatgAGGAACGAGAGGAGGACGGAGgcggtgaggacgaggcgcttcctgccgggcttcgacgtgcgcggcgaaggcttgccgccgccgtcggcatcggagggagaagacgtggacggggctccggaagcttcgccgccttcggaaggaggaagcggc
>NC_029256.1|+|39517675-39517830|22-41
ggccggatccacccgcggctaCCGCGCGCCGCCGCCGCCACcactggcggatctgccgcgggagggagccgccgccaacgccgcccccaccctcagatccgccgcgtccgccaccaacccgccgccgccgacctgagagggagaggagtagggggg
>NC_029256.1|+|39569682-39569816|46-65
gtagcctcctccatgcgcatcctgcccatagggatacccaccgccGCCGCCGCCGCCGCCGCCACcgccaccgccccactgctgctggaacgacggcgagtggccgtacctcccgtggccgctcccgtcccgcgg
>NC_029256.1|+|39613527-39613685|112-131
ttgctgaagacgtgctccttcttgcacaccagcaccgcgtcctgcagcgacggccgtgaccccgtccgccggaacgcgtccttcttgaggttgccgaggaggaggacgaccTCCTCGCCGGCGACCACCGCgacgtagtagtcggacagcggctccggc
>NC_029256.1|+|39613710-39613895|111-130
aggtcccacaccacgtcgatggcgttgccgtccacctggaactgcttcgccccgtacttccgccagaagtgccacggctgcatctccaccttgcacgcgctgcagctcttGCCGCCGCCGCCGCCGCCACcgccgtccgccgccgtggcggcgacggcggcctcgccgtactccctgccgatcttg
>NC_029256.1|+|39634517-39634641|75-95
tcgccgctgaccacgacgacctcctcctgcttcccccctccatcccctatctcctcttcaacctccccgaccccGCTTCCGTCGCCGCCGTCACCgagaccctctgcctcgcctcccgccgcctc
>NC_029256.1|+|3963493-3963627|36-55
tccacggcccccgcgtcgacctgatgcaccccctcCTCCCCGCCGCCGCCGCCACcgccttcgtccccggcgccattgccgccgccgcttcgccacccgcttcctctctcccagatgctaccacctgatccatga
>NC_029256.1|-|39647665-39647804|89-110
acacaaatataacgaggggccatgaccgttcaaaagccatttccacataccgtctccaagcatcagtgttgtccatcggcattagttcCCAAAAATAACCTTCTGTTGCAcgactcactacaactgacactgacattgtg
>NC_029256.1|+|39666683-39666809|79-103
ggtatgtttttattttctactacttcctccgtttcataacgtaagtcattctagcatttcccacattcatatcaatatGAATGTGGGAAATGCTAGAATGACTtacattatgaaacggaggtagtag
>NC_029256.1|-|39666703-39666919|165-189
aaataataatagtaataataaaattatgacgcatatttatgagcactacagaaaaaaataaacatattgctaatagtgatcagacattagtacagtacatcagctacgtactactacctccgtttcataatgtaagtcattctagcatttcccacattcatattGATATGAATGTGGGAAATGCTAGAAtgacttacgttatgaaacggaggaagta
>NC_029256.1|+|39726767-39726895|31-50
ctccgccgccggggccttcccccgtccgccGCCGCCGCCGCCGCCGCCACcctgcttccccgggttcccgtgcgagtgcggcgccgacgagccggcggaggcgtccatgcagagtggaggcgggcgggg
>NC_029256.1|+|39741969-39742103|82-101
gaaggggagagatgatgatgacatcagcgatgccgccgggcggcggcggcggcggcggggaggctcctactccggtcaccgGCGTCGCCGGCGACCCCCGCcatgagcagcgcatgaggctggtgaggaaggcga
>NC_029256.1|-|39839726-39839901|126-145
tcgccaccgccttgcagcactccttcgtcggcgccttctccgcgctccccaccgtgcagtacgaccggcacagcgccacggccgaccggtcgacgccgcacatcgacagcccggccgcgccgcccGCCGCCGCCGCCACCACCACcaacgccaccagcaccaccgcgcttacttta
>NC_029256.1|-|40240783-40241153|321-341
gatcgcgtcgcgtcgcatccaatcagaagcaacccaaaccatcaggaaaagcaagcaagcaatcaagcagagtctcaaaaaggctcgaggcgaggaaggggcttacgtcggcgtcgtgcgggttctgttcgtaggtgaccttggcgttctggcatgccaggtcgaagaagaacatcctctcaggatcgctcatcgctcccatgtccatggcgtcgcgggcgtcgtcgtcggcggcggcggcggcggcggcttccgacgagattcgattcgggggttagggttttagacctctctctctctctctctcgatgttcgatttgGGGAGAGAGAGGAGGACGGAGgaggaggaggaggtgggcgtggagattggt
>NC_029256.1|+|40240870-40241028|29-48
aaaaccctaacccccgaatcgaatctcgTCGGAAGCCGCCGCCGCCGCcgccgccgacgacgacgcccgcgacgccatggacatgggagcgatgagcgatcctgagaggatgttcttcttcgacctggcatgccagaacgccaaggtcacctacgaaca
>NC_029256.1|-|40302707-40302875|103-126
atatataggggtgggactttagtcccggttggtagcaccaaccggggctaaagatcaccaggatctttagccccggttggtaataccaaccgggactaaagtTACGATCTTTAGTCCCGGTTGGTAaagatcccgggggggcctgacataccctgacagcattcgaacc
>NC_029256.1|+|40310460-40310897|346-369
aaatcttaattagagtttttaccaatttaataatatcattcatatgctaagtatatatgattattggaatttttattaattttaagtcatatatttgcttattacgatttatccacttaatttattacagacaaaaataatttttcgaagtaattgtcattaatctttgtactttaaataatgttaatgcattaacttctattttagaaacacatatgtaagcgaaaataatttgcagtgctataatctttagtcccggttcttaaccctaaccgggtttaaaaagaatttggaaatagcgggaaaatatctttagtcccggttgatgagaacaaccgggagtaaAGATATCTTTACTCCCGGTTGTTCtcatcaaccaggactaaagatcgagggctatatatattcccgatgcgcgccctcgtcttctccaccaac
>NC_029256.1|-|40310763-40310871|64-87
tcgggaatatatatagccctcgatctttagtcctggttgatgagaacaaccgggagtaaagatATCTTTACTCCCGGTTGTTCTCATcaaccgggactaaagatatttt
>NC_029256.1|-|40317311-40317491|126-149
gatggagaaaccctttgtagtcctggtttgtaaccctcctttagtcccggtttttaaaccgggagtaccaatccgggactaaagatcgctatctttagtcccgggtgaaataaccgagactaaagATCGATCTTTAGTCCCGGTTGGTAacatgcctcagccatgtggccggctgagccat
>NC_029256.1|-|404326-404446|72-91
atatataaactgcgtcggcttcttaccggccgcacgaagaatcgatggcgatggagattatgcaacagctcGCCGCCGCCGCCACGGCAACggccctgtgccctgaaccatctctgatggc
>NC_029256.1|-|40444374-40444633|31-51
atcttgcaggtggtatttactggactttgaGCATGGTTCAATCAAAGATGAtcattgtagagcaaggactggatacaactcagaattactaaagatcatggaagctaaccaatctcctcctcgcaagcgctcacggagggacaaaaaccgtgagaaagcacccaactcaaactcaactgaagaaatgcaacaggagatttggagtgagttccctggagacctttttgaaaccgttgttgcaagacttccagttgctgcaa
>NC_029256.1|-|40494641-40494767|74-97
attatgacaatttattcaattataaatttaataaaactatgtggtgttgtaaatattactacttttttctaaaGAGTTAGTCAAACTTAGAGTAGTTtgactttgactaaaatcaaaacgtcctata
>NC_029256.1|+|40520203-40520343|30-53
gagggcgcgcatcgggaatatatatacccCTAGATCTTTTGTCCCGGTTGATGagaacaaccgggagtaaagatatctttactcccggttgttctcatcaaccgggactaaagatattttcccgctatttccaaattcttt
>NC_029256.1|-|40520226-40520443|168-191
tttaatgcattattttctattttagaaacacatatgtaatggaaatcaatattcagtgcgtttatcagtagtcccggttcttaaccctaaccgggtttaaaaagaatttggaaatagcgggaaaatatctttagtcccggttgatgagaacaaccgggagtaaagatATCTTTACTCCCGGTTGTTCTCATcaaccgggacaaaagatctaggggtat
>NC_029256.1|+|40520243-40520443|31-54
gtcccggttgatgagaacaaccgggagtaaAGATATCTTTACTCCCGGTTGTTCtcatcaaccgggactaaagatattttcccgctatttccaaattctttttaaacccggttagggttaagaaccgggactactgataaacgcactgaatattgatttccattacatatgtgtttctaaaatagaaaataatgcattaaa
>NC_029256.1|-|4055459-4055629|110-130
tttggatgagagagatagactcaaagaaaagttactaagaggttgaagctcttgcttaatttcctccaaaatttctataggattgttcattccataggaattttaaaggATTGGATAGGATTCAATCCTTtgattcaaaggacttcataggaaattttcctataggattga
>NC_029256.1|+|40568183-40568315|84-103
ttacaagtcctatgcattgcccaacccatgggcagtgatggtcaaaacgttcaacgcagttgttgcagatagagcaatgggagCAACGAGGAGGCCGGTACAGcatgcaggtatcacagtattttgtcttcac
>NC_029256.1|-|40573451-40573688|31-51
cagctgctgctctcttctccctcctcccccGCGTCGCCGCCGTCCGTCACGcaggacgacggcgaggacggcatgtcgtcgtcgtcggcggcggcggctcgccggcgtggcgcgccacggatggacggcggcgaacggcggtgagccagcgtggtggtcttcttgaatacgcggcagaccacccagacgtcgttggcctccggcggatggtcgtcggcggggaggaggcggtactcgt
>NC_029256.1|+|4059646-4059865|171-190
aggagaggctccttcaatccctctccgcccgcgggtggtgcttccgtgaccccagcaacgagatcatccaggagctactccacgcctccccctcgccgtcgccggaggccgtggagaccgagctcgtcgacgtggacctgaggctcttcggcggcaagtcgctccctgacCGCGCCGCCGCCGCCGCCACggggaggcggctttcctacctccatggccc
>NC_029256.1|-|40638159-40638311|100-123
tggcacactcatacattcgaaggcgagctttggacctccactagagttaagcagatcttccagtcctcgtgttttctgtcaacacaattacataattttTTTAATAAGACGAATAATCAAACGcatcttaaaaagtcaacggcgtcatatatt
>NC_029256.1|-|4070954-4071155|31-50
gtggaggaggagggttctcgccgacggcggCGAAGCCGCCGCCGCCGCCGtccccgcgggcgaatgggacggcggcggcggcgaagccgagcgcctcgccgccgccgccgccgccgccggccgccgcgggcgccgaggggaggtccagggaggaggcattcgtccagaacgtgaacatctgctgcgcggtgttcgacttctc
>NC_029256.1|+|40712540-40712755|167-186
gatgaggcccgccacctcccgcatcctcgccgccgacgacaccgacgaccccccgaacttcatcaccacgctcagctggtccccacctcccaccccgatcccacctagggtttccgccgcggcggcggcggcgcccactcccttggcccgacagcgagcggagtcaTCGGCGGCCGCCGCCGCCACctccagtctcccgcctccgccgcggcggcg
>NC_029256.1|+|40721109-40721243|76-100
tagcattttccatatttatattgatgccaatgaatctagacatatatatctatctaaattcattaacatcaatatGAATGTGGGAAATGCTAGAATGACTtacattgtgaaacggaggaagtagcaataagtaca
>NC_029256.1|+|40801225-40801397|38-58
atatatatatatatgtctagattcattgacatatataTGAATGTGGGCAATGCTAGAAagtcttataatatgaaacggaggaagcagcatattggctacaagcagcacaaatatgttttcccatgtgaatagatagatgggatataggattgttttgagtttatgttgaacgt
>NC_029256.1|+|4082072-4082239|119-138
acgtcgctcgggcggagattctcctactgcctcgtcccgcactccgtcaacgcctcgtcggcgctcaacttcggcgccctcgccgacgtcaccgagcccggcgcggcgagcacgccgcTCGTCGCCGGCGACGTGGACacgtactacaccgtggtcctcgactccgtc
>NC_029256.1|-|40830223-40830364|30-54
tgttaatctagatagcattcattaacatcAATATGAATGTGGGAAATGCTAGAAtgacttacattgtgaaacggaagaagtatgatatatgctggtccttcaacctttttgattatttcaacttttcaagtaccaacactct
>NC_029256.1|-|40856835-40857020|111-130
ttgctggcatatgcggcttgccccagcgtgatcccatcactgtcctgggtaacctcgatgccgaggtagtatctgagtgcccccaaatcactcatcttgaagagcttcatCATCTCTCCCTTGAAGCTGCggatctcgtcgtcatgatcgccggtgatgatgaggtcatcgacgtagacgcccacc
>NC_029256.1|+|40902708-40902842|82-101
accgtcctcccgatcacgtagctgacgccgctcgccggagcccgcccgatcatctccgcctcctcctcgccggagtcggccTCCGCCGCCGCCGCCGCCACctcgaccagcgcggcgacggcagcgcggacgaag
>NC_029256.1|-|40922147-40922250|29-48
cgccgcctcctcctcctccgccgccaccGCCGCCGCCGCCACACCGCTtggtgcacatgcacttggagaagacgcccttggagcagtagccgccggtgtactcc
>NC_029256.1|+|40923776-40923914|100-119
ccgggacggcagttgtagtaggacgcgccgcggtacgagcacggcacggcgttgcgccgcatcgcgtcgtagctgatgtacccgccgccctgcagcctcCTCCTCGCCGCCGCCGCCACcgccaccgcctcctcgccgc
>NC_029256.1|+|40942787-40942928|37-56
cacctcacccgtcggcatgtgcagcagcgccttgcgCCGGATGCCGCCGCCGCCACcgccgccgccgccgccgccgccgccgccgctgttcgccgacgccggcgggttctccaccagcttcaccaccccgttccggaacacc
>NC_029256.1|-|40968228-40968383|31-51
gatatatatgtgtgtctagattcattaacaTATATATGAATGTGGGCAATGctagaacgtcttataatatgaaacggagggagtatcagttttattctttattcagatttcaattttttttatcaacttgtaatttattgtgcaatcaacttttga
>NC_029256.1|+|40968241-40968381|83-106
gcacaataaattacaagttgataaaaaaaattgaaatctgaataaagaataaaactgatactccctccgtttcatattataaGACGTTCTAGCATTGCCCACATTCatatatatgttaatgaatctagacacacatatata
>NC_029256.1|-|41029488-41029713|184-203
tgcgtctcggagttcatcagcttcgtcaccggcgaggcctccgacaagtgccacaaggagaagcgcaagacggtcaacggcgacgacgtctgctgggccttcggcgccctcggcttcgacgactacgtcgaccccatgcgcaggtacctcaacaagtaccgcgagctcgagggcgaccgcgccGCCGCCGCCGCCACCTCCCGctccggcgccggcgccgccgcgg
>NC_029256.1|-|41134093-41134295|30-50
tgtcctacaccgcgctccgccgcagcccgGAGCTCGCCGGCGGCAATGGCggcgggtactacatcacggccaagagcatcgaggtgaaccaccaccaggtgccactacccaaccacggggcgccactcgtcgtccagctgagctccatggttccgtacaccgagctccgccccgacgtgtacggcccgttcgtcaaggcgtgg
>NC_029256.1|-|41207332-41207473|31-51
atagatgttatatgcctagattcattaacaTCTATATGAATGTGGGCAATGctagaaagtcttataacctgaaacggaggtagtaattgtctaatgtggaaaagcctgtttggcatttactgtttactgaaattgcactttt
>NC_029256.1|+|41207372-41207544|104-124
tttccacattagacaattactacctccgtttcaggttataagactttctagcattgcccacattcatatagatgttaatgaatctaggcatataacatctataTGAATGTGGGCAATGCTAGAAagtcttataatatgaaacggaggaagtaataaatatggaatggactgca
>NC_029256.1|-|41307893-41308147|200-220
tcattctagcatttcccacattcatattgatgctaatgaatctagacatatatacctatctagattcattagtatcaatatgaatgtattcattaatatcaatatgaatgtgggaaattctagaatgacttacattgtgaaacggagggagtatatgttaatgaatctagacatatatgtgtgtctagattcattaataTCTATATGAATGTGGGCAATGctagaaagtcttataacctttttttttgatctcaa
>NC_029256.1|+|41308023-41308192|103-127
ttctagaatttcccacattcatattgatattaatgaatacattcatattgatactaatgaatctagataggtatatatgtctagattcattagcatcaatatGAATGTGGGAAATGCTAGAATGACTtacattgtgaaacggagggagtatatgaatgtgggcaatgcta
>NC_029256.1|+|41308099-41308225|77-97
atgtctagattcattagcatcaatatgaatgtgggaaatgctagaatgacttacattgtgaaacggagggagtataTGAATGTGGGCAATGCTAGAAagtcttataatatgaaacggaggaagtatg
>NC_029256.1|-|41315060-41315201|32-52
aggattacccattacataggaattttaaaggATTCGATAGGATTCAATCCTTtgtttcaaaggccttcacaggatttttttccattgaattaaaatcctccaaaattcctacatttttcctataaatcaaaggggccctaag
>NC_029256.1|+|41354153-41354362|62-82
ggcgccttcttcctcgcgtccccgggcccagaccgctgcctgcagccgccgacgccgctccTCCGCTTGCTCCGGCCGCGCGccgccgcccgctgccactcgccctcagcggttgcgctcgcccgccgcttgccgctgctgcagccgcgctcgcccactgacgccgcccctccgcctgctccagccgccgcccggcctgaggcgaagagg
>NC_029256.1|-|41368298-41368704|359-380
gtccccttgtccaagtagaactagagaaaccaatatggatataatccgagtagtccttgtcgtttccatgtagaactctggttgtctttccttatccggaactccctcgaggtcagtttccgtataagacatggtatgtggtgtatcctgccgagatttagtcaactactattaggtatgtggtatccataaccctgacaatacccttaaccgtaaaactggtataacagctcatccaaatataaaacagtggaaaacaacttcctcgacagtattgaacggtggctttcattgatgtggcacctactcggcacattgacatggtcttcatcctacgtagtgcttacatggaatcacaATCAACAAAAATATAAATAAAAataaactgaatggaactcacatgtcac
>NC_029256.1|+|41527100-41527208|69-89
tatatttgccaaaaaaatttaaataagacgagtggtcaaatgttgtaaggaaaaacttaaaatcccttATATTGTGGGACGGAGGGAGTacgtaagttccagttgcatg
>NC_029256.1|+|41583299-41583419|71-90
ggcggcaggggcagccgctggagcctctcctgcgacgtgaaggcgcacgacatggccgtgctctgcctgtGCGTCGCCGGCGACCTTGTCttcacgggctccgccgacaagaccatcgggc
>NC_029256.1|-|41663592-41663702|21-44
tacgaaccgggagtaaagatATCTTTACTCCCGGTTGTTCTCACcaaccgggagtaaagatattttcccgctatttccaaattctgttttaaacccggttagggttaagaa
>NC_029256.1|+|4167087-4167274|41-65
attcatattgatgttaatgaatctagatagatatcaatatGAATATGGGAAATGCTAGAATGACTtacattgtgaaacggaggaagtaccagattagacattttatatatatatccagatttgtagtattataaaatgtttaatccaatactatatttttacattttggaagtgagggagtaaatcat
>NC_029256.1|-|41779106-41779324|33-53
taggattacccattccgtaggaattttaaagaATAGTATAGGATTCAATCCTTtgtttcaaagggtttcataggaaatttttccataggattgaaatccttcaaatttcctacacttttcctacaaatcaaaggggcccttaacaatgggagactataaagaaatttgtgaacttcatggattttaatgaagcaaaagcataagtttctagtggtgatg
>NC_029256.1|-|41941884-41942087|138-158
ttgttgcttttgtttctggaatactaaaacagcaacatttctgcagattcatctacgttatcatgtactacctccgtttcagattataaggttttctagcattgtccacgttcagatatatattagattcattaataTATACCTGAATGTGGGCAATGctagaaagtcttataatatgaaacggatgaagtactatcttggttt
>NC_029256.1|-|42057939-42058110|43-67
agtgaatctagacatatatatctatatagattcactaacctcTATATGAATATAGGAAATGCTAGAAtgacttacattatgaaacggagggaataagtaattatttattcttttcatatcatttgattcattgttaaatatactttcatgtacatatatagttttacatatt
>NC_029256.1|+|42058045-42058176|78-102
tctagcatttcctatattcatatagaggttagtgaatctatatagatatatatgtctagattcactaacctccatatGAATGTGGGAAATGCTAGAATGACTtacattatgaaacggagggagtctattttt
>NC_029256.1|-|42085715-42085984|31-52
atacgaatggtcaaacagtgcaaataaaaaGTTAAAATCCCTTATATTATGGaacagagggagtagttgattgaggccttgtttagttctaaactttttcttcaaacttttaacttttacatcacatcaaaacttttctacacatataaacttctaactttttcatcccattgttccaatttcaaccaaacttccaattctagcgtgaaaaacacagcctgaatggcgacaagttgtgttttgctcgtaccgtattcagtggcgttttcg
>NC_029256.1|-|4211096-4211241|96-116
gctgaatctcctctacctgaagctttgcaaccagaatcatccctgcccgtcacgcaagaacaaactcctgggaatccactttctggtcttttgaaTGCAATTGCAGTTGCTGCCTCcggtgttcttgctggactgtatggcacttc
>NC_029256.1|-|42153953-42154276|31-51
tatctaatcgagtactaggtagcaatatttTGGGACGGAGGGAGTATTTGGctttcaacacatgcaaaatacatgtcaaaaaacattacctttattttattccagtgagcataagcaccacagacacagcgtacataatcttttaagcttctgaagtcatatgctggaattccttcatctttacgataggtttccatttcaaacaggagacctttaaagtcttgagttgttccttcattccaaggaagcttacggatttttgaagctctcactcttgacataaaagtgtcatcattcaacctaagtgatatatcctttgcaaag
>NC_029256.1|-|42154193-42154459|160-179
ctgaacttccaagaagatgccagatatcactgcatatggtaggatggttttgccgaacaatgtcgtcaacatttagctgcaaatatttatgttagaacttagtacagacaacctccatccatcccaaaacatagtgaactagtattcaattagacaccaCTACAGATTCATAGTACTAGgtggtatctaatcgagtactaggtagcaatattttgggacggagggagtatttggctttcaacacatgcaaaatacatgtcaaaaaac
>NC_029256.1|+|4216836-4216970|71-90
ccggctccccgccatcccccgccccgcgcttcgcggccagcccaacaaacaacctcggcacggcgaacagCGCCGCGCCGCCGCCGCCACcacctcgaaccctccccgcctccccgccgccgccgccggcgtccg
>NC_029256.1|-|42184203-42184323|31-50
ctcgttcaccggcatcggcatcgtactgtcAGCCGCCGCCGCCACCACCAgcacgaacagcagtaacgcgataggcgtcgccatttcagcagtaacgaggaggaggggagtggagctgcag
>NC_029256.1|-|42212393-42212715|274-293
ccatggccttggattatggcttccgtaatttgatggagcttctcatggacccgcttcgtcgtacgcagggatcggccaccgagcaccctcgccagcggcgatccggggaacaggtcgaccaggttgaatccggcgaggagatccatggtcttgtctagagcctcgaggtactcctcccgctgcgggcacctgtcgccgatgatagccctcatggtgacatcattcgtcatgatcttgacgagctcgctgacgttgacggccgacgacgccgacGCCGCCGCCGCCACCGACCGagcgagcctcgccgcctcttcctcgcggac
>NC_029256.1|+|42279596-42279966|321-341
catcgtattctcgatcacccagtcctccaagaaaggtaaatgctgaacctgctgtgttattcgtagacttgtatagagaatgtctgctccctctgtctcaaactataaggcgtataagttttttacagtcttcagcgtagagctttgaccattaattttgtttatagtatattataaactactacaaaattaaaatcacataaaagtactatcaaatacgaatctaatgatatcacatgcgtgacgcgaagcatatattttggtagcttaactattattcaaaagttacaaagattgactttcattcaaataatgataacCTTATTTGGGACGGAGGGAGTatcctctgatgtttgcttctgctcttggtt
>NC_029256.1|-|42355446-42355718|59-79
gggggaggacgagctcgccggcgtgggggaggacgagctcgccggcgtgggagaggatGAGCTCGCCGGCGGCCAGATTtgtgcgggcaaacggcgcgagatggatgaactgacgacgggcgtcgttgggaggacggagtgttacggaacgaagaaaattcgcactctagtggtgtattctgaaagtagtgcgaattgggtgataaatcctgaaagtagtgcgtattgggtgttatattctgaaaattctcccaccacttaattttcacacca
>NC_029256.1|-|42585554-42585707|33-52
gccgcctcacccgcgtggagccggccgactccGCCGCCGCCGCCACGCAGGGggaggaaggggagcaggcggcggggcccgacgaggaggaggtgaacacgtggagggatcggtggttcgggccagccaccgccgccgcctcgcgcgcgctcta
>NC_029256.1|-|426006-426197|31-54
acaacgcatttaacggtgtgggatggacgaAACCCTAATGGCAATGGCATTTCTaggacaaagtcgcttgcacgatggcatttcatggaactcgcacttgtcgatggcatttattggaattgagagcttttcaatgatatttcttggattttctcaaaaagaaatgaaatgttcttgtagcaaattcccaca
>NC_029256.1|-|4278312-4278425|25-44
ccgtcgtcgcctcctcgctgcgggGCCAAGCCGCCGCCGCCGTCgggaccaatcgcctcctcgcccagtcgccacatcgccgccgtcggagcaaccaacgccggctctgccgcg
>NC_029256.1|-|42788353-42788649|42-61
acgtctttgtgaacctcgacatctcggcatgcaatgccatgATATTTTACTACAACAAGTGattctccaatattcaggatttctacttggacaccttcaacacatatcttcaatcaagcaatgactactcgacgacaagaagctataattctcgactctatgttcagttgtttcccaactaaccaaagagtcgggggctacacaaatataaggctcaaaatttgacaaattttatgtcaagctgaagaaatcaattaatcagccaatgagtcaactccaggagtcattatcttcatc
>NC_029256.1|-|42851431-42851556|31-51
tgaagagttttaacatgctgctctttgcatATGTTGCAGCTTCACTTCCCAtctagtattgtttcgtacatagaagacaagaactcagcattgacagctcaagcgatactaaatcatgcttggaca
>NC_029256.1|-|4291195-4291576|333-352
tggctcacagacaagcttatcgatcgccgcggccgtctgctccaccggcaagatagtgacgccaccagcggcgcaccgccgttgtctttgccacctcggccgtcattaggccccttgttgccacccgagacttcgccgccggccaagctccgcagtgggccacctcctgtgctaccccgcgcatcaccactaccgttgtgctctccaacgcctccagcctcgtctaggccggtggtggtggccgctgcggtctatgcgccgtgcatgttgctgccgccgctggcgtggccgggcctctcctcgccttggtctatctgtgcgccttgcacgtcGCCGCCGCCGCCACGATCTCtcccatcaccgaggtcggtggtggcgcttg
>NC_029256.1|-|43005219-43005476|209-228
aggggtatatatattcccagtgcgccctcgtcttcttcaccaacacttaaacgttttcggccgatcgatctctctcggcctctctccttcgccgccactgcctagggcaaatccccgcgccgacgccgccgtatctcgccgtcgtctcgagctcgtcgtcctcgccgccgcctccgcctcctccgctgccgccgcatctctggggtgaGAGCCGCCGCCGCCAGATCTcccttcatgcatctcgatctctccgatctc
>NC_029256.1|+|43005415-43005604|110-133
ggccgaaaacgtttaagtgttggtgaagaagacgagggcgcactgggaatatatatacccctggatctttactcccggtttttgagaacaaccgggactaaagatatctTGATATCTTTAGTCCCGGTTGTTGagaacaaccgggagtaaagaaaagatatttacttccgattgttctcaacaaccggga
>NC_029256.1|-|43005545-43005747|135-158
tatgtaagcgaaaatcatatgcagtgctataatctttagtcccggttcttaaccctaaccgggtttaaaaagaatttcgaaatagcgggaaaagatatttactcccggttgttgagaacaaccgaaactaaagaTATCTTTAGTCCCGGTTGTTGAGAacaatcggaagtaaatatcttttctttactcccggttgttctcaa
>NC_029256.1|+|43147020-43147176|116-136
ttgaaatagtcaaaaaatgaagggaacaatccctcgcgtcgctctcgcgcgggcggctcggggggcgaaaaaccctagccgcccgcgcctccactccctccccaccgccttgccgCCGCCAGAGCTCGCCGGCGGCaaagccggcagcgagcaggga
>NC_029256.1|-|4329532-4329713|45-65
catgactgtcactgcaagcagctgctgtaggatcagcgagtaggAAAGGATGACTTGCCGGCCAGtttcctgagatgtgatttaagactgatattagctgatgttcccaagcatgatacggggcttgctcccaagatgtgatttttactttacttttggttaatgtgctaccgctgacatta
>NC_029256.1|-|4329618-4329772|105-125
ttcctcaccgcggcggcgaaggagctcggctgcccactcacttgctgacaaggccacaccatgactgtcactgcaagcagctgctgtaggatcagcgagtaggaAAGGATGACTTGCCGGCCAGTttcctgagatgtgatttaagactgatatta
>NC_029256.1|+|4361801-4362072|219-242
tagacaaaaatactttttcgaagtaattgtcattaatctttgtactttaaataatgttaatgcattaacttctattttataaacacatatgtaagcgaaaatcatatgcagtgctataatctttagtcccggttcttaaccctaaccgggtttaaaaagaatttcgaaatagcgggaaaagatatttactcccggttgttgagaacaaccgaaactaaAGATATCTTTAGTCCCGGTTGTTGagaacaaccgggagtaaagatccaggggta
>NC_029256.1|+|4362230-4362440|41-60
ccgccgcctccgcctcctccgctgccgccgcatctctgggGTGAGAGCCGCCGCCGCCAGatctcccttcatgcatctcgatctctccgatctcgatctctctctgtcgcgccgcccgccacgagacgccgcgccacgacgacgacgcgccacgccgccgccttcgacgccgcgcaacgccgccgccgcatgccaacgccacgccgccgcc
>NC_029256.1|+|4362387-4362573|111-130
ccgccttcgacgccgcgcaacgccgccgccgcatgccaacgccacgccgccgccgccgtcgccacgccgccgccgccttcgccgccgtgcgcgcaatgccgccgccgccaCGCCACGCCGCCGCCGCCACgccacaccacgccaccgccgccacgccacgccgccgccgccacggccccacaacgcc
>NC_029256.1|+|4362403-4362528|76-95
gcaacgccgccgccgcatgccaacgccacgccgccgccgccgtcgccacgccgccgccgccttcgccgccgtgcgCGCAATGCCGCCGCCGCCACgccacgccgccgccgccacgccacaccacgc
>NC_029256.1|+|4362510-4362635|31-50
ccgccacgccacaccacgccaccgccgccaCGCCACGCCGCCGCCGCCACggccccacaacgccacgccgccgccgccgtcgccacgccgccgcgccaaccgccgccccgatgccgccacaccgcc
>NC_029256.1|-|4405151-4405361|41-60
cagccaccctccctcgccgtcgcgcggggacgcgacggccGCCGCCGCCGCCACCGATGAcgacgagctcttccctggcaccgatacggacacggacaccaacaccgatgacgactcgctcttcagctcgccggcggagtccgagcagcagaacgtcgccgccaccccgaggaggctgaccaggctgaaccatttcactgccgccgccgac
>NC_029256.1|+|4417807-4418015|36-56
ggttgagctggagggtgtcttcatgaggttctcacTAGATGTGACATACTCTACTGtgtttgcagctgaccttgactgcttgtcagtgtcttccccaatccctgtgtttggccaagctacgaaggaagctgaggaggcagtgctgttcaggcacgttataccaccaagcgtgtggaagctcttgaggctgctcaatgtcgggaccgaga
>NC_029256.1|-|4432152-4432314|31-50
accgccgccgccgccaagaagagcaagggcAACAAGCCGCCGCCGCCGCCgccacgctgctgcctctgcccggcgaggggcggcgcgatgaagcgcacgacggacgcgcggtgggcgcacatcgcgtgcgcgctgctggtgccggaggtgttcttccgcgacc
>NC_029256.1|-|4432172-4432308|36-55
gccgccgccaagaagagcaagggcaacaagccgccGCCGCCGCCGCCACGCTGCTgcctctgcccggcgaggggcggcgcgatgaagcgcacgacggacgcgcggtgggcgcacatcgcgtgcgcgctgctggtgcc
>NC_029256.1|+|4454024-4454201|118-138
gtgccgcgcgggggtggaaagacggtggtggtctccggggagaagcgacggcggccgtggatggcctcgccgggaagcgacgacggcgagcaacgggagctgcgtggccgagctcgaGACAAAAGGGGAACGGCGGCGgcgtcgtaggtgacgacgcggtcaagactcgagagaatgg
>NC_029256.1|-|4472000-4472132|22-42
ccaacttctggtccttgagaaGTTGTCTGCGCTTTAGCTTCAggaatctcttgatttagatctacatccgactggtttccagtcgggggctctcgggttgttgcagtttcagttgctgccgactggtttccag
>NC_029256.1|-|4493817-4494003|110-130
tactgtggataataaagtaagtcacaaataaaataaataataatttcaaaatattgaataagacgagtagtcaaacgttgcaagtaaaaactcaaaatcccttatattcTGGGACGGAGGGAGTATTAGAtaataaaacataaatattataaatatgtgactaatttttttaattttttttataaat
>NC_029256.1|+|4494066-4494486|31-51
gcgttacaagcaaaaactcaaaaatcccttATATTGTGGGACGGAGGGAGTaacaaacaaaatacgctgatcattaaagtttttcaaataagaatgacggtgaaatcgttgaacataaacagtataattattctccttctgggacatttaacttcatttaattattcctcttttcttctgtttcttgcggcggcggcgtaggggtcgtggacgaagccggcggcggtgatcgtcgccggcgtgctcgtgccggcggtgatggtggcggtggcggtgaaggggtgccggagccgctgcggtcgtcgagggtggtcaacgccatcttcccgccgtggatcctcgccagcgccgtcatcatctacgctcgcatcaggacgcgcccaagggcggctgctccatgacccatcaccaattgcttgct
>NC_029256.1|+|4508585-4508767|45-66
atttgcaaaaactatttttacaaataaaccgctgccaaaacttaTTTCAAAAATGACCTTTTTGCTtaacgccaaatcgtgtggcgctaaatttagacacctcagcgccaaataacatggcgttgaatatacgttggcacgctgacttagtctaccatatgatatataactctaattaagaga
>NC_029256.1|-|4523538-4523753|56-76
acttgtttatatattaataaatctaggcacacatatatgtctaggttcattaacaTATATATGAATGTGGGCAATGctagaaaaatcttataatacgaaatggaggaagtagtaataatatatcataataagctatctgtttgtttcagcttactcttaataatttagattataataatcctaagctaaaacaaacagagcctgaatacattgggg
>NC_029256.1|+|4596715-4596840|76-95
ccgcgctctacctcacgctggcgtggaagctggccggcggtgtacgggcccagcaccggagcgtcaacgaggagcGGGTCGCCGGCGACCATGTCtagctcaatgcacgttgacggaccgagattt
>NC_029256.1|+|461120-461242|33-52
agtcttcgtggaggcaaccggatggagattacCGGTTTGTCAAGCGTGCTGCacgccaaaggaggcccaaggttgcattcgtcgcggcattgccgcagctccctgtcgatgtgcaccttcttt
>NC_029256.1|+|4630945-4631227|234-253
gcagcagcagctaaaattcgagcccgaaatcgccaccgcgcgggtggggggaggggatcgggatcgggggggtggattacctctccttgcgctcctggatgttcttcatctgcgagcggtagtggttctcgatgaacttcttcgccgcggcgacgcgctccatggtgagggtggaccccaccgccgcctccccgccttcctccccttcctccgccaccgccgccagcggctccGCCGTCGCCGCCGCCGCCACcgccggtgccggcgccgcgtccgccatctc
>NC_029256.1|-|4799676-4799932|183-207
aaacattgacggacccagcctaaaattttagctatagcgtaacaacgtagagagtacactttgaactaaagctatagaatctactttctccgtttcacaatgtaagtcattctagcatttcccatattcatactgatgttaatgaatttaaatagatatatatgactagattcattaacatcAGTATGAATGTGGGAAATGCTAGAAtggcttatattgtgaaacggagtagtacaaaacattgtacagaaagttat
>NC_029256.1|+|4799772-4799891|33-57
atatatctatttaaattcattaacatcagtatGAATATGGGAAATGCTAGAATGACTtacattgtgaaacggagaaagtagattctatagctttagttcaaagtgtactctctacgttgt
>NC_029256.1|+|4829680-4829836|109-133
ctcaacaagcaagattatgctaggagagctgcagcgctgtagctgtgcagccacagtccagctgaaccgaacagacccatatatgtctagattcattagcattaatatGAATGTGGGAAATGCTAGAATGACTtacattatgaaacggatgaagtaa
>NC_029256.1|-|4840452-4840619|33-54
caagcatcagtgctgtccatcggcattagttcCCAAAAATAACCTTCTGTTGCAcgactcactacaactgacactgacattgtgtagacttcttggtctattctaaatcctctcaacaaccaactataaattgactgaaatgttctctccgcaggcctatcgatgccc
>NC_029256.1|+|4918164-4918292|86-105
agtagccgccgccgatgaagtggtcgtcctccgccgtggcggcgccggcgaggtcgtcggagctcatgcagaattccgggaacagCCCGCCGCCGCCGCCGCCACcgacgacgacgacgccggtgtccg
>NC_029256.1|-|4949851-4950058|31-51
tccagcttcatgcccaacctggagccactgGACCTCGGGCTCATCGGCGACgaggagccggtccagagggtggagtccggaagagccctccgggagaaggtgttcgagcgactgagccgggatggtgccatctccggcgacgccacagccttcgccaccgccggtgttggcctcgacgttgattgggtgtccgacctcatcaactgag
>NC_029256.1|-|5014601-5014799|154-173
cagtagcggcggcacgccttgcagaagtggcgcggctgcgccaggttgtagttgttgtagtagcagaacttggtgttggtggactcgcacctcgggcacgccaacccctccgcctccgtcctcgcccctcctcccaatcctccaccacctgccGCCGCCGCCGCCACCGTCCTcccctccgccacctccattaccagaa
>NC_029256.1|+|5016854-5017213|225-244
gctgcagccggcggcggtggcggggttcgatccggagaggatccccaagtccatcttccaggcgaagcccccggggtcgtcgtcgcaggcggagtggagcgtggcgtcgaacgagtcgctgttcagcatccaccacggcgcccggccgtccggcgacctctgcggcttctacgccggcgagagcaggtcgcatttcgactacttctacgacgaggccatggccgGCGCCGCCGGCGACCACACGtcggactggaagctggccaccgtcgccgaagggtcgcctggtggcagcgcgcggtcggacgccaccgacggcggcggcggcgcggccaagcaaaaggcggccatcgacttccgccg
>NC_029256.1|+|5083323-5083573|48-68
cttaataattactacctctatattttaatgtctgacacagttgacttTTTGTTCAACGTTTGACCGTTcgtcttattcaaaaaatttatgtaattatcatttattttattgtgatttgattcatcatcaaatgttctttaagcataacataaacattttcatattttttttaaaaaattgaataaaacgaatagtcaaacattacttaaaaagacaacgacgtcgtacattaattaaaatacggagtgagt
>NC_029256.1|-|5085809-5085995|54-73
cctcctcctcccccgccgggtctatcgtcaggctcccccgccgcatcatccccGCCGCCGCCGCCACCGCCTGcatctccggccggccaccgcgcgcaccgtgaaatcaaaaaacacgaaaatagcggcggcggcggcggtggcgcgcgctgtctctcacctcgccgtcgatccggagaagggggtg
>NC_029256.1|+|5088070-5088378|195-219
tatatacctataaaatttgaagttttcatgcgacgtggctgaattgaggaattactctctccgtttcacgatgtaagtcattctagcatttttcacatttatattgatgttaataaatctagacatatatatatatatatatatatatatatatatatatatatatacatatatagattaattaacatcaatatGAATGTGGGAAATGCTAGAATGACTtatatcgtgaaacggaggaagtaattttttgaagctaccatacctagctagctaaccaaaaaatgattcagcttgacaagaatttcaaac
>NC_029256.1|+|5302273-5302565|31-51
cggcccccccgcgcctctcggcggcggcggCGAGGAGAGCCGAGGAGGAGGaggaggcgatcacgttggcgttcgcgttggggcgcgcgatggagggaggaggttgggaaatttgggaggaagacgcgcggaggtgttgaaatggcggtgggtgttccacatggcagtgggaggtggattgtcgattgtgggccatgcggggtgtggggcggggcccaaggaggagtaattcgggtagcttgctcggcaccctacccttcctctgtgcttgactgcggctgtggttgacacgg
>NC_029256.1|+|5392142-5392372|178-201
atgtgagcagctccgcaaagtgcaaataccttccactggaaatacgggatcaaaaagtatttaattattcttttgacaacaaagaggaaagaacatgtatattgtatattaaggtgtgtggtgggtgggggacttaagaggatatatagccttacctgtgctcattaagcccatgtaTGATGACCAAAATACCCCTAAAGTaaagagaggaaatgatcagtataaattgaa
>NC_029256.1|+|5451826-5452034|68-91
ctttagtcccggttgataacatcaaccgatcttttttcccggttggtgttactaaccgggactataaATAGATCTTTAGTCCCGGTTGGTAaaaaattcctcagagctttcaaaccgggactaaatatgtttttagtcccggtttttaatacaatcgggactattgtgaaatctggtggaccgactaaagatggtttctccaccagtga
>NC_029256.1|-|5467969-5468198|24-47
tctcaccaatcgggaggaaagttATCTTTACTCCCGGTTGTTCTCATcaaccgggaataaagatcttttcccgctatttccaaaattttttaaaacccggttagggtcaagaaccggggctactgataagtgcactgagtattattttccattacatatgtgtttctaaaatagaaaataatgcattaaatttatttaaagtacaaaaattaatgacaattactacggaa
>NC_029256.1|-|5474225-5474377|100-123
tgtagtcccggttcgtaacccccctttagtcccggtttggaccaatccgagactaaagatcgctatctttagtcccgggtgaaataaccgggactaaagATCGATCTTTAGTCCCGGTTGGTAatcccaaccgggactaaagatggctcatcc
>NC_029256.1|-|5479277-5479423|30-50
aggagcagctggtgccgcacttgcagccgCCGTTCTCCTCGCCGGCGGCGacctcctcgaagtggctgcacgcacgcacaaagcaagcaaataattaaggcgtcaggtaaaaattgttgagaactatctaatctcgtatgtaaagtt
>NC_029256.1|-|5514650-5514802|31-52
acatttgtttatcaccttctcacataggggCTGCGTTTAGTTCACATCAAAAttggaaagtttggttgaaattgaaacgatgtgacggaaaagttggaagtttatgtgtgtaggaaaattttaatatgatgaaaaagttgaaagtttgaagaa
>NC_029256.1|+|5530334-5530483|94-114
ataccaaggaggaagaagaagaagaagaagatggcgagatggtcactgccgaccaggagactggagggggaagagggggaggagcctgggaggCGGCTGGAGCTCGCCGGCGGCgccggcattgccgcgaggggaagggtggaggtagaa
>NC_029256.1|-|5530930-5531096|43-62
cccaataaaaccccccctcactcttctctcctctatcctcccCTCACTCTCTCTCTCCCTTGccaaaggcgacatttttatcatggccaccacctccacccacgcgccgccgccgcactcgccgctgccgctgccggcggcggccgccggcgacccttccaacccgt
>NC_029256.1|+|56810-57005|146-166
tgatatggttttttttcctctttccctttttatttttcctcaccatcggcgagatcccggcgactctgttcggcgagtgcccccgcctccgctgcgtgtcactcacgcacaacacgctcaccggctgcgtcccgacgggcatcggCAACTGCGTTCTCCTCGCCGGattcgacttctcctacaacagctggacagc
>NC_029256.1|+|5739570-5739728|29-48
ggtaaacccagcatctgtgcaaagttgtAATCAATAAAGCTGTGAGAGctgccagaatccaccaaaagtaacaagactttactgtgaaccaatgctctcaaatgaatagcagtaggaaggtgagctcctgtcaatgcattcagagaaatatgacagtcc
>NC_029256.1|+|5773944-5774099|107-126
cggaggcgctcgcggcgaggggatgggacggggagatcgtggccgagaccaggaaggcgatttggccggagctctgggccaaggtgaaggaccacgccaccgacgaGCCTCCGCCGCCGCCGCCACggccgctgctgtagtctaccttaccgtatg
>NC_029256.1|+|5786550-5786829|29-52
atcacataggctaatcatggattaattaGGCTCATTAGATTCGTCTCGCAAAttagtccaagattatggatgggttttattaatagtctacgtttaatatttataattaattttcaaacatccgatgtgataggaacttaaaagttttagtcccatctaaacagggtctaactagatcccgcgttgcaaatactgtactctcttcatccaaaagttttaaaacgtattttagtttttgggttttccaaataaaatgattatatttgttttatccatgcat
>NC_029256.1|+|5830297-5830453|112-131
ggtgcagctgcgcaggagctcggcgccggagagccacacgccgaagatgcggtcgaactggcggccgcggcagtcggcgctccactcgagcacggcgagcgcgatggacgaCGCGCCGCCGCCGCCGCCACcgccgccggcgaggcaggaaggcggc
>NC_029256.1|+|5865506-5865882|328-347
tgccgctgctgccggcttgagcgtgcccccgccacggatgagccggtggattccaatgtccgccaatagcggctccatgttggcgtcgagcaggatgttgctcggccggacgttgccgcacgaacttcttgtcgtggaggaaggccagccctctcgccatgccgcgggcgatgcgtcgtcgctgccaatcctgcgcactgccagcacggcgccgtcgtccagcaccgccatgtacacgatgctgctgcccgccgcgcccaggatgtacgccgacgccttcagtagcgtcttcatctccagctccacgtcgccatccaccgtcaccagCACCGCGCCGCCGCCGCCACcatccttggccttcttgcagccacgtcgtc
>NC_029256.1|+|5866011-5866167|94-113
actccgcggtgtgtcgagggacaactccggcgccctcccgatgaccttgaccttggccagcgccggtagccgcatccagcacccgaacttcccACCGCTGCCGCCGCCGCCACtaccggcggcggcggagtgttaacaatattgcatcaacacggag
>NC_029256.1|+|5917912-5918285|298-317
ttacgcagaattgcagaaacaagcagtttccaaattgtcgtccttctacatcttacagagttacagttaacaaaaacacagctttggagtagtagtagcaattccgtaacaaaaacacgtcaaccgcctcaagtccaaaccgaaccgtcgcatataatcgcattcatttccgtctgcccgtctccactctccagttctaacttcccatttccccctccacacgcgcgcgcgcgctaacacacgcagtcgacatgggccacgcatccaccgacccgtcggcgtccgatcacgacgcccCGGCGCGCCGCCGCCGCCACcggcgccgcggccttctccgattccgccggcaccgatctccgaccccgccctccgcc
>NC_029256.1|-|5948061-5948200|44-68
taatgaatctagatagatatatatgtctagattcattaacatcAATATGAATGTGGGAAATGCTAGAAtgacttacattgtgaaacggaggaagtagatgttattgtcttcttctgaataaaacatagttttttcccttt
>NC_029256.1|+|6154780-6155140|214-234
ctctgtcccacagtataagggattttgagtttttgcttgcaacgtttaactactcatcttatccaatttttttttgcaaatataaaaaacgaaaagttgtgcttaaagtattgtagataataaagtaagtcacaaataaaataaataataatttcaaaaaattttgaataagacgagtggtcaaacgttgcaaacaaaaattcaaaatcccttATATTGTGGGACGGAGGGAGTatatcattagactcgtattaaaaaaaatactttcatgtaataccaatttcatagttgttgataatatgttatgcaataaactaatggttaaagttagaagccgtgtgaaattacagaccttatatgg
>NC_029256.1|+|6192296-6192602|217-236
tcggttcaagatggcccagaagaaggaggagaacgaagaggagggtgacacgaagaagaagaagctcttcttctccaaggccgacaagctcagctcagacgagatgaatgaactgttagctgagatgcttgagatcaagaaggaactcaacgtgcggctacccccgctacgtcgtcgcggtggcaagcggccaatccagggctctagcgtgccaccTCCACCGCCGCCGCCGCCACcaccgccgcagccggagcaacagctgcagctgccgcaatggccgaatctgtccggtcctcataaccagttg
>NC_029256.1|+|620795-621191|312-331
gctactatgacacttgtaagttgtaaccactagaatatggaccttttcgacgttttcgcagcaggttgtcattctgtacatcactgcatctcatgtacacaattactattatttatttttcctctcgatgcatatgattgttaaacataaatattgttgaccgcatccgcattggctgcttccttgctgatggtcgtcgccggcagctggttgccgtcggagtcataggcgatgtggccggagaactgcagcggccggcacttgtctcccatcatgatggtcttcctccacaatgcctcctcctcctccacCGCCAAGCCGCCGCCGCCGGcctcgtcgtcgtcgtcgctgctgcatccctgccgcgacgaccgcctgttccacgacaccatcttcg
>NC_029256.1|+|6270402-6270541|31-51
aagtgcctgtggagacccggagaattacttGGTCTGGGATGGCATTCACCTcaccgaggctgcctaccgttcgatcgcggatggatggctcagcgggccatactgtagcccagctattctgcactgagctgcagcctgca
>NC_029256.1|-|632444-632623|126-145
gcaagcagcgaacgcccccgcgccgtcaccgccgtcgccggcgacgacggcggcgacctgtagtaccaagggtaccacggcacgatggggttgggcggaggcggcgccgggtagttgaaaccgccGCCGCCGCCGCCACCGCCGGcgggaggctggtagtagggaatgtagccgcctcct
>NC_029256.1|+|632551-632737|27-46
acccttggtactacaggtcgccgccgTCGTCGCCGGCGACGGCGGTgacggcgcgggggcgttcgctgcttgcctcggtggccgtggtaacagctgctgctgctgctttaattaccgtgttttaatgtagctctctttttcttcttttctctagttttaatttctttattttggagaaatatatgat
>NC_029256.1|-|6351415-6351569|99-119
tcggcaacagcggcgggcccagaaatattggtgtcggcgaatgtgaggaagcgactgctctatctgttcctgatgctgaaattgtgatggtacagtcaCTCTGCGCTAGAGGTGGCAACggggaattccccgtcggaggatacataaccagaccc
>NC_029256.1|+|642107-642439|197-217
aaacccaaaaaataaaaggaaaaacagttccaacctcatcccttgtcccttcaataatttcttgtgtttcatctaaactgatatccacacgatcaatccttccagcgagatgtttccttgcagactgaatagtgaaaatcaaaggccagtaagatgttttggttggaacaatgaaaacatggaattacaagtaacaCGTTTGAGTGCAGCGTTGCTGaaagaagttaaaaacttacagtgacatcatctgaaaccttgtccaattggctgccaactacattgcaagcatcggataagccacgcttcgtgacaaacatcaaatcagaaagtttc
>NC_029256.1|+|642279-642417|25-45
gaaaacatggaattacaagtaacaCGTTTGAGTGCAGCGTTGCTGaaagaagttaaaaacttacagtgacatcatctgaaaccttgtccaattggctgccaactacattgcaagcatcggataagccacgcttcgtgac
>NC_029256.1|+|6455002-6455265|214-234
cctccgtcccacaatataagagattttgagtttttgcttgcaacgtttgaccactcggcttattcaaaaatttttgaaattattatttattttatttgtgacttactttattattcacagtactttaagtacaacttttcgttttttatatttgcaaaaaaaattgtataagacgagtggtcaaacgttgtacgcaaaaactcaaaatcccttATATTGTGGGACGGAGGGAGTacttatggatgccttttttgtccaagatgt
>NC_029256.1|-|6533105-6533243|39-62
ctatgttagtgttggaaatattactacttttttctacaTAATTAGTCAAACTTAGAGTAGTTtaactttgacctaaatcaaaacgtcttatgacctgaaatggagggagtactaaactactgcccagtgcccactaaag
>NC_029256.1|+|6543939-6544044|23-43
cccacctgacggcgtccatggcGTGGCCGAGCTCGCCGGCGGCcgccatctgcttcccgtactcgaggacgctccacgccatcatggtcaccgtgaacgccatcgg
>NC_029256.1|+|6544195-6544396|154-173
cacaatggcgggagcacgtacgccgttggccttgccgtcggcgaggccggagttggccctccatgcgatcctctggttaccggggagcacgccggagcgctgcgcctcgaagtagaggatgctcttgctcagcgccatgcggtagtcatggcgTCCGCCGCCGCCGCCGCCACgcgccgacgtctgcgccgtggcggcgagc
>NC_029256.1|-|6546673-6546977|31-52
agcagcagtgctatccatcggcattagttcCCAAAAATAACCTTCTGTTGCAcgactcactacaactgatactgacattgtgtagatttcttggtctattctaaatcctctcaacaaccaactataaattgactgaaatgttctctccgcaggcctatcgatgcccttagatgtcattacaaaatctgacagatcaacaccatctggaccaaatctaatatttccttcaccgtgaactatctgaaatgtgaccttatttgacattgtgcctgatgaaaacaataactgcgttaacctcgcatttc
>NC_029256.1|+|6558761-6558976|31-51
cattggtacgtaaacccgcggtttgcttttTTTTTTTGGGACGGAGGGAGTacaggggggatttattcatcgtactagtctagtagctctctcacacagagagagaaatagagctagctttgctcactctctctctctctctcttttcaccttgagataaacaatgccgttcatgcccgagcagagctgctcctcctcctcctcgtcatccccggc
>NC_029256.1|+|6628327-6628605|67-87
ataagcaaccaacgtcatgcatgatgaggacgaacgtgtgttacctgcgaaggtggtcatgacgacCTCGTAGAGCTCGCCGGCGGCgacctccgtgaggccgacgggctccgcctcggcgtagccgccgtcgccggcgacgggcttgagggggatgaactcgaagtaggcgatgtcggggagcacggtgaaggtggcgcgctccggcggcgtcccgggctcgacgttggcgccgacccacccctcggaggcgccgtactcggcggcgacgagcggcag
>NC_029256.1|+|6880859-6881113|184-208
agtactacacagaactactgaagcaaacatgtgaatatgtttctctctccaaaaaagaaaaaaaaacacgtgaatgatacttcctccgtttcacaatgtaaatcattctagcattttccacattcatattgatattaacgaatctagatagatatatatgtctaaattcattaaaatcaatatGAATATGGAAAATGCTAGAATGACTtatactgtgaaacggagggagtatgtgagaggcaggcccatcatctt
>NC_029256.1|-|6913917-6914126|62-83
ggtcgtggaggcggcgctcgcgttgcaggaggccggctgcttcgccgtcgtgctggagtgcGTGCCGGCTCCGGTGGCGGCGGcggcgacttcggcactgacaatcccgaccattggcatcggcgccgggccattctgcagcgggcaggttcgtccattattcgagcagagccggttgccattctttactttctcaagttttcgaaaaga
>NC_029256.1|+|6913959-6914083|76-95
tgctcgaataatggacgaacctgcccgctgcagaatggcccggcgccgatgccaatggtcgggattgtcagtgccGAAGTCGCCGCCGCCGCCACcggagccggcacgcactccagcacgacggc
>NC_029256.1|-|70231-70439|161-181
catcacaaactcatagcaaaggttaattccaacaaccttgtcattaatcaccaaaactcatcctaacacgaggttagaggacttgatcttttactcatttcttcccaatccccctccagggcagtgacgcatggctggttgttgcatttcctcggtgtagCGAGGATGGAGGTAGTGGGGGacggggcaggagcggaggacaatagggg
>NC_029256.1|-|7049004-7049209|68-88
cctcgctcacgtccagcagcacgtccacgaagtcccggtgatcaacgttctcatcgccgtcgccgtcGCCGTCGCCGCCGTCCGGCTGgctgaggcggcggcgctcgcggtggtccgcgatgacacgctccagcaagccgtcgagctccgccgatatgcgcgccgccttggcgtcgaggcccatcagcttgtccacccacgccagc
>NC_029256.1|+|7055550-7055709|80-99
ggcggagctcatcaaccatccacgcgtgatgcgcaagctgcaggatgagattcgcgcggtcgtgggcacatcgagtgcaTCCGCCGCCGCCGCCGCCACcggcggcggccaagtcaccgaggaccacctcggcgagctgcccttcctcagggccgtgatc
>NC_029256.1|+|7095694-7095919|184-205
ttttgattttttacatgtaacgtttgatcactagtcttattcaaattttttttgcaaatataaaaaatgaaaagttatgcttaaagtattttagataataaagtaagtcacaaataaaataattaataatttcaaaaaaatttgaataagacgagtggtcaaacgttacaagcaaaaacttaaAATCCCTTATATTATGATACGGagggagtacatgatcacagcc
>NC_029256.1|+|7096974-7097161|31-50
gacgtcgcgccaccccttggcgcccaaccgCCTCCGGCCGCCGCCGCCACcaagcctgctcctcccggacgccgaccggaggttgccggagaagcggctggcggaggagaccctggagtggcggccgaaggaggaggagtggtgcgacggcgagtcgagcgggctgttgttgtacaccggcgtggcct
>NC_029256.1|-|7163426-7163551|80-100
atgttattcctgttgacactcctaacttataaccagattgtgtgccacagttctccgaccagtttgcaatttccttctgCAGCAAGGAGCCAAGCACACCaactctaggatgtgggcgtaaaggtc
>NC_029256.1|-|7176394-7176613|171-190
atgatgatccatggaggaaccgtacgccgtgcgcggccggggagaagaaggacatggcctggctgatggtgaacctgtgcacgccgtccgccgtgtacaccaccgccgcgcacaggttgtccaccgccgccgccatcgccccggcgtgccacctcccgtccgcgtcctgcGCCGCCGCCGCCACCGCCGCagcagcagaaaccaagaacaagcaggtgag
>NC_029256.1|-|720279-720557|193-213
aaactgaaacggaggtagtagtaagcaatcccattgcacgggaagacaactttagattaattagcagtttaattgaaagatggtagtaataagtactaccttcgtttcaggttataagactttctagcattgtccacattcatatagatgttaatgaacctagacacacatatgtatctagattcatcaacaTATATATGAATGTGGGCAATGctagaaagtcttataatatgaaacggaggaagtagtaaccttttgccatgtccagattattaacct
>NC_029256.1|-|7231916-7232105|111-134
tcgttttattaaaaaaatatgaaattattatttattttatttgtgacttactttattatctaaagtattttaagcataacttttcgctttttatatttgcacaaatttttTGAATAAGACGAGTAATCAAACGTgacgagaaaatagtgaatatctcttatgttaggggacggaggtagtatattaattg
>NC_029256.1|+|7264035-7264217|31-51
cggaggaggaggaggacgccgacgaccaccGGGAGAAGCAGGGCACACACCgtcgatgcggcggtggaggaggaggacaccggccaccgtgctcacccgcctgccgccaccggcgctccgcgcctctgctccactctgcttcgccggccgctgctcagcaccgctcgccgccgcctgttccgt
>NC_029256.1|+|7264038-7264443|28-48
aggaggaggaggacgccgacgaccaccGGGAGAAGCAGGGCACACACCgtcgatgcggcggtggaggaggaggacaccggccaccgtgctcacccgcctgccgccaccggcgctccgcgcctctgctccactctgcttcgccggccgctgctcagcaccgctcgccgccgcctgttccgttctaccccccacgctgacccagccgccacttagaacaaaaccggtgtcaaaaccatcaaagacctcgggtgaccggtcttgtatagttaaggaatctgcatatctgattttgcggtttgaggccgttttttatcccgctaacaagttgagggaccttcggtacactttttccgctgcaagcccactaccaaagtcccaactacgcgcaggcctgacacaaaggagg
>NC_029256.1|-|7308429-7308555|31-50
tcgccggtgaacgcgctgacgctctgccacGCCGCCGCCGCCACGGGCGCcacccgccggtgcttcctctacgccggctcctccgacgggtacgtcaacgtgtgggagaaggaggcgagcgcggggc
>NC_029256.1|+|7402796-7403084|31-51
cacatctatatctaaatttattaacatctaTATATATGTGGGCAATGCTAGaatgacttatattatgaaacggaggaagtaagtttcacttaacactaggacacatattatctaaaaacactaggacacatccttaaacctatataaatttgaagaaattttataaaagtctgaatggaattttctgaagcatggtctaaattgaagaagcctcaaaagttccactcatatttcacaaggtttcacaacgatgtacgatgcaacctagtacaaactgcagagtatttca
>NC_029256.1|-|759354-759559|67-87
gatattctagtaaatatgaagaacaagagaggattctaattatagatagcgtaaatgaaaacatatTAGTATGTGATGATGAAATAAaagatgacgagtcaatatattctatcatagaaacagacgaagttgaaaccatcaacgaagaatatgaatcatccgatgaagagttagatttaattgacgaattagcaggtttaaaggtt
>NC_029256.1|+|7604424-7604631|62-81
cccgccgctcgccactcgccgtcggcgtcgcctccgcggcctctctctgcccaccgagagaGAGAGGGGGAGGAGAGAAAAagaaaaatgggctgacaggtgggccccacctgtttttatttgtttttttttgctgactgtatcgccacgtgtgtgccacgtaggctgaaaaccgcttcggatcgagttagggtggtaatttatccgg
>NC_029256.1|+|7610562-7610681|66-87
taattagaccgtcattagcacatgtttactgtagcaccgcattgtcaaatcatcgagcaattagaCTTAAAAGATTCGTCTCGCAAAgtagtcgcaatctgtataactagttatttctta
>NC_029256.1|-|7620257-7620436|135-158
tggtgatctttactcccggttagtgttatcaaccgggactaaaaatacatctttagtcccggttggtaactccaaccgggagtaaagcttatgttgatcttttttcccggttggtaacaccaaccgggactacaAATAGATCTTTAGTCCCGGTTGGTaacatcaaccggtactaaagat
>NC_029256.1|+|7712520-7712826|72-91
agggcgccagcctcgtcgtcgtcgtcttcttccgccgcgcggcccggccgctgccggcgcagggaggcgccCCCGCCGCCGCCGCCGCCACcgccaccgcctccgcggggggagatgggggtcgactactacaaggtcctcggcgtcgaccgcggcgccggggacgacgacctcaagaaggcctaccacaagctcgccatgcggtggcaccccgacaagaaccccaccaacaacaagaaggaggccgaggccaagttcaagcagatctccgaggcctacgaggttgccctcacaccccccgcatctc
>NC_029256.1|+|7748442-7748637|44-64
agacgagtgatcaaacgtaacaagtaaaaactcaaaatcccttATATTGTGGGACGGAGGGAGTacgaagtaattctcattgcagtatgttattaagaaatcttaagggttaagctatgctatgcctactgcctagtagaaagtattttgttcgtgtcacgttgcctgcgaccacatgcatctcatttggtttttg
>NC_029256.1|+|7859594-7859796|138-157
aagtagctaataaacacgtaaaaaataacagattccagattcagtgagatgcgagaacgaaatagtaagagcaggtaagctgggcacacacatgtagtcagcgtcggcgtcggtgtcggcctcgtggacgccgacaaGGACGAGGAGGCCGGGGCCAatcgccgacaccacccgcccctccacctgcaaccaaaaaacccacg
>NC_029256.1|+|7859655-7859784|78-98
atagtaagagcaggtaagctgggcacacacatgtagtcagcgtcggcgtcggtgtcggcctcgtggacgccgacaagGACGAGGAGGCCGGGGCCAATcgccgacaccacccgcccctccacctgcaacc
>NC_029256.1|+|7900250-7900459|161-180
gcgttccaaaagaatcggggatcaatcgcgtcgcaggaaatggtgggcgcggagagggggagggggaagcggaacctggatgaagtagatcaggcagacgagccacaggaacggcgccccgaacgccgccgccatccgccccgcccacggcgaggaggagGACGAAGCCGCCGCCGCCGCcatggcggaaacgggcgggacggggtcccc
>NC_029256.1|-|8007065-8007178|71-92
gccatgaccgttcaaaagctatttccacataccgtctccaagcagcagtgctgtccatcggcattagttcCCAAAAATAACCTTCTGTTGCAcgactcactacaactgatactg
>NC_029256.1|-|8012491-8012891|349-372
accttctttagcaaatcaactaattttctatatattctttcttccccacacaaattttctctctcatcaacttataactgaattttggagataaaaaagtgtgcaaaacatagctccaaatgtaatatgacaaaaaaaacattggaggatgaagttgcaaaccttttaggcatctccgatttgtatgtaatcaccaaaataaattcactaaaaattttggcatgacctcccatcatttttaaagaaattttgaagcttgctcgggcagctggaggaggaagaaaacatatatatataagggtgggactttagtcgcggttggtgttaccaaccggggctaaagattccCGGGATCTTTAGTCCCGGTTGGTAttactaaaggtacgatctttagtcccagt
>NC_029256.1|-|8014336-8014530|24-47
gagaacaaccgggagtaaagatgTCTTTACTCCCGGTTGTTCTCATCaaccgggactaaagatattttcccgctatttccaaattctttttaaacccggttagggttaagaaccgggactactgataagcgcactgaatattaatttccattacatatgtgtttctaaaatagaaaataatgcattaaaattatt
>NC_029256.1|-|8014371-8014650|23-46
tgagaacaaccgggagtaaagaCATCTTTACTCCCGGTTGTTGAGAacaaccgggactaaagaaagtcccgattgttctcaacaaccgggagtaaagatgtattataagtcccggttgttgagaacaaccgggagtaaagatgtctttactcccggttgttctcatcaaccgggactaaagatattttcccgctatttccaaattctttttaaacccggttagggttaagaaccgggactactgataagcgcactgaatattaatttccattacatatgt
>NC_029256.1|+|8014456-8014630|93-116
tagcgggaaaatatctttagtcccggttgatgagaacaaccgggagtaaagacatctttactcccggttgttctcaacaaccgggacttataATACATCTTTACTCCCGGTTGTTGagaacaatcgggactttctttagtcccggttgttctcaacaaccgggagtaaagatgtc
>NC_029256.1|+|8014458-8014678|48-71
gcgggaaaatatctttagtcccggttgatgagaacaaccgggagtaaAGACATCTTTACTCCCGGTTGTTCtcaacaaccgggacttataatacatctttactcccggttgttgagaacaatcgggactttctttagtcccggttgttctcaacaaccgggagtaaagatgtctttactcccggttgttctcatcaaccgggactaaagatctaggggtat
>NC_029256.1|+|8014546-8014705|38-61
taatacatctttactcccggttgttgagaacaatcggGACTTTCTTTAGTCCCGGTTGTTCtcaacaaccgggagtaaagatgtctttactcccggttgttctcatcaaccgggactaaagatctaggggtatatatattcccaatgcgcgccctcgtct
>NC_029256.1|+|8014595-8014736|30-53
tcccggttgttctcaacaaccgggagtaaAGATGTCTTTACTCCCGGTTGTTCtcatcaaccgggactaaagatctaggggtatatatattcccaatgcgcgccctcgtcttctccatcaacacttagaagtttttgccccg
>NC_029256.1|-|8014615-8014781|109-132
atgccctaggcagtggcggcgaaggagaagccgagagagatcgatcggggcaaaaacttctaagtgttgatggagaagacgagggcgcgcattgggaatatatataccCCTAGATCTTTAGTCCCGGTTGATgagaacaaccgggagtaaagacatctttactcccg
>NC_029256.1|-|8029703-8029894|142-162
ccgtttgattgaaccgcaggaaaaacacataaattggatgagaaagataaactcaaagaaaaattactgagaggttgaagctcttgctaaatttcctccaaaatctttacaggattgtccattccataggaatttcaaagcATTGTATAGGATTCAATCCTTtgtttcaaaggcttcatagaaaattttcct
>NC_029256.1|+|8068766-8068902|33-52
gctgcgcctcggaagccggaggagccggagtcGGCACCGCCGCCGCCGCCACcggctgctgctcctgctgctgctgcggctgctgctgcggctgggcagtggaagccatgggagccgcgcacataacagcgcgggtg
>NC_029256.1|+|819290-819448|109-128
tttccctctcttccgtgtgcgtcgccgtcctccgcgcgcgcatcgtcgtcttcggccgccgccgccgcttttcgcgccgtctgccgtcgccgtccgtgccgccggttgCCGTCGCCGGCGACCGCGCGtgccgccgtcgctcgccatgcttggcctgcc
>NC_029256.1|+|8240003-8240379|31-50
ttgtgaacctcgacatctcggcatgcgatgCCGTGTTATTTTACTACAACaagtggctctccaatattcaggatttctacttggacatcttcaacacatatcttcaatcaagcaatgactattagatgacaagaagctacagttctcgactctatgtttagttgtttcccaactaatcaaagagtcgggggctacacaaatacaaggctcaaaatttgacaaattttatgtcaagctgaagaaatcaattcatcaacccacgagtcaactccaggagtcattatcttcatctttgcttcggagcagacattctacttcaacaacttcaaatatttcggtttagacgagttgggcaacaatatcaactctcctccaag
>NC_029256.1|+|8315629-8315771|90-113
tttaataaaactaatttgttaatgtaaatattactgcatttgtctataaaattagttaaatttaaagtagtttgactttgaccaaaatcAAAGCATCTTATAACCTGAAACGGagagagtaatttgcactacaatgcaatttg
>NC_029256.1|-|8362476-8362732|173-197
tatatgctaatcacgtttctcattttagttgtagaagagagggaaaaaaatatgagcatgttttaataatgtactccctccgtttcacaatgtaagtcattataacattttccatattaatattgatgttaacgaatctagacatatatatctttctagattcattaacatcCATATGAATATGGGAAATGGTAGAAtgattcacattgtaaaatggaggaagtaactattatttattattttatgtattttacacg
>NC_029256.1|+|8366746-8366931|111-130
tcgtcgcgtccgccacccacctgcgcccctccgcgtccagcccgtccgtcgtcgacccgcagttcaccaggatcctgtccgccgggctgtacagcttcgccgtcgccgcgGCCGCGGCCGCCGCCGCCACgacgagcgccagcgccaccgccggcgagcaccgaaccctaccagccatgagcagag
>NC_029256.1|-|8380040-8380268|155-174
gtccacctgcatgttgagcaccgccagcgggtccacggcggcgccgtacttggacgcctgcttccccgctgtggcaatgcacacctccgggtacgacgtcttcttgcatatctccgccacctcctcgttctcgccggccgccgtggtccagcagGCCGCCGCCGCCACGACGGCaacgacgaggagcagcgtcgcgtgcgccagtgatctcgccatgtctgcctctggt
>NC_029256.1|-|8404580-8404781|37-56
ctcccctcctcctcctcctcctcctcctcctccgccGCCGCCGCCGCCACCGAGCGgccatagccggagcagcggcgcgtgcagaacgccccgcgacggctgctgctggtggtgccgctgcgccaccggaggcggtggcggctgcggagccgcggaggcggcggggctgatgccgcggacgaacctcagggcctccatggcc
>NC_029256.1|+|8426564-8426752|31-51
ttcctccgtttcataatgtaagactttctaGCATCACCCACATTCATATAGatgttaatgaatctagacacatatatatgtctagattcatttacatctatatgaatgtgtgtgatgctagaaagtcttacattatgaaactgagggggtatctagtatatgtcccaactcaccttttcttatttagca
>NC_029256.1|-|8465368-8465533|105-125
ttaatatctgacctagatcaaaataaagctcaattgggtggattctaggaaacatatttttactacttcctccatttcacattatgtgtctagattcattaacaTCTATATGAATGTGGGCAATGctagaaagttctataatatgaaacggaggaaataacgtgta
>NC_029256.1|+|8470919-8471208|239-260
cgaaccttgggacaaacacctgatgtttcaaccacacgttcgcgtgtgtgattcatagacaagagccaacaagtagtattagagccaagtcagctcctaccgtcgaccgccaatccgctatgagagtgtgtgggactttccccaacccaccttcccctctatgccggcctcgtcactgcgatggcggtggccgtgagatggtcatgcagcgttccacgacactccgcggttgacgacaCGCGCCATCCCACGCATCCCGCtcagagtgcacacgacccggattccatatg
>NC_029256.1|-|8487729-8487841|71-91
tctagcattgcccacattcatatatatgttaatgaatcttggcacatatatatgtctagatttattaacaTATATATGAATGTGGGCAATGccagaaagtcttataacttgaa
>NC_029256.1|+|8487759-8487874|64-84
acattcatatatatgttaataaatctagacatatatatgtgccaagattcattaacatatataTGAATGTGGGCAATGCTAGAAagtcttataacttgaaacggaggtagtagcat
>NC_029256.1|-|8531036-8531268|181-200
gacctctggctcgttatcctaacaagctagctcggctcggctcgttatcctaacgagcaaaaaacccagctcggctcggctcgtttgaaagctcgagccagctcgttaggctcgtgagctttgggggcagccggtgaccacggaggcacggaagcagctcaacctcgccggcaccttgacAGCTCGCCGGCGACCACGGGgaggagcttggcggtggaggggacgagctcgag
>NC_029256.1|-|8557581-8557848|31-50
gggatgcggactcgtcgccgcggcaggatgCAAAGCCGCCGCCGCCCACCagatacggaccccgccacgccaccgatgggatgcggacccagccgccgccgccgaccgcaagcagagccgagaccgcggcgggatgcagagccgctgccgccgccgggatgtgggagaagggcggcgatgcgcgtgcaacgatggctgaaagctggcgatgtgcggcaccgtgcgtgtgggaactattttggaggatttggggatcggatgtggccct
>NC_029256.1|+|8609694-8609852|29-48
gtgaatctcgatatctcggcatgcgatgCCGTGTTATTTTACTACAACaagtggctctccaatattcaggatttctacttggacatcttcaacacatatcttcaatcaagcaatgactactcgacgacaagaagctataattctcgactctatgttcag
>NC_029256.1|-|8716503-8716653|37-58
tcgctggccgctgcggccgccaaggccaggaaggtgGAGGTCGAGTTCCCGGCCACGCccatggccgaacacctcggggaggcggaggtggcgcgatggaagtcgggactgcaggcggcgctgcactgggtggcacgcttgctctccagcg
>NC_029256.1|-|8775531-8775672|27-48
gcagtgctgtccatcggcattagttcCCAAAAATAACCTTCTGTTGCAcgactcactacaactgatactgacattgtgtagacttcttggtctattctaaatcctctcaacaaccaactataaattgactgaaatgttctct
>NC_029256.1|+|8808190-8808336|93-114
gtaccgacacaaatataacgaggggccatgaccattcaaaagccatttcgacataccgtctccaagcatcagtgctgtccatcggcattagtTCCCAAAAATAACCTTCTGTTGcacgactcactacaactgacactgacattgtgt
>NC_029256.1|-|8901719-8901874|107-126
ggccatggctgctcctgctcctcctcgccgccgtggccaccgccttctccttgaagctcgccggcctcagccgcagagaccgccgcatccgctcttgcttcctcgcGCCGCCGCCGCCACTCCTCCcgtggcgccggcggccgccaccgtactccc
>NC_029256.1|-|8925083-8925253|122-141
gatgtccgcgatgagccgccccgcccgccccagccgctccatcgcctgcgccacctgcttcggcggcgcgtcacccctcgccccctcgtgctggtgccccgtcgcccccgccgccgccgccGCCGCCGCCGCCACCGGCGCggccaccaccgccgacgcctgcgcttgctg
>NC_029256.1|+|8925122-8925337|167-186
gcggcggcggcggcggcggcggcgggggcgacggggcaccagcacgagggggcgaggggtgacgcgccgccgaagcaggtggcgcaggcgatggagcggctggggcgggcggggcggctcatcgcggacatccggctgggcgcggaccgtctgctcgaggcgctctTCGTCGCCGGCGACGCGCCCccgcacagcgccccgcagcacgttgagaag
>NC_029256.1|+|8994403-8994551|99-120
ttattatccaaagtactttaagcataacttatcattttttatatttgcacaaattttttaataagacgagtggtcaaacagtacaagcaaaaactcaaAATCATTTATATTATGGGACGGagggagtacaaactagtctaagctaataa
>NC_029256.1|+|8995782-8995945|115-134
caggaaggcggtcaccgtcgacgtcgcctccgagccgaggagcccggcgacgccgagaacccacgcgaggtttgaaaacagccatgtcgtcgccgacagcacgatctttaaagcGAATGCGCCGCCGCCGCCACcgccatgcgaggaggagcccgtcaagatga
>NC_029256.1|-|9042003-9042166|115-134
ttactataaggtacactttgttctatgagcgtaagggggcatgtgcccccatctgtgctccgctccgttgcatcgttgcaacgacggtgcggagagggcaagataaaagaggtgCTAATAGTCGCGGTTGGTCGcgttgtgctcatctacaaagaatcgtgcgt
>NC_029256.1|+|9042003-9042372|31-50
acgcacgattctttgtagatgagcacaacgCGACCAACCGCGACTATTAGcacctcttttatcttgccctctccgcaccgtcgttgcaacgatgcaacggagcggagcacagatgggggcacatgcccccttacgctcatagaacaaagtgtaccttatagtaataatagttgatctccatggttgtgggttgttcatcatcaccaattgagtttaagctaaaatggagggagaacctatagaaataaacatcaatatttgaataaattgatcacacctgaaaataaacttacacaaataaatataaaaaatgcattatcatttgcagtgtaagatatcaaacttagtatgaaatgcaatcctcagcacg
>NC_029256.1|-|9058354-9058474|71-91
gcaggtcaagcaatatggctcaacatgtctgtgtgcatgtcaaagagataaccgaggctgctggcacggaGGATGCAGAGGCAGATGCTGAgtatgatggtgctcttaaagaggccataca
>NC_029256.1|-|9199696-9199843|31-51
aacacgtacatatgtctagattcattaacaTCTAAATGAATGTGGGCAATGctagaaagtcttatattatgaaacggaggaagtagtaatattttgaacgagatttagcaaaactcttgaaacttttagaaagacctattttaaagtg
>NC_029256.1|-|930327-930482|117-136
atctgataaaaatatgggcctaggtcgagtttcacatacatcatgtgaaggaggctgcgagggttacgaaaatcgtggcattgcttgacaaggctggcaaaccaagcaaaactgcaCCTCGATTTCTTAAGTCAAAgcagaatgcagttgtgcagg
>NC_029256.1|-|9339015-9339231|31-51
ttggacacggaaaccagggtttgtctttttTGGGACGGAGGGAGTAAACTTcagtccttttccatcacatcaacctgtcatatacacataactttttactcacatcatctctaatttcaaccaaaatctaaactttgcgttgaactagacacagccttcttctcggcgttttaaacttttttccccgacccgacgggtggacggcgcgtggtggagt
>NC_029256.1|+|9347225-9347381|31-50
tccactcctcgcgcctcttcccctaagcggCGGTCGTCGACGTTGGAGCCccctctttgccggtcgccggtagcagccactgctgaccacaacgactgccttgcgcggacaagaaagagggaggggacatacaccaccggccgcatctggcgctcat
>NC_029256.1|+|9393607-9393913|31-54
tgtacgtactttctctgttttacaatgtaaGACTTTCTAGCATTGCCCATATTTatatagatattaatgaatctaggcatatatatgtatctagattcattaacttctaaatatatgagcaatactagaaagtcttacaatttgaaacggagggagtacgtactagcaaaatgacccgtacgatccttatactgcatgtttgatcctacggtgatggttgacatttttttgctaaccatatgattacataatcttactgtagcacacaacagaaagaatttaagccctttgacttaaatcgtgggtc
>NC_029256.1|+|9448580-9448702|31-50
tttttaatatatactgttgcgggactgattTGATATTGTTGATGTCAAGTatttttcagtgcatgagagcacaggatgccgacgaattcgaacttcttgcaactgcacttaacagtagattcc
>NC_029256.1|-|9465139-9465317|31-50
gacgaggccgggcgccgcggtgtccccgccGCCGCCGCCGCCACCGAAGAcgaagcccgagggagcgcgcgatcccgcggccccagcgccacgccgcacgccgtggcggaccgggatatcgacgccgaggcgccgcgtcgacgacgacgacgaggacgaggaggcggaggcggaggcgg
>NC_029256.1|+|9519727-9519949|24-43
gccggctaagggccaaggctcgcCAGCTCGCCGCCGCCGCCACagccgccgccgccaccgccaccgccaccgccctaggtcctagggcaactcgatgcgcttgccatggtgccgcccgagtagcggccattaccctcctctccaccgcctcgcacgcgcggaaccccgattttgtcgccgttcgtgcgccatggcgcggccccggtgcccgcttccaccgagc
>NC_029256.1|+|9557347-9557482|33-53
gtcaaacgttggacacggaaacccagggtttgTTTTTTTGGGACGGAGGGAGTatatataatccgtaggtttgatactctatttagagcaggtacaatagcagcctataagccagctataaacatattttaaagag
>NC_029256.1|-|9559917-9560108|142-162
ttattaattattttatttatgacttaatttattatctacagtactttaagcataacttttcggtttttatatttgcaaaaaaaaattaaataatacgagtggtcaaaagttgtaagcaaaaactaaaaatcccttatatcgTGGGACGGAGGGAGTATCTATctctacctaacctgcttgctggatgctgcc
>NC_029256.1|+|9597296-9597501|153-176
cggcccatgggatgatgggggagggaaagaaggagaggagttataggagaggaggaggaggaggaggaggaagaggaagagatgggaggaggaagagataaggctagggaggaagagataaggctgcctgtctcgtactcttcaccgcacatGCCGATCTTTAGTCCCGGTTGGTAttaccaaccgggaaccgggactagaaataa
>NC_029256.1|+|9689284-9689441|33-52
cggaggcagccgggaacggccgccgccaacccGGTGCCGCCGCCGCCGCCACgccagcgcatcttccggaacctcctccgccgacgcggaggaggaggagagcgcggccccccggcgacgcggcggcggcggaggaggagacgggggcgcggggaagc
>NC_029256.1|-|9746551-9746752|30-49
tcacaacaaacctctcatatgtgttgttcCTGTGGAGGCAGCCGAAGAGgtttacgggtttgtcaagcgaagtgcacatcaatagagtccctcggatgcagtcgtcgcggcattgccgcagtaccctgtcgatttgctccttcattgctgcttagtttcattaggaagtttgcttcccttttttcagttaacctctctctta
>NC_029257.1|-|10009073-10009264|24-44
gttgtgtctttgtgtgtgagtgaGAGAGGAAGAGAGAGAGTACCaatggtaggcttcttttagctctatcttccaaataggatgatggtttgaagaaatcgccataaatttcagtccacttgctaagctttgaatgtatataaggtgctccaatagtgtcagcccaaaagacaagaccaccccttcataaaa
>NC_029257.1|-|10063383-10063558|23-42
ccgcgccccatcagaccgccgcAGCCGCCGCCGCCACTGCCAccgccctccacctccacagcgggcgccggcggggctgtacatcacgccgctgccgccgcctcagctcgccgccgccgcccccacagattgttgccgccgccccctcagatcggcgccgactcggaccccctcaa
>NC_029257.1|-|10089356-10089487|76-96
gttcccgctcctgcacctccgggacctcgacggtaagtccaaggagagcctgggagccttgctgaagagcaacggCATCGTCTCCGTCGCCGCCGGcgtgaacggcagcacgtcgtcgtcgtggtcgggccg
>NC_029257.1|+|10230983-10231175|49-68
gtgccagcggcagcccggagcccgcacgcgcccctcgcaggcagcgcgGCTCTCTCTCCCTTGACCTGcgccatggtcaccacggcgtccagacggtggtcagggactttggtcccggcggtgggtggcctaccctcaccaaaaccaactacatcgagtgggccgcggtgatgagggtgaggctccaggtgcg
>NC_029257.1|+|10241488-10241611|71-94
aaaccgggagtaccaatccgggactaaagatcgctatctttagtcccgggtgaaataaccgggagtaaagATCGATCTTTAGTCCCGGTTGGTAgatggctcagccacgtggccggctgagcca
>NC_029257.1|-|10246628-10246799|41-60
gccgccgccacgccacgccacgccaccgccgccacgccacGCCGCCGCCGCCACGGCCCCacaacgccacgccgccgccgccgtcgccacgccgccgcggcaaccgccgccccgatgccgccacaccgccgttaacgaacgagaacgagaacgatcgaacgaacgagagcga
>NC_029257.1|-|10246679-10246832|31-50
gcgcgcgcaatgccgccgccgccacgccacGCCGCCGCCGCCACGCCACGccacgccaccgccgccacgccacgccgccgccgccacggccccacaacgccacgccgccgccgccgtcgccacgccgccgcggcaaccgccgccccgatgccgc
>NC_029257.1|-|10246770-10246935|115-134
cgtcgccttcgacgccgccgccttcgacgccgcgcaacgccgccgccgcatgccaacgccacgccgccgccgccgtcgccacgccgccgccgccttcgccgccgcgcgcgcaatGCCGCCGCCGCCACGCCACGccgccgccgccacgccacgccacgccaccgcc
>NC_029257.1|-|10247093-10247272|32-55
cccggttgttctcaacaaccgggactaaagaTATCTTTAGTCCCGGTTGTTGAGAacaaccgggagtaaagatccaggggtatatatattcccgatgcgccctcgtcttcttcaccaacacttaaacgttttcggccgatcgatctctctcggcctctctccttcgccgccactgcctag
>NC_029257.1|+|10247183-10247286|55-78
aatatatatacccctggatctttactcccggttgttctcaacaaccgggactaaAGATATCTTTAGTCCCGGTTGTTGagaacaaccgggagtaaagaaaaaat
>NC_029257.1|+|10252291-10252525|31-54
ggtcctgacagcattcgaaccgggactaaaGATGATCTTTAGTCCCGGTTGGTAacacaaaccgggactaaagatcaaatatgcccgttacccttttgaaccgggactaaagatcatctttagccccggtttttattgcatccgggactattgtggaaatcggccgaccgacgaaagatggtttctccaccagtgtatctatctatctatctatcttctatctattttatatact
>NC_029257.1|-|10271227-10271391|103-122
accggctcctgctgcgcgcggcgggcggcgtggggacgtacgaggcggtggtgtggggcgtgcccgggtcgacggggtggacgtggaaggtgctctcgttccGGCGCGTCGCCGGCGACCAGaactagctcgtagcatgcatgaaaacgaattagaagcagattt
>NC_029257.1|-|10306902-10307061|109-129
gatcggcgccgggacaacaacagagggcgacgacaggattctcgagaacccggccgacgtcctcgtaatcacacaccggaaccaagtgacccatcgtcatcgtcatgtTCTTCCTCATCCTCATCATCAgacagacatccacgaagaacatacgatcgcc
>NC_029257.1|-|1031254-1031426|113-133
tgattgtgattgatatttttgctagctgtgggcaacgagctctcatttaaaaaaaataactagcagtagcgaatttggccgctgtctagctgacactttgactagatccgtgAATTTGGAATGACATGCATGCatggcccgatggctggccaatgggccattaacaaattgat
>NC_029257.1|+|10349175-10349315|89-112
agataaatatattatgaaaatttattcaattataaatttaataaaactatgctggtgttgtaagtattactacttttttctacagaatTAGTCAAACTTAGAGTAGTTTGACtttgaccaaaatcaaaacgtcttgtaatt
>NC_029257.1|-|10389296-10389558|56-76
acatttatatatatattaatgaatctagacatatatgtgtctagattcattaacaTATATATGAATGTGGGCAATGctagaaagtcttataatatgaaacggaggaagtactggatgtctgcagattcagagagtaagtattttggatgttggatgccaataaggcaattacctccatggtgtcacctaagttgatcagcaatgtgtgaggagttgcctcaacgttggaccacttgccatccctctgaacttgcaggccactg
>NC_029257.1|+|10389578-10389725|30-50
atatgtgtctagattcattaacatatataTGAATGTGGGCAATGCTAGAAagtcttatgacctgaaacgaaggtagtatatctgatgataaatccagggtttctgaatgctgatgcatatttggatgcaacatttctgtgcaggtaat
>NC_029257.1|-|10468559-10468739|120-143
gcggcgtcggcacggggatgccctaggcagtggcggcgaaggagaagccgagatcagggaaaaaaaacttctaagtgttggtggagaagacgagagcgcacatcgggaatatatataccCCTAGATCTTTAGTCCCGGTTGGTgagaacaaccctgactaaagatatgtttactcccggtt
>NC_029257.1|-|10542498-10542785|240-259
ccgcctccgactccgccccaccacccgtcgcctctgctcctcttcaccatgccagatccggtgggccgcgccgtcaactctgccccatggcaccgccgacgactctggtgggctgcgccatcgactctgccccaggcgcatcacgactgctaaccgcgtgcacgtgctcgcgggcggcgtcggcgtccatggacgtggagccttgcctagacgacgctctcggccactccttctgctacGCCGCCGCCGCCACAGCCAAtgcgcactccttgtcgttccgccacgcat
>NC_029257.1|+|10564731-10564894|111-130
cgcccccatgtctccccaccgccgccaacgccaccctcccctccggccgttgtccccgtggtcgccggccgaagacaccattcctccagatctgtaaggggagggaggggAGGGGAGGGGCTGCGTGCCGcagctgtcacccgccgccgcctgctgtcgccgcc
>NC_029257.1|+|10661287-10661516|155-175
acgtaaagtacaagtggtcagaagaatgtgagcagagttttcaagagctgaaaagtcgcttaatatcagcacccattttgattttgcctgatcctaagaagggtttccaagtgtactgcgacgcatctaagcttgggttaggttgtgttctgatGCAAGATGGGAAGGTGGTTTCctatgcatcttgtcagttacgtccgcatgagaactaccctactcatgatcttgag
>NC_029257.1|+|10687641-10687910|219-240
tgcccatggcctgctcctcccttggttgattttcctcattttgcatcgatggtccaacaacatcccttgcattgataggaccctctacatcttcggtttgcattgaaacatttatatctttctcttgtaccgacacaaatataacgaggggccatgaccgttcaaaagccatttccacataccgtctccaagcagcagtgctgtccatcggcattagtTCCCAAAAATAACCTTCTGTTGcacgactcactacaactgatactgacattg
>NC_029257.1|-|10715522-10715701|126-145
ccggcgctgctctccggcccggtgttcgccaccttcgagaaggtctccacgttgctccccgccgacgaggaggagatcaagcccaaggaggctacggccgccgccgccgaagaggagaagaaggaGGAAGCCGCCGCCGCCGCCGccgccaccgacgccgccggcgaggagaagaaggaa
>NC_029257.1|+|10735279-10735420|27-48
cagcagtgctgtccatcggcattagtTCCCAAAAATAACCTTCTGTTGcacgactcactacaatagagatactgacattgtgtagacttcttggtctattctaaatcctctcaacaaccaactataaattgactgaaatgtt
>NC_029257.1|+|10779690-10779825|76-100
taacattttccacattcatattggtgttaatgaatctagataaatatatatgtctagattcattaatatcaatatGAATATGAGAAATGCTAGAATGACTtacattgtgaaacggaggaagtattacgaaatggat
>NC_029257.1|-|10941686-10942064|58-82
gtttatatggatgttagtgaatctaggcatatatgtatgtctagattcactaacatcCATATGAATATGGGAAACGCTAGAAtgacctacattattaaacagagggagtatcttttttttagaactacatggaatgtatctgaattcaatgtgtggacataccattgccattttttttgaagtcaatgtataaatatgcccttgcaagcactgtttcttcccatacttttacttttttaaatatacattggaaaaacgtgccttgcacgggcattattactagtaataggtaaagatataccaagtgcgaactgccaatactttttgctacgagaaaggagagggcataggtgtgttgtgttttcggtatattggtggg
>NC_029257.1|-|10961543-10961727|35-55
tagattcattaatatatgtctagattcattaacaTATATATGAATGTGGGCAATGctagaaagtcttataatatgaaacggaggaagtaccaaattgtcaatcatctcaacaacacaactcacacaagaacaccagaaatgccacaaactatcattatagaggaaaaaatcaacttgacctatgc
>NC_029257.1|-|10990609-10990881|171-190
gcgcaagaaaaaggtgtaataaatttgttggcgaagcttcgccccataccttgccgactttgccgacctcgaggcaggccctctcgagcacgaagatcgcgccgggccgccgcttcccgtccaccggccgtggcacgacgggtagcccatcagcaacctccccggccgccGCCGCCGCCGCCACGTCCTCctccttcccctcctcctcctccaccccctccggcggcggcagctcctccgccgcctcttcgtcgaccgggggctcgcgggagg
>NC_029257.1|-|11007475-11007651|120-139
aggaggaggaggggggaggcgagatttggcttggcgcacggcacgcttgggtgagagatgctaagacaatgccactgaactaccaatacgaggctcgggtggagcggaggtggggattgCACGTGTGGGATGGCTGGGTgcatgtagcacagtaacatgcaattgttgggctggttc
>NC_029257.1|+|1103675-1103849|42-61
gccatgtggcccatctcgccgcacttgaagcagccaccaccAGCGCCGCCGCCGCCGCCACcgcctccaccaacgccgacaccgccgccgttgaagcagtccctggccatgtggccagactccccacacttgaagcagcccccaccgggtccaccaccgccggatctcctccccc
>NC_029257.1|-|11079830-11080047|28-51
tggtctatcaaccgggagtaaagatcaTTTAGATCTTTAGTCCCGGTTGGTactaacaaccgggggtaaagatttatctttacccccggttggagttactaaccgggagtaaatattttctcctatctctgatcggttaagtcccagatgaaatatttagataagaacggatcatctcctcttctcctccccttagatccgatcttatctcttcctcc
>NC_029257.1|-|11086139-11086384|67-87
tcataattttttcaaataagacgaacggtcaaacgttgggcacggaaaccagggtttgtcttttttTGGGACGGAGGGAGTAGGATCataaggtgttggagaaggcttactatcaatgtagccaaagcgattcaagatcttctccacataatgggactgcaagaatgtaatcacattctcacctctaattagcttaatgtttaagataacatcagctactcccaaatccttcatatcaaaattttg
>NC_029257.1|-|11127125-11127243|66-86
ccgcccggcgaccaccgtcatcggcgtcaacgccatcaaccgccgcatctgggtccgccacatcaTGGAGGTTCGTCCGTACACTTgatctggttttggtggcgagcgagatgagaatg
>NC_029257.1|+|11171949-11172227|48-68
aataagacgattggtcaaacactgcaagcacaaattcaaaatctcttATACTGTGGGACGGAGGGAGTaactattagtttgaactagctcagtgtaaagattaagtgatggatacgtaaaatgaaaaagtcactggtgtatagatatttgagttttagttattttaatcttagaaaataaatgtatttgatattttacggcaactactatatagaaagtttttatgcgaaacacaccgtttatcggtttgaaaacatgctaacagaaattgaggtaaaa
>NC_029257.1|-|1126225-1126383|21-40
ccggtggccgtgctgcctgcGCCGCCGCCGCCACCGCCGCcgcagatggagctcttctgctcgccgtaccatggcggcagcagacagccgccgcagctgaggttgatctagcttattagcatagcaaaactgtcactgctgctgtttctgtgtgttcat
>NC_029257.1|-|11341776-11341909|82-106
gtaagtcattctagcatttcccacattcatattgatgttaatgaatctagataaatatatatgtatagattcattaacatcAATATGAATATGGAAAATGCTAGAAtgacttacattgtgaaacggagggagta
>NC_029257.1|+|11341852-11342036|31-55
atatttatctagattcattaacatcaatatGAATGTGGGAAATGCTAGAATGACTtacattgtgaaacggaggaagtagtattttaagggggattaatgtgtctggctacatacagtttttgataattcactgccgatcgtcatattatgcaggcatagaggaacaaattcattttccagcagaa
>NC_029257.1|-|11374207-11374644|346-369
gctcctctagggtcttatatttataccctcgggtatcctctgtccgaatagaattatggaatcatatatgtatacgatccgactagtctcgcagtgtccaaataggactatttctcttttattatctgaaacaccttacatgcatgtatgaggccttgttctgcaaaaaattttacaatttgaccctttacaaaaactatttttacaaatgaactgtcaccaaaacttatttcaaaaataacccttggcgctgaacttagacacctcagcgccaaatagcgtggcgctgaatatgcattggcacgctgacttagtctcccatctgtggtggcacggcattcagcgCCAGTTGACATGACGCTGAGGTGTctaagttcagcgcctggtgatttggcgctgaccaaaagagtcatttttgaaataagttttggcagcagt
>NC_029257.1|+|1150662-1150848|54-73
cgggcgagtgggaggagctcaaccgggagtgcttctccgctagccccagtagaTCGTCGCCGGCGACGACCTTccccgccggcttcacgcaggcggcgctcaacgccgccaggatggtcggcgtcatgtatggctacgacggcgagcggcggctccccgtcctcgacgactacgtcaggatgctgct
>NC_029257.1|-|1150677-1151072|337-356
actaaaacaccttataatatgtataatggagggagtaaaaattcatcatatttatttactacaaaatcgaccagtactatctccctcactcaactaactataatcctatttacaaagacctaatccacaattaatctctacacgccattatgcatggacgatgatgaggttcatacatggatgaaattaaaattcaggtcgaatcaatcgatcgaattcagaagagcagcatcctgacgtagtcgtcgaggacggggagccgccgctcgccgtcgtagccatacatgacgccgaccatcctggcggcgttgagcgccgcctgcgtgaagccggcggGGAAGGTCGTCGCCGGCGACgatctactggggctagcggagaagcactcccggttgagct
>NC_029257.1|-|11580521-11580671|101-121
ttactccctccgtttcacaatgtaagactttctaacattgtccatatacatatagatgttaatgaatctaaacacatacatatatctagattcattaacaTCTAAATGAATGTGGGCAATGctagaaagtcttacattgtgaaacggagga
>NC_029257.1|+|11800908-11801199|239-262
atattgaatatagtagcatataaataagttccactggtggagaaaccatctttcgtcggtcggccgatttccacaatagtcccggatgcaataaaaaccggggctaaagatgatctttagtcccggttcaaaagggtaacgggcatatttgatctttagtcccggtttgtgttaccaaccgggactaaagatcatctttagtcccggttcgaatgctgtcaggacctgtcaggcccccCCGGATCTTTAGTCCCGGTTGGTAgcaccaaccgggactaaagatcttaacttt
>NC_029257.1|+|11806120-11806252|78-101
accgggtttaaaaagaatttcgaaatagcgggaaaagatatttactcccggttgttgagaacaaccgggactaaagaTCTTTTCTTTACTCCCGGTTGTTCtcaacaaccgggactaaagatatctttagtcc
>NC_029257.1|-|11806179-11806393|152-175
tttgccctaggcagtggcggcgaaggagagaggccgagagagatcgatcggccgaaaacgtttaagtgttggtgaagaagacgagggcgcaccgggaatatatatacccctggatctttactcccggttgttcaacaaccgggactaaagaTATCTTTAGTCCCGGTTGTTGAGAacaaccgggagtaaagaaaagatctttagtcccggttgtt
>NC_029257.1|+|11806208-11806443|31-54
ctcccggttgttctcaacaaccgggactaaAGATATCTTTAGTCCCGGTTGTTGaacaaccgggagtaaagatccaggggtatatatattcccggtgcgccctcgtcttcttcaccaacacttaaacgttttcggccgatcgatctctctcggcctctctccttcgccgccactgcctagggcaaatccccgcgccgacgccgccgtatctcgccgtcgtctcgagctcgtcgtcc
>NC_029257.1|-|11806450-11806632|31-54
tagtctcgggtgaaataaccgggagtaaagATCGATCTTTAGTCCCGGTTGGTAacaccaaccgggactaaagatggctcagccacgtggccgggatcgagatcggagagatcgagatgcatgaagggagatgcggcggctctcaccccagagatgcggcggcagcggaggaggcggaggcgg
>NC_029257.1|+|11833262-11833462|141-161
agtaaaatttgagggctccttttagaccaaggagaatttaacaaaaattctctgggccacattcgaatttttcttgtatgtattttagtgtttgccaatttcttttcgaattttaattaattctattattccttttagggAATGATTTTTATTTAGGAATGaatttatcaggacgtgacacgatctaagggatcggatcgc
>NC_029257.1|-|1185818-1185952|87-106
gggcgggctacctcgggtggcagtggcgcagggtgcgcaccatccaggacgagatcaacgagctcaagaagcagctcaagcccgccGCCGCCGCCGCCACGCCCGCcgccgtcgccgccggtgactcctcctcct
>NC_029257.1|-|11861475-11861687|31-51
gacacctacatatatctagattcattaacaTCTATATGAATGTGGGCAATGctagaaagtcttataatctgaaacggagggagtacaagtttgggcctcgtaaagtatataactcaatgtcttgtgatttaggattatatttggcattaaagcaggtctagctacacacagcttaaaataaatgataaattaagatatcggtcctttcaaatt
>NC_029257.1|+|11864884-11864987|29-49
actttttgggtgtcacatcggatgtttgACCGGATGTCGGAAAGTGTTTtcggacacgaataaaaaactaatttcataactcgcctggaaaccgcgagacaaat
>NC_029257.1|+|11995025-11995257|56-79
agtaaagcgtatggcgatcttttttcccggttggtgttatcaaccaggactacaaATAGATCTTTAGTCCCGGTTGCTAacaccaactggtactaaagattgaaaagtaccatgtagcttttaaaccgggactaaagatatttttagtcccgatttttaatataacagggactattgtaaaatctggtcgaccgaccaaagatggtttctgaaaatgcatctaggcccctaat
>NC_029257.1|-|12011779-12012334|472-492
gaggagaagagagatgagaacttgtgaattcagtgaccctagctgtaagcttgtacataaggtctcattgcatgaactggtagttgttgctctcgatattgttttctggccatgatgttaccgataggcaatagtgaggtgttctatgaccaattatccatcgacagcacgattgctcctccaagctatgtttcttttagatcaaaggcttttgcgcagctttttactaacaaagcataacgattgttctcctccaagctatgttggaattctattggccttttttgccattctatttgccttcaaatatcgtcatgatgttaacttatatcctacacatgaaattaaaatataagccgcttttgttgtttgtacttcctccgtttcatattataagactttctagcattgtccacattcatatatatgttaatgaatctagacatgtatgtgtgcctagattcattaacaTCTATATGAATGTGGGCAATGctagaaagtcttataacttgaaacggaggtagtaatttatatctattctctccagtattggaag
>NC_029257.1|+|12057121-12057328|31-51
ttgtgtggtctccatcaactccagcatttaCTGAAATGGTATATTTTCTATttcttgttatcatatatctttctgtagaattttcctacatcctatcaaattcaaatttctcaggagtagtcgggcatattgggatattattgcataagcttttttaggcatttgattgttagcactgctaaacctctgcaggaagatgatggcaaga
>NC_029257.1|-|12085057-12085190|86-110
aatgtaagtctttctagcattgtacatattcatatagatatcaataaatctagacatatatgtgtgtctagattcattaacatctATATGAATATGGGTAATGCTAGAAAatcttacattatgaaacggatgga
>NC_029257.1|-|12101596-12101755|29-49
cacatatatatgtctagattcattaacaTATATATGAATGTGGGCAATGctagaaagtcttataatgtaaaacggaggaagtatacgcttgcatgttgagctttgtgtgcttaatgggttgatctggcatgcttacatgtaggttttaggagtgctaata
>NC_029257.1|-|12202183-12202370|46-66
ccagccgtgccgtgccaccgttgcagccaccgccttcggtcgtcgTCGCCACCGTCGGGATCACGAggaggagcagcacctcgtccaccccttcgttgccgccgtttcccaccgaagcaccgccgtcaccgccgacccgaagaccgccgtcgtcatccatcgtcgtttgccgtcgtccaagccactgg
>NC_029257.1|+|12203303-12203702|351-371
ttaaacgagaaaagcatttaacataattataactagatcattaatgattattgattaactaattattgaactgttctttgtatcatttaggaattgagctctgaaaaatctgagaaaatttcaaagagtataattaatcatggagaatttaataaaaattaaatccagccatgctttatatttaggaaattttatttcccacatttaacttcacttgtaaattaatgaacatttaatataaattctattaataatttattaagtaatttataaatcctgaaacgaaaatcaggctgtgacaacaaccaccacatggcgcttgggggccaagaactggcacctataacaatATATAGGTGTCGGTTCATGGTtacaactgtctatatgctataggtgctag
>NC_029257.1|-|12277424-12277591|41-64
aacttcaaacaagattttcaaatactaaatgatttcaactGAAAAAGTCATCAACAACAAAGTTcaataactcatcaagatctaaaacttttattttggttatttcttcatccgataaagtgatagtaacattgttcacaaaattgacatatctcttatctggtttta
>NC_029257.1|-|12370818-12370984|31-54
agtactacctccgtttcaggttataagaccTTCTAGCATTGCCCACATTCATATatatgttaatgaatctaggcacaatatgtctagattcattaacttatatattaatgtgggcaatgctagaaagtcttataatatgaaacggaggaagtaacaatttataaaaa
>NC_029257.1|+|12370903-12371029|32-52
catattgtgcctagattcattaacatatataTGAATGTGGGCAATGCTAGAAggtcttataacctgaaacggaggtagtacttgttagtgaatgtcatcttatcttatgctttttttttcactacat
>NC_029257.1|-|1242217-1242396|128-147
aaaagaaagagggagggaaattagactttcctcgggcggctagggcgcggcccgagagaaaggggcggctcggccgaacttaacgggccggccggcccgagaaggcggcccaaagcgcgcgcgcgggCGGGGAGGAGAGAAGAAGCCggtgggccgggtccatctcgcgtggatccgggt
>NC_029257.1|+|12435388-12435575|31-54
aaaaattacttcatccgttttatattataaGACTTTCTAGCATTGCCCATATCCatatatatgttaatgaatctagtaatatatgtgtgtctagattcattaacatctatatgaatgtggacaatactagaaagtcttataaactgaaacggagatggtagattatatcatgcatgtgaacatttagg
>NC_029257.1|+|12476892-12477052|38-62
agatagtatatatgtttagattcattaacatcaacatGAATATGGAAAATGCTAGAATGACTtacattgtgaaacggaggaagtaatatacaaatatgacaaagtactgcctccgtcccataatataagggattttggagggatgtgccatatccgtactg
>NC_029257.1|+|12559245-12559367|31-50
atccgccgccgcttcccgcgcctccggttgCCGTCGCCGGCGACCGTGCGtgcgcggcaccgccctcgccataaccggtcggccggtttgaggccgagccgagccgaccgggcatctcctcgt
>NC_029257.1|+|12736604-12736804|31-51
tccattccataggaatttcaaaggattggaTAGGATTCAATCCTTTGTTTCaaagggcttcttaggaaatttttcaataagattgaaatcctccaaaattcctatgtttttcctccaaatcaaaggacacttgtctgagaggaactattagaaatttacaaaaatgatttgtctgaatttttattgaaacttctatctatg
>NC_029257.1|-|12891982-12892122|91-111
cacaacttttcgttttttatatttgcaaaaaaaatttgaataagacgagtggtcaaacgttgcaagcaaaacttaaaatcctttatattgTGGGACGGAGGGAGTAGCTAAttactaattaatgtatagtgccatgtgaaa
>NC_029257.1|+|12963686-12963837|99-123
accctattcattatcttaacccttgccgtatgagacattgattattcattatcttaacccttgcctagacatgtgtctagtttcattaacatctatatGTATGTGGGCAATGCTAGAAAGTCTtacattatgaaacggagggagtataaatt
>NC_029257.1|-|13039059-13039300|33-52
tcgaatcgaatcgacgaaatcctgcgcccgttGCGCGCTCGTCGCCGGCGACgaggcgttcacgggtcgaggccgatgcagcggtggtgccagccctgcatgcagcaaccgaagctgcggaaggaggccctctccggctgcggcggggaggcgggggaggtcgtgcgggctcccaccattcacaaggcgtgctcgtcttcgcgcggaaagatccggtgatggtctgcgcttctgcggcggcc
>NC_029257.1|-|13052315-13052587|171-190
tcgttttcgagtttatctctccaaaacgaactctagatttttccggttcaaatcctctcgtttggagtccgatctctccaatccaaggctataaaaaggaccccctagtcgccctctttcgtttgccccatctcccgagttctctcgtgctccgtagcgccgccgccacgCCGAGCAAGCCGCCGCCGTGgccggccgacgcccagccgcgccgcgccgtcgattccgtcgtcgccgccgcttcccctcgccgccgttaggtgcgcacggagg
>NC_029257.1|-|13113271-13113436|105-125
ggcgccgggacaacaacgggagacgacgacaggattctcgagaacccggccaacgtcctcgtaatcgtacaccggaaccaagtgacccatcgtcatcgtcgttgTCTTCCTCATCCTCATCATCAgatagacatccacgaaggacgtacgatcgccgacaacccac
>NC_029257.1|-|1314245-1314444|143-162
cgccttcagcggccggagcaggctcccgtccggcccgtacttcctcggcctccccctcttcctcttcccgttccctctccccgccgccgcacctgccacggcgactggaaccaccggcgctggcggctgataggttgccgccGCCGCCGCCGCCACTGCCACcggcgtcgccgccgactccgcctccgcctccgcctccg
>NC_029257.1|+|13159876-13159989|32-51
caagtccggtgagaaattctgatattgaaaaTCTCTCTCTCCCTTTGATGTatggagccaagataaatgacctaatactatcgggggaatggtggagactactaacaccaatgt
>NC_029257.1|-|13222570-13222979|356-380
tgactgcacgtctgcactacttcctcttttctctctcctactctcgtaggctatatttttttcaaaaactttttctccaaaattgcatacctaatctgtaacctgatcacaccgttgtatttattataattaaatctcgtatattttaatgaaaacaatatatatgttttcgcctttgatattcgatgtataatacgtttaaagaaaatgtttcaactagcgatttgactagcgatttgactttgttgtactacctccatttcaggttataagactttctagcattgcccacattcatatagatattaatgaatctaagcacacatatatgtcgagattcattaacatatatgtgTGGGCAATGCTAGAAAGTCTTATAAtatgaaacagaggaagtacatattaggttt
>NC_029257.1|+|13222643-13222843|41-61
tctcgacatatatgtgtgcttagattcattaatatctataTGAATGTGGGCAATGCTAGAAagtcttataacctgaaatggaggtagtacaacaaagtcaaatcgctagtcaaatcgctagttgaaacattttctttaaacgtattatacatcgaatatcaaaggcgaaaacatatatattgttttcattaaaatatacga
>NC_029257.1|-|13256171-13256332|31-55
catatatatctatctagattcattaacatcAATACGAATATGGGAAATGTTAGAAtgacttacattgtgaaatggaggaagtaattcactatttaataaaatatatttataattataaataattaatatcatatgattaggttatggtcaacttaaaaatat
>NC_029257.1|-|13258277-13258412|37-61
tctagacatatatatctagctatattcattaatatcAATATGAATGTGGGAAATGCTAGAAtgacttacaatgtgaaacggagggagtaatttctattggataaattacaaatcaaatattaaatattcaaaccat
>NC_029257.1|+|13258426-13258626|29-53
atctagctagattcattaacatcaatatGAATGTGGGAAATGCTAGAATGACTtacattgtgaaatggaggaactaataattaacttttccttcatttagctttctgccttgtgcataatatttatggaatcgatagatagcgtattcttgcaaattgtacatctttaatttaatgtttcattgtgacaatttatagtttg
>NC_029257.1|-|13318133-13318385|175-195
ccctctcgcgacctcgaacaaaccgagaagaagccaacgaaccaaccaaccacgtacgtgctgcaacgccgccgtgttaggagaccacggccggtacatctccgcgagcacccggcaccccaccaccgcgtcccaccgcgcgtacgcgtcgccggcgccgctgccagtgccgacGCGTTCGCCGGCGCGCGCGACgacacgagcgcgcccacgtcggccgagcgggacgaggaggcggagaagccgcagcgct
>NC_029257.1|+|1334917-1335061|43-62
atcaagcgcctctgcgaggacacccgcgcacgcgtccgcgtcCTCGAAGCCGCCGCCGCCGCcgccgccaaccggatcgtaagacgactcctccctcgcacatttttgggtgattcgagttagggctttcgtcgtacggtggtta
>NC_029257.1|-|13447399-13447675|235-255
tttaaaccctccccgcacctcctccgtccgttttcgcctctcgccgccgtcgccgccgagctctggtccgccgccgtcgtcgccccggaccgcctcccacctcggcgccgcctccttcgccttcgccacatcctcgccgacctcgtccacctctctgtttcggtcgccgaccgccgaaacaccgtcgaccccgtcgacccgagccgtgccgccgcctccctcctctctgaccgcCCCCTCCGTCGCCGCCGTCGCcccggggtgagccgtggaccgt
>NC_029257.1|+|13466149-13466343|31-54
agaaataccaacagctacaaccaggagtaaAGATTTCTTTAGTCCCGGTTGTTCtcaccaaccgggactaaagatttctttagtcccggttgttctcaccaaccgggactaaagagacgatctttagtcccggttggtaataaccggttatagccaccaaccgggaaaagatcttttcccgctatttccaagttc
>NC_029257.1|+|13466190-13466314|31-54
gtcccggttgttctcaccaaccgggactaaAGATTTCTTTAGTCCCGGTTGTTCtcaccaaccgggactaaagagacgatctttagtcccggttggtaataaccggttatagccaccaaccggga
>NC_029257.1|-|1352296-1352453|31-52
agcatcagtgctgtccatcggcattagttcCCAAAAATAACCTTCTGTTGCAcgactcactacaactgacactgacattgtgtagacttcttggtctattctaaatcctctcaacaaccaactataaattgactgaaatgttctctccgcaggcctat
>NC_029257.1|-|13590824-13590992|44-67
cttagtcctcgcaccgaaacgaaagcagcagcagcggaaaaagGCGATCCTAGCAGGGCTTCAGCTCcactccacaggcaaaactcaactggggtctgagccttggtcctctaactccatcttcagctcagaagcactacacttctgaaaaagggggaataatagcaag
>NC_029257.1|-|1362225-1362607|333-353
ttaacacctgcctgttctcacatccatttatgtcattgttggatacaggacaagtctggcagacgtacatacattatatgattttagaactattgtatggtctaaaatactccctccgtcccataatataagggattttgagtttttacttgtaacgtttgactactcgtcttattcaaaaaattttaaaattattatttattttatttgtgacttactttattatccacagtactttaagcataacttttcgttttttatatttgcaaaaaaaaattgaataagaagagcggtcaaacgttacaaacaaaaacttaaaatcccttatattgTGGGACGGAGGGAGTACCAGAtatcaggataacagagaaaaatagtaataa
>NC_029257.1|+|13763845-13763954|31-51
catgtgtgtctagattcattagcatctataTGAATGTGGGCAATGCTAGAAagtcttacattatgaaacggaggaagtattgttcttctcaaactgtctgttagaaaatt
>NC_029257.1|+|13841277-13841564|31-55
atatctatctagattcattaacatcaatatGAATATGGGAAATGCTAGAACAACTtacattgtaaaacggaggaagtataagaaattggacatttactcctaatagtattacacatatctgcaaagtctcatattcaaattcattactccctccatcccataatataagggattttgagtttttgtttgcaatgtttgaccactcgtcttatttaaaattttttaaaattattatttattttatttgacttactttattatctacattactttaagcacaacttttcg
>NC_029257.1|-|13848688-13848905|101-120
ccccctccccccagccgcccgcctcccccgccaccagtcgctgcccgcggtagggcaggtatgccgccgccttgcctcggccgcgagatcaccggtcgccGCCGCCGCCGCCACTCGCCGacttgcggtgggagagggaggagaatgagtttgggggggggggggcgggggggggggggagggatggggagggttagggttagggttagggttttgat
>NC_029257.1|+|13959236-13959388|104-123
cccctctcccctatttaagcatcaccgccctcccctctctctttttctccatttcgccgagctcccccgtgccctctactgccctagcgccgtcgccctcctcTCCGCCGCCGCCGCCGCCACcaccgctccggtcgccgctagccgtcgtgc
>NC_029257.1|+|13983641-13983749|21-41
actcacatgagtcctgggacTACATGTCAGTGACAGCAAAGgcaaatctgcactgcctactttccagtgacataattgttttttcctttctttcgtaggaaacaagaaa
>NC_029257.1|+|14107912-14108038|33-56
accgggactaaagatatctttagtcggactaaAGATATCTTTAGTCCCGGTTGTTAtcaccaaccgggccaaaagatcttttcccgctatttccaaattcttttttaacacggttagggttaagaac
>NC_029257.1|+|14181451-14181586|87-106
gcaaactctattgcctctacttcgcaagctttgctacttcaccaaccacgacgtctttgtgaacctcaacatctcggcatgcgatgCCGTGTTATTTTACTACAACaagtggctctccaatattcaggagagccat
>NC_029257.1|-|14209934-14210041|21-41
cctccctccgctccgaccgcCCCCTCCGTCGCCGCCGTCACcccggggtgagccgtggaccgacgcctcctttcccccttccctcccctctctcggccgccgctccgc
>NC_029257.1|-|14345473-14345621|107-127
agaagacacaaggagaagcaagagactgagagataaagaagacaaaaaaccacaagacatggcaatggaaaggaaagaggctcagaatgcctttattaacaaaggtCAGGCTTCAATCCCTTCTATTattgatgaaccaaatagctctc
>NC_029257.1|+|14384680-14384895|166-186
gggctgggcgatactggtcgaggacgtcgccataatgacgacgatgatggagatcggcactgagacaacaacaggcgacgacaacaggattctcgagaacccgaccgacgtcctcgtaatcgtgcgccggaaccaagcgacccatcgtcatcatcgtcatcctccTCATCCTCATCATCAGATAGAcatccacgaaggacatacgatcgccgacaa
>NC_029257.1|-|1444180-1444613|346-365
gcggtgtagtcggaggggagcttgatggaggcgctgaagaagccgtgctggtacatggacgacgacatgaacccagagcctggtgagccaattagggattcgaatcggattaaccaggaggaaaaaaaaatccatgaattcatggattaattaactaatttctcaagcgcaaatcaatcgaagaattcaaaaaaattaccggtggagcggtcgaggaggaggctgacggtgcggtcgtcggcggagcggaggatgttgtcgaagccgaacagcggcgtgtacccctcctcgaacgccaccgtcgtcacgttgatcgcctccagcgccgccgccgcgaccaccgccGCCGCCGCCGCCACCACCGCcgttgccaccagcaaccggcggccggccatgcccaagctaccctagctaccttgctcttctcctcctct
>NC_029257.1|+|14444383-14444495|23-43
aaaatatgccgaaatgtgacaaTATTTCCAACAATCGAAAAAActtgataggtccttttcggtaattggctttgccatagcactgaatccgcatgcttttgatggttcgaact
>NC_029257.1|-|1450276-1450695|371-390
cgccgttgtcgagcgcggcgtggacgccgtcggtgttggcgttgggcggcaggcggacggtgcgaacgaaccgctcggagctccgctcgacgcggtgccaccgctcgcccttctcctccgcggcgcgcgcccgctgcccgctgatcctgagcaccttctcctcctccacctccacccgcacctcctccctccgcaccccgggcatgtccgccatgaacacgtgcgccgccgccgtctccttccagtccatgctcgccgtcgacggcacgcccgccgccgccgccgccgccgacggcgccgccgcgaacgccgtcagcgagatcgcgtccatgaacggctccatgatgtccacgctcaccggctcgatctcGCCGCCGCCGCCACCGCCGGtgcgcccgccgccgcctccgcccttctgct
>NC_029257.1|-|14510566-14510791|181-201
agtgagaaatagatttttggaagtgcacagaaccatggaaacaatatttttttttaaaaaaaaagacaaagaaagttaatgtattccttccgtttcataatgtaagactttctagcattgcacacatacatatatatgttaatgaatctagacatatgtatgtgtctagattcattaacaTCTAAATGAATGTGGGCAATGctagaaagtcttacgttgtgaaagt
>NC_029257.1|+|14546354-14546913|477-501
cgaagatttgaacatgaataacttcaactggttccatggatgttaacacttgatgcgtttctttgattttcctttgtatttctttatttttttatatagaatgcattaatttgattcattggcgcctgtgcatagccgcataacctttctgtttgattttcattagcttcgttggcttcagttgcatgcctgctagacatgaatggggatcttgctcctcgcaatgtcttctagccaatggtgcagccgtgcaggtgtgtatccccatggggccccgagaacccagttggggatagggacggcgaaaagtcagccttgaggccggggacgggggcggggagcagtcagccccgaggctggggagggggagcggggctttttgaagtgtccgggggcggggtagcactatccgttggggatggccccgttgccatccctagacatatatatctatctagattcattaacatcaatatGAATATGGGAAATGCTAGAATGACTtacattgtgaaacagagggagtagttttttcttcctgaaacattttttcctcttttcta
>NC_029257.1|-|14599862-14600198|117-141
actattggcagacttaagaaatgcccaagagtttactactccctccgttttacaattaaagtcattctaacatttcctacatttatattgatgctaatgattctagacatatcatcAATATGAATATGGGAAATGCTAGAAtgacttacattgtgaacggaggaagtatttcttttttgtgaatatctggcctagctggacccaggtgtttaacatggctcatgctggacaattgtggttgggttgattcgacccaaccaatcccaaaatgtactgtattaaccaaacttcagatcacacatttggtatgccatttaattttgcacaaagagagatc
>NC_029257.1|-|14612102-14612226|76-95
ggcggctgctcgaggtctccctcggcgaggtcgccgcggtggaggcgtcccctggtcgagcctccgccaccgcgcTAGCCGCCGCCGCCAGGGACgcctcctcgccgcgacttcccatcggcgtc
>NC_029257.1|+|14621434-14621603|120-140
tatttgtgacttactttatcatctacagtactttaagcataactttttgttttttatatttgcaaaaaaaatttgaatgagacgagtggtcaaatattgtaagaaaaactccaaatcctATATTGTGGGACGGAGGGAGTagcttagtaggatatttctgtctagctagc
>NC_029257.1|-|14722528-14722674|93-117
tcatttacacatgctacttcccccgtttcacaatgtaagtcattttagcattttccacatacatattgtatatgtatggattcattaacatcAATACGAATATGGAAAATGCTAGAAtgacttacattgtgaagccgagaaagtact
>NC_029257.1|+|14723832-14723978|94-117
agtcccggttcgtaacccctatgtagtcccggttttcaaaccaggactaaagatcgctatccttagtcccgggtgaaataaccgggactaaagATCGATCTTTAGTCCCGGTTGGTAacacgaaccggtacaaaagatttatctctt
>NC_029257.1|-|14766718-14766988|89-112
gggctaaagatcaccgggatctttagtcccggttttaagatcccgggggggcctgataggtcctgacagcattcgaaccgggactaaaGATGATCTTTAGTCCCGGTTGGTAacacaaactgggactaaagatcaaatatgcccgtttcccttttgaaccgggactaaaaatcatctttagccccggtttttattgcatccgggactattgtggaaatcggccgaccgacgaaagatggtttctccaccagtgaatgaaaaataatttata
>NC_029257.1|-|14877970-14878236|162-181
gcatgtcaaatgattcaaaatcaaaccagtgtagaagtccatctctatgaagcttctctatgtgtttctcatttatatgacccaagcgacaatgccaaataaaagtgggattcaaatcattaggacgttgcctttttgcattaatgttatagactgaacatCCATCAAGATTCACAATGTAtaagccattcataatgggtgcatgggaatagaaaatgtcattataatagactaaacaaccattgtccacagatctaaaaccataac
>NC_029257.1|+|14920063-14920269|47-70
cccctagatctttagtcccccggttgatgagaacaaccaggagtaaAGATATCTTTACTCCCGGTTGTTCtcatcaatcgggactaaagatattttcccgctatttcgaaattctttttaaacccggttagggttaagaactgggactactaataagcgcactgaatattaatttccattacatatgtgtttctaaaatagaaaata
>NC_029257.1|-|14982415-14982570|22-41
atgacccgccggatctcctagTGAGGAGGCCGGGACCGCCGgatccggtgaccccggtctcctcgccggcggatccggcgcccagacgcccacctcctccgctcgcaagcgccgtcgccgccgcagctcccttctcctctaccgtgctgccaccgc
>NC_029257.1|+|15047265-15047411|93-117
tacaatgtaagactttctagcattgttcacatacatatagatgttaatgaatctaaacacatacatatgtctagattcattaacatctaaatAAATGTGGGCAATGCTAGAAAGTCTtacattgtaaaacggaggaagtagcatgca
>NC_029257.1|+|15059538-15059666|76-99
ctggtggagaaaccatctttggtcggtcggccgaaattcacaatagtcccggatccatttaaaaccgggactaaaGATGATCTTTAGTCCCGGTTGGTGgctacaacgggcatatgtgatctttagtcc
>NC_029257.1|+|15178655-15178960|195-216
tggccatgatatgatggagtgacattgtcgatccatcgagtaaatccacccatccttggattgcatcttcggtttgcattgaaatatttatatctttctcttgtaccgacacaaatataacgaggggccatgaccgttcaaaagccatttccacataccgtctccaagcagcagtgctgtccatcggcattagtTCCCAAAAATAACCTTCTGTTGcacgactcactacaactgatactgacattgtgtagacttcttggtctattctaaatcctctcaacaaccaactataaattgactgaaatg
>NC_029257.1|-|15209887-15210045|119-138
catttcccccattaaccgtccactcccacgccctctaccgccgtcgcgccgcgctcgccgagctccgtcgccgccgcccatctccggccgcgtgctgtcgcttctagggccgccgccgTGCCAAGCCGCCGCCGCAAGagctttcccggccgccgcctc
>NC_029257.1|+|15238400-15238714|263-282
ggcgaagagcggcgagacgtcggtcttgagctcgcgggactccacgatcacctccccggccgcctcctcgcggagggccacctcagcgcacctcacccgcaggcgcgccaccccgacgcggctcgccgcgggcacgccatcgtccgtgtcgtcgtccgctgcggcagcggcggcggcggccgccaggcacgcctccatggtcaccacgtccccccgtagggcagcctccacgagacgctgagcgggcgacgcctcctcctccTCCCGCGCCGCCGCCGCCACagcggccgccctgcgccgcgacatggccgccaa
>NC_029257.1|-|15276904-15277080|39-58
ggtgggtcaggcccgtcgtcttcctcccgacgaaacccTAGCCGCCGCCGCCATTCCAatccggtcgatcctttccgtttccgatgaaatcaatagaggggaaatgatcttctcgatctcctctatcttttctcttttggaatcaccggctaaaatcgcttggaaagtgttggattc
>NC_029257.1|+|15358179-15358386|29-48
gaacgtgcagcgccgggtcttggacaccGATGCCGCCGCCGCCGCCACttgcactttgccaggtggcgacacggtgaatggccttgaagggagaagcttgccatggcttttgagcttggacccaagcgagctcggcggcgacttgaccaggaatttgtgcggagtctgcctggcgatgatcggggaacgagtcttgtagaatcgcttt
>NC_029257.1|-|15393866-15394012|30-50
ttgcgttgggggatgaggcgggcagtgttGAGGTGCCAAGCATGACGGTGgccggcgtggcagggaggacgtcattggcagcgaacacaagtgatgagcttcccacggagagctcgcctcgcccccgctgtcaacatccatcgatcg
>NC_029257.1|-|15408499-15408676|41-61
cgggcccaaggtttccttttggtcccgcttccccctgcgaCAACGGGGATTGAGGAGATAGcggcaacctcctccgcaaccttctcctcgagggaggctgaggcctagtgatcgacaagggggccgatgacatccgtcagcggcagaacctgcaggggttgaggtcactttggttcac
>NC_029257.1|-|15419045-15419443|30-49
atgccggtcgccgtggttcatctccctctCTCTAATCTCTCTCTCCCTTccttagggcaccccgaagcccgtccgccggttgccgtcgtcctctcgtggcttgccgtcgccgttcgccgtcgtcttcctccgcgccggccaccctcggtgaggcttcctctcccatctattcccctccctctccttcctagccgccgcttagcgccgccgccttcgcgtcgcctttgcgccgtcgcctccgccgccggttgccgtcgtcggcaacgcgttcacgcgcacgcaccgtcgccatcgccgtggccggcgggccggccttgagccaagccgagccaggtcaccgccgcccgtccgatcaaccccgagggcgatctgggccgtcggtccagtggaccggcggtg
>NC_029257.1|+|15467394-15467620|31-50
aggagaacagaagggaggaaagcaatggagAGCGCCGCCGCCGCCGCCACgtcgccggccggtctcctgcacggcgcaggcggcagcgacgagctggggcactcgtcgagggtgtaccgcccggcgagcgggagggtgcccttcgagtgggaggacgagccggggaagcccaagagcccgccgccgctcgacgcggcaccaccgctgctttgcccgtcgccggcgat
>NC_029257.1|-|15476878-15476997|71-90
ctcccaccgcggccgctcgtccccgtccccggacgccggccgccacaagcgccgccgcgacgggtcccccGCCGCCGCCGCCACCGACCAcaaggacgacaagaagccggaggcccccgt
>NC_029257.1|+|15602024-15602177|105-124
ctgcacctgcaccttaggcccaggcacggaccaccagcagtcaagccgtgccgtgccggcccgaaagcatgggtggctcatcatgccttctttgaaataagtctATTTCCCCTCTCTCTTCTTTgggctatgacatatatagctaaaataagtc
>NC_029257.1|+|1565173-1565392|171-190
acctgctgagggcgtcggagaccggcacgggctgcatgatccctcgcttctccttcgcctgcgccgcctccgtcttggtcaccttcgcccccgccgccgacgccgacgcggaagccgacgcgggcctcttgccccccgccgccgccatgaggaacctgcacccgcggaaaACCCTAGCCGCCGCCGCCATgggaggggaggagccgccgcttcaaattcg
>NC_029257.1|-|15685880-15686072|139-163
tgcatctaaaagaagaaaggcaattactacttccttcgtttcacaatataagtcattctagcatttctcatatttatatatatttatattgatgttaatgaatctagacatatatatctatatagattcattaacatcAATATGAATGTGGGAAATGCTAGAAtgacatacattgtgaaacggagggagtaat
>NC_029257.1|+|15742334-15742611|84-108
tttgttacttcctccatttcataatgtaagactttctagcattgcccacattcatatgtttctagattcattaacatccataaAAATGTGGGCAATGCTAGAAAGTCTtacattatgaaactgagggagtagttgtcaatgctgattgcaattaaccagattgagctctagcaggttcaggaagcatattcgagacgttgcgacatggcaaacctctaattgttgttgtaaatgaggatttgatggacaatcatcagagtgagttagcagaggaactg
>NC_029257.1|+|15750384-15750542|104-123
caccagcaaactctattgcctctacttcgcaagctttgctacttcacaaaccacgacgactacaagagcctcgacatctcggcatgcaccactagatttgatgCCGTGTTATTTTACTACAACaactggtgtttcaatattcaagatttctactcggac
>NC_029257.1|+|15771643-15772028|31-54
acatgttcccaacccaaacagtaaaaacggAACACGGAGCGGTCCATTAGCACGtgattaattaagtatttgttaatttttttgttcaaaaatggatcaatatgatttttgaagcaactttcgtatagaatttttttgtaaaaaacacactgtttatcagtttgaaaagcgtgcgcgtggaaaacgtaagtatggagttgggaaccagcttttgcaaacaaagccttaatactttagaattcaaaatagttgggggattaattactgatcagctgatgcagtctacgtgaagttacctagggtttaggaattttcgctgggttctgccatgattggattttgatgcctggtttcattttgtgatgctatttccatgatgtcctttg
>NC_029257.1|-|15776344-15776547|46-70
gttaatgaatctagacatatatatctatctagattcattaccataAATATGAATATGGGAAATGATAGAAtgacttacattgtgaaacggagaaagtagttctatactagcagtctagcactgagatttgatgcactacaaaacatctcaattacttctttaatttgaagactccatcctgttaatttgtcgcatcacatcaaa
>NC_029257.1|-|15802304-15802574|87-110
agttccaaacgtaaataaagcataaaatacttacagaagaggcacttatttctcacaccgaaacaaaagcagcatcagcgaaaaagGCGATCCTAGCAGGGCTTCAGCTCcactccacaggcaaaactcaactggggtctgagccttggtcttctaactttgcctctagctcagaagcactacacttctgaaaaaggggaataatagcaaggctgagtacaaccaccgtactcagcaagccacaccaatgatgcagacatgtaaggggaac
>NC_029257.1|+|15829744-15829856|69-93
atatatatatatatatatatatatatatatatatatatatatatgtctagattcattagcatcaatatGAATATAGGAAATGCTAGAATGACTtacattgtgaaacggaggaa
>NC_029257.1|-|15933413-15933561|100-120
tggggctctcgcaaagggcatcttcagaggtgttacaggcatattgacaaagcccattgagggtgcaaaatcttctggtgttgagggctttgtgcaaggTGTCGGAAAAGGTTTAATTGGtgcagccgctcagccagtgagtggagttc
>NC_029257.1|-|15995189-15995435|123-142
aacggccggcgaagtggcgaggcatcgtgggatcgtggggggccaaactggcgccggtttttggggaaaaacgggggaggaggtggaggagacgggtggtttccggttccacgcgagagaggGCTCGAGGAGGCCGGGAATGgcggcgacgtgggcggttttcggctgccattgcggcaacggcagttgccggcctgaggttggggatgacaggtgggcccatgggtcccatctgtcggccaaagag
>NC_029257.1|-|16004395-16004531|33-52
ccgccctggccgatgaacgggcccatgacgtgCATCGCGTCGCCGGCGACCGtcacggcggcgcgccgcctcagctggaagaaggcggcgagcgccacctgccaggggggcctgtaccacaccttcgtcgtggtcca
>NC_029257.1|-|16090808-16091116|72-93
acatattaagtgttctgcgatgcgagtgataatgcactaggaacacacgtgcgtcaaaatagcaatgctgaTAATTTAATCATTTTTAATGCAattttgggtcagtggataagcaatgaaaatgctggagatgacaatcagggagagtcataccaggaaccagccctggcaaggagatgccggcttggctgcagctgtagggacgctggccggcgacgttgcccggggggtcgtagttgcaggcgatgaacgttccgccacccgcactgtcgtcacaggtcacgctcgcgcacccaacccttgtggagt
>NC_029257.1|-|16104261-16104383|74-93
ccgcaacgccatcttcacccgcctcgcgatcatcctgtcgtacccccgccgcaacgccatcttctcacgctccGCCGCCGCCGCCACCTCCTCcggcgtcctcacgacctcctcctcgttctc
>NC_029257.1|-|16105577-16105735|109-129
tataaaagatactccctccgttttataatgtaagactttctagtattgtccatatttatatagatgttaatgaatctagtcacacatatatgtctagattcattaacaTCTATATGAATGTGGGCAATGctagaaagacttacattatgaaacagagga
>NC_029257.1|-|16118214-16118335|24-48
atatgtctatattcattaatatcAATATGAATGTGGGAAATGCTAGAAtgacttacattgtgaaatggagggagtacatgtattgaatttttgaaatgttgtatactgttttataaattgtg
>NC_029257.1|+|16118336-16118537|31-55
atatctatctagattcattaacatcaatatGAATGTGGGAAATGCTAGAATGACTtacattgtgaaacggaggaagtaatgatttgatacaaaatcattatcttttattttggtagaaaaatactatactatgattcaaaattcaaattgaatgaaacaatataagctaaaagtcataactaagtttgaaattcaaacaact
>NC_029257.1|+|16197774-16197912|84-107
ttaaccctaaccgggtttaaaaagaatttcgaaatagcaggaaaagatatttactcccggttgttgagaacaaccgggactaaAGATATCTTTAGTCCCGGTTGTTGagaacaaccaaccgggactaaagatatcttta
>NC_029257.1|-|16197820-16197990|43-66
tggtgaagaagacgagggcgcaccgggaatatatatacccccGGATCTTTACTCCCGGTTGTTGAGaacaaccgggactaaagatatctttagtcccggttggttgttctcaacaaccgggactaaagatatctttagtcccggttgttctcaacaaccgggagtaaatat
>NC_029257.1|+|16198077-16198202|77-96
ccgtatctcgccgtcgtctcgagctcatcgtcctcgccgccgcctccgcctcctccgctgccgccgcatctctgggGTGAGAGCCGCCGCCGCCAGatctcccttcatgcatctcgatctctccga
>NC_029257.1|-|16232170-16232381|165-184
tgttcacttcatcacggcgatgcaactttgtcatcatggtggagcgacttcatctttattatcttcggcactggcaaactctattgctgctacttcgcaagttttactacttcaccaaccacgacgtctttgtgaacctcgacatctcggcatgcaatgccatgATATTTTACTACAACAAGTGgctctccaatattcaggatttctacttg
>NC_029257.1|+|16286591-16286751|120-141
gcattgaaacatttatatctttctcttgtaccgacacaaatataacaaggggccatgaccgttcaaaagccatttccacataccgtctccaagcagcagtgctgtccatcggcattagtTCCCAAAAATAACCTTCTGTTGcacgactcactacaactgat
>NC_029257.1|+|16318278-16318485|31-51
tccattccataggaatttcagaggattggaTAGGATTCAATCCTTTGTTTCaaagggcttcttaggaaatttttctataggattgaaatcctccaaaattccatttttctataggattgaaatcctccaaaattcctatatttttcctcaaaatcaatggggcccttagttttatcagggcgacgccagtcatgcatgagtgaactgc
>NC_029257.1|-|1638361-1638503|93-117
gggccctaagtcattctagcatttcccacattcatattgatgttaatgaatctagatagatatatatatatatgtctagattcattaacatcAATATGAATGTGGGAAATGCTAGAAtgacttacattgtgaaacggagggag
>NC_029257.1|+|1638441-1638652|31-55
atatctatctagattcattaacatcaatatGAATGTGGGAAATGCTAGAATGACTtagggcccctttgaatcaaaggatttatgtaggaatttcataggattcaaatcctataggaaattttcctatttggccctttgattcaaaggattgaagctttccaaatcctatgaaattcctatggaatgacacattgcatgtagattttggagga
>NC_029257.1|+|16411893-16412266|298-317
ccgcttcctcccttctttcccatgggcgccgccaccaccttgcccaattcggcgcgccgccgccctgctgcgccgccccaaccacccgttgctgccacgccaccaccgcgctgccattgccgcaaccgggggtgcatcgtggcaaccccgaggccaaagccgccactgccattccatggccgccaccgccattccatggctgccgccgctatgctgccaccatcgctgttctccaccgtcacccacggttctcaccaccgccgcatgacgctgcgccacctcctcggctgcgtgttgCCGCAAGCCGCCGCCGACTTaaaattatcttaaaatgcttggaaacttgagtatcatcattctaagcataagatgtt
>NC_029257.1|+|16424273-16424507|152-171
aaccagatatgcggggtcccttaactatacaaaattgttcactttaggtccctcggtggttttgaccccggttttgtctgacgtggcggttgcgtcagcatgggacccacgtgggccccacatgtcaggtagaccacgtcaccaccctctcTCTCTCTCTCCCTTCCTCTCtccttttttcctctccacgtggatgtcggcagtgtcttcgacgcagtggggaggaaggccggcg
>NC_029257.1|+|1643290-1643451|31-52
ctagtgtgtcggtgtaacaaaatagggggtGTGTTTAGTTCACATCAAAATTgaaagtttggttaaaattagaatgatgtgatagaaaagttgaaagttaatgtgtgtaggaaagttttaatgtgatggaaaagttagaaaattaaagaaaaagttgcctaa
>NC_029257.1|+|16455211-16455375|31-50
ccgccatgggcaccgccgcgagcagttgccTCGTCGCCGGCGACTCCACCgggtagaagcacgccaccacgttgcggtccaccatggccacggccaggaacaccgcgaacgacagcgcgccgtgaagcacgtcgcgcgcgcccagcctgtacctgtcgtccctcg
>NC_029257.1|-|16596411-16596539|75-99
tgcccacattcatatatatgttaatgaatctagacatatatgtgtgcctggattcattaacatctatatgattgTGGGCAATGCTAGAAAGTCTTATAAcctgaaacggaggtagtccatgactcggtt
>NC_029257.1|+|16596498-16596625|31-51
catatatgtctagattcattaacatatataTGAATGTGGGCAATGCTAGAAagtcttataatatgaaacggaggaagtagcttactgacatgggaggtaccaggagataggaaagcccagaaaagtcg
>NC_029257.1|+|1665769-1666173|359-378
aggagaagaggatgctcagctgctctcatcgtagcagaagcaatccgtggaatgcagcttaccgggagagcctcatcacggtgaaaccttgcacacccccgctcccgctaaactctgagccatggttaaatttctactagtggttgcagtgatatgagtagcgccccaatatctcaagttcaaatttttataggagcgaatttcagattggattatttaagagctaagttcctaatttaaaaaggctgcatatatagttggatgtaaaggctagataaaaaaaccctactaacaaaaattactgtccacgagcatactgtcgacacatcggtgacggagccgccggtgaggaagtcggCGTCGGGGGAGGAGAGTACGcaggggcctctccggtgagatgccaac
>NC_029257.1|-|1666552-1666689|78-98
ggagctggccatggtcgccggcgagctcttcacgcacgggatggaggaaaaagaagagccaggggcatttccgtccaGGATGGCATTTTGGCGAAGACactctgattgaggatggtattctagcgaagcccattttca
>NC_029257.1|-|1666997-1667154|45-65
gccatcctggatgaaaatgcccctggctcttcttcttcctccatCCCACGCGTGAAGAGCTCGCCagcgaccatggccagctacacctccgtgccaccgatgccgccttgccgacggtagagtggtgtgctcgtgcagctgaggtcatcacggaagga
>NC_029257.1|+|1667101-1667346|42-62
cacgcgtgggatggaggaagaagaagagccaggggcattttCATCCAGGATGGCATTTTGGCaaagacactctggttgaggatggtattccaacgaagcctgttttcataatagtattctagcgaagccattcttatgggatggtagatatgcaattttctcggcacaagttgaataacctaacctaaggctattgcttctgtagaggttagaacatttcatcacacttttctaaacctctatgat
>NC_029257.1|-|16699838-16700110|171-190
tagttacctgtgacgggttgcatccttataaactgtcaaaggtgaagttaactcacctcaaacggacccatcactggagcccgtcacaggtggggaggggggcggagtatactaatatgtactcccttatccactctgtccctcacacactctctcttatccacataaacAAAAAATCTCTCTCTCCCTTatccacactcacagaaacaagaggggaggctcttgcggggcggcggaggacccgacgaccctagagagaggcggcggcggcgg
>NC_029257.1|-|16713660-16713889|187-206
ttagaaccctagcgttgctgtcatcctccctcaccaagcccgccgccgtcgccaccgagcccgccgccgccgcaatcgtcctccctcgccaagcctgccgccgtcaccactgagcctcctcggccctccattcggacctccgccaccgagcctcctcaccgacgacccccccccccccccgagcccGCCGCCGCCGCCACCGAGCCtttacaccgaccggaccggtgttg
>NC_029257.1|+|1673371-1673496|76-96
gaaactactccctccgtcctaaaatataagcatttttagctatgaatctggacagattcatagctaaaaatacttATATTTTGGGACGGAGGGAGTaagacatttagttgctatatatttgagtac
>NC_029257.1|-|16744781-16744958|128-148
ataatgacgacgacgatggagatcggcgccgagacaacaatgggagacgacgacaagattctcaaaaactcggccgacgtcctcgtaatcgtacgcgaaaccaagcgacccatcgtcatcatcgtcaTCTTCCTCATCCTCATCATCAgatagacatccgcaaaggacgtacgatcgc
>NC_029257.1|+|16769396-16769553|105-128
tgccctaggcagtggtggcgaaggagaagccgagatcgatctcgatggaaaaacgtctaagtgttggtggagaagacgagggagcaccgggaatatatatacccCCAGATTTTTAGTCCCGGTTGGTGagaacatccgggtgtaaagttcgtaacaac
>NC_029257.1|+|16810050-16810318|31-52
tcaattccctcgtgtaaactcccaatcccaTTCCCTCAAGGTGCCAAACAAGccgtagggggcagagagcggcgagcatagggcggcgtgtaggctggcttggagcggtggccctccggcagtgcgaaggcggtggccctccatccgttgggccaatggggcagcgtgggggtgggcagccaccggttctcctgccggcgagcggatagtggcatgcgggcggacagcggtagggacgatggccgtgcagcaggaggaccatggtagtg
>NC_029257.1|+|16828146-16828403|31-55
atatatgtctagattcattaacatcaatatGAATGTGGGAAATGCTAGAATGACTtacattgtgaaacggagggagtagttgtcattttcaaatgattagagttcggaaactgtatcgatggatgtttttgtgttttaggcttttatttattttgataatttagaacttaatatcatttttttgcagtattcatatatgagaataagagattgatcttaggttacaagaataaagaacatgacaatgttatgaaattt
>NC_029257.1|+|16930249-16930402|31-54
gaatgctgtcagggcctgtcaggcccccccCGGGATCTTTAGTCCCGGTTGGTAacaccaaccgggactaaagatcgtaactttagtcccggttggtattaccaaccgggactaaagatcccggtgatctttagccccggttggtgctaccaac
>NC_029257.1|+|16947222-16947411|110-133
gtttaaaaagaatttcgaaatagcgggaaaagatatttactcccggttgttgagaacaaccgggactaattatttagtcccggttgttctcaacaaccgggagtaaagaTCTTTTCTTTACTCCCGGTTGTTCtcaacaaccgggactaaagatatctttagtcccggttgttctcaacaaccgggaata
>NC_029257.1|-|16947283-16947421|46-69
cccggatctttattcccggttgttgagaacaaccgggactaaagaTATCTTTAGTCCCGGTTGTTGAGAacaaccgggagtaaagaaaagatctttactcccggttgttgagaacaaccgggactaaataattagtccc
>NC_029257.1|-|16947363-16947520|103-126
ggcagtggcggcgaaggagagaggccgagagagatcgatcggtcgaaaacgtctaagtgttggtgaagaagacgagggcgcaccgggaatatatatacccccGGATCTTTATTCCCGGTTGTTGAGaacaaccgggactaaagatatctttagtcccg
>NC_029257.1|+|16947532-16947672|92-111
cccgcgccgacgccgccttatctcgccgtcgtctcgagctcgtcatcctcgccgccgcctccgcctcctccgctgccgccgcatctctgggGTGAGAGCCGCCGCCGCCAGatctcccttcatgcatctcgatctctccga
>NC_029257.1|+|16953265-16953468|30-53
caacagggccatgaaaaaaaaaaggtcagCTCGATCTTTAGTCCCGGTTGGTAgatggctcagccggccacgtggctgagccatctttagtcccggttggtgttaccaaccgggactaaagatagatctttactcccggttatttcacccgggactaaagatagcgatctttagtcccggattggtactcccggtttggaaacc
>NC_029257.1|-|16982972-16983135|120-144
gcttcagtaactaatatatactccctccgtttcacaatgtaagtcattctagcatttctcacattcatattgatgttaatgaatctagacatataaatctatttagattcattaacatcAATATGAATATAGGAAATGCTAGAAtgacttacattgtgaaacgg
>NC_029257.1|+|17040132-17040270|86-106
tccacctcgtcgccgacatccgctcgccgcacaaccacatccgcgtcgccgacgtctcccgcaccgcctccggagccggccacccCCTCGCCGGCGCGCGCCTCCTcctcctcgacgcgccgggcaacatccactccct
>NC_029257.1|-|17104354-17104567|31-52
cgcaccgcccgctctcctcgccacgtggtgGCCGTGCGAGGGCCTCGGGGTAgcacgccccgaaagcccgaggggtatgacgtggcaccccgaggcccccatggccaccttagcgctatccaaggggcaggaggacgcgaggccgcgtggccgcgcgactagacgggaaggacacttccctctactgtgcgtacccccaggcccatttcaccga
>NC_029257.1|-|17106183-17106341|29-48
tatctctcccttatccaagaaacaaaagGGGACCTCTCTCTCTCCCTTatccacactcacagaaacaaaaggggaccgggcggccctcgggagaggcggcggcggaggacccgacggccctcgggagaggcggcagtggtggttcggcggtaccccatc
>NC_029257.1|-|17233666-17233845|31-50
gcgccgtccgcgccgcctcccgtgccgccgCTTGCCGTCGCCGGCGACCGctcgccgcagccgctccccatggtcggccggccggttttgaagccgagccgtgcctagccgccgccgtgccgtccgatcggcctcccggccgatctggaccgtcggtcccgtggaccggcggtagaccac
>NC_029257.1|-|17234128-17234272|96-115
cccacgccttctaccgccctcgcgcgtgcacctgagctcctctgccgttgccgccatctccagccacgcgctgtcgccgctagggcctccgccgcGCCAAGCCGCCGCCGCCGTTagctccgccgccgcgagagctacctcggcc
>NC_029257.1|+|17263073-17263322|185-209
tacagtactcggtagagtacaagttttaaacctttcgtcaaattcagagcagagaaacataaatcacaatactacatatacttcctctgtttcacaatataagtcattttagcatttcccacattcatattgatgttaatgaatttaaatagatatatatgtctagattcattaacatcaatatGAATGTGGGAAATGCTAGAATGACTtacattgtgaaacggagggagtacaatacatagcatcatag
>NC_029257.1|+|17266896-17267087|142-162
ctcgccattccggtgcggggagaaagagctcgccagcatgtgcggaggagaagcttgtcgacgtggggaagaggacctccgccagtgcaggaagaagaactcgttggtagatgtggggaggaggagcttcgccagcgcgggAAGGAAGAGCTCGCCGGCATGtgcggggaagaagtttgccggcatggggag
>NC_029257.1|+|17425297-17425457|37-58
cgtctccaagcagcagtgctgtccatcggcattagtTCCCAAAAATAACCTTCTGTTGcacgactcactacaactgatactgacattgtgtagacttcttggtctattctaaatcctctcaacaaccaactataaattgactgaaatgttctctccgcagg
>NC_029257.1|+|17430163-17430490|279-299
gctagtaagaaccctcagtttgtcaacaagcttgttaagatggcagaagcatcttcgattttcacggatgctttcaataagaagagaaggttacctggtttggattacagtatcgagaacacagaaaccacaagcttttatgatgaccatagcagcacttctaagcaagaaacaggcaatcttttaaatcagcacttctctgataagcttaggttgggactttgtcctgccatgacagagagcaatatcatcacgctaagcacgcaaagctcaaacgaAGATAACAGAAGCCCTCATGGtaaacatccagagtgtgacatgatgggga
>NC_029257.1|+|17699915-17700159|39-58
tgacgttgttgtgaatctcgacatctcgacatgcgatgCCGTGTTATTTTACTACAACaagtggctctccaatattcaggatttctacttggacatcttcaacacatatcttcaatcaagcaatgactactcgacgacaagaagctataattctcgactctatgttcagttgtttcccaactaaccaaagagtcgggggctacacaaatataaggctcaaaatttgacaaattttatgtcaagct
>NC_029257.1|-|17891292-17891432|92-111
agatcgagggtgaagaacctcacttagcgcccccggccgaactggcaaaggggggcctgcgcggtctcccggtgaggagccccacgctccgTCAGAGGGAGTATATGAATAtgggcaatgctagaaagtcttataatatga
>NC_029257.1|-|18188006-18188263|26-45
agctgtggaaccagcgttggccgttGCCGCCGCCGCCACAGCGGCggcgcacgccccacgggttgtgccacaggtccactcggtatcgcaaccaccactcttggtcatcgtcatcaaccgccgccgccatccaaacttcgtgggtggccacgctcgtgcggatgcgatgcacgtagcacagctcgccggcgaggtccgcgagacggtcgtcgttgtcgcaggccgtgcagcccggagaggatgggaccgcgtcgaacg
>NC_029257.1|-|18197694-18197838|84-103
ccgccgtccttcgcgcgtgcgccgtcgccttcagccgctgccgccgcttttcgccccgtcctccgtcgcttcccacgccgccaATTGCCGTCGCCGGCGACCGtgcgcgtcgccgccggttgccatggccggccggccggttttg
>NC_029257.1|-|18206218-18206344|31-50
ccccgtcctccgtcgcttcccacgccgccgATTGCCGTCGCCGGCGACCGtgcgcgtcgccgccggttgccatggccggccggccggttttgaagccgagccgagccgtgcctagccgccgccgagc
>NC_029257.1|+|18208498-18208641|95-114
cacatgcctcgccgtcgccgccctccccagcctccctccggccagatctgggacgggagaggagccgctgccgcccagagccgtcgtcgtcgccGTCCACGCCGCCGCCGCCACgtccgcgccgccggtggagggaggaagggg
>NC_029257.1|+|18211559-18211788|25-44
gggggtggtgctgttcgtgctgctCTCGCCGGGGCTGCTGGTGGagctccccggcacgcaccgccacgtcgacttcggcagcttccgcaccaacggcaaggccatcttcgtccacaccctcatcttcttcgccgccttcgccatcctcaccctcgccctccacctccacatctacaccggctagtcacctagtactcttctccaatttccatccatctctctcattccct
>NC_029257.1|-|18223593-18223779|123-142
gacagggaggcgggggtcctcaacggcaggcgcgatgccgtggaggtcgctcacctcgccgctgccaggatctccatcctcgaactcgcccgtgcggcgacgccctccccttctcccgcatcGCCGCCGCCGCCACGGGTGCcgacaccctcctccttctcccgcctcccaggcctctccgacggtc
>NC_029257.1|+|18246077-18246221|92-115
gaggaggagatacctcgatccaatcgtgcaggcctcttcgatctccgcgtcgatcttttttcccggttggtgttaccaaccgggactataaATAGATCTTTAGTCCCGGTTGGTAacaccaaccgggaaaaaagatcgctcccgg
>NC_029257.1|+|18246196-18246354|52-75
caaccgggaaaaaagatcgctcccggttggtgttaccaaccgggactacaaATAGATCTTTAGTCCCGGTTGGTAacaccaaccggtactaaagattggaaagtacccctagagctttaaaaccgggactaaagatatttttagtcggtttttaataca
>NC_029257.1|+|18252912-18253076|44-63
aggagaaggaggcggcggcggcaggggaggagaagaaggaggaCGCGCCGCCGCCGCCGCCACcgccggaggaggtggtgatgcgggtcttcatgcactgcgaagggtgcgctcgcaaggtcaagaagatactcaggggatttgatggtaatggagaaagcctct
>NC_029257.1|-|18324061-18324272|161-184
cgcggggatgccctaggcagtggcggtgaaggagaagccgagagagaacgatcggggaaaaaacttctaagtgttggtggagaagacgagggcgcgcatcgggaatatatatacccctagatctttagtcccggttgatgagaacaaccgggagtaaagaATCTTTACTCCCGGTTGTTCTCATcaaccgggactaaagatatttttccgct
>NC_029257.1|+|18324076-18324302|33-56
ttagtcccggttgatgagaacaaccgggagtaAAGATTCTTTACTCCCGGTTGTTCtcatcaaccgggactaaagatctaggggtatatatattcccgatgcgcgccctcgtcttctccaccaacacttagaagttttttccccgatcgttctctctcggcttctccttcaccgccactgcctagggcatccccgcgccgacgccgccgtcgtatctcgccgtcgtc
>NC_029257.1|-|18324104-18324291|135-158
gatacgacggcggcgtcggcgcggggatgccctaggcagtggcggtgaaggagaagccgagagagaacgatcggggaaaaaacttctaagtgttggtggagaagacgagggcgcgcatcgggaatatatataccCCTAGATCTTTAGTCCCGGTTGATgagaacaaccgggagtaaagaatctttact
>NC_029257.1|-|18364145-18364323|42-65
aggcaattcaataaagtatgcatagctcagaaaaaggagagTCAACAAAAAAGTTGAATTGTTGAaatattcggaaagagatatacctgtattcaagtaacattctttgcacatgcttgctacctgcatcaattgatgtgtggtaatccacctatggaaggaatcaaatagtcagaagt
>NC_029257.1|-|18365260-18365462|31-51
aacgcatatatatgtctagattcattaacaTATATATGAATGTGGGCAATGcacacatacatctagaaagggaaaaaagaaacacaaatttgcattgactccatatatgacaaacctgctgttgatcacgcaatgcccttgaaaagaacacgtcagcggtgaaaagaagccaatccagttcaaagtttcccaatgggacctgt
>NC_029257.1|+|18365451-18365642|31-51
tatatatgcgtttagattcattaacatctaTGTGAATGTGGGCAATGATAGaaagtcttataatatgaaacggagggagtacattaatatctccttcagtgaatgccagagctcctggccaaaattttaaaacatgatgaagctgaggtgtggggaaaacaccctctctgaaaccaccaggaagggaaagaa
>NC_029257.1|+|18398875-18399131|51-75
ttccacattcatatagatattaatgaatctagatagattaacatcaatatGAATGTGGGAAATGCTAGAATGACTtacattgtgaaacagagggagtactccttaaaaaaagtattatttaaccaccgatcgaatgccaattatagcgagtttgaagtaattatctatatttgaaatcagcaggagctactccctccattccaaaatataaggcataaccaccccttacccaataaccaagaaaataattattatca
>NC_029257.1|+|18466027-18466161|76-100
gcatttctcacattcatattgatgttaatgaatctagatagatatatatatgtctagattttttaatatcaatatGAATATGGGAAATGTTAGAATGACTtacattgtgaaacggagggagtactaataatttta
>NC_029257.1|+|1861044-1861189|31-54
aattaatacttcctccgtttcataatgtaaGTCATTCTAGCATTGCCCACATTCatatggatgttaatgaatataaatatatatatatgtatagattcattaacatccatatgaatgtgagcaatgctagaatgacttacattata
>NC_029257.1|-|1861060-1861290|187-207
cagtttatgatacataagcagtgaagcaccctgacgttggatatatattttcaagtttccaactgatgaagtcattgtagaatatgatactccctccgttttataatgtaagtcattctagcattgctcacattcatatggatgttaatgaatctatacatatatatatatttatattcattaacaTCCATATGAATGTGGGCAATGctagaatgacttacattatgaaac
>NC_029257.1|-|18614864-18615023|29-49
aaagtataatagatgctgatttttatttTAGAACCGACACCTATAATTActtaaaggtgcctttttttttgcgatttcaacctacaaaggtgggaaaaagcctatagatgccggttttagcactaccggcacctatagtgacgacatctatttgattttt
>NC_029257.1|-|186448-186635|58-78
tgctaacttttctccaaaatgtgcataggattacacattctatatgaattttaaaggATTGGATAGGATTCAATCCTTtgtttcaaaggccttcattggatttttttccataggattgaaatcctccaaaattcctacatttttcctacaaatcaaaggggccgttaaaatcagtagctagagatgtt
>NC_029257.1|-|18734444-18734584|24-47
aattataattatataaattttttAAATAAGACGAATGATCAAACGTTagataaaaaatcaacggcgtcatacattaaaataatatggaggtagtattcagcagacgaacaccacaggaaggtaagaaccaaaccccactga
>NC_029257.1|-|18741186-18741292|21-40
ctcggcatgcaatgccatgtTATTTTACTACAACAAGAGGctctccaatattcaggatttctacttggacatcttcaacacatatcttcaatcaagcaatgactatt
>NC_029257.1|-|18779179-18779299|77-99
cgacatggacgacctcgtcgcgcggttcatggacatcaccatgctcgacagtcgagacgccgcagctaaccacatcAGATCATGCCGCGGCAGCCTCGAcgacgccctcgccctctacttc
>NC_029257.1|-|18825693-18825834|100-119
gggcgccgccgcccgcaccgcgtcaagaccgccacggaccgcgccggcggcgggaacccggagtgggacgcgccgctgcggctctacctcccctcctccTCCTCGTCGTCGCCGGCGACgtcgagcgacaacaaggacgagg
>NC_029257.1|-|19021152-19021273|23-47
atgtctaagattcattaacattAATATGAATGTGGGAAATGCTAGAAtgatttatattgtgtaatggagggagtaatgtatatgtaatagtttgcacaagattttaccaattaaatgaccac
>NC_029257.1|-|19111191-19111527|220-243
acatagctgcaaatgtaatatgacaaaaaaaaacattggaggatgaagatgcaaaccttttaggcacctccgatttgtatgtaatcaccaaaataaattcactagaaattttggcatgacctcccctcttttttgaagaaattttgaagcttgctcgggcagctggaggaggaagaagacatatatataggggtgggactttagtcccggttggtaagtTACGATCTTTAGTCCCGGTTGGTGggggtcctgacaggccctgacagcatttgaaccgggactaaagatgatcttaccaaccgggactaaagatcaaatatgcccgttacccttttta
>NC_029257.1|-|19113858-19114015|31-54
acgagggcgcgcatcgggaatatatataccCCTAGATCTTTATTCCCGGTTGATgagaacaaccgggagtaaagatatctttcctctcggttggtgagaacaaccgggactaaagaaaagatctttactccttcgtgcttattattcgcttgatattc
>NC_029257.1|+|19113906-19114085|31-54
gtcccggttgttctcaccaaccgagaggaaAGATATCTTTACTCCCGGTTGTTCtcatcaaccgggaataaagatctaggggtatatatattcccgatgcgcgccctcgtcttctccaccaacacttagaagtttttgcccgatcgatctctctcggcttctccttcgccgccacttcct
>NC_029257.1|-|1913839-1913985|99-118
cgctccctcgacaagatgaagcgcgtcatggaatccgtgaactgctcgccgtcgccgccggtggccatgcctgctcacccagctcttcttctccctccGCCGCCGCCGCCACCGCGGCcatgcctgtcaagtaccgtaggagagacc
>NC_029257.1|-|1914341-1914774|70-89
gctggcatgtacggcctcgccggatgcctcgtgctacgcgctgagctcagcgcggcggccatggcggacGCCGCCGCCGCCACCGCCGGcgacgaagaggactgcgtcgtgctggagctcttcctcccgccggactgcaccggcgtcgcggagcagaaggcggcggtggacgccgtctccgccacgatcaagcaatgctccggcaacctgaaagccattgtgatcagcaacttggatgatttgttcttggatactatggcagatggtgatcaccaactaaggcatgaaatggatgatcttggagatgatcaaagatgctcggacgaggaggatctgcagctgctggagaacacaaacattggtgagcttaacattcacaatgcagatcaaatcagaaatgaggatcctacatcacaagttggcaagaacaagac
>NC_029257.1|+|19154611-19154835|184-204
agtttttcttataacgtttgaccactcgaattattcaaaaatttttgaaattattatttattttatttgtgacttactttattgtctacagtactttaagcacaacttttcgttttttatatttgcaaaaaaaataaataagacgagtggtcaaacgttacaatcaaaaactcaaaatcccttATATTGTGGGACGGAGGGAGTaagtatttttggacttcgata
>NC_029257.1|+|19271525-19271899|58-78
agaaagtggcgggaagagagagggggggggggggtaattaaccggccgcgcgtctttCAATCCGTCGCCGCCGTCGACgatgctggcacaggggatgatatggacaatgccgccgccggcgtgctgccgttgctgtgcgcgacgacgtggctggaatgcacggccgtgatggtcttcgtggtggtggtggtggtggagctcgtcggcctcagcgccctcatcgggctggccagcgccgtccacgcccagctccggtggctccggccgcccaacttcctcgcgccgccgacgccgccggcggtggcagcgccctctgccgcggagagccagtaggagggagtggggcccatgccgccgaagaaccccgcgcacttg
>NC_029257.1|-|19276959-19277237|212-232
tgttaaagtaaatgaccaaattggtaataattttcaaacttataaaggtcttaggcaaggtgatcatttatctccaatcctctttaatatagtagcggatatgcttgctttattaatcaagagggctaaagaagctgggactcttgagggggtaatccctcacttggtggatgatggtttgtctattttgtagtatgcagatgatactatcATTTTTTTTGGAGCATGACTTacaacaagcaaagaatttgaaattgattttatctgtgtttgaaaagt
>NC_029257.1|-|19368961-19369114|103-124
tgcccccctcctccctctctctgcgcgctcgctagcatccccgccctgcacgccggccttgctgcctcctccctctccgcgtgctcgttgacctcctcgccaCCTCCCTCTCCGCGCGCGCTTGccgtcatcgccggcctcacatgtcaccagc
>NC_029257.1|+|19426241-19426529|30-50
tattagagatgaataatgcaaaactacacTTATTTTGGGACGGAGGGAGTattggtcaacttcggcaccggaaccttgtgcagttgcttggatattgctggcggatgggtaagctactgttagtctataattatatgccaaatgatagtcttgataagtatctgtatgctgagaacagcaaaatcatgagtttggctcaaaggtttagaatcatcaaaggcatcgcatcgagtatatattgtatctccatgaggattgggaacaagtcgttctacatcgagacatcaag
>NC_029257.1|-|19458865-19459111|191-215
tatatgtctattatgtattctcagtttgtttttctattcagaatggttatttgtgtacttactgttgttacttcctccatttcataatgtgagtcattctagcatttcccatattcatattgatgttaatgaatctagatagatatatatgtctagattcattatctatctatctagattcattaatatcAATATGAATATGGGAAATGCTAGAAtgacttatattgtgaaacggatggagtacatt
>NC_029257.1|+|19458891-19459062|106-130
aagtcattctagcatttcccatattcatattgatattaatgaatctagatagatagataatgaatctagacatatatatctatctagattcattaacatcaatatGAATATGGGAAATGCTAGAATGACTcacattatgaaatggaggaagtaacaacagtaagtacacaaa
>NC_029257.1|+|19469146-19469296|31-51
ttgcgtcgaacgcctgacgcgcgggctgcaTGCGGCCGGCGCGCGCGTGCGcgcgcatgagcaagagctgcggggcggcatctggtacagtttccgcggatctgtgggggacggcgtgtgccacgcctacgcagacgcgagaagagcgcga
>NC_029257.1|-|19476301-19476496|31-54
gacccgacaactttttgaaccggaactaaaAATGATCTTTAGTCCCGGTTGGTGttaccaattggtactaaagatcaaaatttttttaaccgggactaaaaatcgtttttagtcccaatttttaatggaaccgagattattatggaatttggtggaccgaccaaagatggtttttccaccagtgcgctgttttcat
>NC_029257.1|+|19586453-19586578|31-51
tccattccataggaatttcaaaggattggaTAGGATTCAATCCTTTGTTTCaaagggcttcataggaaattttcctataggattgaaaacctctaaaattcctatgtttttcctccaaatcaaagg
>NC_029257.1|-|19629200-19629399|135-155
ggagggcggagggcgtcgagctccggtggctcgagggcgcagtggcgacagcccggtgcggcggcggctgagctcggggacaacacgagcgagctcgccagatgcgtgagggcaaacgacgcgtgggggaggacGAGCTCGCCGGCGGCCAAATTcgtgcaggcaaatggcacgagatggatgaactgacgacgcacgtc
>NC_029257.1|+|19645167-19645327|29-50
gcggcgacgttgatggcgagtatgacccGTACTCCCCAGCGGAGTCGCTGtggctcaggatcggggaggacatcgactggagcgaggtcggggcggtgctggagcgggaggactccaccaagggcgcctccaaccccaagtcggccgcggcctgcagctgc
>NC_029257.1|-|19659289-19659535|67-88
ttgtatagtttaggggtggagattcctagtttgtggttaagggacctaaaaaaactcgctgttaagGGTGTGTTTAGTTCACATCAAAattggaagtttggttgaaattgaaacgatgtgatggaaaagttagaagtttacgtgtgtaggaaaattttgatgtgatggaaaagtttgaagtttgaagaaaaagtttggaactaatcaaagacctaagttgaggaatctccagtgaacttattccttc
>NC_029257.1|-|19749048-19749214|106-125
gtcatcgtcattgccgccgcgccacggtcacgcatgagccgttgccgccgcagggagccgtcaccgccgccactgcctcccacttggcacgcgcgggaagacgtcGCCGCCGCCGCCACCTGGGAgccgtcgccgccacgaggcggtcgaggatggatcgatgggcc
>NC_029257.1|+|19750175-19750413|197-216
atcgaaccttccaatcctaccccgaccacgagcgaatcctcctcatcgaagtggaggagaaggagatcctcgccggagcatccggtggcttggttcgtgggggatcggcctgcggccggcgaaccctaggccgatgaggccgatccggctgccggagccccccggcgtcggcggcatggagacgcccgagatcttcACCGGCGCCGCCGCCGCCACcgtcgtcgtccgccgcgccgtcg
>NC_029257.1|+|19805570-19805719|100-120
tacattactttatgcacaactttttgttttttatatttgcaaaaaaaatttgaataagacgagtggttaaacgttacaagcaaaaacttaaaatcccttATATTGTGGGACGGAGGGAGTattttgtcacgcgacgtatgtacgtaataa
>NC_029257.1|+|20001400-20001813|363-382
cgaccgccgcgctctcccccgccgcgaggtacgccgccatcgagaggtccgtacggccgcttccccccaccaccgcgcactactacaccgccgacgccgacgaccccatcctgctcgacgtcgacggcgacgccgccgcctttgcggcggccctcggccccgcccgcccgagcatcctctccccggtgccctccgcgctgccgcccgcggcgtcgtcggggctcttctccccgctcgaccaggcctccctctcctggctcagcgacctcagccccttcctccactccgccggcgccgccgccgcacccccgccgccgttcgcgccgagcccccgcagcctgctgctgtccacgcccaccatgCCGTCGCCGGCGACCTTCTCcgtcatggaattcttcagcagcaacttcccgg
>NC_029257.1|-|20003215-20003389|105-129
acatacttcatccgtttcacaatgtaagtcattctaacattttccacattcatattgatattaatgaatctagacatatatatctatctagattcattaacatcAATATGAATATGGGAAATGCTAGAAtggcttacattatgaaacggagggagtactatagaattatttttcc
>NC_029257.1|-|20049655-20049879|31-55
tagatatatatgtttagattcattaacatcAATATGAATATGAGAAATGCTAGAAtgacttacattgtgaaacggagtgagtatttcaaaactatacctacatgtttatgaatattttgataggtaattagccatcccacgcaatgcatatgatttgataactgaaaatccatcacctccaccaccgctagttaggccggcagcttggcgacttccactaataaa
>NC_029257.1|+|20049738-20049957|166-190
gcgtgggatggctaattacctatcaaaatattcataaacatgtaggtatagttttgaaatactcactccgtttcacaatgtaagtcattctagcatttctcatattcatattgatgttaatgaatctaaacatatatatctatctagatttattagcattaatatAAATATGGGAAATGCTAGAATGACTtacattgtgaaaaggagaaagtagattttt
>NC_029257.1|-|20049759-20049923|115-135
attctagcatttcccatatttatattaatgctaataaatctagatagatatatatgtttagattcattaacatcaatatgaatatgagaaatgctagaatgacttacattgtgaAACGGAGTGAGTATTTCAAAActatacctacatgtttatgaatattttgat
>NC_029257.1|-|20064930-20065089|104-124
ccataggattcattcctttgattcaaagggctatataggaaaaattcctataggaattaaatcctttaaaattcctatgaatttcctttgaatcaaagggggcCTTAGATAGGATTCAATCCTTtgtttcaaagggctttataggaaattttcctatagg
>NC_029257.1|-|20148651-20148895|163-182
cttccccttcctcttcagcatggcgtgcttcctcctcgcggcgctgcccgtgccgtagtccatgtcgacgtcctcgtcgatgtaggccacggcggacaccagcagcttgaccatgccactgatccacttcacccggtgccactgggaggcctccttaccgctGCCGCCGCCGCCACCATGGTggtggccgtcatccacgtcctcctcgtcgctcggcgaggtcttgaccacattgcccaaatcca
>NC_029257.1|+|20194822-20194961|25-46
tcggccgtgatatggccgattagaTCGTTCCCCAGCGGAGTCGCTAaaaatcgtgttgccaacttttttgacaagtcgacaagcatgatcgcaacacctaaacgccttgcggtggtatggagtcgctaaccacctcaatc
>NC_029257.1|-|20203103-20203285|137-157
gagtatcggagggtactgtcaaaaagaggaggagatgtgggggagggagggctgcaacggtggaggatggcgtcgaggaggcacggcgaggtgagggtcgaggcccgagccagagagcgcgagaagtctcgaggagGAGCCGAGGAGGAGGTTGACGgctatacctgctgcaggttgacacag
>NC_029257.1|-|20241248-20241473|167-186
ttcacatgtctcaaatgattcaaaatcaaacgagtgtagaagtccatctctatgaagcttctccatgcgtttctcatttatatgacccaagcgacaatgccaaataaaagtgggattcaaatcattaggacgttgccattttgcattaatgttatagactgaacatCCATCAAGATTCACAATGTAtaagccattcatcatgggtgcatggaaatagaaaatgtca
>NC_029257.1|-|20248399-20248650|59-78
ctaggcgacaagctcggcggtgtggagcacgaggacaaccacacatccctctcctctcCTCCCTTCTCTCTCTCCCTTccttggtggcacggagcactagtttggaccatacctgcaaacactgactaggaacatgtggtatagtttggctatgcggtcttcgctttgctcctctaatggaggaggtggcaccgaatatttggttccgtctacccaggccaaacgtctcatgggtgcattgtgaatggcgta
>NC_029257.1|-|20269387-20269510|62-86
tcatattcatattaatgttaatgaatctagacatatatatctatctagattcattaacatcAATATGAATGTGGGAAATGCTAGAAtgccttacattgtgaaacggaggaagtagttataaaat
>NC_029257.1|+|20269468-20269609|36-60
tagatatatatgtctagattcattaacattaatatGAATATGAGAAATGCTAGAATGACTtacattgtgaaacggagggagtatcattcatgaagtacattattttacatagaaaatcttcctctgttctccatgtcaccct
>NC_029257.1|-|20292213-20292439|31-50
ccacgccgccgccgccgtcgccacgccgccGCCGCCGCCGCCACGCCGCCgcgccaaccgccgccccgatgccgccacaccgccgttaacgaacgagaacgagaacgatcgaacgaacgagagcgagaacgaacacgtcaacgtacgttgccgcgagaacgtgaacgagaacgagaactatcgaacgaacaagagcgagaacgagaacgatcgaacgaagacaagcg
>NC_029257.1|-|20292599-20292743|34-53
gcctcctccgctgccgccgcatctctggggtgaGAGCCGCCGCCGCCAGATCTcccttcatgcatctcgatctctccgatctcgatctctctccgtcgcgccacccgccacgagacgccgcgccacgacgacgacgcgccacgac
>NC_029257.1|+|20292893-20293034|25-48
ggcgcaccgggaatatatatacccCCGGATCTTTACTCCCGGTTGTTGagaacaaccgggactaaagatctttagtcccggttgttctcaacaaccgggagtaaagatcttttcccgctatttcgaaattctttttaaaccc
>NC_029257.1|-|2029637-2029820|34-57
gatttttactcccggtatcaaccgggactaaagATTGATCTTTAGTCCCGGTTGGAGttatcaaccgggagtaaatatttctctcccacatctgatcggttaagtcccagacagatatttagataagattgaaacatcccctctcttcctcttctcacatccaatcctcttcctcctcccctcc
>NC_029257.1|+|203935-204368|82-101
tccggtctgaatctgtatatatatccctactatctactaattacatcgaatgattagataatctccacctagcagctgacaCAAACATATTTTACTACCTGaatatatatatacacctgatatatatcctaattaagtacactagaatagtagaattaatagtggagaagaaacatgaatttcatctagaaactgtagtactcatccatacgcattatatatagactgtagtttttggaacagatcgatcaatactgtatatgtccatgtgtgttttattaatgcgtgtttaatttgtttgcaaacatatacacaaaacatgcacgcaggagatgaacctcttgaaggagaatatggtactccgtgatcaggtgtgcgtatatatatacatggctacatgctttgatgtgattgaaaaactccaaattgaatgc
>NC_029257.1|-|20424177-20424315|86-106
ttttgttttttatacttgcaaaaaaaaaattaaataagacgagtggtcaaacgttgcatgtaaaaactcaaaatcccttatattgTGGGACGGAGGGAGTAGTGAAtaattagataactactatgtagtggaccccagg
>NC_029257.1|-|20429787-20430005|31-54
ctggttgatgagaataaccgggagtaaagaTATCTTTACTCCCGGTTGTTGAGAacaaccgggactaaagaaaagatattttcttttctttacttccggttattctcatcaaccgggagtaaagatattttcccgctatttccaaattctttttaaacccggttagggttaagaactgggactactgataagcgcactgaatattattttccattacat
>NC_029257.1|+|20429900-20430031|31-54
agaataaccggaagtaaagaaaagaaaataTCTTTTCTTTAGTCCCGGTTGTTCtcaacaaccgggagtaaagatatctttactcccggttattctcatcaaccaggactaaagatctaggggtatatatat
>NC_029257.1|-|20429959-20430187|168-191
ggcggcgacgacgacgagcgcgagacgacggcgagatacggcggcggcgtcggcgcggggatgccctaggcaatggcggcgaaggagaagccgagagagatcgatcgggcaaaaacttctaagtgttggtggagaagatgagggcgcgcatcgggaatatatataccCCTAGATCTTTAGTCCTGGTTGATgagaataaccgggagtaaagatatctttactcccggtt
>NC_029257.1|+|20462134-20462338|68-87
ttcgccaccgtcatcctcccttgccgccactgccaccgagaccgccgccgccgcctccaccgagcctGCCCCCGCCGCCGCCGCCACcgagcctctacaccaaccggcgtcggccttcctcgtcgtcgccgcctgcctcttcaccgacacgaacagctgcccctaccgagctcggcgacgtccttcctcatcgtcgtcgcctact
>NC_029257.1|-|20465838-20466120|234-253
aatccctcccattttgttccctaggaggtcttgaagctcgtccgcccatcgccgtcgttccccggttgctcgccgtcaccattcgcagccgtcttcccccacgccggccaactcacggtgaggtgcccctccccctctgtttccttcctctctctctcctagtgccgggccacgccgtgcgtcgccgcccttcgcgccggtcgccgccgtctttcacaccgcccgcgccgccgGTTGCCGTCGCCGGCGACCGcgcgcgccgccgacggtcgccatggccgtc
>NC_029257.1|+|20482677-20482865|123-143
cacaggaattggataaaagatatagactcaaaggaaagttagcaagaggttgaagctcttactaaatttcctccaaaatctctataggattgtccattccataggaatttcaaaggattagaTAGGATTCAATCCTTTGTTTCaaagggcttcataggaaattttcctataggattaaaatcctctaaa
>NC_029257.1|+|20557014-20557172|119-138
gcgccaacaccgtcgtcccagtcccacagagggcggcgcgcggcgccacggcgccaacgccgcgtccggtcgcgccgccgcaggccgggacgtggcccctcccggcgcccgcggcgatGCCGCCGCCGCCGCCGCCACccacgggcgccgcggcggtcg
>NC_029257.1|+|20563222-20563537|265-284
ccgcctggcaatggaggtggcggcggccgccgggggcgcgggggcctcctcctcctcctcgtccgccgcggcggcggcggtgacggtggcggcgtacggccccgccggcgcggtgggctcctcctcctcctcggccgccgcggcggcgcgcgccaacaccgtcgtcccagtcccacagagggcggcgcgcggcgccacggcgccgacgccgcgtccggtcgcgccgccgcaggccgggacgtggcctctcccggcgcccgcggcGATGCCGCCGCCGCCGCCACcacccacgggcgccgcggcggtcgcgccgccg
>NC_029257.1|+|206481-206657|128-148
gcttttgctttcccgtaattacaattacagtcactagtggagtttagctgaaaatagtacatagttgtcatggaaaaggccgcggccaatcaggcgggcaaagtcttgaagaaaggtaagaagaaacAAGCCAAGGATGAATTAGATCgccagaagcaggctgagaagaagagacgg
>NC_029257.1|+|20776712-20776984|171-190
atgccgccgcatccgccgccgggctactactaccccgccggggcgaaggccgcccgccgtctccggctccggcgccgccggccgcggctcgccgacgccctcgccgagtggctctccgtgctcagcctctaccgctcctgcaagcgcgtcgccgcctgcttcgccgccaaGGCCAAGCCGCCGCCGCCGGcgccggcgccatgagagctcgcgcgcgtgccatctctctctactactcgtgtacgttttactattattagtttatatgattat
>NC_029257.1|-|20913819-20913991|31-50
cgacggaccgctccggcgcctccgggaccgCCTCGTCGTCGCCGGCGACCtccacctccatctccatgccggtcgaatgcatggtagtagcagacagaagagaacgagagcagagtgagcaagtgtgtagatacggctggtttaagtagccgtagactagcagcggctgatgg
>NC_029257.1|-|2091905-2092105|29-53
gatatacatgtttagattcattagcatcAATATGAATGTGGGAAATGCTAGAAtgacttacattgtgaaacggagggagtataagatttccttacttggcgtgtttgggagctagactgacccatatgcattcttgaaaacatggtctgaatcctagaaattgcatgcattttctttcaggcgtgcgttcttcctcctccc
>NC_029257.1|-|20955427-20955637|31-51
aagtcctcccacagcaggtccatcctctccTCGTCGCCGGCGCGCGCGTCGcggtcgcgctcccacagctggtccatccgctcctcctcctcctcctcgtcgacgcgccgtgctgctgctaccggcgccgtcgccgccaccgcctggccgcccgacgccgcgtcgtcgtcgtccgccgtagccatcgtggatgagaatggccagaggaggc
>NC_029257.1|-|20955832-20956028|148-167
tagcgctaatcatggcacgtagatgctcccgtggcggcgatggtggtggcggcacggcggcgccggcgacggcgacgacttgtcgacggcgaacagcttccggaagagcctcagcagcagctcccaccccgtcgtcgccctgctcccGCCGCCGCCGCCACGGCGGCcgccgtagaactggcccacggcgcccgccc
>NC_029257.1|-|20974508-20974696|31-51
ggcgcacatatatgtctagattcattaacaTCTATATGAATGTGGGCAATGctagaaagtcttataatctgaaacggaggaagtaattaagatgagtaacatatatagaccactaacataactttaattgaactttttttgtcaagtgtccccattcacttacatatatattaaacttcatcatgactg
>NC_029257.1|-|21219483-21219669|32-51
tcggcatgcgtcaacaagtataatgccatgtTATTTTACTACAACAAGTGGtgttccaatattcaagatttctactcggacatcttctatgcgtatattcactcaagcaatgactactcgacgacaagaagctacagttctcgactctatgttcagttgtttctcaactaaccaaagagtcgggggc
>NC_029257.1|-|21246046-21246312|31-50
gccctggccgatgaagggccccatggcgtgCATCGCGTCGCCGGCGACCGtcaccgcgccgcgccggaacccggcgagcgccacctgccacggcggccggtaccacaccttcgtcagcgtccagctcgacgccgcgtcgcaccgacgcaccatgtcggcgacctcgccggggagctcgtcgaccttctccagcacgtacttcctcgccgcgtcctcatcaacgtccgtacgtcctggatcgataaacacgttcttgacaaagttaat
>NC_029257.1|-|2125507-2125623|60-79
gactcccggctcagcccggcggcgaaccgcgccaccccggcgtctcctcctccgccgccGCCGCCGCCGCCACCCACGAcgcactgcacggtggacgacccctgccgcagcacgagg
>NC_029257.1|-|21255259-21255405|98-117
catcgccggccgccgccgacgacagcgagcgggcgagcacgacggcgtcctccagccccgcggagccgccctggccgatgaagggccccatggcgtgCATCGCGTCGCCGGCGACCGtcaccgcgccgcgccggaacccggcgagcg
>NC_029257.1|-|21264286-21264400|67-86
ggcgagcacgacggcgtcctccagccccgcggagccgccctggccgatgaagggccccatggcgtgCATCGCGTCGCCGGCGACCGtcaccgcgccgcgccggaacccggcgagc
>NC_029257.1|-|21273219-21273389|30-49
ccctggccgatgaagggccccatggcgtgCATCGCGTCGCCGGCGACCGtcaccgcgccgcgccggaacccggcgagcgccacctgccacggcggccggtaccacaccttcgtcagcgtccagctcgacgccgcgtcgcaccgacgcaccatgtcggcgacctcgccgggg
>NC_029257.1|-|21282274-21282427|42-61
cccgcggagccgccctggccgatgaagggccccatggcgtgCATCGCGTCGCCGGCGACCGtcaccgcgccgcgccggaacccggcgagcgccacctgccacggcggccggtaccacaccttcgtcagcgtccagctcgacgccgcgtcgcacc
>NC_029257.1|-|21291268-21291475|62-81
gcacgacggcgtcctccagccccgcggagccgccctggccgatgaagggccccatggcgtgCATCGCGTCGCCGGCGACCGtcaccgcgccgcgccggaacccggcgagcgccacctgccacggcggccggtaccacaccttcgtcagcgtccagctcgacgccgcgtcgcaccgacgcaccatgtcggcgacctcgccggggagctc
>NC_029257.1|+|21307974-21308196|181-200
cgccggatctagggtgggagggaggcgacaggggaggagggagccaccgccggcccgcagccgccgccaccgctgacggacccacctgccgacgccgccgacaccgccatcgccgccggatctggggcaggaaggagtcgagaggtgagaagggagccgccgccgccggatccacccgcgGCTACCGCCGCCGCCGCCACcaccggcggatctaccgcgggag
>NC_029257.1|+|21357155-21357281|31-50
ttgtgaacctcgacatctcggcatgcgatgCCGTGTTATTTTACTACAACaagtggctctccaatattcaggatttctacttggacatcttcaacacatatcttcaatcaagtgatgactactcgac
>NC_029257.1|-|21379607-21379790|124-144
aaaacgaaaagttgtgcttaaaatactttgaataataaaataagtcaaaaaaataaataataatttcaaaattttttgaataagacgagtggtcaagcagtgcaagcaaaaactcaaaatctcTTATATTATGGGACGGAGGAAgtacccagatgccgcgcgagggccttgccagcgccgatcc
>NC_029257.1|+|21395675-21395983|91-115
caatctaagtcattctagtatttcccacatttatattgatgttaatgaatctagacatatatatttatttagattcattaacatcaatatGAATATGAGAAATGCTAGAATAACTtatattgtgaaacggaggaagtaccgatgagagtccatcaaatggaataaatgcccatacgggagaaagtgatgttcaaattcggtggtcttataccctgggtaagatcgtgcaaagggagaagcttcaacaataatgggatacaatttttcttgttgcaacagcaatctgcctaagacagaagctgtagcctt
>NC_029257.1|-|21403511-21403625|64-83
cgtttgcgtcctcgtgccgccgttcgctggtgagcttgcgccgcccgagccgtccgagccgccGAGCCGCCGCCGCCATAGATgacgtcatcgctgacgttattggggccgtccg
>NC_029257.1|-|2150287-2150647|117-137
actttattatccacagtactttaagcacaacttttcgttttttatatttgcaaaaaaaatttgaataagatgagtggtcaaacgttgcaagtaaaaactcaaaatcccttatattgTGGGACGGAGGGAGTAACAATttgtaacacaataacttggttattcggcaggctaggcacttggggtgtatgcttcacctatggggccttcttttcagtacaaggattaattgctgctggaagaacatatgagaatagttcttccatcaggaaagcatgcgactttatattgtcaaaacagctcaatactggcggatggggagaaagccacgtttctaatgaaactaaggtgagtttttttatct
>NC_029257.1|+|2153133-2153312|133-152
gccgcgtcctcgggcagaccagatcctcctgccaccaccaaaatccagagcatgacgaacagttagaggagagagagagacaggggggatggaggaggaacggcgccgccggaaggagggcgagtcgccactGCCGCCGCCGCCGCCGCCACcggcggcgagaatcgccgcctcacgacg
>NC_029257.1|-|21555060-21555389|31-55
cgtatttatatatctagattcattaacaacTATATGAATATGGAAAATGCTAGAAtgacttacattgtgaaacggagggagtattacatattgatcgacgagcccgggttgctagatgatggacccacccactgaattcgagggaagagatttttgaagaaaaaaaagggaggaagaaacagagttggaaaacagaagaaatatactgtacttaccagcagcacagctcaaaaggagaaagacaaaaacaaaagaaaaagaaaagaaagagaggaaaaggaaactgaaatgttaatagtgaataataatttttaaaagctgtgaggaaaa
>NC_029257.1|+|21555381-21555603|33-57
ataaatacgtctagattcattaacaactacatGAATGTGGGAAATGCTAGAATGACTtatattgtgaaacggagaaagtagtattttaatattgatataaaaatcgaaaatattatctaaaaaataagaactaaaaatagaattgtcgatttgtccggcctttaaaaaaattttcttggctttgcagctactttaattgtggcatgaaaaattcttcatttga
>NC_029257.1|+|21618300-21618511|36-59
aggtgggatgggatgggatgaacccactttcagggGTGTTTGGTTTAGGGGTGAGTGGGatgagttggtccctagagaggaatattcctctcagatccgggaccaactcatccggccaaaactggcggacaaactcgtcccacctgggacgagcgaacggcgtgacgacgctgctcgcgcgctcaccctgctcgccctcaggagacggcggc
>NC_029257.1|-|21625384-21625716|220-239
gagcacctcggccaagagcttgtaccgtctcactttcaccctgaaccgcgccttcctcgccggcggcttcctctccaacgccgtcgccgtcgccgttgccgccgtctcatccactggcatcaccaccacccggtcgccgtcgtcgtcgtcgctggcggcggccttgggcttcttcaccggcttgccaggctccgcgcagaaggccgacctcgagcaaccGCCGCCGCCGCCACGCCTACtactcttgtccaccttattagaatcaccggtcgacgtctccaacgccgcagacatcctccgtttcgccgccgccgtcgccgtcgccggggagcc
>NC_029257.1|-|21633056-21633331|31-50
cgccacgccacgccgccgccgccacgccacGCCGCCGCCGCCACGGCCCCgcaacgccacgccgccgccgccgtcgccacgccgccgccgccgccgccacgccgccgcgccaaccgccgccccgatgccgccacaccgccgttaacgaacgagaacgagaacgatcgaacgaacgagagcgagaacgaacacgtcaatgtacgttgccgcgagaacgtgaacgagaacgagaacgatcgaatgaacgagagcgagaacgagaacgatcgatcgaag
>NC_029257.1|-|21633073-21633280|36-55
caacgccacgccgccgccgccgtcgccacgccgccGCCGCCGCCGCCACGCCGCCgcgccaaccgccgccccgatgccgccacaccgccgttaacgaacgagaacgagaacgatcgaacgaacgagagcgagaacgaacacgtcaatgtacgttgccgcgagaacgtgaacgagaacgagaacgatcgaatgaacgagagcgagaacg
>NC_029257.1|-|21633270-21633384|22-41
cttcgccgccgcgcgcgcaatGCCGCCGCCGCCACGCCACGccgccgccgccacgccacgccacgccgccgccgccacgccacgccgccgccgccacggccccgcaacgccacgc
>NC_029257.1|-|21633271-21633439|120-139
gccgccgccgcatgccaacgccacgccgccgccgccgtcgccacgccgccgccgccttcgccgccgcgcgcgcaatgccgccgccgccacgccacgccgccgccgccacgccacgccacGCCGCCGCCGCCACGCCACGccgccgccgccacggccccgcaacgccacg
>NC_029257.1|-|21633527-21633650|75-94
ctcgccgtcgtctcgagctcgtcgtcctcgccgcagcctccgcctcctccactgccgccgcatctctggggtgaGAGCCGCCGCCGCCAGATCTcccttcatgcatctcgatctctccgatatc
>NC_029257.1|+|21633704-21633868|121-144
aggccgagagagatcgatcggccgaaaacgtctaagtgttggtgaagaagacgagggcgcaccgggaatatatataaccccggatttttactcccggttgttgagaacaaccgggactaaATATATCTTTAGTCCCGGTTGTTGagaacaaccgggagtaaagaa
>NC_029257.1|-|21633755-21633896|30-53
gttctcaacaaccgggagtaaagatctttTCTTTACTCCCGGTTGTTCTCAACaaccgggactaaagatatatttagtcccggttgttctcaacaaccgggagtaaaaatccggggttatatatattcccggtgcgccctcg
>NC_029257.1|-|21633768-21634024|31-54
cggttggtaataccaaccgggactaacgatCATCTTTAGTCCCGGTTGTTGAGAacaaccgggagtaaatatgttttatttactcccggttgttctcaacaaccgggactaaagatttagtcccggttgttctcaacaaccgggagtaaagatcttttctttactcccggttgttctcaacaaccgggactaaagatatatttagtcccggttgttctcaacaaccgggagtaaaaatccggggttatatatattcc
>NC_029257.1|-|21660594-21660848|184-208
acaacgtatcacatgattatattctaatgaaagaaaaacatatgtttcaatccactgaaactcgatgtttcatactccctccgtttcatattataagactttctaacattgtccacatttatatagatgttaacgaatctaaaaacatatatatgtctagattcattaacatatatataaatgTGGGCAATGCTAGAAAGTCTTATAGtatgaaacggaggaagtacgtgatagtgacatgtttcaacgtatgtt
>NC_029257.1|-|21696267-21696429|28-51
ggggaggttgggaacaaattttcttcaTACGGAAAACGGAGCAGTCCATTAacgcttgattaattagaaattagctaattttttttaaaaatgaatcaatatgatttttttaagcaatttttgtatagaaactttttgcaaaaaaaacacaccgtttagcagt
>NC_029257.1|+|2173063-2173484|371-392
aacaagtccagagaagtcctcatttgcccaatcagtggccattacatcaccttcctcatcggatgatgcgtcgtcgtccacttcctcattatccgaatcttccctctccatttcatcaacaattataccgactctctccccctcatccgccatgcccatagcctgttcctcccttcgttgattttcctcattttgcatcgatggtccaacaacatcccttgcattgataggaccctctacatcttcggtttgcattgaaacatttatatctttctcttgtaccgacacaaatataacgaggggccatgaccgttcaaaagccatttccacataccgtctccaagcatcagtgctgtccatcggcattagtTCCCAAAAATAACCTTCTGTTGcacgactcactacaactgacactgacattg
>NC_029257.1|-|21884336-21884502|36-59
acaatattttcaaatactaaatgatttcaactaaaAATGTCATCAACAACAAAGTTGTAtaacccatcaatatctataactttttttttggttgtttcttcatccgacaaagtgatagtaacattgttcacaaaatttacataaaaccagatgtaaattttgtgaac
>NC_029257.1|+|21948213-21948406|135-154
gcgcttacgtggcaataggatctcagaaaaataataaaaaacatgaaacctacatgtcagctacacaaaaataataagaaaaggagatgcccctgtggtcccacatgtcagccccctctactctcaatccccccTCTCTCTCTCCCTTACAGAAtggtgagctgcggtgcagcagggggcggtggacggagcgg
>NC_029257.1|+|22000890-22001038|37-56
tcacccggagggtgggccggaggaactccatgctcaTCGGCGCCTCTCTCTTCTTCgtcggcgccatcctcaactgcgccgccgtcaacatcgccatgctcgtcatcggccgcatcctcctcggcttcgccgtcggcttcaccaaccag
>NC_029257.1|+|22002065-22002212|100-119
catgacggcgttcgtggcgctcctcctgccggagaccaagggggtgcccatcgagtcgctcggcgcggtgtgggcgcagcactggtactggaagcgcttCGTCAAGCCGCCGCCGCCGCcgccatcgacggcggcggagaccaagcag
>NC_029257.1|-|2205773-2205975|138-157
caagaagaagaagaagaaacagatgtctcgtggacggactggtttgggaggacggccggggaggaggacggcgagcggccgatgaggacgcgcaccacctcctccgccattagcgtcccgtagacgaacacgcggtgGGAAGCCGCCGCCGCCGCCAtggcgatggaggaaggaagaacacccgaggcggcaggaggacgaag
>NC_029257.1|-|22058273-22058395|72-91
cgatgaggtcgaacaggacgtcctgcgccacctcatccacgccggccagcacctccggcggaacggccagcGCCGCCGCCGCCACGTCGCAcccctcgccgcccgcctcgccgccgtcggccg
>NC_029257.1|-|22180785-22181057|84-103
gaaaaacccacacagagatccggccacgcgccaccgcgatgctcgccaccacgcgcctccctcctccgcccgccgccgccgccGCCGCCGCCGCCACCCCAACccctcccgcgcgcggcggcggaggcggaggcgtggagttccgccgcaagctctacttcctctcttcggagctccacctcgacccgttccctctcctcgccctccacccgccgctccgcgccgcgccgctgccgcagctccgcgcctccctcgccctcctcctctcgcacg
>NC_029257.1|+|22318772-22319051|48-69
aaattttgaataagatgagtgatcaaacgttataagcaaaaactcaaAATCCCTTATATTATGAGGGAGagggagtacattttgttgcacatcaagtccgatgggacgaccactgacacacagtcacacacatgagcttttgatttcaaatagaattccagtcattacatgctcacatttgaaattagacggttgcatgtgcttagatgggaaaaattcagggaatgcctgatcttggtcttcgacacaaacagcaggatccgatccccttttagttatt
>NC_029257.1|+|22418666-22418870|151-175
ctgagtttctttttttcataaataaccattaaattattttgttaaatacttcctccgtttcacaatataagtcattctagcatttcccacgtttatattgatgttaatgaatctggacatatgcctatctagattcattaacatcaatatGAATGTGGGAAATGCTAGAATGACTtacattgtgaaacggagggagtacaagctt
>NC_029257.1|+|22458358-22458695|95-119
aacacatgattaattgagtattacttcctccttttcacaatataagtcattctagcatttctcacattcatattgatgttaatgaatctagataGAATGTGGGAAATGCTAGAATGACTtccattctgaaacggagggagtaactcatttaaatttttttaaaaagtaatatgatcatttaaagcaacttttctatataattttttttaaagaacaccctgtttaataggtaagaaagcgtgggcacggataacgatataattcttctctcaatccgtactctctcctcttattacggcagacgatccggatccctctttcttgcttgtttctgacaa
>NC_029257.1|+|22516168-22516424|204-227
acagaacttttaaaaatatagtgacactggtggagaaaccatctttggtcggtcggccgaaatccacaatagtctcggttccactaaaaaccgggactaaagatcatctttagtcccggttgatggctacagcgggcatatttgatctttagtccaggttggtgtgtcccggttctaaacctatcaggccttttcaggcccccCGGGATCTTTAGTCCCGGTTGGTGttaccaaccgggactaaaaataggctcttt
>NC_029257.1|+|22523215-22523356|91-111
ttaagcacaacttcacgttttttatatttgcaaaaaaaatttaaataagacgagtggtcaaacgttataatcaaaaactcaaaatcccttATATTGTGGGACGGAGGGAGTattaagtttgaatacatagaattcgacatta
>NC_029257.1|-|22535190-22535410|122-142
ggcacctcgccgccgctcgcccgccatgcccccgcgtcccctgcccctctgctccgcccgcgcccggagcagccgctcacctgccacttgccgcagctgcgctcgccagctgacgccgccgCTCCGCTTGCTCCGGCCGCGTgctgacgccacctctccgcctgcttcggccgcgtgctgacgccacctctccgcctgcttcggccgcgcaccgccgctcg
>NC_029257.1|+|22558667-22558879|35-59
ctaattatatgtctagattcattagcatcaatatGAATGTGGGAAATGCTAGAATGACTtacattatgaaacggaggaagtaaatgagaagtggttagataaacatgtatagcactctataaatcttcctatttacagataaatttcaaatgcattatttatcgacagagagaatgtactctgcaagtcggatgatagcctcaaaatatttaa
>NC_029257.1|-|2255906-2256061|31-50
atcaaattgaaacagcaaatctctacgcggCAGCCGCCGCCGCCAGCACGgctgtgcacctcctgggagcgggcgccggcgcacgccctcggccgctcgcgcacggcgcgcccgcagccgccgccgcctcgcgcacggcacgctcgcgtccgccga
>NC_029257.1|+|22566774-22566917|31-50
ctatgctgtcgacgttgcgacctcgcgcggCTCGCCGCCGCCGCCGCCACgtgcgactccgtcggccgcgcgcggctacgtcgcctccccacccaggcgcgacacagcaaacccctccacgcgacacggcggccagaccgccgc
>NC_029257.1|+|22574118-22574327|129-149
aaaataaattttactatacttgagaaagtatcttgagatatcaaaattttacactaaaatttttagtaccttaagatacttattattacctccgttttaggttataagaagattcattaacatctataTGAATGTGGGCAATGCTAGAAagtcttataatatgaaacggaggaagtagtacatagagataccaaattttacactaaaaaa
>NC_029257.1|+|22589128-22589298|122-141
agcagcagcggtggcaatctcccctgtagccgcggtggcagcacccccaacggcagccgtgccaatgcgggttgtggtggtggcctgggcctggtgggtagtaaccaccgttccaaggtggGTAGTAGCCGCCGCCGCCACcacctcctcctcctcctcctcctccgccac
>NC_029257.1|+|22609037-22609213|126-145
cgccgacgaggaggctcgctgcagggcgcttcgctccgccgcgcccagccttctggagaagctcgggctcttcctgaaggccgatgacggtggcgacaaggtgcagcggcagcagcagccgagctTCGTCGCCGGCGACGATGACgacgtcgaggaaggtgagattcggtagcgccg
>NC_029257.1|-|22609134-22609300|118-137
tctctctggagaaaccgacagtgttttcccggcacatatctggagccacacacatacattcaaatcaatcatgtcttcttcctggcgcggcgctaccgaatctcaccttcctcgacgTCGTCATCGTCGCCGGCGACgaagctcggctgctgctgccgctgcacctt
>NC_029257.1|-|22622709-22622996|239-258
ggcatacacattttcattattcagtattcacttggtttagttgctgcgtacgttgctagcgagctccggcgccggccgtacgtacgtacgtcggacgatcgtctgagacttaattagttgtgcgcctcggggcggtacatggggtccggcttctcgtcggcggtcgcgcagcaacggcggcagccgccgtggtatccgtagccgccgcagcatccgtgatggcactgcccaccggggtAGCCGCCGCCGCCACCTCCGtgatggccgcccccaccgtggtcgtcgtgc
>NC_029257.1|+|22701674-22701944|160-183
gcagcctccagccagctgttgcttaccgtgcactggtggagaaaccgtttgtagtcccggttggtaacccccctttagtcccggttgtccaaccgggactacgaatccgggactaaagatagctatctttagtcccgggtgaaataaccgggactaaagATCGATCTTTAGTCCCGGTTGGTAacaccaacccggactaaagacagctcagccacgtggccggctgagccatcgttaccaaccgggactaaagatcgagctgacctttttt
>NC_029257.1|+|22707896-22708087|31-54
gacgagggcgcaaccggaatatatatacccCCGGATCTTTAGTCCCGGTTGGTGagaacaaccgggagtaaagatatctttactcccggttgttgacaacaaccgggactaaagaaaagatctttagtcccggttgttctgatcaatcgggagtaaagatatctttagtcccggttgttctcaccaaccggg
>NC_029257.1|-|22707911-22708086|117-140
ccggttggtgagaacaaccgggactaaagatatctttactcccgattgatcagaacaaccgggactaaagatcttttctttagtcccggttgttgtcaacaaccgggagtaaagatATCTTTACTCCCGGTTGTTCTCACcaaccgggactaaagatccgggggtatatatattcc
>NC_029257.1|+|22707931-22708065|37-60
tctttagtcccggttggtgagaacaaccgggagtaaAGATATCTTTACTCCCGGTTGTTGacaacaaccgggactaaagaaaagatctttagtcccggttgttctgatcaatcgggagtaaagatatctttagtc
>NC_029257.1|-|22707945-22708113|103-126
ggaaatagcgggaaaaaatctttagtcccggttggtgagaacaaccgggactaaagatatctttactcccgattgatcagaacaaccgggactaaagatcttTTCTTTAGTCCCGGTTGTTGTCAAcaaccgggagtaaagatatctttactcccggttgttctcacca
>NC_029257.1|+|22715985-22716177|31-55
ccctccgtctagattcattagcatcaatatGAATGTGGGAAATGCTAGAATGACTtacattatgaaacggagggagtacctatattatatacatattttttttaaaaaagaaagcataagaagtttttgagaaaattctatcacaaacccataatctgaattcccgatcaaacccaaggtggaatatcacata
>NC_029257.1|-|22743802-22744026|39-58
tccgcgagcgcctccgtggatccgctcacgtgagtgccGCCGCCGCCGCCACCATCGAggatccgctcacgacctggcgtcgtcatcatctgcaagctctgctccgacgcctcctcctccgatgagcgcctccacggcggttcgatctgcgggccgccagcagcgagcaccaccgtcgtcacggatccgctcacgcgagctgccggcgtcgttgtctgcaagcgt
>NC_029257.1|-|22752561-22752731|118-141
tgaccattcgtattattcaaaaaatttatgcaaatgtataagatataaatcacacttaaagtactatgagtgataaaacaactcataataaaataaattataattacgtaaatttctTGAATAAGACGAATAGTCAAACGTgtgagaaaaagtcaacggcgtcatctattt
>NC_029257.1|-|22766546-22766867|274-297
aatgtagtatgacaaaaaaaaacattggaggatgaagttgcaaaccttttaggcacctccgatttgtatgtaatcaccaaaataaattcaatagaaattttggcatgacctcccctcttttttgaagaaattttgaagcttgctcgggcagctggaggaggaagaagacatatatataggggtgggactttagtcccggttggtagcaccaaccggggctaaagatcccgggggggcctgacaggtcctgacagcattcgaaccgggactaaaGATGATCTTTAGTCCCGGTTGGTAacacaaaccgggactaaagatcaaa
>NC_029257.1|+|22771432-22771585|102-125
ctttagtcccggttcttaaccctaaccgggtttaaaaataatttcgaaatagcgggaaaagatatttactcccggttgttgagaacaaccgggactaaagaTCTTTTCTTTACTCCCGGTTGTTCtcaacaaccgggagaaaagattttttctt
>NC_029257.1|+|22771485-22771633|93-116
gggaaaagatatttactcccggttgttgagaacaaccgggactaaagatcttttctttactcccggttgttctcaacaaccgggagaaaagaTTTTTTCTTTACTCCCGGTTGTTCtcaacaaccgggactaaagatatctttagtccg
>NC_029257.1|+|22771538-22771713|104-127
tctttactcccggttgttctcaacaaccgggagaaaagattttttctttactcccggttgttctcaacaaccgggactaaagatatctttagtccgggactaaAGATATCTTTAGTCCTGGTTGTTGagaacaaccgggagtaaagatccaggggtatatatattcccggtgcgcc
>NC_029257.1|-|22771569-22772015|394-417
cggcgtggcgttggcatgcggcggcggcgttgcgcggcgtcgaaggcggcggcgtcgaaggcgacggagagagatcgagatcggagagatcgagatggatgaagggagatgcggcggctctcaccccagagatgcggcggcagcggaggaggcggaggcggcggcgaggacgacgagctcgagacgacggcgagatacggcggcgtcggcgcggggatttgccctaggcagtggcggcgaaggagagaggccgagagagatcgatcggccgaaaacgtttaagtgttggtgaagaagacgagggcgcaccgggaatatatatacccctggatctttactcccggttgttctcaacaaccaggactaaagatatctttagtcccggactaaagaTATCTTTAGTCCCGGTTGTTGAGAacaaccgggagtaaagaaaaaatcttttct
>NC_029257.1|+|22771834-22772193|225-244
tcgagctcgtcgtcctcgccgccgcctccgcctcctccgctgccgccgcatctctggggtgagagccgccgcatctcccttcatccatctcgatctctccgatctcgatctctctccgtcgccttcgacgccgccgccttcgacgccgcgcaacgccgccgccgcatgccaacgccacgccgccgccgccgtcgccacgccgccgccgccttcgccgccgcgcaCGCAATGCCGCCGCCGCCACgccacgccgccgccgccacgccacgccacgccaccgccgccacgccacgccgccgccgccacggccccacaacgccacgccgccgccgcgccaaccgccgccccgatgccgccaca
>NC_029257.1|+|22772055-22772230|23-42
gcacgcaatgccgccgccgccaCGCCACGCCGCCGCCGCCACgccacgccacgccaccgccgccacgccacgccgccgccgccacggccccacaacgccacgccgccgccgcgccaaccgccgccccgatgccgccacaccgccgttaacgaacgagaacgagaacgatcgaacga
>NC_029257.1|+|22772091-22772237|30-49
cgccacgccacgccacgccaccgccgccaCGCCACGCCGCCGCCGCCACggccccacaacgccacgccgccgccgcgccaaccgccgccccgatgccgccacaccgccgttaacgaacgagaacgagaacgatcgaacgaacgagag
>NC_029257.1|-|22777040-22777292|44-67
agatcgctatctttagtcccgggtgaaataaccgggagtaaagATCGATCTTTAGTCCCGGTTGGTAacaccaaccgggactaaagatagagctgaccttttttttttgcatgcccctgttgctgcatggtttatatatatatatatatatatatatatatatataaaccatgcatatatatgtttcaatacatatatatgcatacatatatatatatatgtatttatacatatatatgttatgcaaatgcat
>NC_029257.1|-|22904126-22904232|68-87
caagttttactacttcaccaaccacgacgtctttgtgaacctcgacatctcggcatgcaatgccatgATATTTTACTACAACCAGTGactctccaatattcaggatt
>NC_029257.1|-|22911373-22911619|33-57
tatgtctagattcattaacatatatataaatgTGGGCAATGCTAGAAAGTCTTATAAtatgaaacggatgaagtacataacaattgctcttgaaatcatccagtttcacggtctatttacgaattatttttgtgagatctagtttgtgttgatatatttcttgttttttttttgttctgtagttcttgtcatagccgtggtgttgctaggaattacctgcttatcagctgctaatattttcaccaag
>NC_029257.1|+|22911617-22911829|35-59
atatatgtgtgcctagattcattaacatctatatAAATGTGGGCAATGCTAGAAAGTCTtataacctgaaacggagggagtatgaagaaaagagatgtctgaaaagtttgagatagatatagacagcataccagcaattgtaccaaacaacaacagagcaagacggtgccacactagccatggaagctctgtttcgagagcgcaatgccgttg
>NC_029257.1|-|22920395-22920643|31-52
cttcagtgagtaagcaaaacttatcatttcCATCTGTTATTTTGGTACATTGaactcattcagtacctattaaatggtagggtgttttgtggtttgtattcagaatgttgaaatcaggtttattattaccttttgttatgtatctctggtactgtatatctgattgtattcaaatacagaccactgagacttgacctatcaccagaggaagaagttatcgtttctatgaacatgagcactatcaggtat
>NC_029257.1|+|22997325-22997463|34-54
ttatctatttcataggaatttcaaaggatttgaTAGGATTCAATCCTTTGTTTCaaagagcttcataggaaattttcctataggattgaaatcctccaaaattcttatgtttttcctccaattcaaaggggcccttagt
>NC_029257.1|+|23034502-23034751|48-67
cctcgtcccttgattgtccaaagctgggtatcctcattgagcccttcTTCATCCCTCTCTCTTCTTCctcctggatttggtcgagcttggggtcgtggttattgctaccgtggatggtgaggacgtgctcgacctcgatgctcgttggctggttggcgcatccacactcgcggactatcacagctggtatggctcgacgccctccacttgctccattgagtgagtggatcttgctcgttggcaacagctt
>NC_029257.1|+|23037571-23037754|135-154
cgcaccgccagcacggcgccgtcgtccaataccgccatgtacatgatgctgctgcccgccgcgcctaggatgtacgccgacgccttcagtagcgtctccatctccagctccacgtcgccgtccaccgtcaccagCACCGCGCCGCCGCCGCCACcgtccttggccttcttgccgccacgtcgtc
>NC_029257.1|+|23037867-23038046|131-150
gaattataccatttctcccctcgtcgagtgtacaagaactcctcggcgtgtcgagggacaactccggcgccctcccgatgaccttgaccttggccggcgccggtagccgcatccagcacccgaacttcccACCGCTGCCGCCGCCGCCACtaccggcggcggcggagtgttaacaacatc
>NC_029257.1|-|23124544-23124925|328-352
gtgtgggctcaaattgtgtgcagttgctattgtgcagtcatagtgacaactgcattggatctcaatacattatcgttaccaactagctggggttaaacattggctttaatcaactagaccaacatatcagatatgagaggaaatgtgtcctagggcactagggcatctcacacgattccccacctctcccacctcactcctacctcactcctagtcctctgccgaaagtacttcctccgtttcacaatgtaagtcattctaatatttttcacattcatattgatgtttgaatctagattgatatatatgtttagattcgttagcatcGATATGAATATGGGAAATGCTAGAAtgacttatattgtgaaacagagtgagtatc
>NC_029257.1|-|23164886-23165099|162-181
atcgctaccggcgcaacctggcatgcgtgtcgcgcatcgctggtcacccgccaaggctcgggctctgccgccaccaccatccctccgctacccctctagatcctcctgggatggcgcggatctggatggtcccaccgccgcctccaccaccaccagtcgtcGCCGCCGCCGCCACCACCGCttagtcccgccaccagctgcctccccgctgtcc
>NC_029257.1|+|23210337-23210620|234-254
gcctaactggtttatagtgcccaacaagcaaatagaggttttgcagcgtgttccaatggggcaactgctcatttgcctttgtactgttacagtcatgttcaagagcaagtttttcctttctacttcctccgtttcatataatcatattataagactttatagcattacccacattcatatatatgttaatgaatctagacatatatgtgtgcctagattcattaacatctataTGAATGTGGGCAATGCAAAGTcttataacctgaaactgaggtagtacttct
>NC_029257.1|-|23228803-23228945|31-50
gccgccggcggccaccgcattgccatggccGCCGCCGCCGCCACCGACACaagcagtcgccttcgacgaggagcagctcctcttgaacagcctcttggagtacctcagcttgatcatggcttctcacttgtacacaactctga
>NC_029257.1|+|2331273-2331406|25-49
atgaatgtgggaaaacatcaatatGAATATGGAAAATGCTAGAATGACTtacattgtaaaacggaggaagtaccatagcttctgcttgatattaagagctaaattgcatatgccaaaataaactattactttat
>NC_029257.1|+|23354151-23354314|105-124
gggcgcggcgggaggaaggcgatgacaggtgggccccacccgtcagcgagagcggcgggcgggcccgcctgtcagcggcgcgcgcgcgcggggaggccgatgggCCGCGGGGGAGGAGAGAGAGagagggagggagaagtgggccgagccggcccaagagggaa
>NC_029257.1|+|23448069-23448191|31-50
cgccctccccttctcccgtgtctccgccacCGCGTCGCCGCCGCCGCCACatcaccggccggctgtcggacctcctcgcctcggcgacctcctccccaccaccggctggcctgccagagagaa
>NC_029257.1|+|23453948-23454224|229-249
gaataggaaaaacgtaggattctgacaggaatgcaggtgtaaaacagaggattggaaaatacaggaaaaacacaggaataaccgtttgattggaccacaggaaaaacgcaagaatcggatgagagagatagactcaaagaaatttttccaagaggttggacctcttgctaactttccttcaaaatctctataggattagccattccataggaattttgaaggatagtaTAGGATTCAATCCTTTGTTTCaaaggctttcataggaattttttccaaa
>NC_029257.1|+|23496043-23496272|25-44
gcaacttcagctccaacgacatgcTCCGCCGCCGCCGCCGCCACctcctccccgaccgccgcaacgccgccctcctccgctccagcactgccgctgccgccgccgcctcccccggccgccgcaacgtcgccctcctccgctccggcaccgtcgccgcctcgtcgctctgcatacactcgcttcctctcgttgctaggtgagagagaaaaggggaatggtggagagaagaa
>NC_029257.1|+|23698683-23698828|48-67
ggccggcaccatcacgcacgccaccacctcgcagccaaggctgccacGCACCAGCCGCCGCCGCCACctcgtgaacgcggccgccaccaggccaccgccgcgcccgccaccagcagcaccgcagcaccaggccttcgccgcgctag
>NC_029257.1|+|2370478-2370651|33-52
gatagattaaatgaggactggtgctgctgcgcTCTCCCGCCGCCGCCGCCACtgctgtcccacaagtctgacttccaagtcgactcctatgcggtggttggtgacacggacatctggatatccacgcacgatagtggcatctattgcttcaacacagtgagccatgtgtggagc
>NC_029257.1|-|23712103-23712243|31-50
gggttcagcgtccacctcgcgatggagatcGCCGCCGCCGCCACCATGGAcggtaggtagcccaggcagccgtagctctccagcgaccggtcggcgacgtgacacgccagccgctgcacgcgcagctcttccttccccttg
>NC_029257.1|+|23776542-23776650|31-50
cactaaattggagggccagtgattagtcatTGTCATTGTTGATGTCAAGTttttcatcaccgccctcggggttgtgttgatgttcatccctggcactggcaacttcatc
>NC_029257.1|-|23820346-23820470|31-51
gacacatacatatatctagattcattaacaTCTAAATGAATGTGGGCAATGctagaaagttttacattgtgaaacggaggaagtattttttatttttttcgttgtttgattctgaactgctgtga
>NC_029257.1|+|2383789-2383933|97-116
ttcggcaccggcaaactctattgttgctacttcgcaagttttactacttcaccacccacgacgtctttgtgaacctcgacatctcggcatgcaatgCCATGTTATTTTACTACAACaagtggctctccaatattcaggatttcta
>NC_029257.1|+|2404512-2404676|115-135
tgctgcagaatacgaacccttttctccagcaaagccttgatggctaccccaaatatgttgctgatggtgaggcactacaggtagcagctgatgatgtgttccagcagcaattctTGAAGCTGCCAGCATCAAGCCcttacgacaccttcctcaaggccgctggct
>NC_029257.1|+|2404590-2404749|37-57
aggtagcagctgatgatgtgttccagcagcaattctTGAAGCTGCCAGCATCAAGCCcttacgacaccttcctcaaggccgctggctgttgacactccaggggccatgctgctaagacaagacatgtactgattaattgtggacactaaaaagtctgcaa
>NC_029257.1|-|2412957-2413100|95-114
cgacaccggccgccgcgccatcctctacgaccccgccgcgcacaccgtccgctcgttgccccccatggcatcgcccaagttcttgaccgtgtcgCTCGCCGTCGCCGGCGACCTgtacgtcatggtgacgccacctcatcctga
>NC_029257.1|-|24140475-24140579|26-46
agccactaagtcaactgagaagacaAAGGATGATTTGCCTGAGGATggtagcaacaagagtgccagtaaaccaaaggaggctagcagcggaggcaaggatttgaa
>NC_029257.1|+|24144581-24144825|160-179
aggaagtgcctttaagtaactgcagaaagaccggtttcagtttttcagagcatgcacctatcaccttctctgcaagttcaaaagatgcagcagaagtttcctggaaataaaaaccaaatcaattagatggtatctttttgtctgggtaggaatgtagatTCATATTGTTGATGTCAAGAaagttaaaaacatatatatgtaccttcagttcggacttagcatgcttgagcagacattctgcaatg
>NC_029257.1|+|24207135-24207322|132-153
aatttgtgtaaatataaaaaatgaaaagttatgcttaaaatacttttgataataaagcaagtcataaaaaaataataatttcaattttttttaataagacgagtgataaaaaagtgcaaataaaaactcaaAATTATTTATATTATGGGACGGagggagtagctaacagaagcttcacacaaacatga
>NC_029257.1|+|24242337-24242488|25-44
accgaggccccgaggggcccgggcGCCGCCGCCGCCGCCGCCACcggcgcagcggcggaggccgaggccgagaggcaccagacggacgccatggtgaaggcggcggagctggctctcttcgtggagtggagaagtcgggttggaattggggt
>NC_029257.1|+|24330470-24330830|117-137
caactaatattcttcttgatgatgatatgaatgcatatttgggagacttcggcatttcaaacctcgttattgagtctagagtcacctcacttggacattctagtccaaatagctcaATTGGATTGAAGGGAACTATAgggtatatagctccaggtatatatggttatttccacatcttcgattcatgaaaggcaatttgttttctgcattaatacttcaacattacattgtttaattagtgtgatttttatcttttcttttagagtatgctcagtgtggccatgcatcaacatatggggatgtttatagttttggaatagtacttctagagatgctgacaggtaaaagaccaacagaccct
>NC_029257.1|+|24330547-24330716|40-60
agagtcacctcacttggacattctagtccaaatagctcaATTGGATTGAAGGGAACTATAgggtatatagctccaggtatatatggttatttccacatcttcgattcatgaaaggcaatttgttttctgcattaatacttcaacattacattgtttaattagtgtgattt
>NC_029257.1|+|24330548-24330683|39-59
gagtcacctcacttggacattctagtccaaatagctcaATTGGATTGAAGGGAACTATAgggtatatagctccaggtatatatggttatttccacatcttcgattcatgaaaggcaatttgttttctgcattaata
>NC_029257.1|+|24447342-24447546|119-138
gagcgacttcatctttattatcttcggcactggcaaactctattgctgctacttcgcaagttttactacttcaccaaccacgacgtctttgtgaacctcgacatctcggcatgcaatgCCATGATATTTTACTACAACaagtgactctccaatattcaggatttctacttggacaccttcaacacatatcttcaatcaagcaatg
>NC_029257.1|-|24501485-24501655|30-49
cggcctgcaggcgctctccgccgccgcggTGCTCGCCGGCGACCACTTCaagatccacctcaacgccctcgtgcccgccgccgtcgagcggctgggcgacggcaagcagcccgtccgagacgccgccaggcagctgcttgtcaccctcatggaggtctggttctcttcgct
>NC_029257.1|-|2455455-2455580|77-96
ctacttcacaagttttgctacatcaccaaccatgatgttgttgtgaatctcgacatctcggcatgcgatgccgtgtTATTTTACTACAACAAGTGGctctccaacattcatgatttctacttggac
>NC_029257.1|+|24701098-24701241|31-50
aggacgatctcgtctacggccgcgtccactGTCGCCGCCGCCGCCGCCACggccacctcgtcctcgtccacttcgcccacggtcaccgccgccgcggtcaactcgtcctgcgtaaaagccaggtcgacaccgttgtcgtcgcac
>NC_029257.1|-|24703125-24703360|183-206
cctatgcgccccgccattgcagagggaggtggggaggagggagaggaggagaggaagggaggagggagagaaagagataagggtgactctgtgaggagatgagttaaaaaaggagaggaggagattgtattggtccaacccgcgtgcagccaccccgcttatgtcgacttttttcccggttgGTGAGATCTTTAGTCCCGGTTGGTaacatcaaccgggagtaaagcttatattga
>NC_029257.1|-|24761845-24761965|31-50
acctcgacatctcggcatgcaatgccatgtTATTTTACTACAACAAGTGGctctccaatattcaggatttctacttggacatcttcaacacatatcttcaatcaagcaatgactactcgac
>NC_029257.1|+|24794280-24794835|472-492
accggcactgatgggccaaacattaatgccggttagggagaaaaatggcaccaatgacaggagcccttcagcccgtaggccaacttaaaaaatattattaaagtagacgtctcacactctaggacactactttccaagtaaacccctccctcgcgctctccctctcagcctctttctttgacggcgacgacagcgtgatcctcctccctaccgtctcgcagctacctagaaattgggtgccatagcggttgcctggagcgtgatccttctccctccctattgacaaggccctcgcactagtacagatccttccatctgtgacggcccataacaaaactggaatttgcgggccgtcacaaggaagtaatctcaatcgggccgaagtttcgcccgattgagatatggtcgcataaccatggtatatcggcataaaactaaagcccgtcacggatgacacttatctgtgacgggCTATAGTTGAGGCCCGATTGAgatgagggttccatatctcaatcgggccctaaaagaagtccgtcacagatgagggtcatctgtg
>NC_029257.1|+|24859263-24859440|39-59
taaatatatacatatgtctagattcattaatatctaaaTGAATGTGGGCAATGCTAGAAagtcttacattgtgaaacggaggaagtagaagatatcactagtggaatgggaaagccacaactacaattataaaacttggcactagaatattctggataatatgtactcgtatctgatt
>NC_029257.1|-|24917375-24917473|58-78
acattcatatagatattaatgaatctaggcacacatatatatctagatttattaacaTATATATGAATGTGGGCAATGctagaaagtcttataatatga
>NC_029257.1|+|24917388-24917537|97-120
ctttctagcattgcccacattcatatatatgttaataaatctagatatatatgtgtgcctagattcattaatatctatatgaatgtgggcaatgttAGAAAATCTTATAACCTGAAACGGaggtagtactacataataaagtgccaaata
>NC_029257.1|-|24938176-24938480|195-215
tttgagtttttatttgtaacgtttgactactcgtcttatttaaatctttttaaaattattatttattttatttgtgaattactttattatctacagtactttaatcataacttttcgttttttatatttgcaaaaaaaattgaataagacgagtagtcaaactttgcaataaaaactcaaaatcccttatattgTGGGACGGAGGGAGTACCATTtttttttctcgtccgccaccatcgaggaacaccacgaaatagagcaaaagtacattttgtcatgtgtgtcatggtgaaccgatagctcgt
>NC_029257.1|+|25000720-25000903|135-154
aaagtctattttacctccctcgtgatgatttgggccgaaacctgccgctggcccatctcttctcagctccctccatctccacgtgcgccgcacgtgaccaccgagagagagagagagagagagagagagagctcTCTCTCTCTCCCTTCCCTCTctcggacgttctctcgctccctcgtcctct
>NC_029257.1|+|25173910-25174143|31-52
caagcatcagtgctgtccatcggcattagtTCCCAAAAATAACCTTCTGTTGcacgactcactacaactgacactgacattgtgtagacttcttggtctattctaaatcctctcaacaaccaactataaattgactgaaatgttctctccgcaggcctatcgatgcccttagatgtcattacaaaatctgacagatcaacaccatctggaccaaatctaatatttccttcaccg
>NC_029257.1|+|25202818-25203222|28-47
tcgatgtaaagaaagtcgtttaaaataATGTTTAAGTCAAACTTTGAgaatataaattatgaataactcaagttgttgagtttgaaaatgtaaaattatatgaatagatttgtcttgaaaaatacttgaattaaaatatacagacatcatttttcaataaataacttttatagaaataagaaatcaaaattgtgttttagagaccgtgtcgcttgtttaaaacgactttctttacgaatacggagggagtagctataagtttattttttatagcatgatggtgtatacacgtggagtatgtacgtacctgagggaggtgaggtcgccgtagttgcaggatttgccggagatgccggcgagcgggaggtggaaggcctccgaccaggagagctggcggagcgaggt
>NC_029257.1|-|25207391-25207589|31-52
ttatcaaatcatggagcaattagacttaaaAGATTCGTCTCGCAAATTAGTCataatctatgtaattagtttttttagcatatatttaatacttcatacagttgttcaaatgttctatgtgatatggcgtaaaattttgtgtgggatcttaaacacccccatagagatatagctggattcttgtgctaattccacttcc
>NC_029257.1|+|25233824-25234011|137-157
cccagatgctggggtcaatttcattgtctagtactacctctgtttcaggttacacgactgtctagcattgcccacatttatatagatgttaatgaatctagacacacatatatgtctagattcattaacatatataTGAATGTGGGCAATGCTAGAAagtcttataatatgaaacggaggaagtacat
>NC_029257.1|-|25254321-25254524|154-178
tcccaagctcctaaacggcacaccttgtttaattttctatataaaattttcttactccctccgtttcacaatataagtcattctagcatttcccacattcatattgatgttaatgaatctagacatatatatctatttagattcattataaacAATATGAATGTGGGAAATGCTAGAAtgacttaaattgtgaaacggaggaag
>NC_029257.1|+|25254324-25254499|102-126
cctccgtttcacaatttaagtcattctagcatttcccacattcatattgtttataatgaatctaaatagatatatatgtctagattcattaacatcaatatGAATGTGGGAAATGCTAGAATGACTtatattgtgaaacggagggagtaagaaaattttatatagaaaattaaaca
>NC_029257.1|+|25274040-25274328|240-260
tttcttctccactctcggactcgacagcccttgggtccttagaaccctcaaggacattcattggtaccatcatgttcaaagtggccctgggccgtacctctgatttacgtgactccaagctctcctgaagaagggctttcagctcccgatcaaagtcttctagctccttaggatcaacttgcacgactttatgtctaacctcaacaccttcatcttcatcagaaccagcaggaatgccaTCATCCTCATCATCACCTTCAttctcagatgcgtcatttgatttatcctc
>NC_029257.1|-|25361835-25362002|31-55
tagatatatatgtctagattcattaacatcAATATGAATGTGGGAAATGCTAGAAtgacttacattgtgaaacggaggaagtatatgaatgtgggcaatgctagaaattcttataatatgaaatattcattaacatatatatgaatatgggcaatgctagaaagtctt
>NC_029257.1|+|25383639-25383762|76-96
ctagcattgtacacatacatatagatgttaatgaatctaaacacatgcatatgtctagattcattaacatctaaaTGAATGTGGGCAATGCTAGAAagtcttacattgtgaaacggaggaagta
>NC_029257.1|-|254069-254223|31-50
cgccacgccacgccaccgccgccacgccacGCCGCCGCCGCCACGGCCCCacaacgccacgccgccgccgccgtcgccacgccgccgcgccaaccgccgccccgatgccgccacaccgccgttaacgaacgagaacgagaacgatcgaacgaacg
>NC_029257.1|-|254128-254266|31-50
gcgcgcgcaatgccaccgctgccacgccacGCCGCCGCCGCCACGCCACGccacgccaccgccgccacgccacgccgccgccgccacggccccacaacgccacgccgccgccgccgtcgccacgccgccgcgccaaccg
>NC_029257.1|-|25452535-25452720|31-55
catatctatctatctagattcattaacattAATATGAATGTGGGAAATGCTAGAAtgacttacattgtgaaacggaggaagtatgtgaattgctcctttagtttggttcctaacatgctatctgaatgtcttcaaaatattttctatcgaaaggcatctagagctaggctctttaaggagtataag
>NC_029257.1|+|25503665-25503847|133-153
tagaattatttttttttgacttactttattatccaaagtactttaagcacaacttttcgttttttatatttgcataaattttctaaataagacgattggtcaaataatgcaaataaaaactcaaaatcccttATATTATGGGACGGAGGACGGagggagtagtatctacttcactgtcccaaa
>NC_029257.1|-|25506768-25506968|46-67
aataagacgagtggtcaaatgttacaagcaaaaactcaaaatcttTTATATTATGGGACGGAGGGAGtatcatacacttctatccgattataccaacgcaacccctccctatcccaacccagcccaacccagacaaccaacaccattccatgcatctctactcggcgtcacgtgtgtaatcaggttaaatgctatatatgt
>NC_029257.1|-|25618907-25619243|289-308
ggcccccgtcgcggagatcgaagcggaggccggcgctcgtggggcggaatcgcgcgggtgcgaagagcacgatgagacgaggtaggggagaggtgtgggaggaggggagaagagaagaggactggagggagggagggaggaagggatgggggaagtcgtagcgaagtgggtgtcagatccaccaccactaccacgagcgagcgacccgtggcttcctcctttccctcgcccgcggcccgcctccgctcgtcttacttaagggtggttggtgcggctgctgctgctgctGCCGCCGCCGCCACCGCCGTcgttgttattatcgcggtaattgtcgctt
>NC_029257.1|-|2562200-2562357|108-128
tctacagtactttaagcacaatttttcgttttttatatttgtaaaaataatttgaataagacgagtggtcaaacgttacaagtaaaaactgaaaatcccttatatcgTGGGACGGAGGGAGTACTTCTcaagccaggtacacatgatttggaacttgc
>NC_029257.1|-|25705076-25705277|154-173
ttacggcaatacaaatttgtcatcatggtggagcgacttcatctttattatcttcggcaccggcaaactctattgctgctacttcgcaagttttactacttcaccaaccacgacgtctttgtgaacctcgacatctcggcatgcaatgccatgATATTTTACTACAACAAGTGactctccaatattcaggatttctacttgg
>NC_029257.1|-|25731560-25731775|56-76
tctggttcttgaacattgtggatatccataggcgcagcagtgtcaaccattgccgGTTCTTGATGATGCTGCTCGCtggctgcaggtgctgaccttaccggcatgggctttctttggaatatatagggtttggaacgcatgctcggcttcgatttgctgtattcttcgatgtccaccaggaaggtttcgggctggatgacgccgctccacttggcc
>NC_029257.1|-|25731619-25732053|334-354
cgacgccgagcaacctcttgatcttgaacgcctgcggcttgtcatggagcaccgatctgcagtaattgaagagcactgccaccctccgcttgcagccgaactctttggtgaccacagagccatcggggaatcgtaccctcatcctgtacatcttctcaccttccatcggctggtcatcatcatcttgttcatctgctggttgctgtgcgccggcgccggcagtcgcaggttgttgaacaccgtgttcgaccacaggtgcaggtgcaggcgcagcagtgtctggttcttgaacattgtggatatccataggcgcagcagtgtcaaccattgccgGTTCTTGATGATGCTGCTCGCtggctgcaggtgctgaccttaccggcatgggctttctttggaatatatagggtttggaacgcatgctcggcttcgatttgc
>NC_029257.1|-|25731670-25732074|355-375
gcaactcgtggaaagctccgccgacgccgagcaacctcttgatcttgaacgcctgcggcttgtcatggagcaccgatctgcagtaattgaagagcactgccaccctccgcttgcagccgaactctttggtgaccacagagccatcggggaatcgtaccctcatcctgtacatcttctcaccttccatcggctggtcatcatcatcttgttcatctgctggttgctgtgcgccggcgccggcagtcgcaggttgttgaacaccgtgttcgaccacaggtgcaggtgcaggcgcagcagtgtctggttcttgaacattgtggatatccataggcgcagcagtgtcaaccattgccgGTTCTTGATGATGCTGCTCGCtggctgcaggtgctgaccttaccggcatgg
>NC_029257.1|+|25742938-25743183|188-208
ctagtgccgccggtcaactgtcgcacccacaccaccatcaccaacaccatcagcaatagcaggaggacggggaggatgaccgcgatgacggcgagtccgatgaggagtccgggcagtagtaggcgcaccgccaattgttcatctatgcgtctcacgttgtctctttggagaagaaaaagagaattccAGGAAGGGGCATGCAGCTAATggagggggtatgcttttgttactgttgggttgttcttc
>NC_029257.1|-|25762545-25762715|122-141
gggacatctatgaattaacaagctctaattaaaaatcgatccttgagcacgtcgttcccccatcacgcggtacgttccagctcggcccagaggtcgaagtcgctcatggagagcaggtcgcAGAAGCCGCCGCCGCCGCCGctcgcctgcatctggtcgatgctgtcgaac
>NC_029257.1|+|25804761-25804963|138-157
gcccgacccatggtgccatcgtcagctccctccgtcattcacggcgccgccgagaggacagagcctatcctcacctccaccggcacagcgccctcactaggggacaagctccctcacggcgccgccgctattcctgaCCGCCGGCCGCCGCCGCCACtactcacgaccaccggacgccgccgccgctactcccgaccgccgga
>NC_029257.1|+|25816374-25816550|31-50
cctccgcgcgtccacgagcgccgcctcgccTCCACGGCCGCCGCCGCCACctccacgagtgccgccgctcatccgcgaccgccacctccgctagcaccgccgccgctccactcagatccagccgccgcctcgcctccgcgcccggcgcctcctccgcttcgtccatgactgccgcca
>NC_029257.1|-|25836392-25836509|71-94
atagcacggcgttgaatgcacgttggcacgccgactcagcctcccatccgcggtggcacagcattcagcgCCAGTTGACGTGATGCTGAGGTGTctaagttcagcgtcatacgatttg
>NC_029257.1|-|25859825-25859988|111-130
accaccaccagcagctgcagcagatgtacggtcactgcaagccggagctggagtaccaccacctcctgccgcaggaggccttcctgcagcatcttcctcagctggagagcCCCAAGCCGCCGCCGCCGCCtcctgcggcggcggcctacattggcggccacctc
>NC_029257.1|+|25897135-25897390|175-198
aacctgattgatatgatccctatgcgaactttagataaagcattcaatcagccttaagctgtaaatgcattcgttttggtctatttatttagatttagcgacttttgaaatttatttatgttgatcctagttctactggtagctctgttatacttcctccgtttcataatgtaaGTCATTCTAGCATTGCCCACATTCatataggtattaatgaatctaaatatatatgtgtctagattcattaacatttatatga
>NC_029257.1|-|25897262-25897448|110-130
gcaactactacgtactccctctgtttcataatgtaagactttctagcattgttcacattcatataaatgttaatgaatctagacacatatatatttagattcattaataCCTATATGAATGTGGGCAATGctagaatgacttacattatgaaacggaggaagtataacagagctaccagtagaacta
>NC_029257.1|+|25925853-25926261|359-382
taaaaagaactccatgatagacttgtaagatgttattcttactgcactagccacaagtgtagttgacttgtcctttcctaagaactcgcgagcagagctttcaactgtctgaattgcttgacaaatacatcagccaaaatgaagcatagactcaaagataacaatttataccaaagtactacctccgtcccaaaataagcgcagccatgagtttctgcgcccaattttgatcgtccgtcttatttgaaatttttttataattagcatttttattgttatgagatgataaaacataaatagtactttactcgtgacttctgtttttaattttttttaaaaaagttttcaaataagaggcACAGAAAACCATGGCTGCACTTATtttgggacggagggagtaattcataga
>NC_029257.1|+|25931246-25931372|78-97
ctggtgggcccccgtcacactgtgccatataaagaggggtggaggacgggacggaaagaaggacacaaggaacgaggTTCGTCGCCGCCGCCGCCACtccaccccataaaccctaaccgatcgaggg
>NC_029257.1|-|259322-259730|28-51
atgctgtcaggacctgtcaggccccccCGGGATCTTTAGTCCCGGTTGGTAgcaccaaccgggactaaagatcttaactttagtcccggttggtaataccaaccgggactaaagatcccggtgatctttagccccggttggtgctaccaaccgagactaaagatcttaactttagtcccggttggtaataccaaccgggactaatgatcccggtgatctttagccccggttggtgctaccaaccgggactaaagtcccacccctatatatatgtcttcttcctcctccagctgcccgagcaagcttcaaaatttcttcaaaaaagaggggaggtcatgccaaaatttctattgaatttattttggtgattacatacaaatcggaggtgcctaaaaggtttgcaacttca
>NC_029257.1|+|25936797-25936916|31-50
gggacggaaagaaggacacaaggaacgaggTTCGTCGCCGCCGCCGCCACtccaccccataaaccctaaccgatcgagggggcgcagccagtgacgggaagtccaccgccgcgccacgcc
>NC_029257.1|-|25939811-25939948|89-109
tttcataatgtaagactttctagcattgcccacattcatatatatgttaatgaatctagacacacatatatgttttgattcattgacaTCTATATGAATGTGGGCAATGctagaaagtcttacattatgaaacagagg
>NC_029257.1|+|25939840-25939963|72-92
cattgcccacattcatatagatgtcaatgaatcaaaacatatatgtgtgtctagattcattaacatatataTGAATGTGGGCAATGCTAGAAagtcttacattatgaaaccgatgaagtatttt
>NC_029257.1|-|25943182-25943427|42-62
tattttaggataaattctagaagctagaagttgttatatttTGGGACGGAGGGAGTACCTCTtaaggaacaaatactgtaacaaaatacactagtacctgaactgagttcaactgtcctcaagggttgctagggtcaagtcacctactagacgttgattggcctccaatcctttaacaaggccatcaattgcacgaagactcagagatttgcaaggaggtctgcttgaaaagcagactgagatgta
>NC_029257.1|+|26028569-26028703|35-54
ggacttcctcgtcgacgacgccactgccgaggccGCCGCCGCCGCCGCCGCCACctcttccggcatctccgcgaacgggccgtgtcaggttggtgccactgatcgaccatagaaatgtcgcacagtactagctat
>NC_029257.1|+|26029116-26029243|31-50
tggcgcagcagcagctgtgctgcgacggccTCGTCGCCGGCGACGCGTCGccggctagccgggagcggtgggtgccgcagatgtacgcggatcagcttgccgccggcagcaagagatccaggacgtcc
>NC_029257.1|+|26031281-26031501|122-142
aattaaataataattctaaatttttttgaataagacgagtgttcaaacaatgcaagtaaaaactcaaattccattatattataagacggaggaagtagatgttaatgaatctagacatatgTATAAATGTGGGCAATGCTAAtaaatagtgatccggaaacccaatgggcccaagcatatgatgttattgtcgaaagaagtgggccgttgcccgcaattta
>NC_029257.1|-|26045609-26045746|89-108
cccgccgcgtgtgccgctcgccgccgtcctcctgctcgaacgactggtcgccgtcggcgaggaggcggtggagctcaggccgggcgccGCCGCCGCCGCCACTCCCGTgtctctgtcgctcacactagcaggccgccg
>NC_029257.1|+|26058381-26058498|24-44
catcatcatcgttgttatcttccTCATCCTCATCATCAGATAGAcatccgcgaaggacgtacgatcgccgacaacccaccgccctagcgctgggtgtagagctttcggtcgttcactt
>NC_029257.1|-|26123840-26123977|89-108
gggagagggagaggaggagagacggccgtcgccaccgtctccgccgcaccccgccgtcgctgcgccgtgccggcgagacgggaaggagAGCCGCCGCCGCCACCGCCActagcgtggggaagggcaccgccgccgctc
>NC_029257.1|+|26195184-26195502|274-294
ttacatgggatagtatctctaacactcagtgcctctcctccccatccggcgccggaaacggattccccgagccccggagatgctcccgccgccctcaatcgatccctcgttaaccgccgccgtttcccctctttgctcgccgccggtatgcgccgccgcgattcgtcgccgccggcctccctccggtgaatccgggccggtggttcgctccttattgtccctcccgtcgctccggtgacctccctctcccttgaatccccgtgtgctgccccgGCGAATGTCGCCGCCGTCCGCcgtccatccggccacggcctttctc
>NC_029257.1|+|26267325-26267602|31-52
aatggtcaaacagtgtaagtaaaaagtcaaAATCTATTATATTATGGGACGGagggagtatttggtaggcgtggcaggcagttgaatcttggtccaaaggacatggaagatggaggtggtgacattatgcacagaatccaaccctgttgctattgttcttcaacacctcaagtgctcaaccatgttgtcacaggtggtcttcttctcagggatgctgaattatatcaccggcttgtttgaatctacaccgtccttaagggcgaggcagggaagaagaa
>NC_029257.1|+|26287722-26287830|66-89
attcaattatggatttaatgaaactatgccagtgttgtaaatattactatatttttctatagagtTAGTCAAACTTAGAGTAGTTTAATtttgaccaaagtcaaaaaaa
>NC_029257.1|-|26319529-26319727|135-159
tagttactacatagtctgctactcaataaatggaaagtatctactccctccgtttcacaatgtaagtcattctagcattttccacattcatattgatgttaatgaatctagacatatataaattcattaacatcAATATGAATGTGGGAAATGCTAGAAtgacttacattgtgaaacggatgaagtagttagtaaactg
>NC_029257.1|+|26322656-26322795|31-51
gaccgtcttggccgcgagtgagggaaagagAGCCCCGTCGCCGCCGTCCTTgcagccgcccggctttgccggcggcggcgaggctggggaggggaggagaaaggcggggacggcgcggcttgttcgccgcctgcgtcgcc
>NC_029257.1|-|26337698-26338017|274-295
tgacagtaattagtaattgagcatggagcgcagtagatgagctgcatggagattttttattcaactgccaccgaaaatgatacaccaaaaatatacacaaatcttccctctatagaaccaaaaaaaagtagtaattaacgtacatagcgagctgacaccaagagatctttcactaaccatcatcaccaaccacccgctgatcaccagaagaaatgcggactgacaaccaatgcatcgtacatcaagaatcgatcgatcgatcataccaccggtAAAAATTTAAATAACAAACACGaaagaaaaaaatttaaaaacaaaga
>NC_029257.1|-|26406046-26406446|337-361
atgcatcctcattttttttacatagcacagtagttgtatctataagtactgcaagagaatcaatactacagcaaatccattacaaaaatagaaaggaggagaggaccatgtttactgcagagagtagccacacacccaggtgttctgtattgttagtaaaaggctaaaagcacattgatgcaacctataatgtaaaagaaatttcacaaccatgataaaaggtgaggtatcttggtacttcctccgtttcacaatgtaagtcattctaacatttcccatattcatattgatgttaatgaatctagatagatatatatgtctagattcattaacatcAATATGAATGTGGGAAATGCTAGAAtgacttacattgtgaaacggagggagtattcaaaaacagc
>NC_029257.1|+|26406065-26406211|100-124
tccgtttcacaatgtaagtcattctagcatttcccacattcatattgatgttaatgaatctagacatatatatctatctagattcattaacatcaatatGAATATGGGAAATGTTAGAATGACTtacattgtgaaacggaggaagta
>NC_029257.1|+|26756242-26756444|30-50
tcaactcctctcgtgctgcacatgcacgtAAGTGATTTAATTATTAGAGTgattgttaattcattcatgggtacgttcatgggtgcaacaactgatcaacctcgttcgatgtaagaaggatagacggtgttgttgacaacgccgtactggtccagatcgcagtcctggacggtcatctccaactcgaagaactttcgcgccct
>NC_029257.1|-|26776931-26777058|72-96
ctagcattttccacattcatattgatgttaatgaatctagacatatatgtgtgcctagattcattaacatcTATATGAATATGGGCAATGCTAGAAtgacttacattatgaaacggaggaagtactag
>NC_029257.1|-|26778418-26778570|27-51
tatatatgtctagatttattaatatcAATATGAATGTGGGAAATGCTAGAAtgacttacattgtgaaacggagggagtagttgttggatgatgttgtttaattgtgcttatttgctcctggttcaatccatttgtacttgaacaaatgtggcc
>NC_029257.1|+|26778568-26778713|31-55
atatctatctagattcattaacatcaatatGAATATGGGAAATGCTAGAATGACTtacattgtgaaacggagtaagtagcaaatagcagcaataccactaattcgtttgctctcgtagaaaaatcatttgacaatagtttgtaggt
>NC_029257.1|-|26797359-26797605|31-50
gaggagggatatgggcacggggagccagatTCGGCCGTCGCCGGCGACCTcgagggccttgaggaggaggcggggaaccgggaggaacagggcgtggaggcggagggacacggccgcgtccagatccgcaagtccgccgacgaggggagacttcgccggcgccgtcgtcacttgggccttcgccggcggcgaggtggatgcgggagccatgcgcgccggcagacgcgagccccaaggtgcccttcgc
>NC_029257.1|-|26801166-26801358|139-163
tttcacaatgtaagtcattctagcatttcccatattcatattgatgttaatgaatctagacatatatctagcatttctcacatttatattgatgttaatgaatctagatagatatatatgtctagattcattaacatcAATATGAATGTGGGAAATGCTAGAAtgacttacattgtgaaacggagggagtacg
>NC_029257.1|+|26801290-26801453|33-57
agatatatgtctagattcattaacatcaatatGAATATGGGAAATGCTAGAATGACTtacattgtgaaacggaggaagtagtagtttgttgatttgttcagtataggaattctactgttctaaacaactaacacccagcattttaattgcattgctaacattct
>NC_029257.1|-|26838442-26838598|31-50
ctttcccatccccggcgttgccgcctcgttGGAAGCCGCCGCCGCCGCCGctgagccgacgcgccccgccgccgcgatgtgcctcgtcgccgcaccgtgctccgccgtcgacctcgccgccgcgtctccgtcgaccccgccgccgaactggtgagcc
>NC_029257.1|-|26912188-26912375|139-158
ttgtcatcatggtggagcgacttcatctttattatcttcgtcactggcaaactctattgctgctacttcgcaagttttgctacttcaccaaccacgacgtctttgtgaacctcgacatctcggcatgcgatgccgtgtTATTTTACTACAACAAGTGGctctccaatattcaggatttctacttggac
>NC_029257.1|+|26993496-26993677|28-48
tccggcgcggggtcggctcgcgcagatCGAGTCGGTGCAGATCGGGACacctcttccccgcccgtcaccagctcctttctacccgcacctcacaccgccacccctaccggcgttgccaccatccccaacgccgtcgaaaggggatggaggagggaggggagcaccggagccgactctgacgc
>NC_029257.1|+|27027128-27027342|56-75
cgtcagcaagctgggcgacttcggcatctgccggctcctgatacagacgaacaccGGCGCCGCCGCCGCCGCCACcacccggttgtaccggacgaccacaccgaaggggaccttcgcgtacatggacccggagttcctcaccaccggcgagctgacgccgcgctccgacgtgtactccctcggaatcatcatcctgcggctgctgaccgggaagc
>NC_029257.1|+|27092379-27092613|65-84
ctcggcgcctgggccgccggcgccgcccgccgcgcgctgacggtgccgctcccccgcggccgtcACCGCCGCCGCCGCCGCCACcgccccgccgccgccggtgcccgagccgagcgccgcgaccatgtgcttgagctcgcgcttgctgaccacgatcttgacgcgcactgcgccgccgacgtcctcccgcgacaggacgcgcccgccgtggtgcagctgctcgagcgcctccgca
>NC_029257.1|+|27152010-27152178|106-126
attatcaatattattttaagcataacttttcgttttttatatttgcaaaaaaattttgaataagacgagtggtgaaacgttacaagtaaaaactcaaaatctattATATTGTGGGACGGAGGGAGTattattcgagggacaacatcaagattcgttcaaaattaaatgc
>NC_029257.1|-|27155058-27155194|83-102
ggtttcgatgcctcccaccagctccgccttgctcccctcgctccagccaatccaccttgctcccctcgccgccgccgccgccGCCGCCGCCGCCACGTCGTCggccgccggacctcctctcccgcctcgcctcgccg
>NC_029257.1|+|27173094-27173261|111-134
aaaggagagaggagcgggagggaggaggagacctcgatcctatccgcgcgcacgcctccctgtgcatatcgatcttttttcccggttagtgttaccaaccgggactacaaATAGATCTTTAGTCTCGGTTGGTAatactaaccgggactaaagaccaaaaagtacctt
>NC_029257.1|+|27203931-27204321|31-52
ccgagcgcgctgccgttcccgcattatgcgTACGGATACGGGTACGCGCCCGagccgccgttcgggtacccgccggggtcgctgcagctctactacgcgcggagccgcccgcccccgccgtccgtcgccgtcgagcagcgcgcccccgcgtcggagcgcgtctacttcggctcgttcgaaccggcgcagtatcacccctacggaggcgagaccaggagggcagacagggcggccgcgccaccgccgtcgccaccgagggcgagctcgtgggacttctttaatgtgttcgacaactatgaggtgtacgacaactactgctacgatgctcccggcaccggcgccacgacgccagcgccgtacacgccaagccggagctcccgggaggtgcgcg
>NC_029257.1|+|27249439-27249608|110-129
acgggcgccaggacatgggccaccgcgcgtaccacggcgggcggttctacgtcaacacaaacgcgcaggagacgctggtgatcgacgcctccaccggcgccgtcgagtcCGTCCTGCCGCCGCCGCCACgctcggccgacgccggtgccggcgtctcctgcggggactac
>NC_029257.1|-|27268923-27269072|30-49
ccgcgtgcagcgcctccacttcgccggccGCCGCCGCCGCCACCATGTGggagtatcatcaccagctgtcgacgcacgcggccttgcagccctcgtcctcttttccctacagttactggagcccctactccgggtcgacggcgctcgccg
>NC_029257.1|+|2728774-2729040|162-181
tcttcttcttcttccgccggcttctcttccaagcctctcgccttctccctcccgcgctcgccgccaaaacccctcgaaaccctaggctgcttcgcttcctcctcctcctcctccgctccaatggcggacgtgctcctcccggagctccgctctcctcctccTCCGCCGCCGCCGCCGCCACcgacaaatgatgatcgcgcgcgggcggtggacctgccatcgccgactccggagtgtgacgatcgctcgccgcgtcgtgagctgggg
>NC_029257.1|-|27324378-27324502|31-50
cagcgccgccgccgatgtctctgaaccgccGCCGCCGCCGCCACCACCCCctccttcgctgaactggtcggtgttcgtcatctgtccctggctcgcgtggccatggctggaagtacccgagctgt
>NC_029257.1|-|27350218-27350421|64-88
tctcacattcatattgatgttaatgaatctagacatatatatttatctaaatttattaacatcAATATGAATATGGGAAATGCTAGAAtgaattatattgtgaaacggaggaagtaatatactcgtctgtaaatcgtgtgtcgagtagctagcttataagtttgaacttgctctgataccttgatccatacgatcagcaatcac
>NC_029257.1|+|2738195-2738378|135-154
cggcccgcggcgcacggatcgggcgcacggcggcctccagcgccggcagcgcgagctggatctcctccacccgcggccccgcccgcgccagcgcctgccccagcgcccgcgacttctccaccccggcacgcagcGACCGCGCCGCCGCCGCCACgctctccatctcccccgcgccgccgccgct
>NC_029257.1|+|274222-274539|274-293
agcagatccaacaaatgacagctgtgtttagtttcacactaaaattgaaagtttgaaaaaattaaaacgatgtgatagaaaagttgaaattttatgtgttgaggaaagttccgatgtgacgaaaaagttaaaagttcgaagaaaaaaaaattttaaaaaaattgtcctgctcttctcctctccccctcccttgtttggagaaatttaatatggcaacgccgccgtcgcccgtccacgcgcagtgtcgacttcctctcggccgcgctagggaccCACGCCGCCGCCGCCGCCACgtccgccttttccccgctccgctgc
>NC_029257.1|+|27484372-27484545|33-52
ggccgccgcagcgcgccaccgtggcgacggccGCCACCGCCGCCGCCGCCACcgaggagcggtgccgagtccaggcgcgcgtcgccacgggggcttggggatcgtggcgtcgccatcgccggaaccctagccgcggaatggggaggaacgtgtgggctggggctctggtactac
>NC_029257.1|-|27504654-27504839|57-76
tgatttatgtataggactggaacaatcgctggtctctgccggccgcgcgctcgctcGCCGCCGCCGCCACCCCACTccactccgctggtcctcgcgcgcttgcccgcctgctccggccactcgtcgccgcccactgctgctcccctgtcgcaaagagaaaaacgaaaaagggagagaggaaagaaa
>NC_029257.1|-|2757777-2758158|333-352
aaagctaagataaaatctgcatgtatgaatatattgaatttggatcgcgtggatttggagtaattttgtgacttacatgggagaggatgttgtgggcgcggaagctgtcctcgagaagcgtggcctgctcgccggtgagccggagcttcttcctgctcgcgccttcctcgtcaccgccgccgccgctcgggctccggcgatcaccgtcgtcgtcatcgtcgtctcccctccccctcctgcccttcttgcagctccgccgctgcctcgtcgtcgtagcttcagcctcagcctcacccctctgctctcggcctcgcttcccagcagccaccaccGCCGCCGCCGCCACCTTCTTctccggcgacgggagcacctcaccgaacag
>NC_029257.1|+|27635787-27635950|32-56
ttcacaatgtaagtcacattaacatcaatatGAATATGAGAAATGCTAGAATGACTtacattgtgaaacggaggaagtactactttttgcctttcaggtctcatatgattttcatgactaatcattagcgttcagggaacttaattaaagtgggtatatgctct
>NC_029257.1|-|27659007-27659144|78-98
cctcagcctgccgaccgagtgcatcgcttacttgaacgccaccatctccatcactgaaccaagctgatcttgcctgtTTCAGTTGGTTGTATAGATCTtaatgcgtggtgaaacgcatgaatgttgcaggacgaaact
>NC_029257.1|-|27697342-27697600|26-46
tataaaaacttatggttgcgtttaaATGGGACGGAGGGAGTACTCCctccgtttcataatgtaagactttctattattgctcatatttatataaatgttaacgaatctagacatatataaaaatatgagtaatgctagaaagacttacattatgaaaaggataaagtagtaaactagccattacgctcggagagtgaaccatcagctgaaattctgaagtaggtctattgatcaaatcacgagcgagtgtttcttttgt
>NC_029257.1|-|27775562-27775750|135-159
taagtattatttatatttctaaattttgtaaaaaaaattaaataaaatgaatggtagttacttcctctgtttcacaatgtaagtcattctagcatttcacacattcatattgatatcaatatgaatatgtgaaaAATATGAATATGTGAAATGCTAGAAtgacttacattgtgaaacggatggagtata
>NC_029257.1|-|27805281-27805449|50-69
cgaggaggtgaaaccgtaaagacggtcagagacggcgcgcgcaatgaagGCCGCCGCCGCCACCGGCGGcggcggcaaggagaccctcgcggccaccctcctccgctacctcatcatcttgattgttccgttcaccgtcctctacatcctgtacaccctccacgccatt
>NC_029257.1|+|27816092-27816266|51-74
ggactaaagatcgctatctttagtctcgggtgaaataactgggagtaaagATCGATCTTTAGTCCCGGTTGGTAacaccaaccgggactaaagatcgagctgaccttttttttttgcatgcccctgttgctgcatggtttatatatatatatatatatatatatatatatatata
>NC_029257.1|-|27821475-27821662|31-50
cgccgccgccttcgccgccgcgcgcgcaatGCCGCCGCCGCCACGCCACGccgccgccgccacgccacgccacgccaccgccgccacgccacgccgccgccgccacggccccacaacgccacgccgccgccgccgtcgccacgccgccgcgccaaccgccgccccgatgccgccacaccgccgttaac
>NC_029257.1|-|27821521-27821647|78-97
cgccgcgcgcgcaatgccgccgccgccacgccacgccgccgccgccacgccacgccacgccaccgccgccacgccacGCCGCCGCCGCCACGGCCCCacaacgccacgccgccgccgccgtcgccac
>NC_029257.1|-|27821536-27821787|175-194
ctctccgtcgcgccgcccgccacgagatgccgcgccacgacgacgacgcgccacgccgccgccttcgacgccgcgcaacgccgccgccgcatgccaacgccacgccgccgccgccgtcgccacgccgccgccgccttcgccgccgcgcgcgcaatgccgccgccgccacgccacGCCGCCGCCGCCACGCCACGccacgccaccgccgccacgccacgccgccgccgccacggccccacaacgccacgccgc
>NC_029257.1|-|27821793-27822045|204-223
tatatatattcccggtgcgccctcgtcttcttcaccaacacttaaacgttttcggccgatcgatctctctcggcctctctccttcgccgccactgcctagggcaaatccccgcgccgacgccgccgtatctcgccgtcgtctcgagctcgtcgtcctcgccgccgcctccgcctcctccgctgccgccgcatctctggggtgaGAGCCGCCGCCGCCAGATCTcccttcatgcatctcgatctctccgatctc
>NC_029257.1|-|27838492-27838714|33-52
gatatgtcactgaccaagaacctcccgccgccGCCGCCGCCGCCACCGGACGcggccttggtaaacctgccgccctcgccgccatcgccgctcgccaccgcctccgctcgccgccccctcgccttaagccgcctccacaggcagcccagcagcagcatctgcagcagccacagcccaccgacgacgcccaatccaatggctagcccggtcaccaccccgtctc
>NC_029257.1|-|27844728-27844980|51-71
tctagttgttaatgaatctagccatatctagatgtctagattcattaacaTCTAGATGAATGTGGGCAATGctagaaagtcttataatatgaaacggatggagtattagatatcatgcgattcttatcacgtagaaggtaatacttatgaggtatcagacaatacctaccagatatcaggagccgggcactaaagcatcgtcgccggtggtcccaccgtccacgtcccacgccggagctcgttgccggcggcc
>NC_029257.1|+|27848322-27848507|139-163
ttccagattctttcttggtgcttattagttcctcctccgtttcataatataagttattttaacatttcctatatttatattgatattaatgaatctagacattgacatcaatatatctagattcattgacatcaatatTAATATGGGAAATGCTAGAATGATTtacattgtgaaacagagggagta
>NC_029257.1|-|28162793-28162977|131-155
cacgaacgcgtaaaaaaattacttcatccgtttcacgatgtaagactttctaccattgcccatattcatttagatgttaatgaatctagacatatgtatgtgtctagattcattaacatctatatgtatgTGGGTAATGCTAGAAAGTCTTACATtgtgaaacggagggagtacacgtcactata
>NC_029257.1|-|28185562-28185860|42-63
taccgtctccaagcagcagtgctgtccatcggcattagttcCCAAAAATAACCTTCTGTTGCAcgactcactacaactgatactgacattgtgtagacttcttggtctattctaaatcctctcaacaaccaactataaattgactgaaatgttctctccgcaggcctatcgatgcccttagatgtcattacaaaatctgacagatcaacaccatctggaccaaatctaatatttccttcaccgtgaactatctgaaatgtgaccttatttgacattgtgcctgatgaaaacaataattg
>NC_029257.1|-|28214770-28215205|334-355
gtaagttcagacaataagggcaatatatatatatatatatatatatatatatatatatatatatatatatatatagatatatatagatgtcaaagcttacattgttaatggtctgcattacgtcagtgcatggtttgttcgttgggttttcataatcccctttacaatttgccagggcagccttttgataaatagaaggggaaaagaataagtatcttcactgacattacatcgttaggattttagtgggctacacttcagtaaaaaaatataagattacctcatacaattggtcagatatcactccaaatgaatgagagtatggaaccctagAGTTCACATCAATCTTATCTCCtgcactaggattgccgactagataaccctgaataaaagcaacaagagttaacaagctagatacatatataatttctatttt
>NC_029257.1|-|28222962-28223173|165-184
aaaagttatatacttttggacaaactttgaatgctaaaaattgttatatttttgaacgaatggagtattagaattaaaaaaaatatgtgagacccatttgtcattcacaaaagaaatattgtgggacccacacgtcatcctctctttctccttcccttcttcctCCTCCCTCTCTCTCTCCCTTctctctctttctatttctctcccctttc
>NC_029257.1|+|28233640-28233852|22-41
caccagatctactcgtccccaATGGCGGCCGCCGCCGCCACctccccggcgcgggcggcggcctggaccttcgccgccgccacatgcgtcaagctcctgctcgtccccacctaccgctccaccgacttcgacgtgcaccgctactggctcgccctcacccacgccctccccgcgcggcggtggtacaccgacgcctcgtcgcagtggacgctc
>NC_029257.1|+|2829371-2829513|93-113
ttcgtgtacgtacgtacctgagtccagaggacgttggggtgggtgtgcgccttgatgaagtaatcggtgccccatttgatggcgtggagggcGTGGCCGAGCTCGCCGGCGGCggcgatctcctcgccgtactccagcacgct
>NC_029257.1|-|2834279-2834725|31-54
acaataaaaatactaattataaaaaaaattATATAAGACGGACAGTCAAACGTTatacacggaaacctagtgtttgttttttttttgggacggagggagtacctagctagtagcagtctccctccgtttcacaatgtatgactttctaacattatctatatacatatagatgttaatgaatctaaacacatatatatgtctagattcattagcatctaaataaatatggacaattgtagaaagtcctacactgtgaaacggaggaagtagcaactatagttgttacttgttaatacgttgctgacaacaagccggctctgttcgaaagagcaggttgggaacgtttggctctggcacgaaaaacggaacgatccattagcgcgtgattaattaagtattagctaatttttttttcaaaaatgaaacaatatgattttttaaacaact
>NC_029257.1|+|28346480-28346605|32-51
gtgcctggacgacgctctcggccactccttcTGCTACGCCGCCGCCGCCACggccaccgcccactcctcgtcgttccgccacggcatctccggcgccgcgctctccgccaactcgtcggtgcccgt
>NC_029257.1|+|28407701-28407875|42-61
ccacctccggtcgcgcgccgcagccgctagagccgccgccgCGCCAAGCCGCCGCCGCCTTtagcattgccgccgcgtgagccacctcggccgccgctcggtttccgctaaaccccaccggaacccggttctcctcgcacaccggtgccgccgccgcccgtccgcccctcctcat
>NC_029257.1|+|28494017-28494232|31-54
ccggttgataacaccaaccgggactaaagaTAGGATCTTTAGTCCCGGTTGGTGttaccaaccgggactaaagatcccagggatctttactcccggttgataatatcaaccgggaataaagcgtacgcaccagcccacgcacaagcgcatgcgtagcccctctctctctctatctcccatccttatctctttttcttctccttccttatctccatc
>NC_029257.1|-|28494042-28494298|204-227
ctgcctctgcaagaggaagagggggaggggaggaggagagggggtgagagaagaggaaggggagaggatggagataaggaaggagaagaaaaagagataaggatgggagatagagagagagaggggctacgcatgcgcttgtgcgtgggctggtgcgtacgctttattcccggttgatattatcaaccgggagtaaagatcccTGGGATCTTTAGTCCCGGTTGGTAacaccaaccgggactaaagatcctatcttt
>NC_029257.1|-|28565365-28565619|184-208
tgaccaggatacttgtgttaaagccgtgggttttgattgtctcccccggtagtgcgaagctgatgaaacgtacagtggcttagagcaggtttaataatatactccctttttttcacaatgtaaatcattctagcatttcctaccttcatattaatgttaataatgtctagattcattaacatcAATATGAATATGAGAAATGCTAGAAtgacttacattataaaacggaggaagtagctaactattggctattag
>NC_029257.1|-|28582921-28583055|30-49
ggatttgttgacaaccatgttagcatgcaAGACGACATATTTTACTAACcttgagggtactgtttttactcagtttattggcacaattgtggccggcacggtcaaccttggggtggcatggtggctgctcggctc
>NC_029257.1|-|28613757-28614157|312-335
acgcacggaaatactggatattttaagacggaaataaataatatttgcccttgatatttatagtgacaaccatctgtaaggaaaataagtagagatataatctcacttaaaatatctaaaactcaaattacaactagacaaattaatgcagatttgatattgggataacatacatggcacattgtaagtaccacacactggtggagaaaccatctttcgtcggtcggccaaattacacaatagtcccggttgcaataaaaatcagggctaaagatgatctttagtcccggttaaaaagggtaacgggcataTTTGATCTTTAGTCCCGGTTGGTAaaccaaccgggactaaagatagtcctggttcaaatgctgtcagggcatgtcaggcctccctgggat
>NC_029257.1|-|28630873-28631001|33-52
atcatccatcgccgcttgcgactccgggcggcGCCGCCGCCGCCACCGCCACcgccgccgccatctgctgccgccgctctactccccagatctacacacaccagcctgcttcgctcccgttccatgccc
>NC_029257.1|-|28655362-28655538|126-145
taaaatttctgtttgcatgtatgtcaccttgaggagttgttgctccgtagagcacacatgctggatccttgttcattgccgtcaaaattggattgttgctgaacagaagactctgacccactagtGTTGTTGATGTCAAACAGATtgtcgtctgggatctctatgatagtcttagtt
>NC_029257.1|+|2866155-2866555|337-361
caccttggctctagcaggttcttcgtggccagattcttccaagagctagtcgaggtgcgctgcgacttctcgcagcggttcgacaggttcgctgtcttcaccggcgttgagctggagcgcacctcccgtggtgagctccggatgatcaagcacaagtcggagcgttacagcatcgctcacaaagtcctctgccatagtgttctttgatttcacaacgtcctcatcgtacctatttcctccgtttcatattgtaagactttttagcattaccgacattaatatatatattaatgaatctagacatatatacatgtttagattcattaacatctatatAAATGTGGGAAATACTAGAAAGTCTtgtaatatgaaacggagggagtatatatatgtctagattc
>NC_029257.1|+|28667162-28667350|31-51
caaaacaaattacagattccacatgtaaacTGCGAGACGAATCTATTAAGCctaattaatccgttattagcaaatgtttactgtagcaccacattgtcaaatcatggcgtaattaggctcaaaagattcgtctcgcaatttacatgcaaactgtacaattgttttttcgtccacatttaatgctccatg
>NC_029257.1|-|28727160-28727323|115-134
cctcggcgacaccgacggcaactgcatggcggccctaggcaagataggcttgctcatgcccagcagcgacgaccctcctccaccaccatcaacgccacctccatcgcagccaccGCCGCCGCCGCCACCGAGGAcaccgacgtcgacgaacccggccttggcca
>NC_029257.1|-|28813754-28813956|57-76
gcagcggcctccgttagccggcgccggcggagggggcgtggccttgtgggcgcgacTTCTGTCCACCTCCGCCGCCgcggcgaaggaggagacggccgcgtccaaggagaacaccgggagcaccgccgccgcgaaggcggaggcgacgaaggccgccaaggaagggccggccagtgcgactgcgagtcccgtggcgagcagct
>NC_029257.1|+|28833274-28833413|31-51
ggcgggtggctcctctctcggtcgacagatCCTCGCCGGCGCGCGGCGGCAcaagagctcggaagcgacagaggagagcggctgagctatcaggcgatcgactgccgccttttgggtggtagctagcgaacgagctgccg
>NC_029257.1|-|28849456-28849687|31-51
acaatcaaaaactcaaaatcccttatattgTGGGACGGAGGGAGTACAGAAgtaactcgagttctgtcagggttccgggttaggcataccctttacctttcgatatatgttacatattggtagggtatacctacgcgcatacggatacttcctgtgtacactaagaaaatccttcacggagtctacggatggaaagagtcctactcggacaagactgggttgtcaatgtatt
>NC_029257.1|-|28965191-28965550|128-147
gccgtcgtgcgtcgtcgccgtcgacagtgaacctcggcgatgcgccgccgccgcctcaccgtggccgagccatcccatggtgaccccatcgtggccgagccgtcctagttgcgagccacgatgcgttGCCGCCGCCGCCACCCCGCCgcggccgagccgtcgactgagccgccccgccgccactgccatcggcgaggacgaagaagccgttgagaagtgcgcgcgcttattggggctcatctcgccggagagcttgaagatgggggacttctgtggtggggattggaacatagggttggtgggggcggcggcgcctccgcgtgctggtggccatgggtttgaggtgggacaaggcggaga
>NC_029257.1|-|28984470-28984678|125-148
ttactcccggttggttttaccaccaggactataaatatatctttagtcccggttggtaacagcaactgagagtaaagcgtatggcgatcttttttcctggttggtgttattaaccgggactacaAATAGATCTTTAGTCCCGGTTGGTaacaccaaccggtactaaagattgaaaaagtactctgtagcttttaaaccgggactaaaga
>NC_029257.1|+|29099658-29099814|31-50
gccgtcggcgccgtgatggacccgatcaggTATTCGTCGACGTTGGTCGCatccttgtacacctgcgcgacgagcagcagccagcaagtcagcagcaaacggagcaaaagcaatggcgcgaaggtgttcgtcacgacgacggttcaggttgcttacg
>NC_029257.1|-|29103153-29103440|31-55
acattatatatgtctagattcattgacatcAATATGAATATGGGGAATGCTAGAAtgacttacattgtgaaacggagggagtatatagttatagtataattatattataactcattgtaacttttaaagtgtacaagacaatagttatagcattagtattaactagatgatacctcgcgcgttactgcatgatgttcgtatataatatagttgcaaaactatgatatgtttatcaaatattgtaaatcccactaagaaatcagtcattaacagtcaaaacaggatgca
>NC_029257.1|-|29107162-29107295|25-49
tatttatctagattcattaatatcAATATGAATATGGGAAATGCTAGAAcgacttacattgtgaaacggaggaagtatgtgctatgtattggacttgatttttaatggaatgagggtataggaaatcaatcctt
>NC_029257.1|+|29251860-29252013|31-51
ccagccgcatggcgcgccgccgctccagggCGCCCTAGCTTTGGCCGTCGCcaccctgggactcctctcgcctcactgaaccttactaggccgccgccagcaccggagttcaccggagtcgccgccaccatggccgcctccgcctcctgttact
>NC_029257.1|+|29256615-29256786|122-142
acaggaattggatgagagagatagactcaaaggaaagttagcaagaggttgaagctcttgctaaatttcctccaaaatctctataggattgtccattccataggaatttcaaaggattggaTAGGATTCAATCCTTTGTTTCaaagggcttcatagaaaattttcctatagg
>NC_029257.1|+|29273479-29273590|68-92
cccatattcatattgatgttaatgaatctagtcacatatatttatctagattcattaacatcaatatGAATGTGGGAAATGCTAGAATGACTtacattgtgaaacggaggaa
>NC_029257.1|+|29501925-29502081|117-137
agatccggcctgggcttgccggatctggcctcgggcagcgacggcggcggctcgccggcgaggtcagcgccggtcgccctcctcccgctcccctctctccctccagccgtcgccgaCGAAGCTCATCATCATCGTCGccgaccgccctctcttcgcc
>NC_029257.1|+|29584065-29584189|72-95
caaagtctgcacaccctactagagcatagtacaactgaatttgaatctactccatccattttatattataaGACTTTCTAGCATTGCCCACGTTCatatatatgttaatgaatctagatatagat
>NC_029257.1|-|29584100-29584267|114-138
actcctaagcaatgactttagttcatatcttcgtatatcgtacttcctccgtttcatattataagactttctagcattatctatatctagattcattaacatatatatgaacgTGGGCAATGCTAGAAAGTCTTATAAtataaaatggatggagtagattcaaattca
>NC_029257.1|+|29627947-29628111|111-135
tagcaacacatgctggttgattagttggtactacctctgtttcacaatgtaagtcattctagaattttccacattcatgttgatgttagtagattcattaacatcaacatGAATGTGGGAAATGCTAGAATGACTtatattgtgaaatgaaggaagtatgttatt
>NC_029257.1|+|29638178-29638455|171-195
ctgctgtgaaaatctgtgaatctggaccgttgattaatgaggatgtttacaccttgggatatcagaatccaaaagtaccttttatctcctggatcggtccggtgagctaaaatccttatttttatctaatttcatctgtcttacttcctctgtttcattaacatcaatatGAATGTGGGAAATGCTAGAATGACTtacattgtgaaacggagggagtattaaatgattatattagatttgttggttcttatgaaatgcttaattagtcctattaaatg
>NC_029257.1|+|29766040-29766205|33-52
gggctgtatcaggatgatctagaccaaggcatCGCTCATTTATGATAAGTTCtctatgttgctgcacaattgctcctggtatatcgccagcatggtacaaaaccatagcaaggtaccttcagtcaaagggaaaacaaattaaaatccaaagattttattatggatg
>NC_029257.1|+|29808951-29809175|122-146
gtattagttatgtactacttgctcctttccaaaatgtaagtcattctaatatttttcatattcatattaatattaatgaatctaaatagatatatatgtctagattcattaacattaatatGAATGTGGGAAATGCTAGAATGACTtacattgtgaaacggatggagtaccttcctcttaaaaatagttatttttctagtatttaaaatgagaaaaatggacatt
>NC_029257.1|-|29814641-29814797|117-137
actttattatccacagtactttaagcacaacttttcgttttttatatttgcaaaaaaaatttgaataagacgagtggtcaaacgttgcaagtaaaaattcaaaatcccttatattgTGGGACGGAGGGAGTAGTACCtaagaccaaatacaaacata
>NC_029257.1|-|29854609-29854795|31-52
acagaaccagcactcagcagggaggataagGGTGTGTTTAGTTCACATCAAAgttggaaatttggataaaattataacgatgtgacacgaagttggaaatttgtgtgtgggaaagttttgatgtgatggaaaatttgaaagtttgaataaaaagtttgaaactaaactcggccctagctgattccct
>NC_029257.1|-|29855399-29855528|31-55
catatatatctatctaaatttatttacatcAATATGAATATGGAAAATGCTAGAAtgacttacattgtaaaacggagaaagtccgtagaaacagagatggcacaacacaagtggactggtggaacactgg
>NC_029257.1|+|29870012-29870235|181-201
agcttgctgatattacaagtgactgcgtggttggatcttaatcaatctactccctccgttttacaatgtaagactttctagcattgcccacattcatatagatgttagtgaatctagacacgtgtgtctagattcattaacatctatataaatgtgtgtctagattcattaacatctataTGAATGTGGGCAATGCTAGAAagtcttacattatgaaacggagg
>NC_029257.1|-|29870016-29870236|124-144
tcctccgtttcataatgtaagactttctagcattgcccacattcatatagatgttaatgaatctagacacacatttatatagatgttaatgaatctagacacacgtgtctagattcactaacaTCTATATGAATGTGGGCAATGctagaaagtcttacattgtaaaacggagggagtagattgattaagatccaaccacgcagtcacttgtaatatcagca
>NC_029257.1|-|29886603-29887012|31-50
gacggcgccgtcctagctccctccggcggtGCCGCCGCCGCCACTCGCTCgtacggtgcggaccacttggcctgcacgtaccgcgcccgcctccacggcggcaggtgcatgcccgcgccgcggatggactccgccgccgcggcgcacattgccgcggcgacccccctgaaggcctcgggagtcgcgacgagcaccggcgggagcgagaggaggaggtcctggtactcggcgctcggcctcgcgatctcgaactcgccggcgacgttgacctcgacgatgtagcgagcgcgacgccccgtcgccgacgccgccgccgtcacgtccacgtactcgtggctgcccgccggcacgctgccggttctttcccacgacgacctgcacacgccggcgtcgaaccctcgggcgcggag
>NC_029257.1|-|3000918-3001100|137-157
ttcagttaagtacataatatatgcattcagttgtgtacatatatgctcaacgaacaatgtaattttcgcgaacattagctgccaaattcaactccaaagacctgtgataagagagaccatgaagatggcaccccatTCTGCGTGGAGAAGCAGGGTAgtgatgcctttctctggcctcgctgc
>NC_029257.1|+|30059456-30059692|31-54
gggagatgggaacctaactcctgtgcacggAAAACGGAGCGGTCCATTAACACGtgattaattaagtattagctatttttttttcaaaaatggattaatttgattttttaagcaactttcgtatagaaacattttgcaaaaaacacaccgtttagtagtttgaaaagcgtgcgtgcggaaaatgaaggagaggggatgggaaaaggtgcatgcgaacacagccttagctcccttgta
>NC_029257.1|+|30126765-30127020|183-206
agaggaggcggaggcggcggcgaggacgacgagctcgagacgacggcgagatacggcggcgtcggcgcggggatttgccctaggcagtggcggcgaaggagagaggccgagagagatcgatcggccgaaaacgtttaagtgttggtgaagaagacgagggcgcaccgggaatatatatacccCTGGATCTTTACTCCCGGTTGTTGagaacaaccgggagtaaagaaaagatctttagtcccggttgttctcaaca
>NC_029257.1|-|30126937-30127086|97-120
ggttcttaaccctaaccgggtttaaaaagaatttcgaaatagcgggaaaagatatttactcccggttgttgagaacaaccgggactaaagatctttTCTTTACTCCCGGTTGTTCTCAACaaccgggagtaaagatccaggggtatatat
>NC_029257.1|-|30151129-30151334|62-82
ggggcgaaaaaaccctagccgcccacgcctccactccctccccaccgcctcgccgccgccgGAGCTCGCCGGCGGCAAAGCCggcagcgagcagggaaggcggcggcgaggttcttcctcccggcgactccccccggcgtgacgtggacgggacgacgacgccggcgaagaccctccaccgcggccggaggtggcgatggcggcgc
>NC_029257.1|-|30174649-30174908|210-230
cgacgtcgctctctctctccgccatcaccgttgagctccggtccaccgccgtcgtcgccccggaccgcctcccacctcggcgccgcctccttcggcttcgccgcatcctcgccgacctcgtccacctctccgtttcggtcgccgaccgccggagcgccgcagtccccgtcgacccgagccgcgccaccgcctccctccgctccggccgcCTCCTCCGTCGCCGCCGTCGCcccggggtgagccgtggaccatcgcctcct
>NC_029257.1|+|30188134-30188279|31-54
agatatgttgttctcaacaaccggaagtaaAGATATCTTTACTCCCGGTTGTTGagaagatctaggggtatatatattcccgatacgcgccctcgtattctccaccaacacttagaagttttttccccgatcgatctctctcggct
>NC_029257.1|+|30200323-30200433|68-91
cacatcgaggtccctaaacttgatttattgtatcatcccggtccaaagctgcgtttgaccgtggtctTACCTACGTGGCACGCCACGTGGAcgatgacatggatttttttt
>NC_029257.1|-|30234946-30235102|108-127
ggaggagcacgtgctaccgggcggcgtcgggacgttcagcatcaggcacgcgtccggtactccgtcgagagaagaggccggtagccatggcggcgtcaggaggagtgCGTTCGCATTTGCACCTGCGcttcatggcgccaggatggagaatgcacat
>NC_029257.1|+|30315416-30315708|243-263
ttccctctcactcccgcttttgaagtttttcttgaactcacttgggagtgtgactgggaattcaatgttggaagttcagtagggagtactactaagagagtggcgaacccgtagtgacacgtggcgtcattcttggcggtgaggagtgctgtgtgccaatcttgtggttttccgtagatgttgtttctatgctgcttgtcttgatggcaatcctcaagtgcaacgccattttctgataaagaTTTGTTGCAATTTGGCACACCtagaacaaaagggaacaatgctttctggta
>NC_029257.1|-|3034341-3034544|39-62
tagcatcacataggctaatcatggattaattaggctcaTTAGATTCGTCTCGCAAATTAGTCcaagattatggatgggttttattaatagtctacgtttaatatttataattaattttcaaacatccgatgtgatagggactcccatctaaacagggcctgaaaggctcccggattctccgatcgatcgcgacgcaaatcctgg
>NC_029257.1|-|30372119-30372235|75-94
agccacggcaccgtcgcctccgcggccacgcgcaactcctctgctgtcgacgttgcgacctcgcgcggctcgccGCCGCCGCCGCCACGTGCAActccgccggccgcgcgcggctac
>NC_029257.1|-|30391005-30391230|184-203
caccgccgcggccggcttgccggcgtagccggacacttccacctcggcgcggcagatggggcacacgcggctctggcgcagccacgagtcgacgcaccgggcgtggaacccgtgctcgcacctcggcagcacgcggcaccggtcgcccgcctggaacgcctccaggcacaccgcgcactcgccGCCGCCGCCGCCACCGCCGTcttccttgcgctcgtggcaggga
>NC_029257.1|+|30400084-30400284|41-61
taacaagctatgcccagcttttccagttggatcccctcttATGGAATCAATCCTTGCTGCTagtgttgattttgcagatataattctacatgcatgagttcttaaagatggaattgtgctttgaaatacttcagtttgttcaagataaccaacacgaaactgggatgctgcagtagaaaatccagacagatttttcttctt
>NC_029257.1|-|30405235-30405373|90-109
gacccgcgtacacgtgctcgcgctcggcgctgacatccgtggacgtggagccgtgcctggacgactctcttggccactcctcctgctacGCCGCCGCCGCCACAGCCACtgtccaatcctcgtcgttctgccacggcat
>NC_029257.1|-|30461154-30461281|78-98
ttaatgtatgatcaatttccattgcagaatcattagatgattacttgtggctttcttgcaagttgtgcagttgctgcCTCAAGCTTGCTGCCTCCCTCtgccaaatctatcagcaaaaaaagaaaatc
>NC_029257.1|-|30467547-30467755|62-82
ctcatcacgaggaacccgacgatcaccaccgccgccgccgcgccaagaacggctgccccgtTGCATGCACTGCCTCTTCCCCgagccgccatcgatcgatcgaacaaacacgcacggtggtttttcgatcgaactcggctgaaccttgaacactggatcgagctagctgctcagttgcgctagctgacctccacggcgtggcgttttat
>NC_029257.1|+|30521951-30522121|102-121
ttgaggtcaagtcaggcccgtaacaaggagaatgctgcagccatcttgcttgccctttgcaagaaggatgctgagaacctcgcttgtatagggaggttgggTGCTCAAATACCACTAACTGagctgtccaagaccggcacagacagagccaagcgcaaggcaacctctctc
>NC_029257.1|+|30546560-30546717|31-51
gcatctaacagttgggaatagttagcaaaaAAGTAAAGAATCGTTATGGAGatttacatgacttcaaatatatggcatgtaaccctgaaaacttttaggacttaccacaaggcgtaaagcataaggatcatcatctctatcaataagagctaacagaa
>NC_029257.1|+|30586890-30587047|38-59
gataggatatgtcacatgacacatcaactaaaaatctCATCTCTTATATTATGGGACGGagggagtatatagtttgtcggtgacatgggaccgggagtatcatgaatagaggcttgagacagacacaatcgcccacgtggcctggcaccctcgggggg
>NC_029257.1|+|30608251-30608432|27-46
gccgtcgcttcttgcgccgccgattgCCGTCGCCGGCGACCGTGCGcgtcgccgccggttgccatggccggccggccggttttgaagccgtgccgagccgtgcctagctgccgccgtgccgtccgatcggcctcccggccgatccggaccgtcggtcccgtggaccggcggtggaccacccg
>NC_029257.1|+|30698943-30699219|228-247
ttgctacagcgggcaaaattttcattccaaaggcagtagatttggtcatttggccactagcactcggtgaaatgagagctccttttgagcggcttccgagccggccaccaaacggatggattcttgccgcctcctgcacccttatccacagccgctccctctccctccccctccccctcccccgacctctactcctcgacctacccacctccaatggggtgtcctccGCCGCCGCCGCCGCCGCCACcacttcctccggtgcgtcgccgcctccgct
>NC_029257.1|+|30727543-30727958|363-384
attggttgaaaagagaaagtaggtgaagaagaatggttgtgattggttgagaggaggaggtaggtgaagaaataactttattttgggacaagacactgtgctagaaatagctatattttgggacggagggagtactagtatggggcattgccattgcctattgcatcattatatttacagaccagactactccctccgtcccaaaaaaggcaaaccatgaatttccgtgtccaattttaactgttcgtcttttatgaattttttttataattcatatttttattgttattagatgataaaacatgattaatattttatgcgtgacttgtctttttaatttttttcataattttttcaaataaGACGGACGGTCAAACGTTAGGCacggaaatcaatgtttgtcttttttttttttt
>NC_029257.1|-|30790282-30790558|227-247
gacacggccgacagcagaagcaccaccatcatcagtggcaaaacaaacctcttcgccacggccataatacgagctcttcctactctctcgatctgtgtctaacacaagctttaggccctgtttagatgggactaaaacttttaagtccctatcacatcggatgtttgaaaattaattataaatattaaacgtagactattaataaaacccatccataatcttggacTAATTTGCGAGACGAATCTAAtgagcctaattaatccatgattagcctatg
>NC_029257.1|-|30839781-30840011|187-207
caatttcgtcatgcatgagagagagagatcagaaatggtctcacgcatgatcgtgccgtcatcagatggaagcagtttaggtgaaggatttgattaattacgtacctcagcccagagctcgttgggcttggtgtgcgccttgatgaagtagtcagtgccccacttgatggcctcgagcgcgtggccGAGCTCGCCGGCGGCCTCGACgtcgtcgccgtactcgatcatgct
>NC_029257.1|+|30937884-30938081|31-51
ccgcccgcccccacgtctatcacgtcgttgTCGTTGTCATCATCATCGTCCgtccgccaccaccatcgtcgtcatcgtcgtcgtcatcatcatcgtccgtccgccaccaccgtcgtcatcatcgtcgtcctgtggagctcacgacccacctgcagagctccgcctcgagtgcgcccgcagcggtggccgcgtgtgccc
>NC_029257.1|+|30937884-30938104|78-98
ccgcccgcccccacgtctatcacgtcgttgtcgttgtcatcatcatcgtccgtccgccaccaccatcgtcgtcatcgTCGTCGTCATCATCATCGTCCgtccgccaccaccgtcgtcatcatcgtcgtcctgtggagctcacgacccacctgcagagctccgcctcgagtgcgcccgcagcggtggccgcgtgtgcccacagctgtggcagaggacgacga
>NC_029257.1|+|30940265-30940491|141-164
tggcggagccacactggtggagaaaccctttgtagtcccggttcgtaacccccctttagtcccggtttccaaaccgggactaccaatccgggactaaagatcgctatctttagtcccgggtgaaataactgggactaaagATCGATCTTTAGTCCCGGTTGGTAaccccaatatctgtttctcatcgcgatcagccatctgttcatacaggaaacatctgctaagtc
>NC_029257.1|+|30942559-30942777|31-54
cgagggcgcgcatcgggaatatatatagccCTAGATCTTTAGTCCCGGTTGATGagaacaaccgggagtaaagattactcccggttgttgagaacaatcgggactaaaacaaccgggagtaaagatatctttactcccggttattctcatcaaccgggactaaagatattttctcgctattttcaaattctttttaaacccggttagggttatgaaccg
>NC_029257.1|-|30942589-30942751|119-142
aaagaatttgaaaatagcgagaaaatatctttagtcccggttgatgagaataaccgggagtaaagatatctttactcccggttgttttagtcccgattgttctcaacaaccgggagtaATCTTTACTCCCGGTTGTTCTCATcaaccgggactaaagatctag
>NC_029257.1|-|30942613-30942788|104-127
atcagtagtcccggttcataaccctaaccgggtttaaaaagaatttgaaaatagcgagaaaatatctttagtcccggttgatgagaataaccgggagtaaagaTATCTTTACTCCCGGTTGTTTTAGtcccgattgttctcaacaaccgggagtaatctttactcccggttgttct
>NC_029257.1|-|30947345-30947524|31-54
caaatgctgtcagggcctgtcaggccccccCGGGATCTTTAGTCCCGGTTGGTAagtcctacccctatatatatatatgtcttcttcctcctccagctgcccgagcaagctttaaaatttcttcaaaaaagaggggaggtcatgccaaaatttctagtgaatttattttggtgattacat
>NC_029257.1|-|30955491-30955660|101-121
cgtgaccgaccgccgctagaccaacaaaggaacacagacaagatcgccctctaagggatgccaaaaacgacgtcttcaagaagagaagcgacggaaaaaaACCGTCGCCGCCGTCCGTCGGggctcaaagaagccgagactaggctttcacccggcaaccgcccttgagg
>NC_029257.1|-|30989978-30990119|93-112
ggccggtgtgttcaatttttttcgtcaacacattcacacaaaaaaaatatagtgggacccacatgtcattctccctctcctttccttcttccTCCCCCTCTCTCTCTCCCTTatctctctctcccctctaggcctttctctt
>NC_029257.1|-|31195393-31195651|210-229
atcgctttgattgccaatttggagttcagtgcactgaaaggatatcctccttttgtattgcatgttagaccctaagcctaatgctggaaatggtctggacttggagaaatattcctggactcaggaaaggccagaggttaccataaccattccagttccccaaggaacaaaatcaagtcttgtcacttatgagattatgaagaaccatcTGAAGGTTGGACTGAAGGGTtgctcttttataattgatgtaagtggatat
>NC_029257.1|+|31265-31455|27-50
ttttaaggtatataaaagggactgtgGAATTTGGACTTAGATTTGGTAAGtctgattctatgcttattagtgctttttctgatgctgactgggctggttgttctgctgatagaagatctacaggatgttttgcagttttcttgggtcctaacttaatttcttggagtgctagaaaacaggctacggtttct
>NC_029257.1|+|31295509-31295702|49-69
tggtcaaagtagcatctcggagactgtgtcagagtcaaaaaaaatcttATATTTTGGGACGGAGGGAGTagataaaatcggataatgtttaagggtgacactattgtagtccaactaacttgtgtacgtgatataggtcaaatttaaggttgacaaagattgccttcctcttccggagagtagtttcaagcatg
>NC_029257.1|+|31323823-31323960|90-109
cgaaacctgccgctggcccatctcttctcagctctctccatctccacgtgcgccgcacgtgaccaccgagagagagagagagagcgctgTCTCTCTCTCCCTTCCCTCTctcgggcgttctctcgctctctcgttctc
>NC_029257.1|+|31332459-31332618|109-129
cagcgcttcttcaacttgttggcatgtggtcgccgcagtcggcggtggcaggttcgacttgatgcgcgcgaagacgctctccaccgggatcggcttccaggctgcatgCTGAACCAGGCTTCATTCCTTgggtccgccgggagagcgtgctccgggagtg
>NC_029257.1|+|31332483-31332638|85-105
tgtggtcgccgcagtcggcggtggcaggttcgacttgatgcgcgcgaagacgctctccaccgggatcggcttccaggctgcatgCTGAACCAGGCTTCATTCCTTgggtccgccgggagagcgtgctccgggagtggcggcatccccgccagagcc
>NC_029257.1|+|31332541-31332681|27-47
accgggatcggcttccaggctgcatgCTGAACCAGGCTTCATTCCTTgggtccgccgggagagcgtgctccgggagtggcggcatccccgccagagccttgttcgcgatgaaggagagccgttgtagctggtccactgacg
>NC_029257.1|-|31343713-31343853|30-53
gagggcgcaccgggaatatatatacccccGGATCTTTATTCCCGGTTGTTGAGaacaaccgggactaaagatatctttagtcccggttgttgagaacaaccgggagtaaagaaaagatctttactcccggttgttgagaac
>NC_029257.1|+|31343988-31344157|42-61
gtcgccgcctccgcctcctccgctgccgccgcatctctgggGTGAGAGCCGCCGCCGCCAGatctcccttcatgcatctcgatctctccgatatcgatctctctccgtcgcgccgcccgccacgagacgccgcgccacgacgacgacgcgccacgacgacgacgcgccac
>NC_029257.1|+|31344230-31344521|31-50
ccacgccgccgccgccttcgccgccgcgcgCGCAATGCCGCCGCCGCCACgccacgccgccgccgccttcgccgccgcgcgcgcaatgccgccgccgccacgccaccgcgccaaccgccgccccgatgccgccacaccgccgttaacgaacgagaacgagaacgatcgaacgaacgagagcgagaacgaacacgtcaacgtacgttgccgcgagaacgtgaacgagaacgagaacgatcgaacgaacgagagcgagaacgagaacgatcgatcgaagacaagcgagaacgag
>NC_029257.1|+|31360772-31360938|114-137
gataagttccctatttgataggctacactggtggagaaacgttttttactcccggttggtaacccccttttagtcccgggtttccaaccgggagtagcaatccgggactaaagATCAATCTTTAGACCCGGTTGTTGtgcttttagtcccgggtttccaaccgggag
>NC_029257.1|-|31510226-31510375|96-117
attttgtaaagcatatattggcatatgcatattatatacctctggatttctaactgtcttctataaattctcagacaaatgatgcacagctcagtACAATGGTAGCAGAGCAGGTATtccttgacatctactatgaactgccaaacttat
>NC_029257.1|+|31633436-31633711|229-248
gtagcgggttcgggaaaattggggaaaagggggaggatggcacggggatcatttttataggctcggggaggagaaatcgtggccggacgtggcggatttgaagcggcaacggccggcgacgtgggtgacatcgtgggcgaagtggggctcgattcggcgccaaaaattggggaaaagcgggggaggaggtggaggagaggggtggttcccggtcccatgcgagagaggGCTCGAGGAGGCCGGGAATGgtggcgacgtgggcggttttcggcggcc
>NC_029257.1|-|31768025-31768162|89-109
ggctgccgcggctgcggccgcggccgccgccagccgtgggtaccgccggctgcaggagcagctggtcacggacctgctcgacatcggcGAGCTCGCCGGCGGCGGGGTCcgcgcgcgggaggcggaggtgtgcgttcc
>NC_029257.1|-|31854556-31854759|147-168
ctaggaccctctacatcttcggtttgcattgaaacatttatatctttctcttgtaccgacacaaatataacgaggggccatgaccgttcaaaagccatttccacataccgtctcaaagcagcagtgctgtccatcggcattagttcCCAAAAATAACCTTCTGTTTCAcgactcactacaactgatactgacattgtgtagact
>NC_029257.1|-|31862595-31862725|36-56
aaacacgcgtggctgcacggctgcgccgataggtgGAGCTCGCCGGCGGCGGTGACtgtcgcgtcgccggccgccaccgccggacctccccgtgaccccatgagccgtggcgcctggaggctggagaaagg
>NC_029257.1|+|3189883-3190090|36-55
agcttcggcccggacatccccttcatctccttcctCCTCTCGCCGCCGCCGCCACcgccgcaattcttggctcctcttcttcttcctccttgcctcactgacacacaaactgtctgagcttgtgttcttgagtgagtacttggagtgaaggatagttgcatataattatctggagcttgtgttcttttgtgtttagtagatgaggtga
>NC_029257.1|+|31933067-31933333|89-108
acggcagcgacgccgacgccgacgccgaggcggacatcaggtgggacaggcgctcccgcaggcagggcgcgcagacccccgcgccgccGCCGCCGCCGCCGCCGCCACgctgccggtgccgccggcacctcgcaccctccgccgccttgttcttcctccccatcgccatgccaagaatcctaggatgccgatcgatttgccgcccgcgcgctcgtctattattatcggctcatccgctcgtgcagcagctaggcgacgtcgctgtgt
>NC_029257.1|+|31999318-31999463|97-116
aaaatggagctcttcgtctccaccgtcgcctccgcgcgcgccaccgcccccttatgcttcgcctcctccttccaccaccgccgcgctgctcctcccGCCGTCGCCGCCGCCGCCACcctccgccgcagcaaccgccacctcccgac
>NC_029257.1|+|32066434-32066710|228-247
aattgtatttgacatgagttcgttgaagaaagatcatctgcagttgttgccgttgttctggtgagccagttgatcaatacattattgttaaccggccatgatgatgctcattttttgttctcttcgtgcctttatataccgtgaggtatttgaactaactatgaacatgtctgccagccaatctttgctggagatgggcacaaaagacatggacttcgtgcagcttaACCAATTAATTGGAAGAAAAactggaggcatatcagtttacccattcaca
>NC_029257.1|-|32078061-32078290|187-206
ccgccgacagggagcttgaggagctagcaagaggaagggcacgggagcgggcagagcggtgggcagcagcccacctccacggcggcggcggcggccaaagggaccgtgcgcccgctgacgggaacccagatgggcgcgggcgtgtcggcggcagcacggagcccgcgcgctgccctcgcaggcagcGTGACTCTCTCTCCCTTGACcggcgccatggccaccacggcgtc
>NC_029257.1|+|32084478-32084653|42-62
ctctacaagagtcccggcaaacttcaaaacttgtgcagcaaGCTTTCCAGAAGCCCTCATGCattcgatccctctctcatcatgtatttcaggtccattgtgcaatccaggtctttgacgagcattgacatatggtggccgctgtatatgtttgggaacgcttagacgaggagata
>NC_029257.1|+|32087215-32087362|30-49
gccgcgcccctccttcttcctcctcctccTCCTCCGCCGCCGCCGCCACcggggaaggggtggactgggaagccatggatctctctctcctttctctcgagctgtggcagccgatgattgcgagccgcgccggccggccgctcccctc
>NC_029257.1|+|32184094-32184298|125-144
cagccttgcccatcgagacgcacatggagaggagcggcggcggcggggcggacggcgacgaggagcggctgccgctgcaccatgggtttgagacggagagggcggctccctgggcggcggcggaGTCGAAGCCGCCGCCGCCGCcgcggggcaggttcgggcgcgcctccgtgcgcgccgcgctggcggtgtgcttcctggccat
>NC_029257.1|+|32190183-32190397|141-160
gtctccaagctggcccgccatcgcgccaccgccagcgccgcttccgaacctccggtggaaggcggtgtacagagcttgcgcgatggcaggccggcttggagacggggcaggcggtggcgcggccaccgtcgccactccggCCCCCGGCCGCCGCCGCCACcaatgcgtcagaacagggaagagaaaagggggagagaaaagagagaagggagaga
>NC_029257.1|-|32190288-32190437|31-50
cccacctttatccttcccttcttcctcctcCCTCTCTCTCTCTCTCCCTTctctcttttctctcccccttttctcttccctgttctgacgcattggtggcggcggcggccgggggccggagtggcgacggtggccgcgccaccgcctgcc
>NC_029257.1|+|32204929-32205148|78-97
ccacgccgcccgtcacgccgccgctggccaccgcgcccgtggtgcactccccctcatcctcctcgtcgctgcagctcGAGCCAGCCGCCGCCGCCAAcaccaccacctcgcagtccacgccgatgcacccgtccaccccgcacctggcgcacgtagccgcaccggcaaccacggtcgccatcgtcggctccggcagcagcgtcggcaccgtggtgtcacc
>NC_029257.1|+|3228651-3228814|115-134
tcgccgtgttcagggccgacttccggaggtcgcggtggaggcgggtgaaaaccatcggcgacgagtccggcggccgcgcgctgttcgtcgggcggtggtgctccagggcggtgcGCGTCGCCGGCGACCGGTGGgccgatcaggtcttcttcctcgaggacggc
>NC_029257.1|+|32303799-32303928|39-58
atgccgcccttgtccggccgcagcaccatgaagtcgccGCCGAAGCCGCCGCCGCCGCcgccgccgccgccgtattctccagctccggccatttttgatgcttacgaccaaagccaagaaaaccgcgagc
>NC_029257.1|+|32313380-32313509|73-92
accatcgccatgctcggccgcagctgcgggtcctcgtggaggcagcagagccccacctttaccaccctctccACCTCGCCGGCGACCACCTTcccctccagccgcgggtcggccagcgcggcgtactgcc
>NC_029257.1|-|32325131-32325314|35-54
cgatcgtctgctccctgtcccggccatcgccgccGCCGCCGCCGCCACCGTTGTtggcgctgccgcggcgagctcggctgttggcgttggacccggcggcggcggaggacagcagctggtaccggcagacggggcaggagttgtggaggcggagccacggcacgatgcagtcggagtggtacac
>NC_029257.1|-|32351181-32351328|30-50
acacatatgtatgtctagattcattaacaTCTAAATGAATGTGGGCAATGctagaaagtcttacactgtgaaatggaggaagtatttgacagcaagtgacaacattttattttgtgcaggacttaattgtagagataacaaatgaaaa
>NC_029257.1|-|32434989-32435177|139-159
cgatgcatccatggcgtctcgatctgtagtgtgtgtgtatttgcttggattaggttaaggggtttgttgtctggctcgaggcatccgggactccggtttctcctttcctactggaggcgcctaatttccggcgagctcGGAGCCTCGGACCAGGCTTCAatccctttaaccatgcggcatattgtcctg
>NC_029257.1|-|32435021-32435288|87-107
gcttgtggggaatgttggctggctcgaggtatccacatcttaattcctctccggcgatcgagccggctcgggcgtgtggaagcgtcGGACCAGGCTTCATTCCTCGCaagccgatgcatccatggcgtctcgatctgtagtgtgtgtgtatttgcttggattaggttaaggggtttgttgtctggctcgaggcatccgggactccggtttctcctttcctactggaggcgcctaatttccggcgagctcggagcctcggaccaggctt
>NC_029257.1|-|32435127-32435240|31-51
ctccggcgatcgagccggctcgggcgtgtgGAAGCGTCGGACCAGGCTTCAttcctcgcaagccgatgcatccatggcgtctcgatctgtagtgtgtgtgtatttgcttggatt
>NC_029257.1|-|32490302-32490534|183-203
gcgacaacatcacaagatcaatattagtaattagtactcgtatcatgtactgcacgcatgcacgcacagatgttgcatgcattgtgtcttacggtggggccttggcaccggactcgaactgaaaccctagttttgcggttggccgggttgacgctctggctcgtgatgccgccggccgcggcGAGCTCGCCGGCGGCCGGCGCcgcgccaccctgcaccttgctgctctccag
>NC_029257.1|-|32512999-32513223|26-45
cggcgaagcagcgcaagcagcagccGCCGCCGCCGCCACCCGACGcggccacggtccgcccgctcgctaagcggttcctccccttcctgtgccgcgcgctccaggtactcccgctgctactccgccccaaccctagctcaggcgacgccgggtgcaccgacgagctgctcgacgtttacgccctcctccttgactgcctcgcggtcatatcggcgtgcctcgccg
>NC_029257.1|-|32533880-32534037|99-122
ttttttgtgataatgtgaaaatatttatgtcatgcttaaaaaacatttgatgatggatcaagtcacaataaaataaacgataattacataaactttgtGAATAAGACGAATGATCAAACGTTagataaaaagtcaacagcgtcatatattaaaatatg
>NC_029257.1|-|32750639-32750896|212-231
agttcgagtgccactactgctgccgcaacttcccgacgtcgcaggcgctgggcggccaccagaacgcgcacaagagggagcggcagcacgccaagcgagctcacctccaggcctccctcgccatgcaccgctacatgccggggcacatgtacggcctcttcaactaccaccaccacatcggcggccgcttcgaccaccacccgccgccgccGCCGCCGCCGCCACCGCCGGcgcactacccgatgtggacgagcgccg
>NC_029257.1|+|32776743-32776922|31-50
atcacaaatatagcccagctagttctttgaTCCAGTCGCGGTTGGTGCCGaggcagacggacagtactcgcagtcacaaccaactggaccgaagcaggtgccggtgcccttgtacatcctggagcagtccgcgttgcatttggcggcgctgcatgccttgcccggattcaggataactga
>NC_029257.1|-|32783228-32783422|146-165
aaacctgcacggaggtgatcaaccgggaatacccgacgtgcgacagcggcttgtgcgtggcgaactgccagcggcagtacaggggcggcattggccagtgcgtcggcaacaagtgcaagtgcgactactcctgcgccttcctgccGCCGCCGCCGCCACCGGCGAcggcgagaaactaaccggttggtcgacgat
>NC_029257.1|-|32827386-32827544|103-127
ttacttcctccgtttcacaatgtaagtcattctatcattgcccacattcatatagatattaatgaatctaggcacatatatatgtctagattcattaacatcAATATGAATGTGGGAAATGCTAGAAtgacttacattgtaaaacggatgaagtatatc
>NC_029257.1|+|32827465-32827619|31-51
tatatgtgcctagattcattaatatctataTGAATGTGGGCAATGATAGAAtgacttacattgtgaaacggaggaagtaacatgtataatacttagcgtatatatatttagtatgattgttagttaaaagttactgagcttgatttttcttaaaa
>NC_029257.1|-|32846188-32846460|59-79
ggctatactattaagctttctcagatattataagccaactataaatacatattgaggaGATAAAAGAAGAGAGAGAGTAgcagcgggctacagatctgtaaccagctgcagtacggaatctaaaacacaacatgtgtataatagggaccatatattaatagtgtagtatatgtgatatgtttatagataactatcgtataaattgattattaaagtgatcgtaaatgatttaaagcaattagttaattagttagctacaccactagtacatta
>NC_029257.1|+|32915708-32915888|132-151
ttgaaatcttgagctagccgcccctgtccctgctctgcctcggcgagccggacacggagctcgcgtaccggtgctcccccttccgcatcgcgccctccgcgtgcaccgccgacgccacgtacctcctcttcGCCTTGGCCGCCGCCGCCACctcctcctcgccgtcctcacccgcggccgc
>NC_029257.1|-|32995608-32995853|42-62
gctgcttcttcactaaactcactacgctgttcatctcctccAGGAAATTTGCCCCGCTGTTAagcttctcctggaaaccgtccatccatttgtgcatcttttctctgttaagcatgatgatctatttatcctagtttaggattccaaaattttgattatttgggtgcaagcattttaagtagtactgcatatggtactgccattgcaagttcacaatttggctttaggataggtgaaaaaagattc
>NC_029257.1|+|33011350-33011564|141-160
ccctcactcgagctctctctctcatttcccccattcaccgtcctctcccacgccctctaccgccgtcgcgccgcgctcgccgagctccgccgccaccgcccatctccggccgcgtgccgtcgccactagggccgccgccgTGCCAAGCCGCCGCCGCCGCtagctccgccgccgtgtgggccatctcggccaccgcctcgcgtcgccggaacccc
>NC_029257.1|+|33015401-33015764|117-140
aactctttgtagtcccggtttgtaaccccctttagtcccggtttccaaaccgggagtatcaatccgggactaaagatcgctatctttagtcccgggtgaaataaccgggagtaaagATCGATCTTTAGTCCCGGTTGGTGttaccaaccgggactaaagatagagctgacctttttttttttttgcatgcccctgttgctgcatggtttatatatatatatatatatatatatatatatatatatatatatatataaaccatgcatatatatgtttcaatacatatatatgcatacatatatatatgtatttatacatatatatgttatgcaaatgcatatgtatatagatatatatatgaaca
>NC_029257.1|-|33019005-33019364|128-147
gccgtcgccttcgacgccaccgccttcgacgccgcgcaacgccgccgccgcatgccaacgccacgccgccgccgccgtcgccacgccgccgccgccacgccacgccacgccaccgccgccacgccacGCCGCCGCCGCCACGGCCCCacaacgccacgctgccgccgccgtcgccacgccgccgcgccaaccgccgccccgatgccgccacaccgccgttaacgaacgagaacgagaacgatcgaacgaacgagagcgagaacgaacccgtcaacgtacgttgccgcgacaacgtgaacgagaacgagaacgatcgaacgaacgtgaacgagctagggaacgtgaacgagcgaacgaacg
>NC_029257.1|-|33019152-33019337|58-77
gacgccgcgcaacgccgccgccgcatgccaacgccacgccgccgccgccgtcgccacGCCGCCGCCGCCACGCCACGccacgccaccgccgccacgccacgccgccgccgccacggccccacaacgccacgctgccgccgccgtcgccacgccgccgcgccaaccgccgccccgatgccgccacac
>NC_029257.1|-|33026124-33026291|109-133
gatattaatgaatctagatagatatatatatctagattcattaccatcaatatgaatatgagaaatgttagaatgacttatgtttatctatctagatttattaacatcGATATGAATGTGGGAAATGCTAGAAtgacttacattgtgaaacggagggagtattacaca
>NC_029257.1|+|33040304-33040465|31-54
catcctataggacttaacggcacggaatggACGGAACCCTAACGGCGATAACATttttaggacaaaatcatttgtacgatggtatttcttgaaactcatacttgtcgatggtatttttgggacttagacgctcgtcaaaagcatttcatagattatctcatg
>NC_029257.1|+|33102351-33102499|31-50
gcgtagctgctaccgccgaggacggtcgtgAGCGAGGCCGCCGCCGCCACcgaggacgctcgcggggaggtcgcggagggtgcgcagctgctgccgaggatggtcgtgtggagagaggagatgggcgtcggcagcaccagtgacaaagc
>NC_029257.1|+|33190160-33190340|127-151
aaactactcgcaagctttatataaaaactactccggccaagaaaaaaattgctcgcaatagcatactactcactccgtttcacaatgtaataaatctagacagtctagatttattactattaatatGAATATGGGAAATGTTAGAATGATTtatattgtgaaacggagggatgagtatttc
>NC_029257.1|-|33197262-33197509|106-126
ttattatccacagtactttaagcacaacttttcgttttttatatttgcacaaattttttgaataagacgagtggtcaaacgttacaaataaaaagtcaaaatcccTTATATTATGGGACGGAGGTAgtacttctcaatacatatagttatatcaagtgatacaacacgatactacagatttgtgtttattacatggaaatgcagtgagagcaaaagaactctagaatttagattgatatggaattaag
>NC_029257.1|-|3323511-3323723|173-192
ggtgtgcaacatggaaatatttgccgggatggcaccagcaagattattgccgctcaaatctagaacggtgagagcaatcaacatggaaatatttatcgggataacaccaacaagatagttgctgctcaaatccagaatggtgagggtgcgcaacatacaaatatttgctggaATGGCACCATCAAGATTATTgtggctgaggtcgatggtggt
>NC_029257.1|+|33305763-33306005|24-47
atatatactatcgttattcccagGCAGATTTGTTTGTTTTGGGAGCTtggactttgccgccatgcataggcaacgttgtctaatatggagtaattaagattcatgcaactactacttgatttaatcaccggatggtattgatcaatccacctctgtccgagctgtacacgagtgcctgatctaaatgcacagagacacgtcgccaggaggacgagtcggcagagtcaaaccaacgagctgggc
>NC_029257.1|-|33321887-33322164|67-86
cgtctacatcgtctccggcgaggtccgcgtgctcccggccgaggccaccaccggcgaggagtacatGCACTTCGTCGCCGGCGACCtcgtccggtaccccaagtggttcgaggccgacctgtacttcgacgggccttacgaggagcgctaccgattcctcgcctatggggatgacaactgaatctaatcgcgttaatccatccatgattggaggggattggggattagtaccaagcttgctagtgtagtgtgttggtggcgcctagggatttatcttc
>NC_029257.1|+|33333498-33333684|41-64
tcgctatctttagtcccgggtgaaataaccgggagtaaagATCGATCTTTAGTCCCGGTTGGTAacaccaaccgggactaaagatcgagctgacctttttttttttgcatgcccctgttgctgcatggtttatatttatatatatatatatatatatatatatatatatatatatatatatatatat
>NC_029257.1|-|3333695-3333919|39-58
gaacggtgagggtgtgcaacatagaaatatttgctggaATGGCACCATCAAGATTATTgtggctgaggtcgatggtggtgaggttttcgaatgcagcagagtagagagcgtcaagcgtaccattgatgtcggcaccaagaaggtcgagctcagtgacatggccggcggcgtcacaggtgacaccgaaccaagagcaggtggagttggcaatcgaccatgacgaca
>NC_029257.1|-|33338760-33339004|39-58
cgccgccacgccacgccacgccgccgccgccacgccacGCCGCCGCCGCCACGGCCCCacaacgccacgccgccgccgccgtcgccacgccgccgcgccaaccgccgccccgatgccgccacaccgccgttaacgaacgagaacgagaacgatcgaacgaacgagagcgagaacgaacacgtcaacgtacgttgccgcgacaacgtgaacgagaacgagaacgatcgaacgaacgagagcgagaa
>NC_029257.1|-|33338855-33339084|76-95
cgccgccgcgcgcgcaatgctgccgccgccacgccacgccgctgccgccacgccacgccgccgccgccacgccacGCCGCCGCCGCCACGCCACGccacgccgccgccgccacgccacgccgccgccgccacggccccacaacgccacgccgccgccgccgtcgccacgccgccgcgccaaccgccgccccgatgccgccacaccgccgttaacgaacgagaacgagaac
>NC_029257.1|-|33338885-33339318|334-353
ctcgtcgtcctcgccgccgcctccgcctcctccgctgccgccgcatctctggggtgagagccgccgccgccagatctcccttcatgcatctcgatctctccgatctcgatctctctccgtcgcgccgcccaccacgagacgccgcgccacgacgacgacgcgccacgccgccgccttcgacgccgcgcaacaccgccgccgcatgccaacgccacgccgctgccgccgtcgccacgccgccgcgcgcgcaatgctgccgccgccacgccacgccgctgccgccacgccacgccgccgccgccacgccacgccgccgccgccacgccacgccacGCCGCCGCCGCCACGCCACGccgccgccgccacggccccacaacgccacgccgccgccgccgtcgccacgccgccgcgccaaccgccgccccgatgccgcc
>NC_029257.1|-|33338887-33339133|106-125
cgcaacaccgccgccgcatgccaacgccacgccgctgccgccgtcgccacgccgccgcgcgcgcaatgctgccgccgccacgccacgccgctgccgccacgccacGCCGCCGCCGCCACGCCACGccgccgccgccacgccacgccacgccgccgccgccacgccacgccgccgccgccacggccccacaacgccacgccgccgccgccgtcgccacgccgccgcgccaaccgccgccccgatgccg
>NC_029257.1|-|33339133-33339291|31-50
tcctccgctgccgccgcatctctggggtgaGAGCCGCCGCCGCCAGATCTcccttcatgcatctcgatctctccgatctcgatctctctccgtcgcgccgcccaccacgagacgccgcgccacgacgacgacgcgccacgccgccgccttcgacgccgc
>NC_029257.1|+|33339282-33339577|243-266
cagcggaggaggcggaggcggcggcgaggacgacgagctcgagacgacggcgagatacggcggcgtcggcgcggggatttgccctaggcagtggcggcgaaggagagaggccgagagagatcgatcggccgaaaacgtttaagtgttggtgaagaagacgagggcgcaccgggaatatatatacccctggatctttactcccggttgttctcaacaaccgggttctcaacaaccgggactaaAGATATCTTTAGTCCCGGTTGTTGagaacaaccgggagtaaagaaaagatatgt
>NC_029257.1|-|33339419-33339564|37-60
ttactcccggttgttctcaacaaccgggactaaagaTATCTTTAGTCCCGGTTGTTGAGAacccggttgttgagaacaaccgggagtaaagatccaggggtatatatattcccggtgcgccctcgtcttcttcaccaacacttaaa
>NC_029257.1|-|33339522-33339630|64-87
tcgaaatagcgggaaaagatatttactcccggttgttgagaacaaccggaagtacatatctttTCTTTACTCCCGGTTGTTCTCAACaaccgggactaaagatatcttt
>NC_029257.1|+|33344609-33345011|30-53
gtcctgacaacattcgaaccgggactaaaGATGATCTTTAGTCCCGGTTGGTAacacaaaccgggactaaagatcaaatatacccgtttcccttttgaaccgggactaaagatcatctttagccccggtttttattgcatccgggactattgtggaaatcggccgaccgacaaaagatggtttctccaccggtgtttatctatctatacatatgctgaattcgagataaatccgaacaaatatactcgccatggtgattaaaatggttgacgtcatcaaattaaaatgcaccttcacttcatcgatcaagcgcatcgccgcccgtgcatcctcctctcagcagttgatgactccggctctccacgctaaactgattccgtgtttccaagaccatggcgaccac
>NC_029257.1|+|33402374-33402540|106-125
ctgctgccgagcagaccgctcccggccgtgcagccgacggacgccgtcgtcgccaccgtgcaacacccccatcatttggtcgtcggcggccataccctcgccaccGCCGCCGCCGCCGCCGCCACcacgtcggaggcgttccaagccgccgagcacctcgaccctgc
>NC_029257.1|+|33472465-33472607|31-51
cgcgccgccgtcaacgactccttccaggccGCGCCCGTCGCCGCCGTCCTCgacgccttccgctggcgcgccgcggccgtcgtgtacgaggactcgccgtacgggagcggcatcctcccggcgctcgccgacgcgctgcaggg
>NC_029257.1|+|33479000-33479229|167-190
cgttttgactttggtcaaagtcaaactactctaaatttgactaactttatagaaaaaagtagtaatatttacaataccaacatagtttcattgaatctataattggataaattttcataatatatttgtcttgggttaaaaatattactacttttttctaaaaaaaTAGTCAAACTTAGAGTAGTTTGACtttaaccaaagtcaaaacgtcttataacctgaaacggagg
>NC_029257.1|-|33481042-33481283|188-212
aacggaacctgcagactgcttggaactttgccaggttttgactataaattcaccttattgctctgaaataaatatatacttcctccgtttcacaatgtaagactttctagcattgcccacattcatttatatgttaatgaatctaagcatatgtatgtgtttagtttcattaacatatatatgtatgTGGGCAATGCTAGAAAGTCTTACATtgtgaaacggagggagtaatatactttgaa
>NC_029257.1|+|33481080-33481240|80-100
ctttctagcattgcccacatacatatatatgttaatgaaactaaacacatacatatgcttagattcattaacatataaaTGAATGTGGGCAATGCTAGAAagtcttacattgtgaaacggaggaagtatatatttatttcagagcaataaggtgaatttat
>NC_029257.1|+|33483649-33483755|21-40
ccacctccccctcctcgcccCTCTCCGCCGCCGCCGCCACgccgacggcctcgtccttggccttcacggcggccgcgaccgcacgccgcgcgtacagcggcatgacg
>NC_029257.1|+|33643562-33643791|56-76
tcatatatatgttaatgaatctagacatatatatctagattcattaacatatataTGAATGTGGGCAATGCTAGAAagtcttataatatgaaacggaggaagtaattgtttgtccagtccttttcaaagtcataaattaaattattgtgtattttatgagaaaatattgtggaataagcatgtactagccactggatgagatgactgaactttggaaaccaaaagatctt
>NC_029257.1|+|33714656-33714936|227-251
caagacatcagatgatcttttcgttgttccatactctgaggagtacaaatcatcccttgagaaagctgctgagcttcttcataaagcatctgaatgttctgattctccaaggtaagctagtacttcctccgtttcacaatgtaagtcatcctagcatttcccacattcatactgatgttaatgaatctagatagatatatatgtctagattcattaacatcaatatGAATATGGGAAATGCTAGAATGACTtacattgtgaaacggagggagtagtaatat
>NC_029257.1|-|33720483-33720652|120-140
cgcggaatcgaacaatcggaggttgaacccgttcaggcggacggatagcacggcgatcttgaattgctgctcaccgccgggaacgggaaggggaaggatcccagcctcgtcgtcgtggaAGGGGAACGGCGGCGAGGGGAgacggcggagcgaggggcgtccaggccact
>NC_029257.1|-|33751964-33752178|166-185
ggggcggagatcctggacgacggggcggccgccctggagccgccaggtgacagcctcgacggggtcgccggcctccgctcggtggactgggacctcctcgcctgcgaccccgcggcctccgccgccgccgccgacgaccgaccggcattcggcgacgggtgcctcCTCGGCGTCGCCGGCGACCCcgccgccgccttgcgcctcaccgcggcgtc
>NC_029257.1|-|33756472-33756719|123-143
[truncated: 1,784,324 more chars]
