# Supplementary material for: AmiR-P3: An AI-based microRNA prediction pipeline in plants
Source: PLoS One. 2024 Aug 1;19(8):e0308016. doi: 10.1371/journal.pone.0308016 (PMC11293646; doi:10.1371/journal.pone.0308016)
Supplement: S1 File — The compiled positive and negative datasets employed to train and test the implemented classification model. (ZIP) [file pone.0308016.s004.zip › S1_File/O.sativa/O.sa_Positive.txt]

>NC_029256.1|-|11846119-11846220|22-45
caataacctattaccacggctAGCAACGATTTTAAGATTGTGGCAatatgtatctattgcaataattttaacattgatgctacgatttttttcatgataata
>NC_029256.1|+|11894301-11894460|104-124
acctgcggcaccggcgttgttgtcatcgtcctctgcagccttacccctcgtttgtgccgtggtcgccgcctgctagagatgcgtgtggagctcagccttgcccCTCGCTTGCTCCGGCCGCCACcgctccgccggcctgcttcggccacggcccgcccca
>NC_029256.1|+|12301641-12301893|173-193
gatggttagatagagagaaggggagttctgtgattggagaggagaggagacagggatgaggcagagcatgggatggggctatcaacagatgtagattattccttgcacaagagatgatgatgagctgtgaatgagttctgagagatggctggtgttgttgttgctccctcccCTGCACTGCCTCTTCCCTGGCtcccctgcacacctctctctctctctctctctctctgtgtgttagtatattgtttttatg
>NC_029256.1|+|12301641-12301893|51-71
gatggttagatagagagaaggggagttctgtgattggagaggagaggagaCAGGGATGAGGCAGAGCATGGgatggggctatcaacagatgtagattattccttgcacaagagatgatgatgagctgtgaatgagttctgagagatggctggtgttgttgttgctccctcccctgcactgcctcttccctggctcccctgcacacctctctctctctctctctctctctgtgtgttagtatattgtttttatg
>NC_029256.1|+|13088707-13088810|27-50
ctgtaattacatattccgttagggatATGGACTGTACTTTGTAAAGCGGActctttcccctatataaggagggttcgtgtgcctctcggggcacgatttctttt
>NC_029256.1|+|13160757-13160916|29-49
cattggtgtaagcttcaataggttagtgCGTTTTGCAAATTCGCAGGCCctatcttgtggtatgaactgagtacgcgatgatttatcctgcgtattgggggcttaccataagataaagccgtgaatttgcaaaacgttcaaacccactgaagtgttgttt
>NC_029256.1|+|13160757-13160916|109-129
cattggtgtaagcttcaataggttagtgcgttttgcaaattcgcaggccctatcttgtggtatgaactgagtacgcgatgatttatcctgcgtattgggggcttaccaTAAGATAAAGCCGTGAATTTGcaaaacgttcaaacccactgaagtgttgttt
>NC_029256.1|+|14130459-14130689|25-45
atagacctctgattcgtacatgcgTCGGCCTCGTGGATGGACCAGgagctcaacattccttaaggttgttctttcaaacccatacaaggttccaccgcctgcattgttccaagagtgtcttggatgaaagtaggaagtggaaccttgttagggttggaacgaactgccttaaggaagtcgatgctccaggtccgtccaggaggacgactcagctaggagttagaggtttat
>NC_029256.1|+|15049752-15049920|43-64
acgttttgctggttccaactttgtgttgcatattcttaggccTGATCTTGAGGCAGAAACTGAGtagttggtgaactcgctctatgttgttcgttcactcgcgacacggttcctgtcccaagatcgagtctatgaatatacaaatgtgatttttttaatacatccttac
>NC_029256.1|+|16373408-16373567|116-139
gctaatacttatttaatcatgtgctaatctatcgctccgttttccgtgcggaacacagccgcggccttaggctgtgttcccatctaccagatgggaactcatttcccctgcacggAAAACGGAGCGGTCCATTAGCGCGtgattaattaagtattagcta
>NC_029256.1|-|1761510-1761750|188-211
ctatatattaccttcgttttttaatagataacgcaattgacattttatcacacgtttaatcattcatcttatttaaaaaatttacgtaattataatctattttattgtgagttgttttatcacttaaagtattttattcgtgattcaaatcttatgtatttatataaaatttttgaataagatgaatAGTCTGATAAGAAGTCAATGGCGTtatctattaaaaaaacggagagggtacatc
>NC_029256.1|+|1830216-1830350|46-65
tgaaccggggctaaagatcgccgggatctttagtcccgattaataACACCAACCGCGACTAAAGAtacgatctttagtcgcggttggtgttattaatcgggactaaagatcccggggggggggggggcttgacag
>NC_029256.1|+|1830216-1830350|73-92
tgaaccggggctaaagatcgccgggatctttagtcccgattaataacaccaaccgcgactaaagatacgatcTTTAGTCGCGGTTGGTGTTAttaatcgggactaaagatcccggggggggggggggcttgacag
>NC_029256.1|-|20316566-20316766|141-161
cctaatttaatgaacatatgagtttatgtgctactccctccgtcccataatattaaaacctaggactggataggacgtttcatagtacaatgactcagagtcattgtactatgaaacgtcctatccagtcctaggttttaACATTATGGGACGGAGGGAGTagtctcaacctatataaactctatgcaccgctaatctcac
>NC_029256.1|+|20332858-20333007|37-57
tactatctataaaccggatgagactccctaactttgTGCAGTTTGCAGTTGTGGCACtgacatatgggccagacacatttggcccacatgttagtgccacaactgcaaactacataaagtcaggggatctgtttccctataaaccatcca
>NC_029256.1|+|20332858-20333007|80-103
tactatctataaaccggatgagactccctaactttgtgcagtttgcagttgtggcactgacatatgggccagacacattTGGCCCACATGTTAGTGCCACAACtgcaaactacataaagtcaggggatctgtttccctataaaccatcca
>NC_029256.1|+|22375010-22375146|39-60
ctccgtccaataatatagtaacctagtaccggacgagaCACTTCATAGTACAACGAATCTggacagtaagcctgtccagattcgttgtactatgaagtgtcatatccggtcctaagttgctatattatgggatggag
>NC_029256.1|+|22418274-22418397|71-94
tgcggctcgatttggtacattataggtgctggttcttaaaaaaaccgatacctatagtatttgtaccggtTTTAACTAATGAACCGGCACCTATacttcgtaaagatgtcggttcattattttt
>NC_029256.1|-|22524127-22524266|27-46
tttgatatctactcgtactaggagggTGACAGAAGAGAGTGAGCACacgtggttgtttccttgcataaatgatgcctatgcttggagctacgcgtgctcacttctctctctgtcacctccaccccttttatctctctccc
>NC_029256.1|-|2317258-2317415|31-51
gatttctacaaatctggaccatttgtttctTTATAGGAGGTATAGACGGTAgccacgtcactttctttttgcctaatcccatgcacgagaactgaagcccctctctgtatcttgatatgacatcgcatagaaacaagataggttgtgtttagttcagc
>NC_029256.1|-|25017284-25017435|30-53
attttttttacttatgtggcaatgtattaAATGTTATGGACACTAGATGACATagggttgatgatggtctaatatgttgtcttatgatagaaaattaatgtgtcatttggtgtcaaaacaaaagtttcaattaaaatatttataattctagg
>NC_029256.1|+|25390326-25390489|109-129
cattggtgtaagcttcaataggttagtgcgctttgcgaattcacgggtcttatcttgtggtatgaactgagtacgtaatgatttatggtgcatattgggggcttaccaTAAGATAATGCCATGAATTCGcaaagcgttcaaacccactaaaatgttgtgtaaag
>NC_029256.1|+|26192288-26192415|75-98
aaaataagattatcagattggtactccctccgtcccgaaataaccaaacctcgtaggacatgtcacatcctagtACGAGGTTGGTTTATTTTGGGACGgagggagtatgcctacaatatatatatttt
>NC_029256.1|+|26250141-26250578|70-93
tagttcttgaagtttcaaatcgtccaaacaagtcctccaaattaattatttgggttaatatagttcttgGATCCAAAAAAGTGCCACGTGAGCatgccaagtcatcctcacatgcagcggtatgaatgaaatgaccattctacccttatataccacctagaaaagaaagaaaaaaaagaagataaatgttttcacacgtgtatgttcgttttagaattgtcacttacgattgttgctggcctgttatttttttctgtttgtgttttttctttcttttttatatggtatataaaggtagaatggtcatttcattcataccgctacatgcgaggatgacttggcatgcttacgtggcactttttgtgggtctaaggactatattaacccaaatgattaatttggatgacttgtttggtcgatttaaactgagcccgaagc
>NC_029256.1|+|26250141-26250578|334-357
tagttcttgaagtttcaaatcgtccaaacaagtcctccaaattaattatttgggttaatatagttcttggatccaaaaaagtgccacgtgagcatgccaagtcatcctcacatgcagcggtatgaatgaaatgaccattctacccttatataccacctagaaaagaaagaaaaaaaagaagataaatgttttcacacgtgtatgttcgttttagaattgtcacttacgattgttgctggcctgttatttttttctgtttgtgttttttctttcttttttatatggtatataaaggtagaatggtcatttcattcataccgctacatgcgaggaTGACTTGGCATGCTTACGTGGCACtttttgtgggtctaaggactatattaacccaaatgattaatttggatgacttgtttggtcgatttaaactgagcccgaagc
>NC_029256.1|-|26823262-26823492|76-96
agattgtggctttgactacatgtgtaagaagagagctctcttcagtccactctcagatggctgtagggttttattAGCTGCCGAATCATCCATTCAcctaccaagaaagttgcaggagtgtatctcttggtagcggactggatgacgcgggagctaaaatttagctctgcgccgtttgtggttggactgaagggtgctcccttgctcaagcactcgtgcataaaatcatgc
>NC_029256.1|-|26823262-26823492|182-201
agattgtggctttgactacatgtgtaagaagagagctctcttcagtccactctcagatggctgtagggttttattagctgccgaatcatccattcacctaccaagaaagttgcaggagtgtatctcttggtagcggactggatgacgcgggagctaaaatttagctctgcgccgtttgtggTTGGACTGAAGGGTGCTCCCttgctcaagcactcgtgcataaaatcatgc
>NC_029256.1|-|27181852-27182052|152-172
ttcattattataagtttcctcttgtacttcagtttgtctctccaaactaattagtccaatgaacttctgattacaaatgagtaaccactaacttctgagttctgattatggagatataactattgcaatttctttccaaagttcattgcacTAATCAGTTTGGGGAGACAAActgaaatgcaagaggaaacttattataat
>NC_029256.1|-|29289260-29289482|24-43
aaacggataaagtagttttgactTTTCTTAAGTCAAACTTTTTtttagatttgatcaaatttataaaaaaaatatagcaatatttttagaaaaaaatatgttcaatattaaatgtaatgaaactaatttggtgctataactgtttttatatttttctataataaatttgattaaactttgaagtagtttgacttaaaaaaagtcgaaacaaagtacaaatttc
>NC_029256.1|-|30477592-30477749|108-128
gaagcttgcatgagcaggacacatgcattaccgggtgagtcttccttggcagtgttcgaatcggcagtaccggtctgcaagtgatcggtcaatcaccagttcaccgcTGCCAAAGGAGATTTGCCCAGcaatgcaactttgcggccttagagcatctc
>NC_029256.1|+|30478616-30478804|139-159
cagtgtagcccaggcgccggctgtgaattacagggcagttcacctttggcacaagggcaagcagtagaaaccatgcgtgcttgctagagctggaaatgatgctggtagcattgcatggttcagggatcacagatctcgTGCCAAAGGAGAATTGCCCTGcgattttgtctgctcagtactgtcagattt
>NC_029256.1|-|32686048-32686247|46-66
cttcacctctccatttagctttgtgatgtgtgcaccttaagcagcTGAAGCTGCCAGCATGATCTGatcttttgcgatctctttttttatctgaataagttgatggaaatattgggttcctaagattcagatcgtgctgcgcagtttcatctgctaatcgatgcactacactgtgaatttctttctatcatatattacta
>NC_029256.1|+|33947131-33947404|195-216
gaaaatgacgtctttatactacctccgtcccaaaataagtgcagttttacactattcatctccaaagtttgatcgttcgtcttatttgaaaattttttatgattactatttttattgttattacatgataaaacatgaatagtattttatgtgtgactaatttttttaaaaattttcataaatttttcaaataaGACGGACGGTTAAACGTTGGACacggattttcacggctgcacttattttgaaacggaggtagcagaagactgtcgatcaa
>NC_029256.1|-|35552708-35553090|333-353
aatatttcgaatgtaaacttttttgcgataatataacgtcgatctcgcacgatctcgcacaaccgttgcgcgaaaatgacgtggatgtgacattgcagacggtattgcgcattgaaagtacgagaccgcaccgtgcacgataattaatcactaattattattagctaatagttaattatgtacttgatcactaattaaatggagccggttaatactgtcgcagactgtttcagcaagacctcgctctttcatttcgtaagaccgcgcggtctcgcacatagcccacgcgataccgcctgcgacgtcacgcatccgttattttcgcgcaatgaTTGTGCGAGATCGACGGTATAttttcgcaaaaaaaaaattttcatcccaaa
>NC_029256.1|-|38764269-38764411|27-48
ataaggatgagctgtccgagattattAACTCTGATTCTAGAATTTTTGcgttaaagcgaggacgagaacgaaaaacactgtaagacactttaacgcaaaaattccagaatcggatccttatccttataagctgctctccacct
>NC_029256.1|+|40415402-40415585|137-158
tagaatggtgatagtagtactccctccatcccatagtataagggatttgggaatgatgtgacatatcctagtataatgaatctggacaaaccgtctgtccaaattcattgtcctagtatgtgtcacatctactcaaAATCCCTTATATTATGGGACGGaagggatagttaatagtacaaagtag
>NC_029256.1|-|40622617-40622738|23-46
cacattagctcaaaattagcccACCTGTTTGGATTCTTGAGGGCTAatttaaaattaaaatgtgagagctaaacattagtccatagaaccaaacagggccgcagtagtataatgatagtaca
>NC_029256.1|-|41010553-41010972|371-390
gtccgctttcgccgcctccctcctggcagttcttcagataatcagatttgtccatgaggtttcaactgttgcattccattgttgagttttattctgtttgcgtttctgtttgtttttgtcatggatctggctgattggaggctgtgatgaccaaaaaatacctacctattttctgagggattccagtccttctgattgatagaaaccaatggatccttctgagcctgccaagatcttcagattcttagttttgtattcggctttttcgatttgtcttcgtatattgcattcttctaaaagcaagcaagattcgtaacagttgatgggatgataacctttcacagaaactgtatgtgttgacccaaaattcAGACTACAATTATCTGATCAactcagacatcttgctaaagggggtttctt
>NC_029256.1|-|42923716-42923993|228-248
gatgccgcagctagcagtcggtgatttctgacgtggcatcatcaagattcacacattacattgcatgcatgcatatgtctatgcatctttgagcttgttgttctgatctcaacaacctagctagctaatatttctctcctggccctgacctgcatgatgcatggttgcacgcatggagagagaagagagagatcgaagctaattaaacgcatgtgtatatatgtgtgGGAATCTTGATGATGCTGCATcggaaattaatgactaagcatcagcttaat
>NC_029256.1|-|43208602-43208870|218-239
ttttcgttacttcactaacacatctgatcccagccttctattgctttattttcagtcaattcatctacttgtgtaagaagagtagagtttgagtatctagcagggttgagtatacatttgccaaataattttgctgttattgaacttatctatatttatactatgccaatgaattcgaatttttgaccttttctctccagcatgactctcttgactcGAAATGGGAGCAGAGCAGGTTTgaaaaaagatccattgaagtctaacattag
>NC_029256.1|-|4352417-4352651|31-54
agttgtctatattcaaaaaaaaaatcacacATGTAGATGAGGTGATGTTACACActttgtttatcatatataaaaataacattttttttggacaaatcatcaagacatttttcttgttcaaactttattatttttatatctcacaaacgaagacaagtttagacaagattttatatatggttgtgtagcatcgtattatctacatgtgtggtttttaatatgtttatacaatttt
>NC_029256.1|+|5990105-5990296|31-54
ttttttttacaatttttcataactatttgcATCGAATTTGAAAGAAAAAGGTATacgagaggatatccccttgagggattagaatccactccctataagctctaatggattaaggttgtgttcgtttgtagagctttacaactttccactctcattttccgtgcacatgcttttcaaatgctaaacggtgtg
>NC_029256.1|+|6443368-6443644|229-249
ctcaggtctcaggctgatcagacgccgcactgccgatttccccctcgggcgagccatcggagcgggggccgttggctcccaaagcagacgcgagaattcactgaaattaccgcgccatcttatctccgcaagttgaagaatataattcgggcgcagtaatttttagtgaattcatgtgtctactactacatatgtctgcttgggagccaaccgcgtttcgatggctcgCCTGAGGGGAAATCGGCGGGAggcgtttggtcagctttgctggtagtgg
>NC_029256.1|+|6443368-6443644|31-51
ctcaggtctcaggctgatcagacgccgcacTGCCGATTTCCCCCTCGGGCGagccatcggagcgggggccgttggctcccaaagcagacgcgagaattcactgaaattaccgcgccatcttatctccgcaagttgaagaatataattcgggcgcagtaatttttagtgaattcatgtgtctactactacatatgtctgcttgggagccaaccgcgtttcgatggctcgcctgaggggaaatcggcgggaggcgtttggtcagctttgctggtagtgg
>NC_029256.1|-|673258-673394|86-107
caaaggaagcatgagcttgtgggagttgtaggaatggatgcgtagagaaagaaatgaaatctgaaccagatttgtgatttgattcTTTCCTATGACGTCCATTCCAAtgatttccagtcgctccttccttgacccaa
>NC_029256.1|-|7189198-7189367|25-45
aaaactattagtaaaacaccaaatAGAATCTTGATGATGATTAAAaggagggacgataggcaggccgtgaagcaaatatgtaagacggttgccgggaattctagaaagtgaaaaaaaaaccccattgataatcatattcgattttcaaaatctcaatgataataaaaaag
>NC_029256.1|-|833911-834019|31-50
acggggtggaggtggcgccgccgagccttgCTCGCCGGGGCTGCGTGCCGccatagctggtgcgcatccccgtcgagcgttgctcgacggtgccctaagcacccgccgg
>NC_029256.1|-|8415788-8416018|178-201
tggagaacttcccaaatgtatgactcatgcttccatgttgaccaacataccaccaaaatattatgatgttcgcatgttgccctgtttaccactattaatcaagacactccccctcctctcttttgttttcctggtgaacatcaatatattggtaaacaggctaaggttgtaattttcTGTGGTATGTTGGCAATGTAGGAAgtctgaatggtatatctgcaaggttgtcca
>NC_029256.1|-|8417087-8417335|194-217
gagaactttccaaatgtatgcctcatacttcctcattgaccaatataccacaaaacactacaatgttggcctctttaccactatcaagacacttctcccagtccattttgtctgttgagcatcaggacattaataagtgtggagtgccttgctctacatcatcctctgtaaacagtctggggttgcagttttaTGTGGTATGTTGGCAATGTAGGAAgtctgaatcgtatatttgcaaggttgtccaaa
>NC_029256.1|+|9055583-9055799|166-187
gacgacagcgctctcgcggcgtggggaagagatgggacgggcagggaaggaagtagatggatagagtttggggataggagggaaggggatagatttggttgtttttcggaaaaaaaaaaaccttgtgtttttcatgtttacagtgctgcccctaagagcagaattTTCTCTTCTTCGTGTCGCATTTctttaaaagctaggggtgtactgtataaaa
>NC_029256.1|+|9055583-9055799|28-49
gacgacagcgctctcgcggcgtggggaAGAGATGGGACGGGCAGGGAAGgaagtagatggatagagtttggggataggagggaaggggatagatttggttgtttttcggaaaaaaaaaaaccttgtgtttttcatgtttacagtgctgcccctaagagcagaattttctcttcttcgtgtcgcatttctttaaaagctaggggtgtactgtataaaa
>NC_029256.1|-|934400-934587|111-132
tatttgttcaaagcctcctttcttgatttgatggtagggttagtgttatttgtaaagagaaaaccagcttccagatctcgaatttgcctcaaacttatcttctcttgtagATCTGGAAGCTAGGTTTTCTCTttacaaataacactattttttcccccattaggtctgccctgtgtcagcaggatgcc
>NC_029256.1|-|934400-934587|58-78
tatttgttcaaagcctcctttcttgatttgatggtagggttagtgttatttgtaaagAGAAAACCAGCTTCCAGATCTcgaatttgcctcaaacttatcttctcttgtagatctggaagctaggttttctctttacaaataacactattttttcccccattaggtctgccctgtgtcagcaggatgcc
>NC_029257.1|-|10238933-10239166|31-51
caatactgggatttgagctagtccaatgagTCAAGTGGTGTACTCTAAAGAaaaaaaatctaattaatttaaccacctaaaatagcttttccttttcctttttgggatttatcaccctaaactacaatacataaatcccaaaaaggaaaaaaactattttacgtgggtatattagacttttttctttagagtacaccacttaactcattggactagcgtccaagtagcccaagt
>NC_029257.1|-|10889652-10889774|32-53
ctaggaagatactccctccgaccagatgtgaCACTTCATAGTACAACGAATCTggacaggaagcatgtccggattcgttatactataaagtgtcctattcggtactagtttgttatattatgg
>NC_029257.1|-|12276345-12276467|79-99
tctgtgacgggcctagttattatctcaatcaggcctcaagttggtgtccgtcatggatgatggtcatccgtgacgggcTCCAACTTGAGGCCCGATTGAgatatgaaatgttatctcaatcgg
>NC_029257.1|+|12450890-12451153|31-51
tttgtgtgtgtacatgaagtttgagaggcgTTTTGCTCAAGACCGCGCAACgattccatatgacaccgcatcgttgtccatgcctatcatgttcatccagagcccctgttgatcttcagataagagaaaagctcaaaattaaagaaggcttgtttattgatcatgtcaaggataggtatcgacggcgatgcgctggctatggccatggttgtgcggttcttgcgcaataacgttttgatctcgatctcctctcctctctccaaa
>NC_029257.1|-|1553134-1553260|31-51
gtctcgtctcatggcgccgccgcctcgggcTCGCTTGGTGCAGATCGGGACccgccgccgccgctgccggggccggatcccgccttgcaccaagtgaatcggagccggcgtagcgccctccttccgc
>NC_029257.1|-|1553134-1553260|76-99
gtctcgtctcatggcgccgccgcctcgggctcgcttggtgcagatcgggacccgccgccgccgctgccggggccgGATCCCGCCTTGCACCAAGTGAATcggagccggcgtagcgccctccttccgc
>NC_029257.1|+|16227785-16227923|100-119
gatgtacatcgaggctaaaggaagaagagagagagtacagccttagttcagatcacatatgactatcttttgcgagtctgatcgatactctgatgaaggCTGTACCCTCTCTCTTCTTCtcttagcttcttgatgcttt
>NC_029257.1|+|16647755-16647934|130-150
ccgtttttttaatagatgccagttttttttgatagagccgacacctatacttatattataggtgtcagttctagagaaaaaactggcaccaaaaaaacgacaccaaggtgaaccgacacctataatataAGTATAGGTGTCGGCTCTATTaaaaaaaccgatacctatagtattggtacc
>NC_029257.1|-|17049839-17050244|359-379
attcatcacttaccttaaacctagtactcgctccatccacgagagttgtacatataacttttttcacagtgaccaaggagaacactaactcctctgatccatttattcatctatatggattcatacgcagtgtcgtttcgtttttcccgcatatcgcgcatacgcaaccaacagccccgccctcgtgcactggtgccgcatgcatgcagttgccttgccaattgcatgtgcatgctcaactggttggctgctcgggccgcgttatcaaattaatccatccgcagccatacgattactgcttcgaggcacaaacaaaatacgttcaactcttgtggataaactgagaaatgttatgcgcACAACTCTTGTGGATGGAGGGagtaatgttgttgtttcacaataaacg
>NC_029257.1|-|17050316-17050568|175-195
tttgtagagtaataactaccccctctgtttcatattgtattgtgttttagttttgttgtaagtcaaaattcttttactttgaccaagtttgtagtaaaataattaacatctaaaataccaaataaatacactattgagacatatttcttggttgatttttctataaacttggtcAAAGTTAGAGAAGTTTGACTTaggacaaaactaaacaccttatgatatggaacagagggtatacaatataagttagcag
>NC_029257.1|-|18558279-18558532|31-72
gagcttaattagtagaggaggggccttccaTGAGGACAAGAGCTGATTCGGTAGCCAAGGATGACTTGCCTAatgcctatgtgcatgtgtttatacgctgctcatctgcattttgattatcccctgatcagtcctgtcgtcaattatatgtgtgtgtagtactctgtactcatacatatataggcatgtcttccttggctattcggagcggctcttgtctctcgtggaaggctgcatgctgcactcttcttttt
>NC_029257.1|-|18895888-18896228|289-312
actttggttttgtggtcgtttgcccagacgcgctctggtcattattctaacatatccggatcaactggagagagaatttttagaaaggatgtttgtgcacttgttcaacctgtttaacaatcacaatcagatcacaaaagattatactgacactaaattcatctgatctagtactttatttttccgcataatgcctcttgttttgactacttgatcatttttagatgtttgtcaatggatggcacgagggtaaaagcgccatttataaaatttaatctctccaattgaGCCAGATGTGTTAAAATAATGACCatagtatgttttggcaagttaacttcaaa
>NC_029257.1|+|18974723-18974922|154-174
agatggatgtaggcatgaaatacattcccaccaaatatcaagttcaaactcaactttatttaggagtaacagaaaagacattttgggtgaatggtaacatgacactattcacctagaatttctcttttttgtttctctcaaatgaagctaagtTTGGACTTGAGATTTGGTATGaatgtatttcatgtctatagctatat
>NC_029257.1|-|1936304-1936513|161-182
caaaataagtacagccatgggtatccgtatctacgtttgaccgttcgtcttatttgaaaattttatgaaaagattaaaaaaatagtcacgcataaagtaatattcatgttttatcatctaataacaataaaaatactaatcattaaaaattttcaaataaGACGGACGGTTAAACGTTGGACacgaatacatatagctgcacttattttg
>NC_029257.1|+|20298312-20298615|31-51
gaacatcctgccagtgtggcacataacccgAGAGGTCCGGATCGAACGTAGgaatagtcaagaaaatggcaaacaaacgtaccgcgtattgtctcttacagccttatagcacattctgcactcttgtctcatgggctgtgcacattgttttgatacccatggagatcattgtgacctcgttggcctgcgcaagccatttcactatcttcttctcccagggtgctatgtgaattaatttcttgaactcttagactttgctttgatcctggcctttcttgaaatggacttaattaataatgtccct
>NC_029257.1|+|20715942-20716099|38-59
ctgctggttctaacttcgtcttgcatattcttaggccCGATCTTGAGGCAGGAACTGAGtagttcgtgaactcgctctatgttgttcgttcacccactattcggttcctgtcccaagatcgagtctgtgaatatacaaatatgatttttttactacat
>NC_029257.1|+|20716154-20716300|43-64
ctcctgcaaattcataaactcggtgttgcatattcttagaccCGATCTTGTAGCAAGAACTGAGtagttcgttaactcgctacgcggttcttgtcacaagaccgagcctgtgaatatgcaaaggtggttttctctgtgaatatgaca
>NC_029257.1|-|23901148-23901304|117-137
tattgctacccatgaacctgttttgttgctggtcatctagctacccgtgcatgcctggagattggagaataattgacgatgcagcagtcggcttattggctcttgggcacgcgtggTTAGATGACCATCAGCAAACAagttcgtgagacgcatgcat
>NC_029257.1|+|2535000-2535181|118-138
atagcgtatcacttgtgtaagcttcagtaggttagtgcactttgcgaattcgcaggccctatcctgtggtatgaactgagtacgcgataatttatggtgcatattaggggcttaccaTAAGATAATGCCATGAATTCGcaaagtgttcaaacccactgaagtgtaaatatttgtaagtgttc
>NC_029257.1|+|26130039-26130203|41-61
caaggaagagaaagagagaggaagctttttcactttgaggGGAATGTTGTCTGGCTCGAGGtgcatggagaaacctctgatcgatcaggtttgatctgtagagactgatctcggaccaggcttcattcccctcaagtaaagctcccatatttatttatgtctcgt
>NC_029257.1|+|26130039-26130203|111-131
caaggaagagaaagagagaggaagctttttcactttgaggggaatgttgtctggctcgaggtgcatggagaaacctctgatcgatcaggtttgatctgtagagactgatcTCGGACCAGGCTTCATTCCCCtcaagtaaagctcccatatttatttatgtctcgt
>NC_029257.1|+|26341191-26341304|32-53
ccataatatagtaatctaaaaccggacgagaCACTTCATAGTACAACGAATCTggacatgaagattcgttgtactataaagtgtctcgtctggtcctaggttgctatattatag
>NC_029257.1|+|27593760-27594027|160-180
atttaatagcccttcggaaacttgttatttataagtattaaacgtagattactgacaaaacacatttcataatccctaggctattttgcgagacgaatctaacgaggtatattaatccataattagcggatgattactgtagcaaatcatggattaataTATCTCGTTAGATTCGTCTCGcaaaatagcctagaggttatggaatgggttttgtcggtaatctacgtttaatactcctaaataacaagatttcggagggatatttaat
>NC_029257.1|+|27593760-27594027|87-107
atttaatagcccttcggaaacttgttatttataagtattaaacgtagattactgacaaaacacatttcataatccctaggctatttTGCGAGACGAATCTAACGAGGtatattaatccataattagcggatgattactgtagcaaatcatggattaatatatctcgttagattcgtctcgcaaaatagcctagaggttatggaatgggttttgtcggtaatctacgtttaatactcctaaataacaagatttcggagggatatttaat
>NC_029257.1|+|29869473-29869626|102-125
ctcctaggggtggccgccgcgggtatttcttgacccactttagttcaactaaaatgaactaagtttcacttttagagagtctaaagtgaaatttagttcatTTAGTAGGACTAGAATGGGCCAAAgaatacccatgggtcaacccacacccatc
>NC_029257.1|-|31205846-31206017|31-51
atgtggagacgaggtgtattgctggttgtgTAGCCAAGGATGACTTGCCGGcctggtttgtgttcatcagcaatccagcatatgctgtattgccgtgtgtgatcgatcgatgcatggaccggcaagttattttctttggctacattacaacctcgtcttctcatgctagacc
>NC_029257.1|-|3280761-3280918|31-51
tcgatgggtgatggaagagaagggaaggcaTTATTGAGTGCAGCGTTGATGaacctgccggccggctaaattaattagcaagaaagtctgaaactggctcaaaggttcaccagcactgcacccaatcacgcctttgctctctctgaggggaaattaat
>NC_029257.1|-|33143547-33143680|31-51
actgaagaaggaggggtgagcaaaccgtgcTGGAGAAGCAGGGCACGTGCTcgacggcggggctggctggccggccggcttgcagcatgtgcgctccttctccagcatggcttctcgccccgtcgatcgccgcg
>NC_029257.1|-|34287853-34288033|31-51
gatcgatctcttcaagtccatgccatgcctTTCCACAGCTTTCTTGAACTTctcttgtgcctcactcactttcattactggagagatatgcatcatcagtggaagcttatagggagaggagtgcaagaagagggtcaagaaagctgtgggaagaaatggcattacaaggactttgaattca
>NC_029257.1|-|34287853-34288033|133-153
gatcgatctcttcaagtccatgccatgcctttccacagctttcttgaacttctcttgtgcctcactcactttcattactggagagatatgcatcatcagtggaagcttatagggagaggagtgcaagaagagGGTCAAGAAAGCTGTGGGAAGaaatggcattacaaggactttgaattca
>NC_029257.1|+|34890431-34890707|84-107
ttaaatagcgctctgaaatcttgctatttaggattattaaacgtagattatcgacaaaaccgattctataacccttagcctatTTTGTGAGACGAATCTAATGATATatattaatccataattagcggctgattactgtagcattactgtagcaaatcatggattaatatatctcgttagattcgtctcgcaaaatagcctaggagttatggaatgagttttgtcagtaatctacgtttaatactcttaaatagcaaaatcctgaagggctatttaa
>NC_029257.1|+|34890431-34890707|171-194
ttaaatagcgctctgaaatcttgctatttaggattattaaacgtagattatcgacaaaaccgattctataacccttagcctattttgtgagacgaatctaatgatatatattaatccataattagcggctgattactgtagcattactgtagcaaatcatggattaatatATCTCGTTAGATTCGTCTCGCAAAatagcctaggagttatggaatgagttttgtcagtaatctacgtttaatactcttaaatagcaaaatcctgaagggctatttaa
>NC_029257.1|-|35143517-35143686|111-131
gcatatatggagctagtagcaaacagtcggtgcttgcaggtgcagcaccatcaagattcacatcgagttcatccctaaacgagatcgaggttggctgactatatgtgatgAGAATCTTGATGATGCTGCATcagcaaacgctcgactactcgtctcgatccatggcctgc
>NC_029257.1|-|35143517-35143686|42-61
gcatatatggagctagtagcaaacagtcggtgcttgcaggtGCAGCACCATCAAGATTCACatcgagttcatccctaaacgagatcgaggttggctgactatatgtgatgagaatcttgatgatgctgcatcagcaaacgctcgactactcgtctcgatccatggcctgc
>NC_029257.1|-|35636526-35636741|165-188
agcaaaaaagaaagattgcggccatgctctccacaggctttcttgaactgtgaactcgtgtgtgcatgctcctcatatattgttctagatcccatgcatgatgcatatcgatcgatctgatctgaattaggtcatcgatgcgcatctggatccccatcttgttgATAGTTCAAGAAAGTCCTTGGAAAacatggtgccctcgatcttaattatatc
>NC_029257.1|-|35636526-35636741|28-49
agcaaaaaagaaagattgcggccatgcTCTCCACAGGCTTTCTTGAACTgtgaactcgtgtgtgcatgctcctcatatattgttctagatcccatgcatgatgcatatcgatcgatctgatctgaattaggtcatcgatgcgcatctggatccccatcttgttgatagttcaagaaagtccttggaaaacatggtgccctcgatcttaattatatc
>NC_029257.1|+|35928718-35928933|162-183
tcagggaaagaacatgataaataatatactcatttcgtcctataatataagggattttgaagggatgtgacacatcctagctataaccatatatctagacatagctaggaacatatatctagacatgctcttgtctagatatatgtgttatatctctccaaAATCCCTTATATTATGGGACGGatgaatatgttatattactccagaccaaattaa
>NC_029257.1|-|3742221-3742533|31-51
caagaacgaagttttgctggtgtgagagaaTGAAGCTGCCAGCATGATCTGgttgtcaggcatgagccaaatctatccatggtgttggtggtactgaaattaccgcgttttcgaggtttttcgtcgtgtcaacttgcgaagggaattacgggttcttgatgagcattggtgataggaggtgtgggcttggttagtagaggtagaattatgattgttcttgtgagtttcagtaagaggtgggagtgattggaatttggctccatcagatcatgttgcagcttcactctctcaccaccaacaaaagatccgaagg
>NC_029257.1|-|3742221-3742533|265-285
caagaacgaagttttgctggtgtgagagaatgaagctgccagcatgatctggttgtcaggcatgagccaaatctatccatggtgttggtggtactgaaattaccgcgttttcgaggtttttcgtcgtgtcaacttgcgaagggaattacgggttcttgatgagcattggtgataggaggtgtgggcttggttagtagaggtagaattatgattgttcttgtgagtttcagtaagaggtgggagtgattggaatttggctccatcAGATCATGTTGCAGCTTCACTctctcaccaccaacaaaagatccgaagg
>NC_029257.1|+|4007170-4007322|109-130
aagatagcaagaatatacaccctccgtcccataatataagagattttagatggatgtgatacatctcagtacaatgaatctgtactataatatatcatatccatccaaAATCCCTTATATTATGGGACGGagggatcggagtaatagctaact
>NC_029257.1|-|4195645-4195785|91-111
gtgggctgacccgtggatactcttttacccacactagttcaactaaatgaactaaatttcacttttagaatcacaaaaaatgaaatgtagTTCGTTTATTTGGACTAGAGTgggtcaattagtacctatgggttggcccgt
>NC_029257.1|-|5683358-5683485|76-98
cctagaaattaccgttggtcgaaaatgaaagtctgaagatttattcatatcatcatgagtaaattattttacttgTGATGACGTGGATGAATTTCAAAcgtttatttttcaatccaacaatagttatc
>NC_029257.1|+|7650664-7650819|106-126
agattgaataaattgtcagggtgagaatcacagtgcagttctcctctggcatggagggcaagaggagctgaatagctaatggatgataaactgctagcctttcccTGCCAAAGGAGAGCTGCCCTGccattcagtgaccctgaattcagcatgcga
>NC_029257.1|-|7664006-7664142|87-107
ctgtgtgatgactgatgagggtgagaatcacagtgcgattctcctctggcatggcatgagaggcctaaaaaagagacgcactgccgTGCCAAAGGAGAATTGCCCTGccattcagaaaatcctctagtgtcccaacg
>NC_029257.1|+|7675264-7675422|109-129
ggttgagatcgagcctgtggatgtgcattgcagggcaactactccattggcagagggatggattggatatggatatggctgatgcttccatttgatcccatccctatcTGCCAAAGGAGATTTGCCCAGcgattcactcctacttgctcatgttttttt
>NC_029257.1|+|8521726-8522139|361-384
atactatgcatcagtgtgcaccatatctctagtctaatatggtatccgagcttattggttagttgctcttgttccctcaatcccgtttgtctccatccacaaccacacgagtgcaaagcctcacattcatgtcaacaacaactctcatgtcattagcaaatctagtgtctagcatcaacacctaggtagcacttattggttaaaaagggcatttgctaggaaaaatgagcaaccactagtccactacacgtttggatgcttgacaatatgtgcgctttggtgcttgcaataataatgttgtgatggaaggtttgtcactaaatattggttagcaaagttgcagtatggggaagaccaataAGCTCTGATACCATGTTAGATTAGtgatatgcctcatcctgatggttgtgtttg
>NC_029258.1|+|10542137-10542308|31-51
gtatatatatgttggtgtacttgtgcagggTGGAGAAGCAGGGCACGTGAGcggccatccagtgtagcttcgctgcgcgtccatggcggcgaacgcgcgtgatctggagtttggatggtcgttcatgtgtccgtcttctccaccgagcactggcatatccaagaccgagaca
>NC_029258.1|-|1164901-1165127|141-164
ctgtgtttcttgactgaaacttgtactccctccgtcccattttaagtgcaatcatgagtttcgcccaactttaatcatctgttttatttgaactttttataaatagtatttttattgttatgagattataaaatttaaatAAGACGGATGATTAAAGTTGGACAcgaaaactcatggctacacttacaatgaaatggaggggtactactcagctcactgttcagacc
>NC_029258.1|-|13197974-13198090|31-54
tgtttaggtactccttccgtaaaaaaaaaaCCTAACCTAGGAGTTCGATGGGACataagattatgtctcatccaacttctaggttagttttttttttttggatggagggagtatcat
>NC_029258.1|-|13591874-13591994|71-91
gattgagatcctctgcagtcactgcactgtgcctttgtcactgacatgtgggcccattgatctccaggccTACATGTCAGTGACAAAGGCAcgatgcagtcgactgtagaggatcctgatc
>NC_029258.1|+|1625418-1625541|31-53
gcttggatcttagcattagaaaccctcagaTTGGGGATTTCCTGCCGGAGGAAgctttttggaggagctgcctttgggaggaactcttccagttctgagggtttcggtgtttgttgctcgcctg
>NC_029258.1|+|18209430-18209601|117-136
cctctcctactccctttctcttccaccttcccaaaaactccccagcagacctggagcgaaaattgccttgaattagcttcagacctatagtgtcgttgatagtttagggacatgttTTATCCGGTATTGGAGTTGAgggatgaaaattggaccaagtcaagagtttatggat
>NC_029258.1|-|18923838-18924036|44-67
aaatacaacatttctagaaatctgttatcggtaccaatatcctAGATTGCTTTCAAGGTCATTTCTTtatggaagcccattcccataaattcagtatccaaagatggttgttgtatctaaataggggttccataacgaaatgatcttggatgcaatctaggagtttgctgatgataacgttagggatcttggataggaa
>NC_029258.1|+|1970467-1970625|33-53
cggagaagaagggaatgaaatggtagctatgaTGTTGGCTCGGCTCACTCAGAcggcattggcgtgatgcaaagcatgcatgcgtgcttgctagctcacttgtgtttctgattgagccgtgccaatatcttagtgctctttcatgtgtacgtacgcgca
>NC_029258.1|+|1970467-1970625|109-129
cggagaagaagggaatgaaatggtagctatgatgttggctcggctcactcagacggcattggcgtgatgcaaagcatgcatgcgtgcttgctagctcacttgtgtttcTGATTGAGCCGTGCCAATATCttagtgctctttcatgtgtacgtacgcgca
>NC_029258.1|+|21191583-21191742|28-48
ttgcggtctttttgcttgggtaaaaagAGGTATTGGCGTGCCTCAATCcgaaggcatggctgattacaggcacctcgaccgatctagcgcatgcagccatgtttcttggattgagccgcgtcaatatctctccttgcttccttacttcatgtactgtgtc
>NC_029258.1|+|21191583-21191742|108-128
ttgcggtctttttgcttgggtaaaaagaggtattggcgtgcctcaatccgaaggcatggctgattacaggcacctcgaccgatctagcgcatgcagccatgtttcttGGATTGAGCCGCGTCAATATCtctccttgcttccttacttcatgtactgtgtc
>NC_029258.1|-|22088055-22088212|31-51
gttcaggtgtgttagattggcttggagtggTGACAACTGGTAGCAGAGCAAtgtcatctccacttgccggttgttcctggtatgtcgagggatactggtgctgacattgctctgataccaattgtcggcactctaggccaatcatacacacttgacta
>NC_029258.1|+|22741598-22741817|31-54
ctattcataatattaggggaatgctacaggACGGTATCCCGTTCGGACAGGATGatacctcagaggtatcgtctgatacccaggtatgccaatacctagtaggtattggcgataccttgaggtatcatcatgtccaaacggggtatcagccgataccttagatgatcatcccgtctgaacgggaaaccgtcccgtagcatttccctaatattattgtgat
>NC_029258.1|+|23076850-23076999|31-52
gtaagcttcaataggttagtgcgcttggcgAATTCACAGGCCCTATCTTGTGgtatgaactgggtacgcgatgatttgcactgcgtattgggggcttaccataagataatgccatgaatttgtcaagcgttcaaacccactgaaatgttg
>NC_029258.1|+|23076850-23076999|102-122
gtaagcttcaataggttagtgcgcttggcgaattcacaggccctatcttgtggtatgaactgggtacgcgatgatttgcactgcgtattgggggcttaccaTAAGATAATGCCATGAATTTGtcaagcgttcaaacccactgaaatgttg
>NC_029258.1|+|23077248-23077411|109-129
cattggtgtaagcttcaataggttagtgtactttgcgaattcacaggccctatattgtggtatgaactgagtacgcgatgatttatggtgcatattgggggcttaccaTAAGATAATGCCATGAATTCGcaaagtgttcaaacccactaaagtgttatgtaaag
>NC_029258.1|+|23399873-23400031|52-75
gaaaaaccgacacttatagcataggtgccggttttttaaaaaaacccgacaCCTTTAATATATTATAGGTGTCGGtaaattaaaaatcggcacctataataaattataggtgtcggtttttttaaaaaccggcacctgtccaaaccgagctgagctgat
>NC_029258.1|+|23598531-23598635|56-77
gccgcttatttaaggcgcctgagcagctctctctccgcccacttggccaccacgcGGCAGCCGAGCGAGGGCCTCGGggcagcttgccccgagggcccgaggggt
>NC_029258.1|+|25294933-25295117|35-55
aagataggtgtgattgagagagataggtgtttggAATGCAGTTTGATCCAAGATCtgcctatatatatggtgtgtatatcatatcttgtgatatgggggatatgcaacaggtgtgtgacaggggtaggtagatctcggatcaggcttcattcctcacaccaatactctctgttgatggacaagtc
>NC_029258.1|+|25294933-25295117|135-155
aagataggtgtgattgagagagataggtgtttggaatgcagtttgatccaagatctgcctatatatatggtgtgtatatcatatcttgtgatatgggggatatgcaacaggtgtgtgacaggggtaggtagatcTCGGATCAGGCTTCATTCCTCacaccaatactctctgttgatggacaagtc
>NC_029258.1|+|26838871-26838997|31-51
aagccctcaccttctacttcttgcgttgaaAGGGGCTTGCATATTCTACCAcccgcttgagcagtgtcgcatcaacctaggatttgctgggcctcgctccaccgctggttgtatgacttcatagtca
>NC_029258.1|+|27108319-27108479|31-51
gattggcacaggtcactatatgggtacccaTTGTCCCATTCTAGTTTAGCTaaatgaactactacagggagtaaattctatggaccaggaaaagtgagttttagttaatttagttgagctagaatgggtcaatgggtacctatgaagtgacctcagtacat
>NC_029258.1|-|29756496-29756911|363-384
cagaacttgtcaaagtgtgccatataggtcccaaatcgcaacaactcctccaaaatcctacgtggcgctgatgtggcgtgccacacgaacgtgacgtggcatttaaaaattttccttttccttttttttcttttcttcttctctttttttttcttttattctcttctcttttctctgtgacctgagcaacccgtgtagcggtggcctatagctgcagtgagagcaagaaaaggagaagaaaggaaaaaaaagagaataaaaaagggaaatgaaaattttttaagtgggtctcatttgtcattcaatattatgccatgtcatgtctgtgtgtcattgccacatcagtgccatgtaagatcctgGAGGAGCTGTGACGATTTGGGAcctacatgacacactttgacaagttctaggac
>NC_029258.1|+|30006924-30007079|40-60
tctcctacttcctccgtttcaaaaaaacgattctagaacTGGATGTGACATACTCTAGTAcaatgaatctggatagaggtatatccagattcgtagtactaggatatgtcacatccagtactagattgatttttttatgggatggaggaagtattt
>NC_029258.1|+|30021429-30021616|58-79
taggactgagagagtccctccgtcccataaaaacaaacccaaaactagatgtgatatATCACAATACAATAAATCTGGAtaggagtctatccagatacttctatctagatttattgtactgggatatgtcacatatattcagttttatatttgttttttttttggacgaagagagtactacgcgtgca
>NC_029258.1|+|30027754-30027920|117-137
ccaagcgtttttcttgggctgggagagtgcgatgttggcatggttcaatcaaaccgggcaaacttatgcactagctaagcaagatgcagggatatgcagtatggttttgtttggtcTGATTGAGCCGTGCCAATATCacaagcttgcctggcttaattacatgtagt
>NC_029258.1|+|30027754-30027920|33-53
ccaagcgtttttcttgggctgggagagtgcgaTGTTGGCATGGTTCAATCAAAccgggcaaacttatgcactagctaagcaagatgcagggatatgcagtatggttttgtttggtctgattgagccgtgccaatatcacaagcttgcctggcttaattacatgtagt
>NC_029258.1|+|32454968-32455149|28-48
caaaagagaggtgaaaaaaaggggataTGCCTGGCTCCCTGTATGCCActcgcgtagctgccaaactcagttgaaacaactgccttctcccggcgagattcaggcattgtgttcgtacgtttggctctactgcggatggcgtgcgaggagccaagcatgaccgtctctctctgtctctatct
>NC_029258.1|+|32454968-32455149|139-159
caaaagagaggtgaaaaaaaggggatatgcctggctccctgtatgccactcgcgtagctgccaaactcagttgaaacaactgccttctcccggcgagattcaggcattgtgttcgtacgtttggctctactgcggatgGCGTGCGAGGAGCCAAGCATGaccgtctctctctgtctctatct
>NC_029258.1|+|32505992-32506169|31-51
ggactgttgcgaattcgaagaattgttgccCAGAATATCTGGGACGAGCATgataacatgtgcacagtatagctcggacttgttaatctcctaatgttggctctcccaatgccttccattctcacacactcttctatatgttttcttgggtagatagctagcttgctacttctcactg
>NC_029258.1|-|32572965-32573107|93-113
caatgcataaaagggggattgataaaatgctactacctctatccccaaatataagggactttgcctatgtaattacataggcaaaatccttaTATTTGAGGATGGAGGTAGTAtcagcttaggatccctaaactgatttaata
>NC_029258.1|+|33130599-33130801|143-165
gttggatgtctgaactgaactgtccaagggaacgagtgaagctgccagcatgatctagctctgaatgatcaacaagatgtgctcccacactgccttcctgtggatcttgagctgttgctagtcttgtggtcatgccttgctaGGTCATGCTGCGGCAGCCTCACTtcttcccattgttgggcacaacagctatggtgaatcac
>NC_029258.1|+|33130599-33130801|37-57
gttggatgtctgaactgaactgtccaagggaacgagTGAAGCTGCCAGCATGATCTAgctctgaatgatcaacaagatgtgctcccacactgccttcctgtggatcttgagctgttgctagtcttgtggtcatgccttgctaggtcatgctgcggcagcctcacttcttcccattgttgggcacaacagctatggtgaatcac
>NC_029258.1|+|3347662-3347783|31-51
aattcgctttgtttgtgcgccataagcaggTGAAGCTGCCAGCATGATCTGaaagcatctcaaaccagcgatcagatcatccggcagcttcatcttctcatggcagcacaccagcttgattg
>NC_029258.1|+|34000574-34000757|131-154
tgtgaccctaacctcgcgaactcgaactactgctagtgatggtgattcttcgacacagtattcggcgagttttgggcttcatcatgcggtgctcgacatggtgacgaagcctgaacttgccaaagactgtCGAAGAATCGCAGTCACTAGTTGTaatttgactccgttgagttctagggccatc
>NC_029258.1|+|34000574-34000757|31-54
tgtgaccctaacctcgcgaactcgaactacTGCTAGTGATGGTGATTCTTCGACacagtattcggcgagttttgggcttcatcatgcggtgctcgacatggtgacgaagcctgaacttgccaaagactgtcgaagaatcgcagtcactagttgtaatttgactccgttgagttctagggccatc
>NC_029258.1|+|34007983-34008168|136-156
atgatcattctgttaggatagtcattattcttcagtccgttgtcctttgtgataacatatctgtacttatacgtttgttcatttaggatagacaaggctcaaagccacgctagctgacattagccggatatgttaTAACAAAGGACAACAGACTGAagaataatgactatcctatatcttttctgc
>NC_029258.1|-|34275120-34275250|39-59
ggagagatgttttgaggaagggtatggaacaatccttgAAGCTCAGGAGGGATAGCGCCtcgaaatcaaactaggcgctatctatcctgagctccatggtttgttcttaccacacgaccaattaaatctgc
>NC_029258.1|-|34275120-34275250|76-95
ggagagatgttttgaggaagggtatggaacaatccttgaagctcaggagggatagcgcctcgaaatcaaactaggCGCTATCTATCCTGAGCTCCatggtttgttcttaccacacgaccaattaaatctgc
>NC_029258.1|+|35782396-35782564|106-126
aggtcttgcatggaagtaagaggccatcttcgatagccaaggatgatttgcctgtagccccattgtcatcagctctctccgtcgagagcgacaaccgggctctacTGGCAAGTCTCCTCGGCTACCcgagtacctcttatgctatcccatgtcagacctgctcttcttt
>NC_029258.1|+|35782396-35782564|34-54
aggtcttgcatggaagtaagaggccatcttcgaTAGCCAAGGATGATTTGCCTGtagccccattgtcatcagctctctccgtcgagagcgacaaccgggctctactggcaagtctcctcggctacccgagtacctcttatgctatcccatgtcagacctgctcttcttt
>NC_029258.1|-|35885461-35885744|234-254
catcttaaaaatgaatgctccctccatttcaaattacttgtcgttctagctttgccactagtcaaacatttctatttttcaccatccatttttggaaattcgtgtaggttaacatgcaatatatattatggaagtatttctcatggtgaatctaaaaacataaaccttatgatgttaaactatatgaatttctacaagttgatgttcatataaacatttgatttaggacaaagCTAGAACGGCAAGCAATTTGAaatgaggggagtacctcactagagtgggaa
>NC_029258.1|+|5229993-5230274|193-216
ggaagccttgtgaccgacccttccgatgtaatccctctgttccattttaagtgcagccatggttttacgcgctcaactttaatcgtccgtcttatttaaaaaaaattaaaaacataagtcatgagtaaagtatactattcatattttattatctcataacaataaaaatactaattataaaaaaatttaaatAAGACGGATGATTAAAGTTGGACAtggaaactcatagttgtacttaaaatgggacgaagggagtatcattttggcagttggtgaactcgg
>NC_029258.1|-|6033211-6033421|158-181
tctcattttaggtgtagttgtgggttttcgtgtacaacatgatcgttcgtcttatttgaaaattttatgaaaaaattaaaaaaatcacacataaagtactattcatattttatcatccaataataataaaaatactaatcacaaaagaatttttaatAAGACGGACAATCAAACGTTGGACacagaaattcacaactgcacttaaaatggg
>NC_029258.1|+|6510850-6510974|72-93
ttctaatagtaccaggcctccttttgcacggagggattttgcgggaatttcacgggaattgagttgattccTGAAATTCCTGTAAAATTCTTGtgttccaaaggagcccttgatgttgatatccc
>NC_029258.1|+|6510850-6510974|31-54
ttctaatagtaccaggcctccttttgcacgGAGGGATTTTGCGGGAATTTCACGggaattgagttgattcctgaaattcctgtaaaattcttgtgttccaaaggagcccttgatgttgatatccc
>NC_029258.1|-|7331580-7331720|31-50
gttagtacatggttaatttgaccctttttcTCTAGTTTGTGTTCAGCATCtatgtcaactatgacgctgaacacaaactgacacagatgctgagcacaaactagagaaaaagggtcatattaaccatgtaacattttggga
>NC_029258.1|+|765704-765880|128-148
aggggattgaaggaagctattgtttctgggtggaatgttgtctggttcaaggccccttaggatgtgtgatttttgatggtttatgcattcatcttgatgcgaacatctatctcggatctttgggttcTCGAACCAGGCTTCATTCCCCtcagagatagcttttccatgagtctttcg
>NC_029258.1|+|765704-765880|32-52
aggggattgaaggaagctattgtttctgggtGGAATGTTGTCTGGTTCAAGGccccttaggatgtgtgatttttgatggtttatgcattcatcttgatgcgaacatctatctcggatctttgggttctcgaaccaggcttcattcccctcagagatagcttttccatgagtctttcg
>NC_029258.1|-|9968933-9969048|71-94
tccgtcttgatccagccacacacgatatgacgtttgtacccctcacaagtacaaatataatgcatgtcaaTGAGGGGTAGAAATGTCATATCATgtgtgtggctggatcaataacg
>NC_029259.1|+|13157328-13157426|22-42
aacgtggcagcttagctctcaTCGAACTAGAAGGGCCAGGTTgtatttgtgcttctcctggcactcccttggtttttatttcacggtacatggaacagg
>NC_029259.1|+|13243483-13243701|166-189
cataccaaaataagcgcaaccatgagttttgtgtctaactttgatcgtccgttttattttaaattttttatgattaatatttttattgttattagattataaaacacaaatagtactttatgtgtgacttatgttctttagttttttcaaaaaaaattaaataaaACGGATGATTAAAGTTGGACACGGaaattcatggctatgcttattttgggacgg
>NC_029259.1|-|14652991-14653158|118-138
cccaaggatctcctacctagttggtggaagaaggccaagtgtttgggatgttggaaataacttcctagctggctggcctaagaaattttcatagacaaagagccgtttcaaaccatgCATATCCCAGCTGTTTCGGCCttgctgcattgtaccttttcgcgcaaggaa
>NC_029259.1|+|15883004-15883181|39-59
ggagatcgatagacgatcatatcgtgaaggctaaatggAGAAGAGAGAGAGTACAGCTTtgggcggtttagttgttagatggtggaagtacttgcgacgcctactacccttttcaccaaggctgtacgctccctcttcttctcttagctttttatgatccacacacatatatacatga
>NC_029259.1|-|16417228-16417369|31-51
tctagaaatctaaatttcatattgaaatcaTATGAATGGTATATTTTCTTGcaacatgtgtaattaataccaaagcacctacacatgttacaagaaaatatacggtttatatgatttcagtttgaaatttcacaggacttag
>NC_029259.1|+|16882224-16882440|173-196
agtaatacttgactaatcgtgcgctaataagtcgtttcattttgcgtgcgtgagagttttcaagaacctcctgtctaaccaacccaaaattgggttggccacgtatagtccaaggatgtgtgtgtgagatgcattcatttatgtgcgttgggaactcattccctccgcacggAAAACGGAGCGGTCCATTAGCGCGtgattaattaagtattagata
>NC_029259.1|+|17244118-17244281|114-134
tgggtgaggagatcaaggagaaattgtttggttcagttggggagacgatcacgccttaattggaatgagagacttcgggagttttagttattctatttggacacccaaatgggCCGATGGTTGTTCTACAGGTGaaaacaatgtcaacgaggggtggtcatgca
>NC_029259.1|+|17456146-17456294|107-127
tgcatgtaacaacctcacaagatgaggagtatgaatagaaagaattagaaaagctacggtggttgttgagcagcgccaaaaaaaactctgctttgctctgtttctgTGTTCGTCCGTACACTGTTCAtcatcctgcaagtgtcagttaa
>NC_029259.1|+|17569142-17569401|31-51
gtgctccaaggatgtctagcagaacagctaAAAGATGTGCATGTAGTTCCGgcttaattaagcgagtttggtgttatgacaagctggttggagtactcgtatttgatgaacatcctcattttaaaattttaatgattggaagagtgaaatattgagtagatggcatcatggctatgcatatgctctcttcccatacttaaaattaatggcctgtattgcatgtcacactaccgctgttggttagggagtatctacctagt
>NC_029259.1|+|18386956-18387132|127-147
aaaatctggtctaaaacatactcttgtatttttttttagcattaccatatcctatttggcaatgaatttcatatactagagtatgttcttaagattggattgtctaaagtgaaattcattgccaaaTAGGATATGGTAATGCTAAAAaaatacatgattttgaactaacagaaacat
>NC_029259.1|-|18386959-18387130|122-142
gtttctgttagttcaaaatcatgtatttttttagcattaccatatcctatttggcaatgaatttcactttagacaatccaatcttaagaacatactctagtatatgaaattcattgccaaaTAGGATATGGTAATGCTAAAAaaaaatacaagagtatgttttagaccagat
>NC_029259.1|+|18470770-18470888|64-87
aatatgcgaaaatctggactgtttgggggagcttctgacagctgcagtttctcttgttctaggAGAAGCTGCAGCTGTCAGAAGCTCccccaaacatggcctaaagcttgttgggatct
>NC_029259.1|+|18470770-18470888|30-53
aatatgcgaaaatctggactgtttgggggAGCTTCTGACAGCTGCAGTTTCTCttgttctaggagaagctgcagctgtcagaagctcccccaaacatggcctaaagcttgttgggatct
>NC_029259.1|+|19420057-19420222|31-51
ccttgcatgagggctagagcctgcctctggTAGCCAAGGATGACTTGCCTAttgtgctcttctgaatgatgcagtgccatgatcagtgtggcctggctggttcagatgagccgagataggcagtctccttggctagcctgagtggctcttgtctgtcatggaaggc
>NC_029259.1|+|19715097-19715272|41-64
cactgcccacccaacccatagcacaacactagtatttgggAGGCAACTACACGTTGGGCGCTCGatccaggggtgggaaaatcgggcgcccacgttttccccacccccggatcgagcgcccaagcggtagttgtctcccaaatacttgtgctgtgcatgcatgcttgctgacgcca
>NC_029259.1|+|19715097-19715272|115-135
cactgcccacccaacccatagcacaacactagtatttgggaggcaactacacgttgggcgctcgatccaggggtgggaaaatcgggcgcccacgttttccccacccccggatcgAGCGCCCAAGCGGTAGTTGTCtcccaaatacttgtgctgtgcatgcatgcttgctgacgcca
>NC_029259.1|+|19715428-19715636|67-90
tcgcgtgagttgataacaatggaaaggctttgtaaaacacactatttgacagtttggaaagcgtgcTCACGGAAAACGAGGGAGCAGCCAaggcattgttcttaccggtttatgaattggctacttcctcgttttccgtaaacacgcttcccgagcttctaaacggtgtgtttcttgcaaaaactttatatatagaagttttatttaaa
>NC_029259.1|-|20340381-20340543|124-143
acgtgcatactccttccgtcccaaaataaacaaacatcgtgataggatgtgacacatcatagtaacgagtctgaacacgtagaatatccagattcgttgtattaggatgtgtcacaatttagtATGAGGTTGGTTTATTTTGGgacgggtggagtacatggac
>NC_029259.1|-|21642903-21643121|151-172
ctcaggcctttggtgagcttgggaagaggaagaaagagaggctccaagagtagtaggactgggaacatatgagaaagcatgagctctatccatctatccatcccctcccattcgctagaatgttgcaggtggagatttcgctcttatgttTTCTCGATGCCTCCCATTCCTAtcgttcttggaacttccttcctcttcctttttttgctgatataattt
>NC_029259.1|-|21652368-21652588|142-163
caggcttcgataattttatagcaagtaaggaagaggaagaaattgagtgtctaagggcaatcggaatgggaacattgaggaaagcctacagcgtctttctcgtccactagaagtggggggtaaagataatgtttttgtgttTTCCTAGTGCCTCCCATTCCTAttgtccttagatactccttcctcttcctttcagcttgcataatgtacaggagaaagat
>NC_029259.1|-|21654574-21654784|129-150
tagctgtgtgccaaaaagagggtgagccaggaagaggaagagagactctaagagcagtaggaatgggaacatgaaggaaagccaaattaagctctaacctctggtattggagatttggtctgatgattTTCCTGATGCCTCCCATTCCTAtagttcttaggtgctcgttcctcttactttcagctaacaccaatttactagagaaaacaaa
>NC_029259.1|-|21656688-21656904|141-162
gatggcttcgatagttttatagcgagttaggaagaggaagaaattgagtgtctaagaacagtgggaatggaaacattaaggaaagcctacagtattttcttctccactagaattaggggtggagataattcttttgtgttTTCCTAATGCTTCCCATTCCTAttgttgttagatactccttcctcttccttttggcttgtacaaagtatagggcaaa
>NC_029259.1|-|21658831-21659040|128-149
tgtagctgtgtgccaaagagggtgagccaggaagaggatagagactctaagagcagtaggaatgggaacatgaaggaaagccaaaccaagctctaactcctggagttggagatttggtataacgattTTCCTGATGCCTCCCATTCCTAcagttcttaggtccttgttcctcttactttcggctaacaccaatttagtagagaagaacaa
>NC_029259.1|+|22224793-22224922|86-106
atttctactccctccgttcaaaataagctaacctaggatatgatgggacattacctatctagattcgttgtactaggtaatgcccTATCGTATCCTAGGTTGGTTTattttgggacagagggaataggtg
>NC_029259.1|+|24405879-24406052|124-144
tcgatctttatagatttgtttgggtgatgcctgggcgcagtggtttatcgatctcttccctgccttgtgctgctccgatcgatgcccgtgctgattcttgataatatacaacgcaggaatcgaTCGATAAGCCTCTGCATCCAGatctcactttttgtttatgcgtatgagccg
>NC_029259.1|-|2761587-2761902|34-54
tctgtttctggaagaaagcactccctgactcctCTTTGCCAGAAGCCCTCATGGcagctgttgagagaggtgctcatgcacctcagatggggatacgccaagcatccttattttatagctgccatagcaattccctgataaggatgcttggcgtatccccatctgctggcagctataaaatttatagctgccatagcaattccctgataaggatgcttggcgtatccccatctgaggtgcatgagcacctctctcaacagttgccatgaaggcttctggcaaagaggagtcagggagtggtgtggccacctagccg
>NC_029259.1|+|27731002-27731129|76-97
tttccagcggatggatctcaaggatacgcctgccccgctcgattatcactgatgattaattttcaaaagaagaatATCACTGATGAAATCTTGCGGCggcttgtgtcctgctcagctctgtagttgtt
>NC_029259.1|-|28585188-28585588|312-335
aaatgcgtatttgggtccataatcttggtttaatgtatcatccgatgtccaaagtgcagatgacgcagcttgggtgctgatgtggcaatccacggtggtgagaattttgcatttagccccctcatgctacagtatgccttcaagtctactcccaccactcccaaatcttttggtgcatggcttaaactatgaatttgctggatgctgagaaatgcatatttgttgatttggggtggtaggagtcgatttcggggcatactatagtgaagaggcgtaagtgcaaaattctcgtcactgtggacaagcctgagTTGCATCCTCTGCACTTTGGGCCTcgagtgatacattaaaccaagattaagggtgttttttagagggaaaaggagaagattgagaagata
>NC_029259.1|+|28837860-28838265|356-376
tcaatctaccagagatcaacatctttgccgattattccttctgcaccacaaggatgccatgaggttcccttccttctgtagacagatatggtgcaaggtggaactttccacatgatagggaaggcaccgtgaggtagggaatggtgtgccttccttcgtgcaagagggaaaagagggatgtcagagccagcatagatgattgcagcggaccagggtgattggagcaggctcctccccttgtttggtgccggttggttgtgcctgctatggctttccctgccagcatcaagccatcaactgtgatgggggtgcgcaagggagggatgcacatttgggataagcaaagatgttgatcTCTTGTGGCTAGAAGGGTGAGgggcaaaataggtatgaattaaggtgggcc
>NC_029259.1|+|28873101-28873246|96-116
gtgaaacatctcaaataagcagtccagtttcagggctcctctctcttggcagggagcatgtgaagtcttttgtagctcactcattttcagccctcTGCCAAAGGAGAGTTGCCCTAaaactggactcagcttaaggctaaggagtg
>NC_029259.1|-|30081882-30082097|31-51
cattttcactttgggctaggtattttcaccTTTGTTGCAATTTGGACTACCctaaaccacttcttcagcacatcaattccagcccaccggtgaactcctccacctctttgcagattcatatctttgctggaggagaggccagacatggctagggaagagagttgaggtggtccaaagtgcaacaaagtaaaaaatacctggtccaaagtaaaagat
>NC_029259.1|+|30231514-30231640|31-54
tttgcccctccccacactcataatgttactACCACTGTAGACGCTACGTGTGAGataataggaggatataacccacgtatcagcgcctgtaatgatagtgacattatgttatgttagtggatcctca
>NC_029259.1|-|31713452-31713590|30-50
gggattgttctgctctctatgtgggaacgGGATATTGGTGCGGTTCAATCagaaagcttgtgctccgaaggcgaggggctccactctttgattgagccgtgccaatatcacgtcgcctttgcagctgctcgtttgttta
>NC_029259.1|-|31713452-31713590|89-109
gggattgttctgctctctatgtgggaacgggatattggtgcggttcaatcagaaagcttgtgctccgaaggcgaggggctccactcttTGATTGAGCCGTGCCAATATCacgtcgcctttgcagctgctcgtttgttta
>NC_029259.1|-|31804613-31804738|76-96
aagaggtggagcctagtttggtatcaccgtgagttcccttcgaacacttcacgtggcactatttcaatgcctattGTGAAGTGTTTGGGGGAACTCtcgatgtcatcaggcatttaacatgtgata
>NC_029259.1|-|31804754-31804875|75-95
gatgagagccacgtttggtattatcgcgggttcccttcaatcacttcacatggtactatttcaaggcctactatGTGAATTGTTTGGGGGAACTCtcgatgtcaccaagcacttattacgtg
>NC_029259.1|-|31804892-31805019|78-98
tgagatgggagccacttttggtattatcgagagttcccttcaaccacttcacgtggcactgtttcaaggcctattgtGTGAAGTGTTTGGGGGAACTCtcgatatcaccaaacatttaatgtagtgct
>NC_029259.1|-|31805035-31805162|78-98
aagactgagagccacgtttggtattgtcgtgagttcccttcaagcacttcacgtggcactatctcaatgcctactatGTGAAGTGTTTGGGGGAACTCtcgatatcaccaaacattcaacatatagtg
>NC_029259.1|-|31805173-31805301|79-99
agaaatgagagaaacgtttggtattatcaagagttctctttaagcacttcatacgacaccattatttatagggttgttGTGAAGTGTTTGGAGGAACTCtcggtgtcatcaaacaattagtagatagtg
>NC_029259.1|-|31805314-31805439|76-96
acagagaatgattaggtttggagtccctaggagttcctttcaagcactttacgacacactgtattgagagttgtcGTGAAGTGTTTGGGGGAACTCttagtgtcgccaagcatttaagtagatagt
>NC_029259.1|-|31805474-31805655|132-152
gggagtcaaaatttggttggttgtccactggagttctcctcaatccacttcagtagatagctatggctaggcctcattgcattgcactgttacataactgtgatcatggggccaaaagctagctatgtataGTGAAGTGCTTGGGGGAACTCcagttgacactcagcattttcaagttaggt
>NC_029259.1|+|32621973-32622132|120-140
atttggttggttgtccactggagttctcctcaaatcacttcagtagatagctagctaggcttcattgcattacactgttacaaaactgtgagcatggggccaaaagctagttgtatataGTGAAGTGTTTGGGGGAACTCcggttggcaatcaacatttt
>NC_029259.1|+|32622223-32622328|66-86
attaggtttggagaccccaggagttcccttcaagcacttcacgacgcactatttagagagttgttGTGAAGTGTTTGGGGGAACTCtcggtgtcgccaagcattca
>NC_029259.1|+|32622361-32622469|69-89
gaaaagtttagtattactatgagttctctttaagcacttcatacgacaccattattgttagggttgttATGAAGTGTTTGGAGGAACTCtcagtgccatcaaacattta
>NC_029259.1|+|32622505-32622612|68-88
gccaagtttggcattgtcgtgagttcccttcaagcacttcacgtggcactatttcaatgcgtaccgtGTGAAGTGTTTGGGGGAACTCtcggcatcaccaaacattta
>NC_029259.1|+|32622648-32622755|68-88
gtcacgtttggtattatcgtgagttcccttcaagcacttcacatgacactatttcaatgtctattatGTGAAGTGTTTGGGGGAACTCttggtatcgccaaacattta
>NC_029259.1|+|32622791-32622898|68-88
gccacgtttggtattatcgtgagttcccttcaaccacttcacgtggcactattttaggacctactatGTGAAGTGTTTGGGGGAACTCtcgacatcaccaagcattga
>NC_029259.1|+|32622923-32623048|76-96
aagaggtgaagcctagtttggtatcaccgtgagttcccttcaagcacttcacgtggcactatttcaatgcctattGTGAAGTGTTTGGGGGAACTCtcgatgttcccaagcatttaacatgtgatg
>NC_029259.1|+|32623047-32623182|81-101
tgtttcaaactacgagccatatttggtatcgccatgagttctcttcaaactcttcatacgacactaattcaagtgatgttGTGAAGTGTTTGGAGTAGCTCttggtgtcaccaaacatttactatatgatgttgat
>NC_029259.1|-|32797586-32797777|31-51
agatctgcattttagagtaattctacggtcTTTGAGAAGGTATCATGAGATacaaaaaatttagtgtaaaatttagtatcttatgatacctcatagtacctaggtaccataagatactaaatttacaatagaaaaaatggtaccttgtgatacctcctcaaggaacgtaaaattgctctgcattttataatt
>NC_029259.1|-|34931856-34932027|123-143
tcaaccggccgacatatatatcggcctgaggaaactagtggaggactccaaagggatcgcattgatctggctagctatctcgatcgatcgcctcatcgatcgacgacgacgtgcgtgatcgaTCAGTGCAATCCCTTTGGAATtttcctcttgcttccgcctcctcatcttc
>NC_029259.1|-|34931856-34932027|47-68
tcaaccggccgacatatatatcggcctgaggaaactagtggaggacTCCAAAGGGATCGCATTGATCTggctagctatctcgatcgatcgcctcatcgatcgacgacgacgtgcgtgatcgatcagtgcaatccctttggaattttcctcttgcttccgcctcctcatcttc
>NC_029259.1|-|34969141-34969319|118-139
ctgctatcctgttgtgtcatttcctattaattgttactctctccatcccataatataagggattttagagggatgtgatctagattcgtagtccgaggaaacatcacatacctctaaAATCCCTTATATTATGGGACGGagggagtactagtttaggaataaagatgtttcctgtctct
>NC_029259.1|+|5621944-5622221|31-51
gatcctgaaaagtattactcccttcatttcAAATTACTTGTCGTTCTAGCTttgtccttaaacatgtatatctttgaccatcaatttttaaaaactcatatggtttaacatcatatgatttttttttagattcactgacaaatactttaataaatacaactcatattttgaactatacggatttctaaaaattgatggtcaaagatatacatgcttgacttaggacaaagctagaacaaaaagtatttgagtactagaatttagaaaaaaatattctg
>NC_029259.1|+|6536317-6536474|38-59
ctgctggttccaacttcgtgttgcatattcttaggccTGGTCTTGAGGCAGGAACTGAGtagttggtgaactcgctctatgttgttcgttcactcgcgacgcggttcctgtcccaagaccgagtctgtgaatatacaaatgtgatttttttaatacat
>NC_029259.1|+|6536536-6536667|36-57
aaattcataaactcggtgttgcatattcttaggccCGGTCTTGTGGCAAGAACTGAGtagttcgttaactcgctacgcggttcttgtcacaagaccgagtctgtgaatatgcaaaggtggttttctctgtga
>NC_029259.1|-|8303518-8303714|149-169
atatatatagcaagtgatgtgtgatagagctgcatttgcacctgcacctacagagaggaagatgaagcagcaagctagcaatacgtgcttgatcgctatacgctagcttcttgcacacaatgttgttcctggtctcttcctgatccctAGGTGCAGAGGCAGATGCAACtatgtcatagacttcacatccatcttta
>NC_029259.1|-|8303518-8303714|31-50
atatatatagcaagtgatgtgtgatagagcTGCATTTGCACCTGCACCTAcagagaggaagatgaagcagcaagctagcaatacgtgcttgatcgctatacgctagcttcttgcacacaatgttgttcctggtctcttcctgatccctaggtgcagaggcagatgcaactatgtcatagacttcacatccatcttta
>NC_029259.1|+|8340779-8340959|33-56
atcgctcatgcctcatcgtgatggctgcccacCATGGTGACCGTAGAAACTAACATagaaaaagaggtagatatctcaagtgactttgttcatttacgttggaatagacaagtaactaccttttctattttagtttctatggtcactatggtggcagccatgatagacagaaacaaaggct
>NC_029259.1|+|8340779-8340959|126-146
atcgctcatgcctcatcgtgatggctgcccaccatggtgaccgtagaaactaacatagaaaaagaggtagatatctcaagtgactttgttcatttacgttggaatagacaagtaactaccttttcTATTTTAGTTTCTATGGTCACtatggtggcagccatgatagacagaaacaaaggct
>NC_029259.1|-|9952970-9953144|124-145
gaatcccaggtctgctggcatggtgagctaattttcatgaccaggtcactgcttgcctttgcagtaccattatgggttaccgtgccagattgagggaaggaatgaaaagggtaaagcaaaggcAAGCAGCGACTCTGGTCATGGAattggagccatgacatggcactgcataagg
>NC_029260.1|+|14992206-14992375|101-121
caaaatcataaaatcatgcgctaatggttcacctcgttttgcgtatattcccaatcttctctatttccttctcctcaaacacagcctgggagtgtttgagAAGGGGATTGAGGAGATTGGGaagatacgtaaaacgaggtgagccattagctcatgattaattgagtatt
>NC_029260.1|+|17327420-17327578|31-51
ctatcgatctacaggtgagtaggttcttgtTGGAGAAGCAGGGTACGTGCAaaatgcacaccggttggtcgagctaattaacaagctctgacgaccatggtgatcgaatgcacgtgctccccttctccaccatggccttctcaccttcttcatcttcac
>NC_029260.1|+|173986-174173|27-47
aatgtcattctatcatcatttcgcatTTTTGGAAGTTTGTCCTTACGaaaaggctagcaaaatttagtgaggcaatgaatgaaaagacatctagcgatactaaaattaaaatttgataaccctaaaatgtgtcaaactttggcatttcgtgaaaatccttcaatgcgaattttttgtgggaagtttga
>NC_029260.1|-|18432815-18433086|219-242
gttggtatacctatcaccctactgcatcctccgttccaattttagtgaaaccataagtttccgtgcttaattttaactgtttattttatttaaattttttttataattagtatttttgttgttatgagatgataaaacataagtattactttatgcgtgacttatgtttttattttttttcaaataaaaaggacgattaaagttagatataaaaactcATGGCTGCACTTAAAATGGGACGGagagagtactatcggtattagagctacttc
>NC_029260.1|+|18668378-18668533|37-58
tgctggttctaacttcgtcttgcgtattcttaggccCGATCTTGAGGCAGGAACTGAGtagttgttgaacttgctctatgttgttcgttcacccactattcggttcctgtcccaagatcgagtctatgaatatacaaatgtgatttttttttacta
>NC_029260.1|+|18668591-18668737|43-64
ctcctgcaaattcataaactcggtgttgcatattcttaggccCAGTCTTGTGGCAAGAACTGAGtagttcgttaactcgctacgtggttcttgtcacaagatcgagcctgtgaatatgcaaagttggttttctctatgaatatggca
>NC_029260.1|+|20761005-20761179|123-143
cattctacgcaacaaatctctagactaactacccctgcattcagaattcatatagcgattgaaaattgaactccgtgcacggtagtagtagtagtcagatctattgtttctaatcaattgctATATGGATTCAGAATGCAGGTgtagtttgttcatatatgacaaaacatcctat
>NC_029260.1|+|23343888-23344137|44-64
gccggctatgtcgtcattgttgaggatggcgaggcgcgcgaggTGGAGAAGCAGGGCACGTGCAttcctagagcttccgtccagctccccggcgggctagctagctcactccgccgccgccgccgccgccgccggcgcgcgcacggctggctggctccggccggctgagatgcatgcacggatgcatgtgcccttcttctccaccgtgcacgcctcgcctgcagcaaggagacctcgagcacatgggcta
>NC_029260.1|-|23591536-23591807|219-242
taatagagaagctatggcaagtgctccctacgttttaaggttatatgacgttttaactttggttaaaaccaaactacttcaaatttaacttagtttatataccaaattagttttatgaaatcaatagctgaatatatttttataataaatttatgttgagttgaaaatattattattgttttctacaaacttgaattagtttgattttgaccaaaatcAAAACATCTGATAACCTGAAACGGgtcggtccacttttgttttatttggaaact
>NC_029260.1|+|2518333-2518578|191-214
tcatgcgctgacgtggcatgccacgatagtgtatacgtgttagttggactcacgtgctagtcacatagaataaaatataattagaaaaacatattttctcctctctaccttataatttttatcttttttctgtctacctaagaggagaaaatatggtttttaattttaatttttatatatgtttgacatgTGGATTCCACTGACACGTAGACGTcaccgtggcattgccacgtcagcgcatggaac
>NC_029260.1|-|26275187-26275359|93-114
cctaccatgaacctaccatgatgtgatggagatgcgatggaaagttgggagattgggggaagttgtgtgtgaactaaacgtggattggggccCTGTTTAGTTCACATCAATCTTcctccaaattcccaacttttcatcacatcacaatcacataaactctaattttttttcaa
>NC_029260.1|-|26275187-26275359|38-58
cctaccatgaacctaccatgatgtgatggagatgcgaTGGAAAGTTGGGAGATTGGGGgaagttgtgtgtgaactaaacgtggattggggccctgtttagttcacatcaatcttcctccaaattcccaacttttcatcacatcacaatcacataaactctaattttttttcaa
>NC_029260.1|-|26305918-26306067|100-120
cacagtatgcagtgtgcgaccggcgaattacagggcggtttctcctttggcacgtacggaggcaaggcatgcggtgaaaaatctctagctagccatgcgTGCCAAAGGAGAATTGCCCTGcgattcaccaacacagccatgcagttctcg
>NC_029260.1|+|26307916-26308054|89-109
tgtctctgactttatggggcccatgcattactgggcaggtctcccttggcagtggccgatcgagctgatcaaaccacgcaaaagccacTGCCAAAGGAGACTTGCCCAGcaatgcagatttgaggccacaaagatcaca
>NC_029260.1|+|26311233-26311378|96-116
gttgagaccatgagatgtgcagctgcattgctgggcaagttgtcctttggcagatgttgcagttcatcatcgatgcctgggggttaccagactacTGCCAAAGGAAATTTGCCCCGgaattcatctgcacaaacacacacaagaaa
>NC_029260.1|-|26915309-26915509|151-171
gcaccaaagtccaaaattgtgggaggaggagcttcccaggatttaattttgggaggtggtgagtactaaggagaacagtatgttgttcagctggcaggagctgcaaggagcaagccgctggccagggtttgatccttggtactcattaccTCCCGACATTAAATTCTGGGCaggattaagtccaaaattgatttggacaaa
>NC_029260.1|+|28577804-28577999|143-166
aggtacgagatgtttttgactttggtcaaatttaaactactctaagtttaactaattttataaaaagatagtaatattttaaataaattttcataatatatttattttgggttaaaaatattactacttttttctataaaatTAGTCAAACTTAGAATAGTTGGACtttaactaaaggtaacctgaaacagaggaa
>NC_029260.1|+|29746612-29746734|79-99
aacttatggacaaattggattttttttagactcttaatttctttttctaggatgaactcttagggtgtgtttgaggagAAGGGGATTGAGGAGATTGGGgagatacgcaaaacgaggtgagtc
>NC_029260.1|-|3661470-3661658|32-53
aattgcttcactagttcactgtttgcttcacTAATGATGTGGGTACGAATGAAcaaaaatgtgactattttaagcttcactgttgatgactgatggcgacacgagtaacatgaagcctaaaatagtcacatttttgttcattcgtacctacatcattagtgaagcaaacagtgaagcaatcaatagttc
>NC_029260.1|+|3876993-3877153|27-50
tcatcgtgatggctgcccaccatggtGACCGTAGAAACTAGCATAGAAAAaagtagatatctcaagtgactttgttcatttacgttgggatagacaagtaactaccttttctattttagtttctatggtcactttggtggcagccatgatagacagaaaca
>NC_029260.1|+|3876993-3877153|112-132
tcatcgtgatggctgcccaccatggtgaccgtagaaactagcatagaaaaaagtagatatctcaagtgactttgttcatttacgttgggatagacaagtaactaccttttcTATTTTAGTTTCTATGGTCACtttggtggcagccatgatagacagaaaca
>NC_029260.1|+|4302793-4302958|44-64
catatcctcccaccatcacggaatataataacttaaaatcgaaTGGGACGTATCCTATTACTATaagtctgataagtctggatatgaggcatgtctagattcgtagtattaggatacgtctcatccggttttagggtgctatattctgggacagagttagtattta
>NC_029260.1|+|4302793-4302958|105-125
catatcctcccaccatcacggaatataataacttaaaatcgaatgggacgtatcctattactataagtctgataagtctggatatgaggcatgtctagattcgtAGTATTAGGATACGTCTCATCcggttttagggtgctatattctgggacagagttagtattta
>NC_029260.1|+|5230589-5230784|31-51
tacagggaaggaacaaaagagctagggagcCGACAGAAGAGAGTGAGCATAtatagttctttccttgcatatgtggtcatatgtgtgttgactgaagagatacatatatatagagagagagagttcatgtgcttgaagctatatgtgctcacttctctttctgtcagcaaattatctccctccctctctccctaat
>NC_029260.1|+|5230589-5230784|147-168
tacagggaaggaacaaaagagctagggagccgacagaagagagtgagcatatatagttctttccttgcatatgtggtcatatgtgtgttgactgaagagatacatatatatagagagagagagttcatgtgcttgaagctatatgtGCTCACTTCTCTTTCTGTCAGCaaattatctccctccctctctccctaat
>NC_029260.1|+|8862129-8862270|34-54
gctgaaggaagattgctccactgttgactgcatTAGGATTCAATCCTTGCTGCTaaatgtattgcttatattcagcaatataatgttcagcagcaagaactggatcttaatatagtcgatagtggaagaacggtaacatatg
>NC_029260.1|+|8862129-8862270|91-111
gctgaaggaagattgctccactgttgactgcattaggattcaatccttgctgctaaatgtattgcttatattcagcaatataatgttcagCAGCAAGAACTGGATCTTAATatagtcgatagtggaagaacggtaacatatg
>NC_029261.1|+|10732143-10732306|31-54
aaatactaaccataattttttttttgaaatAAGACGAATAATCAAACGTTGGACataaacagtgtaaaattgttgtctttctaggacgggggtagtatttatcaattttagatttaacgtttaactatttatcacttttagatttaacgcttaactatttatca
>NC_029261.1|+|11402585-11402744|62-81
gtcgttcgcgggtaaggacggtggtgcctcacgagctcacgtactgctgtgaggatggtcgAGGTCGTCGACGTTGGTGCTcctgccgtcacgcacacaatggccaccaccacaggtcacgatctatctccttgtctgttccacaaacctgcgtgaaatc
>NC_029261.1|+|13330444-13330618|102-125
ttatatataggcttgttagttaacaatgaatatatctgttgtttctctcaaatctaacatggtatcggatccataggtgtagccatatcaatcttaaagctATGGCTCTGATATCATGTTGGTTTtgaaggaaatgactgatatatttcattgtaggccagtatgtctatatata
>NC_029261.1|+|14949489-14949620|25-46
ctgcgtgttgcatattcttaggccCGATCTTGAGGCAGGAACTGAGtagttggtgaactcgctctatgttgttcgttcacttgctacacggttcctgtcccaagatcgagtccgttaatatgcaaaggtgat
>NC_029261.1|+|1561769-1562094|276-296
agaggtgcaagaactagttgaagacagtagtaggcagctctcctctggcaggtgcattctaggtgattttgtaattgtatatgcatccaaggtatatacagtccggccatggtgctacattgcaatcatccatatgtgattgcattgtgtatatatatacatggtggcctttgatagaccatcatatatcggttggttatgtgcatgtatgtatataccagctgctactagctttgatcgatcgccatgtagcgattgaattcaccaaaacggccTGCCAAAGGAGAGTTGCCCTGcgactgtctttaactcgaagtaatttagat
>NC_029261.1|+|16015671-16015821|31-51
aaagtatgaaaacgaatgcaaagtaacttgTTACGGCATTAAAAGTAAATCtattgtgggtttagaaacataagtctatttggaaattaaccccacaatggatttacttctaatgttgtgacaagttactttcttttttttttacgttatt
>NC_029261.1|+|16973796-16974008|31-51
caattcagttaattagcatgacaatgagggAGAAGGAGAATAGATATGGTTgagttaattatagaaatcattctggtgattggatttaatcagtgtcttcttgggaagtgcaactaataaaagttacacttttttttctaataattgtggttttagactcaataactgttgtttctcctctcaccctattcattcgaggtaatattctaatag
>NC_029261.1|-|17008955-17009175|31-51
acaatgaaacaagcaatatttttttgaggaAATTGCTGGCAGCACTGTTTAtatagaaatttctgtaaaataattgctcctgagcttgtgtttgtcataaatgttagttgttactgtagatgtttctttccttaaaagtttccctaaacattcttgcttgtttacaggaattcctatatgaacactgttgccagcaatttgctttttaaatattcttgctt
>NC_029261.1|-|17008955-17009175|171-191
acaatgaaacaagcaatatttttttgaggaaattgctggcagcactgtttatatagaaatttctgtaaaataattgctcctgagcttgtgtttgtcataaatgttagttgttactgtagatgtttctttccttaaaagtttccctaaacattcttgcttgtttacaggaaTTCCTATATGAACACTGTTGCcagcaatttgctttttaaatattcttgctt
>NC_029261.1|-|17370207-17370468|209-232
actccccccatcctactccctatgttccattttaagtgaaaccatgagttttttaccgaactttgattgtctgtcttatttgaaatttttttataattagtatttttactgttatgagatgataaagcatgaataatactttatgcatgacttatgcttttaattttttcaaatttttttcaaataagacgaacgatcaaagtttagcACGGAAAATCATGGCTGCACTTAAaatagaacatctccaatacaaaattagttt
>NC_029261.1|-|17458675-17458790|32-53
tcaaattcggctgtaagagggctgaatagatCGATTCCCCAGCGGAGTCGCCAaaaatcgtgttggcaacttttttgacaagtcgacaagcacgatcgcaacacctaaacgccttg
>NC_029261.1|-|17701847-17701975|31-51
ccgcaagattgtgaattcaattacgaggcaTGAGCAGCCGGACCATGGGATattcaggcactcctggtgtttcacattcctaatggcctctactgtagctgccatgtaatgctagtcactctggccact
>NC_029261.1|-|1801914-1802018|60-80
gagaagcaagattggacgccaattcataccaaatggagacgatcagtaccaaaggctggTGACTGAGCTTCGTTCGGTATcgatttgatccacttttggttgtca
>NC_029261.1|-|19306690-19306990|31-54
taaaacatcatctattatgatacaagttgtACGAAACCATAGGGATTTTGGCATgtgacatatataatattagtattatgtattatggttctaaaatttcacaaaaccacaaacgttaaccaattttacatacttccatactaataaatttcagatgtgattatagaacacaaaagtgtgatagattaaagtaaaaatgatgtatagtgtggttttgtgaaacttggttatgtgccacatggtaaaaccctagtggtttttgtgcaaaagtttactcttggctgctacgggtggctgggtt
>NC_029261.1|+|20745945-20746170|44-64
ttaatggcatatattcaattaacgtgttttgggcaaacttgttTTCCCACGCGTTATAGTGAAAacttttggaatatgtttgttatgggagtatatattattgatattggatctagaagcataattttatataacgtgtgttacgggtggacatggtttcaaaagttttcactttaacgcgtgggatatcatctacttcctccgtttcaggttagggcatccacaa
>NC_029261.1|-|20888611-20888767|107-127
tgcatatggatgcttgcgagtggtggattaccgggccatgtctccttgggcagaggtgatcagattgcacacttcacttcaacctcttgctctagcttgttctctcTGCCAAAGGAGATTTGCCCAGcaatccacatttgcaattctggtgatttct
>NC_029261.1|+|21164735-21164983|64-87
tgatagctgagtgagaatcttagtgtcaaagtaatggaggatttgggaaataaactgcgttcaTGCTGAATTAGACCTAGTGGGCATttatacatcacaacacatggtactgttgccctttcctttttctagccttagtgttgtgatctatatatgccctttagggctaattcagcatgaacatagtttattctccattcctcaaatcatccattacttttgacacttaaaagtatatcaatgtataac
>NC_029261.1|+|21164735-21164983|160-183
tgatagctgagtgagaatcttagtgtcaaagtaatggaggatttgggaaataaactgcgttcatgctgaattagacctagtgggcatttatacatcacaacacatggtactgttgccctttcctttttctagccttagtgttgtgatctatatatgcccTTTAGGGCTAATTCAGCATGAACAtagtttattctccattcctcaaatcatccattacttttgacacttaaaagtatatcaatgtataac
>NC_029261.1|-|24618601-24618743|31-51
tcaccacaatttctctgatccaaatcaattTGCATCACGGCGCATATGTAGaaccccgttcagttgactacaatagtaagccaaacgaatgcagcgttgtgtgccgcaatgtacgtacagccatgtgtatttgcttgacctgg
>NC_029261.1|+|24708606-24708726|71-91
agaggaggcaccaggatattgggtccgagctgcatttggattagccgatctggaagttagcaagttagaaACAGGCAAAGACAATGACGGCtcttggatgtggctactctctctccaaaaa
>NC_029261.1|+|25891112-25891247|87-107
aagttgcatggttgatcaatggaaagagcgatattggtgaggttcaatccgatgattggttttacagcagtggtaaaatcagtatcTGATTGAGCCGCGCCAATATCtcttcctctcctatatcctgcttcctttg
>NC_029261.1|+|26260287-26260490|154-175
ccaaaaaaaaaaaaaacttaggtttccgcgtctaatgtttgaccgtccatcttatttgaaaaaaattaaaaacataagtcatgcataaaatattattcatgttttatcatttaacaataataataacaccaatcataaaaaaaaattatataaGACGGACGGTTAAACGTTGGACacggaaacccaagaattgagtctttttgg
>NC_029261.1|+|26554775-26554979|62-81
tgcaggtttgttgatcgatcttggggcggggcgggatcgagcatatgaaaggcgagattgtTGACAGAAGAGAGTGAGCACacggcgcggcggctagccatcggcgggatgcctgcccccgccgcgtgctcgctcctctttctgtcagcatctctcatcactccctcccgcatcccccgccccgatctcgcgtcgatctctcatc
>NC_029261.1|+|26554775-26554979|128-149
tgcaggtttgttgatcgatcttggggcggggcgggatcgagcatatgaaaggcgagattgttgacagaagagagtgagcacacggcgcggcggctagccatcggcgggatgcctgcccccgccgcgtGCTCGCTCCTCTTTCTGTCAGCatctctcatcactccctcccgcatcccccgccccgatctcgcgtcgatctctcatc
>NC_029261.1|-|26661329-26661476|31-54
tttttcttgtaaagttgtttggctactggtAATCAAGTTAGGAACCATGCAAGTtgtttatgagttgtgccctctgtgcctagcgccatagatgacttgcaagatttctaacttgagtgccagtgtccaagtaattttgcatggaaca
>NC_029261.1|-|27238170-27238313|31-52
ttccaactttgtgttgcatattcttaggccCGGTCTTGAGGCAGGAACTGAGtagttggtgaactcgctctatgttgttcgttcactcgcgacacggttcctgtcccaagactgagtctgtgaatatacaaatgtgattttttt
>NC_029261.1|+|27436630-27436747|71-94
cgtcttgatccagccacacatacgatatgacgtttgtacccctcacaagtataagtataatgtatgtcaaTGAGGGGTAGAAATGTCATATCATgtgtgtggcgatcaataacgatca
>NC_029261.1|+|28489765-28489918|31-51
agtcggtatggaaacagagaatcaaatgcaTCATTGAGTGCAGCGTTGATGaacaacggtaaccggtccatgttgatgcgcatttggccggtgatctgatcatcatcagcgcttcactcaatcatgcgtttggcatctctgccatgcaaccact
>NC_029261.1|-|29362447-29362843|41-61
aattaagccttctatgctagatgctgtaaggcatcgttaaCAGATAGAGAATCTTCTCAGAaaattctccaaatttgatgtttgaaatctgactgattctttgagaactgtgagcctgtagttaagctatcagcttgaaatcctttactgcagcactacatactccggaaccttgttactgttattagccaccagcaagccagctcaatttacagttagtgccaccacaaaaggactcttcccagttatatgtaagctataccacccagatattcagctacaccttgaaggcataagaagcatatgcttttggatacaatcaaatggagaatctgatgggaatattctttatctgttaacaacaaacaaaggctcagaggctttatttgaatctcta
>NC_029261.1|-|30327064-30327309|188-208
aaaagttatctagctaaagagggagccttttcattttgaggggaatgttgtctggctcggggctacttttaatttctctctcttttgatatcttcttttctcgatctcctagcttgatcttttgatctctcaaatcgatcttaagaaaaagatcagtcaaagagatgagagtagatgtctgtagatcTCGGACCAGGCTTCATTCCCCccaaacagaagggctcccatgcatatcgatcatgagct
>NC_029261.1|-|30327064-30327309|42-62
aaaagttatctagctaaagagggagccttttcattttgaggGGAATGTTGTCTGGCTCGGGGctacttttaatttctctctcttttgatatcttcttttctcgatctcctagcttgatcttttgatctctcaaatcgatcttaagaaaaagatcagtcaaagagatgagagtagatgtctgtagatctcggaccaggcttcattccccccaaacagaagggctcccatgcatatcgatcatgagct
>NC_029261.1|-|4758564-4758721|31-51
atttagtggtgatttctcactaacttgcacACGGATGTAGAAATTGGTGATtttacagaggcgttagctcaagaattatagtatgcattcgacactctgaatatgatctgaattttgttacatccctgaaacaagaaatggctaaaacggttcaaaag
>NC_029261.1|-|4923842-4923959|61-84
accctttctttaaattgtgataatatctcaatgcttgtggagacttatggttgaactgttGAACTGTAAGTCTGTGACGGGTAAacgagcatgtacccgtgggcaaccggcatggaca
>NC_029261.1|-|5073487-5073622|82-102
tgctccctttaagatcaaagttaggcctactttggaacggaggaattttataggatttttgcgggaattttaacagattccTGTAAAATTCATTCGTTCCAAtgtagccctattagctttggcaagcaagccagtt
>NC_029261.1|-|5073487-5073622|33-53
tgctccctttaagatcaaagttaggcctacttTGGAACGGAGGAATTTTATAGgatttttgcgggaattttaacagattcctgtaaaattcattcgttccaatgtagccctattagctttggcaagcaagccagtt
>NC_029261.1|-|638183-638375|31-51
acctgttggaccaactaatagctattgaacTAGATGGCTGATCTGGTGTGGcttggctttgggtaagaaggattggcctctgtctagtgcctcactttccttctgcggttctgtctactgtcctggtttggaagaagtcaaaccaagccagatcagccatctagttgagtctctcttaggagattggacgtga
>NC_029261.1|+|7714988-7715546|60-83
aagcagaaaaaatattcctaccatctatgctttaaatataattttctcttaaactactcATCCGATCTACGATCCGATTACACcgttgtgttcataacaattaaatctttacaacaagatctcacatgattatattttggtaaaaaatcacaaattacttttataatatatctaaattacttttagatttcactaagttacttcttaaacatataaaagtaaattcaataaagttttaaagtaattaacatatattatagaagttactttctttttgtttttgttataagttacttctatagtataatgtaaattacttttaggctttattgaattacttttatatatgtctaagaagtaacttagtgaaatctaaaagtagtttagatatattataaaagtaatttatattttttcatcaaaatataatcatgtgagatcttattataaagatttaattgttataaacacaatagtgtaatcggattatagatcggatgagcagttttagataaaattgtatttgaagtataggtggatagtgcctatcatatatgga
>NC_029261.1|+|7714988-7715546|472-495
aagcagaaaaaatattcctaccatctatgctttaaatataattttctcttaaactactcatccgatctacgatccgattacaccgttgtgttcataacaattaaatctttacaacaagatctcacatgattatattttggtaaaaaatcacaaattacttttataatatatctaaattacttttagatttcactaagttacttcttaaacatataaaagtaaattcaataaagttttaaagtaattaacatatattatagaagttactttctttttgtttttgttataagttacttctatagtataatgtaaattacttttaggctttattgaattacttttatatatgtctaagaagtaacttagtgaaatctaaaagtagtttagatatattataaaagtaatttatattttttcatcaaaatataatcatgtgagatcttattataaagatttaattgttataaacacAATAGTGTAATCGGATTATAGATCggatgagcagttttagataaaattgtatttgaagtataggtggatagtgcctatcatatatgga
>NC_029261.1|+|8376763-8376982|101-122
gctgttgcccattgccgcgccgcgcctcgcctgatgctccttcctccggcggctgggctgagctgcgtcgcgcttggatttttgcctccgaattggcgaaTTCTCTTCTCTCGCGCGTGGCCttgggtgtggggcaaagtttggctcgctttgtagtttgcggcgattgcgggtgggcgtgagaatttaaaaggggagggaaaagaaaaaaaggagggga
>NC_029262.1|+|12755893-12756129|34-57
aagctcttggattggctggttagattatgaaccTCAACATGGTATCAGAGCTGGAAGtcctaaagttgacatcatgatagcctgacgatggtggagaccatgataagctgataccatgtattttgccgacattgtgtttctccaagattgtgctacatcacaaacttagaaaaacttagaacttctagctctgataccatgttgagttttatggcctgattagttaatctaaaagat
>NC_029262.1|-|13111465-13111615|101-121
gtggatgcgagctgagccgacttgttgcgggtgcagcgtcatcaagattcacgtgtgccgcacggcacacgtatcggttttcaagtgtagtcatcgtgcgTGAATCTTGATGATGCTGCACcagcaaagagccggccgtatatatattgtt
>NC_029262.1|-|13120514-13120754|30-50
gaaagatagacctctgacttgtacatgcgTCGGCCTCGTGGATGGACCAGgagctcgacgttccttaaggccgttctttccgacccatacaaggttccgtcgcctgcattgttccaagagtgtcttggacgaaagcaggaagtggaaccttgttaaggtcggaacgaactgccttaaggaagtcgatgctttaggtccgtccacgaggacgacgcagctaggagttagaggtttatatttg
>NC_029262.1|-|16719752-16719900|31-53
tatgctgtgcttgttcaggcactggaagtgAGAATTGGAGGAAAACAAACTGAttgctggttgatgcttgcaacagtgtggcaaacaattaatattcagattgtttttctccaatatctcaccttcaggttgattgcttgatggaatac
>NC_029262.1|-|16868-17157|239-260
aattttagaaaactgcaactatagtgacaaactatcagtttgttgcaacattagtgatctatttcagtttgctgcaataatagcgtggaaaattatcacaaaactgcaacttttacgtgatatgctactacatgacaattgtagcagcatatcacgtactgtagcagcatatcacgtaaaagttacagttttatgataacttcccatgctattgttgcaacaaactaaaatagataacTAATTTGTAGCAAATTGATAGTtttatcactataatttcagttttctgaaat
>NC_029262.1|-|19977397-19977539|93-113
ttcagcttataattaaaagaggtctacggtttgtgccattaggtcaatcagccagctctggctagtttatctggtatgcaaagagccagagcTGGCTGATTGACCTAATGGCAcattatagacattttttaattataaaggga
>NC_029262.1|+|22152309-22152590|193-216
catcgatggtcggtttaatatagaactccctccatccaaaaataagcgtagccataagttttcgtcttcaacttagatcatctgtcttatttgaaacttttttatgattagtatttttttattagattgtaaaacatgaatattactttatgcatgacttatattattttagattttctaaaaaaaataaatAAGACGGATGATTAAAGTTGGACAcgaaaactcagggctgcgcttattttgggaatgagggagtacggagtactaatatcaaaccacaat
>NC_029262.1|+|22395203-22395395|149-170
taagtacagatttgaatttccgtatccaacatttgatcatctgccttattcgaaaaatttataaaaaaaaacaagtcacgcataaagtattattcatgttttatcatataagaacaataaaaatactaatcataaaaaaagtaaataaGACGGACGGTTAAACGTTGGACacgaaaacccactgccgcactta
>NC_029262.1|-|23401682-23401830|27-47
ttcttgtggggggtttgggccctgtgATCAGGAGAGATGACACCGACatcgccggaattcgttcttggtcttgtgccatgatgaattgatggtccgtttgatgcaggtgtcatctcccctgaacataggactgactgaccctgaatgga
>NC_029262.1|-|23401682-23401830|104-124
ttcttgtggggggtttgggccctgtgatcaggagagatgacaccgacatcgccggaattcgttcttggtcttgtgccatgatgaattgatggtccgtttgatgCAGGTGTCATCTCCCCTGAACataggactgactgaccctgaatgga
>NC_029262.1|-|25018766-25018890|31-52
gctgcttaaactttcctgctaaaccagtttTGGGAAAAATGGGCAGTTGAGTtcggccaatttatctatggtttcctcaacaatcatttttcccacatgttatcaatgttgatgttgagtcttcg
>NC_029262.1|+|27503413-27503574|121-141
tgatgtatatgaaatacattttaccaaaactcaactttatatgggagtaaaaaaaggataaatttcgggtgaatagtgacagggtattattcatttgaaatttgttatttttgtttctatCAAATGAAGTTGAGTTTGGACatgagatttggcaagattcta
>NC_029262.1|+|27589052-27589276|26-45
tgtatctggacaaatgtatatctatATTCATAGTACTAGATGTGTcacatccagtactaggttggtgttttatgggacgaagggagtagatcttttgctaagtggaggctaaattctcatcatcagaggagtatactactccatccgtcccataatataagggataatgggtggatgcgacacatcctagtaaaatgaatctggacagatgtgtcacatgcaccc
>NC_029262.1|-|28405486-28405735|123-145
tccagcatcctttcattcaccaagagggttcctaaaatattatagacaaaacaagtcactacataatacatataagcagatacagaaacaagtttattgtcctataccaaatttcaaaattcAAACAACAATATAACATTTCAAAtattagctagtttacattgggtattcaactattcaataaacaccgtggataccgcatatactatcaccatttggccaatggccagtgcttaacccatacaatcca
>NC_029262.1|-|28523321-28523516|37-57
catgcaggagctagctagcagtgagaaggaccgcgtTGGAGAAGCAGGGCACGTGCAtgcatatgttcatcatcatcttcttcctcctcctctagctccagccttgtgtgggttggaagtttagatagaactcgcactgcacgtggtctccttctccatcccggtctttttctcactttgccatacatcgagcagt
>NC_029262.1|-|4166275-4166424|101-122
cttgattgttgaggtgcaaccattaggagctgaagctgccagcatgatctgatgagtgcttattaggtgagggcagaattgactgccaaaacaaagatcaGATCATGCTGTGCAGTTTCATCtgcttgtggctgcacaaaattaaagggc
>NC_029262.1|-|4166275-4166424|31-51
cttgattgttgaggtgcaaccattaggagcTGAAGCTGCCAGCATGATCTGatgagtgcttattaggtgagggcagaattgactgccaaaacaaagatcagatcatgctgtgcagtttcatctgcttgtggctgcacaaaattaaagggc
>NC_029262.1|-|5426865-5427007|100-120
ggctgtaaggttacaacacgcttctcctctcttctctcctccacctcagcatttagccggcttatagcctatacttcctctaagggtgtgtttgaggagAAGGGGATTGAGGAGATTGGGaagatacgcaaaacgaggagagc
>NC_029262.1|-|5451309-5451457|30-51
taagtttcaataggttagtgtgctttgcgAATTCACAGGCCCTATCTTGTGgtatgaactaagtacgcgatgatttctggtacgtattgggggcttaccataagataatgccgtgaattcgtaaagcgttcaaacccaccgaagtgttg
>NC_029262.1|+|9526284-9526486|153-173
gtacatcatcaaacaacaccaatcaaggagagaatagtcccgattcctgcttactgcatgccttatttggatgtgcccaaattcagaccgggtcacatatatggtgcattttaatgtaaaatctagggccaaacataatcacgattctttgcATACTCAAACAGGGCATTGCAgttcattgatgggccatgatttccattgct
>NC_029263.1|+|1202470-1202609|86-107
ggtatcacaaccataatctttggcagctgaatttgaggtttggatgggaccaaatcttactgcagacttgcagagcaagacaagaTTTGGTTTCCTCCAATATCTCAtgttcagttgtcagacagtgaatagtggtgcaa
>NC_029263.1|+|1204955-1205155|117-138
ctgtaaatgtgtggagtggtagcttagctaggcatcacaaaccataatctttggcagttgaatttgaggtttggatgggaccaaatcttactgcagacttgcagattaacgcaagaTTTGGTTTCCTCCAATATCTCAtgttcagttgtcagacagtgaataatggtgcaattagtgagctgaacgaacaaccttggaagc
>NC_029263.1|-|14108062-14108304|24-47
ttatactccctccgtcccatcttAAGTGCAGCCATGAGTTTCCGTGCccaactttatcgttcgtcttatttgaaatttttttatgattagtatttctattgttattagatgataaaacatgaatagtactttatgtgtgacttatgtttttattgtttttaaaaaaaattcaaataacacagacgatcaaagttgggcacggaaaatcatggctgcacttaaaatgggacggagggagtatta
>NC_029263.1|-|14108062-14108304|199-222
ttatactccctccgtcccatcttaagtgcagccatgagtttccgtgcccaactttatcgttcgtcttatttgaaatttttttatgattagtatttctattgttattagatgataaaacatgaatagtactttatgtgtgacttatgtttttattgtttttaaaaaaaattcaaataacacagacgatcaaagttgggcACGGAAAATCATGGCTGCACTTAAaatgggacggagggagtatta
>NC_029263.1|+|14939833-14939938|64-84
tactactcaatcccttacattttggtacaaatttgaattcttaaatctcttatattatgatatGAATGTAGTGAATTTGTTCCAtgttcaagggtaaacccacata
>NC_029263.1|-|15132509-15132640|36-57
aaattcataaactcggagttgcatattcttaggccCGGTCTTGTGGCAAGAACTGAGtagttcgttaactcgctacgcggttcttgtcacaagaccgagtctgtgaatatgcaaaggtagttttctctatga
>NC_029263.1|-|15132707-15132856|34-55
tggttccaacttcgtgttgcatattcttaggccCGGTCTTGAGGCAGGAACTGAGtagttggtgaactcgctctatgttgttcgttcactcgcgacacagttcctgtcccaaggctaagtctgtgaatatataaatgtgattttttttaa
>NC_029263.1|+|15598008-15598148|89-112
tactgcttagtactgttttgacactatgtttgcactgtttggaactgttcacatgttggttcccggcagtaaaactgctggaactaacATGTGAACAGTGTCAAACAGTGTCaaatagtgtttcaatagtgccaaaaagta
>NC_029263.1|+|16401126-16401335|161-182
cataataagcgtagttgtgggttttagtgcccaactttgaccgtccgtcttatttgaaaatttttttattactatttttattgttattagatgataaaatataaatattacttcatgcgtgacttaatttttaaaaaaatttcataaaatttttaaataaGACGGACGGTTAAACGTTGGACacggaaacttataactgcacatgaaatg
>NC_029263.1|-|16955741-16956123|33-56
gaacagcatcctgccatctctcgtgaggcaaaAGCCTGTAAAACTGCAAAAAGGAAcattatctctcctctctcccctagtgttaccgggactcccgtgtctaagaaaaatttgccgcgtcgacacgcatccccgtgtcgatgtgtatcagacgcgggacgacgcgcatcggacactgctagcgcgagtccaagtccaaaaggagagttgcaatcgctgctgctgtgctgcaaggtgaagtaataaagctctagcagcagtcctgtagtgtgtagggataaagcatgtgggagagagagagcaggtgagggagagaggagagagaatgtcctttttgcagttttgcaggcttttgcctcacacgagagatggcaaaatgcagc
>NC_029263.1|+|1707548-1707686|95-115
aagcaaaggtgatgatattgggaatgtgcctggctccctgtatgccactcatctagagcaacaaacttctgcgagaggttgcctatgatggatgGCGTGCACGGAGCCAAGCATAttccctcctattttccaaccttct
>NC_029263.1|+|1707548-1707686|27-47
aagcaaaggtgatgatattgggaatgTGCCTGGCTCCCTGTATGCCActcatctagagcaacaaacttctgcgagaggttgcctatgatggatggcgtgcacggagccaagcatattccctcctattttccaaccttct
>NC_029263.1|+|17084747-17084852|31-51
gttgcgcaaagctggcaggttcactgctgtTCGTGGGATTTATGCAGTTAAtgtcgttttgcctgctgatcctacttatacagtgtgttagtcgagctcatcaaga
>NC_029263.1|-|18746568-18746886|274-294
tctatggaaattaatataccgtgggggcatccctcactgttttctggtaaagaaaaatataatggattttgactttttcttgcactgttagaccactcgtcttattaaaaaaatttggaattattatttattttatttgtgacttactttattatccaaagtactttaagcacaacttttcattttttaatatttggacaattttttttaaataagacgagtggttaaacagtgcaaagcaaaaaatcaaaatcccttatattacgggatggaGGGAGCATGTAGGATGGCCATgccatgtgcacaatgttccctaata
>NC_029263.1|+|19020475-19020621|31-53
ttttattccttcagaaatagataagaattaGTTTGGTGAATCGGAAACTATTTttcaattttatagaaaaagtccatgtaattttatgatcaataatagttttcgttttccccaaaccgtctaaactcttatccacattctgattta
>NC_029263.1|+|19806313-19806649|220-243
acacaagctccggtttgatgagagtgcatccttggtcttggatagtacttcctttgtcccaaaataagcgtagccatgagttttcttgtccaactttaattgttcgtcttatttaatttttttttgaaaaaactaaaaaacacaagtcacgcataaactactattcatgttttataatctaataacaataaaaatactaatcatacaaaaatttcaaatAAGACGGATGATTAAAGTTGGACAcggaaactcatggctgcgtttattttgtgacggagagagtactattggaaagatcagctagttggaaaatgccatctagttgtaactaatatgt
>NC_029263.1|-|2036933-2037092|21-41
acaagcgcacccagatgaagGTAATATACTAATCCGTGCATccatcgtatatcttacacgtcatgtgaacgtgcatcggttcataatgttgtgtttataaatgttaatggtatgtgtggttgcacgggtttgtatgttgcagacgcagcatgagagacac
>NC_029263.1|-|2036933-2037092|119-139
acaagcgcacccagatgaaggtaatatactaatccgtgcatccatcgtatatcttacacgtcatgtgaacgtgcatcggttcataatgttgtgtttataaatgttaatggtatgtgtgGTTGCACGGGTTTGTATGTTGcagacgcagcatgagagacac
>NC_029263.1|+|20574639-20574865|172-195
ctccgtcccaaaataagcgcagtcatacgtttccgcgtccaactttgatcgtccgtcttatttgaaatttttttataattagtatttttgttgttatgagataataaaatatgaatagtactttactcgtgacttatgtttttaattttttttaaaaaaaattcaaataagACGAACGGTTAAAGTTGGACGCGGaaaactatagctccacttattttgagacggat
>NC_029263.1|+|20930396-20930616|122-142
gcaaatataaaaaagtttagagattttctccggtccagcaaaaagtacctcgaggtaccggtacattacggtactgaatcgtttccgatcgttggatctagctggacagtatggacattgtTAGATCCAACAATCGAAAACGatttggtaccgtgaggtaccggtacctcgaggtactttttattggactatagcaaatctaaaaaaattaagtcatgttt
>NC_029263.1|+|20930396-20930616|78-98
gcaaatataaaaaagtttagagattttctccggtccagcaaaaagtacctcgaggtaccggtacattacggtactgaATCGTTTCCGATCGTTGGATCtagctggacagtatggacattgttagatccaacaatcgaaaacgatttggtaccgtgaggtaccggtacctcgaggtactttttattggactatagcaaatctaaaaaaattaagtcatgttt
>NC_029263.1|-|21476143-21476275|78-101
agtccatagaactaaacagggccttaagaactttttaatagctacaacttctctcttagaatcaactcttctaagagAGAAGTTGTGGCTATCAAAAAGTTcctgaggccctatttggttccatatatgggct
>NC_029263.1|-|21476143-21476275|29-52
agtccatagaactaaacagggccttaagAACTTTTTAATAGCTACAACTTCTctcttagaatcaactcttctaagagagaagttgtggctatcaaaaagttcctgaggccctatttggttccatatatgggct
>NC_029263.1|+|21478210-21478435|184-205
tcttggttttgggtggtggcagttgacagaagagagtgagcacacagcggccagactgcatcgatctatcaatcttcccttcgacaggatagctagatagaaagaaagagaggccgtcggcggccatggaagagagagagagagagagatgaaatgatgatgatgatacagctgccgctgcgtGCTCACTTCTCTTTCTGTCAGCtctccctgcagcatgcacgct
>NC_029263.1|+|21478210-21478435|24-43
tcttggttttgggtggtggcagtTGACAGAAGAGAGTGAGCACacagcggccagactgcatcgatctatcaatcttcccttcgacaggatagctagatagaaagaaagagaggccgtcggcggccatggaagagagagagagagagagatgaaatgatgatgatgatacagctgccgctgcgtgctcacttctctttctgtcagctctccctgcagcatgcacgct
>NC_029263.1|+|23045336-23045575|167-187
ccttgcttctttctttctttctctgctttggtggttggctgatgttctcggttaaggggtttgttgtctggttcaaggcctcctgctgtcctacatcacatttttttttctttgttctgaatttctgatggatgtgtgtgtgcatgatgcatggctggtggtgaccTCGGACCAGGCTTCATTCCCTttaaccagcatttgcgttaataccatcaggcatgcttgtctctgcaagttgac
>NC_029263.1|+|25425978-25426231|184-207
taccagactactctctccgtcctattttaagtgcagccatgattttccgtgcacaactttaatcgtccgttttacttgaattttttttgaaaaaaatgaaaaagtaagtcacgtataaagtactattcatattttatcatcccataacaataaaaatgcaaattataaaaaaaattcaaataaGACGGACGATTAAAGTTGGGCATGaaaacttatggttgcacttaaaatgggacagaggaagtataagccag
>NC_029263.1|+|26181353-26181493|41-64
agtagctaagtcaccaatatataatgtttctttagttcttTACATGTATAAAATTCTGAGGATGttatatatatgacatcctcaggattttatacatgtaaagaattaaacatacattatagtcctataatttgttcactc
>NC_029263.1|+|26181353-26181493|83-106
agtagctaagtcaccaatatataatgtttctttagttctttacatgtataaaattctgaggatgttatatatatgacatcctCAGGATTTTATACATGTAAAGAATtaaacatacattatagtcctataatttgttcactc
>NC_029263.1|-|2672501-2672711|161-181
ttccttatcagtagaatctcgatcggcatgggagggtttgggagttgagtttggacaattacatgagagtcaccttcctcatgggtagatacctgtttcccaagctatcataggggttgcaggagctgccattgcacagggagtctttggacaggattgtTCATTCAGGATTGAAGCCGCCaatgccagcagaatcaactctcctcaaaga
>NC_029263.1|+|26817468-26817615|31-51
acatggatggcagtaaggacttatctctgaTAGCCAAGGATGACTTGCCTGtgtcctccctgaaggattagcaatttaatgatcctttaagctggttcatgggcagtctccttggctagcctgagtggttcttattgctcatgctagg
>NC_029263.1|-|26817468-26817615|31-51
cctagcatgagcaataagaaccactcaggcTAGCCAAGGAGACTGCCCATGaaccagcttaaaggatcattaaattgctaatccttcagggaggacacaggcaagtcatccttggctatcagagataagtccttactgccatccatgt
>NC_029263.1|+|27092041-27092161|60-83
tgagtaataaaattacaaactgatcaaatatatgaactgtagatgactgtaaatatacaATTTACAGTCATATACAGTTTATAtatttgatcgtgtttgtacaatgaatcaaaatctcggc
>NC_029263.1|+|3299124-3299275|102-122
tgtctaaaggtcttggttggttgttacctggagtttcctcaacacacttcacatctgctaggccctattacaattgcgcaatgtggagtctgcaattggtaGTGAAGTGTTTGGGGGAACTCtaggtggcacctagcattcgttctcttgga
>NC_029263.1|-|3597477-3597869|31-54
ggcccaaaacttgcataggtatctgaaagtAGGAGGTCTGGAGAGTTATGTGGCaggaagccaagccaggaaatgtaatgtaatcgacagctctaactgaaacatcccttataagttatttttagggaacaaacccttataagtaatcacacttcataatgaggcacattactcctctaactgaaacatcccttataagttatttttagggaacaaacccttataagtaatcacacttcataatgaggcacattactcatctataaaatcaatgtggatagattgatcatcatgacctacatgtgagctgtcgattagattagatttcctggcttcctgtcacataactctccacgcctcctattttcagattatgaaatgacttcgtggcaa
>NC_029263.1|-|3689071-3689199|78-99
tataatgtttacgttggctacgcaacttcgagcattcaaacattcccaattaccatcgcctccctaaacagcaatggTAATTGGGGATGTTCGGTTGCTcgaggttgcgcagcatgctgtgccttgacc
>NC_029263.1|-|3689071-3689199|31-54
tataatgtttacgttggctacgcaacttcgAGCATTCAAACATTCCCAATTACCatcgcctccctaaacagcaatggtaattggggatgttcggttgctcgaggttgcgcagcatgctgtgccttgacc
>NC_029263.1|-|3736786-3736952|106-127
cagtgttggatatgctgtgcttgttcaggcactggaagtgagaattggaggaaaacaaactgattgctggttgttgtttgcaacagtgtggcaaacaatgttcagCTTGTTTTTCTCCAATATCTCAccttcaggttgattgcttgatggaatactttagttgagca
>NC_029263.1|-|3955842-3956149|195-218
gggctgtggcatcacacgcacggaggaaggaggccggcgcacagaggacgagaggtgacggcgcgtggggagggaggaaacagtgcctagtgcggcgccggagctcgccagcacgcggaaggaggtagcggcggtggcggagcgccggcaagctctccgcgccctggccgccgtcctcctcacctcactcctgcGTGCTGGCGAGCTCCGGTGCCGCActaggcaccgttccctccctccccgcgcgccatcaccgctcgtcctctgtgcgccggcctccttcctccgccgctcgctgctgctccttc
>NC_029263.1|-|3955842-3956149|72-92
gggctgtggcatcacacgcacggaggaaggaggccggcgcacagaggacgagaggtgacggcgcgtggggaGGGAGGAAACAGTGCCTAGTGcggcgccggagctcgccagcacgcggaaggaggtagcggcggtggcggagcgccggcaagctctccgcgccctggccgccgtcctcctcacctcactcctgcgtgctggcgagctccggtgccgcactaggcaccgttccctccctccccgcgcgccatcaccgctcgtcctctgtgcgccggcctccttcctccgccgctcgctgctgctccttc
>NC_029263.1|+|3955882-3956109|167-188
acagaggacgagcggtgatggcgcgcggggagggagggaacggtgcctagtgcggcaccggagctcgccagcacgcaggagtgaggtgaggaggacggcggccagggcgcggagagcttgccggcgctccgccaccgccgctacctccttccgcgtgctggcgagcTCCGGCGCCGCACTAGGCACTGtttcctccctccccacgcgccgtcacctctcgtcctctgt
>NC_029263.1|+|5369133-5369272|90-110
ttggtccattagacggccttgcgacgacgggatattggggcggttcaatcagaaagcttgtgctccggaagcgaggagctctactctttTGATTGAGCCGTGCCAATATCacgtcgcatccatcactttggatgtttctt
>NC_029263.1|-|7858345-7858492|30-50
cattcccccctcttttttttcgttttaaaTGGTGAAATTTGTAGATTGGAgggtaaccctagaaccccatttttgcccaaatttgtgattttcaacatccaatttggggatttgctgattatagtgctacatgtatgcaatgtactcg
>NC_029263.1|-|7858345-7858492|98-119
cattcccccctcttttttttcgttttaaatggtgaaatttgtagattggagggtaaccctagaaccccatttttgcccaaatttgtgattttcaacaTCCAATTTGGGGATTTGCTGATtatagtgctacatgtatgcaatgtactcg
>NC_029263.1|-|8341180-8341418|152-175
ggatacggttcttgtcgtttggtcatttagatagaacatgtttcatctcagtgcgcctactcccttagtcccaaaataaattaatcttatacaagatttggcacatcatagtactacgaatctggatatactaggatgtgtcacattccgtACGAGGTTGGTTTATTTTGGGACGgagggagggagtatctcggatgcctaccgcagtatctcatgaccttataagtttatccgttctt
>NC_029263.1|-|8702778-8702968|123-146
tataaagcaacacatcgtctccataatcatctattagtacagtggtgaagacatagggctactacaccatccataagggttcgaatcttcgatgtgcctagatagggtacagttggatcccaTATGGATGGAGGTGTAACCCGATGccttttacaaatagatggttatttttttatgcatccactcctttt
>NC_029263.1|-|8702778-8702968|54-77
tataaagcaacacatcgtctccataatcatctattagtacagtggtgaagacaTAGGGCTACTACACCATCCATAAGggttcgaatcttcgatgtgcctagatagggtacagttggatcccatatggatggaggtgtaacccgatgccttttacaaatagatggttatttttttatgcatccactcctttt
>NC_029264.1|-|11583928-11584107|23-46
ttgagcgccacgtgaaaatgtcTAGGAGTGTTTGTAGGAGCGCCACgtgaaaatgtaggagcgtatataggaagtttaatagacttttagtatataatagatttctaggatttctctaatttatttgagagtcacgtagcgttgtaaaagcatttgtagaaagtttaatatacttttaat
>NC_029264.1|+|13532406-13532574|43-64
acgttccgctggttccaacttcgtgttgcatattcttaggccCGATCTTGAGGCAGGAACTGAGtagttggtgaactcgctctatgttgttcattcactcgcgacacggttcctgtcccaagatcgggtctgtgaatatacaaatgtgattttttttaatacattctta
>NC_029264.1|+|13532629-13532764|38-59
gcaaattcataaactcggtgttgcatattcttaggccCGGTCTTGTGGCAAGAACTGAGtagttcgttaactcgttacccggttcttgtcacaagaccgagtatatgaatatgcaaaggtaattttctctgtgaat
>NC_029264.1|-|14620362-14620504|31-51
atgatcatcaggatgatcgaatttatcgtgTAGCCAAGGATGAATTGCCGGcgtttcacgctgttgatggtgcgtgcatatataagttggcgccggcaagtcatttcaggctacatgtttgcctcctcctctcatgctagatc
>NC_029264.1|+|15792317-15792570|31-51
accgcatcctgcagctgacatggcatgccaTGTGTAGCCACATTGTAAGGGagtccttgtgcacatggtcaatctcgcagaaagcccactgcaatccaaatcttcttcacgattgttcctattcaccaaatcacccgtcttctcgaatgaccgcccaccatttccctctgttgctgttgctaacatccatggcccagggacccacttgcagcgtggctacatgtggcatgccacgttagctggatgcaggcatc
>NC_029264.1|+|16555489-16555628|31-54
gtaatgagatcttaaaaactaccactgcagACTTAATCTGGACACTATAAAAGAaaattgtgcatgtgaaaatatgcccattataaatttgtagtgttcagattgagtttagaatggttgttttaagatttgtctataag
>NC_029264.1|-|17567927-17568218|240-263
tggttttgctttgccactgtgctgtccattttcattgcactttgctccattgtggtattgacattctgcaagaacgagtcccagtatcaagtcactgttacggtgttgttggtaccattgattaacataacacttgacggccatacttggtcatgttgtatgttatcagcttcacagaggtacatgtggcactttaacagttatttgatacagtgactaggctgcagttgagcgaaaccACAATGGAGTGAAGTGCAACAGAAatgaacattatggcagcaaagtgaaagtt
>NC_029264.1|+|18739235-18739353|22-45
gaagtactagtacctcacattACTAAATCGTTTCTGATCGTTGGAtttagctggataagatatgtattattggatccagcgattggaaacaatttggtaccataatgtatcggtaacct
>NC_029264.1|+|19788841-19789005|31-51
cctcgcatggcgatgagagctcgcatctggTAGCCAAGGATGACTTGCCTGtgtctctgctcatgtgcagtagaagaagatgcatttctagctgctttctgcatatgtgatctcacaggcagtctccttggctagcctgagcggctctcatccttcatgcctggc
>NC_029264.1|+|19792113-19792308|31-51
gagatgaaatatgataagagtctgtctagaTAGCCAAGGATGACTTGCCTGtggcctcttggagagagaggtgtagcttaattagcagcatggtttgagcattgcttgatcggttgatcgcttcgcttgctctgcatgagatcttacaggcagtctccttggctagtctgggcggctcttatccgttctagtacaa
>NC_029264.1|+|21043853-21044153|237-260
agagcgctttgggagaaactattctaaactctcgaggggacattctctcattgcttgcatgtcatccaaatgtttatgaaaaaattaaaaaaaatcaactggatagattaatatgtgatagataacttcataaacatgcaagttaaaattaaacttctacaagttgcaaaaaactacaactaatctatcacatattaatctattttattatttttttaaaaaaaatataaccatttAGATGACATGTGAATGATGAGGGGatgtcctctagagcttagaatccactctcgcactttgggct
>NC_029264.1|+|22881814-22881962|99-119
tggatggaacggtagagtcggtgtttgcgggcgtggcatcatcaagattcacatccatgcatatatcacaagacgcacatatacatccgatttggctgAGAATCTTGATGATGCTGCATccgcagacaagcgcctttttttcttttcaa
>NC_029264.1|+|22895016-22895379|117-140
caagcccctagacatttaggtcttgtttggatcctccgggctattaaatagccctccggaatcttgctatttaggattattaaacgtagattaccgacaaaaccgattccataaccCCTAGGCTATTTTGCGAGACGAATctaatgatgtatattaatccataattagcggctgattactgtagcatcactgtagcaaatcatggattaatatatctcgttagattcgtctcgcaaaatagcctagaagttatggaataggttttgtcagtaatctacgtttaatactcttaaatagcaagattccaaaggactgttaaatagcccttcggatccaaacagggtcttagtatggagggaggtta
>NC_029264.1|+|22895016-22895379|214-237
caagcccctagacatttaggtcttgtttggatcctccgggctattaaatagccctccggaatcttgctatttaggattattaaacgtagattaccgacaaaaccgattccataacccctaggctattttgcgagacgaatctaatgatgtatattaatccataattagcggctgattactgtagcatcactgtagcaaatcatggattaatatATCTCGTTAGATTCGTCTCGCAAAatagcctagaagttatggaataggttttgtcagtaatctacgtttaatactcttaaatagcaagattccaaaggactgttaaatagcccttcggatccaaacagggtcttagtatggagggaggtta
>NC_029264.1|+|3278034-3278357|274-294
tcattgataatcaggatcatgaagaatggcggtaatcgtgacattatttctattaatagtaaccaaataatattgtcagatgtgatcagcaaaagtatcatcaacaaaggttcaagtttgtatatgttttggtttgagtaagaagatagcgaatgaaaaggaatgccccttgcatgttgagggattggtatgtgttaattgtttgagtcaagatatttttgtagagactatgctaatcgcagttaagaatcaacagttctagagagatatataTGGAAAATGTGTTCATGACGGtctattcaatgtgagacaatttctaaaggt
>NC_029264.1|-|6606271-6606379|68-89
gccatgtttgctattatcttgagttctctttaatcatttcacatggcactattttaaggcctactgtGTGAAGTGTTTGGGGGATTCTCggtatcaccaataagttatg
>NC_029264.1|-|6606555-6606663|69-89
taaacgtttgttatcaccatgaattctctttaagcacttcatacgacacaattatttcaagggttgttGTGAAGTATTTGGCGGAACTCtctgtgtcatcatacatttg
>NC_029264.1|-|6606681-6606806|76-96
ttggcacatggccatcgacgacactgccaggaattcccttcaagcaattcatgaaacaatattttgagagttgttGTGAAGCGTTTGGGGGAAATCtcagtgtcgccagcatgtaagtaaacagtg
>NC_029264.1|-|6607333-6607515|133-153
aggagtcataatttggttggttatccactggagttctcctcaaaccacttcagcagatagctagctaggcctcattgcattgcaccactgttgcataactatgagcatggggccaaaagttagctgcttataGTGAAGTGTTTGGGGAAACTCcggttggcaaccagcattttcaagtttggt
>NC_029264.1|+|6896322-6896478|107-127
tggaattaaaacctgacggaaccatgcggcattgacaatctgagtgcttcattttatacacgtatactttcacagacataagagcacgttgtgtatcaaaaaattgTGAAATGGAGGCTCGTTGTACgttgtgtacctgcggactgtagctagagac
>NC_029264.1|-|8515673-8515813|31-52
ttgctaatcaggattttgcggatctgaatcCTCAGCAGTCGACTGTACCGTGcctttgtcattgatccacatgttagtgaaaaaggcacggtgcagtgactgcagaggatctcaatccggatttcgccagccttgcaactt
>NC_029264.1|-|9140142-9140327|135-156
agatatgtgtaaacgtcgggtgaggatcctctaacataatatcattatcattacagttactggtatgtagatctcaccctcctattgccccacatatcattgtctatattttttttaggaatgtcagtacctatAATGGTAGTGACATTATGGTAGaggatgtgaacccgtaaacatcatagaact
>NC_029265.1|+|11112643-11112812|119-140
catctttaaaagaaacttttttgttttattaattgactagaaaaatgtccgtgcattacaacgggtgaaaaatttctaatgataatatatatttttcatgcataaccatgtcaatggcAATGTTTGTATGGATCGTTTGTagctaaaacaatcagaaaattggaacatct
>NC_029265.1|+|13982585-13982708|74-94
aatttcttcgaataaacaggggaaattgaacttaaatccttaatcgtttgctagatttttcttgtgagtgaccTGGCAGAGATTGATCGAGGAAttgtatttccattgggaaactgacagaaga
>NC_029265.1|-|14483270-14483416|92-112
ttaatttcagttcttcccctcgatcatcttgttgagaggaatgtcgtctggcctgagatcgtaccacagtggtgggtacacgtggacggtcTCGGACCAGGCTTCATTCCCCtcaacaactcgtcggagtagaggaagaagacggac
>NC_029265.1|-|14723024-14723176|31-51
ctctcatatgtatggtgcaccacaagtggaTGAAGCTGCCAGCATGATCTGatcacagtagttctctagctgatgatgatttacaaaacctagagacatgcatcagatcatctggcagtttcatcttctcatggcagcacaaaaagagcttac
>NC_029265.1|-|15809231-15809395|113-133
agtacttgctacagtacctggcagggacatatccaacgggcagtgttcgataggggcgtggctacagtgacactacaatgtttttttctatttttaaaattatttaatcacaTGTCGAACCGCGGTTGTTCGAtaggtaccctgtcgaaccggtgctaaacttgc
>NC_029265.1|+|1584715-1585007|243-263
taaatacaaaataatatgtgggatgtgggattcaaactcaagacctctcacctcagctctcaaacacattaccataccatctactacacacatctgacttggatagagatgttttttttaactaagcctagaagcatctttcaccaaccgatactaaaaatatctttagttctagttggtaacaccaacctagactaaaaattcttctacaattcgaacctacacattctaagggcatatacAAAGGTAGAGTCAGGTATGAGctctacgttatctagatactaccatcctcc
>NC_029265.1|+|16093864-16093992|76-99
ctcatgtttcctagttatctactccctccgtcccaaaataagtcaatcccgtactagtatatgacacttcctagtACGAGGTTGGTTTATTTTGGGACGgagagagtagatgacacctgatatgtaaaa
>NC_029265.1|-|17228145-17228282|86-106
tgattgcgctgtataggccaattgctgaattttgttcgttggagcttgttctgttattttatttgcactgccgtaggaaatacacAGTGACGGGAGGACTGCAAGGttcttcagctttttctggagcaaacttatata
>NC_029265.1|+|18223378-18223659|212-235
tgtcgtagatttcattttagtactccatccgtctcaaaataagtgcagttttgcactattcatacttaacatttgaacgttcgtcttatttgaaaattttttatgattagtatttttattgctattagatgttaaaacataaatagtactttatgtgtgactaaatattttcaattttttcacaaaattttcaaataagacggacagtcaaACGTTGGGTACGAATATCTACGGCtgcacttattttgggacggaggtagtataagaaaaacagaagctggt
>NC_029265.1|-|18864315-18864521|119-140
acctatttccataatattagttactccctttgtcccaaaatatagcaacctagtactggattagtcaccacctagtattatgaatctggacagagaggggttggacagagggctctgtCCATATTCGTAGTGCTAGGTGGtgtctaatccaatactaggctgctatatttttggatggagggagtagtatatatgttaattagtatc
>NC_029265.1|-|18864315-18864521|47-70
acctatttccataatattagttactccctttgtcccaaaatatagcAACCTAGTACTGGATTAGTCACCAcctagtattatgaatctggacagagaggggttggacagagggctctgtccatattcgtagtgctaggtggtgtctaatccaatactaggctgctatatttttggatggagggagtagtatatatgttaattagtatc
>NC_029265.1|+|21166653-21166772|62-82
gatgatagagatttactccagcctaacaaaaattatctcgagatatcggtacctcatggtaCTGTGAGGTACCGGTACCTAAggtactttttgttgggccaaatcaaatctataaatgat
>NC_029265.1|+|21166653-21166772|34-55
gatgatagagatttactccagcctaacaaaaatTATCTCGAGATATCGGTACCTCatggtactgtgaggtaccggtacctaaggtactttttgttgggccaaatcaaatctataaatgat
>NC_029265.1|+|21237293-21237467|125-145
cgcgatagaaagaaatgaaattgtagctatgatgttggcccggctcactcagatggatcatcggtgcagaagagtgcatgaatctgatgcagtctcagtgtagtatgctccatgctggaacttcTGATTGAGCCGTGCCAATATCtcagcaccatttttatgcaatcatgcgtac
>NC_029265.1|+|21237293-21237467|33-53
cgcgatagaaagaaatgaaattgtagctatgaTGTTGGCCCGGCTCACTCAGAtggatcatcggtgcagaagagtgcatgaatctgatgcagtctcagtgtagtatgctccatgctggaacttctgattgagccgtgccaatatctcagcaccatttttatgcaatcatgcgtac
>NC_029265.1|+|21808313-21808429|23-42
aaagataaatatagaactaaatGTGACATATTTTACTACAACgaatctggatatgacagaggtatgtttaaattcgtagtattaggatgtgtcacatacaatattagattgtttttg
>NC_029265.1|+|3961350-3961498|30-51
taagcttcaataagttagtgcgctttgcgAATTCACAGGCCCTATCTTGTGgtatgaactgagtacgcgatgatttatggcgcatattgggggcttaccaaaagataatgctgtgaatttgcaaagcgctcaaacccactgaagtgttg
>NC_029265.1|+|4833345-4833541|126-149
tgtttagcagggatttggaaggcacatatgttggtattctattggaatgcaagtgggctggcttttgaacccatttatgggctattcaagtgggtaaaccataggttggtgcacttaaatggcctATAAGTGGGTTTGTGGGCTGGCCCtcttgtatcctgatagtttagtatgattggtaataatagcaatgctac
>NC_029265.1|+|4833591-4833780|110-133
agtaccagtggcacaagaaactactggctagtctcgtagcttgctaggtactccctctgtcccaaaataaacaaagctagtacggggatgtggcacttcctagtcctgtACTAGGTTTGTTTATTTTGGGACGgagggagtatcatagtttgttactcctctggttactatttatctttttggctcctaa
>NC_029265.1|+|5635300-5635489|132-155
atcccaaaaatagggaagagtccaacccatcccacctcgtccccaaaccaaacacatgcacgcaaatggcttgttgaggaataaacatcttgctcccttgcattctaaactatgatattcttcaagcatatGTGTTTGGTTTAGGGATGAGGTGGgatgggttaggtccatcccagatttttgggatagg
>NC_029265.1|+|5931440-5931566|78-97
tgatattacgaaattcggttgtgaaactgataattttacgatgaatagaaggttatagatgtagtgactaatttaatCTTCCATTTATGATAAGTATaatactcacaacatgccaataaagcaaaca
>NC_029265.1|+|5931440-5931566|27-48
tgatattacgaaattcggttgtgaaaCTGATAATTTTACGATGAATAGaaggttatagatgtagtgactaatttaatcttccatttatgataagtataatactcacaacatgccaataaagcaaaca
>NC_029265.1|+|6928661-6928891|25-45
atagacctctgactcgtacatgcgTCGGCCTCGTGGATGGACCAGgagctcgacattccttaaggtcgttctttccgacccatacaaggttccgctgcctgcattgttccaagagtgtcttggacaaaagcaggaagtggaaccttgttaaggtcggaacgaactgccttaaggaagtcgatgctccaggtccgtccacgaggacgacgcagctaggagttagaggtttat
>NC_029265.1|+|8429592-8429818|39-60
tctctgcttggtcttatgaagttgtgatataaggttttAGGGTAATTTTATCATTTTTAAgaaaacaaaatttaataccttcagatattcggtatctatgtaaaaaatttttagatccctcaataaaatttaatacctaaaatctaaacgtattaaattttgttttcttaaaaattataaaattaccctaatacataatacctcaataaaatctaaaaattttacgt
>NC_029265.1|-|9216230-9216384|105-125
ggttacagcaatgaagagaagctgaacccagaggagtggtactgagaacacaggtgccaatacaatgtatggtgagctactgtataatggagtaattctgtaacTGTGTTCTCAGGTCACCCCTTtgggtttcttctcatgattctttgtccaat
>NC_029266.1|-|10376128-10376316|31-51
cttgctttctgttttctttaagagcactgcTATGCGTAAGACGGATTCGTActacctgcgtccgaccatatcatgtgcaccgatcaccgtctttagcttctctccaccaatgcaagcagcattcggatgcatgtcgtacgaatccgtcggacgcatagctattttctttctttaatttctcgggttggt
>NC_029266.1|+|11920692-11920807|71-94
tgggtgtgggtcactctgtttgtacctgttgactgactctggttcaacaaaaccaattttacttttgttgAACTAGAGTGGGTCAACGGGTACCcacagagtaatttgtacccatc
>NC_029266.1|+|13523500-13523657|42-65
tgacgggttgcagacttaacacccgtcactggtatctagtcACCTGTGACGGGCCGAGAATGGAAcccgtcaaagggacacctctgacgggttccattctcgatccgtcacaggtgactagatgcctgtgacggcccgcaaccggatggctcactgat
>NC_029266.1|-|1384720-1384978|214-234
gattgactgaggctgaccgccgatgtggcgctccacgtaggcaacaattttgcatccggcccccttttgcaggacagcgtggtggtaatattgtacttagcccctttgagccacagtaccaccccgaaactccccgaaatccccaaatccctcctccctcacaggagctcaaaggagctaagtgcaatttttggatgaggctggacgcaaaatAGTTGCCTACATGGAGCGCCAcgtcgtcggtcagccctggtcgaac
>NC_029266.1|-|1384720-1384978|28-48
gattgactgaggctgaccgccgatgtgGCGCTCCACGTAGGCAACAATtttgcatccggcccccttttgcaggacagcgtggtggtaatattgtacttagcccctttgagccacagtaccaccccgaaactccccgaaatccccaaatccctcctccctcacaggagctcaaaggagctaagtgcaatttttggatgaggctggacgcaaaatagttgcctacatggagcgccacgtcgtcggtcagccctggtcgaac
>NC_029266.1|+|13959857-13960025|44-67
tctcaggcggaccacgtaaggttccgcttgtgaaaatcgatttTTCCAAGCGGGCCACTTAAGCATTccgcctgtaaaattaaaggtattttcgcagccggatcgcttaagtggtccgcctggataaatcgattttcgtaggcggatgacgaaaattcacctcagttta
>NC_029266.1|+|15504871-15505016|34-54
cctggaatccaaatgacaacgttgccgctgccgTCATCCTCATCATCATCGTCCttgcatgaaaccgccagcaaatccttgcgcggggggagggggaaggggagggggaggggtcggaggggcggcaggatctatgtgtaaggggg
>NC_029266.1|-|16194979-16195171|142-163
tccctcgtgtaaactcccaattcccttctctcaagttgccaaacaagccaagttgccaaacaagccgtagggtgggtggggaagatcggaagaagcggcactcgatcgctattttttttctttttaccgatctctttctgtAACCGCTGTTTAGGCGGAGTGGggagtgggaatcgctaattgcaggggttga
>NC_029266.1|-|16194979-16195171|26-47
tccctcgtgtaaactcccaattcccTTCTCTCAAGTTGCCAAACAAGccaagttgccaaacaagccgtagggtgggtggggaagatcggaagaagcggcactcgatcgctattttttttctttttaccgatctctttctgtaaccgctgtttaggcggagtggggagtgggaatcgctaattgcaggggttga
>NC_029266.1|+|16277630-16277770|92-111
tcttgcatgagctccatgatcaattgacggcgtgtgccatcccacacatcccgatcatggcgtgtgacacaactggatgtgcgtgccacgaCCAGGACGTGTGGGATGGCAcatgttgtcaaccaatcatggtgcacatgc
>NC_029266.1|+|16277630-16277770|33-54
tcttgcatgagctccatgatcaattgacggcgTGTGCCATCCCACACATCCCGAtcatggcgtgtgacacaactggatgtgcgtgccacgaccaggacgtgtgggatggcacatgttgtcaaccaatcatggtgcacatgc
>NC_029266.1|+|17938250-17938370|31-50
tgcctcagcctatagtgtattcttttgtccTTGGTTTTGTGTAGTAGAAAatgcccacttcatttttctattgcacaaaaccaaggagaaatgtacacatatactacctgtcctttcttga
>NC_029266.1|+|18809726-18809983|200-223
aggcctactactccctccatcctaaaataagtatagttttgcactgttcatgtctaacgtttgaccgttcgtcttatttgaaaattttttatgattaatatttttgttgttattagataataaaacatgaatagtattttatgtgtgactaactttttttaattttcttataaattttttaaataagacggacggtcaaACGTTAGACACGAATTTCTACGGCtgcacttattttaggacggaggtagtactagctat
>NC_029266.1|+|19480130-19480283|33-52
aaagtgatgttaaacggcacggttttcttggaTCTCTCTCTCCCTTGAAGGCtatctcatggaggtttgatgtacaccattgttgcctaagaaactgagaaagccttcgggggaggagagaagccaagcaagccacagtgtctaaatttacagc
>NC_029266.1|+|19480130-19480283|105-124
aaagtgatgttaaacggcacggttttcttggatctctctctcccttgaaggctatctcatggaggtttgatgtacaccattgttgcctaagaaactgagaaagcCTTCGGGGGAGGAGAGAAGCcaagcaagccacagtgtctaaatttacagc
>NC_029266.1|+|20828589-20828786|41-64
tacaacatttctaaaaatcttttatcgttaccaacatcctAGATTGCTTTCAAGGTCATTTCTTtatggaccccattcccataaattcagtatccaaagatggttgctgtatctatgggaataagggttccataacgaaatgatcttggacgcaatctaggagtttgctgatgataacgttagggatcttggatagga
>NC_029266.1|-|21506657-21506803|94-117
ttttaactgatggaaaggcttgtttgaattggtggggcttaggcttaatgcctttggatgggctataaatggaattaaagttcccactatctgAAGGAATTGGGTCTAATCTCTTCCtatccaaacaatgatgatgaggggtggcat
>NC_029266.1|+|21708951-21709100|100-120
cccattttaccatgtccctccctccccatttcttggcctcctctcgctgctcctgcttgtgctctgagccccaactgctcatgctcgtgctcaaggaggAGCACTGGAGTAGCCAAGAGAtggagtgcgagacatcttatgaagtgggaa
>NC_029266.1|+|22213535-22213814|23-46
aaacaagcaagatatatcaaatAAGAACTTAATATAACTTTAAAGCaataagatcttaatataaagggcagatttagcataacaattaagcatatgatattagaatagctaaatcaggtaagatcggctgaaactccgatactatctctataaatgatcataaaacaagctagatatcacaattatagatagaacttaatagatcgaactcaaccgatgcaacattaagcatataaaataactgtaagatctaaacaagatgatgaaaatctctgagaga
>NC_029266.1|-|23057473-23057796|274-294
ccctctcatatactctagttccacccttgcttggatgccattgaaacactgctagctaaaacataacttcgtccacaaattcatcgttgccctaagagtttgcagacttgtagtcatagactctggtgtgcaaactacagagaatacatgaagaatatttcctgaatgtcctttctattacctatctgtctcaagcaataggctttggaggtttcaggaaaccactgcatctgagctagagagatcaaagagtaatctggatttccttgcctgCAGGTGTTCTCGATGGCTTCCttgcctagtgatgccacctgcagcttgatg
>NC_029266.1|-|23289201-23289533|117-137
cataggctctgtttggatcctccgggctattaaatagccctccgaaatcttgctatttagcagtattaaacgtagattaccgacaaaactcattccataacccctgggctattttgCGAGACGAATCTAACGAGATAtattaatccatgatttgttgcagtgatgctacattgatcattcgctaactatggattaatatacctcgttagattcgtctcgcaaaatagcctaggggttatggaatgggttttgtcagtaatctacgtttaatactcttagatagcaagattttggagagctatttaatagcccggaggatccaaataagaccat
>NC_029266.1|-|23289201-23289533|202-223
cataggctctgtttggatcctccgggctattaaatagccctccgaaatcttgctatttagcagtattaaacgtagattaccgacaaaactcattccataacccctgggctattttgcgagacgaatctaacgagatatattaatccatgatttgttgcagtgatgctacattgatcattcgctaactatggattaatatacCTCGTTAGATTCGTCTCGCAAAatagcctaggggttatggaatgggttttgtcagtaatctacgtttaatactcttagatagcaagattttggagagctatttaatagcccggaggatccaaataagaccat
>NC_029266.1|-|24258560-24258835|31-51
acacatgtcgtcacttgacctttccaagccTAGGCATTTTCTCTTGGCATGctgtgcagcttattccaggaaacattatattgaactttagtagaggaattgcatattaaagtttttcttgaagtaagtcaagtaaatatttttggtgacaggctacatttgggatagcagggataccgtctagtgcctaatgcgtgcctttggattcgaaatggtcaggcctatcgccctgtgattgttatttctttgttgggtttttgaaatatcaccttttgg
>NC_029266.1|+|24288979-24289096|24-44
tttacaaaatttataaaaacaccCGAGGACGAGATACAGTGCAGcatcgcgggacggaaatcttcctttgcgtgtaccttctcttgtcccatcctggtagtgagcgactacttttaga
>NC_029266.1|-|24702001-24702232|31-72
agatcccctagcctatctaagaattggaagGGTGATGTGGAGCGTTCGGCAATGTTGGAATGACATGCAGCTtcgaagacattcttgatgctttccaagcctatagctgtacagagatggagggatctcatgcagttttcttagaaagtttgatgcattgtgtctcactctgatcaatggcttagcgttttgtatgcgccttttaccttgtctctggtttctctatatatga
>NC_029266.1|-|24804907-24805277|321-341
gtgttaggatacacattcgcatatgtgtgagcgtggtgttgcgtgtgatgtttgtagtgaaattgaaaaaaaaaagtaggtttagtatgcataaataaatgttctcattatttgtgtggatgatttagaaacggacgaactaattacataccggggtaagatcgattgaaattccattagagcgcaatgaatccccgagacaattgaattacaccaatgatcgcccaaaaaaataaagagtacaaagtcatgtcaccgaggctaaattcgcctcactacttgtgtggatgtacaaaagagaccattaatttcaatctacaGTTTCATCCATGGACACCGCAttgtccattgtcccgacgcctcccaagact
>NC_029266.1|-|24921129-24921261|92-112
aatacgcattatgccaattaagcaggatatcaatagctaggattgagaggcatcaggagagcaccttcaacgggtaactttccatctgcatCCCGGCTATCGGAACGGCTGCtggatctgctcttgcacgaac
>NC_029266.1|-|25091538-25091684|97-117
tagcgacctgcctgctgcctgctactccatgtcctaaagaaacctcattcagaaggtgtacctggatgacatgtatatacaggtacatccttaagaTTGGATTTTTATTTAGGACGGagggagtaggtgccagcgttggtgcagccg
>NC_029266.1|+|2523212-2523344|80-103
acacgaggactactagtgtgtatttccttcatcccaaaatgaaaaaatctagtacattatgtgtttgacatatcctgtaCTAGATTTGTTTATTTTGGGACGGagggagtatccagtagtagtagcagcaact
>NC_029266.1|+|2524974-2525373|351-371
agggggtggtgcaggttttgcttagattatttcatagttcggtttgtagaataccatcttcgagttcttgattaatcactcatctgcaattgatggcaacaggatgctcgatcttccatcaggtaaagataactcttgatttggcgaaaacttgtcacacatgatttgactttcgatcaacacgatctaaacttgcaatttcagcaccatgtcttttctagttaccaaccgtgccgaaatctgattggccttcactgagaaggctaatccttgcatgcgaatcgaagaatacaagcaagaaaaaggtagattgtagctcaattgcagatgaatgatttagcactcgaagtTGGGGTTCTACAAACCGAACTagtggtgaaattgcaatggtagaaataat
>NC_029266.1|+|26335749-26335996|198-218
aaatgtacagatgtacagatgcccctttgctagctagctgagcaacagcccaaaaacaaggatgtcttggggactcatatgcacagcagcatgagtaaaatgttgcaccttgggagtgagaggcatttgcaatccaatataattaagcatgtgaggcatccggaattcagttttgtcaatatgcataccttgatcacTGTCTGCTCGATGTCAGGTTGcgtgaggggtttggatgtcttatagggttt
>NC_029266.1|+|2733882-2734051|31-51
aaaaaccattaaaaaaatgggtttttatccTGGTTTTTTTGGAGCATGAGGttatctctcagtttttccgtgtccaaaataaaaggacaaaaactgttcttgaaaaccgagagataacctcatgctccaagaaaaccaggataaaaaattgagagagaatgtttcaaaaa
>NC_029266.1|+|2733882-2734051|120-140
aaaaaccattaaaaaaatgggtttttatcctggtttttttggagcatgaggttatctctcagtttttccgtgtccaaaataaaaggacaaaaactgttcttgaaaaccgagagataaccTCATGCTCCAAGAAAACCAGGataaaaaattgagagagaatgtttcaaaaa
>NC_029266.1|-|2813183-2813301|71-94
cgtcttgatccagccacacacacgatatgacgtttgtacccctcacaagtacaagtataatgcatgtcaaTGAGGGGTAGAAATGTCATATCATgtgtgtggctggatcaataacgatc
>NC_029266.1|-|28933562-28933702|95-118
gatatatagtgcagatatgaaatatattcttaccaaatttcaagttcaaactcaactttatttgtgagaatttttgtttctctcaaatgaagttAAGTTTGGACTTAAATTTGGTAACaatgtatttcatatctacacctc
>NC_029266.1|-|6081508-6081720|31-51
acatggagattgagaggctactccctttggTAGCCAAGAATGACTTGCCTAcgcttttgccctctgttggctcatccatccgtctatctatctgccatggcagatggcagattaagggtttctgaaagaaattcttgtgataggatgtgcaatgaggctgcatgggccggtcttcttggctagccagagtggctctcatccaccatgctaggc
>NC_029266.1|-|6085232-6085448|31-51
acatggagatggagaggctactccctttggTAGCCAAGAATGACTTGCCTAtgtgttttgccttgtgttggctcatccatccatctatcagccgttgcagatttgcagtggcagattaaagggtttcagaaagaaattcttgtgatggatgtgcaatgtggctgcatgggccggtcttcttggctagccagagtggctctcatccaccatgccaggc
>NC_029266.1|-|6404275-6404416|34-54
tctgggtcgtcctagaaaaaaactttagcgcctTGACGACAACAGCTAGAATGGtcgcggcgacgaaggattgtcccccgatgaggccgccattctagctgttgtcgtcgaggcgctaaagtttttttctggatagcgcctt
>NC_029266.1|-|6404402-6404539|30-50
tcgtgcacaaactggcaaagaactttgttCGATGACAACAGCTAGAATGGccgcggcgacggaggattgtcccccgatgaggccgccattctagctgttgttgtcgagacgctaaagtttttttctgggtcgtcctag
>NC_029266.1|-|702051-702211|45-68
agaaaaatcgacacttatactatgggtgtcggtttttaagaaaaAACCGGCATCTGTAATATATTATAggtgtcggttaattaaaaaccgagacctataatatattataagtgccggtttttttaaaaccgacacctatctgccgaactaaccgagccgag
>NC_029266.1|-|8663561-8663817|204-227
aagatgtttcgtactccccctgttttattttaagtgtaaccataaaatttcatgcccaattttgatcgttcatcttatttggatttttttataattaatatttttattattatgagataataagacatgaatagttactttatttgtaacttacgtttttaatttttttaagttttttaaaagacggacggtcaaagttgatcACGGAAAATCATGGCTGCACTTAAaaatgggacagaggaagtagtaagtagatt
>NC_029266.1|-|9367973-9368148|50-73
gccatcatcggtgagccatccggttgcagcccgtcacaggtatctagtcACCTGTGACGGGCCGAGAATGGAAtccgtcaaaggaacacacctttgtcagattctacttcctgcccatcacaggtgactagatacctgtgacgggccgcaacttaccaacccattagaggtgatgt
>NC_029266.1|-|9586967-9587079|63-83
gttgatgtacagggagagttgacatcagtttgcagtatctttaccaaggtctggtactgcccAAGACGGTTTTAGATGTTGCCtcctgatcgtgtaccgcggaaacaaaacat
>NC_029266.1|+|9589940-9590344|31-51
agccagatctattgcctcggtgaagacagtTCTCAGCCAGGGCAGTAACAGgtacccaattcgagtggtgtaggagcatctgatgaaccaacatccgcagttttgtttcgccactgttcctatcaagctcttcgtcatgtttatgcgttatcctgatccagtaccctcctaaatgactatcatccttcctgatgtctatcattctcacagcctagctttctactcccggatgcgtgattcgttggatgacagaaaggcgatctgaatctaggatgatcccgtggaatccttcttcctttgctaagaacagggttaatttggcgcactgccactgcctcagcaacttctggcactctgatccctgagacaagctcattggatacaaataaatagaagtcgttctgg
>NC_029266.1|-|959554-959816|188-208
tcactatggttgccatcataagcccaccacatgtggctcgcatgcttaaataactaacggcataattagatcacttgatgacgacgtatatcggtgttcgctatatatactatctactggtaagtatatctttaatatacttaccagtagatagtatatatagtgaacaccgatatgcgtcatcatcAAGTGATTTAATTATGCCGTTagttaagcatgcgagccacatgtggtgagcttacgatgacgaccacagtttgtta
>NC_029267.1|+|10074089-10074300|152-172
atgatacttgaacttaaatctattgttttgttataaatgtaatactacctccgtcccaaaatatagccatttttagctatgaatctagacattgtttttagctatgaatctagacatacaatgtccaaattcataactaaaaatgcttataTTTTGGAACGGAGTGAGTATTaaatttgtagttttgtgatataacattttaaatctgtatc
>NC_029267.1|+|10136361-10136513|25-45
ctacttaaagaagcactccaacggCTAGTTTCACTTGTTCTGCACatgtggaaaacagttagcactctatctgagtcgtaatcccaagcattattacagaaaaataaaagtgcattacaaagaagtcagacatctgaggaagcatgcaaagtt
>NC_029267.1|+|12083533-12083848|265-284
catgcaaatgcttgaagtctttctagaatatactacctctgttccaaaatataagcatttccaggattcaaatcttgttccacaatataagcatttctaccactatttacaccactacttgtcccatcaatcactttccatccaattttttccccatccaacccccaacccccaacccccctaactctccctcatttattgaggggcaccaagtcttttttcctcaaccttaatctttgctaaacaacctagaaatgcttatatTCTGGATCAGAGGGAGTATAtgatagttcactttaaatgggggcaaacatgc
>NC_029267.1|+|12115070-12115175|57-78
accacccgtcaatgcgccaggaggcacccctatctccacccacgcggccgccacatGGCAGCCGAGCGAGGGCCTCGGggtaactcagaacctcgggcccgagggg
>NC_029267.1|-|12892442-12892650|35-55
agctggcccagttttttaaaataggtgtcggtttTTTAATAGAACCGACACCTATacttatatacttatattataggtgtcggttctagagaaaaaaccggcacctatatatatgtgccggttttttctgtggaaccaatacctataatataagtataggtgtcggttctattaaaaaccgatacctatagaataattactggtttttt
>NC_029267.1|-|12892442-12892650|154-174
agctggcccagttttttaaaataggtgtcggttttttaatagaaccgacacctatacttatatacttatattataggtgtcggttctagagaaaaaaccggcacctatatatatgtgccggttttttctgtggaaccaatacctataatataaGTATAGGTGTCGGTTCTATTAaaaaccgatacctatagaataattactggtttttt
>NC_029267.1|-|13821470-13821916|31-54
tttaccttgctgttgcccgtcgacatcagcACGAGTGATGGCGGCGTATACCTGcgggaaggcggcggcggcatgaaggtacaggggcaagcagctgcgcggcgcagcctgctggagcacctccaagacgttgcggcacttgttctgctcaatacacaagcaaaataatgaggatagctagcgtttggggatgggccaggcggccaacatgacgaggtaatgatggagctgcttgtgcgccggcagaagtagtgggactgcatggatatggccacacagacacccagttggcctgcaggctctggcatcgaagttcttctcgcgccccgggagcactgcgctgcagctgcttgccccatccgcctccaccacgccgtcggatgtcgcctctgcaggtgcacgccgtcgccacccgtgttgatgctgatgacaagggaaactaatcgc
>NC_029267.1|-|15164717-15164867|31-51
atatgctatgtaaacaatgcaccagttgtaTGGATCGCTTCGTCTGATGGTcctcctattgactcaagtggacgtgactgaaccctaggagtgctcagcccatcaaggtgacgtcgatgcagatgacattgacgtacatgcccctatcacg
>NC_029267.1|+|16421176-16421397|33-56
ttagcctccgttcgcactgttcatttttgtccAAATGACCAAAATACCCCTAGAACaaaaatttccgaaatttggataaaattatcaaaatatcatattattaacataagcttgtaagcatccaaaatttggccaaaaacttaaaatctgacatttcagaatttttgtcccaggggtattttggtcattttgacaaatttgtacagcactaacaaagactat
>NC_029267.1|-|16586524-16586692|43-64
acgttctgctggttccaactgcgtgttgtatattcttaggccCGATCTTGTGGCAGGAGCTGAGtagctggtgaactcgctttatgttgttcattcactcgctacacggttcctgtcccaagatcgagtctgtgaatatgcaaatgtgattttttttaatagattctta
>NC_029267.1|+|17986671-17986817|30-51
aaattgcaccatgttgttgctcttatctcACATGTTTACAAGTTAAAATGTggagcagagggtatacaacccaaacaagtttggcactctgaacgatttaactcaagtgagcattgtgcgaggccatacattagttacgttaggtac
>NC_029267.1|+|17986671-17986817|96-117
aaattgcaccatgttgttgctcttatctcacatgtttacaagttaaaatgtggagcagagggtatacaacccaaacaagtttggcactctgaacgATTTAACTCAAGTGAGCATTGTgcgaggccatacattagttacgttaggtac
>NC_029267.1|+|18039111-18039363|31-51
acctgcacaaattgtagacgacgcatttgaTGAAGGCGACTGATGATTTCAggagacacaagatgaccttgcgcgtggtgattggatttttactgtcattttctcgcagaaggcacagattggatcattactctgaacagcatcacaagcttgcaagaaacacaatccttttaaataaacaaattttttatctgtggaatcagattaaccattagatgttttcacagaagtacaagtaaattgttatcaaaga
>NC_029267.1|-|18110524-18110649|74-96
aaataaaaaaactcaacttagacgaggatgtgatccctcctaacataacaaatctagataaccatttatctaaATTCGTTGTATTAAGAGAGGGTTaacccttgtagattaagttttttagatgga
>NC_029267.1|-|19127894-19128058|31-51
taattaggaagtgcaatttggttggctcaaAGGCTGATCCACTCCAGAGGAggtttcgtaggacagatcccctcgattcattgtcactcgttcatggatcatcccgatgaacatcctcaggagtggattgggcttcaagacagcaaattatacttccggattggt
>NC_029267.1|-|19318191-19318309|28-51
ctcgaggtaccagtacctgatcacgatACCAAATCGTTTTCGATCGTTGGAttatcctgccgagctagatcaacgatcgaaaacgttttggtactgtgagaaaccagtacatcgagata
>NC_029267.1|-|19403348-19403473|75-96
ccgctgtctcgctgcttgaggagctcaaccgagccgaggaggaggccatgcgtgcggtggctgtggagagcctgCATACATTGCCTCCTAGGCTTGgcggagcagctcggtcaccatggaggaggc
>NC_029267.1|-|19403348-19403473|25-45
ccgctgtctcgctgcttgaggagcTCAACCGAGCCGAGGAGGAGGccatgcgtgcggtggctgtggagagcctgcatacattgcctcctaggcttggcggagcagctcggtcaccatggaggaggc
>NC_029267.1|+|1970842-1971219|31-51
attctgtgttttgtggtcttaattgcataaTGCTCCGGATATTATGGCATGtagcatataaccctagtcattatggtatcaaggtttcgcaaaacccagcattcactcaaatcataaaaaaaacaacttgttgacacatattcacttcatttttcatgccataaaccactatgtattgttcaaatgttggttacttgatcaggatgaccagtttaatcagtcaacgttttgaacattattatgtcaaggatggtaaaattagctgaaatttgaactaggatggattttatgatacttctaggttatagagcatagggttatgtgcctcgagtcataatatccggaggtttatgcaactttgaccgcaaaatgtggttt
>NC_029267.1|-|2039452-2039871|368-389
gaaatattcgtgatgaaaatctttttgcagaaatataccgtcgatctcacataaccattgagcatgacgtcgtgggcggtatcgtgcagggaaagccggtctcgctgattgaaatagcgataccggactgccaccgattcaattagtgattaattatcatgattagcgattaattaattaattattaatcactaatcaggataattagtcactaaatattattagttaatagttaattaggtaattaatcactaattaaaaagtggagatcattgcatcagtgagacagtgtcgctgtttcaatcagcgagaccgctcttccgttccgcgagactgcgcggtctcgcccttttgcgcaacggttgtgCGAGATCGATGGTATATTTCTGcaaaacaatttgcatcctgaatatttcgaaa
>NC_029267.1|+|21168976-21169106|83-103
ttggtcgttggcttcagaggcatcaggagttgtcatgccacatatccgtcctcaccctgaccattagtggagaggtgcgcatTTGGCGGAGCGGTTGCTGTCAgcactgagagttcttgctggagtggtta
>NC_029267.1|+|21511499-21511731|56-79
gacatttcattcaaataagacatgtctagaaatctgttatcgttaccaatttcctAGATTGCTTTCAAGGTCATTTCTTtctgaaaccccgttcccataaattcagtatccaaagctggttgttgtatctatggaaataagggtttcagaatgaaatgatcttggacgcaatctaggagtttgctgacgataacgttaggggtctagtgcaattgtatggtaacaaggatagg
>NC_029267.1|+|21782308-21782465|31-51
gcttgggaggcactggaaatactgttggcgAGTGGTGTCGTATTACCTGCCcttataggacatgatgcatcatgcatgcattatggctgggagcatgatatgatacctctagtatgtaaactaataattagtagcaggttatcttgagtgaaaagtca
>NC_029267.1|+|24358333-24358442|31-51
tgttccatacatgcagctggctgtgggcgtTGGCAGAAGTACTGGACTTAGcgggcgctagggcttcagctcattctgctatgtccgcatggacatcagcatctagaagt
>NC_029267.1|+|24374398-24374586|123-143
aaagagtcgtctgtggtgagtgctggttcagatggaagagtaaaattagatctagtgcattgctatgttaggcctaggaggcaccaggaacttccttgtttggtgcaccaggagctgaagcaTTGCAGGAGACTAGAGACCAGcattttggtctttcaaatcatcagcaggatacacatgcacgggact
>NC_029267.1|+|25476788-25476968|34-54
tgagatgatgatgatggtgctagtgtgaatgagTGAAGCTGCCAGCATGATCTAgctctgattaatcggcactgttggcgtacagtcgattgactaatcgtcagatctgtgtgtgtaaatcactgttagatcatgcatgacagcctcatttcttcacactgttgggcatgtgttaaacttg
>NC_029267.1|+|25476788-25476968|130-151
tgagatgatgatgatggtgctagtgtgaatgagtgaagctgccagcatgatctagctctgattaatcggcactgttggcgtacagtcgattgactaatcgtcagatctgtgtgtgtaaatcactgttagATCATGCATGACAGCCTCATTTcttcacactgttgggcatgtgttaaacttg
>NC_029267.1|+|25480598-25480757|31-51
aactaagggcagtggtgcaccacaagttggTGAAGCTGCCAGCATGATCTGatgatgatgatgatccacctctctcatctgtgttcttgattaattacggatcaatcgatcaggtcatgctgtagtttcatctgctggttgggagcacagcaaaaaaaaa
>NC_029267.1|+|25480598-25480757|112-132
aactaagggcagtggtgcaccacaagttggtgaagctgccagcatgatctgatgatgatgatgatccacctctctcatctgtgttcttgattaattacggatcaatcgatcAGGTCATGCTGTAGTTTCATCtgctggttgggagcacagcaaaaaaaaa
>NC_029267.1|-|26270457-26270640|41-61
tttaccttcagtaaataacaagagagttttacagagcagaAACAGAACAGAAGCAGAGCAGctgtgtatacacaacactgcaactatccctatcactgagggacaaagcagaaaccagctgagctctccttggctgtctgtacaagcaaagcaaaagcttcaagctgggccccacccctcagtc
>NC_029267.1|+|4602419-4602541|74-93
gatctgtgatgtatttgatgtttggatctgtgatgtatttcattaagaatttgagttgtatttttttgagaatTTGTGATGTGAATGATTCATtgatttgggatgatactttgattttggaat
>NC_029267.1|+|4867237-4867636|349-371
tagatatgccttttggcctacaatagcaatgcatcagttacgtttcctacatagttacatggtatcagagctgaaatcctaaaccaatgaatgtttatccagcaccaatcccctgctgctaggagctgtagctctcggggcagtacctaatccgctgctgatctgtttctagtcatgaaaagcactgtgatctgtaagtgcttgctgcatgccatggttttgcccaattctatggccatcgttggattcgtgacctgacagtgatgcaataatcagtgatggatttgtgttggctctacttggggttgaggatcttagctgttagctctgataccatgttaactgtttAGAGACTTGGCTGATGCATTACTtttggaaaccatgtaaagagtacatgtgt
>NC_029267.1|+|4869187-4869517|279-302
ttggccttttgtcctacaatagcaatgcatcagttatgtttcctggatcattaaatcattgaatgtttatctagcaccaatctgctgctgatctgtttgtagtcatgaaaagcactttatgatctgaaagtgctggctgtatgccatggttttccccattctatggttattattgcaatcgtgacttaatagtgatgcaataatcagtagtggattcgtgttggctctacttcgggtttaggatcatagttattagctctgataccatgttattgattTAGAAACTTGGCTGATGCATTACTtttggagaccaacatgtcgatgtaaaggg
>NC_029267.1|+|5725902-5726279|58-81
cgtggcacgaggtcagcgccaaccaagttaaaatgctcataggtatgaacaagcatcAATGTTATTGTAGCGTGGTGGTGTgacctctgtgcacgtaagcttgaggcagcaagttcgactccttcaaaaggaagatttgtaccgctggggaagtgccagaagaaaagaacaaggaagacttgctagcaggacaaaaggacggtaaacttggaaaaaaaaaggtccagaagaaaagaacaaagaagaactgcttgaaggagtcgaacttgctacctcaagcttgcgtgcacataggtcacaccactacgctacaataacgttgatgcttgttcagacctgtgagcattttaacttggttatgaggtcaatgccaatagc
>NC_029267.1|-|7333272-7333439|115-138
ccgttgtagtattcgctgctgtgcttcataaatgcttttctccacttagggttccgttagcaaccctccattaagtactataggatgaacagtgcatttatcggtgtgggatggACGGAACCCTAATGGCGATGGCATttatgggacaaaatcgcttgtacgatgaca
>NC_029267.1|-|8237500-8237642|37-57
caacatgtttttttttcttctcttctctgttctctgTGATGAATGCTGACGATGTTGtagatgtgaactttttttttctctgttgtctatgatgaatgcttgttgtcctggagatattgtagatgtgaataaatgcaaagaat
