# Supplementary material for: AmiR-P3: An AI-based microRNA prediction pipeline in plants
Source: PLoS One. 2024 Aug 1;19(8):e0308016. doi: 10.1371/journal.pone.0308016 (PMC11293646; doi:10.1371/journal.pone.0308016)
Supplement: S1 File — The compiled positive and negative datasets employed to train and test the implemented classification model. (ZIP) [file pone.0308016.s004.zip › S1_File/S.bicolor/S.bi_Negative.txt]

>NC_008360.1|+|319554-319721|40-63
cgttccgaatcctaatcctaaaaggcaccagctcctaaaGCAATTATCGTAAATAGAGGTACGgccctccagcgctaaatcggatttctcggaagctaggaccacggaacgaggtaaaggccgaagattggaagaagggaggagaggcctatttccatatgtttgagc
>NC_012870.2|+|10153745-10153942|147-170
tgtctaatttcttatgtttgcctgcatttgtggcctgcttattgctgattttgattcttaggccttgtttagttccgaaaatttttgcaaaatcgacactgtagcactttcgtttgtatttgacaaatattatccaatcatggactAACTAGGCTCAAAAGATTCGTTTCgtcgatttcgaccaaactgtgcaattag
>NC_012870.2|-|1051282-1051422|21-44
aattagtttttgatttcgtcTATATTTAATGCTTCATGTATGTGccgcaagattcgatgtaacggggaatcttgaaaactttttgccttttggggtgaactaaacaaggcctgagaggaaaacttgacacaccgttaggga
>NC_012870.2|-|10941926-10942142|23-46
ttgacaaatattatccaatcatGGACTAACTAGACTTAAAAGATTCgtcttgtcaattccgaccaaactgtgcaattagtttttattttcgtctatatttaatactccatgcatgcgtctaaagattcgatgtgacgagaaatgtgaaaaattttgcaaaattttcaggtaactaaacaaggcctaacgcgggagaacccagccccgatgctggtgc
>NC_012870.2|+|10961527-10961741|57-80
aataggaatagtaccaatttcgtttgtatttgataaatattatccaatcatgtactAACTAGACTCAAAAGATTTGTCTCgtcaattccggctaaactatgcaattagtttttattttcgtctatatttaatatttcatgcatgcgtctaaagatttaatgtgatagggaatctgaaaaattttgcaaaattttttggaaactaaacaaggccca
>NC_012870.2|-|11353561-11353739|44-64
atctaagtgcttaagccacctaaactaggacacataaccatacACATTTTGGCTTTTCTAGATAtaatgcttttactatgtatctagacatagtgtgtatctaagtacatagcaaaaactacgtatctaaaaaagccaaagcgtcttataatttgtgatggagggagtagcaaataaaa
>NC_012870.2|-|11412595-11412774|126-149
gtttttttttctcggacataggattataagatgatatggcttttctagatagattgttttaactactagacatggtgtgtatctaagtgcatagcaaaagctatatatctagaaaagccataaacTCTTATAATTTGGAATGGAGGGGGtactaattataaaatatatggactatttatg
>NC_012870.2|+|11638835-11639048|171-194
gaccaaatttatattataaaataataattattatggtactaactaagtatcattagattctttcttaattatatttttatagtatattcattttacgttacaaatcttagtatttctctctataattttggtcaaacgtgaaaatgctttgactctccaagattcttggaATGACTTACAATTTGGGATGGAGGgagtagaaaagacttggcag
>NC_012870.2|-|11831293-11831537|203-223
ctataaaaacaaatttggtgtaaaccatcttggatactttttggataacgcaatcattgacaccaaaacaatgacactgaagatacatacaaatggagtatatgaaaaccacttacatctatcacaaaaactgtcaaaacagcacttgcttgtcaatactgcatctctcatcacttttttacatagtcggcagtggagctctGCTGGCAAGTCATCAACAACActaaccggggcagtgcggacaa
>NC_012870.2|-|12152155-12152357|142-162
aacaagctcccaagaccaaactcatcaggctgcattccctccctccgcatggcaaggaagaaccccaggctctcctcattgagtcctgagtcggtgagtccagcgatcatggcattccacgtagccacgttcctcgcgggcATTTCGTCGAACAGCTTCCGCgcagtctccaggtcaccgttcttgatgtacccgccgatgag
>NC_012870.2|+|12351188-12351335|37-57
tgcatgccaccatattaggttgcattttaatttatgAAACTTTTGAAGGGAGCTCCTtcatgcatttgcaaaagagtccaacaagaagctccagcagctgatattctacaggttcaaacatctcatttgttctgtgatgtgctatttt
>NC_012870.2|-|12721674-12721914|21-44
caagcacgcagttacgataaGGACGACTAATCACGATTAATCGCgattagtcgtccgatctgaaaacatggccagggaacatcgatcttggcctcccatgaatcagaagaacagctaagcgagttaatctgggattatgaaggccatgtatgcaaatcaacactcagctttgagcctttgagcacacagagaagtcagaaacagagcagtaggcatgcagatcgaagaatatgtggagcca
>NC_012870.2|+|12832190-12832345|30-53
atttgacaaatattatccaatcatggactAACTAGACTTAAAAGATTCGTTTCgtcaattccgaccaaactatgcaattagtttttattttcgtctatatttaatacttcatgcatgcgtctaaagattcgatgtgacggggaatctgaaaaattt
>NC_012870.2|+|1337945-1338134|51-71
tctctataattttggtcaaacgtgaaaatactttgactctccaagattctTGGAACGACTTACAATTTGGGatggagggagtacttaacaaatacttaacaaatcacctagtttccttgataacttgcaggctggtattagtggcggtggaagtcttccgatgcatgttgataagttttttgaggtaagg
>NC_012870.2|-|13553420-13553630|21-41
gtatatatactccctccatcCCAAATTGTAAGTCGTTTGACtttttttactccaagtttgaccactcgtcttattcaaaaaatttgtgcaaatatagtcaaatttaagtcattcttgaagaacttttattaatagaccaatacacaacaaaaaaaaagtgatattttatacaaaactttgaataagatgagtggtcaaacttgatattaaa
>NC_012870.2|-|13600791-13600990|23-43
gtattattgtactccctccatcCCAAATTGTAAGTCGTTTGACtttttttaccccaagtttgaccactagtcttattcaaaaaatttgtgcaaatatagtcaaatttaagacattcttgaagaacttttattaataaaccaatacacaacaaaaagtgatattttgtacaaaactttgaataagacgagtggtcaaactt
>NC_012870.2|+|13600835-13601008|115-135
ctttttgttgtgtattggtttattaataaaagttcttcaagaatgtcttaaatttgactatatttgcacaaattttttgaataagactagtggtcaaacttggggtaaaaaaagTCAAACGACTTACAATTTGGGatggagggagtacaataatacgggactctttctatgttt
>NC_012870.2|+|13600842-13601015|112-135
ttgtgtattggtttattaataaaagttcttcaagaatgtcttaaatttgactatatttgcacaaattttttgaataagactagtggtcaaacttggggtaaaaaaagtcaaACGACTTACAATTTGGGATGGAGGgagtacaataatacgggactctttctatgttttattttt
>NC_012870.2|-|13989228-13989438|141-164
tacggatcatgtctaactaaatacaaacacacgctttttcataaaaatagcatgcattgggccttgtttagttccgaaattttttgcaaaatcgacactgtagcactttcgtttgtatttgacaaatattgtccaatcatAGACTAACTAGGCTCAAAAGATTCgtttcgtcaatttcgaccaaactgtgcaattagtttttattttcgtc
>NC_012870.2|-|14031313-14031480|41-61
ggttttgaagaagcatatgaacacaacattgtcatacctgAGCATCAACAACAAAGTCGATcttctccatcctcttaagacactccagttcagcctttttttgcgcaacagatttctgcagattagcaatcctctccgagagcccatatagtgattcctgtatatacg
>NC_012870.2|+|14045949-14046092|101-124
ctcggccttgtttaggccttgtttagttccgaaaaattttgggaaatggacactgtagcactttcgtttgtatttaacaaatattgtccaatcatggactAACCAGACTCAAAAGATTCGTCTCgtcaatttcgaccaaactgt
>NC_012870.2|+|14780256-14780486|23-46
aaatattgtccaatcatggactAACTAGGCTCAAAAGATTCGTCTGgtcaatttcgaccaaactgtgcaattagtttttattttcgtctatatttaatactccatgcatgcgtctaaagattcgatgtgacggggaatatgaaaagttttgcaaaattttctgggaagtaaacaaggcccaaagcaggctgggtaaaagaaacagtgctggtcaaaattcaccaaagtgat
>NC_012870.2|+|14830095-14830307|170-193
accaaatttatatgataaaataattattattatgataccaactaaatatcattagattcttccttaattatattttcatagtagtttcactttacgttacaaatcttagtatttctctctataattttggtcaaacatgaaaatgctttgactctctaagattcttggaATGACTTACAATTTGGGATGGAGGgagtactatgcactagcact
>NC_012870.2|-|15164353-15164693|289-309
tagatgctcgatgcgtgtgcgtactggataagttggtgtagctgtcacttataatctttcaatttggctttcgcaaatgtttagtactcaatccatcccaagtcgtttgacttttttaatatcaaatttgaccactcgtcttattcaaagttttatacaaaatatcacttttttttgttgtgtattggtttattaataaaagttcttcaagaatgacttaaatttgactatatttatacaatttttttgaataagacgagtggtcaaacttggagtaaaaaaaatcaaACGACTTACAATTTGGGATGGatggagtacgtgttaatatgctgctgcttgtc
>NC_012870.2|-|15271748-15272045|49-69
gggagttgctctcaagtgatacaatcagactccatttctaattaaagtTCTAAGCTGATCCAAACAGCTgtattcagaaaattccatttttcaaatcgacgattctaggaccaactcatgtaaacaaagaggaccttatattccaaacaagaaaaaaatatcagattaagaaagagtaccacaagattgttactgcaggccagctggcataaagcagcattcgagatcaagtttttcttcatcttggttagcatgccttcatgctgatgtttgtatttgctaaagaggtgctgagttg
>NC_012870.2|-|15353212-15353554|274-297
agatagtacaaaatcaatgaaaaaggctaaaatagtacttcctccatcccaaattgtaagtcatttcaaaaatcttggagagtcaaacttttctaagtttgaccaaatttatatgataaaataattattattatgataccaactaagtatcattagattcttccttaattatattttcataatatactcactttacgttacaaatcttagtatttttctctataaatttggtcaaacatgaaaatgctttgactctccaagattcttggaatgACTTACAATTTGGGATGGAGGAAGtagtaaataatagttaaccaagcaattcaagcagtcaaactacctt
>NC_012870.2|-|1608050-1608187|95-118
aggccttgtttaaggccttgtttagttccgaaaaattttgcaaaatcgacactgtagcactttcgtttgtatttgacaaatattgtccaatcatGGACTAACTAGGCTCAAAAGATTCgtttcgtcgatttcgaccaa
>NC_012870.2|-|1648790-1648954|106-126
ttatattttttatagtatactcactttacgttacaaatcttagtatttttctctataattttggtcaaacgtgaaaatgctttgactctccaagattcttggaatGACTTACAATTTGGAATGGAGggagtacaaacttgtcactaacttggcatatgatcagca
>NC_012870.2|+|1648808-1649027|23-43
ttagtgacaagtttgtactcccTCCATTCCAAATTGTAAGTCAttccaagaatcttggagagtcaaagcattttcacgtttgaccaaaattatagagaaaaatactaagatttgtaacgtaaagtgagtatactataaaaaatataattaagaaagaatctaatgatacttagttagtaccataataattattattttataatataaatttggtcaaaca
>NC_012870.2|+|16682177-16682389|170-193
tctctcttagcgaataaacattttctcatcctcttaggccttgtttagatgcacccaaaaaccaaaaattttacaagattccccatcacatcgaatcttgcggcacatgcatggagtattaaatatagataaaaataaaaactaattacacagtttgtctgtaaatcgcGAGACGAATCTTTTAAGTCTAGTTactctgtaattggacaatga
>NC_012870.2|-|16747151-16747362|136-156
ctggtagacacaatgaccactagataagagtaaagtccaccatcggttcctaaacttgtactgtcgtgttatcccgatccctaaactcataaatcgactatttaggtcctcgaacttgttcgtccgtgtcatctcGGTCCCTAAACTTGTTTATCTgtgtcatctcagtttctaaacttagaaattgcccatttaagttctcaaatttgttc
>NC_012870.2|+|16799106-16799336|23-46
ttgactctgcaagattcttggaATGACTTATAATTTAGGATGGAGGaagtacctaagacaagaaactgaatgaatgaatgaatgaatgaatgatgaaattgtggtcactccatttgcagtaggggagtcgacggagcatgagattttatctaaggctgtgcaggatggatctgcttctcatcaaccaattgtgacggaagttgctgacaatgtgagcaatgccaatgatgc
>NC_012870.2|+|16856950-16857070|23-43
attgtgaaacattaaatgaaaaAAATCATGAACATAAAAGTTGtagaactcatcaagatctgcaacttttatttttattatttcttcatctgagaaagtgatagtaatattgttcataaaa
>NC_012870.2|-|16961607-16961779|40-63
aaaaataaaaactaattgcatagtttggtcgaaattgacGAGACGAATCTTTTAAGTCTAGTTagtctatgattggacaatatttgtcaaatacaaacgaaagtgctacagtttctattttctaaaattttttggaactaaacaacggataattattactagcggcagagcca
>NC_012870.2|-|17137539-17137757|45-68
actgtagcacttttgtttgtttatagtaattattgtccaaccatGAACTAACTAGGCTCAAAAGATTCgtcttgtaaatttcaccaaactttgcaattagtttttatttttgtctatatttaatactttatgcatgtgtctaaagattcgatatgacagagaatcttgaaaaattttgggtttttgaatagaagtaaacaaggccttaaacaaatccta
>NC_012870.2|+|17435779-17435930|90-113
gtatattcactttacgttacaaatcttagtatttctttctataattttggtcaaacgtgaaaatgctttgactctccaaaattcttagaATGACTTACAATTTGGGATGGAGAgagtagttggtactattcaaatcgtaaatttagttttga
>NC_012870.2|+|17478846-17479153|207-227
aaagattcgatgtgatggagaatctgaaaaattttgcaaaatttttggaagtaaacaagacctaagttgatttatcttgcttgcgtcatccgttgtttttttttcacattcaggccttgtttggatgttgtcgtatttacttcaatccatgtgtgttggtgtggattggggtggaatttaattcaagttccactccaatccacctcAACACATGTGGATTGATATGAatacgactacatccaaacaaagcctcatatttacaaagatacacaccttcctcctaatagtccctctaaaatattgaggtg
>NC_012870.2|+|17505224-17505359|23-46
tcaatccatggctaagtaatctCTCCATTCTAAATTATAAGTTATTctaatttttttaaagagtcaaaacatctaaaatttgatcaaagttatagaaagaattataaagatttatgacatcaaatagatatactat
>NC_012870.2|+|17772245-17772466|41-64
cgaaaataaaaactaattgcacagtttggtcgaaattgacGAGACGAATCTTTTAAGTCTAGTTagtccatgattggacaatatttgtcaaatataaacgaaagtgctacggtgtccatttttcaaaatttttcggaactaaacaagccccagatcccttcaaccgcagtcaaatcaaatgaaagtttaggccttgttcagtttccaaaaaattttgtaaaa
>NC_012870.2|-|17791173-17791365|51-74
aataggaataagaccactttcgtttgtatttgacaaatattatccaatcaTGTACTAACTAGACTCAAAAGATTtgtctcgtctattccgaccaaactttgcaattagtttttatttttgtctatatttaatacttcatgcatgcgtctaaagatttgatgtgacggggaatctgaaaaattttgcaaatttt
>NC_012870.2|-|17791722-17791872|92-115
gacaatctggggccttgtttagttctaaaatattttgcaaaattgacactgtagctctttcgtttgtatttgacaaatattgtccaatcatGGACTAACTAGACTCAAAAGATTCgtttcgtcaatttcgactaaactgtgcaattagttt
>NC_012870.2|+|17916482-17916671|51-71
ttctcatccttaggaaacctcagtgacctatgtgccttgagtccatacttCACAAGAGCTTTCTTGAACTGcctgctgtccctaaatgccatcccaagagagaaaacaggtacctctgctttgctatcaaatctgttctctaagctcttccacctttcagtttcaccatcattgttttcctcataagaga
>NC_012870.2|-|18050040-18050248|21-39
ccacaagatgggggtgtctgCTGTGGCGCCGAGCTCGTTgtccctggcgcgccggctggtcgcgtcggcgctgctcgtggccggatccttcgtgttggcgccgtagagtggcaccgttacttgtgcgccgaggcaacaccgttgacataggcttgtttaggattattagaggtgtaggccgcgtcattgtcatttttccctgtcgatat
>NC_012870.2|-|18162950-18163152|158-181
gctggatgcatcatgccaaggccttttttagttcacaacaaattttgcaaaatttttcagattccccagcacatcgaatatttagacgcatgcataaagtattaaatatagacgaaaataaaaactaattgcacagtttgattggaattaacgagatGAATCTTTTAAGTCTAATTAGTTTatgattagacaatatttgtcaa
>NC_012870.2|-|18187887-18188140|201-224
ctcagagagttaaacttttctaaatttgactaaatttatataataaaataataattattatgataccaactaagtatcattaaattcttccttaattatattttcataatatactcactttacgttacaaatcttagtatttttctctataaatttggtcaaacataaaaatgttttgactctccaaaattcttgaaatgACTTACAATTTGGGATGGAGGGAGtatatgataagctaccgggacgtgacgcat
>NC_012870.2|+|18355735-18355867|88-111
atagcccagaaagcatggaaatgtgtgcaagatggtttgcccacattacaaataatgatggaacgcagacatgttctttggagcagcCTCATACTGACAGGGATTCTAGGAaggtatgcattacagtggcagt
>NC_012870.2|-|18439470-18439828|289-309
aaaagcaccgtccatgatgtctgggcctcgtcgtgctgatcaaccaatgggccttaaataaataaggagaaacaaagtactccctccatcctaaattgtaagtcgtttgactttttttaccccaagtttgaccactcgtcttattcaaaaaatttatgcaaatatagtcaaatttaagttattcttgaagaacttttattaataaaccaatacacaacaaaaaaaagtgatattttgcacaaaactttgaataagacgagtggtcaaacttgatattaaaaaagtcaaACGACTTACAATTTGGGATGGattgagtagcatacattgggcgtttcagctcatcacatgccagtgccctc
>NC_012870.2|-|18752104-18752279|32-51
agctgtcgggccctcaaagtgtcctcctcgtGCCAGGCTTCATTCCTCTGTccaagcacatggactagcatgcgctcgcagttcctgtgagcagtagtcaccctgtccttctgctcccgtactgcgagcaggtcctgactcagctcactgctctgctggacggcctggtctctctc
>NC_012870.2|-|18752131-18752278|32-52
gctgtcgggccctcaaagtgtcctcctcgtgCCAGGCTTCATTCCTCTGTCCaagcacatggactagcatgcgctcgcagttcctgtgagcagtagtcaccctgtccttctgctcccgtactgcgagcaggtcctgactcagctcact
>NC_012870.2|-|18752146-18752267|21-40
ctcaaagtgtcctcctcgtgCCAGGCTTCATTCCTCTGTCcaagcacatggactagcatgcgctcgcagttcctgtgagcagtagtcaccctgtccttctgctcccgtactgcgagcaggtc
>NC_012870.2|-|18856414-18856649|62-82
agcgtcgccgagggccacgcggagctgcatggtgcccgccatgggcacaccagccacggccTGCAGGGAGAAGCAGGGCACCtcggtgtcgggctcagcagcccctgcgtcgtccccggcctcgtcgattttgacgccatccagaaagaaaatgcgccggcaaaagcggttatggccactggaatatttttcgttacagttaaaacaaaggccgtgacggcgccgttccgccattt
>NC_012870.2|-|18856529-18856721|134-154
acccgaacgccgtgccgcctctgccaatatgaagttgtgcgtgctgccggagtcgaggagggcgacgagggcagcgtcgccgagggccacgcggagctgcatggtgcccgccatgggcacaccagccacggccTGCAGGGAGAAGCAGGGCACCtcggtgtcgggctcagcagcccctgcgtcgtccccggcc
>NC_012870.2|+|18881354-18881696|274-297
ttagccttaagtgctacagtaaccccatatatgttaatgacagattaattatgcttaataaatttatcttgtagtttcctgacgagctatgtaatttgtttttttattagtttctaaaaacccctcccgacatccttccgacacatccgatgtggcacccaaaaaattttcatccccaatctaaacaggcccttagtttcttgccgaaatttttcgcaacattgtagtattttcgtttgtattttgtgataattattgtctaaatcatggactAACTAGACTCAAAAAATTCGTTTTgtaaatttcgaccaaactgtacaattagtttttatttttgtttata
>NC_012870.2|+|18992001-18992343|47-70
tctagtgtaactaaataaactaaggccttgtttggatgtagtcggaTTCGCATCAATCCACATGTGTTGAgatggattggagtggaacttgaactaaattccaccccaatccactccaacacatgtggattgaggtgaatgcgacaacatccaaacaagacgtaaatattaaaaaaaaaccgcagatacccgtttaaagcaccgtgcccatccttaacctaagatcgcttcaaagacgatgcttgcgtggtccattggagattgggattgacacaaccaaacactgtattgaccaacacgcttattatctgccaggtgcgtgcatcatcgatctttgaacata
>NC_012870.2|-|18992005-18992212|141-161
gatgggcacggtgctttaaacgggtatctgcggtttttttttaatatttacgtcttgtttggatgttgtcgcattcacctcaatccacatgtgttggagtggattggggtggaatttagttcaagttccactccaatccaTCTCAACACATGTGGATTGATgcgaatccgactacatccaaacaaggccttagtttatttagttacac
>NC_012870.2|-|19038358-19038536|23-46
ttagggtaaaaaaagtcaaacgTCTTATAATTTGGGATGGAGCTGAttttttgtctcccgtttcattgattttttttttttaaatttcactaggttccagcactgtcaattgaaggaaatgacacaacaatctggggaagtggggaatggttgatgttcctctcagctcaaagcatggc
>NC_012870.2|-|19065370-19065610|21-44
gacaaatattatctaatcatGTACTAACTAGACTCAAAAGATTCgtgtcgtcaatttcgaccaaactgtacagttagtttttattttcgtctatatttaatacttcatgcatacgtctaaagatttgatgtgacggaaaatctgaaaaattttgcaaaatattttaagaactaaacaagcccaagagaaaacgctggtcctattcctaccaaacggcgccgcgtcgtgacttgccaaccac
>NC_012870.2|-|19177920-19178135|131-154
gttagttaggtcttgtttgtagcactttcgtttgtttgtgacaaatattatccaatcatggactaactaggatcaaaagattcgtctcgttatttacagctaaactgtgtaattagtttttgttttcgtcTATATTTAATGTTTCATGTATGTGccacaagattcgatgtgacgaggaatcttaaaaactttttggttttcagggagaactaaaca
>NC_012870.2|+|19364669-19364887|178-197
caattgaaaaaaaatgcactcaccagtaaacttaatatcacatgaaaaaccccgcatctctgcttgctctacccatgttttatcagatttggaacggttcaccctagtttggaggatctgacagttctcaacagtggattctcctcctaaaacaaattatcaaaccacaatgctggtCACTGTTTGATGATGCTGCAgagtaaggtgctgagcagtatt
>NC_012870.2|+|19466925-19467155|186-209
ccttgttttgtgaacgtacatataattttagctatgtgggtagtcaaagttaggccttgttttgttcaccccaaaaccctaaaattttttaagattctccgtcacatcgaatcttgcggcacatgcatgaaatattaaatatagtcaaaaacaaaaactaattacacagtttgcatgtaaatcgtGAGATGAATCTTTTGAGTCTAATTagtccataattgaataatattt
>NC_012870.2|-|19759688-19759962|205-225
ctgggccaggttggggtggtggcgaccatggtcatgtgaaccgctggtggcacggagctctggcgagaccctaccgtgctgtggtgggtgtccaaacctgtgcgccggtggtggatgcgcgagggagggggcggaggaggaagggtgccagcgaggaggaagacaggtcgtgggatatcttcctccatatctaagtgcatagcgAAAGCTATGTATCTAGAAAACccaaaacatcttatgatttggaacagaggggtaggaaataatatcgaacg
>NC_012870.2|-|20166187-20166349|41-61
tagataacgatattattactcttgcatcctcagcacctttCTTTGGGAGGAGCATGCTGTTtattataacatcaatcttattcacttctagaggttttaatgatgctataagtggtttcaatgatgatggttggtccattatggctggagatggcatagaaga
>NC_012870.2|+|20277658-20277824|41-60
tgatgtgaatcaggtgttctatgtgaaagacatgtctacaAAACAGAAGAGAGTGAAAAAtgacaacaaatcaataaatgagccaaaacgccatatagttctctcagagaaaagaaacattgtgggaattgaggacaagtcagatatttcagaagattatgaaaggg
>NC_012870.2|-|20745592-20745858|199-222
ctcgagactcgagaggaacacgcaccgaggagaatgccgcgtacgcgtgtggtgtggccgtgtggggccttgtgtagttaccaaaaaattttgtaaaatttttcagattttttgtcacatcaaatctttaaacacatgcatgaagtattagatatagatgaaaataaaaattaattgaatagtttggttggaattaatGAGACGAATCTTTTAAGTCTAGTTagttcatgattggacaatatttgtcaaatataaataaaagtacta
>NC_012870.2|+|21414833-21415045|63-83
aggtatcttctcagacctgaagtttatagcgtactgccaggataagctaatgatgtaagctaCTCCTTCCAAATTGTAAGACAttttggcttttctagatacattgtttttactatgcatctagatataatgtatatctaagtgcataacaatagccataaatctaaaagccaaaaagtcttatagtttggaaccgaagaagtaccgtttata
>NC_012870.2|+|21602886-21603046|118-141
gatctacctctttttttctgtatttatgttaggtcttgtttagttccaaaaatttttgggaaatcgacactgtagcattttcatttgtatttgataaatattgtttaatcatggactAACTAGGCTCAAAAGATTCGTTTCgtcaattccgaccaaactgt
>NC_012870.2|+|21923661-21923768|68-88
aacccagcgaacctgagcactaaggtggtcgagggaattgaaggcttcgtatccccctcgttacggaGCAATTCGTCGAACAGGAGCAggagaaccacgaagaaacaa
>NC_012870.2|+|21923682-21923844|40-61
aaggtggtcgagggaattgaaggcttcgtatccccctcgTTACGGAGCAATTCGTCGAACAggagcaggagaaccacgaagaaacaaccaacttgcgttgcgcgcgcaaaagcgcaggccaacagacgcgagatatgaggagtgcgagaggacagtggaagaa
>NC_012870.2|+|22026348-22026580|85-108
ggccttgtttagttccaattttttttgcaaaatagaaagtagcattttcgtttgaatttgataaatattgtccgatcatggactAACTAGGCTCAAAAGATTCGTATCgtaaattacagatagactgtgtaattagttatttcttttatctatatttagtgcttcatgcatgtgccgcaagattagatgtgatggggaatctgagaagttttgcaaaatattttgggaactaa
>NC_012870.2|+|22373080-22373319|155-179
gtagaagagaattttgatggacatctggtcatgtaaatcgctctatttttgtaaagtcattgttacagaatgaggcattggtcgatgccaaaaatgatcaaaaacctcggcctttttgcggcctggggctaaagacccctttaacaccggttcgTCACACGAACCGGTGCTAAAGGGTCctacccaacggctattgacaggtgctgtcggggcagagaccctttagcacgggttcgtgtt
>NC_012870.2|+|23135622-23135767|26-46
gtttaggaactgggatgacacaagtGAACAAGTTTAGGGATCGAGAtgatacagatgaacaagttcgaggacctaaacagtcaatttgcgagtttagggaccgagatgatatgacagtataagtttagagaccgatagtagacttt
>NC_012870.2|-|23240139-23240371|87-110
cggcgagtttggcgatggtggctaccgacatcgatgctgccttgttcgtttggctgataagccatgacagaaagtattgttggctgTTTTATTGTGAGAGAAAAACACTGctgaatggccggcagattcggctggtaagctcaagcgaacaaggtggctcggtcgagcagagcggaggctgccgcagcggataggctgtggccagtgctatgcatggagttaaggtaccatgg
>NC_012870.2|-|23262617-23262809|51-74
aacgacactgtaacactttcgtttgtatttgacaaatattatccaatcatGGACTAACTAGACTTAAAAGATTCgtttcgtcaatttcgaccaaactgtgcaattagtttttattttcatctatatttaatactccatgcatgtatctaaagattcgatgtgacggagaacgtgaaaaattttgcaaaatttt
>NC_012870.2|-|23631319-23631497|23-46
gtaattattttttgttttcatcTATATTTAATGTTTCATGTATGTGccacaagattcgatgtgacgggaaatcttgaaaactttttggttttcagggtgaactaaacaatgcgctagcaagcgtgcagtccagtccagaagcgctgcgctcaagtggacttaattttgtggaagaggga
>NC_012870.2|-|23761978-23762148|41-64
gaaaataaaaactaattacacagttcggtcgaaattaacgAGACGAATCTTTTGAGTCTAACTAgtccatgattggacaatatttgtcaaatacaaacgaaagtgctacaatgtcgattttgtaaaattttttggaactaaacaaggttctgtttagttactcacccaaaa
>NC_012870.2|+|23839607-23839814|48-68
atataaaattttgaataagacgagtgatcaaatttgatattaataatCAAACGTCTTATAATTTAGAAtggatcaagaactattttgtacttgtcttgcaaagacgtagcagtagtagtatacatgtgggcacacgtaccacgagcccaaccgcgatctggttgggaagactgtcgggcggtgaatgtcctggaaatggcctaaactt
>NC_012870.2|-|23876958-23877152|132-156
aaaacctcggcctttttgcggcccggggttaaagacccctttagcaccggttcgtgtgacaaaccggtgctaaagggtcctgcccaacggctactgacatgtgctgtcggggcagggaccctttagcaccgGTTTTTAACAAGAACCGGTGCTAAAagggtccctttagcaccggccagagccacgggccgaggc
>NC_012870.2|+|23877033-23877188|62-86
ggtccctgccccgacagcacatgtcagtagccgttgggcaggaccctttagcaccggtttgTCACACGAACCGGTGCTAAAGGGGTctttaaccccgggccgcaaaaaggccgaggtttttggccattttgggcatcgaccaatgcctcattctgt
>NC_012870.2|+|24338186-24338404|151-170
tgcagcagattttttaaaaaatactcaaattaggaatagatagaacataaatataattgagttgattaagtagaccaaagtcacattacactactattgttaggacagccaagacaaattccactctctgtccaaattatacttttgactTGTCCTAAGTCAAACTTTTCtaactttgacccagtttttagaaaaatatagtaataacatctacaagtt
>NC_012870.2|+|24338290-24338455|41-64
acagccaagacaaattccactctctgtccaaattatacttTTGACTTGTCCTAAGTCAAACTTTtctaactttgacccagtttttagaaaaatatagtaataacatctacaagtttaaataaatgcactatcaaaatatatttcatggagaatttagggaaactaa
>NC_012870.2|+|24588263-24588413|92-115
taggctgcagtacaatgcccggatcaaaaaatggctgacgatgactttagtcccgtttggagcccagtgcaacaacttcttgcatagttcaAGCATGATTCAGGTATGTGTCCCTtctgctgcaagcagtggtacagctgttgctttcctt
>NC_012870.2|-|24698600-24698795|40-63
atttacagctaaactgtgtaattagtttttattttcgtcTATATTTAATGTTTCATGTATGTGccacaagattcgatgtgacgagaaatcttgaaaattttttggttttcagggtgaactaaacaaggcctccgagtttttgacaacacaacaacacgtggtggagctgccacggccgtcgtcgatcctccccatt
>NC_012870.2|+|24732175-24732390|171-191
tttatttcaaatttgaatatttatcttatttaaaagatttgtgcaaatatagtcaaatttaagttattcttgaagaactttttattaataaaccaagccaggacaaaagaattgatattttatacaaatttttgaataagatgagtggtcaaacttgatgtcaaaaaaatTAAACGTCTTATAATTCAGAAtagattgagtataattttctttgat
>NC_012870.2|-|24891091-24891261|108-131
tttcttaattatattttcatagtatactcactttacattacaaatcttagtatctataattttgggcaaatatgaagatgctttgactctccaagattcttggaatgACTTATAATTTGGGATGGAGGGAGtaggtattaatttgttaagaaaataatagttctatttctt
>NC_012870.2|+|25029266-25029458|120-143
attagattgtttcttaattatattttcatagtatactcactttacgttacaaatcttagtatttcactctataattttggtcaaacgcgaaaatgctttaactctccaagattcttggaATGACTTACAATTTGGGATGGAGGgagtattttttagagtgcagtgtgacgtgtgtgggcgttgtgtgtgttct
>NC_012870.2|+|25036176-25036318|91-115
gagtgtgaactgcagcactagcactactacagaatgaggcattggtcgatgcccaaaatggccaaaaacctcggccattttgcggccctgGGTCACGAACCGGTGCTAAAGGGTCctgcccaacggctactgacaggtgctgt
>NC_012870.2|+|251967-252178|172-192
agtcatttatgtgcccagtgcttcagtatccaaaatatacattaactaaagaatattagtatattagtatattactccctctgttccaaattataagtcaatttggcttttctaggtacatagatcttgctttgcacctagatatatgttatgtctaaatacatggcaaaaGCAATGTATCTAGAAAAGCCAaaatgacttataatttggaa
>NC_012870.2|-|25199904-25200167|50-73
atgtaggctaccatatcccttaggccttgtttggatgtagtcggattcgCATCAATCCACATGTGTTGGGGTGgattggagtggaaatttaactaaattctaccccaatccactccaacacatgtggattgaggtgaatccgacaacatccaaacaaggccttagggtgtgtttagttcccaaagaatgcaaaatgcaaaataacagctactttggtatgtgaaatgcaaaataccaaattttttaggatgatatttagttcca
>NC_012870.2|-|25328934-25329171|198-218
agagtaaagtccaccaccggtccctaaacttgtatgaatgtgtcattccggtccctaaactcgcaaatcgaccatttaggtcctcgaacttgttcgtctgtatcatctcagtccctaaacttgtttagttgtgtcatctcggtccctaaacttagaaatcgcccgtttaagtcctcaaatttgttcagttgtgtcatCCGGGTCCCTAAACTTGATTTtaagtctcatctaggtcaaa
>NC_012870.2|-|25329016-25329161|101-121
ccaccaccggtccctaaacttgtatgaatgtgtcattccggtccctaaactcgcaaatcgaccatttaggtcctcgaacttgttcgtctgtatcatctcaGTCCCTAAACTTGTTTAGTTGtgtcatctcggtccctaaacttaga
>NC_012870.2|-|25655973-25656284|24-47
gcaccttttagtctcagttgttgTTACCAACCGGGACTAAAGGTGGAcctttagtcccggtggacctttagtcccggtccacggaaccgagactaaaggtgggacatttagtcccgaaaccttagccccggttccgtagccgtgactaaaggcgcttacggcccggggctaaagcccttccctatactagtgatgtcgcctcgtccccagcatgcacctagatctctatacattgatgtctgtcaagacgtacacactgaacgtcaagatatccatcctcaaggtggcatagagtcaactgaaaacctaaaa
>NC_012870.2|-|25895426-25895644|159-179
ataaaataattattattatgataccaactaagtatgattaaattctttcttaattatattttttatagtatatttactttatgttataaatcttagtatttctctctagaattttggtcaaacttgaaaatactttgactctctaagatttttggaatGACTTACAATTTGGAATGAAGggagtaagatctaagttatatacttaagtcatagtatttt
>NC_012870.2|+|25895433-25895609|35-55
tatgacttaagtatataacttagatcttactcccTTCATTCCAAATTGTAAGTCAttccaaaaatcttagagagtcaaagtattttcaagtttgaccaaaattctagagagaaatactaagatttataacataaagtaaatatactataaaaaatataattaagaaagaatttaatc
>NC_012870.2|+|25895447-25895658|21-41
ataacttagatcttactcccTTCATTCCAAATTGTAAGTCAttccaaaaatcttagagagtcaaagtattttcaagtttgaccaaaattctagagagaaatactaagatttataacataaagtaaatatactataaaaaatataattaagaaagaatttaatcatacttagttggtatcataataataattattttattttatcatataaat
>NC_012870.2|-|25947040-25947379|33-52
agctgtcgggccctcaggatgtcctcctcgtgCCAGGCTTCATTCCTCTGACcaagcacatgaactaacatgcgctcgcagttcctgtgagcggtagtcaccctgtccctctgctctctcactgcgagcaggtcctgactcaactcactattcttctggcctgcctgatccctctctagagtcacccgggccaactctgcctgtagcctctcaacctcagtgtcaaactcacgctgaaactggcgcttctcatcctcaactgtgagaagagacccagagaagcgtcccaaacaacgctctagaccccgataggtcttcatcaaggcaaacatagcactca
>NC_012870.2|-|25947248-25947367|21-41
ctcaggatgtcctcctcgtgCCAGGCTTCATTCCTCTGACCaagcacatgaactaacatgcgctcgcagttcctgtgagcggtagtcaccctgtccctctgctctctcactgcgagcagg
>NC_012870.2|-|25947309-25947443|96-115
gtggatctcctcatgcaggttctcattgtactccacagcattagctagctgctgctcaagctctagctgtcgggccctcaggatgtcctcctcgtGCCAGGCTTCATTCCTCTGAccaagcacatgaactaacat
>NC_012870.2|+|25991158-25991370|21-44
tagtagtttaaaaaaactctCTCCATCCCAAATTATAAGATGTTtgacttttttttatccaagtttgaccactcgtcttattcaaaatatttgtacatacatagtaaaatttaagtcatttttgaagaacttttattaatagaccaagcaacaataaaacaagtgatattgaataaaacgagtggtcaaacttggtgttaaaaaagtcaaata
>NC_012870.2|-|2637111-2637244|21-44
agttagtttttgttttcatcTATATTTAATGCTTCATGTATGTGccgcaagatttgatgtgacggaaaatcttaaaaagttttttgttttcagggtgaactaaacaagaccttaattttgaaaaggttcaaagg
>NC_012870.2|+|26778060-26778222|103-123
ctagcaattctattggtcactcgctaaccaataaaaaatttccccaatcctcagattatacttgcaccgcatgtgcaacatgaaaattaattttgaggccctCTTCCCTCAAAATAAAAGTTGaaccactcaaattccttgaacgcattcaaggggacatatg
>NC_012870.2|-|27380119-27380241|22-42
ccctccattccaaattgtaagACGTTTTGGCTTTTCTAGATAtgtaacttttgctatgcacttagatatacactatgtctagatacatagtaaaagcaatgtgtctagaaaagccaaaacgtc
>NC_012870.2|-|27907936-27908169|124-148
ggctctggccggtgctaaagggacccctttagcaccggtttgtaacacgaaccggtgctaaagggtctctgccccgacagcacatgtcagtagccgttgggcaggaccctttagcaccggttcGTGACACAAACCGGTGCTAAAGGGGtctttaaccccgggccgcaaaaaggccgaggtttttggccattttaggcatcgaccaatgcctcattctgtagtagtgacttggat
>NC_012870.2|+|27907994-27908205|48-72
cggcctttttgcggcccggggttaaagacccctttagcaccggtttgTGTCACGAACCGGTGCTAAAGGGTCctgcccaacggctactgacatgtgctgtcggggcagagaccctttagcaccggttcgtgttacaaaccggtgctaaaggggtccctttagcaccggccagagccacgggccaaggcaaaccctttagcaccggtttgtgt
>NC_012870.2|+|28265936-28266070|21-45
gaccctttagcaccggtttgTCACACGAACCGGTGCTAAAGGGGTctttaaccccggaccgcaaaaaggccgaggtttttggccattttaggcatcgaccaatgcctcattctgtagtagtgtggagaacatatt
>NC_012870.2|-|2868896-2869114|153-176
tggagcagagcagtctcaaacaccctcttagtttccataaaattttacaaaatttttcagattctccgtcacatcaaatttttagacgcatacatgaagtattaaatataaacaaaaataaaaattaattgcatagtttacttggaattgacGAGACGAATCTTTTAAGTCTAGTTaatctataattgaataataattatcaaatacaaacgaaaatac
>NC_012870.2|+|2902793-2903014|180-200
ttgagaatcatgttcacctgacgtacaacattctgacttctgttctgcttgaaaagaagttctcaaagaatgatggaatgattggaggatcatgttcattctgacttcaagattgtccttagtctcatcaactgaatgtgatggaatgatcagaggatcaaattcaaatccaccaaaggCACAAACTTCTGGCCCCTGCGctagaacaggtttgcccaaagg
>NC_012870.2|+|29437533-29437752|178-198
agtctcatgaatttgggacaagattctacaaccttattcacacatatgcatttgctttcaccctatattttacctagaacatactccctcccaaattataagacgttttggcctttctagatacatatcttttgctatgcacttagatatacactattgtctagatacatagtaaaaGCAATGTATCTAGAAAAGCCAaaacgtcttataatttgaaaag
>NC_012870.2|-|31314870-31315076|51-70
tagctgctgctctagctctagctgtcgggccctcaaagtgtcctcctcgtGCCAGGCTTCATTCCTCTGTccaagcacatggactagcatgcgctcgcagttccggtgaggagtagtcaccctgtccttctgctcccgtactgcaagcatgtcctgactcagctcactgttcttctggactgcctggtctctctctctggtcacacg
>NC_012870.2|-|31314981-31315102|78-97
ttctcattgtactcctcggcattagctagctgctgctctagctctagctgtcgggccctcaaagtgtcctcctcgtgCCAGGCTTCATTCCTCTGTCcaagcacatggactagcatgcgctc
>NC_012870.2|-|31314983-31315196|172-192
cgcgtccatctcgtcctcagagtctagctccgctgctccaggcaggtggtgagggtggagctggttatgcagctggtggatctcctcatgcaagttctcattgtactcctcggcattagctagctgctgctctagctctagctgtcgggccctcaaagtgtcctcctcgtgCCAGGCTTCATTCCTCTGTCCaagcacatggactagcatgcgc
>NC_012870.2|-|31634198-31634409|136-156
cgtacgggcaatctcgtaatgcacatcggtgagggtaccccttaggccttgtttggatgtagtcggattcacatcaatccatgtgtgttggagtggattggagtggaacttcaactaaattccaccccaatccacTTCAACACATGTGGATTGAGAtgaatccaacaacatccaaacaaggccttactgataccctcgacactctatttgtt
>NC_012870.2|+|33870978-33871094|73-92
acaatggttgtgtgatctctaaaaatgacatatttgtggcttatgcatccattgtgaatgagttatttatttTAAATCTTGATGATGCACTTaatgagttaagtcctacttatttgt
>NC_012870.2|+|33871007-33871221|44-63
atatttgtggcttatgcatccattgtgaatgagttatttatttTAAATCTTGATGATGCACTTaatgagttaagtcctacttatttgtggcattgtcgtttgggtcatataattgagaatcgcatgaagaggctccatgatgatggccttttagcttcgtttgattttgaataattgaagacatgtgagtcttgcctactgggaaagatgaccaa
>NC_012870.2|-|3394310-3394455|102-125
gctaatcatggagtaactagggccttgtttacttccgaaaatttttgcaaaatagaaatagtagcactttcatttgtatttgacaaatattgtccaattatGGACTAACTAGGCTCAAAAGATTCtcgtcaatttcgaccaaattg
>NC_012870.2|+|3426472-3426694|48-71
agtatcactttggtttgtatttgacaaatattatccaatcatatactAACTAGACTCAAAAGATTCGTCTTgtcaattccgaccaaactatgcaattagtttttatttttatctatatttaatacttcatgcatgcgtctaaagatttgatgtgatagagaatctaaaaaattttgcaaaattttttggaactaaacaaggcctatgacgttgtcgaggcgtt
>NC_012870.2|-|3452221-3452380|22-42
tccggtgatgttcagctggctCCGGCAATTCGTCGAACAGCTtgcgtgcggctgcggaaagaagtaggagtagaactgtcacgccatgtgtatcgccggctcgattatgcggaaggagggagaggtggaccagcgaagcgcgaggaggaagaggtgacct
>NC_012870.2|-|35713132-35713266|21-41
ccttctttgtgccttctgctGGCTCGAAGCTGCCAGCATGGcgctttggctctagagcctcaacagcgagggcctcgagtctcgaggcgagctcggtggtgctcttgacgtcgcatttgtaagcgtgctcgtagg
>NC_012870.2|-|35713204-35713365|120-140
ttgcacggagaaagtcgacgagcacgacctcctatttggggtcgaggtctgcgctgatcgtcaacatcttgccatcggagttgtcggggtcgagcgtgaccttctttgtgccttctgctGGCTCGAAGCTGCCAGCATGGcgctttggctctagagcctcaa
>NC_012870.2|-|36085675-36085834|40-60
tccactcatccatgtggttatgcaatcttcgtataccccTCACCTCCCTGTTGTTCGCTTtctgatttttattcattcttcatgttgtagaagtagaactaatggtggaacacatgacatatagcactgcagcactggatacaagtaaacctagtatgat
>NC_012870.2|-|36245900-36246041|21-41
ctcaaagtgtcctcctcgtgCCAGGCTTCATTCCTCTGTCCaagcacatggactagcatgcgctcgcagttcctgtgagcagtagtcaccctgtccttctgctcccgtactgcaagcaagtcctgactcagctcactgttct
>NC_012870.2|-|36245976-36246169|149-168
ctagctccgctgctccaggcaggtggtgagggtggagctggttatgcagctggtggatctcctcatgcaagttctcattgtactcctcggcattagctagctgctgctctagctctagctgtcgggccctcaaagtgtcctcctcgtgCCAGGCTTCATTCCTCTGTCcaagcacatggactagcatgcgctcg
>NC_012870.2|-|36245981-36246188|167-186
tccatctcgtcctcagagtctagctccgctgctccaggcaggtggtgagggtggagctggttatgcagctggtggatctcctcatgcaagttctcattgtactcctcggcattagctagctgctgctctagctctagctgtcgggccctcaaagtgtcctcctcgtGCCAGGCTTCATTCCTCTGTccaagcacatggactagcatgc
>NC_012870.2|+|36355169-36355339|112-132
cctctccttgtctaggtcagcaatggcgttcttgtaagacaaggcctcctcccgggccttggatgcggcttcctcgaccgtcatggcccgctccctcaggagcgtagcctcTTCCACAGCTTTCTTCGAGGCctctcgagcctcagccagagcagcctccctctccttctt
>NC_012870.2|+|36355196-36355425|85-105
gttcttgtaagacaaggcctcctcccgggccttggatgcggcttcctcgaccgtcatggcccgctccctcaggagcgtagcctcTTCCACAGCTTTCTTCGAGGCctctcgagcctcagccagagcagcctccctctccttcttctcctcctcaagcgccaaaagctccttgtaggccttgaggagcttctcctgcgactctaggagtttgtccttgaggatggtgagtt
>NC_012870.2|+|36439469-36439731|199-218
tctccactagcggctgccaacaactctagatcctcatccatctcatcctcagagtctaactcagctgctccaggcaggtggtgagggtggagctggttatgcagctgatggatctcctcatgcaggttctcattgtactcctcagcattagctagctgctgctcaagctctagctgtcgggccctcagggtgtcctccTCGTGCCAGGCTTCATTCCTctgaccaagcacatgaactagcatgcgctcgcagttcctatgagc
>NC_012870.2|+|36439521-36439715|147-167
agtctaactcagctgctccaggcaggtggtgagggtggagctggttatgcagctgatggatctcctcatgcaggttctcattgtactcctcagcattagctagctgctgctcaagctctagctgtcgggccctcagggtgtcctccTCGTGCCAGGCTTCATTCCTCtgaccaagcacatgaactagcatgcgct
>NC_012870.2|+|36439628-36439791|40-59
tgctcaagctctagctgtcgggccctcagggtgtcctccTCGTGCCAGGCTTCATTCCTctgaccaagcacatgaactagcatgcgctcgcagttcctatgagcggtggtcaccctgtccctctgctccctcactgcgagcaggtcctgactcaactcactatt
>NC_012870.2|-|36499830-36499986|22-42
agtgtgtgggagtcgccactcACCAGCTCACCGGCGCTGCACgcgcatggtgggacagctacagtgacgctcatgacaatcccgggggcataacctgggccgagttcactgaggcgttccgtgagcagcatgtgcctgagggtgtcatggacgccaa
>NC_012870.2|+|3656098-3656361|50-73
tttctggtcgaactaatcgagtcggacctcctaatcgaatcctaggagcGACCTGGACGATTAATCGCGATTAatcggacgacctgaaatcattgattatgattatgaatttctattttgttgaataatgctgatgatttcctctgtataggtgccgtgtaagagagtttctggtccaaaggtgcatcctccaatggattgccatctttcagttgataaatcagaatcttcagaactacagactgaactagtgaatttagtgga
>NC_012870.2|+|37060194-37060380|118-138
tgagggtggagctggttatgcagctggtggatctcctcatgcaagttctcattgtactcctcggcattagctagctgctgctctagctctagctgtcgggccctcaaagtgtcctccTCGTGCCAGGCTTCATTCCTCtgtccaagcacatggactagcatgcgctcgcagttcctgtgagcagtag
>NC_012870.2|+|37060275-37060421|37-56
tctagctctagctgtcgggccctcaaagtgtcctccTCGTGCCAGGCTTCATTCCTctgtccaagcacatggactagcatgcgctcgcagttcctgtgagcagtagtcaccctgtccttctgctcccgtactgcaagcaggtcctga
>NC_012870.2|+|37060291-37060412|21-40
gggccctcaaagtgtcctccTCGTGCCAGGCTTCATTCCTctgtccaagcacatggactagcatgcgctcgcagttcctgtgagcagtagtcaccctgtccttctgctcccgtactgcaagc
>NC_012870.2|+|37323496-37323630|96-115
gctggtggatctcctcatgcaagttctcattgtactcctccgcattagctagctgctgctctagctccagctgtcgggccctcaaagtgtcctccTCGTGCCAGGCTTCATTCCTctgtccaagcacatggacta
>NC_012870.2|+|37323546-37323809|46-66
agctgctgctctagctccagctgtcgggccctcaaagtgtcctccTCGTGCCAGGCTTCATTCCTCtgtccaagcacatggactagcatgcgctcgcagttcctgtgtgcagtagtcaccctatccctctgctctcgcactgcaagcaggtcctgactcagctcactgttcttctggactgcctggtctctctctctggtcacacgggccaactctgcctacagcctctcaacctcagagtcgaactcacgctgcaactgacgc
>NC_012870.2|+|37323569-37323812|23-42
tcgggccctcaaagtgtcctccTCGTGCCAGGCTTCATTCCTctgtccaagcacatggactagcatgcgctcgcagttcctgtgtgcagtagtcaccctatccctctgctctcgcactgcaagcaggtcctgactcagctcactgttcttctggactgcctggtctctctctctggtcacacgggccaactctgcctacagcctctcaacctcagagtcgaactcacgctgcaactgacgcttc
>NC_012870.2|+|37468155-37468366|131-150
tccaggcaggtggtgagggtggagctggttatgcagctggtggatctcctcatgcaagttctcattgtactcctcggcattagctagctgctgctctagctctagctgtcgggccctcaaagtgtcctccTCGTGCCAGGCTTCATTCCTctgtccaagcacatggactagcatgcgctcgcagttcctgtgagcagtagtcaccctgtcct
>NC_012870.2|+|37468265-37468398|21-40
gggccctcaaagtgtcctccTCGTGCCAGGCTTCATTCCTctgtccaagcacatggactagcatgcgctcgcagttcctgtgagcagtagtcaccctgtccttctgctcccgtactgcaagcaagtcctgactc
>NC_012870.2|+|37468265-37468477|21-41
gggccctcaaagtgtcctccTCGTGCCAGGCTTCATTCCTCtgtccaagcacatggactagcatgcgctcgcagttcctgtgagcagtagtcaccctgtccttctgctcccgtactgcaagcaagtcctgactcagctcactgttcttctggactgcctggtctctctctctggtcacacgagccaactctgcctgtagcctctcaacctcag
>NC_012870.2|+|37687923-37688082|119-139
accgagcacaccgagtagcgtcgtcctccggtggatcttcccccgcgggattctccatcctaggtgccagtgatacgtacactgtgcaccggtcaacgtcctcgatctgcaacagtaaAAAAGACAAATCAGCAGCTGGaaagaacaagaacttaggagg
>NC_012870.2|+|38003267-38003474|135-159
ctcggcccgtggctctggccggtgctaaagggacccctttagcaccggttcttgttaaaaaccggtgctaaagggtccctgccccgacagcacatgtcagtagccgttgggcaggaccctttagcaccggtttgTCACACGAACCGGTGCTAAAGGGGTctttaaccccgggccgcaaaaaggccgaggtttttggccattttgggca
>NC_012870.2|+|38019589-38019896|24-43
cattgtgaatgggttatttatttTAAATCTTGATGATGCACTTatctataatgttagtgctaaaaggcctcggcttaatgagttaagtcctacttatttgtggcattgtcgtttgggtcatataagtgagaatcgcatgaagaggctccatgatgatggacttttaacttcgtttgattctgaatcatacgagacatgtgagtcttgcttactgggaaagatgatgaaggcacctttcacaggttttcttgagagggcgtctgacttattggaactagcacactctttatgctctgagcattcgcaaa
>NC_012870.2|+|38019592-38019726|21-40
tgtgaatgggttatttatttTAAATCTTGATGATGCACTTatctataatgttagtgctaaaaggcctcggcttaatgagttaagtcctacttatttgtggcattgtcgtttgggtcatataagtgagaatcgcat
>NC_012870.2|+|38332040-38332228|51-70
tagctagctgctgcttaagctctagctgttgggccctcagggtgtcctccTCGTGCCAGGCTTCATTCCTctgaccaagcacatgaactagcatgcgctcatagttcctatgagcggtggtcaccctgtccctctgctctctcactgcgagcagatcctgactcagctcactggtcttctggactgctt
>NC_012870.2|+|38332051-38332195|40-60
tgcttaagctctagctgttgggccctcagggtgtcctccTCGTGCCAGGCTTCATTCCTCtgaccaagcacatgaactagcatgcgctcatagttcctatgagcggtggtcaccctgtccctctgctctctcactgcgagcagat
>NC_012870.2|+|38332051-38332223|40-59
tgcttaagctctagctgttgggccctcagggtgtcctccTCGTGCCAGGCTTCATTCCTctgaccaagcacatgaactagcatgcgctcatagttcctatgagcggtggtcaccctgtccctctgctctctcactgcgagcagatcctgactcagctcactggtcttctggac
>NC_012870.2|-|3835748-3835954|21-44
gacaaatattatccaattatAAACTAACTAGGCTCAAAAGATTCgtcgcgtcaatttcgaccaaactgtgtaattagtttttatttttatctatatttaatactccatgcatacgtctaaagattcgacgtgacggggaatctgaaaaattttgcaaaatttttgacaaactaaacaaggccttaccgacggtgaaccccgtcttca
>NC_012870.2|+|38542359-38542497|100-119
tgcagctggtggatctcctcatgcaagttctcattgtactcctcagcattagctagctgctgctctagctctagctgtcgggccctcaaagtgtcctccTCGTGCCAGGCTTCATTCCTctgtccaagcacatggacta
>NC_012870.2|+|38542367-38542514|92-112
gtggatctcctcatgcaagttctcattgtactcctcagcattagctagctgctgctctagctctagctgtcgggccctcaaagtgtcctccTCGTGCCAGGCTTCATTCCTCtgtccaagcacatggactagcatgcgctcgcagttc
>NC_012870.2|+|38542413-38542675|46-65
agctgctgctctagctctagctgtcgggccctcaaagtgtcctccTCGTGCCAGGCTTCATTCCTctgtccaagcacatggactagcatgcgctcgcagttcctgtgagcagtagtcaccctgtccttctgctctcgcactgcaagcaggtcctggctcagctcactgttcttctggactgcctggtctctctctctggtcacacgagccaactctgcctgtagcctctcaacctcagagtcaaactcacgctgcaactgacg
>NC_012870.2|+|39261634-39261808|130-153
acggcgcgtggtggcgcagccggccccgtttccgtcggccaccggccttgtattgttccaattttttttgaaaaatcgacactgtagcattttcgttggtatttgacaaatattgtctaatcatggactAACTAGGCTCAAAAGATTCGTGTCgtcaattccgaccaaactatgt
>NC_012870.2|+|39750791-39751050|192-211
tagcagctgctccaatctcaggatcctcatccatctcgtcctcagagtctagctcagctgctccaggcagggggtgagggtggagctggttatgcagctggtggatctcctcatgcaagttctcattgtactcctcagcattggctagctgctgctctagctctagctgtcgggccctcaaagtgtcctccTCGTGCCAGGCTTCATTCCTctgtccaagcacatggactagcatgcgcacgcagttcctgtgagcagta
>NC_012870.2|+|39750816-39751023|167-186
ctcatccatctcgtcctcagagtctagctcagctgctccaggcagggggtgagggtggagctggttatgcagctggtggatctcctcatgcaagttctcattgtactcctcagcattggctagctgctgctctagctctagctgtcgggccctcaaagtgtcctccTCGTGCCAGGCTTCATTCCTctgtccaagcacatggactagc
>NC_012870.2|+|39750960-39751175|23-43
tcgggccctcaaagtgtcctccTCGTGCCAGGCTTCATTCCTCtgtccaagcacatggactagcatgcgcacgcagttcctgtgagcagtagtcaccctgtccttctgctctcgtactgcaagcaggtcctgactcagctcactgttcctctggactgcctgatctctctctgtggtcacacgggccaactctgcctatagcctctcaacctcaga
>NC_012870.2|-|3992609-3992875|201-224
tatggaggattggagctggatgtctcttcactatcgtacttgtgttgagtacttagaacttagaagggggattgaaatcattcataagtgctgtagagttggatatgttgaatcagcacaagacaactatgtgttgtccatgcattgattgtaagaatgaattgcagcactcaagttcattatcagttcatgcctgaatgTCTTATAATTTGGAATGGAGGGAGtagaaaacattttcttttcaaaaactctctactttactggtgt
>NC_012870.2|-|40140280-40140395|23-46
ccgacgctatcgaagccttactAACGGCAGTAGAAGTAATGAAGATcgaacagcgtcccggtcaaccgttcgactggcgtacgtcgttcctcgattgcctaatccggtgtgaacta
>NC_012870.2|-|40667725-40667959|152-171
cagagtctagctcagctgccctaggcagagggtgagggtggagctgattatgcagctggtggatctcctcatgcaagttctcattgtactcctcggcattagctagctgctgctcgagctctagctgtcaggccctcaaagtgtcctcgtgCCAGGCTTCATTCCTCTGACcaagcacatggactagcatgcgctcgcagttcctgtgagcagtagtcaccctgtctctctgctc
>NC_012870.2|-|40667766-40667977|170-190
ccgcgtccatctcgtcctcagagtctagctcagctgccctaggcagagggtgagggtggagctgattatgcagctggtggatctcctcatgcaagttctcattgtactcctcggcattagctagctgctgctcgagctctagctgtcaggccctcaaagtgtcctcgtgCCAGGCTTCATTCCTCTGACCaagcacatggactagcatgcgc
>NC_012870.2|-|40667770-40667905|97-116
gctggtggatctcctcatgcaagttctcattgtactcctcggcattagctagctgctgctcgagctctagctgtcaggccctcaaagtgtcctcgtGCCAGGCTTCATTCCTCTGAccaagcacatggactagcat
>NC_012870.2|+|4143645-4143866|23-46
aaatattatccaatcatgtactAACTAGACTCAAAAGATTCGTCTTgtcaattccgaccaaactgtgcaattagtttttattttcgtctacatttaatacttcattcatgcatgcgtctaaagattcgatgtgacggagaatctgaaaaattttgcaaaattttttgggaactaaacaaggcctaaaaaggacaaatcaacaatcaattttttcttcttttt
>NC_012870.2|-|4308722-4308926|142-165
catctatatttaatactccatacatgcgtctaaagattcgatgtgacggaaaatctgaaaaattttgcaaatttttttggaactaaacaaggccaaagatgaaaaaacaaaaactaatcgcataatttaccagtaaatcgcGAGACGAATCTTTTAAGTCTAGTTaattaatgattgaataatatttattaaataaaaataaaag
>NC_012870.2|+|4381518-4381879|285-308
ttcttgttcacattccaaaattgcaatttctcctcccccaaataattagtactccctccgttccaaattataagtcattccaaaaatcttggagagtcaaagcattttcaagtttgaccaaaaatatagagagaaatataaagatttatgtcataaaataggaacactatgaaaatataactaacaaagaatctaatgatacttggttggtaccaaaaatgttattattttgctatataaatttggtcaaacttgaaaaactttgactctctaagattcttggaATGACTTATAATTTGGGACGGAGGgagtactatactactattccagcttggatctacttcagtgacttttactttaga
>NC_012870.2|+|4530687-4530821|21-44
acagtttggtcggaattgacGAGACGAATCTTTTAAGTCTAGTTagtttatgatttgacaatatttgtcaaatataaacgaaaatactactattcctattttgcaaaaaattttggaactaaacaaggcctaaaa
>NC_012870.2|+|46126853-46127041|51-70
tagctagctgctgctcaagctctagctgtcgggccctcaaagtgtcctccTCGTGCCAGGCTTCATTCCTctgaccaagcacatgaactagcatgtgctcgcagttcctgtgagcagtagtcaccctgtctcgctgctctctcactgcaagcaggtcctggctcagctcactgttcttctggaccgctt
>NC_012870.2|+|46126856-46127075|48-68
ctagctgctgctcaagctctagctgtcgggccctcaaagtgtcctccTCGTGCCAGGCTTCATTCCTCtgaccaagcacatgaactagcatgtgctcgcagttcctgtgagcagtagtcaccctgtctcgctgctctctcactgcaagcaggtcctggctcagctcactgttcttctggaccgcttgatccctgtggcagaaccaccctaattatatggc
>NC_012870.2|+|46126863-46127080|41-60
ctgctcaagctctagctgtcgggccctcaaagtgtcctccTCGTGCCAGGCTTCATTCCTctgaccaagcacatgaactagcatgtgctcgcagttcctgtgagcagtagtcaccctgtctcgctgctctctcactgcaagcaggtcctggctcagctcactgttcttctggaccgcttgatccctgtggcagaaccaccctaattatatggcccaca
>NC_012870.2|-|47684871-47685089|23-42
ccattgtgaatgggttatttatTTTAAATCTTGATGATGCACctatctataattttagtgctaaaaggcctcagcttaatgagttaagtcctacttatttccggcattgttatttgggtcatataagtgagaatcgcatgaagaggctacatgatgatgggcttttaacttcgcttgatgacatgtgagtcttgcttactgtgaaagatgaccaaggcg
>NC_012870.2|-|47684933-47685110|44-63
acatatttgtggcttatgcatccattgtgaatgggttatttatTTTAAATCTTGATGATGCACctatctataattttagtgctaaaaggcctcagcttaatgagttaagtcctacttatttccggcattgttatttgggtcatataagtgagaatcgcatgaagaggctacatgatga
>NC_012870.2|+|47851488-47851663|40-60
tactcatgctatagttgtcgggccctaagaatatcttccTTGTTCCAGGCTTCATTCCTTtgtccaagcacatggatcaacatgcgctcactatccctattggctgctgccaacctatctctttgctcttgcactaccaacatagcctgactgagcacactgctcctctaaactgc
>NC_012870.2|+|48211153-48211511|289-309
catacaacacaaaagaagaaggactagctctagagccctagcatctactcgctatggtcactgtccatgccgaagccatcctcatcctcatctccactagcagctgctcctatctcgggatccgcatccatctcgtcctcagagtctagctcagctgctccaggcaggtggtgtgggtggagctggttatgcagctggtggatctcctcatgcaagttctcattgtactcctccgcattagctagctgctgctctagctccagctgtcgggcccacaaagtgtcctccTCGTGCCAGGCTTCATTCCTCtgtccaagcacatggactagcatgcgctcgcagttcctgtgagcagtagt
>NC_012870.2|+|48211310-48211540|132-151
ctccaggcaggtggtgtgggtggagctggttatgcagctggtggatctcctcatgcaagttctcattgtactcctccgcattagctagctgctgctctagctccagctgtcgggcccacaaagtgtcctccTCGTGCCAGGCTTCATTCCTctgtccaagcacatggactagcatgcgctcgcagttcctgtgagcagtagtcaccctgtccttctgctcccgtactgcaa
>NC_012870.2|+|48211421-48211551|21-40
gggcccacaaagtgtcctccTCGTGCCAGGCTTCATTCCTctgtccaagcacatggactagcatgcgctcgcagttcctgtgagcagtagtcaccctgtccttctgctcccgtactgcaagcaggtcttga
>NC_012870.2|-|48473900-48474201|52-76
cccgacagcacatgtcagtagccgttgggcaggaccctttagcaccggtttGTCACACGAACCGGTGCTAAAGGGGtctttaaccccgggccgcaaaaaggccgaggtttttggccattttgggcatcgaccaatgcctcattctgtagtagtgcaagatgcagacatgacaagttaataatgtaggatccatgttacaggcacagatatggaaatcaatagatattgtggcaagcaaagatatgaaaatcatcagaacatattgttgcacttatatttttgagagcatttgaactgaattt
>NC_012870.2|+|48614611-48614826|174-194
ctggatcctcatccatctcatcctcagagtctaactcagctgctccaggcaggtggtgagggtggagctggttgtgcagctggtggatctcctcatgcaggttctcattgtactcctcagcattagctagctgctgctccagttctagctgtcgggccctcagggtgtcctccTCGTGCCAGGCTTCATTCCTCttaccaagcacatgaactaaca
>NC_012870.2|+|48614683-48614823|102-121
tgtgcagctggtggatctcctcatgcaggttctcattgtactcctcagcattagctagctgctgctccagttctagctgtcgggccctcagggtgtcctccTCGTGCCAGGCTTCATTCCTcttaccaagcacatgaacta
>NC_012870.2|+|48614763-48614884|22-41
cgggccctcagggtgtcctccTCGTGCCAGGCTTCATTCCTcttaccaagcacatgaactaacatgcgctcgcagttcctgtgagcagtagtcaccctgtccctctgctctctcgctgcaag
>NC_012870.2|+|48689660-48689813|91-114
agtatattcactttacgttacaaatctttgtatttttctctataagtttggtcaaacgtgaaaatgctttgactctccaagattcttggaATGACTTACAATTTGGGATGGAGGgagtactaaacatatattaatttaaatccattgttgttgg
>NC_012870.2|+|49190683-49190911|124-143
acgtggtgagggtggagctggttatgcagcaggtggatctcctcatgtaggttctcattatactcctcagaattagctagctgttgctcaagctctagctgtcaggcgctcagggtgtcctccTCGTGTCAGGCTTCATTCCTctgaccaagcacatgaactagcatgcgctcgcagttcctgtgagcggtggtcaccctgtccctctgctctctcactgcgagcagat
>NC_012870.2|+|49190693-49190846|114-134
ggtggagctggttatgcagcaggtggatctcctcatgtaggttctcattatactcctcagaattagctagctgttgctcaagctctagctgtcaggcgctcagggtgtcctccTCGTGTCAGGCTTCATTCCTCtgaccaagcacatgaactag
>NC_012870.2|-|49422225-49422411|131-151
gtcgactgttccttgacaagaaaatgatcagggtgaaatttgaggaaaacattattgtcacgagcaatgcggtttgcagaaacaagattcttatttgcacaaggaacatgaagaatgttatgtaacgagaGTTTAGTGGAAGGGGCATGCAagacaccatgaccaatatgtttgatctccatacctg
>NC_012870.2|+|49529127-49529434|266-285
ctagctctagagccctagcatctactcgctatggtcactgtccatgccggagccatcctcatcctcatctccactagcagctgctcctatctcgggatccgcgtccatctcgtcctcggagtctagctcagctgctccaggcaggtggtgagggtggagctggttatgcagctggtggatctcctcatgcaagtcctcgttgtactcctcagcattagctagctgctgctctagctctagctgtcgggccctcaaagtgtcctccTCGTGCCAGGCTTCATTCCTctatccaagcacatggactagca
>NC_012870.2|+|49529311-49529617|82-101
tcatgcaagtcctcgttgtactcctcagcattagctagctgctgctctagctctagctgtcgggccctcaaagtgtcctccTCGTGCCAGGCTTCATTCCTctatccaagcacatggactagcatgcgctcgcagttcctgtgagcagtggtcaccctatccttctgctcccgtactgcaagcaggtcctgactcaactcgctgttcttctggactgcctggtctctctctctttggtcacacgggccaactctgcctgcagcctctcaacctcagagtcgaactcacgctgcaactgacgcttctc
>NC_012870.2|+|49529370-49529531|23-43
tcgggccctcaaagtgtcctccTCGTGCCAGGCTTCATTCCTCtatccaagcacatggactagcatgcgctcgcagttcctgtgagcagtggtcaccctatccttctgctcccgtactgcaagcaggtcctgactcaactcgctgttcttctggactgcctg
>NC_012870.2|+|5028514-5028722|21-40
ctgagaagttggactgcgaaTTGGACTGAAGGGTCCCCCTattggcacccaagaaacccgaggacatggaaaaattgaggctgtagtccccggcggcaggcgaggacgccgccaaggtgtcctgaccgagcgagaagtgaggcatctcgatggggctggtgaagttgaagggctgcgccggcaccaggccgaacggaggcgcattgcca
>NC_012870.2|+|50295394-50295657|46-66
acttgctgagcaggggtcaacactgaagaccttacttgtactcaaTCCATCCCAAATTGTAAGTCGtttgacttttttaatatcaagtttgaccactcgtcttatttaaagttttgtacaaaatatcacttttttttgttgtgtattggtttattaataaaagttcttcaagaatgacttaaatttgactatatttgcacaaattttttgaataagacgagtagtcaaacttgaggtaaaaaaagttaaacgacttacaatttg
>NC_012870.2|+|50295539-50295684|101-121
ttggtttattaataaaagttcttcaagaatgacttaaatttgactatatttgcacaaattttttgaataagacgagtagtcaaacttgaggtaaaaaaagTTAAACGACTTACAATTTGGGatggaggcagtaactaataattggc
>NC_012870.2|-|50295548-50295698|41-61
ctattgtggcgactgccaattattagttactgcctccatcCCAAATTGTAAGTCGTTTAACtttttttacctcaagtttgactactcgtcttattcaaaaaatttgtgcaaatatagtcaaatttaagtcattcttgaagaacttttatta
>NC_012870.2|+|50370563-50370773|61-80
tcctcggcattagctagctgctgctctagctctagctatcgggacctcaaagtgtcctccTCGTGCCAGGCTTCATTCCTctgaccaagcacatggactagcatgcgctcgcagttcctgtgagcagtagtcaccctatctctctgctcccgcacagcaagcaggtcctggctcagctcactgttcttctggactatctggtctctctctc
>NC_012870.2|+|50370601-50370827|23-42
tcgggacctcaaagtgtcctccTCGTGCCAGGCTTCATTCCTctgaccaagcacatggactagcatgcgctcgcagttcctgtgagcagtagtcaccctatctctctgctcccgcacagcaagcaggtcctggctcagctcactgttcttctggactatctggtctctctctctggtcacacgggccaactctgcctgtagcctctcaacctcagagtcggactcat
>NC_012870.2|+|50370602-50370761|22-42
cgggacctcaaagtgtcctccTCGTGCCAGGCTTCATTCCTCtgaccaagcacatggactagcatgcgctcgcagttcctgtgagcagtagtcaccctatctctctgctcccgcacagcaagcaggtcctggctcagctcactgttcttctggactatct
>NC_012870.2|-|50638388-50638530|22-41
cattgtgaatgggttatttatTTTAAATCTTGATGATGCACctatccgtaatgttagtgctaaaaggcctcggcttaattagttaagtcctacttatttgtggcattgtcgtttgggtcatataagtgagaatcgcatgaaga
>NC_012870.2|-|50638401-50638529|21-40
attgtgaatgggttatttatTTTAAATCTTGATGATGCACctatccgtaatgttagtgctaaaaggcctcggcttaattagttaagtcctacttatttgtggcattgtcgtttgggtcatataagtgag
>NC_012870.2|+|50691107-50691414|266-285
actagctctagagccctagcatctactcgctgtggtcactgtccatgccagagccatcctcatcctcgtcaccactagcagctgctcctatctcgggtccgcgtccatctcgtcctcagagtctagctccgctgctccaggcaggtggtgagggtggagctggttatgcagctggtggatctcctcatgcaagttctcattgtactcctcggcattagctagctgctgctctagctctagctgtcgggccctcaaagtgtcctccTCGTGCCAGGCTTCATTCCTctgtccaagcacatggactagca
>NC_012870.2|+|50691282-50691411|91-110
tggatctcctcatgcaagttctcattgtactcctcggcattagctagctgctgctctagctctagctgtcgggccctcaaagtgtcctccTCGTGCCAGGCTTCATTCCTctgtccaagcacatggacta
>NC_012870.2|+|50691282-50691412|91-111
tggatctcctcatgcaagttctcattgtactcctcggcattagctagctgctgctctagctctagctgtcgggccctcaaagtgtcctccTCGTGCCAGGCTTCATTCCTCtgtccaagcacatggactag
>NC_012870.2|+|51072439-51072629|132-152
atatttggatagatgaagtcggataatatattctttaggccttgtttggatgttgtcggattcacctcaatccacatgtgttgtagtggattgtggtgaaatttagttcaagttccagtccaatccaccccAACACATGTGGATTGATGCGAatccgactacatccaaacaaggctttattaaaaaaacca
>NC_012870.2|+|5120023-5120234|173-192
aacaagtaactaacacgagtggcccaagagttatgtcgaggctgcgcgctctccaccggcgccttctcgccaagtgttcaaaactctaaaacccctagccccctcgcgggcctgctaccgctgccttgccactgaccacttagtggacaactgccgcgagcctgttcgttgcCGTCGCTGTCGCGCCTCGGGgcaccgcagcaaccagtgca
>NC_012870.2|+|51227873-51228080|138-158
ttggtcaccctagcatagggataatgataaaattactagcaattctgttggtcactcactaactaatgcaaaattttcccaatcctcagattatacttgcaccgcatgtgcaactaggaaattaattttgaggccctCTTCCCTCAAAATAAAAGTTGaaccactcaacttccttgaacgcattcaaggggacatatgtggttcaata
>NC_012870.2|-|514312-514589|51-74
atcgacactgtagcactttcgtttgtatttgataaatattgtccaatcatGGACTAACTAGGCTCAAAAGATTCgtttcgtcgatttcgaccaaactgtgcaattagtttttattttcgtctatatttaatacttcatgaatgcgtttaaagatttgatgtgacgggaaatgtgaaaaattttgcaaaattttctggaaactaaacaaggcctagattgaaaagtctatgattcctaaacaggagtaacaacggcatcattagcatacgactagtcca
>NC_012870.2|+|51497667-51497929|46-65
tgattacctatatattttccgtaatggagcatgtcttaacatttcAGAATCTTGATGATGGTACCacactactccgcttggcccatctttttcaagtatgtttgtagtttacttaaaatttctccttcataattaatcattgatactgatcaatatttgtggatctgcaggctggtgaggacccgaaatattcagtggtagcaaaggttgatctgaaaaaggtcttcggaaggagaactgtaagtagaaattttgctgcagct
>NC_012870.2|-|51840622-51840742|73-96
aaatcttattatttttctctataattttggtcaaacgtgaaaatactttaactctccaagattctgggaatgACTTACAATTTGGGATGGAGGGAGtacgtgtgatttctagcattaggag
>NC_012870.2|-|52029734-52029933|23-43
ttcaacttccagtctaattttaCTCCAACACATGTGGATTGATgacaaatcagactatatccaaacaaggtctaaatgtatatataattctcctatttcatttcatcaggaaggagcctttgaacttgaagagcctggtaggaaacattaaggtgataggaaccctggtttgtgttggggggacactggtgatcagcctc
>NC_012870.2|-|52293112-52293321|21-41
ctcaaagtgtcctcctcgtgCCAGGCTTCATTCCTCTGTCCaagcacatggactagcatgcgctcgcagttcctgtgagcagtagtcaccctgtccttctgctctcgtactgcaagcaggtcctgactcagctcactgttcttctagactgtctggtctctctctctggtcacacgagccaactctgcctgtagcctctcaacctcagag
>NC_012870.2|-|52293176-52293340|40-59
tagctctagctgtcgagccctcaaagtgtcctcctcgtgCCAGGCTTCATTCCTCTGTCcaagcacatggactagcatgcgctcgcagttcctgtgagcagtagtcaccctgtccttctgctctcgtactgcaagcaggtcctgactcagctcactgttcttcta
>NC_012870.2|-|52293258-52293402|101-120
agctggtggatctcctcatgcaagttctcattgtactcctcggcattagctagctgctgctctagctctagctgtcgagccctcaaagtgtcctcctcgtGCCAGGCTTCATTCCTCTGTccaagcacatggactagcatgcgct
>NC_012870.2|+|52386374-52386490|73-92
acattggttgtgtgatctccaagaatgacatgtttgtggcttttgcatccattgtgaatgggttattaatctTAAATCTTGATGATGCACCTatctataatataagttctaaaaggg
>NC_012870.2|+|52412974-52413172|158-177
ctcgtcctcagagtctagctcagctgctccaggcaggtggtgagggtggagctggttatgcagctggtggatctcctcatgcaagttctcattgtactcctcagcattagctagctgctgctctagctccagctgtcgggccctcaaagtgtcctccTCGTGCCAGGCTTCATTCCTctgtccaagcacatggactagc
>NC_012870.2|+|52413021-52413189|111-130
ggagctggttatgcagctggtggatctcctcatgcaagttctcattgtactcctcagcattagctagctgctgctctagctccagctgtcgggccctcaaagtgtcctccTCGTGCCAGGCTTCATTCCTctgtccaagcacatggactagcatgcgctcgcagttcct
>NC_012870.2|+|52413040-52413187|92-112
gtggatctcctcatgcaagttctcattgtactcctcagcattagctagctgctgctctagctccagctgtcgggccctcaaagtgtcctccTCGTGCCAGGCTTCATTCCTCtgtccaagcacatggactagcatgcgctcgcagttc
>NC_012870.2|-|52592745-52592923|117-140
accgggactaaaaagggtggccaggggtggcgccacgtcactgcctggtgccccctgtagtctcggttggtattaccaaccgggactaaatgtcctcatttagtcccgggtcggagAGCCGGGACTAAAGGTGGGACTTTtagtcccgatcccttagtcccggctcgccacccgggact
>NC_012870.2|-|52801278-52801493|131-154
agggacggtctatataaaaattttgtaaaattttccagatttcccgtcacatcgaatttttagacgtatgcatggagtattaaatatagataaaaataaaaactaattacacagtttggtcagaattgacGAGACGAATCTTTTAAGTCTAGTTagtccataattggacaatatttgtcaaatacaaacgaaactgctactattcatattttgcaa
>NC_012870.2|-|52890399-52890738|49-69
atttatctatttatgatgaatgatcattatttatcttatactccctccATTCCAAATTGTAAGTCATTCcaagaatcttggagagtcaaaagattttcacgtttgaccaaaattatagagagaaatactaaaatttgtaacgtaaagtgagtatactatgaaaatataattaagaaagaatctaatgacacttagttggtatcataataataattattttatcatataagtttggtcaaacttagaaaagtttgactcttcaagatccttggaatgacttacaatttgaaatggagggagtatcttttatcaagtgacttatccctgttatgagtaggat
>NC_012870.2|+|52890528-52890735|141-161
attattatgataccaactaagtgtcattagattctttcttaattatattttcatagtatactcactttacgttacaaattttagtatttctctctataattttggtcaaacgtgaaaatcttttgactctccaagattctTGGAATGACTTACAATTTGGAatggagggagtataagataaataatgatcattcatcataaatagata
>NC_012870.2|-|53125450-53125661|23-43
tgtatattcaagtgtatagaaaAAGTATGTATCTAGAAAAGGCaaaatgtcttataatttggatcaacaactgctatcgaaaacttttcacccaactgcttgatttttccttgaatatctccaaagatggtcatctagttggaaagtgctacccttgtgctttcagtttggccaattacctcatcaatcaggaatcgagcaaaaaaatggca
>NC_012870.2|+|53387982-53388131|91-110
attcatttgcgagcaaagacaatggttgtgtgatctctaagaatgacatatttgtggcttatgcatccattgtgaatgggttatttatttTAAATCTTGATGATGCACCTatctgtaatgttagtgctaaaaggcctcggcttaatgagt
>NC_012870.2|+|53388024-53388320|49-68
atgacatatttgtggcttatgcatccattgtgaatgggttatttatttTAAATCTTGATGATGCACCTatctgtaatgttagtgctaaaaggcctcggcttaatgagttaagtcctacttatttgtggcattgtcgtttgggtcatataagtgagaatcgcgtgaagaggctccacgatgatgggcttttaacttcgtttgattttgaatcatacgagacatgtgagtcttgcttactgggaaagatgaccaaggcacctttcacaggttttcttgagagagcgtctgacttattgg
>NC_012870.2|+|53782177-53782409|126-149
ccccgttgccggcggccacccacatgcccggcctttcctggccttgtttagttcgaaaattttttggaaaatcgacactgtagcattttcgttggtatttgacaaatattgtctaatcatggactAACTAGGCTCAAAAGATTCGTGTCgtcaattccgaccaaactatgtaattagtttttattttcgtctatatttaatacttcatgcatgcgtctaaagattcgatgtga
>NC_012870.2|+|53982313-53982492|123-146
atcattagattctttcttaattatatttttatagaatactcactttacgttacaaatcttagtatttttctctataattttggtcaaacgtgaaaatattttgactctccaagattgttggaATGACTTACAATTTGGGATGGAGGgagtaggtagcaaggaatctaggtaacaatcatc
>NC_012870.2|-|55125617-55125829|63-83
ctcaatccacatgtgttggagtggattggggtggaatttagttcaagttccactccaatccaCACCAACACATGTGGATTGATgaaaatccgactacatccaaacaaggcctaaagcgtggaagatttctggatccagaatatcctttccaagagaaccaaacgggcctaatgacaatttggaagggcgaacggcaaggcgcagaaaattttt
>NC_012870.2|+|55125720-55125855|23-46
gccttgtttggatgtagtcggaTTTTCATCAATCCACATGTGTTGGtgtggattggagtggaacttgaactaaattccaccccaatccactccaacacatgtggattgaggtgaatccgacaacatccaaacaagg
>NC_012870.2|+|5522793-5522933|98-121
tttccatagtatattcactttacgttacaaattttagtatttctctctataattttggtcaaacgcgaaaatactttaactcaccaagattcttggaATGACTTACAATTTGGGATGGAGGgagtatctctcataattttt
>NC_012870.2|+|55228631-55228848|175-198
cattttgcaaaatattttcggaactaaacaaggccctaagctgcttgaatttggctgctttggtttgcaacggaaaggtgttacttatggccttgtttagtttcaaaatattttgcaaaatcgatactgtagctctttcgtttgtatttgacaaatattgtccaatcatggactAACTAGGCTCAAAAGATTCGTTTCgtcaattccgaccaaactgt
>NC_012870.2|-|55863117-55863249|91-111
atctcttgcttacgcttcttgtcagttgggcaagaccaatttccatccttgtcagcctcaacaaaaccagagaagttcttgatcgctaccACCATCACCTCCCTGTTTTAGtgttagaagatcaaaacctcaa
>NC_012870.2|+|55921721-55921843|80-103
tttatgacataaatctttatatttctctctatatttttggtcaaacttgaaaatgctttgactttttaagattcttggaATGACTTATAATTTGGAATGGAGGgagtagaatagatctggcac
>NC_012870.2|-|5598747-5598961|21-44
tttgtggtaattattaccatGGACTAACTAGGCTCAAAAGATTCgtcttgtcaatttcgaccaaactgtgtaattagtctttatttttatctatatttaatacttcatgcatacgtctaaagattcgatgtgacggagaatcttgaaaatttttagatttttgggaggaagtaaacaaggcctacagcaagaattccgattccacgtggggattt
>NC_012870.2|+|56284464-56284643|32-55
ttgtatttgacaaatattgtttaatcatggaCTAACGACTCAAAAGATTCGTCTCgtcaatttcgaccaaactgtgtaattagttcttatttttgtctatatttaatacttcatgcatgtgtctaaagattcgatgtgatggggaatctgaaaaattttgcaaaattttttggaaactaa
>NC_012870.2|-|5636120-5636247|88-107
atattgagtattcaaccatggcaccggtttagtataaggaaacatatgatgtggagttcgatgaatttaatggttctcaaggagcacATGAGAATCTTGATGATGCAggtgatggaccattgatgaat
>NC_012870.2|-|5636121-5636255|95-115
tccaaagcatattgagtattcaaccatggcaccggtttagtataaggaaacatatgatgtggagttcgatgaatttaatggttctcaaggagcaCATGAGAATCTTGATGATGCAggtgatggaccattgatgaa
>NC_012870.2|-|56747388-56747525|95-118
tagtatactcactttacgttacaaatcttagtatttttctctataattttagtcaaacgtgaaaatactttgaccctctaagattcttggaatgACTTATAATTTGGGATGGAGGGAGtacattgaatcctctctctc
>NC_012870.2|-|57326109-57326449|33-53
attataattattagaacaaattcaattccaagGATCCAAACAGGCCCCAAATTtggaggaatctctttaaagattaagttatttcttgtcgtctagattatccaccacatcagaattaccaccatcatgaaaaaaatgggattgcagtttgcttcaaaagtgaacaatagtgccagggaagcttgtgttactggagaaaaagatgttcaacaatttcttcaacattctcattgcaaatcacacaatcatatgagtccaaaaacatattcttccttttcaggatgtttcttctgcttagtttctccttgatcactagccaaaaaaaatcttatgcttgggct
>NC_012870.2|+|57675781-57675999|153-176
aaataataattattatggtactaactaagtattattagattctttcttaattatattttcatagtatattcactttacgttacaaattttagtatttttctctataattttggtcaaacatgaaaatgctttgactctccaagattcttagaATGACTTACAATTTGGGATGGAGGcagtacataactaacccaagacaaggaacgagagtgcgtgagg
>NC_012870.2|+|58092070-58092305|155-175
actcacatgcagaaccctaggcatgtgccaatgaggacaaaatggctaaaccaactattccatccattccaaattataagacgctttggcttttctagatgcgtagtctttgttgtgcacttagagatacactaggtctagatacatagcaaaaGCAATGTATCTAGAAAAGCCAaaaggttttatattttggaacggagggagtacaaagcaactccttaggaaaaaaatgaact
>NC_012870.2|-|58092111-58092322|170-190
ggtgctgctatatatgtagttcatttttttcctaaggagttgctttgtactccctccgttccaaaatataaaaccttttggcttttctagatacattgcttttgctatgtatctagacctagtgtatctctaagtgcacaacaaagactacgcatctagaaaagccaaaGCGTCTTATAATTTGGAATGGatggaatagttggtttagccat
>NC_012870.2|+|5809827-5810042|63-86
ttgtaaaacagacactttagcactttcgtttgtatttgacaaatattattcaattatggactAACTAGACTCAAAAAATTCGTTTCgtcaattccgaccaaactatgcaattaatttttatttttgtatatatttaatactccatgcatgcgtctaaagattcgatgtgacggagaatctgaaaaattttgcaaaattttttgggaactaaacaag
>NC_012870.2|-|5813374-5813552|40-63
atttacagtcaaactgtgtgattagtttttattttcgtcTATATTTAATGTTTCATGTATGTGccacaagattcgatgtgacagggaatcttgaaaactttttggatttcggggtgaactaaacaaatctctttattcagtactgtgtatctgtctacctatccgcctgcagctcctgc
>NC_012870.2|-|58614370-58614525|104-127
ttcgtactgttcaaatagctaaggccttgtttagttccaaaatttgttgggaaatcgacactatagcattttcgtttgtatttgacaaatattgtctaatcatGGATTAACTAGACTCAAAAGATTCgttttgtcaattccgactaaactgtgcaa
>NC_012870.2|+|58650259-58650435|32-52
tgacccgggacgtcccttgggcagggacgagGATGTTAGCCGAGCCAATATCggcttcggacatcgccgcccgggtcgagaagaccacgcacccggagatgaagaactcccgggtggtgccgatgcgccctgaaaagggctatatctctttggtgagaaggtgttctttattttgat
>NC_012870.2|+|58746459-58746612|91-114
ccccacattgctctagttctaaaatattttgcaaaatggatacggtagctttttcgtttgtatttgacaaatattgtccaaacatggactAACTAGACTCAAAAGATTTGTCTCgtcaattccgatcaaactgtgcaattagtttttattttta
>NC_012870.2|+|58809145-58809419|205-225
attctaagaatcttagagagtcaaaataacctaagttcgaccaaatttatataataaaataattattattatgataccaactaagtatcattagattctttcttaattatatagtatactcactttatgttacaaatcttagtatttttctctataattttgatcaaacttcaaaatcttttgactctccaacattcttggaatGACTTATAATTTGGAATATAGggagtagatgatacttctaagttctaacaataagccttggtctagggtga
>NC_012870.2|+|58891819-58891990|130-150
gcgattgtcactgcttatagacccttcctacaatatatactaagagatataaaggcagtacagtctccataaatccttttctttcttttcttttttgtaattactccctccgtttttaattacaagatgCTTTGTTTCTAGATACATAGTgaaaagaatgtaggtagaaaag
>NC_012870.2|-|58909301-58909513|21-44
ctagatggtgaaagcctaacTTTGATTTTGGTAATTAATGGTATcaagttactaatgccttgtgtttaaatgatttgaattaggcatagcaacacatgtgatgaaggtgcatggtggcatagaaaggtggccacatgattacaaagagatgaagcatgatgtggagatcataatgatagacgaggagcaaagttatcaaggcaaaggtataaa
>NC_012870.2|-|59644714-59644929|24-44
cagttcgagcgtgtagtccctagAGAATGGCTTGCCTAGGATGTcattgaagtaaccgtagatcacgtcagcctttgcgtcttcctcagagaaccatgttccatcgaggtgcacagctgggatgatgtttttgcgagatcgatggcacgcctgaagattaaaatatttagtatttgcgtccccctcttccaggaaacggattctggagcgatgccg
>NC_012870.2|-|59686772-59686879|21-41
ctcagctccttgcggctcttGTCGAACAGCTGCAGCATCTCctccatcttctgccggtgcgtcgggttcatcccgccggcgccggccccggccgccgccgggaggccg
>NC_012870.2|-|60070636-60070871|65-85
agaaatgccaaaacgtcttataatttgaaacgcacggagtaaaagaaatgtatctaaaaaagacAAAATGTCTTATAATTTGGAAcagagggagtaccaattatgttggtaggtatgtccaaggaatccactaacttaagcatgtatgttgcagatgtgccttaatgcatttgataaagcagcagatcttgatgtcctgaaccatccaatcctgaacttcttgtattacctggtat
>NC_012870.2|+|60089936-60090073|95-118
tcataatatactcactttacgttacaaatattagtaattttctctataagtttggtcaaacatgaaaatgctttgactctccaagattcttggaATGACTTACAATTTGGGATGGAGGgagtatatgatgtattgacg
>NC_012870.2|-|60224108-60224252|41-60
tatttgtggcttttgcatccattgtaagtggtctatttatTTTAAATCTTGATGATGCACctatgtgtaatggtagtgctaaaaggcctcggcttaatgagttaagtcctacctatatgtggcattgtcgtttgggtcatataag
>NC_012870.2|-|60224159-60224360|149-168
attttgttcctagtttaagtcaaaacattgtgtcaccttcatgtttgatgaaggatggttattcatttgcgagtaaagacaaagattgtgtgatctctaagaatgacatatttgtggcttttgcatccattgtaagtggtctatttatTTTAAATCTTGATGATGCACctatgtgtaatggtagtgctaaaaggcctcggct
>NC_012870.2|-|6075144-6075354|132-151
aaacccaagtacccttgtgtggcattattttaagtttgttgcaagaattagcatggctcatcatcgaatatgtaggcatttgttgtcatatactccctctgtccttggataaatcaacttctggagttgtcCTAAGTCAAACTTTTTTATGtttgactgaatttatagaaaaaaaactaatatttatgacacaaaattagtatagtaagat
>NC_012870.2|+|61041318-61041530|21-44
aaattgtccaatcatggactAACTAGGCTCAAAAGATTCGTCTTatcaattccgatcaaactgtgcaattagtttttatttttgtctacatttaatacttcatgcatgcgtctaaagattcgatgtgatggggaatctgaaaaattttacaaaattttttgggaactaaacaaggcctaagtatcttatgaaagtatattctatgataaattt
>NC_012870.2|-|61397483-61397704|41-64
caaacttaaaatgctttgactctccaagattcttggaatgACTTATAATTTGGGATGGAGGGTGtatatattattatttgttactcttcaatatatcaactcaacaatggaaaagattcgagaggtagcaaattttactctttttttcaggatcacataactttcctgctgtgtgactaccgtcaaataccaatgggccataaatacgatagaattataagt
>NC_012870.2|+|61407324-61407550|124-147
agttttcagaaaattttgcaaaatttttcagatttcccgtcacatcgaatctttagacgcatgcatggagtattaaatatagacgaaaataaaaactaattacacagttcggtcgaaattgacGAGACGAATCTTTTGAGTCTAACTagtccatgattggacaatatttgtcaaatacaaacgaaagtgctacagtgtcgattttgcaaaaaattttggaactaaac
>NC_012870.2|-|61442809-61443019|141-164
ctatacctatttagctaaaaaaatatatagagcagagctaaacaacgtgaagcaaaataggtcttgtttacttccaattttttttgcaaaatatgaagagtagtattttcatttgtatttgacaaatattgtccaatcatGGATTAACTAGGCTCAAAAGATTCgtttcgcaaattacaaataaactatacaattagttattttttatcta
>NC_012870.2|+|6144701-6144978|205-228
tactattcttattttgcaaaattttttgaaagtaaacaagacctgggtgtctgactccagtgatcgcataggttttgcataggccttgtttagttgtgaaaagtgaaaagttttcgatgttgtatcacagactaactaggatcaaaaaattcgtttcgtgatttacagttaaactgtgtaataagtttttgtttttatttatatTTAATGTTTCATGTATGTGCCACAagattcgatgtgacggggaatcttgaaaacttttttgttttcagggtgaa
>NC_012870.2|-|61468795-61468952|96-119
caggggtggcgccacgtcactgcctggtgccccatgtagttccggttggtattaccaaccgggactaaatgtccccatttagtcccgggtcggatAGCCGGGACTAAAGGTGGGACTTTtagtcccgatctcttagtcccggctcgccacccgggact
>NC_012870.2|+|61722535-61722647|23-43
catacattttatagagtaaagtCTATTGGTCCCTAAACTTGTTgtgtcattctagtatctaaatttgcaaatcgaccatttagatcctcgaacttgttcgtctacgtcgtctc
>NC_012870.2|+|61738316-61738468|62-85
tgcaaaatcgacaccgtagctttttcgtttgtatttgacaaatattgtccaatcatggactAACTAGACTCAAAAGATTGGTCTCgtcaatttcgaccaaactgtgcaattagtttttatttttgtctatatttaatatttcatgcatgtgtc
>NC_012870.2|+|61750113-61750283|41-64
ctttcgtttgtttatggtaattattgtctaatcatggactAACTAGGCTCAAAAGATTCGTCTTgtcaatttcgaccaaaccgtgcaattagtttttattttcatctatatttaatattccatgcatacgtctaaagattcgatgtgacgggaaatctaaaaaattttgca
>NC_012870.2|-|61843829-61844041|63-83
tatttctctctatgattttggtcaaacttgaaaatgctttgactctccaagatttttggaatGACTTACAATTTGGAATGGAGggagtagcactttcgtttatatttgatatatattgtttaatcatggactagcctcaaaagattcgtctcgtaaattacaaataaactacataattagttatttttttagtttatatttaatacttcatgc
>NC_012870.2|+|62078512-62078659|100-123
aattttcatagtttactcactttacgttacaaatcttagtatttttctctataattttggtcaaacgtgaaaatgctttgactctccaagattctttgaATGACTTACAATTTGGGATGGAGGgagtaaatcagttctagcaacgaca
>NC_012870.2|+|62170440-62170632|134-154
cattagtttaatactccctccattccaaattataagatgttttagcttttgtagatacattgcttttactatgtatctagacagtgtatatctaggtgcataacaaaggatatgtaattagaaaagccaaaacATTTTATAATTTGGAATGAAGggagtaatgaactaatggatgctagatttaatacctaag
>NC_012870.2|-|62231864-62232080|23-46
ttgataaatattgttcaattatAAACTAACTAGGCTCAAAAGATTCgtcttgtcaattccgactaaactgtgtaattagtttttattttcgtctatatttaatacttcatacatgcgtctaaagattcgatgtgacggagaatatgaaaatttttgcaaaattttcagaaaacacagtacaaggaggggaaggcgcacgccgctcgccgcgagagca
>NC_012870.2|-|6239219-6239369|91-111
catagtacacctgtttgatgtcataaatctttgtaatctctataattttgctcaaacttgaggtgctttgactctccaagaaagttggaaTAACTTATAATTTGGAATGCAgagagtattaacattatagctttgcaatattaaggtctgg
>NC_012870.2|-|62491463-62491802|47-67
aactttgaataagacgagtggtcaaacttgatattaaaaaagtcaaACGACTTACAATTTGGGATGGattgagtacataccaagccgtaagaacagcatcgccgtccaaatcacgatgggcagaacgagggatgagctcttcagtaggagtacaggggaagagtttggtagccatgggtacgcatctggtggaggcatgacacagctgtcgccattgaagtatatccgccttgggaacgcccagcctttctcgaaagtgaatgtcgacgggtccttccggaacagaagctcagattgcacatttccatctggcccagccaccatgagcaggtcattgtag
>NC_012870.2|+|62579171-62579383|173-193
tactacgccaccgtgcggaccgcgcggaaggcgcggcgccgcgccggtggggctggttgcaagctgcttctgtccggccttctcgttgcgttcgcggcctacgtagctgcaaagatgctctactaagacgttacgttatgtgtccggatgttagaaccactaatggtactgtCCATGAGTTTATCAGCCGTTCgcttgagcttatctttctct
>NC_012870.2|-|62684547-62684811|192-216
gctaaagggttaccttttagcaccggtttgtaacacaaaccggtgctaaagggtttgcctcggcccgtggctctggccggtgctaaagggacccctttagcaccggttcttgttaaaaaccggtgctaaagggtccctgccccgacagcacatgtcagtagccgttgggcaggaccctttagcaccggtttGTCACACGAACCGGTGCTAAAGGGGtctttaaccccgggccgcaaaaaggccgaggtttttggccattttgggc
>NC_012870.2|-|62729949-62730093|26-45
gaaagagtcaatttctagagttgtcCTAAGTCAAACTTTTTAAACtttgaccaaatttctagaaaaaaatgctaagatttatagtatcaaattagtattattagattcatcatagaatatattttcatataatgtgtattttata
>NC_012870.2|-|62754372-62754548|40-63
aacgtgaaaatattttgactctccaagattcttggaatgACTTACAATTTGGGATGGAGGAAGtagatacttctaggatatgtatccatggtgtattggacatgtatccgtatcggatacgcaatacgcggcttcctgcacgtatccgtgtaacatagcttaagattgtagttgctc
>NC_012870.2|+|62821016-62821266|31-51
cgccaactgtggaggtgcgacaggatcatcTGCCGGAGGATGACTTGCCGAtcgacatcgacctcgacctcgacttcgacatgggtgagatgggtttcctgagcccgtggcgcggcgaggtcgctgacggcatagagccaggcggtcagttcggcggtggcgagcttgacgatctggaggcgctgctgctggggcccggaggtgacgatgatgttcatgagtttgcgtggttctgatggatcattgggttg
>NC_012870.2|+|62942546-62942698|21-44
caaagtttatttggtactccATCCGTCCTAAATTATAAGTCATTacaagaatcttggaggatcaaagcatctcaagtttgactaaaattatagaaaaaaattataaaaatttatgacatcaaatgatatttagttagtattgtaaatgttatt
>NC_012870.2|-|62985038-62985167|21-40
gtcctcgaacctgaaacttgCCTTCCTTGGCATTCTGTCCtgacgggtgagcagtattggggtgtgatccgaaactccagtggacagtgcaagtagagcaaggtttgggaagatgagctcccattcagag
>NC_012870.2|-|63879059-63879322|46-66
aataaaaaagataaaaaaagaaatttatatgtactactcaatctaTCCTAAATTATAAGATGTTTGaccttctgacatcaactttgatcacttgtcttattcaaaatcttgtgcaaaatactacttctttttgtcatggcttggtttattaataaaaggtcttcaagaatgacttaaatttgattatgtttacacaatttttttttgaataaaacgagttgtcaaacttagggtcaaaaaagttaaacgtcttataatttagga
>NC_012870.2|-|63964536-63964661|82-101
tgcttcatcaagaacagcagtggcgtctttggcaatgcccccagggacaatattcctgagcgcagcaacagtctcttggatCCTCTCTCTTCTTCGCTTCTgatcatcggggctgtcaccttctgc
>NC_012870.2|-|64032873-64033120|203-226
cattccaagaatcttggtgttctaagtttgaccaattttatattataaaataataattattatggtactaactaagtatcattagattctttcttaattatattttcatagtatattcactttacgttacaaatcttagtatttttctctataattttggtcaaacgtgaaaatgttttgactctccaagattcttggaatgACTTACAATTTGGGATGGAGGGAGtagcattttcgtcttatttaaa
>NC_012870.2|-|64804320-64804570|31-51
ctatagcctctacttgtgtgctactccctcTATTCCAAATTGTAAGTTGTTttggcttttctaggtagatagcttttgttatgcatatagatgtatgttgtgtctagatacatagttaaatctatgaatctagaaaagccaaaacgacttcaatttggaacagaggaagtaattctttgcacatgattcacatactaaaaaaactagcatgctgagtttctgaccatgaatctagtcaatcgttttttctt
>NC_012870.2|-|64804473-64804733|192-212
gtaactgtgactgaaattaagttcaacccttatctctgtggttctgttgctggaatgatacctgaggccttcatctatatttacaggttagacatgatctctaatacactgcagattattgatccattcaacttagcatggttttttcatccatcatctaaatctatagcctctacttgtgtgctactcccTCTATTCCAAATTGTAAGTTGttttggcttttctaggtagatagcttttgttatgcatatagatgtatgt
>NC_012870.2|+|64925717-64925910|120-144
tggccggtgctaaagggacccctttagcaccggttcttgttaaaaaccggtgctaaagggtccctgccccgacagcacatgtcagtagccgttgggcaggaccctttagcaccggtttgTCACACGAACCGGTGCTAAAGGGGTctttaaccccgggccgcaaaaaggccgaggtttttggccattttgggcat
>NC_012870.2|+|6530241-6530392|21-44
ggctgatcttggctaatttaTTGTGAGAGAAAAATACTGCTGAAtgacttgcagatttgcctaataagcctgagaaatgacgacggcgcttacccgtttcgtcgatgatgccatcctctagcatcttgggaaggtgcatcctcagcgcgaag
>NC_012870.2|+|65481972-65482187|131-154
tgtttgcttcctactgtccacgaattcaagcaacgatcacagctagctatgactactccccaacaatcgacgatgccgccttgtttgtttggctgataagctatgacagaaagtactgttggttgatttgTTGTGAGAGAAAAACACTGCAGCTgataagctcaagcgactgtgcactgcgtacattatcttgtattagccattgtccacaaattc
>NC_012870.2|-|65484403-65484624|23-46
attctccaacattcttgaaatgACTTATAATTTGGGATGGAGGGAGtaccattgatttaatttgcgtcaaaatatatagatgagcacatagttacgtacatacctggaagaagccccagttgaggcaggcagaagccagcttggcgcactcctcctccgatgactgggattcaagcaacttctggagatcgatgaccggaattgcgtgagagctatcgtccg
>NC_012870.2|+|65618934-65619104|40-60
tatttaaatacataacaaagttatgaatttagaaaaggtACAACGTCTTATAATTTAGAAaaagagagcaacatatattatctatacgatggtaaacgatcaagatagcccacatgaccacatgtacgtgtcattctactactgatcaagaagataagaaccgtacgtgga
>NC_012870.2|-|65898938-65899097|116-139
ttgtgtattggtttattaataaaagttctttaataatgacttaaaatttgactatatttgcacaaattttttgaataagacgagtggtcaaacttggggtaaaaaaagtcaaacgACTTACAATTTGGGATGGAGGTAGtatttagcaagcataaattta
>NC_012870.2|+|65898942-65899160|23-43
tttatgcttgctaaatactaccTCCATCCCAAATTGTAAGTCGtttgactttttttaccccaagtttgaccactcgtcttattcaaaaaatttgtgcaaatatagtcaaattttaagtcattattaaagaacttttattaataaaccaatacacaacaaaaaaagtgatattttgtacaaaactttgaataagacgagtggtcaaacttgatattaaaa
>NC_012870.2|-|65898945-65899157|173-193
taatatcaagtttgaccactcgtcttattcaaagttttgtacaaaatatcactttttttgttgtgtattggtttattaataaaagttctttaataatgacttaaaatttgactatatttgcacaaattttttgaataagacgagtggtcaaacttggggtaaaaaaagtcaaACGACTTACAATTTGGGATGGaggtagtatttagcaagcat
>NC_012870.2|-|65898986-65899205|23-43
attgcaaactactcaatccatcCCAAATTGTAAGTCGTTTGACttttttaatatcaagtttgaccactcgtcttattcaaagttttgtacaaaatatcactttttttgttgtgtattggtttattaataaaagttctttaataatgacttaaaatttgactatatttgcacaaattttttgaataagacgagtggtcaaacttggggtaaaaaaagtcaa
>NC_012870.2|+|65924398-65924559|40-60
gaggtggaatttagttcaagttccactccaatccactctAACACATGTGGATTGATGCGAatccgattacatctaaacgaagcctaaacaggtaaatcagtagctcaaatatatttcacacatgtacctttttgctggttgttttatcttgatctgcatctg
>NC_012870.2|-|65926993-65927174|44-67
ggtcaaacttgggatagtttgactctccaagattcttggaatgACTTATAATTTGGGATGGAGGGAGtacttttgtaaccatgggtaccaaatgatgctcacaagactggtagcaattttggtttccactatttgtaatactaacattgtgattttcgtgaagtaactgaaaatagatttct
>NC_012870.2|+|65930760-65930938|116-136
tcctgttccaaattgcaagtcattttggcttttctaggtacatagtaccttttgctatacatctagatatgtgctatgtctagatacttggtaaaaattatgtatctagaaaagcCAAAATGACTTACAATTTGGAatggagggagcactttattctaaaatatatatagatatgttaa
>NC_012870.2|-|65956194-65956428|129-152
ggtccttattaactgctgaattataaatgtttagtagtaacgtggatattgcaagagttattagtttacatgttgattccgccttgttcgtttggctgataagtcatggcagaaagtaccatttgctgATTTGTTGTGAGAGAAAAACACTGctgaatggctggcataagctcaaacatgacttttctcatgctgcaatgaattaggattcaaagaatgcactccaccagttatg
>NC_012870.2|-|66110614-66110784|40-60
tgtttcacaaatcagtttttttttgtaaagtactccctcATTCCAAATTGTAAGTCATCCcaagaatcttggagagtcaaagtattttcacgtttgaccaaaattatagagagaaatactaaaatttgtaacgtaaagtgagtatactatgaaaatataattaaggaataa
>NC_012870.2|+|66110615-66110763|109-129
tattccttaattatattttcatagtatactcactttacgttacaaattttagtatttctctctataattttggtcaaacgtgaaaatactttgactctccaagattctTGGGATGACTTACAATTTGGAatgagggagtactttacaaa
>NC_012870.2|-|66110642-66110771|23-43
agtttttttttgtaaagtactcCCTCATTCCAAATTGTAAGTCatcccaagaatcttggagagtcaaagtattttcacgtttgaccaaaattatagagagaaatactaaaatttgtaacgtaaagtgagt
>NC_012870.2|+|6619460-6619682|23-46
caccaaaaaactaacttataaaACGTCTTATAATTTGGAATGGAGGgagtacaaagtaagattgcagcataacttgatccacacataagcttgtaaaagtttgagtacagagcatctctgatgattctcaaagtcaacttttcggagaaagaaagatacccgactaaaacgattgtcacaatgtacaaaattgtgcccttcacatcctccagggcttgcgcct
>NC_012870.2|+|66197721-66197868|86-109
actcgctttacgttacaaatcttagtatttttctctataaatttggtcaaacatgaaaatgctttgactctcccagattcttggaATGACTTACAATTTGGGATGGAGGgagtacaaattaatttagcttaattattttgtgcctaaa
>NC_012870.2|+|66672970-66673111|27-50
aagtttgactctccaaaattcttggaATGACTTACAATTTGGGATGGAGGgagtagtaatttatgctttgtttagttcgcaaaaattttcaagattcattgtcacatcaaatctttagtcgcatgcatgaagtattaaatat
>NC_012870.2|-|66758278-66758467|51-71
gtgttggagtagattggagtgaaatttagttcaagttccactccaatccaTCCCAACACATGTGGATTGATgcgaatccgactacatccaaacaaaacctaaatgtatatatactcatagtttactaccgcagaggacgcggagagtataatcaaagaagagggtataatgaagtaaacatatttcttct
>NC_012870.2|+|66758349-66758522|115-135
tatgagtatatatacatttaggttttgtttggatgtagtcggattcgcatcaatccacatgtgttgggatggattggagtggaacttgaactaaatttcactccaatctactccAACACATGTGGATTGAGATGAatccgacaacattcaaacaaggccttagctagctttgcg
>NC_012870.2|-|66810500-66810623|79-102
gcacaactataaattaatcaattttcacatgctcccactagaatcaattaaggccttgtttggatgtagtcggattcgCATCAATCCACATGTGTTGGGGTGgattggagtggaacttgaacta
>NC_012870.2|+|66810508-66810656|21-41
gttccactccaatccaccccAACACATGTGGATTGATGCGAatccgactacatccaaacaaggccttaattgattctagtgggagcatgtgaaaattgattaatttatagttgtgcataccgaaccatataaagtattttatatttagt
>NC_012870.2|-|66896392-66896581|131-154
gccgcggcgcgcctcgtcgatcggccctggcggatcacgacacgagctcggccttatttagttccaaaatattttgcaaaatcgatactgtaactttttcgtttgtatttgacaaatattatcaaatcatAGACTAACTAGGCTCAAAAGATTCgtttcgtcaatttcgaccaaactgtgcaattagttt
>NC_012870.2|+|67025697-67025903|50-73
attatgttatcatataattgagatactttgactctccaagattcttggaATGACTTATAATTTGGGATGGAGTactataaattgtattgggcacatgagtcatgcgtgcaacgaatatgcaccttttgtccttttggtatgaaaaattcgtcatctgagctattggcttcaccatcatcattttcttctagcgcaccaccgcctagc
>NC_012870.2|-|67153812-67153984|111-134
gcggattggacatctattcatgtgaatatgaccttgtttagttctaaaaaattttgcaaaatgtgaacagtaccaatttcgtttatatttgacaaatattgtccaatcatGGACTAACTAGGCTCAAAAGATTCgtttcgtcaatttcgatcaaactgtgtaattagttttta
>NC_012870.2|-|67273328-67273543|152-172
tgcgttgtagttaacatggcagcgaagtttttggagcttcagaggcaggccattgtttgcaagacgagaatctgtcttgctaaaacgtacaaccttgtgttttcgtactagaggcaagatctgaaaacaagaccactgaatgtgagaaccaACAACTGACAGAAGAGAGAGAaataaagtagttgtaattgtaagagaaaaattactatctaacct
>NC_012870.2|-|67320583-67320732|110-130
gaaatgagaacaaacttaggccttgtttggatgtagtcggattcacatcaatccatgtgtgttggagtggattggagtggaacttcaactaaattccaccccaatccacTTCAACACATGTGGATTGAGAtgaatccaacaacatccaaa
>NC_012870.2|-|67469288-67469505|21-44
gacaaatattatctaatcatGCACTAACTAGGCTCAAAAGATTCgtatcgtcaattccgactaaactgtgtaattagtttttatttttatccatatttaatacgtttagagattcgatgtgacggggaatctgaaaaattttgcaaaatttttgaggaactaaacaaggccttactctaaaaccaaaaagttttcaagatttcacatcacatcaaatc
>NC_012870.2|-|67905696-67905908|172-191
tagggggctcattgtcccaagtataattttgcttagattgcataggtcttcttggtagttcatgcgccacctgatttgcatttctattacaatgctcaatggacatttcctgaaaatactttagatgatgtactccctccgtccacgaaagagtcaatttctagagttgtcCTAAGTCAAACTTTTTAAACtttgaccaaatttctagaaaaa
>NC_012870.2|-|68067176-68067329|91-114
atactcactttatgttacaaatcttagtatttctctctataattttagtcaaacgtgaaaatgctttgactctccaagatttttggaatgACTTACAATTTGGGATGGAGGGAGtagaacatatttacctgtcgtttccattcccagctgcatt
>NC_012870.2|+|68095155-68095371|172-195
tgaccaaatttatattataaaattattattattatggtactaactaagtatcagtagattctttcttaattatattttcatagtatactcactttatgttacaaatcttagtatttttttctataattttggtcaaacgtgaaagtgctttgactctccaagattcttagaATGACTTACAATTTGGGATGGAGGgagtatttttttatctatattt
>NC_012870.2|-|68132570-68132870|49-72
cgtctcgtgatttacagctaaactgtataattaatttttattttcgttTATATTTAATGTTTCATGTATGTGccacaagattcgatgtgacggagaatcttgaaaactttttggtttttagggtgaactaaacaaggcctcagactttaatctgaaacagacaagcagaccccctgatcgcccgcaaccaattcgcccacgaccctccaaccaatagggacgcgccatctcacctcaacccgccacgtcacgtacaagtgggtccaacttactcctctgccccacacgccagagacctatc
>NC_012870.2|-|68184080-68184292|23-42
ggacaactgccgcgaacctgttCGCTGCCGTCGCTGTCGCGCctcggggcaccgcagcaaccagtgcaagatgaagctctgcgtcctcctccgtgccgcagccaagcgcatgcgcgctccaacgccgcccaggcctagtggtgtcgacaacgccacgaccgccaccccggcctcggcggggcaaccttccttgcggctggaggatgagccccc
>NC_012870.2|+|68224542-68224795|31-54
catgtaaggtcttgtttggatgtagtcggaTTCGCATCAATCCACATGTGTTGGagtggattggagtgaaatttaaactaaattccaccacaatccactccaacacatgtggattgaggtgaatccgacaacatccaaacaaagcctaaatatgtaatcacgcctgtaagctcagaagctctacgtgttggctaaccatcaaggcatcaatagaagaagcagattactagctaggtggcagtctggtcagcatg
>NC_012870.2|+|68338151-68338299|39-59
gcagtcattatacgagcaaacctctagtaggtactcccTCCATTCCAAATTGTAAGTCAttctaagaatcttggagagtcaaagcatttttacgtttgaccaaaattatagaaaaaaatattaagatttgtaacgtaaaatataattaa
>NC_012870.2|-|68338166-68338387|180-200
agagagtcaaacttttctaagtttgactaaatttatattataaaataattattattatagtactaactaagtatcattagattctttcttaattatattttacgttacaaatcttaatatttttttctataattttggtcaaacgtaaaaatgctttgactctccaagattcttagaatGACTTACAATTTGGAATGGAGggagtacctactagaggtttgc
>NC_012870.2|+|68449329-68449553|180-203
ggaggcaattccgcggtcagctttgaaaacaacatcggcggctcgagggacttgtttagttccaaaaaattttacaaagttttttagattctacgtcacatcgaatctttagatgcatgcatgaagtattaaatatagacgaaaataaaaattaattgtacagtttggtcggaattgacGAGACGAATCTTTTAAGTCTAGTTagtctataattaaataatattt
>NC_012870.2|-|68451014-68451136|80-103
acgttacaaatcttagtatttttctctataaatttagtcaaacatgaaaatgttttgactctccaagattcttgaaatgACTTACAATTTGGGATGGAGGGAGtagtaaaaataagctgtcat
>NC_012870.2|+|69136085-69136442|55-74
aattcttctgttccacacatccacattttggcatcagtcttaaaagaaggtttgGATCTTAAGTCAAACCATATctgcctgactgacacaggtaaaccatctctctcttcatgtgacaatagcatctgcagaaacaaccagattccacgtggtttccatttccctgtaacttcatcccagtcttgagtaagacgtagctgatcaacttcgatagtgcattcatcaccttcatcagggaaaaggactttcctttccatagagccttcagcatgatcagcaataacaccttcccagtaggaaccttctatgagtgcatcaacacagagtccatagcttgcatgagatacctgcagccgtt
>NC_012870.2|+|69271371-69271602|132-152
tgtacaaaatatcacttttttttgttgtgtattggtttattaataaaagttctttaagaatgacttaaatttgactatatttgtacaaattttttgaataagacgagtggtcaaacttggggtaaaaaaagTCAAACGACTTACAATTTGGGatggagggagtacatattatttgtttcttccctactttggtttctacttgtcctttgtatctttatgtctgttgcagtgc
>NC_012870.2|+|69271376-69271591|131-154
aaaatatcacttttttttgttgtgtattggtttattaataaaagttctttaagaatgacttaaatttgactatatttgtacaaattttttgaataagacgagtggtcaaacttggggtaaaaaaagtcaaACGACTTACAATTTGGGATGGAGGgagtacatattatttgtttcttccctactttggtttctacttgtcctttgtatctttatgtc
>NC_012870.2|+|69304805-69304993|131-150
tacatactcatcagaaccacaaattgaaaaatagtaaggtttctgtgggtcaatggcaatgctattcagtcttacacggcgtctgtcattaaagaaagaatagcaggtgaaaagctttgttgctgaaacgCTTCTTAAGTCAAACTGCAAgggggaaaaacgagttaatcccactgcagtaatcgcgta
>NC_012870.2|+|69304848-69304975|88-107
tgtgggtcaatggcaatgctattcagtcttacacggcgtctgtcattaaagaaagaatagcaggtgaaaagctttgttgctgaaacgCTTCTTAAGTCAAACTGCAAgggggaaaaacgagttaatcc
>NC_012870.2|-|69497007-69497181|23-46
ttgacaaatattatccaatcatGAACTAACTAGACTTAAAAGATTCgtttcgtcaattccgaccaaactatgcaattagtttttatttttatctatatttaatactccatgcatgcgtctaaagattcgatgtgacggggaatctgaaaaattttgcaaagtttttaaaactaaa
>NC_012870.2|+|69598896-69599101|149-172
cttattcaaagttttatacaaaatatcattttttttgttgtgtattggtttattaataaaagttcttcaagaatgacttaaatttgactatatttacacaaattttttgaataagacgagtggtcaaacttgggataaaaaaagtcaaACGACTTACAATTTGGGATGGAGGgagtaaatggtatggtaatgaatactgtgcctct
>NC_012870.2|+|69672589-69672815|124-147
tatatttgtttggttaagctatacgcactttaactaaggccttgtttagttccaaaaaattttggaaaatcgatactgtagcactttcgtttgtatttgacaaatattgtccaatcatggagtAACTAGGCTCAAAAGATTCGTCAAtttcgactaaatgcaattagtttttaacttttttctatatttaatactcaatgcatgcgtctaaagactcgatgtgacgg
>NC_012870.2|+|69772916-69773104|40-59
cttggtctttctggctgctaccgaggccttgtccgtcctCGTCGCTGTCGCGCCCTTGAgctcgatccgtggtcgccgccgcctccatggctccatactagacattttcgatctgtgctgggagaagacgaaaaaggaagcaggatatatggtgaaaggtggaaggggatagggatttcagcgcaatcc
>NC_012870.2|-|69825720-69825879|119-139
ttaatacttcatgcatgtgtctaaagattcgatgtgacggggaatcttgaaaaattttgggtttttgagtggaagtaaacaaggccttattgatgaaagaagggcgcacataaacagcCTGTTCGCTTGAGTTTATCAGtcgaatatatcagttagggca
>NC_012870.2|-|69958417-69958676|50-69
gagctaactactccctccgtccctgaaagaatcaatttctagagttgtcCTAAGTCAAACTTTTTAAACtttgaccaaatttctagaaaaaaatgctaagatttatagtatcaaattagtattattagattcatcataaaatatattttcatataatgtgtattttatattatagatgttgttactcttttctataaagttagtcaaactttaaaaagtttgactggcacggatcctaggaattgattctttcagggacg
>NC_012870.2|+|69995388-69995609|41-64
taaaaataaaaactaattatacagtttggtcaaaattgacGAGACGAATCTTTTAAGTCTAGTTagtccatgattggacaatttttttcaaatacaaacgaaagtgctacagtgtcggttttgcaaaaaattttagaactaaacaaggcctaatacttccagtgtcgtcaattaaaacatggttacaggggaataagagagaaagcacaaaccgggctagcc
>NC_012870.2|+|70002964-70003117|96-115
agcgtcgattgtggcctggcgctgagagttgttgaagtagacggggacagtgacgactgccttcttgacagtggtgcctaggtagacctctgcggTCTCCTTCACCTTGGCTAGCaccatggaggagatctcttcaggcataaactgcctctct
>NC_012870.2|-|70063032-70063193|40-60
aataaaacaagtagttaaatttgaggttgaaaaaaatcaGACATCTTATAATTTGGAATTgagcaagtacctagcatgtgtaaatttggtgcgacaatatttgaccgcaaaaccgcaaggatggaataggttacgggctgcgaatctggtgaaggacccaac
>NC_012870.2|+|70343143-70343324|116-139
tccgcaacccacaaccgcgatcccacatagaccttgtttagttccaaaaatttttgcaaaatcgacactgtaacactttcgtttgtatttgacaaaaattgtccaatcatggactAACTAGGCTCAAAAGATTCGTATCgtcaatttcgaccaaactgtgcaattagtttttattttcatct
>NC_012870.2|-|70387492-70387698|164-187
tattagattcttccttaattatatttttataatatacttattttatgtcttccttaattatattttcataatatacttattttatgttacaaatcttagtatttctctctataattttggttaaacttgaaaatgctttgactctccaagattcttggaatgaCTTATAATTTGGAATGGAGAGAGCatttactataaacttagaac
>NC_012870.2|-|70441127-70441332|149-172
agggttacaatttaggtaaatactccctccattccaaattataagtcgttctggctttttttttagatatatagtttttactatgtatctagacataatatatattcatgtgcatagcaaaaggtacgtatctagaaaaaacacaatgACTTATAATTTGGAATGGAGTACGatacaaatgtaattagttaatataaaacaataga
>NC_012870.2|+|70524988-70525137|69-89
gaacagtgcaagatacacccagaaagacaaggattcagcaacaacaaggcaagcacttctgcagctagCATGGAAGAATGGCTTGCCTTtattcatgctgtcttatggtgattcggatatcctggcagccactgttagaaggaagggcat
>NC_012870.2|+|70796116-70796455|274-294
gcccggcggcggcggctgctacttcccgctctgggccgcgaccaaggtccgcgaggggcagttcctggcgctgctggacgagcgcctggcgggggacgcggacgtggaggagctcggccgcgcgtgcaacgtcgcgtgctggtgcatacagcagagcgaggcgctcaggccgaccatgtggcaggtggtgcaggtcctggagggatcgctccgcgtgggcaccgcgcccgtgccgaggttcctcgagcatttgttggtggaggattcatgtacATCTTATAATTTGGAATTGAGggtgtaaaaagtagtttttggtgatccaaatagaagatctcaaagt
>NC_012870.2|-|70796302-70796447|41-61
atcttctatttggatcaccaaaaactactttttacaccctCAATTCCAAATTATAAGATGTacatgaatcctccaccaacaaatgctcgaggaacctcggcacgggcgcggtgcccacgcggagcgatccctccaggacctgcacc
>NC_012870.2|+|71016879-71016996|70-90
ttataaatcttagtatttttctctataattttggtcaaacgtgaaaatgctctgactctccaagattctTGGAATGACTTACAATTTGGAatggagggagtattcaacagctaagagt
>NC_012870.2|+|71019843-71020081|155-178
actcgtcttattcaaagttttgtataaaatattacttttttttgttgtgtattggtttattaataaaagttcttcaagaatgacttaaatttgactatatttgtacaaattttttgaataagacaagtggtcaaacttagggtaaaaaagtcaaACGACTTACAATTTGGGATGGAGGgagtataaaaaaaaaatccctaccgcatcgccttttattattttggccttttattagtttg
>NC_012870.2|+|71019878-71020056|116-136
ttttttttgttgtgtattggtttattaataaaagttcttcaagaatgacttaaatttgactatatttgtacaaattttttgaataagacaagtggtcaaacttagggtaaaaaagTCAAACGACTTACAATTTGGGatggagggagtataaaaaaaaaatccctaccgcatcgcctttt
>NC_012870.2|-|71064143-71064361|152-175
ttctatttgatgaccctagtattatttgctccctcctttccaaattataaatttttttggcttttttggatgcattgcttttactatgtatctagacattgtgtatatctaagtgcataacaaaaggtacgtatctagaaaagccaaaatgTCTTATAATTTGGAATGGAGGGGGtactgatcaatttgtgtgggaaaaaaaaaaagagctgtgctgct
>NC_012870.2|-|71356383-71356558|134-154
gtcttggactccatgatagagtcttgcattgggagtgccctaaggccttgtttggatgttgtcggattcacctcaatccatatgtgttggactggattggggtggaatttagttcaagttccactccaatcgaCCCCAACACATGTGGATTGATgcgaatccgactacatccaaac
>NC_012870.2|-|71359320-71359542|48-71
cgtctcgcaaattacaagtaaactgtgtaattagttatctttttattTATATTTAATGCTTCATGTATGTGccgcgagattcgatgtgacaggaaatcttgaaaaattttgcgaactaaacaaggccttagagactttcattggtggcgtggtgatgttactgtcaacgacctaataaatgcgctgctgcgacctaatccggtgattatgattatggttgatg
>NC_012870.2|-|71519149-71519367|44-67
ttcctttacaactgaggccttgtttggatgtagtcggatttgtATCAATCCACATGTGTTGGGGTGGattggagtggaacttgaactaaatttcacccaaatccacaccaacacatgtggattgaggtaaattcgataacatccaaacaaggtctgatgtggatcaaaatttgtcagatatatctacttcaaaccaaacaacttagatctgctgtagcc
>NC_012870.2|+|71519177-71519367|132-152
tgaagtagatatatctgacaaattttgatccacatcagaccttgtttggatgttatcgaatttacctcaatccacatgtgttggtgtggatttgggtgaaatttagttcaagttccactccaatccaccccAACACATGTGGATTGATACAAatccgactacatccaaacaaggcctcagttgtaaaggaa
>NC_012870.2|-|71563130-71563352|153-176
gtactcgccgccaaaatatggccttgtttagatacacctaaaaatccaaaactttacaaaattcctcatcacatcgaatcttgcggcacatgcatgaagtattaaatatagataaaaataaaaactaattacacagtttgtctgtaaattgcGAGACGAATCTTTTAAGTCTAGTTacttcatgattagacaatgtttgtcaaataaaaacgaaagtgctaca
>NC_012870.2|-|71589804-71590131|227-247
atggatcgacgcagctggccttggaagaagaaatcatctgataaatcatcaaatgcagatgcgttgcataattctaatcatgcagaacaggtttgccaagatttcttgtatagtattgagttagattgatctaagtctctgtattataagataattgtattagcctcctatattttctactccctccattccaaactgtaagtaaaagctattatctagcgaagccAGAATGACTTACAGTTTGGAAtttagagagtaactaaggatgccagaagaaagatttgataggtcataggtgcaattgcataagggactgttctgagttaac
>NC_012870.2|-|71660530-71660705|134-154
gaaccaaccccaagcggtcgcaggatcggcaggctatgagctcactcctgcgttcggtaccgaaggagatgtggcagtcccttgggcgccacaagacggtgaaggaagcgtgggaggcggtgaaggtgatgcgGATTGGTGCAGATCGGGTGAAggaagtaaacgcccaaaggctc
>NC_012870.2|-|71727976-71728168|131-154
ttggaagagaggtggagagaagaggggggaatccgagcactccctcttgggccttgtttagttccaaaatattctgcaaaatcgacactgtagctttttcgtttgtatttaataaatattgtccaatcatGGACTAACTAGGCTCAAAAGATTCgtctagtcaatttcgaccaaactgtgcaattagttttta
>NC_012870.2|-|7209231-7209407|115-138
catgaattggtacacattactccattccaaattatacgatgttttggcttttctagatatatagcttttgctatgcacttagatatacactatgtatctagaaaaggcaaaacaTCTTATAATTTGGAATGGAGGGAGtacctttcatgacacgataattatatagacaggcaatta
>NC_012870.2|+|72422834-72422993|22-45
agtttttatttttatctatatTTAATGCTTCATGTATGTGCCTCAagatttgatgtgacagataattttgaaaagtttttgattttttgagtgaactaaacaaggcctcgatgtgatgaggaattttaatttttttaaaaacaatttaagtgcaactaaa
>NC_012870.2|-|72473404-72473539|21-41
acataaaacatactccctccATTCCAAATTGTAAGTCATTCtaaaaatcttggagagtcaaagcattttcacgtttgaccaaaattatagagagaaatactaagatttgtaacgtaaaatgagtacactatgaaaa
>NC_012870.2|+|72559165-72559397|124-147
aggccttgtttagttcgcaaaaattttcaagattccccgtcacatcgaatctttggtcgcatgcatggaacattaaatatagacaaaaataaaaactaactgcacagtttatctgtaatttgtGAGATGAATCTTTTGAGTCTAATTactccgtgattggacaatgtttgtcaaataaaaacgaaatgctacagtagccaaaaataaaaatttttgcaaactaaacaaggcca
>NC_012870.2|-|72694699-72695041|274-297
gcggcgtggtagaacaagctctgatcctagtggaaatagcagggattctatatcagttgatgctattctgtctaagaatttatctacatcggttctggttagtagcagcgcttttaatatttaccatgtactccctccattccaaattataacttataagacattatgtcttttcatttaaaaaaaagacgttatggcttttctagatacattgtgtttgctatgtatatctaagtgtataacaaaaagtatgtatctagaaaagccaaaacgTCTTATAATTTGGAATGGAGGGAGtatataggatgactagatctattaggaaagatgtagccactgaact
>NC_012870.2|-|72826420-72826627|23-42
ataattgacatttttgacaaagTTTAAGTCAAACTTTTAAAGctttgactacaagaaacttttaatgcgtttagttttagaaatttgatgatcatatgcatagatttgtcttgaaaagcactttcataaaagaatgaatatgttggcttttcatttatattctaataaaaaacaattgtcaaagctatgttttggagaccatgtcgtt
>NC_012870.2|-|73058170-73058365|40-63
accaatttcgtttgtatttgacaaatattatccaattatAGACTAACTAGGCTCAAAAGATTCgtcttgtcaattccgaccaaactgtgtaattagtttttattttcgtctatatttaatactgcatgcatacgtctaaaaattcgatgtgacggagaatctgaaaaattttgtaaaatttgctggtaactaaaca
>NC_012870.2|-|73083963-73084177|61-84
ttttgctatataaatttggtcaaagttgaaaaactttgactctccaagattcttggaatgACTTATAATTTGGGACGGAGGGAGtaccattttagctaaccgagcaatctgaacatgcctgaaagttcagttttcgtgtggtatatcatatcagtaacggtttctgtgtcgggcactgggcacggcgagctggcggccatcgcgggcacggcatg
>NC_012870.2|+|73105948-73106070|82-102
ctaaacttattcggctgtgtcaacctagtccctaaacttagaaatctcccatataggtcctcaaacttgttcagttgtgtcATCCCAGTCCCTAAACTTGTTtttaagtcacatccagatcaa
>NC_012870.2|-|73106572-73106807|152-172
ggatctgcaggagtggatcacgttcgagggcatcgatcgcctccgtgtcctcggcggcggcaccctcgatggcaacgggcttcagtggtggatcaactcgtgcaagctcaacaaatcaatggtatgtttaaattcgagtaaagtccatcacCGGTCCCTAAACTTGTATTAAtatgtcatcccagtccctaaactcgtaaatcgaccatttagatcctcgaacttgttcgtctgta
>NC_012870.2|-|73201395-73201600|41-65
cacaaatcggtactaaagggtcacctttagcactggtttgTGCCACGAACCGGTGCTAAAGGGTTtgcctcggcccatggcaccggctggtgctaaagggaaccctttaacaccggttggcaacaagaaccggtgctaaagggtccctgccccgacaacacctgtcagtagtcgttgggcaggaccctttaacaccggcccgtgtt
>NC_012870.2|-|73454842-73454986|26-46
ccatttcaaattttaagatgctttgGGTTTTCTAGATACATACTAGcttttgctatacactaaggtataccctatgtttagatacatagcaaaactgacttaactagaaaagccaaaatatcttataatttagaatagagtgagt
>NC_012870.2|-|7353565-7353688|79-102
cattcatttgttcatttgtcatggtgtttctcttgtgtgtgaaaaaaaatattggccttgtttggatgtagtcggattTACATCAATCCACATGTGTTGAGGtggattcgagtagaatttgaac
>NC_012870.2|+|74013016-74013148|90-113
gtatactcactttacgttacaaatcttagtatttcactctataattttggtcaaacgtgaaaatactttgactttccaagatttttggaATGACTTACAATTTGGGATGGAGGgagtagttatcttgctccaa
>NC_012870.2|+|74236424-74236563|97-120
tttcatagtatattcactttatgttacaaactttagtatttttctctataattttggtcaaacgtgaaaatgctttgactctccaagatttttgaaATGACTTACAATTTGGGATGGAGGgagtacaattttatctaagt
>NC_012870.2|-|74266067-74266407|289-309
tccagcttcatgcaaaacaccaacaagtttctctccgtatctgtttattatcactattttctcctgtgatacatctaaagaatcactatgagaggagcccaactgtgcacaaggccttgtgacaatttcttttccagcagttccatacaacaactgcacacaaatattcacgatggacatgcttaacaagcagaaacatgaagcagcaaagtaaacatacaactgtaaggagtagcctcaatggcagattatacagtattagctctgttctattttactactccatccATTCCAAATTGTAAGTCATTTtggcttttctaggtgcatgaatctagatacat
>NC_012870.2|-|74351411-74351623|63-83
ctataaatatttctcatagaaactaaaacaatcctctcatggctctccgatatactccctccATTCCAAATTGTAAGTCATTCcaagaagcttggaaagtcaaagcatttttatgtttgaccaaatttgtagagaaaaatactaagatttgtaacgtaaagtgaatatattatgaaaatataattaaaaaagaatctaatgatacttggttgg
>NC_012870.2|-|74888047-74888258|57-77
aaataatttctaattagcacaccttttttgccatagattatatattactctctccaTCCTAAATTATAAGATGTTTGatttttttactctaagtttgaccactcgtcttattcaaaaaatttgtacaaacatagtcaaatttaagtcattattgaagaacttttattaataaaccaagccacaacaaaagaaatgatattttacacaaaatt
>NC_012870.2|+|74978060-74978357|230-250
ctgcatcagtaatgcttggtccagttttcactgtttaatgaatcaggaagatctgatcagtttctccacattgttaggacttgaagaaacatggctataatctagtgctccctccattccaaataataagatattttggcttttttagatacatagattttgctatgcccttagatatacactatgtctagatacatagttaaaacaatgtaccttgaaaagccaaaacATCTTATAATTTGGAATAGAGtgagtagtatctaaccacaataatacatcaaacaacaatgaaatatat
>NC_012870.2|+|75031772-75032001|188-208
tctactcgaatggagtctgcttccaccacagtgccctccattgtcgtgtatgtgacagttccaagcagggaagcaggtaaccagtgcctaattttctgtgctgttaatgcttctttaccactttgagtccttgctagtcaatctgtgcaattctctccaatgagaaagcaggcagtttagtactgccACCGTTCCAAATTGTAAGTTCtgacttttctagatacataact
>NC_012870.2|+|75447751-75447970|23-43
acttttttttagaaacatagcaAAATGGATGTACCAAAAAAGTcaaagcttcttataatttggaacggagtaagcatatggcatcaaggaaaatttatgtctgacctttgtcgatatgttgattctctagccttctcctgaaccatcctggtttgtatactgtatagctccttcaatgttagatcctttgttaaagggttgttgcccatcagaaaagcct
>NC_012870.2|+|75469429-75469667|65-88
ctttgtaatttcctctataattttggtcaaactcgaaatgttttgactctccaagattcttggaATATCTTATAATTTGGGTTGGAGGgagtacacaataatcatgtttttaaattcattaccgtgagcctggtgatgctaactgggtttattcctgcaacggtctgccgagcaaactcatcatcacggagccatgcaaacttgtcctctgcataatcaaagtattaaagcattaaagc
>NC_012870.2|+|75851610-75851739|21-40
aaagaattaatttctagagtTGTCCTAAGTCAAACTTTTTaaactttgactaaatttctagaaaaaaaaactaagatatatggtatcaaattagtattattagattcatcctagaatatatttttatatg
>NC_012870.2|+|75886293-75886438|26-46
tagatgcggataccaaggtactcccTCCATCCCAAATTGTAAGTCGtttgactttttttaccccaagtttgaccgctcgttttattcaaaaaatttgtgtaaatatagtcaaatttaagtcattcttgaagagcttttattaataa
>NC_012870.2|+|76438026-76438171|26-46
tggcgtcaccaacagggggtccatcTTCGGATAATTTGGAATGGAGatcaataggcgtgctgcacggtttgcacgcactcatcccgacgcgctccaaaatgtccaaagtgtactgctgttgggagagaaacatacccttagtagaa
>NC_012870.2|-|76624337-76624461|23-47
agacccctttaacaccggttcgTACCACGAACCGGTGCTAAAGGGTCctgtccaacggctactgacaggtgctgtcggggcagagaccctttagcaccggttcgtgttaccaaccggtgctaaag
>NC_012870.2|-|76735020-76735283|46-69
ttgaataagacgagtggtcaaacttggggtaaaaaaagtcaaacgACTTACAATTTGGGATGGAGGGAGtacataagggtcacaccctcagattcatacaaaaaacctgaagaggtgtttggtgattcattgttggttcatgtttttgtccttgtttaggggaagcttgtataagatccttcaccgccctaattgcctaattgatgaaaagcggaggatcaagatggcccttgatgtggtaagaatgaatcttgtatattttgt
>NC_012870.2|+|76843131-76843341|170-189
tagtgttcttgttttgttctctgcaattctactaggcttgtcctaaaaaggaagttgtccaatctacaatggatggcaattgttttattggctgttggtacaactgcaagccaggtttgttaatattatcaaatactctctctgttcctaactattgttcactttggctTCTCCTAAGTCAAACTTTTCtatctttgacctagtttttgga
>NC_012870.2|-|77116054-77116189|91-114
ctagggcatagttgaagcaagacaagggacaacggggatagtataggagcttgatgactggtaaggccttgtttggatgtagtcggattcGCATCAATCCACATGTGTTGAGGTggattgaagtggaacttgaact
>NC_012870.2|+|77154728-77154950|48-71
ggtagcactttcgtttgtatttgacaaatattgtccaatcatgaactAACTAGGCTCAAAAGATTCGTCTTgtcaattccgaccaaactgtgcaattagtttttatttttatctatatttaacacttaatgcatgcgtctaaagatttgatgtgacgggaaatctgaaaaattttacaaaattttttgggaactaaacaaagcctaaggatgttcctaaactg
>NC_012870.2|-|7731858-7732184|227-246
ctttttgcaaagtcaaaactcaaaagggaaagttctgcaaacataactccatgcaaagtcaaagatttcacacacaaaaaaaaagcaaaatcaaagatagactttgtttacttaagaagttaaggccacatccccaacaacttcacatgaccaagctcccaatataaactctactcttgcggatatactccctccgtccacgaaagagtcaatttctagagttgtcCTAAGTCAAACTTTTTAAACtttgaccaaatttctagaaaaaaatgctaagatttatagtatcaaattagtattattagattcatcatagaatatattttc
>NC_012870.2|+|77718912-77719222|82-105
tatcataaatattattattctattatataaatgtggtcaaacttgagagttgagatgctttgactctccaagaaagttagaATGACTTATAATTTGGGATGGAGGgagtataaacatgtcaatattcaaatttaaaagaattaccaggatgtaatgaagaaagacgtgaatagtctacaaaaatacaagaggtcacgttagtagtttatggtgcactaattgtgataccatcttcattttgtctaataggatgattcatgccatgcgtattaaagatggaaaagctacctatgtatcaagatatgtgaaga
>NC_012870.2|+|77929751-77930001|201-221
cgtcaccactagcagctgctcctatctcgggatccgcgtccatctcgtcctcagagtctagctccgctgctccaggcaggtggtgagggtggagctggttatgcagctggtggatctcctcatgcaagttctcattgtactcctcagcattagctagctgctgctctagctctagctgtcgggccctcaaagtgtcctccTCGTGCCAGGCTTCATTCCTCtgtccaagcacatggactagcatgcgctcg
>NC_012870.2|+|77929861-77930008|91-110
tggatctcctcatgcaagttctcattgtactcctcagcattagctagctgctgctctagctctagctgtcgggccctcaaagtgtcctccTCGTGCCAGGCTTCATTCCTctgtccaagcacatggactagcatgcgctcgcagttcc
>NC_012870.2|+|77929890-77930040|62-81
ctcctcagcattagctagctgctgctctagctctagctgtcgggccctcaaagtgtcctccTCGTGCCAGGCTTCATTCCTctgtccaagcacatggactagcatgcgctcgcagttcctgtgagcagtagtcaccctgtccttctgctcc
>NC_012870.2|-|78009854-78010022|41-64
agatacatagtaaaatggatgaactgaaagagtcaaagaaACTTACAATTTGGGATGGAGGGAAtacaaaaaggggtacttatggcatatttatgtaaaataaaaatactgtaaaaatgattcaaatcacagctaagaacaaaattttactcggctagtgaaaaaaacg
>NC_012870.2|+|7815034-7815250|172-195
atatcaagtttgaccactcgtcttattcaaagttttatacaaaatattacttttttttgttgtgtattggtttattaataaaagttcttcaagagtgacttaaatttgactatatttgcacaaatttttttgaataagacaagtggtcaaacttggggtaaaaaaagtcaaACGACTTACAATTTGGGATGGAGGgagtatgtatttacgtatgcat
>NC_012870.2|-|78207207-78207473|199-222
aatgtggctcacatcatttttgctacattatttgtactttgtgaaagaaaaaaatatttttaggatccaccagtaagatttccagtaaactattgcttgaacaatgtggcatgaccacgctttgtttacttccaaaatattttgcaaaatagcaacactagcacttttgtttgtatttgacaaatattgtccaatcatGGACTAACTAGGCTCAAAAGATTCgtcttgcaaattacaggtaaactggttaattagttatttctttta
>NC_012870.2|-|7823589-7823752|106-125
catcccccatatggctcgatttctttttgggcggttgttggtgctgcgctgttgccgctgcattcatcgcctccatttctttatgtgccaatccgcctgcccctgCCTCTCTCTTCTTCTCTCTCcatatccatccccacaaaggggaaagaagtacggcccat
>NC_012870.2|+|78243034-78243202|41-64
ctttcgtttgtatttgacaaatattgtctaattatagactAACTAGGCTCAAAAGATTCGTGTCgtcaattccgaccaaactgtgtaattaatttttattttcatctatatttaatattccatgcatatgtctaaagattcgatgtgacggagaatctgaaaagttttg
>NC_012870.2|+|7842651-7842869|41-61
agtggtgtggtgctacaagtagctactagcaagtactcaaTCCATCCCAAATTGTAAGTCGtttgacttttttaatatcaagtttgaccactcgtcttattcaaagttttgtacaaaatatcacttttttttgttgtgtatatgtttattaataaaagttcttcaagaatgacttaaatttgactatatttgcacaatttttttgaataagtcgagtgg
>NC_012870.2|+|78476310-78476542|87-110
tactcactttacgttacaaatcttagtatttttctctataattttggtcaaacgtgaaaatgctttgactctccaagattcttggaATGACTTACAATTTGGGATGGAGGgagtatttgaatattttttttatattgcatcaaacggcataaccaagttgaacaaaaacactgagcattcaaaactgaccagaataacgagttcaatttctagtaaaaggaacaaactagaag
>NC_012870.2|-|78478172-78478374|149-169
gaagaagacggtctcgtggagcaggaaggtgacgacggtggcgagctggaactcggtgaagttggcgatcaggacctgcattcatttccgttacgtttccctcggcgaggaagagcagaaagagacagagatctggggaagacgacggAGAGAAGAGAGAGAGCAGAGCagaggagaggagaacacataaagaaagagatggg
>NC_012870.2|+|78784962-78785151|51-71
caccagggcgaccaggcctgttatccgtggtgttttttttaactactcccTCCATTCCAAATTGTAAGTCAttccaagaatcttggagagtcaaagcattttcatgtttgaccaaaattatagagtaaaatattaagatttgtaacgtaaagtgaatatagtatgaaaatataattaagaaagaatctaa
>NC_012870.2|-|78784972-78785145|115-135
tctttcttaattatattttcatactatattcactttacgttacaaatcttaatattttactctataattttggtcaaacatgaaaatgctttgactctccaagattcttggaatGACTTACAATTTGGAATGGAGggagtagttaaaaaaaacaccacggataacaggcctggt
>NC_012870.2|-|79039468-79039776|24-44
gaacattttgtttgcttaatgctTTCAAATCCTGATGATGCTAAatgacttggcaggtctgcaatcttgcgtggtcaaagaatgtaaatgagcttgttagcacccatgggtactctcagaaccaaataattgtttggagatatccaacaatgtcgaaggtatggtgcaagatcgttattctgaaattatgctatacttgcttgcctgtattaattccattcccctttggtatttgcagcttgccactttgacagggcatacatacagagtattatatttagctatttcccctgatggccaggtgagtct
>NC_012870.2|+|79337593-79337725|90-113
aatatatctatgtgatatcataaatctttgtaattctttctataattttggtcaaacttgaaatgttttgactctccaagattcttggaATGACTTATAATTTGGGATGGAGGgagtatttgtaatcaaattg
>NC_012870.2|-|79404573-79404784|61-81
agcttgagcaatgaatataaacggcatgttgttaagaatactgtacaacctactccctccATTCCAAATTGTAAGTCCTTCcaagaatcttggagagtcaaagctttttcatgtttgaccaaaattatagatagaaatactaagatttgtaacgtaaagtgagtatactattaaaatataattaaggaagaatctaatgatatttagttggt
>NC_012870.2|+|79404622-79404742|81-101
ctcactttacgttacaaatcttagtatttctatctataattttggtcaaacatgaaaaagctttgactctccaagattctTGGAAGGACTTACAATTTGGAatggagggagtaggttgtac
>NC_012870.2|+|79593001-79593160|116-139
ttaaaaatattgtagtattgagtatactcattttattttatgttacaaattttagtatttctctctataattttggtcaaacctgaaaatgctttgaccctctaaaattcttggaATGACTTATAATTTAGGATGGAGGgagtagattattatgtgtacg
>NC_012870.2|+|79641383-79641605|48-71
cgtagcactttcgtttgtatttgacaaatattgtccaatcatagattAACTAGGCTCAAAAGATTCGTTTCgtcaattccgaccaaactgtgcaattagtttttattttcgtctatatttaatactccatgcatacgtctaaagattcgatgtgacggagaatgtgaaaaattttgcaaatttttcttggaactaaacaagaccttactcgattcagacgcgg
>NC_012870.2|-|79679086-79679283|27-50
gtaatgtatttagaaaagccaaaacaTCTTATAATTTGGAATGGAGGGAAtaatgattatttgtggtcaaagatggtaatgttttctcccattgcaggatgatttctttaaccgacgaattaattgcgacaaagctgaagcatgttcaggtctgtatgactgtatggcactcggaaacacatagagatagagtaggtt
>NC_012870.2|-|79943696-79943865|40-60
gatacattgcatagcaaaagctatgtatctacaaaagccAAAATGTCTTATAATTTGGAAagcatggagtaacaggtaatataatagtctaacctgaatcgtctctctactgagtttccacttgccatgactttaacacgagcagcttgcggagactcctgtaataattc
>NC_012870.2|+|80554627-80554799|111-134
ttccttaattatattttcatagtatactcactttacgttacaaatcttagtatttcactctataattttggtcaaacgtgaaaatgctttgactctccaagattcttggaATGACTTACAATTTGGGATGGAGGgagtataatataaagcaaatgaatggtcaaagtgtaatc
>NC_012870.2|-|80578272-80578532|46-66
gttctagcaacccgggcaaacaaagaggatagcactgctaatgaaATTACACTAGCTGATCCAAACcaggttcggttgacatgctgaaacttcttattcagtttttatgtatcatgaatcctatagatttacagaaccttagtttgattttcataatccaattctcttttttttaaatagatttttttttctgtttctgtttttttattccatttttcaatttgtttggttcaattagcaactcttttgtatctatcttgt
>NC_012870.2|-|80592589-80592745|22-42
gctctaataaagtctagagggGATCCAAACAGGCCCTTAATAtttgtacttcttcgttcccatttattgacaaatgctccccctttttttgttgccatgtagacatttggatatgtactttggtagcacagatgatgattttgaatcgcttctgtct
>NC_012870.2|+|8067220-8067358|21-44
acagtttggtcgaaattgacGAGACGAATCTTTTAAGTCTAGTTagtctatgattggacaatatttgtcaaatacaaacgaaagtgctacagtgtcgatttcccaaaaatttttggaactaaacaaggccagttccaaa
>NC_012870.2|-|80673500-80673707|165-184
gttcgcctactcctccagtctcgtctccgatccggccaaccatggcggaggatgctacgagcagccacccgtcacgctacgtcaagctcaccaaggaccaggacgcccccaccgaggacatccgccccggcgagctcaaccagccagtccacgtcccgcaggtcTCCCTCTCTCTTCTTAGGGTatccttcctccgatgggttcgatc
>NC_012870.2|-|8353647-8353864|175-198
tatcatgatctgttgtataactatgaaatattcctggatttcttaagtactccctcctcttcaaattataagacctttttggcttttctaattacatagcttttgctatgcacttagatatatactatgtctagatacatagtaaaagcaatgtatctagaaaagccaaagcgtCTTATAATTTGGAATGGAGAGAGTacataacatacatatatcac
>NC_012870.2|-|8353673-8353888|173-193
tgtataccttaaaagcgcagactatatcatgatctgttgtataactatgaaatattcctggatttcttaagtactccctcctcttcaaattataagacctttttggcttttctaattacatagcttttgctatgcacttagatatatactatgtctagatacatagtaaaagCAATGTATCTAGAAAAGCCAAagcgtcttataatttggaatgga
>NC_012870.2|+|8512577-8512750|40-63
gcttttctagatacattacttttgctacacatctagaaaATGTCTTATAATTTGGGATGGAGGgagtaatatattggcacaggctagcatgttacctgccgccgcctctcttccaaattaacactgccatcaattctgcaaaccccgaggccttttgaatctaggtaatactca
>NC_012870.2|-|865843-865978|96-116
gcgacgtccatgtggtcaagcgcccacgccgcggcggcgaggtcgcccgcccggacgtggacggagatcatggcgctccagacgatggcgttgcgGGCGGGCAATTCGTCGAACAGgcggcgggtgagttcgtagg
>NC_012870.2|+|8753911-8754075|106-126
tgaagtccgatgaaagcgttttgaagagacttgatgctcccactaaagctccagcttggcctgttggttctgaaggtgagtcaatttggcctgctcccactgaagGTATTGTATCTAGAAAAGCCAgaacgacttataatttggaatggaggggtatctgccttt
>NC_012870.2|+|8908916-8909137|159-182
atgataaaataattattattatgataccaactaaatatcattagattcttccttaattatattttcatagtatactcactttacgttacaaatcttagtatttcactctataattttggtcaaacatgaaaatgctttgactctccaagattcttggaATGACTTACAATTTGGGATGGAGGgagtactttgaagcgattccgtaataggattaggttggag
>NC_012870.2|-|9162117-9162478|289-312
tataattttggttaaacttaagatattttgactctccaagattcttgggccttgtttagttacaaattttttggcaaaatgagcactgtagcaatttcgtttgtatttgacaaatattgttcaatcatggactaactaggctcaaaagattcgtctcgtcaattccgactaaactgtgcaattagtttttatttttatctatatttaatactccatgcatacgtctaaagattcgatgtgacggagaatctgaaaaattttacaaaatttttggggaactaaacaaggCCCTTATAATTTGTGATGGAGGGAgtatattttctttttgagtgcctttattaagaaacgtaggctttaattta
>NC_012870.2|+|9221782-9221941|119-139
tcctatggactttggtgggtatttcgccttgtttggatgttgtcggattcacctcaatccacatgtgttagaatggattgggatataatttagttcaagttccactccaatccaccccAACACATGTGGATTGATGCAAatccgactacgtccaaacaag
>NC_012870.2|+|9442127-9442345|41-61
taaaggttaattgaatacatgccattataaatgctactccTCCATTCCAAATTGTAAGTCAttccaagaatcttggagagtcaaaatattttcaagtttgaccaaaattatagagagaaataccaagatttgtaagataaagtgagtatactatgaaaatataattaagaaagaatctaatgatacttagttggtatgataataataattatttgatca
>NC_012870.2|-|9444385-9444502|73-93
caaatcttacagtatttctctctataattttggtcaaacttaaaaatagtttgactctacaagatttttaaaATGACTTATAATTTGGAATAGagagagtattagtcaactttgagcc
>NC_012870.2|+|946750-946929|35-58
cttgtatttgacaaatattgtccaatcataggctAACTAGGCTCAAAAGATTCGTCTTgtcaattccgaccaaactgtgtaattatttttttattttcgtctatatttaatattctatgtatatttctaaaaatttgatgtgatgaagaatctgaaaaattttgcaaaatttgttgggaa
>NC_012870.2|-|9586014-9586150|94-114
tttggcttttctagatacattgcttttactacgtaaatagacatagtgtatatctaaatgcatagtaaaaactatgtatctagaaaagctaaaTGTCTTATAATTTGGATTAGAgggagtatataactcttttcatc
>NC_012870.2|-|9586248-9586396|110-129
cctgttggtgcattaacactggagtttgatgatggtgaagttttccaatggagcaaggtacacttacatacttcctctgatcacaaatataagtccatctaggtttgtcCTAAGTCAAACTTTTTAACTtttgcataccaatataattt
>NC_012870.2|-|9637150-9637490|33-53
tatcaaaagttatggacctaggaaagcgaaaaCGACTTACAATTTGGAACAAAgtaattttcatgtccgcaatctttgtagagtacagtgagaatgaaattagtggatatagtttgggattaagacatatctgttgctgtttgccaatactttttataaacttgcagagacaatcttgctgtatacgcgagggattatcaaacaaattttatattgggttattgctcaatatacatcttcatgcaaacattcatgatccctggaacaatattcatgtctttacttgctggggctctttttggagtgattaaaggtggcattttggtagttttcactgccac
>NC_012870.2|+|9651475-9651832|289-308
catacatcacaaaagagagaagactagctctagggccctagcatctactcgctgtggtcactgtccatgccagagccatcctcatcctcgtcaccgctagcagctgctcctatctcgggatccgcgtccatctcgtcctcagagtctagctccgctgccccaggaaggtggtgagggtggagctggttatgcagctggtggatctcctcatgcaagttctcattgtactcctcggcattagctagctgctgctctagctctagctgtcgggccctcaaagtgtcctccTCGTGCCAGGCTTCATTCCTctgtccaagcacatggactagcatgcgctcgcagttcctgtgagcagtag
>NC_012870.2|+|9651656-9651822|108-127
gctggttatgcagctggtggatctcctcatgcaagttctcattgtactcctcggcattagctagctgctgctctagctctagctgtcgggccctcaaagtgtcctccTCGTGCCAGGCTTCATTCCTctgtccaagcacatggactagcatgcgctcgcagttcctg
>NC_012870.2|+|9651743-9651955|21-41
gggccctcaaagtgtcctccTCGTGCCAGGCTTCATTCCTCtgtccaagcacatggactagcatgcgctcgcagttcctgtgagcagtagtcaccctgtccttctgctcccgtactgcgagcaggtcctgactcagctcactgctctgctggacggcctggtctctctctctggtcacacgagccaactctgcctgtagcctctcaacctcag
>NC_012870.2|+|9788958-9789161|135-155
ctgccccaggaaggtggtgagggtggagctggttatgcagctggtggatctcctcatgcaagttctcattgtactcctcggcattagctagctgctgctctagctctagctgtcgggccctcaaagtgtcctccTCGTGCCAGGCTTCATTCCTCtgtccaagcacatggactagcatgcgctcgcagttcctgtgagcagtag
>NC_012870.2|+|9789064-9789180|29-48
tagctgtcgggccctcaaagtgtcctccTCGTGCCAGGCTTCATTCCTctgtccaagcacatggactagcatgcgctcgcagttcctgtgagcagtagtcaccctgtccttctgctc
>NC_012870.2|+|9789072-9789219|21-40
gggccctcaaagtgtcctccTCGTGCCAGGCTTCATTCCTctgtccaagcacatggactagcatgcgctcgcagttcctgtgagcagtagtcaccctgtccttctgctcccgtactgcgagcaggtcctgactcagctcactgctctg
>NC_012871.2|+|10433710-10433851|29-52
tgtaattcgtttttgttttcgtctatatTTAATGTTTCATGTATGTGCCATAagattcgatgtgacggggaatcttaaaaactttttggttttcagggtgaactaaacaaggccttaggttagaaattttagttagttagta
>NC_012871.2|+|11331396-11331541|84-107
ccacgtcactgcctggtgccccctgtagtcccggttggtgttaccaaccgggacaaaaggtccccatttagtcccgggtctggGAGCCGGGACTAAAGGTTGGACTTttagtcccgatcccttagtcccggctcgccacccgggaa
>NC_012871.2|+|11352081-11352298|23-47
aggaccctttagcaccggtttgTCACACGAACCGGTGCTAAAGGGGTctttaaccccgggccgcaaaaaggccgaggtttttggccattttgggcatcgaccaatgcctcattctgtagtagtgtaagtgaattaagaacaaataaagggggtctcgatggtttaaaacaactagaatttggcttatttacaaacccaatgaaataaatcatgagtcg
>NC_012871.2|+|11373977-11374195|23-47
aggaccctttagcaccggtttgTCACACGAACCGGTGCTAAAGGGGTctttaaccccgggccgcaaaaaggccgaggtttttggccattttgggcatcgaccaatgcctcattctgtagtagtgtaagtgaattaagaacaaataaagggggtctcgatggtttaaaacaactagaatttggcttatttacaaacccaatgaaataaatcatgagtcgg
>NC_012871.2|-|12219472-12219670|23-42
aaaccaatggctctcaagaggaAGATGAGAATCTTGATGATGtgagaggcactcaattggccgatgcaatgaagaatatggatattggtgatttaaggccaagagaggtgattgatgttgaagatgacaaagatcaagtgcttcctacctctaatgtgcaagctagtggctctcatgatcaaaatcaagctagtacaag
>NC_012871.2|-|12219602-12219739|93-112
gcaaagcttatagagtgtggaatttggctagtggtactcttgaagaagtgcatgatgttgaatttgatgaaaccaatggctctcaagaggaaGATGAGAATCTTGATGATGTgagaggcactcaattggccgatgcaa
>NC_012871.2|-|12968668-12968874|51-70
gcaatacgtaaagctgagtgccttctgtgatgacttcgtgcagtacaaaaCATCAGAAGAGAGCGAGGAAcgagccattagaaacaaagagaatgcaagtaaaaagacataccaccatcatatgggatcaggtggttataagagtgttgttcctaaatgggaccgaatggaacaggagatgcttgctagggggtcacacccgagaca
>NC_012871.2|-|13317253-13317456|50-70
caaaaatatccctatcaatcaacaaaaccaaacgtaaagtacttcctccATTCCAAATTGTAAGTCATTCcaagaatcttggagagtcaaagcattttcacgtttgaccaaaattataaagaaaaatactaagatttttaacgtaaagtgagtctactatgaaaatataattaagaaagaatctaatgatacttagttagtacc
>NC_012871.2|-|1361325-1361553|85-104
cgtgctgaggatgcggccgaagacgtcacgcacgggtaccgtggcgtgagtagcttggtgtgtcggagctggctggggtggccaCTTGGACCAGGCTTCATTTCccggcatagcagcttccggcggggcttggatcagcccgagcccgccagctagcgcagaggctttgtcgatgtagtcgtacatgagtgacttcagcagggaggccgtctctctagtgtggtggcca
>NC_012871.2|-|13675129-13675351|48-71
ttttggtcaaacttgagatgctttgactctccaagattcttgtaacgACTTATAATTTGGAATGGAGGGGTattatacagaagtgatagaaaaaacacaccattaaagggcatttcccttctttaaataaagataaagcttttgttctgtcatgctgagctttgtctccatggactgaaacagccttccatccccttcagaacatatacagattacaaatatg
>NC_012871.2|+|13932122-13932329|138-158
attatgatacaaactaagtatcattagattcttccttaattatattttcatagtatactcactttatgttacaaatctttgtatttctctctataattttggtcaaacgtgaaaatactttgattcttcaagattttTGGAACGACTTACAATTTGGGatggagggagtaactaattacatagattgtgactattttataagaaaaat
>NC_012871.2|-|13974370-13974487|22-42
taattagttactccctccatcCCAAATTGTAAGTCGTTCCAAaaatcttgaagaatcaaagtattttcacgtttgaccaaaattatagagagaaatacaaagatttgtaacataaagt
>NC_012871.2|-|14301626-14301934|24-44
gctctcaaagtgtcctcctcgtgCCAGGCTTCATTCCTCTGTCCaagcacatggactagcatgcgctcgcagttcctgtgagcagtagtcaccctgtccttctgctcccgtactgcaagcaggtcctgactcagctcactgttcttctggactgcctggtctctctctctggtcacacgagccaactctgcctgtagcctctcaacctcagagtcaaactcacgctgcaactgacgcttctcatcctggacggtgagaagagacccggacaagcgacccaaacaacgctccaggcctccataggtcttc
>NC_012871.2|-|14301698-14301957|46-65
gctgctctagctccagctgtcgggctctcaaagtgtcctcctcgtGCCAGGCTTCATTCCTCTGTccaagcacatggactagcatgcgctcgcagttcctgtgagcagtagtcaccctgtccttctgctcccgtactgcaagcaggtcctgactcagctcactgttcttctggactgcctggtctctctctctggtcacacgagccaactctgcctgtagcctctcaacctcagagtcaaactcacgctgcaactgacgc
>NC_012871.2|-|14301872-14302002|92-111
tctcctcatgcaagttctcattgtactcctcggcattagctagctgctgctctagctccagctgtcgggctctcaaagtgtcctcctcgtgCCAGGCTTCATTCCTCTGTCcaagcacatggactagcatg
>NC_012871.2|-|14489877-14490031|62-85
gggttaaaagattcgtctcacgattaacagtcaaactgtgtgattagtttttatttttgtcTATATTTAATGTTTCATGTATGTGccacaagattcgatgtgacaggaaatcttgaaaactttttgattttcggcgtgaactaaacaaggccaaa
>NC_012871.2|-|14548542-14548756|23-42
ccctcaaagtgtcctcctcgtgCCAGGCTTCATTCCTCTGTCcaagcacatggactagcatgcgctcgcagttcctgtgagcagtagtcaccctgtccttctgctcccggactgcaagcaggtcctggctcagctcactgttcttctggactgcctggtctctctctctggtcacacgagccaactctgcctgtagcctctcaacctcagagtca
>NC_012871.2|-|14548557-14548756|23-43
ccctcaaagtgtcctcctcgtgCCAGGCTTCATTCCTCTGTCCaagcacatggactagcatgcgctcgcagttcctgtgagcagtagtcaccctgtccttctgctcccggactgcaagcaggtcctggctcagctcactgttcttctggactgcctggtctctctctctggtcacacgagccaactctgcctgtagcctc
>NC_012871.2|-|14548667-14548926|192-211
agctgctcctatctcggggtccgcgtccatctcgtcctcagagtctagctccgctgctccaggcaggtggtgagggtggagctggttatgcagctggtggatctcctcatgcaagttctcattgtactcctcggcattagctagctgctgctctagctctagctgtcgggccctcaaagtgtcctcctcgtGCCAGGCTTCATTCCTCTGTccaagcacatggactagcatgcgctcgcagttcctgtgagcagtagtca
>NC_012871.2|-|1457377-1457544|41-61
tttgttttgaaatagtaaatgatttcagctgaaaaaattgTGAACATAAAAGTTGTTGAGCtcatcaagatctacaaattttatcttggtggttgctttatccaacaaagttttagtaatattattcataaattgacacatgtttcatatagttacataaactatgtg
>NC_012871.2|-|1483582-1483744|22-45
gtttggatgtagtcggatttgCATCAATCCACATGTGTTGGTGTGgattggagtgaaacttgaactaaattccaccccaatccactccaacacatgtggattgaggtgaatccgataacatccaaacaaggccttatgcaggttgtggacgttaccggagaga
>NC_012871.2|+|14963577-14963703|84-107
tcactttacgttacaaaccttagtatttctctctataattttggtcaaacgtgaaaatgctttgactctccaagattcttggaATGACTTACAATTTGGGATGGAGGagtactgattttttgtctcg
>NC_012871.2|+|15058038-15058252|175-195
tatgttgatggttaaaaagagtacttatctaccgtcaacaagccattagattcatcaaatgtcacatctaccgttatttcaactctcctagaggttttgttgaaaacatgataggcatgctcatttgagctataacgaagaagaaaaccttcatcaactttaggtgcaaacttaGATGTTTTGGGTTTTTTGTTAagtatgaaacacttacaccc
>NC_012871.2|+|15394496-15394731|129-153
gcagaaattttaatcctagtttatttgtatacactactagagaatgaggcattgatcgatgcccaaaatagccaaaaacctcagcctttttgcggcccggggttaaagacccctttaacaccggttcgTACCACGAACCGGTGCTAAAGGGTCctgtccaacggctactgacaggtgctgtcggggcagagaccctttagcaccagttcgtgttaccaaccggtgctaaagggtcc
>NC_012871.2|+|15674994-15675135|21-41
gtgccttaaatctgatatatGGTCTAGAAAAGCTAAAGAAGactatcttagtgttgttgctcattacattaaccctgattggcaaatagagaagagggtgcttggtcttgttcttattgattgtaagcattctggacaaaac
>NC_012871.2|+|16164289-16164420|23-42
tctagctcaagtgacacaaggaACCTCTCCTCTCTCTTCTTCtctcggtccatgtcaaaagtctccttcttagcccacattttatccaaagcttccatgcaagcatcagcacctcccccgcctcagagcttc
>NC_012871.2|-|1621089-1621242|91-114
ggcatgtgcatgcatacaatacttgctgctaggcgctgctccattcttttcgtttggctgataagccatggcagaaagtaccgttggctgATTTGTTGTGAGAGAAAAACACTGctggatggctgacagattcggctcaagcgaacagttatct
>NC_012871.2|-|17338103-17338256|91-114
atactcactttatgttacaaatcttagtatttttctctataaatttggtcaaatatgaaaatgctttgactctccaagattcttgaaatgACTTACAATTTGGGATGGAGGGAGtaatattaagccataaaacgtcagagactggcctagcaaa
>NC_012871.2|+|17783757-17783968|131-150
ttaagtcgaatcattgtgtcatattcatgtttgatgaaggatggttattcatttgtgagtaaagacaatggtcgtgtgatctctaagaatgacatatttgtggcttatgcatccattttgaatgggttaaAAAATCTTGATGATGCACCTatctgtaatgttagtgctaaaagggctcagcttaatgagttaagtcctacttatatgtggca
>NC_012871.2|+|17783837-17784194|51-70
ctctaagaatgacatatttgtggcttatgcatccattttgaatgggttaaAAAATCTTGATGATGCACCTatctgtaatgttagtgctaaaagggctcagcttaatgagttaagtcctacttatatgtggcattgtcgtttgggtcatataagtgagaatcgcatgaagaggctccatgatgatgggcttttaacttcgtttgattttgaatcatacgagacatgtgagtcttgcttcagggaaagatgaccaaggcgcctttcacaggtcttcctgagagagcatctgacttgtttgaacttgtatatactgatgtatgtggaccaatgagcacgatagctagaggtggattccaat
>NC_012871.2|-|17791611-17791756|26-46
aaattaattttgaggcccttttcccTCAAAATAAAAGTTGAACCACtcaacttccttgaacacattcaaggagacatatgtggtctgataatccattatccggaccgttcaggtacttcatggttctaatagacgcatcacacgat
>NC_012871.2|-|17966269-17966420|87-106
tgttcccggcggagtacagcagtggtgcgtggatacttcacacaggagctacaaatcatatgacgggttgccgggagtcgctggcaAGTCTTGATGATGCTGTGCGaggcgccgtgcggtttggtgatgggtccacggtgcaaatccaaggc
>NC_012871.2|-|17966295-17966431|98-117
tcaggaacgtgtgttcccggcggagtacagcagtggtgcgtggatacttcacacaggagctacaaatcatatgacgggttgccgggagtcgctggcaAGTCTTGATGATGCTGTGCGaggcgccgtgcggtttggtg
>NC_012871.2|+|18229178-18229321|22-42
ggctataatcatcaactataaGCAAAAAGAATGACTTGCCTCctggtgtgggtggcgatatgtgtccacacaagtccccatgaactagatcaagtctttctgaagctcgatatgttgatgctcgtggaaagggtgctcgatgat
>NC_012871.2|+|1863676-1863850|112-136
gctaaagggacccctttagcaccggtttgtaacacgaaccggtgctaaagggtctctgccccgacagcacatgtcagtagccgttgggcaggaccctttagcaccggttcgTGACACAAACCGGTGCTAAAGGGGTctttaacatcgggccgcaaaaaggccgaggtttttggcc
>NC_012871.2|-|1863735-1864079|289-313
tattattattattattattattattattattattattattattattattattattattattattattattattattattattattattattattattattattattattattattattattattattattattattattaggttatataagtagaaagtgctagtttatctttttttagaggttgctacactactactacagaatgaggcattggtcgatgcccaaaatggccaaaaacctcggcctttttgcggcccgatgttaaagacccctttagcaccggtttgTGTCACGAACCGGTGCTAAAGGGTCctgcccaacggctactgacatgtgctgtcggg
>NC_012871.2|-|18862666-18862842|123-143
gatgagaaaaattaagagtaattttgttggtcactcgctaaccaatgcaaaatttcaccaatcctcagattatacttgcaccgcatgtgcaactagaaaattaattttgagtccctcttcacTCAAAATAAAAGTTGGACCACtcaacttccttgaacacattcaaagggacatatg
>NC_012871.2|-|18938471-18938600|82-105
tttatggtttttactgtgcacttagatatacactatgtctagatacatagtaaaaacagtgtatctagaaaagctaaaacgTCTTATAATTTGGAATGGAGGGAGtatttattatcattttctattaatt
>NC_012871.2|+|18938486-18938661|40-60
ataataaatactccctccattccaaattataagacgtttTAGCTTTTCTAGATACACTGTttttactatgtatctagacatagtgtatatctaagtgcacagtaaaaaccataaatctagaaaaagccaaaatgtcttatattttggaacggagggagtagtaaataataaaaagc
>NC_012871.2|+|19104117-19104335|50-69
gatgatgacctgatactccctccgtcctgaaagaatcaatttctagagtTGTTCTAAGTCAAACTTTTTaaactttaaccaaatttctagaaaaaaatgctaagatttatagtatcaaattagtattattagattcatcataaaatatattttcatataatgtgtattttatattatagatgttgttactcttttatataaagttagactggcacggat
>NC_012871.2|+|19226441-19226584|100-119
tgcagctggtggatctcctcatgcaggttctcattgtactcctcagcattagctagctacagctcaagctctagctgtcgggccctcagggtgccctccTCGTGCCAGGCTTCATTCCTctgaccaagcacatgaactagcatg
>NC_012871.2|+|19226493-19226711|48-67
ctagctacagctcaagctctagctgtcgggccctcagggtgccctccTCGTGCCAGGCTTCATTCCTctgaccaagcacatgaactagcatgcgctcgcagttcctgtgagcagtagtcaccctgtccctctcctctctcactgcaagcaggtcctgactcagctcactgttcttctggactgcctgatccctctctcaggtcatgcgggccaacactg
>NC_012871.2|+|19226506-19226708|35-55
aagctctagctgtcgggccctcagggtgccctccTCGTGCCAGGCTTCATTCCTCtgaccaagcacatgaactagcatgcgctcgcagttcctgtgagcagtagtcaccctgtccctctcctctctcactgcaagcaggtcctgactcagctcactgttcttctggactgcctgatccctctctcaggtcatgcgggccaaca
>NC_012871.2|+|19513605-19513882|49-72
gctagcttgaaaaagcttaatttccaaaaagggggagattgaaaggtcCTTGTTTGGTTTTGGTAATTAAGTgacaacttaggtggactaatagtgtttatgtgagatacacaagagattagtccacatgtgattatatgatgatggaggagctcattgcatatgagacatgacatggagtcatgtgaccaaggtggagaagatcaagatgaggcttggcttgatggaccggttgcaagagtgaagggcaagtcggaggctttgaagcgagggaccgc
>NC_012871.2|-|19783005-19783348|33-56
ttttttaaatagcaagatgaatgtaccagtaaCTTATAATTTGGAATGGAGAGAGTagttgactagtttttttgtcacacccagaacgaaatagagtgcataaaaggcttatgtgcgccccagaaacagtcgcacacataagttgacaaatctcaaaagtaccattgcagtgtttattacttagcggaataataaatattacataatctcaaataaaataaagatactctggacggaagcactacacagggacacagttgactggttgactccaagcctagtactcgtaacggtagttctcattccagtcatcttcattagaatatcctgaggtattaggaaat
>NC_012871.2|-|19862453-19862669|172-195
cggcatatgcatgaagtattaaatataaataaaaagaataactaattgcacagtttacttgtaaatcacgagacgaaccttttaagcctagttacttcataattggacaatgtttgtcaaataaaaacgaaaatgctacagtgtcaaaatccaaaaactttttgcatctaaACAAGAACTAGACTTAAAAGATTCgtatcgtgtgcaattagttatc
>NC_012871.2|+|20380096-20380356|50-70
agctagctgctgctctagctctagctgtcgggccctcaaagtgtcctccTCGTGCCAGGCTTCATTCCTCtgtccaagcacatggactagcatgcgctcgcagttcctgtgagcagtagtcaccctgtccttctgctctcgcactgcaagcaggtcctgactcagctcactgttcttctggactgcctggtctctctctctggtcacacgagccaactctgcctgtagcctctcaacctcagagtcaaactcacgctgcaa
>NC_012871.2|+|20380123-20380335|23-42
tcgggccctcaaagtgtcctccTCGTGCCAGGCTTCATTCCTctgtccaagcacatggactagcatgcgctcgcagttcctgtgagcagtagtcaccctgtccttctgctctcgcactgcaagcaggtcctgactcagctcactgttcttctggactgcctggtctctctctctggtcacacgagccaactctgcctgtagcctctcaacctc
>NC_012871.2|+|20380123-20380349|23-42
tcgggccctcaaagtgtcctccTCGTGCCAGGCTTCATTCCTctgtccaagcacatggactagcatgcgctcgcagttcctgtgagcagtagtcaccctgtccttctgctctcgcactgcaagcaggtcctgactcagctcactgttcttctggactgcctggtctctctctctggtcacacgagccaactctgcctgtagcctctcaacctcagagtcaaactcac
>NC_012871.2|+|20466422-20466689|201-225
tgcggcccggggttaaaggcccctttaacaccggttcgtaacacgaaccggtgctaaagggtcctgcctaacggctactgacaggtgctgtcggggcagggaccctttaccaccggttcgtgttaccaaccggtgctaaagggtcccctttggcaccggccagtggcacgggccgaggcaaaccttttagcaccggtttgGCACACCAACCGGTGCTAAAGGGTGaccctttagcaccggtttttgccctgaaccggtgctaaagctc
>NC_012871.2|-|20893130-20893351|23-43
agtaaagagtaaagtccaccacCGGTCCCTAAACTTGTATTAAtgtgtcatcccggtccctaaactcgcaaatcgacgatttaggtcctcgaacttgttcgtctgtatcatctcagtccctaaacttgtttagtcgtgtcatctcggtccctaaacttagaaatcacccgtttaagtcctcaaatttgttcagttgtgtcatccaggtccctaaacttgatt
>NC_012871.2|-|21440135-21440342|48-68
ttgcacctcatgtgcaacagggaaattatttttgaagccctcttcccTCAAAATAAAAGTTGAACCACtcaacttccttgaacgcattcaaggggacatatgtggtccgataaatcctttatcgggatcgttcaggtacttcatggttctaatatacgcatccacatgttggtctcatgtgtctctgctatcgacacaaaatcatgct
>NC_012871.2|+|2168084-2168290|135-158
gtggccggagaggcaacactaatcttaccgtgggggcaggacgtggaggagtgacgacgacctgatagtgtgcgagcctagtggatcagggctttgctgctctcctgctacagaatgaggttagggaaggatagGAGCCTTTGACTTTTTTGCTACAGtggagtatgtttgttgatccttggatgaaggccttttacgctttgtgat
>NC_012871.2|-|2168099-2168291|51-74
catcacaaagcgtaaaaggccttcatccaaggatcaacaaacatactccaCTGTAGCAAAAAAGTCAAAGGCTCctatccttccctaacctcattctgtagcaggagagcagcaaagccctgatccactaggctcgcacactatcaggtcgtcgtcactcctccacgtcctgcccccacggtaagattagtgt
>NC_012871.2|-|21786882-21787100|50-69
agaatgacatatttgtggcttatgcatccattgtgaatgggttatttatTTTAAATCTTGATGATGCACctatctgtaatgttagtgctaaaaggcctcggcttaatgagttaagttctacttatttgtggcattgtcgtttgggtcatataagtgagaatcgcatgaagaggctccatgatgatgggcttttaacttcgtttgattttgaatcatacg
>NC_012871.2|-|21787009-21787144|94-113
tggttattcatttgcgagcaaagacaatggttgtgtgatcactaagaatgacatatttgtggcttatgcatccattgtgaatgggttatttatTTTAAATCTTGATGATGCACctatctgtaatgttagtgctaaa
>NC_012871.2|+|22166060-22166201|102-121
tatgtagctagtggatctcctcatgcaggttctcattgtactcctcagcattagctagctggtactcaagctctagctatcaggatctcagggtgtcctccTCCTGCCAGGCTTCATTCCTctgaccaagcacatgaactag
>NC_012871.2|+|22166136-22166280|26-46
ctatcaggatctcagggtgtcctccTCCTGCCAGGCTTCATTCCTCtgaccaagcacatgaactagcatgcgctcgtagttcctatgagttgtggtcaccctgtccttctgctctctcactgctagcagatcctgactcagcaca
>NC_012871.2|+|2216766-2216995|124-144
acaaaatattacttttttgttgtgtattggtttattaataaaagttcttcaagaatgacttaaatttgactatatttgcacaaattttttgaagacgagtggtcaaacttggggtaaaaaaagGCAAACGACTTACAATTTGGGatgaagagagtaccaatttacgaaagaattttgcagctaggattcattcgatatataaccgaacaaagccaaagacaaatttacac
>NC_012871.2|+|22249556-22249677|83-102
ctcatgcaagttctcattgtactcctcagcattggctagctgctgctctagctctagttgtcgggccctcaaagtgtcctccTCGTGCCAGGCTTCATTCCTctgtccaagcacatggacta
>NC_012871.2|+|22249588-22249777|51-71
tggctagctgctgctctagctctagttgtcgggccctcaaagtgtcctccTCGTGCCAGGCTTCATTCCTCtgtccaagcacatggactagcatgcgctcgcagttcctgtgagcagtagtcaccctgtccttctgctcccgtactgcaagcaggtcctgactcagctcactgttcttctggactgcctg
>NC_012871.2|+|22249617-22249733|22-41
cgggccctcaaagtgtcctccTCGTGCCAGGCTTCATTCCTctgtccaagcacatggactagcatgcgctcgcagttcctgtgagcagtagtcaccctgtccttctgctcccgtact
>NC_012871.2|-|22434933-22435161|126-145
aacattgtgtcaccttcatgtttgatgaaggatggttactcatttgcaagtaaagacaatggttgtgtgatctctaagaatgaaatatttatggcttttacatccattgtgaatgagctatttatTTTAAATCTTGATGATGCACtgttgatggcagataagtatcaatttttaaccgtgaacataacatgaaaaaggatctaaatataattactctctagatataggg
>NC_012871.2|-|22948609-22948939|82-105
ctccctttgtgtgtgcaaggtggtcgcgatcattatggatagggaagagtggatgtataagatactgagggtcagcaacgaTTTGACTTTTTTGGGACATGTGAGaaagtttgttgccgttgcgaaaaagcaccatgtgtgtttgggtcgagagcgcatcatttgtctgtgcaatagctgtaagaacaaccttctctaagaagataacgtggtgcagtctcacttgatctggcatggctttgtcaaggactacactatctggaagtatcacggtgaagaagcagattcaagtgcgaccggtgcatccgatggaggtaactcgtcaacggtg
>NC_012871.2|+|22948801-22948990|37-60
cacatggtgctttttcgcaacggcaacaaactttctCACATGTCCCAAAAAAGTCAAATCgttgctgaccctcagtatcttatacatccactcttccctatccataatgatcgcgaccaccttgcacacacaaagggagaaaaataaataaagccatataaaaacatgtgagtagccctagatctagtgt
>NC_012871.2|-|23376007-23376220|21-40
ctcaaagtgtcctcctcgtgCCAGGCTTCATTCCTCTGTCccagcacatggactagcatgcgctcgcagttcctgtgagcagtagtcaccctatccttctactcccgtactgcaagcaggtcctgactcagctcactgttcttctggactgcctggtctctctctctggtcacatgagccaactctgcctgtagcctctcaacctcagagtcaa
>NC_012871.2|-|23376079-23376221|22-42
cctcaaagtgtcctcctcgtgCCAGGCTTCATTCCTCTGTCCcagcacatggactagcatgcgctcgcagttcctgtgagcagtagtcaccctatccttctactcccgtactgcaagcaggtcctgactcagctcactgttct
>NC_012871.2|-|23376083-23376221|21-40
cctcaaagtgtcctcctcgtGCCAGGCTTCATTCCTCTGTcccagcacatggactagcatgcgctcgcagttcctgtgagcagtagtcaccctatccttctactcccgtactgcaagcaggtcctgactcagctcactg
>NC_012871.2|+|23740332-23740466|95-115
cctctattccaaatgataagacattttggcttttttagattcatagtttttgctatgcacttgtatatacactgtgtctagatgcatagtaaaaACAATGTATCTAGAAAAGCCAaaacgtcttataaggaacgg
>NC_012871.2|-|2378492-2378730|65-88
gacgaccagctttctggtcgaactaatcgagtcggacctcctaatcgaatcctaggagcgacctGGACGATTAATCGCGATTAATCGGacgacctgaaatcattgtcattgtctgagactatacttacatggcacatcgccacatgcatccttgagttagatcatccagcataccaagatggtcaagaacaaggttttcaagccaatttcaatcacaaggttactgctactcacctttc
>NC_012871.2|-|24375528-24375676|21-40
cctcaaagtgtcctcctcgtGCCAGGCTTCATTCCTCTGTccaagaacatggactagcatgcgctcgcagttcctgtgagcagtggtcaccctatccttctgctcccgtactgcaagcatgtcctgactcagctcactgttcttctgga
>NC_012871.2|-|24375588-24375926|272-291
aatagctctagagccctagcatctactcgctatggtcactgtccatgccggagccatcctcatcctcatctacactagcggctgctcctatctcgggatccgcgtccatctcgtcctcagagtctagctcagctgctccaggcaggtggtgagggtggagctggttatgcagctggtggatctcctcatgcaagttctcattgtactcctcagcattagctagctgctgctctagctccagctgtcgggccctcaaagtgtcctcctcgtgCCAGGCTTCATTCCTCTGTCcaagaacatggactagcatgcgctcgcagttcctgtgagcagtggtca
>NC_012871.2|-|24375595-24375813|159-179
tcctcagagtctagctcagctgctccaggcaggtggtgagggtggagctggttatgcagctggtggatctcctcatgcaagttctcattgtactcctcagcattagctagctgctgctctagctccagctgtcgggccctcaaagtgtcctcctcgtgCCAGGCTTCATTCCTCTGTCCaagaacatggactagcatgcgctcgcagttcctgtgagca
>NC_012871.2|+|24444904-24445051|108-127
gctggttatgcagctggtggatctcctcatacaagttctcattgtactcctcagcattagctagcatctgctcaagctctagctgtcgggccctcagggtgtcctccTCGTGCCAGGCTTCATTCCTatgaccaagcagatgaactag
>NC_012871.2|+|24444944-24445051|68-88
attgtactcctcagcattagctagcatctgctcaagctctagctgtcgggccctcagggtgtcctccTCGTGCCAGGCTTCATTCCTAtgaccaagcagatgaactag
>NC_012871.2|+|24444989-24445120|23-42
tcgggccctcagggtgtcctccTCGTGCCAGGCTTCATTCCTatgaccaagcagatgaactagcatgcgctaacagttcctgtgagcaatagtcaccctgtctcgctgctctctcactgcaagcaggtcctg
>NC_012871.2|+|24527314-24527443|90-110
ggatctcctcatgcaagttctcattgtactcctcagcattagctagctgctgctcaagctctagctgtcaggccctcagggtgtcctccTTGTGCCAGGCTTCATTCCTCtgaccaagcacataaactag
>NC_012871.2|+|24527372-24527547|32-51
ctctagctgtcaggccctcagggtgtcctccTTGTGCCAGGCTTCATTCCTctgaccaagcacataaactagcatgcgctcgcagttcctgtgagcagtagtcaccctgtctcgctgctctctcactgcaagcaggtcctggttcagctcactgttcttctggatcgcctggtccc
>NC_012871.2|+|24527383-24527521|21-40
aggccctcagggtgtcctccTTGTGCCAGGCTTCATTCCTctgaccaagcacataaactagcatgcgctcgcagttcctgtgagcagtagtcaccctgtctcgctgctctctcactgcaagcaggtcctggttcagctc
>NC_012871.2|+|24954474-24954659|35-54
cagctctagctgtcgggccctcagggtgtcctccTCGTCCCAGGCTTCATTCCTctgaccaagcacatgaactagcatgcgttcacagttcctgtgagcggtggtcaccctgtccctctgctccctaactgcgagcacgtcctgactcaactcactgttcctctggaccgcctgatccctctctcg
>NC_012871.2|+|24954486-24954704|23-42
tcgggccctcagggtgtcctccTCGTCCCAGGCTTCATTCCTctgaccaagcacatgaactagcatgcgttcacagttcctgtgagcggtggtcaccctgtccctctgctccctaactgcgagcacgtcctgactcaactcactgttcctctggaccgcctgatccctctctcgggtcacgcgggccaactctgcctgcaacctctcaacctcagtgtc
>NC_012871.2|+|24954488-24954595|21-41
gggccctcagggtgtcctccTCGTCCCAGGCTTCATTCCTCtgaccaagcacatgaactagcatgcgttcacagttcctgtgagcggtggtcaccctgtccctctgct
>NC_012871.2|-|25029387-25029725|47-66
gctgctctagctctagctgtcgggccctcaaagtgtcctcctcgtgCCAGGCTTCATTCCTCTATCcaagcacatggactagcatgcgctcgcagttcctgtgaggagtagtcaccctatccctctgctctcgcactgcaagcaggtcctgactcagctcactgttcttctggactgcctggtctctctctctggtcacacgggccaactctgcctgtagcctctcaacctcagagtcaaactcacgctgcaactgatgcttctcgtcctggacggtgagaagagatccggacaagcgacccaaacaacgctccaggcctccataggtcttcatcaacg
>NC_012871.2|-|25029620-25029810|132-152
cgcaggtggtgagggtggagctggttatgcaactggtggatctcctcatgcaagttctcattgtactcctccgcattagctagctgctgctctagctctagctgtcgggccctcaaagtgtcctcctcgtgCCAGGCTTCATTCCTCTATCCaagcacatggactagcatgcgctcgcagttcctgtgagg
>NC_012871.2|-|25122248-25122415|106-129
cttcaatattcccttcgggcaacttattgtctgatctgcaaactgcaaacacatggttgtctctaataaaggatatgtaaagaatttttcatagagtaccctgggTATAATGTTGACGCTGGAGCGAAAgtcacagagtgcttctgggacgtccaccatgccgatgga
>NC_012871.2|-|25186021-25186160|21-41
ctcaaagtgtcctcctcgtgCCAGGCTTCATTCCTCTATCCaagcacatggactagcatgcgctcgcagttcctgtgagcagtagtcaccctgtccttctgctcccgtactgcaagcaggtcctgactcagctcactgtt
>NC_012871.2|-|25186022-25186165|26-45
gggccctcaaagtgtcctcctcgtgCCAGGCTTCATTCCTCTATCcaagcacatggactagcatgcgctcgcagttcctgtgagcagtagtcaccctgtccttctgctcccgtactgcaagcaggtcctgactcagctcactgt
>NC_012871.2|-|25186097-25186241|101-120
agctggtggatctcctcatgcaagttctcattgtactcctcggcattagctagctgctgctctagctctagctgtcgggccctcaaagtgtcctcctcgtGCCAGGCTTCATTCCTCTATccaagcacatggactagcatgcgct
>NC_012871.2|-|25439523-25439725|50-69
gctgctgctcaagctctaactgtcgggccctcagggtgtcctcctcgtgCCAGGCTTCATTCCTCTGACcaagcacatgaactagcatgcgctcgcagttcctgtgagcagtagtcaccctatctctctgctctatgactggaagcaggtcctaactcagctcactgttcttctggaccgcctgatccctctcttgggtcatg
>NC_012871.2|-|25439626-25439965|289-308
atcaacaaaagaagaaggactagctctagagccctagcatctactggctatggtcactgtccatgccggagccctcctcgtcctcatctccactagcagctgcctctatctctggatcctcatccatctcatccttagagtctatctcagctgctccaggcaggtggtgagggtggagctggttatgcagctggtggatctcctcatgtaggttctcattgtactcctcagcattagctagctgctgctcaagctctaactgtcgggccctcagggtgtcctcctcgtGCCAGGCTTCATTCCTCTGAccaagcacatgaactagcatgcgctcgcagtt
>NC_012871.2|-|25439634-25439847|172-192
ctcatccatctcatccttagagtctatctcagctgctccaggcaggtggtgagggtggagctggttatgcagctggtggatctcctcatgtaggttctcattgtactcctcagcattagctagctgctgctcaagctctaactgtcgggccctcagggtgtcctcctcgtgCCAGGCTTCATTCCTCTGACCaagcacatgaactagcatgcgc
>NC_012871.2|-|26003012-26003274|46-65
ctgctcaagctctagttgtcgggccctcaacgtgtcctcctcgtgCCAGGCTTCATTCCTCTGACcaagcgcatgaactagcatgcgctcgcagttcctatgagcgatggtcaccatgtccctctgctctcttactgcgagcaggtcctgactcagctcactgttcttttggactgcctgatccctctctagagtcacacgggccaacactgcctgcagcctctcaacctcactatcaaactcacgctgtagctggcgcttct
>NC_012871.2|-|26003117-26003255|27-47
cgggccctcaacgtgtcctcctcgtgCCAGGCTTCATTCCTCTGACCaagcgcatgaactagcatgcgctcgcagttcctatgagcgatggtcaccatgtccctctgctctcttactgcgagcaggtcctgactcagct
>NC_012871.2|-|26003191-26003325|96-115
gtggatctcctcatacaagttctcattgtactccttagcattagctagctgctgctcaagctctagttgtcgggccctcaacgtgtcctcctcgtGCCAGGCTTCATTCCTCTGAccaagcgcatgaactagcat
>NC_012871.2|+|26517656-26517862|48-67
ctagctgctgctctagctccagctgtcgggccctcgaagtgtcctccTCGTGCCAGGCTTCATTCCTctgtccaagcacatggactagcatgcgctcgcagttcctgtgagcagtagtcaccctatccctctgctctcgcactgcaagcaggtcctgactcagctcactgttcttctggactgcctggtctctctctctggtcacac
>NC_012871.2|+|26517667-26517813|37-56
tctagctccagctgtcgggccctcgaagtgtcctccTCGTGCCAGGCTTCATTCCTctgtccaagcacatggactagcatgcgctcgcagttcctgtgagcagtagtcaccctatccctctgctctcgcactgcaagcaggtcctga
>NC_012871.2|+|26517677-26517871|27-47
gctgtcgggccctcgaagtgtcctccTCGTGCCAGGCTTCATTCCTCtgtccaagcacatggactagcatgcgctcgcagttcctgtgagcagtagtcaccctatccctctgctctcgcactgcaagcaggtcctgactcagctcactgttcttctggactgcctggtctctctctctggtcacacaggccaact
>NC_012871.2|+|26746122-26746269|109-128
agctggttatgcagctggtggatctcctcatgcaagttctcattgtactcctcagcattggctagctgctgctctagctctagctgtcgggccctcaaagtgtcctccTCGTGCCAGGCTTCATTCCTctgatcaagcacatggacta
>NC_012871.2|+|26746134-26746270|97-117
agctggtggatctcctcatgcaagttctcattgtactcctcagcattggctagctgctgctctagctctagctgtcgggccctcaaagtgtcctccTCGTGCCAGGCTTCATTCCTCtgatcaagcacatggactag
>NC_012871.2|+|26746190-26746339|41-60
ctgctctagctctagctgtcgggccctcaaagtgtcctccTCGTGCCAGGCTTCATTCCTctgatcaagcacatggactagcatgcgctcgcagttcctgtgagcagtagtcaccctatccttctgctcccgtactgcaagcaggtcctg
>NC_012871.2|-|27480693-27480863|112-132
tggtagacgccactcagatcgtccgaacctgtttggggcctcgacctcgtcgggcctttgcagaaggcgcccgggggcttcacccacttgcttgtcatgatcgacaagtttTCCATGTGGATTGAGGTCCGAcccatcgcaagaatcaaggccgaataggcagtgctgttg
>NC_012871.2|+|27809698-27809923|180-204
gctgctatggtagatagagagtatggtggagtggtggagaagcgacactactacagaatgaggcattggtcgatgcccaaaatagccaaaaacctcgatctttttgcggcccggggttaaagacccctttagcaccggccagtgccacgaaccgaggcaaagcctttcggaccggtttgTAACACAAACCGGTGCTAAAGAGTGaccctttagcaccggtttttgc
>NC_012871.2|-|28002772-28002957|37-56
ctccagctgtcgggctctcaaagtgtcctcctcgtgCCAGGCTTCATTCCTCTGTCcaagcacatggactagcatgcgctcgcagttcctgtgagcagtagtcaccctgtccttctgctcccgcactgcaagcaggtcctgactcagctcactgttcttctggactgcctggtctctctctctggt
>NC_012871.2|-|28002881-28002997|77-97
tctcattgtactcctcggcattagctagctgctgctctagctccagctgtcgggctctcaaagtgtcctcctcgtgCCAGGCTTCATTCCTCTGTCCaagcacatggactagcatgc
>NC_012871.2|-|28002883-28003031|110-129
tggttatgcagctggtggatctcctcatgcaagttctcattgtactcctcggcattagctagctgctgctctagctccagctgtcgggctctcaaagtgtcctcctcgtGCCAGGCTTCATTCCTCTGTccaagcacatggactagcat
>NC_012871.2|-|28098146-28098280|21-40
ccaatggctctcaagaggaaGATGAGAATCTTGATGATGTgagaggcactcaataggccgatgcaatgaagaatatggacattggtgatttaaggcctagacaggtgattgatgttgaagatgacaaagatcaag
>NC_012871.2|-|28098199-28098376|116-135
tcttgcttggttactctactactagcaaagcttatagagtttggaatttggctagtggtactcttgaagaggtgcatgatgttgaatttgatgaaaccaatggctctcaagaggaAGATGAGAATCTTGATGATGtgagaggcactcaataggccgatgcaatgaagaatatggacat
>NC_012871.2|-|2829875-2830094|178-198
ttttttaccccaagtttgatcactcgtcttattcaaaaaatttgtgcaaatatagtcaaatttaagtcattcttgaagaacttttattaataaaccaatacacaacaaaaaaaagtgatattttgtacaaaactttgaataagacgagtggtcaaacttgatattaaaaaagtcaaaCGACTTACAATTTGGAATGGAttgagtagaatacattgtattt
>NC_012871.2|-|28369729-28369978|31-50
gctgtcgggccctcaaagtgtcctcctcgtGCCAGGCTTCATTCCTCTGAccaagcacgtggactagcatgtgctcgcagttcctgtgagcagtagtcaccctgtctctctgctctcgcactgcaagcaggtcctggctcagctcactgtttttctagactgcctggtccctctcttgggtcacgcgagccaactctgactgcagcctctcaaactccatgtcgaactcatgctgcaactggcgcttctc
>NC_012871.2|-|28369889-28370052|106-125
atgcagctggtggatctcctcatgcaagttctcattgtactcctcagcattagctagctgctgctcaagctctagctgtcgggccctcaaagtgtcctcctcgtgCCAGGCTTCATTCCTCTGACcaagcacgtggactagcatgtgctcgcagttcctgtgag
>NC_012871.2|-|28369893-28370069|123-143
tgagggtggagctggttatgcagctggtggatctcctcatgcaagttctcattgtactcctcagcattagctagctgctgctcaagctctagctgtcgggccctcaaagtgtcctcctcgtgCCAGGCTTCATTCCTCTGACCaagcacgtggactagcatgtgctcgcagttcctg
>NC_012871.2|-|28494739-28494928|120-140
gcagaacaggtgttctttccattcttcccaccactgtttgtatgcttgagtgatgaagagagctgggatccaagctgatagatcgacatttgtatcggcgtttggtggaagttgggctaCCCTGATCCATTCCAAATTGTtggtgatgacctccctcggctttatcacatcggcgtagcagagtgcaacc
>NC_012871.2|+|29057065-29057288|50-74
ctcggtctttttgcggcccggagttaaagactcctttaacaccggttcgTAACACGAACCGGTGCTAAAAGGTCctgcccaacggctactgacaggtgctgtcggggcagggaccctttagcaccggttcgtgttacaaaccggtgctaaagggtctcctttagcaccggccagtgccacgggccgaggcaaagcctttagcaccggttttttccctgaaccgg
>NC_012871.2|+|29800123-29800272|69-89
cattgtactcctccgcattagctagctgctgctctagctccagctgtcgggccctcaaagtggcctccTCGTGCCAGGCTTCATTCCTCtgtccaagcacatggactagcatgcgctcgtagttcctgtgagcagtagtcaccctatccc
>NC_012871.2|+|29800141-29800414|51-70
tagctagctgctgctctagctccagctgtcgggccctcaaagtggcctccTCGTGCCAGGCTTCATTCCTctgtccaagcacatggactagcatgcgctcgtagttcctgtgagcagtagtcaccctatccctctgctctcgcactgcaagtaggtcctgactcagctcactgttcttctggactgcctggtctcactctctggtcacacgggccaactctgcctgtagcctctcaacctcagagtcaaactcacgctgcaactgacgcttctc
>NC_012871.2|+|29800151-29800368|41-60
ctgctctagctccagctgtcgggccctcaaagtggcctccTCGTGCCAGGCTTCATTCCTctgtccaagcacatggactagcatgcgctcgtagttcctgtgagcagtagtcaccctatccctctgctctcgcactgcaagtaggtcctgactcagctcactgttcttctggactgcctggtctcactctctggtcacacgggccaactctgcctgta
>NC_012871.2|+|29840965-29841304|289-308
catacaacacaaaagaagaaggactagctctaaagccctagcatctagtcgctatgatcactgtccatgccggagccctcctcgtcctcatcaccactagcagctgctcctatctcgggatccgcgtccatctcgtcctcagagtctaactcagctgctccaggcaggtggtgagggtggagctggttatgcagctagtggatctcctcatgcaagttctcgttgtactcctccgcattagctagctgctgctctagctccagctgtcgggccctcaaagtgtcctccTCATGCCAGGCTTCATTCCTctgtccaagcacatggactagcatgcgctcgc
>NC_012871.2|+|29841210-29841473|44-64
ctgctgctctagctccagctgtcgggccctcaaagtgtcctccTCATGCCAGGCTTCATTCCTCtgtccaagcacatggactagcatgcgctcgcagttcctgtgagcagtagtcaccctatccctctgctctctcactgcaagtgttgatatttggaaacgcaataaggaattgttccgcaagcgcacggatatcggtgagcacttcacccgggaaattatccagagtatcgtatttatttttttaccactaggagaaagagt
>NC_012871.2|+|29841231-29841448|23-42
tcgggccctcaaagtgtcctccTCATGCCAGGCTTCATTCCTctgtccaagcacatggactagcatgcgctcgcagttcctgtgagcagtagtcaccctatccctctgctctctcactgcaagtgttgatatttggaaacgcaataaggaattgttccgcaagcgcacggatatcggtgagcacttcacccgggaaattatccagagtatcgtattta
>NC_012871.2|-|30225220-30225422|35-55
tccagttgtcgggccctcagggtgtcctcctcgtGCCAGGCTTCATTCCTGTGACcaagcacatgaactagcatgcgctcgcagttcctgtgagctgtggtcaccctgtccttctgttctctcactgctagcagatcctgacttagcacattgttctgctagactgcctggtccctctctagagtcacatgggccaacaatgc
>NC_012871.2|-|30225328-30225472|86-105
catgcaagttctcattgtactacttagcattagctagctgctgctcaagctccagttgtcgggccctcagggtgtcctcctcgtgCCAGGCTTCATTCCTGTGACcaagcacatgaactagcatgcgctcgcagttcctgtgagc
>NC_012871.2|-|30225349-30225559|172-191
cctcatccatctcatccttagagtctaactcagctgctccaggtaggtggtgagggtggagctggttatgtagctggtggatctcctcatgcaagttctcattgtactacttagcattagctagctgctgctcaagctccagttgtcgggccctcagggtgtcctcctcgtGCCAGGCTTCATTCCTGTGAccaagcacatgaactagcat
>NC_012871.2|-|30487774-30487989|171-191
tcatccatctcatcctccgagtctaactcagctgctctaggtaggtggtgagggtggagctggttatgtagctggtggatctcctcatgcaggttctcattgtactcctcaatgttagctagctactgttcaagctccagctgttgggcccttagggtgtcctcctcgtgCCAGGCTTCATTCCTCTGACCaagtgttgacggtccttaagtgtca
>NC_012871.2|-|30487781-30487991|172-191
cttcatccatctcatcctccgagtctaactcagctgctctaggtaggtggtgagggtggagctggttatgtagctggtggatctcctcatgcaggttctcattgtactcctcaatgttagctagctactgttcaagctccagctgttgggcccttagggtgtcctcctcgtGCCAGGCTTCATTCCTCTGAccaagtgttgacggtcctta
>NC_012871.2|+|3096424-3096635|172-192
ggaggagaagaaggggacacaatgttccgctggatactggtaagttgctgttattaagtactactatttctttgtactccctccattccaaactataaggcgttttggcttttctagatatgttgtttttgctatgcacttagatatacactatgtctagccatagtaaaaACAATGTATCTAGAAAAGCCGaaacatcttataatttggaa
>NC_012871.2|+|3096490-3096634|40-60
tttctttgtactccctccattccaaactataaggcgtttTGGCTTTTCTAGATATGTTGTttttgctatgcacttagatatacactatgtctagccatagtaaaaacaatgtatctagaaaagccgaaacatcttataatttgga
>NC_012871.2|+|3096588-3096928|33-53
agtaaaaacaatgtatctagaaaagccgaaacATCTTATAATTTGGAACAGAGggagtatgtggtgacgattaggaagtactaataaccagactatacctcaatcacttaggcaattatatcttccatttaagttcttgcgttcgactattcgtaggcaattacattctccatataaattcttcctgggtttcaactcttaggttactttggactgagatttgttgctataggcaaattctgatggaaccgagaaagaaattgaaggagcaacaagttcatcatacaccttgaaatgcgatgacattggcttctacatatttgtcttgtgcaagcccatta
>NC_012871.2|+|3098394-3098704|207-230
gcagatgtatattgtggactaggcatctattatggtggatatgagggatcaagcttgtatagatggtacagcgaatctagtgatggaactaggctccacatagatggtgctgattcagtcacatatgaagtgacagatgctgattacagctgccgtctactgtttgggtaaatatgtcactagtctatgttgatatatagtactcaATCCATCCCAAATTATAAGACGTTtgactttttcgacaccaagtttgaccacttgtcttattcaaaaatttgtgcaaaatatcacttcttttgtcgtggcttggt
>NC_012871.2|-|31166189-31166499|82-105
aaacactaaaacacaacaactagagaaggctacacaacaactctatactaacaagaactaagctacacaagtgaaatgtcaTTGTTTGGTTTTGGTAATTAAGTGacaacttaggtggactaatagtatttatgtgagatacacaggagattagtccacaggtgattatgtgatgatggaggagctcattgcatatgagacatgacatggagtcatatgaccaaggtagagaagatcaagatgaggcttggctcgatggaccagttgcaagaatgaagggcaagtcagaggctttgaagcgagagaccgcg
>NC_012871.2|-|31734340-31734559|50-70
gctgctgctctagatccagctgtcgggctctcaaagtgtcctcctcgtgCCAGGCTTCATTCCTCTGTCCaagcacatggactagcatgcgctcgcagttcctgtgagcagtagtcaccctgtccttctgctcccgcactgcaaacaggtcctgactcagctcactgttcttctggtctgcctggtctctctctctggtcacacgagccaactctgccta
>NC_012871.2|-|31734390-31734532|22-41
ctctcaaagtgtcctcctcgtGCCAGGCTTCATTCCTCTGTccaagcacatggactagcatgcgctcgcagttcctgtgagcagtagtcaccctgtccttctgctcccgcactgcaaacaggtcctgactcagctcactgttc
>NC_012871.2|-|31734452-31734620|111-130
tggttatgcagctggtggatctcctcatgcaagttctcattgtactcctcggcattagctagctgctgctctagatccagctgtcgggctctcaaagtgtcctcctcgtgCCAGGCTTCATTCCTCTGTCcaagcacatggactagcatgcgctcgcagttcctgtgag
>NC_012871.2|-|3211805-3211973|106-129
gagctatattccatcatccttcttggccttgtttacttccaaaaaattttgcaaaataagaatagtatcactttcgtttgtatttgataaatattgtccaattatGGACTAACTAGGCTCAAAAGATTCgtcttgtcaattccgaccaaactgtataattagtttttat
>NC_012871.2|+|32441165-32441379|174-193
cgggatccacgtccatctcgtcctcagagtctagctccgctgctccaggcaggtagtgagggtggagctggttatgcagctggtggatctcctcatgcaagttctcattgtactcctcagcattagctagctgctgctctagctctagctgtcgggccctcaaagtgtcctccTCGTGCCAGGCTTCATTCCTctgtccaagcacatggactagc
>NC_012871.2|+|32441166-32441381|173-193
gggatccacgtccatctcgtcctcagagtctagctccgctgctccaggcaggtagtgagggtggagctggttatgcagctggtggatctcctcatgcaagttctcattgtactcctcagcattagctagctgctgctctagctctagctgtcgggccctcaaagtgtcctccTCGTGCCAGGCTTCATTCCTCtgtccaagcacatggactagcat
>NC_012871.2|+|32441318-32441451|21-40
gggccctcaaagtgtcctccTCGTGCCAGGCTTCATTCCTctgtccaagcacatggactagcatgcgctcgcagttcctgtgagcagtagtcaccctgtccttctgctcccgcactgcaaacaggtcctgactc
>NC_012871.2|+|32468906-32469134|124-143
aggtggtgagggtggagctggttatgtagctggtggatctcctcatgcaagttctcattgtactcctcggcattagctagctgctgctctagctccagctgtcgggccctcaaagtgtcctccTCGTGCCAGGCTTCATTCCTctgtccaagcacatggactagcatgcgctcgcagttcctgtgagcaatagtcaccctgtccttctgctcccgcactgcaagcaggt
>NC_012871.2|+|32468930-32469074|100-120
tgtagctggtggatctcctcatgcaagttctcattgtactcctcggcattagctagctgctgctctagctccagctgtcgggccctcaaagtgtcctccTCGTGCCAGGCTTCATTCCTCtgtccaagcacatggactagcatgc
>NC_012871.2|+|32469003-32469196|27-46
gctgtcgggccctcaaagtgtcctccTCGTGCCAGGCTTCATTCCTctgtccaagcacatggactagcatgcgctcgcagttcctgtgagcaatagtcaccctgtccttctgctcccgcactgcaagcaggtcctgactcagctcactgttcttctggactgcctggtctctctctctggtcacacgagccaac
>NC_012871.2|-|32733766-32734124|51-71
agctgctgctctagctctagctgtcgggccctcaaagtgtcctcctcgtgCCAGGCTTCATTCCTCTGTCCaagcacatggactagcatgcgctcgcagttcctgtgagcagtagtcaccctgtccttctgctcccgtactgcaaccaggtcctgactcagctcactgttcttctggactgcctggtccctctctctggtcacacgggccaactctgcctgtagcctctcaacctcagagtcgaactcacgctgcaaccgacgcttctcatcctggacggtgagaagagacctggacaagtgacccaaacaacgctctaggcctccataggtcttcatcaacgtgtacatggcactcat
>NC_012871.2|-|32733767-32734106|33-52
agctgtcgggccctcaaagtgtcctcctcgtgCCAGGCTTCATTCCTCTGTCcaagcacatggactagcatgcgctcgcagttcctgtgagcagtagtcaccctgtccttctgctcccgtactgcaaccaggtcctgactcagctcactgttcttctggactgcctggtccctctctctggtcacacgggccaactctgcctgtagcctctcaacctcagagtcgaactcacgctgcaaccgacgcttctcatcctggacggtgagaagagacctggacaagtgacccaaacaacgctctaggcctccataggtcttcatcaacgtgtacatggcactca
>NC_012871.2|-|32733957-32734095|21-40
cctcaaagtgtcctcctcgtGCCAGGCTTCATTCCTCTGTccaagcacatggactagcatgcgctcgcagttcctgtgagcagtagtcaccctgtccttctgctcccgtactgcaaccaggtcctgactcagctcactg
>NC_012871.2|-|3290658-3290832|113-136
tttttaattatattttcatagtatattcactttacgttacaaatcttagtatttttctctataattttggtcaaacgtaaaaatactttgactctccaagatttttggaatgACTTACAATTTGGGATGGAGGGAGtactagtgaacctaaaatgactacggctgtgctcttaga
>NC_012871.2|-|3334471-3334615|26-45
gtggtggtggccggagatgtgcggcTGCGAATTGGACTGAAGGGTccccctactgttgacacccacaagacccgaggacatggagaagttgaggttgtattctatggcgggagtcggcgccggcgccggcgccgcgtggacgggc
>NC_012871.2|-|33374857-33375196|33-52
tagctgtcgggccctcaaagtgtcctcctcgtGCCAGGCTTCATTCCTCTGTccaagcacatggactagcatgcgctcgcagtttctgtgagcagtagtcaccctgtccttctgctcccgtactgcaagcaggtcctgactcagctcactgttcttctggactgcctggtctctctctctggtcacacgggccaactctgcctgtagcctctcaacctcagagtcgaactcacgctgcaactgacgcttctcatcctggacggtgagaagagacccggataagcgacccaaacaacgctccaggcctccataggtcttcatcagagcgtacatggcactc
>NC_012871.2|-|33375123-33375260|98-118
ggtggatctcctcatgcaagttctcattgtactcctccgcattagctagctgctgctctagctctagctgtcgggccctcaaagtgtcctcctcgtgCCAGGCTTCATTCCTCTGTCCaagcacatggactagcatgc
>NC_012871.2|-|33375124-33375260|98-117
ggtggatctcctcatgcaagttctcattgtactcctccgcattagctagctgctgctctagctctagctgtcgggccctcaaagtgtcctcctcgtgCCAGGCTTCATTCCTCTGTCcaagcacatggactagcatg
>NC_012871.2|+|3392558-3392702|26-45
gctgccgccgccgccggtctcacgaGGCCGCTGTCGCGCGCGCACcgcggcggcacggcgctagtgctgctgctgcttctgtcgccgtcaccgtcctgcaggcggcggcggcggcagtcgtcgccgtctccccgcatcagctgct
>NC_012871.2|-|3468553-3468769|23-46
gtgacaaatattatccaatcatGGACTAACTAGAATCAAAAGATTCgtcttgtgatttagagataaactatgtaattagtttttgttttcgtctatatttaatgtttcatgcatgtgccacaagattcgatatgacggaaaattttgaaaactttttggttttcagggtgaactaaacaagcccctagctagaatgagacagttgtgtgcattattt
>NC_012871.2|-|3473855-3474070|153-173
tgccggcggcacaccgccacgacgaaacaaacggaattttatagagtaaagtccaccaccggtctctaaacttgtattaatgtgtcatcccggtccctaaactcgcaaatcgaccatttaaattctcgaacttgttcgtctgtatcatcttaGTCCCTAAACTTGTTTAGTTGtgtcatctcggtccctaaacttagaaatcacctgtttaagtcc
>NC_012871.2|-|35322035-35322179|40-60
aatgaagaagctcaattgttgtcatctttacatataatgGGGTACATTGAATTTGATGATctttgtgagcttagctatttagagaataatcagttttctatatttgaattgtcatgctcttccaatgttagttttcatgcaattg
>NC_012871.2|+|36367361-36367568|167-186
cacgtccatctcgtcctcagagtctagctccgctgctccaggcaggtggtgagggtggagctggttatgcagctggtggatctcctcatgcaagttctcattgtactcctcagcattagctagctgctgctctagctctagctgtcgggccctcaaagtgtcctccTCGTGCCAGGCTTCATTCCTctgtccaagcacatggactagc
>NC_012871.2|+|36367418-36367567|110-130
gagctggttatgcagctggtggatctcctcatgcaagttctcattgtactcctcagcattagctagctgctgctctagctctagctgtcgggccctcaaagtgtcctccTCGTGCCAGGCTTCATTCCTCtgtccaagcacatggactag
>NC_012871.2|+|36367496-36367671|32-51
ctctagctgtcgggccctcaaagtgtcctccTCGTGCCAGGCTTCATTCCTctgtccaagcacatggactagcatgcgctcgcagttcctgtgagcagtagtcaccctgtccttctgctcccgcactgcaaacaggtcctgactcagctcactgttcttctggtctgcctggtctc
>NC_012871.2|+|36556475-36556612|98-118
atgcagctggtggatctcctcatacaagttctcattgtactcagcattagctagctgctgctctagctccagctgtcgggccctcaaagtgtcctccTCGTGCCAGGCTTCATTCCTCtgtccaagcacatggactag
>NC_012871.2|+|36556532-36556676|41-60
ctgctctagctccagctgtcgggccctcaaagtgtcctccTCGTGCCAGGCTTCATTCCTctgtccaagcacatggactagcatgcgctcgcagttcctgtgagcagtagtcaccctgtccttctgctcccgtactgcaagcagg
>NC_012871.2|-|36904623-36904774|47-66
tgctgctcaaactctgactgtcgggccctcagggtgtcctcctcgtGCCAGGCTTCATTCCTCTGAccaagcatatgaactagcatgcgctcacagttcctgtgagcagtagtcaccctgtccctctgctctcttactgcgagcaggtcctg
>NC_012871.2|-|36904670-36904817|91-110
ctcctcatgcaagttctcattgtactcctcaacattagctagctgctgctcaaactctgactgtcgggccctcagggtgtcctcctcgtgCCAGGCTTCATTCCTCTGACcaagcatatgaactagcatgcgctcacagttcctgtga
>NC_012871.2|-|37020417-37020676|50-69
gctgctgctctagctctagctgtcgggctctcaaagtgtcctcctcgtgCCAGGCTTCATTCCTCTGTCcaagcacatggactagcatgcgctcgcagttcctgtgagctgtggtcaccctatccctctgctctcgcactgcaagcaggtcctgactcagctcgctgttcttctggactgcctggtctctctctctggtcacacgggccaactctgcctgcagcctctcaacctcagagtcgaactcacgctgcaactga
>NC_012871.2|-|37020521-37020673|47-67
gctgctctagctctagctgtcgggctctcaaagtgtcctcctcgtgCCAGGCTTCATTCCTCTGTCCaagcacatggactagcatgcgctcgcagttcctgtgagctgtggtcaccctatccctctgctctcgcactgcaagcaggtcctgac
>NC_012871.2|-|37020575-37020750|123-142
atccgcgtccatctcgtcctcagagtctagctcagctgctccaggcagctggtgagggtggagctggttatgcagctgctgctctagctctagctgtcgggctctcaaagtgtcctcctcgtGCCAGGCTTCATTCCTCTGTccaagcacatggactagcatgcgctcgcagttcc
>NC_012871.2|-|3735078-3735296|153-176
aggtataatcttgagccgatcttgtcaatgagaggctggatctcaactttcctcagttttctggtgtgaagtggtagtcccaaatatttccctggaaagttgcagatctttcccggaaagagtacataaatactcctctgctatgaaagcttCAACTTAGAGTTGTCCTAAGTCAAtttttaaaactttgatcaaatttctagaaaaaaacactaagat
>NC_012871.2|+|37557726-37557867|102-121
gaaggatggttatccatttttgagtaaagacaatggttgtgtgatctctaagaatgacatatttgaggcttatgcattcattgtgaatgggttatttatttTAAATCTTGATGATGCACCTatctgtaatgttcgtgctaaa
>NC_012871.2|+|37557807-37557926|21-40
tgtgaatgggttatttatttTAAATCTTGATGATGCACCTatctgtaatgttcgtgctaaaaggcctcggcttaatgagttaagtcctattaatttttggcattgtcgtttgggtcatat
>NC_012871.2|-|37700366-37700580|23-42
gccctcaaagtgtcctcctcgtGCCAGGCTTCATTCCTCTGTccaagcacatggactagcatgcgctcgcagttcctgtgagcagtagtcaccctgtccttctgctcccgcactgcaagcaggtcctgactcagctcactgttcttctggactgcctggtctctctctctggtcacacgagccaactctgcctgtagcctctcaacctcagagtc
>NC_012871.2|-|37700509-37700626|70-90
gtactcctcggcattagctagctgctgctctagctccagctgtcgggccctcaaagtgtcctcctcgtgCCAGGCTTCATTCCTCTGTCCaagcacatggactagcatgcgctcgcag
>NC_012871.2|-|37700516-37700744|188-207
ctcctatctcgggatccgcgtccatctcgtcctcagagtcgagctccgctgctccaggcaggtggtgagggtggagctggttatgcagctggtggatctcctcatgcaagttctcattgtactcctcggcattagctagctgctgctctagctccagctgtcgggccctcaaagtgtcctcctcgtgCCAGGCTTCATTCCTCTGTCcaagcacatggactagcatgcg
>NC_012871.2|+|37740188-37740348|120-139
cttgcttggttactccactactagcaaagcttatagagtttagaatttggctagtggtactcttgaggaggtgcatgatgttgagtttgatgaaaccaatggctctcaagaggaagatgAGAATCTTGATGATGTGAGAggcactcaattggccgatgcaa
>NC_012871.2|+|37740287-37740426|21-40
tggctctcaagaggaagatgAGAATCTTGATGATGTGAGAggcactcaattggccgatgcaatgaagaatatggatattggtgatttaaggcctagagaagtgattgatgttgaagatgacaaagatcaagtgcttccta
>NC_012871.2|+|37875405-37875636|132-152
ctcctggcaggtggtgagggtggagctggttatgcagctggtggatctcctcatgcaagttctcattgtactcctcggcattggctagctgctgctctagctctagctgttgggccctcaaagtgtcctccTCGTGCCAGGCTTCATTCCTCtatccaagcacatggactagcatgcgctcgcagttcctgtgagcagtagtcaccctgtccttctgctcccgcattgcaat
>NC_012871.2|+|37875437-37875594|100-119
tgcagctggtggatctcctcatgcaagttctcattgtactcctcggcattggctagctgctgctctagctctagctgttgggccctcaaagtgtcctccTCGTGCCAGGCTTCATTCCTctatccaagcacatggactagcatgcgctcgcagttcct
>NC_012871.2|+|37875497-37875644|40-59
tgctctagctctagctgttgggccctcaaagtgtcctccTCGTGCCAGGCTTCATTCCTctatccaagcacatggactagcatgcgctcgcagttcctgtgagcagtagtcaccctgtccttctgctcccgcattgcaatcaggtcct
>NC_012871.2|+|38035696-38035930|152-171
ttcagagtctagctcagctgctccaggcaggtggtgagggtggagctggttatgcagctggtggatctcctcatgcaagttctcattgtactcctccgcattagctagctgctgctctagctctagttgtcgggccctcaaagtgtcctccTCGTGCCAGGCTTCATTCCTctgtccaagcacatggactagcatgcgctcgcagtttctgtgagcagtagtcaccctgtccttc
>NC_012871.2|+|38035775-38035891|73-92
ttctcattgtactcctccgcattagctagctgctgctctagctctagttgtcgggccctcaaagtgtcctccTCGTGCCAGGCTTCATTCCTctgtccaagcacatggactagcatg
>NC_012871.2|+|38035825-38036046|23-43
tcgggccctcaaagtgtcctccTCGTGCCAGGCTTCATTCCTCtgtccaagcacatggactagcatgcgctcgcagtttctgtgagcagtagtcaccctgtccttctgctcccgtactgcaagcaggtcctgactcagctccctgttcttctggactgcctggtctctctctctggtcgcacgggccaactctgcctgtagcctctcaacctcagattcgaa
>NC_012871.2|-|38102953-38103151|23-42
ccctcaaagtgtcctcctcgtgCCAGGCTTCATTCCTCTGACcaagcacatggactagcatgcgctcgcagttcctgtgagcagtagtcaccctgtccttctgctcccgcactgcaagcaggtcctgactcagctcactgttcttctggactgcctgatctctctctgtggtcacccgggccaactctgcctgcagcct
>NC_012871.2|-|38103073-38103220|92-112
tctcctcatgcaagttctcattgtactcctcagcattagctagctgctgctctagctctagctgtcgggccctcaaagtgtcctcctcgtgCCAGGCTTCATTCCTCTGACCaagcacatggactagcatgcgctcgcagttcctgtg
>NC_012871.2|-|38103091-38103239|110-129
tggttatgcagctggtggatctcctcatgcaagttctcattgtactcctcagcattagctagctgctgctctagctctagctgtcgggccctcaaagtgtcctcctcgtGCCAGGCTTCATTCCTCTGAccaagcacatggactagcat
>NC_012871.2|-|38323460-38323615|22-41
ccctcaaagcgtcctcctcgtGCCAGGCTTCATTCCTCTGTccaagcacatggactagcaagcgctcacagttcctatgagcagtagtcaccctgtccttctgctcccgcactgcaagcaggtcctgactcagctcactgttcttctggactgcct
>NC_012871.2|-|38323503-38323654|62-82
cggcattggctagctgctgctctagctctagctgtcgggccctcaaagcgtcctcctcgtgCCAGGCTTCATTCCTCTGTCCaagcacatggactagcaagcgctcacagttcctatgagcagtagtcaccctgtccttctgctcccgcact
>NC_012871.2|-|38323554-38323693|101-120
gctggtggatctccacatgcaagttctcattgtactcctcggcattggctagctgctgctctagctctagctgtcgggccctcaaagcgtcctcctcgtgCCAGGCTTCATTCCTCTGTCcaagcacatggactagcaag
>NC_012871.2|+|3838906-3839059|110-134
taaagggacccctttagcaccggttcttgttaaaaaccggtgctaaagggtccctgccccgacagcacatgtcagttgccgttgggcaggaccctttagcaccggtttgTCACACGAACCGGTGCTAAAGGGGTctttaaccccgggccgcaaa
>NC_012871.2|+|38469446-38469804|285-305
catcacaaaagaagaagggctagctctagagccctagcatctactcgctatggtcactgtccatgccggagccatcctcatcctcatcaccactagcagctgctcctatctcgggatccgcatccatctcgtcctcagagtctagctcagctgctccaggcaggtggtgagggtggagctggttatgcagctggtggatctcctcatgcaagttctcattgtactcctcagcattagctagctgctgctctagctccaggtgtcgggccctcaaagtgtcctccTCGTGCCAGGCTTCATTCCTCtgtccaagcacatggactagcatgcgctcgcagttcctgtgagcagtagtcacc
>NC_012871.2|+|38469627-38469778|104-123
gttatgcagctggtggatctcctcatgcaagttctcattgtactcctcagcattagctagctgctgctctagctccaggtgtcgggccctcaaagtgtcctccTCGTGCCAGGCTTCATTCCTctgtccaagcacatggactagcatgcgct
>NC_012871.2|+|38469660-38469771|71-90
ctcattgtactcctcagcattagctagctgctgctctagctccaggtgtcgggccctcaaagtgtcctccTCGTGCCAGGCTTCATTCCTctgtccaagcacatggactagc
>NC_012871.2|+|3863876-3864024|101-124
gacgttttggtttttctagatacattacttttattatgtatatctaaacatagtgtatatctaagtgcatagcaaatgttatgtatctacaaaagccaaaACGTCTTATAATTTGGAATGGAGGgagtaaaagctatgtatctagacat
>NC_012871.2|+|39044059-39044321|199-218
tctccactagcagctgctcctatctcgggatcctcatccatctcgttctcagagtctagctcagctgctccaggcaggtggtgagggtggagctggttatgcagctggtggatctcctcatgcaagttctcattgtactccttagcattagctagctgctgctctagctccagctgtcgggccctcagagtgtcctccTCGTGCCAGGCTTCATTCCTctgaccaagcacatggactagcatgcgctcgcagttcctgtgagc
>NC_012871.2|+|39044179-39044299|79-99
tgcaagttctcattgtactccttagcattagctagctgctgctctagctccagctgtcgggccctcagagtgtcctccTCGTGCCAGGCTTCATTCCTCtgaccaagcacatggactagca
>NC_012871.2|+|39044237-39044366|21-40
gggccctcagagtgtcctccTCGTGCCAGGCTTCATTCCTctgaccaagcacatggactagcatgcgctcgcagttcctgtgagcagtagtcaccctatctctctgctctcgcactgcaagcaggtcctg
>NC_012871.2|+|39190328-39190546|151-170
tcagagtctagctccgctgctccaggcaggtggtgagggtggagctggttatgcagctgatggatctcctcatgcaagttctcattgtactcctcggcattagctagctgctgctctagctctagctgtcgggccctcaaagtgtcctccTCGTGCCAGGCTTCATTCCTctgtacaagcacatagactagcatgcgctcgcagttcctctgaccagta
>NC_012871.2|+|39190346-39190537|133-152
gctccaggcaggtggtgagggtggagctggttatgcagctgatggatctcctcatgcaagttctcattgtactcctcggcattagctagctgctgctctagctctagctgtcgggccctcaaagtgtcctccTCGTGCCAGGCTTCATTCCTctgtacaagcacatagactagcatgcgctcgcagttcctc
>NC_012871.2|+|39190437-39190639|42-62
gctgctctagctctagctgtcgggccctcaaagtgtcctccTCGTGCCAGGCTTCATTCCTCtgtacaagcacatagactagcatgcgctcgcagttcctctgaccagtagtcaccctgtccttctgctcccgtactgcaagcaggtcctgactcagctcactgttcttctggactgcctggtctctctctctggtcacacga
>NC_012871.2|-|39256109-39256327|23-42
ccatcaaagtgtcctcctcgtgCCAGGCTTCATTCCTCTGACcaagtacatggactagcatgcgctcgcagttcctgtgagcagtagtcaccctgtcgcgctgctctctcactgcaagcaggtcctggctcagctcactgttcttctggaccgcctaatccctctcttgggtcacgcgggccaactccgcctgcagcgtctcaacctcagtgtcgaact
>NC_012871.2|-|39256173-39256345|40-59
caagctctagctatcgggccatcaaagtgtcctcctcgtGCCAGGCTTCATTCCTCTGAccaagtacatggactagcatgcgctcgcagttcctgtgagcagtagtcaccctgtcgcgctgctctctcactgcaagcaggtcctggctcagctcactgttcttctggaccgcc
>NC_012871.2|-|39256199-39256351|47-67
gctgctcaagctctagctatcgggccatcaaagtgtcctcctcgtgCCAGGCTTCATTCCTCTGACCaagtacatggactagcatgcgctcgcagttcctgtgagcagtagtcaccctgtcgcgctgctctctcactgcaagcaggtcctggc
>NC_012871.2|-|39375825-39376010|50-69
gctgctgctctagctctagctgtcgggccctcaaagtgtcctcctcgtgCCAGGCTTCATTCCTCTGTCcaagcacatggactagcatgcgctcgcagttcctgtgagcagtagtcaccctatccctctgctcaccactgcaagcaggtcctgactcagctcactgttcttctggactgcctgatc
>NC_012871.2|-|39375900-39376077|116-135
tggagctggttatgcagctggtggatctcctcatgcaagttctcattgtactcctcagcattagctagctgctgctctagctctagctgtcgggccctcaaagtgtcctcctcgtGCCAGGCTTCATTCCTCTGTccaagcacatggactagcatgcgctcgcagttcctgtgagcag
>NC_012871.2|-|39375919-39376148|188-208
ctcctatcgcgggatccgtgtccatctcatcctcagagtctagctcagctgctccaggcaggtggtgagggtggagctggttatgcagctggtggatctcctcatgcaagttctcattgtactcctcagcattagctagctgctgctctagctctagctgtcgggccctcaaagtgtcctcctcgtgCCAGGCTTCATTCCTCTGTCCaagcacatggactagcatgcgc
>NC_012871.2|+|39475899-39476152|201-224
tattgtagattccccaaatgccgtggggtagttaatgatgttgaggcagaggaacatgcagctaaaatcagggttaagagatgtgaattgttttaaaaaaagagaaaactaaaggtcagtgtacaagacttgcttccctgcctctgtgctaatgtaatgttcctgctgtgtacttcctcccgcatgaaagaatcaagttcTAGAGTTGTTCTAAGTCAAAATTTttaaactttgaccaaattattagaaaaaaa
>NC_012871.2|+|3970995-3971182|128-148
acaaatatagtcaaatttaagtcactcttgaagaacttttattaataaaccaatacacaacaaaaaaaagtaatattttgtataaaactttgaataagacgagtgatcaaacttgatattaaaaaagTCAAACGACTTACAATTTGGAatataagcatcgtttatagcactcaagttcagagtagttt
>NC_012871.2|-|39759723-39759882|101-121
actggtggatctcctcatgcagattctcattgtactcctcagcattagctagctgctgctcaagctccagctgtcaggcgctaagggtgtcctcctcatgCCAGGCTTCATTCCTCTGACCaagcgcatgaactagcatgcgctcgcagttcctgtgagc
>NC_012871.2|-|39759725-39759889|107-126
ttatgcaactggtggatctcctcatgcagattctcattgtactcctcagcattagctagctgctgctcaagctccagctgtcaggcgctaagggtgtcctcctcatGCCAGGCTTCATTCCTCTGAccaagcgcatgaactagcatgcgctcgcagttcctgtga
>NC_012871.2|-|39759743-39759951|170-189
catccatctcatcctcagagtctatcttagctgctccaggcaagtgatgaggatggagctagttatgcaactggtggatctcctcatgcagattctcattgtactcctcagcattagctagctgctgctcaagctccagctgtcaggcgctaagggtgtcctcctcatgCCAGGCTTCATTCCTCTGACcaagcgcatgaactagcatg
>NC_012871.2|+|39861296-39861435|100-120
tgcagctggtggatctcctcatgcaagttctcattgtactcctcagcattagctagctgctgctcaagctctagctgtcgggcactcaaagtttcctccTCGTGCCAGGCTTCATTCCTCtaatcaagcacatggactag
>NC_012871.2|+|39861347-39861685|49-68
gctagctgctgctcaagctctagctgtcgggcactcaaagtttcctccTCGTGCCAGGCTTCATTCCTctaatcaagcacatggactagcatgcgctcacagttcctgtgagcagtagtcaccctgtcccgctgctctctcactgcaagcaggtcctggctcagctcactgttcttctggacggcctggaccctctcctgggtcacgcgggccaactctgcctgcagcctctcacctcagtgtcgaactcacgctgcagctggcgcttctcatcctggactgtgagaatagacccagacaagcgacccaaacaacgctctaggcctcgataggtcttca
>NC_012871.2|+|39861371-39861578|25-44
tgtcgggcactcaaagtttcctccTCGTGCCAGGCTTCATTCCTctaatcaagcacatggactagcatgcgctcacagttcctgtgagcagtagtcaccctgtcccgctgctctctcactgcaagcaggtcctggctcagctcactgttcttctggacggcctggaccctctcctgggtcacgcgggccaactctgcctgcagcctct
>NC_012871.2|+|40339067-40339258|134-153
agtcgaaacattgtgtcaccttcatgttgatgaaggatggttattcatttgtgagtaaagacaatggttgtgtgatctctaagaatgacattttttgtggcttttgcatccattgtgaatgtgttatttatttTAAATCTTGATGATGCACCTatcgtataatgttagtgctaaaaggccttggcttaatga
>NC_012871.2|+|40339152-40339490|49-68
tgacattttttgtggcttttgcatccattgtgaatgtgttatttatttTAAATCTTGATGATGCACCTatcgtataatgttagtgctaaaaggccttggcttaatgagttaagtcctacctatatgtggcattgtcgttggggtcatataagtgagaatcgcatgtagaggctgcatgatgattggcttttaacttcgttcgattttgaatcatacgagatatgtgagtcttgcttactgggaaagatgatcaaggcgcatttcacatgttttcgtaaaagagcatctaacttgttggaacttgtacatactgatgtgtgtggagcaatgagcacgaca
>NC_012871.2|-|40566983-40567195|63-83
tcagcattagccagctgctgctcaagctccagttgtcgggccctcagggtgtcctcctcgtgCCAGGCTTCATTCCTCTGACCaagcacatgaactagcatacgctcgtagttcctatgagctatggtcaccctgtccctctgctctctcattgctagcagatcctgactcagcacactattctgctggacaccctggtccctctctagagtc
>NC_012871.2|-|40567015-40567159|26-45
cgggccctcagggtgtcctcctcgtGCCAGGCTTCATTCCTCTGAccaagcacatgaactagcatacgctcgtagttcctatgagctatggtcaccctgtccctctgctctctcattgctagcagatcctgactcagcacactat
>NC_012871.2|-|40567094-40567216|84-103
tgctggttctcattgtactcctcagcattagccagctgctgctcaagctccagttgtcgggccctcagggtgtcctcctcgtgCCAGGCTTCATTCCTCTGACcaagcacatgaactagcata
>NC_012871.2|+|40687026-40687270|203-223
ctcatcaccactagcagctgctcctatctcgggatccgcgtccatctcgccctcagagtctagctcagctgctccaggcaggtggtgagggtggagctggttatgcagctggtggatctcctcatgcaagttctcgttgtactcctcggtattggctagctgctgctctagctctagctatcgggccctcaaagtgtcctccTCGTGCCAGGCTTCATTCCTCtgtccaagcacatggactagca
>NC_012871.2|+|40687059-40687267|170-189
atccgcgtccatctcgccctcagagtctagctcagctgctccaggcaggtggtgagggtggagctggttatgcagctggtggatctcctcatgcaagttctcgttgtactcctcggtattggctagctgctgctctagctctagctatcgggccctcaaagtgtcctccTCGTGCCAGGCTTCATTCCTctgtccaagcacatggacta
>NC_012871.2|+|40687111-40687267|118-137
tgagggtggagctggttatgcagctggtggatctcctcatgcaagttctcgttgtactcctcggtattggctagctgctgctctagctctagctatcgggccctcaaagtgtcctccTCGTGCCAGGCTTCATTCCTctgtccaagcacatggacta
>NC_012871.2|-|40892357-40892559|142-162
agctgctccaggcaggtggtgagggtggagctggttatgcagctggtggatctcctcatgcaagttctcattgtactcctcggcattggctagctgctgctctagctctagctgtcgggccctcaaagtgtcctcctcgtgCCAGGCTTCATTCCTCTATCCaagcacatggactagcatgcgctcgcagttcctctgagcag
>NC_012871.2|-|40892361-40892552|134-153
ccaggcaggtggtgagggtggagctggttatgcagctggtggatctcctcatgcaagttctcattgtactcctcggcattggctagctgctgctctagctctagctgtcgggccctcaaagtgtcctcctcgtGCCAGGCTTCATTCCTCTATccaagcacatggactagcatgcgctcgcagttcctctga
>NC_012871.2|-|40892377-40892597|180-199
tcgggatccgcatgcatctcgtcctcagagtctagctcagctgctccaggcaggtggtgagggtggagctggttatgcagctggtggatctcctcatgcaagttctcattgtactcctcggcattggctagctgctgctctagctctagctgtcgggccctcaaagtgtcctcctcgtgCCAGGCTTCATTCCTCTATCcaagcacatggactagcatgcg
>NC_012871.2|-|41060078-41060218|21-40
ctcaaagtgtcctcctcgtgCCAGGCTTCATTCCTCTGTCcaagcacatggactagcatgcgctcgcagttcctgtgagcagtagtcaccctgtccttctgctcccgtactgcaagtaggtcctgactcagctcactgtta
>NC_012871.2|-|41060126-41060312|115-135
gagctggttatgcagctggtggatctcctcatgcaagttctcactgtactcctcagcattagctagctgctgctctagctctagctgtcgggccctcaaagtgtcctcctcgtgCCAGGCTTCATTCCTCTGTCCaagcacatggactagcatgcgctcgcagttcctgtgagcagtagtcaccctg
>NC_012871.2|-|41060160-41060285|87-106
ctcatgcaagttctcactgtactcctcagcattagctagctgctgctctagctctagctgtcgggccctcaaagtgtcctcctcgtGCCAGGCTTCATTCCTCTGTccaagcacatggactagcat
>NC_012871.2|-|4109550-4109753|50-70
gcacttgaaccatttgacttacatgccttcatggactcatatttttgcaATATTGTTCCACAGCTTTCTTactgttattattattgttgcgaatcttgtatttgtgcagctgcagagtttgccgcagacatcactataatatctgcaggattcgatgcagctagaggtgaccctctaggtggttgtgatgtaagattcctctta
>NC_012871.2|+|41098194-41098412|41-61
ctgctcaagctctagctgtcgggccctcaaagtgtcctccTCGTGCCAGGCTTCATTCCTCtgaccaagcacatggactagcatgcgctcgtagttcctgtgagcagtagtcaccctgtctctctgctcccgcactgcaagcaggtcctggctcagctcactattcttctggactgcctggtccctctcctgggtcacgcgggccaactctgcctgtag
>NC_012871.2|+|41098203-41098378|32-51
ctctagctgtcgggccctcaaagtgtcctccTCGTGCCAGGCTTCATTCCTctgaccaagcacatggactagcatgcgctcgtagttcctgtgagcagtagtcaccctgtctctctgctcccgcactgcaagcaggtcctggctcagctcactattcttctggactgcctggtccc
>NC_012871.2|+|41098212-41098430|23-42
tcgggccctcaaagtgtcctccTCGTGCCAGGCTTCATTCCTctgaccaagcacatggactagcatgcgctcgtagttcctgtgagcagtagtcaccctgtctctctgctcccgcactgcaagcaggtcctggctcagctcactattcttctggactgcctggtccctctcctgggtcacgcgggccaactctgcctgtagcctctcaacctctgagtc
>NC_012871.2|-|4119227-4119349|80-103
acgttacaaatcttagtatttcactctataattttggtcaaacgtgaaaatactttgactctccaagattcttggaatgACTTACAATTTGGGATGGAGGGAGtaataaaagctgtaggcatt
>NC_012871.2|-|41309593-41309744|30-49
tgtcgggccctcaaagtgtcctcctcgtgCCAGGCTTCATTCCTCTGTCcaagcacatggactagcatgcgcttgcagttcctgtgagcagtagtcaccctgtccttctgctcccgcactgcaagcaggtcctgactcagctcactgttctt
>NC_012871.2|-|41309658-41309830|115-134
ggagctggttatgcagctggtggatctcctcatgcaagttctcattgtactcctcggcattggctagctgctgttctagctctagctgtcgggccctcaaagtgtcctcctcgtGCCAGGCTTCATTCCTCTGTccaagcacatggactagcatgcgcttgcagttcctgtga
>NC_012871.2|-|41309666-41309818|104-124
gcagctggtggatctcctcatgcaagttctcattgtactcctcggcattggctagctgctgttctagctctagctgtcgggccctcaaagtgtcctcctcgtgCCAGGCTTCATTCCTCTGTCCaagcacatggactagcatgcgcttgcagt
>NC_012871.2|-|421299-421513|175-195
caatgcaagtctaatgagtcgatacaccaggtcataatgtgtatgtctatcagttctgtccatcatcacaacaaggtttctaagataagtgcaacttgataactcctcatcacctctaacgtcaacaatgaaattgggaagctgtgtcgtaaggcatatataggcggtcataatCAGAGAAGTCATCAACATAAAtttcagcatgttccattcac
>NC_012871.2|+|42194559-42194708|110-130
gagctggttatgtagttggtggatctcctcatgcaggttctcattatactccttagcattagctagctactgctcaagctctaactatcgggccctcagggtgtcctccTCGTGCCAGGCTTCATTCCTCtgaccaagcacatgaactag
>NC_012871.2|+|42194578-42194709|91-110
tggatctcctcatgcaggttctcattatactccttagcattagctagctactgctcaagctctaactatcgggccctcagggtgtcctccTCGTGCCAGGCTTCATTCCTctgaccaagcacatgaactagc
>NC_012871.2|+|42194619-42194878|50-69
agctagctactgctcaagctctaactatcgggccctcagggtgtcctccTCGTGCCAGGCTTCATTCCTctgaccaagcacatgaactagcatgcgctcgcagttcctgtgagcagtagtcaccttgtctctctgctctctaactgcaagaaggtcctgactcagctcactgttcttctggaccgcctgatccctctctcaggtcacacgggccaactctgcctacaacctctcaacctcagtgtcgaactcacgctgca
>NC_012871.2|-|42278309-42278450|27-50
acacagtttggtcgaaattgacgagtCGAATCTTTTGAGTCTAATTAGTCcattggacaatatttgtcaaatacaaacgaaaatgctacagtgttgattttgcaaaattttttggaactaaacaaggcctaaactgaccata
>NC_012871.2|+|42335610-42335840|132-151
ctctaggcaggtggtgagggtggagctggttattcagctggtggatctcctcatgcaagttctcattgtactcctcagcattagctagctgctgctctagctctagctgtcgggccctcaaagtgtcctccTCATGCCAGGCTTCATTCCTctgaccaagcacatggactagcaggcgctcgcagttcctgtgagcagtagtcaccctgcctctctgctcccgcactgcaa
>NC_012871.2|+|42335719-42335932|23-43
tcgggccctcaaagtgtcctccTCATGCCAGGCTTCATTCCTCtgaccaagcacatggactagcaggcgctcgcagttcctgtgagcagtagtcaccctgcctctctgctcccgcactgcaaggaggtcctagctcagctcactattcttctggactgcctggtccctctctctggtcacacgggccaactctggctgtagcctctcaacctca
>NC_012871.2|+|42335721-42335856|21-40
gggccctcaaagtgtcctccTCATGCCAGGCTTCATTCCTctgaccaagcacatggactagcaggcgctcgcagttcctgtgagcagtagtcaccctgcctctctgctcccgcactgcaaggaggtcctagctcag
>NC_012871.2|+|42408575-42408784|171-190
ggtcctcatccatctcgtcctcagagtctagctcagctgctctaggcaggtggtgagggtggagctggttattcagctggtggatctcctcatgcaagttctcattgtactcctcaacattagctagttgctgctcaagctctagctgtcgggccctcaaagtgtcctccTCGTGCCAGGCTTCATTCCTctgaccaagcacatggacta
>NC_012871.2|+|42408611-42408814|135-155
ctgctctaggcaggtggtgagggtggagctggttattcagctggtggatctcctcatgcaagttctcattgtactcctcaacattagctagttgctgctcaagctctagctgtcgggccctcaaagtgtcctccTCGTGCCAGGCTTCATTCCTCtgaccaagcacatggactagcatgcactcacagttcctgtgagcagtag
>NC_012871.2|+|42408706-42408895|40-59
tgctcaagctctagctgtcgggccctcaaagtgtcctccTCGTGCCAGGCTTCATTCCTctgaccaagcacatggactagcatgcactcacagttcctgtgagcagtagtcaccctgtctctctgctctcgcactgcgagtaagtcctggctcagctcactgttcttctggaccgcctggtccctctctt
>NC_012871.2|+|4251815-4251963|101-124
acctgcacatctcaggtcttgtttagtttcaaaatattttgcaaaatggacactgtagctttttcgtttgtatttgacaaatattgtccaatcatgaactAACTAGACTCAAAAGATTTGTCTCgtcaattccgaccaaactgtgcaat
>NC_012871.2|-|42653580-42653818|155-178
aagtgaccagtatgaagggtcgtcaaaatagacactagtgtattatttatgtattttggagatggaatgaaaaagccttgtttagttccgaaaatttttgcaaaatcgacaatgtagcactttcgtttgtatttgacaaatattgtccaatcatGGACTAACTAGGCTCAAAAGATTCgtttcgtcgatttcgaccaaactgtgcaattagtttttattttcgtctatatttaatactt
>NC_012871.2|-|42742441-42742627|41-60
tctagctctagctgtcgggccctcaaagtgtcctcctcgtGCCAGGCTTCATTCCTCTGTccaagcacatggactagcatgcgctcgcagttcctgtgagcagtagtcaccctgtccttctgctcccgcattgcaagcaggtcctgactcagctcactgttcttctggactgcctgatctctctctg
>NC_012871.2|-|42742468-42742606|21-40
ctcaaagtgtcctcctcgtgCCAGGCTTCATTCCTCTGTCcaagcacatggactagcatgcgctcgcagttcctgtgagcagtagtcaccctgtccttctgctcccgcattgcaagcaggtcctgactcagctcactgt
>NC_012871.2|-|42742523-42742701|116-136
ggagctagttatgcagctggtggatctcctcatgcaagttctcattgtactcctcggcattggctagctgctgctctagctctagctgtcgggccctcaaagtgtcctcctcgtgCCAGGCTTCATTCCTCTGTCCaagcacatggactagcatgcgctcgcagttcctgtgagcagta
>NC_012871.2|+|42935702-42935914|131-151
tccaggcaggtggtgagggtggagctggttatgcagctggtggatctcctcatgcaagttctcattgtactcctcggcattggctagctgctgctctagctctagctgtcgggccctcaaagtgtcctccTCGTGCCAGGCTTCATTCCTCtatccaagcacatggactagcatgcgctcgcagttcctgtgagtagtagtcaccctgtcctt
>NC_012871.2|+|42935725-42935872|108-127
gctggttatgcagctggtggatctcctcatgcaagttctcattgtactcctcggcattggctagctgctgctctagctctagctgtcgggccctcaaagtgtcctccTCGTGCCAGGCTTCATTCCTctatccaagcacatggactag
>NC_012871.2|+|42935812-42936025|21-40
gggccctcaaagtgtcctccTCGTGCCAGGCTTCATTCCTctatccaagcacatggactagcatgcgctcgcagttcctgtgagtagtagtcaccctgtccttctgctcccgcattgcaagcaggtcctgactcagctcactgttcttctggactgtctgatctctctctgtggtcacacgggccaactctgcctgcagcctctcaacctcaga
>NC_012871.2|-|4307577-4307756|126-149
cgcaagattcgatgtgacggggaatcttgaaaactttttggatttcagagtgaactaaacaaggcctaataagatactataacactttcgtttacatttgacaaatattattcaatatagactaaTTAGACTCAAAAGATCCATCTTCTaaattacatgcaaactgtgaaattagtaatt
>NC_012871.2|-|43100061-43100196|21-41
ttctttgatgtgagaaatgcCCTTATCTGACTTCTGGCCCTcgataacttgactctcaagcgaacaactgagctgtatatgacatagaacatcaggatgcattagattgaaaccatcttcaaacaaaggttggacc
>NC_012871.2|-|4317030-4317163|91-114
ttttctaaatacattgcttttactatgtatctagacattgtgtatatctaagtgcatagcaaaaactatgtatctagaaaaaccaaaacgTCTTATAATTTGGAATGGAGGGAGtacatcacagtcaagcttta
>NC_012871.2|+|4317077-4317212|96-116
tttggtttttctagatacatagtttttgctatgcacttagatatacacaatgtctagatacatagtaaaagcaatgtatttagaaaagccaaaacGTCTTATAATTTGGAACAGAGggagtatatcataagtttgt
>NC_012871.2|+|43240161-43240372|131-150
tccaggcaggtggcgagggtggagctggttgtgcagctggtcgatctcttcatgcaagttctcattgtactcctcagcattagctagctgctgctcaagctctagctgtcgggccctcaaagtgtcctccTCGTGCCAGGCTTCATTCCTctgaccaagcacatggactagcatgcgctcgcagttcctgtgagcagtagtcactctgtctc
>NC_012871.2|+|43240251-43240396|41-61
ctgctcaagctctagctgtcgggccctcaaagtgtcctccTCGTGCCAGGCTTCATTCCTCtgaccaagcacatggactagcatgcgctcgcagttcctgtgagcagtagtcactctgtctctctgctctcgcactgcaagtaagt
>NC_012871.2|+|43240271-43240406|21-40
gggccctcaaagtgtcctccTCGTGCCAGGCTTCATTCCTctgaccaagcacatggactagcatgcgctcgcagttcctgtgagcagtagtcactctgtctctctgctctcgcactgcaagtaagtcctggctcag
>NC_012871.2|+|43539819-43540082|201-221
cagctccactagcagctgcctctatctctggatcctcatccatctcatcctcagagtctaactcagctgctctaggtaggtggtgagggtggagctggttgtgcagctggtggatctcctcatgcaggttctcattgtactcctcagcattagctagctgctgctccagctctagctgtcgggccctcagggtgtcctccTCGTGCCAGGCTTCATTCCTCtgaccaagcacatgaactagcatgcgctcgtagttccggtgag
>NC_012871.2|+|43539902-43540087|118-137
tgagggtggagctggttgtgcagctggtggatctcctcatgcaggttctcattgtactcctcagcattagctagctgctgctccagctctagctgtcgggccctcagggtgtcctccTCGTGCCAGGCTTCATTCCTctgaccaagcacatgaactagcatgcgctcgtagttccggtgagtagta
>NC_012871.2|+|43539929-43540058|91-110
tggatctcctcatgcaggttctcattgtactcctcagcattagctagctgctgctccagctctagctgtcgggccctcagggtgtcctccTCGTGCCAGGCTTCATTCCTctgaccaagcacatgaacta
>NC_012871.2|+|43618545-43618755|132-151
ctccaggcaggtggtgagggtggagctggttatgcagctgctggatctcctcatgcaagttctcgttgtactcctcagcattagctagctgctgctcaagctctagctgtcgggccctcaaagtgtcctccTCGTGCCAGGCTTCATTCCTctgaccaaccacatggactagcatgcactcgcagttcctgtgagcagtagtcaccctgtc
>NC_012871.2|+|43618631-43618890|46-65
agctgctgctcaagctctagctgtcgggccctcaaagtgtcctccTCGTGCCAGGCTTCATTCCTctgaccaaccacatggactagcatgcactcgcagttcctgtgagcagtagtcaccctgtctctctgctctcgcactgcaagcaggtcctggctcagctcactgttcttctggactgcctggtctctctctcgggtcacgcgggccaactcggcctgcagcatctcaacctcagagtcgaactcatgctgcagctg
>NC_012871.2|+|43618654-43618783|23-43
tcgggccctcaaagtgtcctccTCGTGCCAGGCTTCATTCCTCtgaccaaccacatggactagcatgcactcgcagttcctgtgagcagtagtcaccctgtctctctgctctcgcactgcaagcaggtcc
>NC_012871.2|-|43725012-43725172|40-59
tagctctagctgtcgggccctcaaagtgtcctcctcatgCCAGGCTTCATTCCTCTATCcaagcacatggactagcatgcgctcgcagttcctgtgagcagtagtcaccctgtccttctgctcccgcactgcaagcaggtcctgactcagctcactgttct
>NC_012871.2|-|43725061-43725418|285-304
acacaagaagaaggactagctctagagccctagcatctactcgctatggtcactgtccatgtcggagccatcctcatcttcatctccactagcagctgctcctatctcgggatccgcgtccatctcgtcctcagagtctagctcagctgctccaggcaggtggtgagggtggagctggttatgcagctggtggatctcctcatgcaagttctcattgtactcctcggcattggctagctgctgctctagctctagctgtcgggccctcaaagtgtcctcctcatGCCAGGCTTCATTCCTCTATccaagcacatggactagcatgcgctcgcagttcctgtgagcagtagtcaccctg
>NC_012871.2|-|43725073-43725238|106-126
atgcagctggtggatctcctcatgcaagttctcattgtactcctcggcattggctagctgctgctctagctctagctgtcgggccctcaaagtgtcctcctcatgCCAGGCTTCATTCCTCTATCCaagcacatggactagcatgcgctcgcagttcctgtgagca
>NC_012871.2|-|4389493-4389649|116-136
tagacgcgtgtggcagactgacagtaaggcctgtttggatgttgtcggattcacctcaatccacatgtgttggagtggattagggtggaatttagttaagttctactctaatccaCTCCAACACATGTGGATTGATgcaaatccgactacatcccaa
>NC_012871.2|+|44951669-44951820|71-91
atgaaggttttcaccttcccttatactttagtcttgtcatacacaaagaaaacccatgtgaaaacaagaaTAGTCATCAACAACAACAAGAccatatttgttacctccaatgctaatataggagactggtccaaagagatccatatgaatga
>NC_012871.2|-|45389901-45390231|227-250
tactggacttcaaataattaccacttcaaatcaaaataaatactgttacgagtaaaacaagttgtacgacgtcatatgatgaactcttgaaagggccttgtttacttcctagaaaattttgcaaaattttccagattcctcgtcacatcaaatctttaaacgcatgtatgaagtattaaatatagacgaaaatagaaactaattgcacagtttggtcgaaattgacGAGACGAATCTTTTAAGTCTAGTTagtatatgtttggataatatttgtcaaatacaaacgaaaatggtactatttctattttgtaaaattttttggaactaaaca
>NC_012871.2|+|45605417-45605623|141-160
gctccgcggctccaggtaggtggtgagggtggagctggttatgcagctggtggatctcctcatgcaagttctcattgtactcctcagcattagctagctgctgctctagctccagctgtcgggccctcaaagtgtcctccTCGTGCCAGGCTTCATTCCTctgtccaagcacatggactagcatgcgctcgcagttcctgtgagcag
>NC_012871.2|+|45605425-45605611|133-153
gctccaggtaggtggtgagggtggagctggttatgcagctggtggatctcctcatgcaagttctcattgtactcctcagcattagctagctgctgctctagctccagctgtcgggccctcaaagtgtcctccTCGTGCCAGGCTTCATTCCTCtgtccaagcacatggactagcatgcgctcgcagt
>NC_012871.2|+|45605479-45605598|79-98
tgcaagttctcattgtactcctcagcattagctagctgctgctctagctccagctgtcgggccctcaaagtgtcctccTCGTGCCAGGCTTCATTCCTctgtccaagcacatggactagc
>NC_012871.2|+|45816756-45816970|174-193
tgggatcctcatccatctcgtcctcagagtctagctcagctgctccaggcaggtggtgagggtggagctggttatgcagctggtggatctcctcatgcaagttctcattgtactcctcagcattagctagctgctgctcaagctctagctgtcgagccctcaaagtgtcctccTCATGCCAGGCTTCATTCCTctgaccaagcacatggactagc
>NC_012871.2|+|45816848-45816974|82-102
tcatgcaagttctcattgtactcctcagcattagctagctgctgctcaagctctagctgtcgagccctcaaagtgtcctccTCATGCCAGGCTTCATTCCTCtgaccaagcacatggactagcatgc
>NC_012871.2|+|45816909-45817044|21-40
gagccctcaaagtgtcctccTCATGCCAGGCTTCATTCCTctgaccaagcacatggactagcatgcgctcgcagttcctatgagcagtagtcaccctgtctctctgctctcgcactgcaagcaggtcctggctcag
>NC_012871.2|+|46050556-46050704|110-129
gagctggttatgcagctggtggatctcttcatgcaggttctcattgtactcctcggcattggctagctgctgctctagctctagctgtcgggccctcaaagtgtcctccTCGTGCCAGGCTTCATTCCTctgaccaagcacatggacta
>NC_012871.2|+|46050605-46050815|61-80
tcctcggcattggctagctgctgctctagctctagctgtcgggccctcaaagtgtcctccTCGTGCCAGGCTTCATTCCTctgaccaagcacatggactagcatacgctcgcagttcctgtgagcagtagtcaccctgtccttctgctcccgtactacaagcaggtcctgactcagctcactgttcttctggactgcctgatctctctctg
>NC_012871.2|+|46050625-46050770|41-61
ctgctctagctctagctgtcgggccctcaaagtgtcctccTCGTGCCAGGCTTCATTCCTCtgaccaagcacatggactagcatacgctcgcagttcctgtgagcagtagtcaccctgtccttctgctcccgtactacaagcaggt
>NC_012871.2|+|4625437-4625652|131-154
tgctctagtgacaaccttgcatataattaagaaaacagattttaaatagttaccagtacttgaccttgcatccaggtcatagtcaccttgttcatttggctgataagctatgatagaaagtactaatttgTTGTGAGAGAAAAACACTGCTGAAtggctagtagattcggctgataaactcaaacgaataagatagcaaaaggttcgattcatcgt
>NC_012871.2|-|4679885-4680099|23-43
tctatattaaagctccatacatACTCCCTCCATTCCAAATTGTgagtcattccaagaatcttagagagtcaaaacattttcacgtttgaccaaaattatagagaaaaatactaaaatttgtaacgtaaagtgaatatactatgaaaatataattaagaaataatctaatgatacttagttagtaccataataattattattttataatataaatt
>NC_012871.2|-|47546653-47546927|49-69
ctgctgctctagctctagctgtcgggccctcaaagtgtcctcctcgtgCCAGGCTTCATTCCTCTGTCCaagcacatggactagcatgcgctcgcagttcctgtgagcagtagtcaccctgtccctctgctctcgcactgcaagcaggtcctgactcagctcgctgttcttctggactgcctggtctctctctctggtcacacgggccaactctgcctgcagcctctcaacctcagagtcgaactcacgctgcaactgacgcttctcatcctgga
>NC_012871.2|-|47546720-47546919|40-59
ctagctctagctgtcgggccctcaaagtgtcctcctcgtGCCAGGCTTCATTCCTCTGTccaagcacatggactagcatgcgctcgcagttcctgtgagcagtagtcaccctgtccctctgctctcgcactgcaagcaggtcctgactcagctcgctgttcttctggactgcctggtctctctctctggtcacacgggcc
>NC_012871.2|-|47546775-47546918|40-59
tagctctagctgtcgggccctcaaagtgtcctcctcgtgCCAGGCTTCATTCCTCTGTCcaagcacatggactagcatgcgctcgcagttcctgtgagcagtagtcaccctgtccctctgctctcgcactgcaagcaggtcctg
>NC_012871.2|+|47708971-47709176|142-165
gaatgaacttgagattttagaactactccattccaaattatatgacatattggcttttctagatacattgcttttactatgcatttagacatagtgcatatctaagtgcatagcaagaactatgtatctaaaaaagccaaaACGTCTTATAATTTGGAATGGAGGgatcatatgctttcaggctattttaaatatttgtaaattaa
>NC_012871.2|-|47708994-47709188|149-169
ctctagccgaccttaatttacaaatatttaaaatagcctgaaagcatatgatccctccattccaaattataagacgttttggcttttttagatacatagttcttgctatgcacttagatatgcactatgtctaaatgcatagtaaaagCAATGTATCTAGAAAAGCCAAtatgtcatataatttggaatggagta
>NC_012871.2|+|47811327-47811533|135-158
tcattccctttttgtgtagtcggcagccctgtgatgaagtccatactcagctcttcccacttccactctgggactgacaacggttgcaacaaccctgtgggtttcatgtgtatcgctttaactcggcaacacgtGTCACATCAAGCCACATATGCTGCtatctctttcttcattttggtccaccaaaagtgagacttcagatcttga
>NC_012871.2|+|47815054-47815394|289-309
catcagcagcaaaagaagaaggactagctctggagccctagcatctactcactatggtcgctgtccatgctggaaccttcctcgtcctcatctccactagcggctgcctccatctctgggtcctcgtccatctcatcctcagagtctaactcagctgctccaggtaggtggtgaggatggagctggttatgtagctggtgaatctcctcatgtaggttctcattgtactcttcagcattagctagctgctactcaagatccagctgtcgggccctcagggtgtcctccTTGTGCCAGGCTTCATTCCTCagaccaagcacatgaactagcatgcgctcgca
>NC_012871.2|+|47815261-47815587|82-101
tcatgtaggttctcattgtactcttcagcattagctagctgctactcaagatccagctgtcgggccctcagggtgtcctccTTGTGCCAGGCTTCATTCCTcagaccaagcacatgaactagcatgcgctcgcagttcctatgagctgtggtcaccctgtccctctgctctctcactgctagcagatcctgactcagctcactgttctgttggactgcttggtccctctctagagtcacacgggcccactctgcctgcagcctctcaacctcactatcaaactcacactgtagctggtgcttctcatcctgaactatcagtagagac
>NC_012871.2|+|47815312-47815561|31-50
tccagctgtcgggccctcagggtgtcctccTTGTGCCAGGCTTCATTCCTcagaccaagcacatgaactagcatgcgctcgcagttcctatgagctgtggtcaccctgtccctctgctctctcactgctagcagatcctgactcagctcactgttctgttggactgcttggtccctctctagagtcacacgggcccactctgcctgcagcctctcaacctcactatcaaactcacactgtagctggtgct
>NC_012871.2|+|47981612-47981757|101-121
ggggagaccgacgatcaaagacaacagcgcgagcagcgcaacaccgatcgcgcccagtggcgagcacatgaagaagagcagcagaggcaactggtcccgcACAATCTTGATGATGCTTTCGacatagtgggagaccaacaagtgtt
>NC_012871.2|+|47981672-47981836|41-60
cgagcacatgaagaagagcagcagaggcaactggtcccgcACAATCTTGATGATGCTTTCgacatagtgggagaccaacaagtgttcaagaccctgagcaccaatgtggttgttgctatggcaaatcttgaatgactcccgaacacgccagagtaccaggacgtt
>NC_012871.2|+|47981672-47981889|41-60
cgagcacatgaagaagagcagcagaggcaactggtcccgcACAATCTTGATGATGCTTTCgacatagtgggagaccaacaagtgttcaagaccctgagcaccaatgtggttgttgctatggcaaatcttgaatgactcccgaacacgccagagtaccaggacgtttggaccagcatacgagcacacctgatcgctgccatgggacaaacggcggacct
>NC_012871.2|-|4857357-4857511|96-116
cgtaaggccttgtttggatgttgtcggattcacctcaatccacatgtgttggagtggattgaggtggaatttagttcaagttccactccaatccaCACCAACACATGTGGATTGATgcgaatccgactacatacaaacaagacctaagcgctttt
>NC_012871.2|+|4857371-4857508|21-44
cttgtttgtatgtagtcggaTTCGCATCAATCCACATGTGTTGGtgtggattggagtggaacttgaactaaattccacctcaatccactccaacacatgtggattgaggtgaatccgacaacatccaaacaaggcctt
>NC_012871.2|-|48574230-48574442|131-151
gtaggtggtgagggtggagctggttatgcagctggtggatctcctcatgcaagttctcattgtactcttcggcattagctagctgctgctctagctctagctgtcgggccctcaaattgtcctcctcgtgCCAGGCTTCATTCCTCTGTCCaagcacatggactagcatgcgctcgcagttcctgtgagcagtagtcaccctgtccttctgct
>NC_012871.2|-|48574254-48574413|102-121
agctggtggatctcctcatgcaagttctcattgtactcttcggcattagctagctgctgctctagctctagctgtcgggccctcaaattgtcctcctcgtgCCAGGCTTCATTCCTCTGTCcaagcacatggactagcatgcgctcgcagttcctgtgag
>NC_012871.2|-|48574272-48574442|130-149
gtaggtggtgagggtggagctggttatgcagctggtggatctcctcatgcaagttctcattgtactcttcggcattagctagctgctgctctagctctagctgtcgggccctcaaattgtcctcctcgtGCCAGGCTTCATTCCTCTGTccaagcacatggactagcatgc
>NC_012871.2|-|48609478-48609603|26-45
cgagccctcaaagtgtcctcctcgtGCCAGGCTTCATTCCTCTGTccaagcacatggactagcatgcactcgcagttcctgtgagcagtagtcaccctgtccttctgctctcgcactgcaagtagg
>NC_012871.2|-|48609518-48609666|90-110
tcctcatgcaagttttcattgtactcctcagcattagctagctgctgctctagctctagctgtcgagccctcaaagtgtcctcctcgtgCCAGGCTTCATTCCTCTGTCCaagcacatggactagcatgcactcgcagttcctgtgagc
>NC_012871.2|-|48609535-48609842|266-285
tctagagccctagcatctactcgctatggtcactgtccatgccggagccatcctcatcttcatcaccactagcagctgctcctatctcgggatccgcgtccatctcgtcctcagagtcttgctccgctgctccaggcaggtggtgagggtggagctggttatgcagctggtggatctcctcatgcaagttttcattgtactcctcagcattagctagctgctgctctagctctagctgtcgagccctcaaagtgtcctcctcgtgCCAGGCTTCATTCCTCTGTCcaagcacatggactagcatgcac
>NC_012871.2|-|4880630-4880740|68-91
ccaaaattttttgcaaaatcgacactgtagcatttttgtttgtatttgacaaatattgtccaatcatGTACTAACTAGGCTCAAAAGATTCgtcttgtcaattccaaccaa
>NC_012871.2|+|49801481-49801680|40-59
ttgtggcttatgcatccactgtgaatgggttatttatttTAAATCTTGATGATGCACCTatctgtaatgttagtgctaaaaggcctcggcttaatgagttaagtcctacttatttgtggcattgtcatttgggtcatataagtgagaatcgcatgaagaggctccatgatgatgggcttttaacttcgtttgattttgaa
>NC_012871.2|+|49801500-49801638|21-40
tgtgaatgggttatttatttTAAATCTTGATGATGCACCTatctgtaatgttagtgctaaaaggcctcggcttaatgagttaagtcctacttatttgtggcattgtcatttgggtcatataagtgagaatcgcatgaag
>NC_012871.2|+|5084265-5084454|133-156
cccggttggtaataccaaccgggactaaaaggagtggccaggggtggcgccacgtcactgcgtggtgccccctgtagtcccggtttgtgttaccaaccgggactaaaggtccccatttagtcccgggtctgaGAGCCGGGACTAAAGGTGGGACTTttagtcccgatcccttagtcccggctcgccaccc
>NC_012871.2|+|51265763-51266040|207-230
attatacacaataaaggaagcatcaagactgcattactgtaaaccaacattcctcttcatcttccactctttttgatgtaaaccaacatctccttcttaactatttctggagaactgggacaaccaacagcatctccataccccccacatatctgcccagtcaaaaaagcccaaaaacagagcacacaatctggtcgtccatgtccTAATCGGACGATTAATCGCGATAAgtggacgactaatcggacgaccaggtttctggtcgacctggtcgggtc
>NC_012871.2|+|51459333-51459488|62-86
aggctttgcctcggcccgtggcactggccggtgctaaaggggaccctttagcaccggttggTAACACCAACCGGTGCTAAAAGGTCcctgccccgacagcacctgtcagtagccgttgggcaggttcctttagcagcggttcgtgttacgaaccgg
>NC_012871.2|+|5156661-5156787|87-107
gcgcacagaggaggagacgggggcgcgagcgaccgtggtgagcagctggttgagggcgtaaatggagccgggcctcgctcggtgaaGCAATTCGTCGAACAGATCGAgtgcgtcctcggggccgagg
>NC_012871.2|+|51734244-51734478|84-107
cttgttttgttccaaattgttttggaaaattgacactctagcattttcgttggtatttgacaaatattgtctaatcatggactAACTAGGCTCAAAAGATTCGTGTCgtcaattccgaccaaactatgtaattagtttttattttccgcaacagcttgcatgcgtctaaagattcgatgtgacggagaatctggaatattttgcaaaattttttggtaactaaacaaggccctgg
>NC_012871.2|+|5174755-5174919|40-60
ggttgagggcgtaaatggagccgggcctcgctcgctgaaGCAATTCGTCGAACAGATCGAgtgcgtcctcggggccgaggtcccccgagcggtaacactctccgatgaactgctccagctcccaggaacggcggcggtcggctctccaccggcgcgcggctgctg
>NC_012871.2|+|51757025-51757217|120-143
aataccaaccgggactaaacggggtggccaggggtggcgccacgtcactgcctggcgccccctgtagtcccggttggtaccaaccgggactaaatgtccccatttagtccccggccggtGAGCCGGGACTAAAGGTGGGACTTttagtcccgatctcttagtcccggctcgccactcgggactacaagtggtt
>NC_012871.2|+|52270979-52271118|21-44
ccatttagtcccgggccggtGAGCCGGGACTAAAGGTGGGACTTttagtcccgatcccttagtcccggctcgccacccgggactacaagtggttttcgaccggaacaataggacggtcctgtaccagtgcttgtgtgtac
>NC_012871.2|+|52483489-52483681|41-61
taggtccatatcttgagcacatgcattaggatctactcccTCCATCCCAAATTGTAAGTCGtttgactttttttatcccaagtttgaccactcgtcttattcaagaaatttgtgcaaatatagtcaaatttaagtcattcttgaagaacttttattaataaacatatatacaacaaaaaaagtgatattttgt
>NC_012871.2|+|52554682-52554893|57-77
tccaacagccaagaaccgtaccgtagcggggatgttgcgagggggaatgctgcgacCGGAGAAGCAGGGCACCGTGCcagcagcggcggcctgcgctgcgtcgccagattgtgagaggcctgcgcgagcggcgtggtcaaggcggttgggccggcggaaggtcggtccagcgctggcggagggcggcggcgagggttgggggcctggccgcc
>NC_012871.2|+|52554710-52554827|29-49
gggatgttgcgagggggaatgctgcgacCGGAGAAGCAGGGCACCGTGCcagcagcggcggcctgcgctgcgtcgccagattgtgagaggcctgcgcgagcggcgtggtcaaggcggt
>NC_012871.2|+|52694561-52694721|118-141
gaacaaactaataaaatttataatgatgcaaggccttgtttagtttcgaaaactttttagttttcggaactgtagcactttcgtttttatttgacaaacattgtttaattatagagtAAGTAGACTTAAAAGATTCATCTTgtgatttacaggtaaactgt
>NC_012871.2|-|5301915-5302149|81-104
ttcaatcatggactaactagaattaaaagattcgtctcgtgatttacagctaaactgtgtaattagtttttattttcgtcTATATTTAATGTTTCATGTATGTGccacaagattcgatgtaatggaaaatcttgaaaactttttagttttgaaggtgaactaaacaaggtctatacatatataaaccgtgtgctccgagagaccaccacacgctgacacgcacgagggagccccg
>NC_012871.2|-|5376483-5376701|159-179
tactacattatctgtcttaaatagtaatactggccctgctacagtgctctggttacctactactccctcttccaaattataagttgttttggcttttctagatgcatagcttttattatgtatctagacatagcttatatataggtacatagcaaacaCAATGTATCTAGAAAAGCCAGaactgacataatttggaacagggagagtaggagataagag
>NC_012871.2|+|5413774-5413924|41-61
ttttgaataagacgagtggtcaaacttagggtaaaaaaagTCAAACGACTTACAATTTGGAaccgagggagtattagggcactcacaatgcagactctatcatagagtctaaagttatttattacctcgaacaatgtggacttggagtcta
>NC_012871.2|+|5491129-5491344|24-44
caagttttattccaatccattccAACACATGTGGATTGATACAAaatctgactgcattcaaacaagacctaagacattgtttagttcgcaaaaattttcaagatttcccgtcacatcgaatctttggtcgcatgcatggagcattaaataaagacaaaaataaaaactaattacacagtttatctgaaatttgtgagatgaattttttgagcctag
>NC_012871.2|-|55134043-55134217|113-136
agctagctaattgtcggattttttttctttgggccttgtttacttccaaaaaattttgcaaaataggaataataacactttcgtttgtatttgacaaatattgtccaattatGGACTAACTAGGCTCAAAAGATTCgtttcgtcaattccgatcaaactgtgcaattagttttaa
>NC_012871.2|-|55142552-55142768|131-155
aaaccggtgctaaagggtttgcctcggcccgtggctctggccggtgctaaagggacccctttagcaccggggtccctgccccgacagcacatgtcagtagccgttgggcaggaccctttagcaccggtttGTCACACGAACCGGTGCTAAAGGGGtctttaaccccgggccgcaaaaaggccgaggtttttggccattttgggcatcgaccaatgcc
>NC_012871.2|+|55192747-55193044|52-72
aatatccacatcaattgttccatgatcttatttacgtgttcatgtactcaaTCCATCCCAAATTGTAAGTCGtttgacttttttaatatcaagtttgaccactcgttttattcaaagttttgtacaaaataacattttttttgttgtgtattggtttattaataaaagttcttcaagaatgacttaaatttgactatatttgcacaaattttttgaataagacaagtggtcaaagtagaaataaaaaaagtcaaacgacttacaatttgggatggagggagtatatatttaacgtttc
>NC_012871.2|-|55294518-55294734|23-46
actttgcaagatttttgaaatgACTTATAATTTGGGATGGAGGAAGtacctatttagatgagaactgcatctctggtatagaatataagtgaaaataaccttgtctctgccatctaatacttttgagtcaacataattccaaaccttagtccttcttttgattgaccagcttgattcatcagctgacataggatcatgactatcattaactattttt
>NC_012871.2|+|55294854-55295164|82-105
aatgttattatctgatcctataaatttggtcaaacttgtttggtcaaacttgatatgctttgactctccaagattcttggaACGACTTATAATTTGGGATGGAGGaagtatcttggtttccattgccaaaacattacacaaaaggacaaagatagattcttagcaatcttgaagtcaccaatggagaacaaactatatttgaacatattgtcttacaaagtttgatagccaagtattttgttagagcaaagattgcagttcggaaggcagatgatccatgtttgatggaattattgaaccattggatattt
>NC_012871.2|+|55338875-55339172|49-69
tggtagaatttagttcaagttctactccaacccactccaactcagcccAACACATGTGGATTGATACGAatcttactacatccaaacaatgccctatgtgtggaatcgcgaccacacgtgcgggcgctcctctgagctgttcgtcgtcgcctcctttgagctgtccacttctcctcccgttgttagatcaactaatatgatatgaatgtattattataaaaaaactataatctggtgtgttcggtgttgaatcaaaagtgtggccgtgtataacagtggtctgttggccgtgtattgg
>NC_012871.2|-|5545582-5545909|82-102
gcgcacagtggaggagaccggggcgcgagcgaccgtggtgagcagctggttgagggcgtaaatggagccgggcctcgcttgGTGAAGCAATTCGTCGAACAGatcgactgcgtcctcgggggcgaggtcacccgagcggtaacactgtccgatgaactgctccagctcccaggaagggcggcggtcggccctccaccggcgcgcggctgctgaagcggccggtggtggggaacgactttggatcgatgggagcacctcgtcgcagagttggcgcgcggcctcagcactgaggcttcccgagcggatgcgccgtccaatgatccgcttt
>NC_012871.2|-|55499326-55499488|101-124
ttttcataatatactcactttacgttacaaatcttagtatttttctctataagtttgctcaaacatgaaaatgctttgactttccaagattattggaatgACTTACAATTTGGGATGGAGGGAGtatatgttatatatgaatccttttcatgtaggaacccag
>NC_012871.2|+|55896735-55896870|23-46
agtttttattttttatctacatTTAATGCTTCATGTATGTGCTGCAagattcgatgtgacggagaatcttgaaaattgtttggttttcggagtgaactaaacaaggcctaagcctagatgaaaactcgaaagtcgt
>NC_012871.2|+|55925275-55925410|21-40
tgactttgggagagtggtgcTGTGGGAAGAGAGTGAGCATttccctggtagagtaatggtcagagctagggtaactagtgtgcatgaagttccacagtttctgctttatactgatcctaccaacccaactggtcag
>NC_012871.2|+|5605808-5605956|26-49
aattagtttttgttttcgtctatatTTAATGTTTCATGTATGTGACACAagattcgatgtgacggggaatcttgaaaactttttggttttcagggtgaactaaacaaggccttgtatcttttgtgatcaggcggtggaatccatggatc
>NC_012871.2|-|5643392-5643537|101-121
tttattaataaaagttcttcgagaatgacttaaatttgactatatttgcataaattttttgaataagacgagtggtcaaactttggataaaaaaagtcaaACGACTTACAATTTGGTATGGagggagtactattcatctaccaaat
>NC_012871.2|+|5643396-5643512|21-41
ggtagatgaatagtactcccTCCATACCAAATTGTAAGTCGtttgactttttttatccaaagtttgaccactcgtcttattcaaaaaatttatgcaaatatagtcaaatttaagtca
>NC_012871.2|+|5661398-5661545|86-109
ttctagatatatttcttttaccatgtacctagacatagtgtatatctatgtgtatagcaaaaactatgtatctagaaaagccaaaACGTCTTATAATTTGGAATGGAGAgagtacattattaaagaacggtgcaatgtgcttttatgg
>NC_012871.2|+|56777407-56777646|65-89
aagggtccctgccccgacagcacatgtcagtagccgttgggcaggaccctttagcaccggtttgTCACACGAACCGGTGCTAAAGGGGTctttaaccccgggccgcaaacaggccgaggtttttggccattttgggcatcgaccaatgcctcattctgtagtagtgcatacatgtccaacatacatgtccaacaagtcctacaagtccaacatgagggcaaaagggtctaacatgcgtcc
>NC_012871.2|-|56853253-56853396|101-124
ttttcatagtatactcactttacgttataaattttagtatttctctctataattttggtcaaacatgaaaatgctttgactttctaagattcttggaataACTTACAATTTGGGATGGAGGGAGtacatatttgattcacattt
>NC_012871.2|+|5724877-5725074|27-50
tgctttgactgttcaagattcttagaATGACTTATAATTTGGGATGGAGGgagtatcactttcttatatttttatatatttagataaatgcatattacctccgagccactataggaacatagctccagaaacagctcttttagaccagtacacgttctgagaatatgaaatacactggccccaaaggtgtgtccattg
>NC_012871.2|+|57555189-57555415|81-104
tgtccaattatggtgtaactaggcttaaaagatttgtctcgtgatttacatgtacagttaattatcttttttatctatatTTAATGTTTCATGTATGTGACACAagattcgatgtgatatggaatcttgtaaacttttgagtttttggatgcatctaaacaaggcctaagtaaggccattttgagtacattgttttattacgtggagatttatattgacaaatgaaa
>NC_012871.2|-|57575970-57576113|103-123
tttatgatatttttggcttttctagaaacgtaacttttgttatgcacttagatatagactatgtatggatacataacaaaagtaatgtatctagaaaagctaAAACATCTTATAATTTGGAACgaagaaagcagataacaaaag
>NC_012871.2|+|57575987-57576113|26-46
cttcgttccaaattataagatgtttTAGCTTTTCTAGATACATTACttttgttatgtatccatacatagtctatatctaagtgcataacaaaagttacgtttctagaaaagccaaaaatatcataaa
>NC_012871.2|-|57752652-57753013|289-312
aggctcgcggcgcgaaggagcgcgagcggcgcgaggcggaggtggtgcagcgccatggcgtggtgtctgatgtgctggggtcctggcctcctgggacgggctacctccagtcgcattcgggtagggtactagggcggagtcgctggttggatggcggctagttcataaaaaaaattaaaaacttttcaagattttccatcacatcgaatcttacgacacatacataaaatattaaatatagataaaaataaaaaactaattccacagtttgtttgtaaatcgtgagatGAATCTTTTAAGTCTAATTACTCCataattggacaatatttatcaaataaaaacaaaagtgttacaatacctca
>NC_012871.2|+|58066972-58067188|23-46
aaatattgtccaattatagactAACTAGGCTCAAAAGATTCGTTTCgtcaattccgaccgaactgtgtaattaatttttattttcatttacatttaatacttcatgcatacgtctaaagattcgttgtgacgagaaatctgaaaaattttgcaaaatttttgggaactaaacaaggcctaaaacagcgctgcatagtagatggcatacccaagcttg
>NC_012871.2|-|58188757-58188952|40-63
accacttttatttgtatttgacaaatattatccaatcatGTACTAACTAGACTCAAAAGATTCgtcttgtcaattccgacaaaattgtgcaattagtttttattttcgtctatatttaatactttatgcatgcgtctaaagatttgatgtgacgggaaatctgaaaaattttgcaaaattttgtaaaattttttgg
>NC_012871.2|+|58220942-58221216|207-227
actcaatccattccaaattgtaagtcgtttgacttttttaatatcaagtttgaccactcgtcttattcaaagttttatacaaaatatcacttttttttgttgtgtattgatttattaataaaagttcttcaagaatgacttaaatttgactatatttgcacaaattttttgaataagacgagtggtcaaacttagggtaaaaaaagTCAAACGACTTACAATTTGGGatggagggagtagcggagtaccgaatgaagggataataatgaggccta
>NC_012871.2|-|58221085-58221297|131-151
ttcttactgttcatcctattttcccccacacgcatcgtgcatcatgccgtgtagtggagtggggttggctgaactgggaattaggcctcattattatcccttcattcggtactccgctactccctccatcCCAAATTGTAAGTCGTTTGACtttttttaccctaagtttgaccactcgtcttattcaaaaaatttgtgcaaatatagtcaaat
>NC_012871.2|+|58395061-58395216|30-53
cgtggcagaaaacactgttcactgatttgTTGTGAGAGAAAAATACTGCCGAAgaagttgaagcgaacaggctggcctttgttaccttcatttgcgcggcgtcgtggctgaccaagaacgcgtcggcgccaaggcgtccgagcgcctcgtcgcgct
>NC_012871.2|+|58435371-58435512|98-122
cactactagagaatgaggcattggtcgatgcccaaaatggccaaaaacctcagcctttttgcggcccggggttaaagacccctttaacaccggttcgTACCACGAACCGGTGCTAAAGGGTCctgtccaacggctactaggt
>NC_012871.2|-|58534657-58534872|131-154
taataaattagtaaacagtattttttattatcacttttaagataagtaaggcattgtttagttcgtaaaaattttcatttttagctactgtagcactttcgtttttatttgataaacattgtccaaacaaAAAGTAACTAGGCTCAAAAGATTCctctaacaaattacaggtaaactgtacaattagtttttatttttatctatatttaatgttct
>NC_012871.2|-|59720765-59720888|79-102
cgttacaaatcttagtatttttctctataaatttggtcaaatatgaaaatgttttgactctccaagattcttggaatgACTTACAATTTGGGATGGAGGGAGtagtaaataccagtactctccc
>NC_012871.2|+|59784635-59784898|196-219
acaacgccttaggtgaactataaagaaggcctaagcttcgattcttgaagctgctttttttctctggctgctgatgtttttttttcctgggcttcggacctcacgttaaggccttgtttacttccaaaacattttgcaaaataaaaataatagcactttcgtttgtatttgacaaatattgtttaattatggactAACTAGACTCAAAAGATTTGTCTCaccaattccgaccaaactgtgcaattagtttttattttcatctat
>NC_012871.2|+|59838604-59838729|83-106
ttgtttagttccgaaaaattttgcaaaatcgacactgtagcactttcgtttgtatttgacaaatattgtcaaatcatggactAACTAGACTCAAAAGATTCGTTTCgtcgatttcgaccaaactgt
>NC_012871.2|-|59913490-59913829|33-52
tgcgccccccaacatttccgtgctctcgcatcTCGCTCGCTGTCGCGCGCCAtggccggcgccccgtgggtggagcggtgcgggccgagcgtggggatggtgctggtgcagctcttctacgcgctggtggacgtggcactcaagacggcgtacgggctgggcatgcgccccatcgtcttcgtcgcctaccgccaggggatcgccgccgccacgctcctcctcgcgtcgctcgccaccagggggtgcacgctgcggcccatggccgtcggcgcccggggcttcgcgctcctcttcgcggcctccctagcaacgtgaggagtcatcagttacttgtgatcct
>NC_012871.2|-|59995769-59995889|29-52
aactatataattagtttttattttcgtcTATATTTAATGCTTCATGTATGTGccgcaaaattcgatatgacggagaatattgaaaactttttgaatttcggagtgaactaaacaaggccct
>NC_012871.2|-|60392441-60392707|201-224
accctctaacttgttgcagctcacgccctccatgctgctgaatgctttctctagggtctgcagttgcacagagacgaaccattgtcagttgtcacgagtctcatacgccaataaacggattatgcttgaaggatgatccttgcgcaccttggctcgcttccagaaagataaacggatcttttccttctcatcatcaaataACTCAAAAGATTCATCTCCTAGCTtcatacaagtgtcacaaggaaagttcagtaaaaatactaaaga
>NC_012871.2|-|60728936-60729168|124-147
ccccggttctggaaccaaggaacgctttcccccaatcaagaatggagaaggtacagacaatttcttctttaaatttgcagtagcttatccctgttctgctgcactacttcaacagtacttttcAGCAAACGAACAGTGTTTTTCTCTcacaacatttcagcatgagccaaatttctaaaaaaaaaagtcactgacatactatgtggttattgctgcagctgctcaaggcaata
>NC_012871.2|+|60753124-60753276|21-44
atattatccaatcataaactAACTAGACTCAAAAGATTTGTCTCgtcaattgcgattaaactgtgcaattagcttttattttcgtctatatttaatactccatgcatacgtctaaagatttgatgtaacggagaatctaaaaaattttgcaaa
>NC_012871.2|-|61570996-61571262|201-224
aacaactgacggaacaaacagtctcgggaaccgcgctctgatgcctttattattggccactgggctagtcagtggtagcctggttttatgagaagtggttgccagttctcctcccctttcggcttgtttagttctaaaaaattttgcaaaatcgacacggtagtactttcctttatatttgataaatattgtccagtcatGGACTAACTAGACTCAAAAGATTCgtatcgtcaatttcgacaaaactgtacaattagtttttatttt
>NC_012871.2|-|61786916-61787163|203-226
gaatgcttaaacgagtgccatctggcataaactcctatttctgagagcaaggatgagaaagttaaacaaaaaggcaggtaagtacaggatgccagatgaaagaaagaaatttaacgaattaggccttgtttagttccaaatttttttgggaaatcgacactgtagcactttcgtttgtatttgacaaatattgtccaatcatGGAGTAACTAGGCTCAAAAGATTCgtctagtcaattccgtccaaac
>NC_012871.2|+|6187343-6187558|44-64
atttcaatcgtgattttgaaatattaagtgacttttgctaaaaAGATCATGAACATAAAAGTTGtagaactcatcatgatctataacttttattttaatcatttgttcatccaaaattgtgatagtaacactgtttacaaaatttatatctctcttgtagttcataaactataagagaaagatatgtaagatgtaagatttgtgaacaaattacta
>NC_012871.2|+|61933862-61934069|138-158
gtcaacccgagacgcacggttgaagagtgagatggcaagggtaggaccatctctgcaggcggcggaggaaaggcgcacgtgcgagcgcagcaaggaacccgttcagcgcgcgcacgggtatggggtcgcttgacacaACAATTCGTCGAACAGGTGGTgtgcctcctccgagcggaacgtccctgacctcacgcgggccgtggcgtca
>NC_012871.2|-|61960660-61960923|196-219
ggcgccattcacacggtgacacccggccgggtgcctgagactctgagtcttgttcgatcgattagtatcgccggatccatgtaacaagcattgagcaggcgatgcaaagaccaaggccttgtttacttccaaaaatttttgcaaaatagaaatagtagcactttcgtttgtatttgacaaatattgtccaattatGGACTAACTAGGCTCAAAAGATTCgtttcgtcaattccgacaaaactgtgcagttagtttttattttca
>NC_012871.2|-|62269523-62269736|21-44
gacaaatattgtccaattatAGACTAACTAGGCTCAAAAGATTCggctcgtcaatttcgaccaaattgtgtaattagtttttattttcatctatatttaatactccatacataagtttaaagattcgatgtgacgggaaatctaaaaatttttgcaaaatttttgggaactaaacaaggcctagcaatataggagtagcatgacaccagccaac
>NC_012871.2|-|62351062-62351277|21-44
caataaagtattgttggctgATTTATTGTGAGAGAAAAATACTGctgaatggttagcagattcggctgataaactcaaacgaacaagacgactagtaggacgacataccacgtcatgactcccgacgcgacggacaagctgacgaagtccttcaagcccatgaatgccgacgacgagaaccctctccacgtctctgggcacccaccgccaacagcg
>NC_012871.2|-|6242662-6242859|29-52
gtaattgtacagtttgcctgtaaatcgcGAGACGAATCTTTTAAGTCTAGTTactccatgattggacaatgtttatcaaataaaaacgaaagtgctacggtgtcaaaatccaaaaaccttttagatctaaacaagaccttaacgtaaattgataaaattaccccttacgttcatatatatatatatatatggtaaatt
>NC_012871.2|+|62522824-62523027|50-70
agtcatgttaagagaatatactatgtgtcaaaatctgttcaagatgcttTGCAGCTCAACATAAAAGTTGgcgagcggcttaagatcacctcactaggcctaaagatatttgtaggtgtccaattaatttctgttctttatcaacctaagctgacatttttttaacatggtgattctattctacctttgcactttctttcagga
>NC_012871.2|+|62816315-62816581|199-222
tgtaaaccaacattcctcttcatcttcaacttgtgctggcacctctaaaacagtccttgaactctttttgatgtaaaccaacatctccttaactatttctggagaactgggacaaccaacagcatctccataccccccacatatctgcccagtcaaaaaagcccaaaaacagagcacacaacctggtcgtccatgtccTAATCGGACGATTAATCGCGATAAgtggacgactaatcggacgaccaggtttctggtcgaccttgtcgg
>NC_012871.2|-|62832687-62832851|120-143
actctcgaggagtggccgggcgcccctcttcaagtcgggcctttgtttagttgcaaaatattttgtaaaatcgacactgtagttttttcgtttgtatttgacaaatattatcaaattatAGACTAACTAGGCTCAAAAGATTCgtttcgtcaatttcgaccaaac
>NC_012871.2|-|63641839-63641975|97-117
ttaataaaagttcttcaagaatgacttaaatttaactatatttgcacaaattttttgaataagacgagtggtcaaactttgggtaaaaaaagtcaaACGACTTACAATTTGGGATGGagggagtacttaagaaattt
>NC_012871.2|+|6373424-6373609|115-134
gtctgcaaacgctcaaggcggaatttgacgcgctgaggatgaaggaggacgagcccatcgaggagtatgctgggaagctgactgccatgtcagttaagtacagcaacttgggtgGCACTCTTGATGATGCTGCCatggtcaagaagttgtttgacacggtaccagagagatttcttagtgtggtag
>NC_012871.2|+|6373489-6373692|50-70
tatgctgggaagctgactgccatgtcagttaagtacagcaacttgggtgGCACTCTTGATGATGCTGCCAtggtcaagaagttgtttgacacggtaccagagagatttcttagtgtggtagccggaattgagcaattttatgacctgaagaccttgctgttcgaggacgcaattgggaggctaaaggcgtttgaagagagggtc
>NC_012871.2|+|6373518-6373731|21-40
taagtacagcaacttgggtgGCACTCTTGATGATGCTGCCatggtcaagaagttgtttgacacggtaccagagagatttcttagtgtggtagccggaattgagcaattttatgacctgaagaccttgctgttcgaggacgcaattgggaggctaaaggcgtttgaagagagggtccaacggggagctgggaggtcaggcgccagaacagatagc
>NC_012871.2|+|63845412-63845662|31-51
cgcgcggcggtgtcgcggagcggcgcgggtGTTTCGTCGAACAGCTGGAGGgcgctggcgagggaggatggaaggcgggagtagaaggagaggacagagttgcgaacgaaggcgttgcaggcgaggaggcccgacttggcagcgagcgcgtgcagctgctcgccgcagcggagacgcgccgcacgcttcagggaagcgacgaggaacggggccagaggattgccgccaccgggcatgggcgaagcctggct
>NC_012871.2|+|63858854-63859030|40-63
tttcgtttgtttgtggtaaatattgtccaatcatatactAACTAGAGTCAAAAGATTCGTCTTgtgatgtgattagtttttgttttcgtctatatttaatgcttcatgcatgtaccgcaagattcgatgtgacagggaatcttgaaaactttttggatttcggagtgaactaaacaa
>NC_012871.2|-|6427171-6427415|23-43
agtaaatattactccctccatcCCAAATTGTAAGTCGTTTGACtttttttactccaagtttgaccactcgtcttattcaaaaaatttgtacaaatatagtcaaatttaagtcattcttgaagaacttttattaataaaccaatacacaacaaaaaaaaagtgatattttgtataaaactttgaataagacgagtggtcaaacttgatattaaaaaagtcaaacgacttataatttgggatggacc
>NC_012871.2|+|6427214-6427425|165-188
gtttgaccactcgtcttattcaaagttttatacaaaatatcactttttttttgttgtgtattggtttattaataaaagttcttcaagaatgacttaaatttgactatatttgtacaaattttttgaataagacgagtggtcaaacttggagtaaaaaaagtcaaACGACTTACAATTTGGGATGGAGGgagtaatatttactgatttattat
>NC_012871.2|+|6427226-6427428|149-169
gtcttattcaaagttttatacaaaatatcactttttttttgttgtgtattggtttattaataaaagttcttcaagaatgacttaaatttgactatatttgtacaaattttttgaataagacgagtggtcaaacttggagtaaaaaaagTCAAACGACTTACAATTTGGGatggagggagtaatatttactgatttattataaa
>NC_012871.2|-|6430137-6430318|44-67
cgtgatttacacacaaactgtgtaattagtttttattttcatcTATATTTAATGCTTCATGTATGTGccgcaaaattcgatgtgacggagaatcttgaaaactttttggatttcggagtgaactaaacaaggccttggtcttcggtacctacactcgacatgatggccagcaatgcatggat
>NC_012871.2|+|64340220-64340409|120-140
atcacttttttgttgtgaattggtttattaataaaagttcttcaaaaatgacttaaatttgactatatttgcacaaattttttgaataagacgagtggtcaaacttggggtaaaaaaggTCAAACGACTTACAATTTGGGatggagggagtacctataagattgccgtatcgctagcactagcagtatct
>NC_012871.2|+|64340253-64340388|91-114
aaagttcttcaaaaatgacttaaatttgactatatttgcacaaattttttgaataagacgagtggtcaaacttggggtaaaaaaggtcaaACGACTTACAATTTGGGATGGAGGgagtacctataagattgccgta
>NC_012871.2|-|64340253-64340398|41-61
gtgctagcgatacggcaatcttataggtactccctccatcCCAAATTGTAAGTCGTTTGACcttttttaccccaagtttgaccactcgtcttattcaaaaaatttgtgcaaatatagtcaaatttaagtcatttttgaagaacttt
>NC_012871.2|+|64644952-64645161|21-41
cgaatttgttcgtctgtgtcATCTCGGTCCCTAAACTTGTTcagttgtgtcattccggtccctaaacttagaaatcacccatttaggtcattaaatttgttcagctgtgtcatcccggtccttgtgggggtataaacccctataccctcatgggcctatatgggccgcaccatcagaggtggctcggcccacatgatgaatacgtgcggc
>NC_012871.2|-|64948671-64948796|22-45
ggatgttgtcggattcatttaAATCCATGTGTGTTGGTGTGGATTggggtgaaatttagttactccaatccatctcaacacatgtggattgatgtgaatccgactacatccaaacaaggcctaagg
>NC_012871.2|-|65302601-65302755|62-85
gagcattaaataaaaataaaaataaaaactaattacacagtttacctgaaatttgtgagatGAATCTTTTGAGTCTAATTACTCCgtgattggacaatgtttgtcaaataaaaacgaaattactacagtagccaaaaaatcaaaattttggagca
>NC_012871.2|-|6588640-6588861|159-182
actcgtcttattcaaagttttgtataaaatatcactttttttgttgtgtattggtttattaataaaagtttttcaagaatgacttaaaatttgactatatttgcacaaattttttgaataagacgagtggtcaaacttggggtaaaaaaagtcaaacgACTTACAATTTGGGATGGAGGGAGtactatgcagacaacatagtatatatacaaatcatactaa
>NC_012871.2|-|65961096-65961313|41-60
agtgagcagtaaacggttcaacaatctgcaaaagatggcaAAACTTAAGTCAAACTTATTcctgcaatcaatggaaccaaatggcaagatggtgatattaccttagtattttgcatcaaccgtaattgtggcagcactgaaacagcttccaaataaacacagaatgcccaagagatccggttcacaatgttatgtgatgttgaaggatgaataagtag
>NC_012871.2|+|6607059-6607270|25-48
gtttgactctccaagattcttggaATGACTTACAATTTGGGATGGAGGgagtattaatcattttagctttttattaatcatttattatttatttgctgttgcaggtgactcagatttaggaccaagtttacgagaaatttgtgcttctaataggtcagatgaaaagcaggtatgaatgccgtaaattggtatttgctccccatgaggtatca
>NC_012871.2|-|66076976-66077134|100-120
caatcatacggtcttgtttggatgttgtcggatttacctcaatccacgtgtgttggtgtggatttgggtggaatttagctgaagttccactccaatccaCCCCAACACATGTGGATTGATacgaatccgactacatccaaacaaggcctacagagtgtt
>NC_012871.2|+|6630278-6630608|227-250
acggcggcatcaaggtggagatgatgtcgtggctagggaaaattttttctctagcctcttttgcattttgttgtggttagatctaaccacgataaaagaccaggaagaataatttttagattagtctttctcactcttcggtggttgaaagaagaaattcctcaaatctgcctacattgtttgtttggctaataagccatgacagaaagtattgttggctgatttaTTGTGAGAGAAAAATACTGCTGAAtgactggcagattcggctgataagcccaaacaaacaaaaatgaccgtcaatcgttgggcatttgttcttagtccttttgcc
>NC_012871.2|-|66329095-66329287|40-63
atttacagctaaactgtgtagttagtttttgtttttgtcTATATTTAATGTTTCATGTATGTGcctcaagattcgatatgacgaggaatcttgaaaactttttggtttttaggattaagtaaacaaggcctaggcgtactcgcccgtcatgtgcacgaccggatccacgttttttagttctttctttatttat
>NC_012871.2|+|6654805-6654991|37-57
ttagttactatgaaagtttataaaactaatactcccTCCATTCCAAATTGTAAGTCAttctggcttttctaggtacatagtttttgctatgcacctagatatgcattatgtctagatacatagtaaaagctaattgtctagaaaagctagaatgacttacaatttggaacagagggagtaggaacca
>NC_012871.2|+|6654833-6655022|120-140
atactccctccattccaaattgtaagtcattctggcttttctaggtacatagtttttgctatgcacctagatatgcattatgtctagatacatagtaaaagctaattgtctagaaaagcTAGAATGACTTACAATTTGGAacagagggagtaggaaccaagtagagaccagccagttaacttttgcacca
>NC_012871.2|+|66667662-66667925|196-219
aattgtaagtcgtttgacttttttaatatcaagtttgaccactcgtcttattcaaagttttgtacaaaatatcactttcttttgttgtgtattggtttattaataaaagttcttcaagaatgacttaaatttaactatatttgcacaaattttttgaataagacgagtggtcaaacttggagtaaaaaaagtcaaACGACTTACAATTTGGGATGGAGGgagtactaaatatcaaggagagtgatattggcctcttgagtcttg
>NC_012871.2|-|66667694-66667912|41-61
gccaatatcactctccttgatatttagtactccctccatcCCAAATTGTAAGTCGTTTGACtttttttactccaagtttgaccactcgtcttattcaaaaaatttgtgcaaatatagttaaatttaagtcattcttgaagaacttttattaataaaccaatacacaacaaaagaaagtgatattttgtacaaaactttgaataagacgagtggtcaaac
>NC_012871.2|-|66788118-66788368|201-221
aattatttctgcattgtgcctcacactccttaaggacttccttcctgatgcgcacaaatttgtcaggcacctgcatacctatcatctggcaatgccaagaaattcggcttatcagtcacaataaatcagccaacaatattttctgtcttgaccaaacgaataaggcgccccacattgcagtgctttctttcatcggcagcCCTGTTTGAAGCTGCCAGCATtccattctccaatctaccccatccacaggc
>NC_012871.2|-|67035322-67035588|201-224
cgtgagtcgtgacaggtggggtaccggagcgagagaccatggtcggtgggatactcatactcgaatgcatcgttgacttagacaagagagattacacgcgtgatgttcatttttactagggccttgtttagttccgaaaaattttgcaaaatcgacactgtatcactttcgtttgtatttgacaaatattgtccaatcatGGACTAACTAGGCTCAAAAGATTCgtttcgtcgatttcgaccaaactgtgcaattagtttttatttt
>NC_012871.2|+|67161995-67162224|87-107
aaggccatgtttggttcccaggaattgaaaggaattggaaaataatctaataataaaatgagaagcactttctagatattggttatTCATAGGATCCAAACAGGCCCttaataaactttttctttaccttgactgttgcaatttttttttcatcaggcatgttcaatatgtgacagaactgggggctcatttatcaagtgccgagatgtaaattgttcggtactctttca
>NC_012871.2|-|67321724-67321898|130-153
gtgtgtttagtttcccgtataatgcaaaattccaactacaacaactatggccttgtttagttccaaaatattttgcaaaatcgacgctgtagctctttcgtttgtatttgacaaatattgtccaatcatGGACTAACTAGGCTCAAAAGATTCgtcttgtcaatttcgaccaaac
>NC_012871.2|-|67428042-67428260|44-67
tagatgttattactcttttctataaagttagtcaaactttaaaAAGTTTGACTGACATGGATTCTAAgaattaattcttttatggatggagggagtattgtttaggttatccaacaatggttgtgcatcattgaattttaagtacctcttgtgctcatgccccatttcattattgatatccatctttgtgaatggaactttgtaagatcctccataaaa
>NC_012871.2|-|67494317-67494547|23-46
tgtttggatgtagtcggattcgCATCAATCCACATGTGTTGGGGTGgattggagtggaacttgaactaaattccaccctaatccacttcaacacatgtggattgaggtgaatccgacaacatccaaacaaggccttagagtaatggagttaggtttctgggcacccaaagctggtaacacaataacaccagagcaagctagtaacataccaacaccagagcaacacatgcc
>NC_012871.2|+|67494422-67494574|87-107
ttggatgttgtcggattcacctcaatccacatgtgttgaagtggattagggtggaatttagttcaagttccactccaatccaccccAACACATGTGGATTGATGCGAatccgactacatccaaacaaggcctaaattgtcaccgcccccacag
>NC_012871.2|+|67562343-67562459|22-41
tcgaacctgccgtcgcaccaaTTGTAGAAGAGAGTGAGCGCgtcgtcgtggcggccctcgtccttgaggatgcggacgaaggtgttcatggacacctcatcaggcgcgacgccccgg
>NC_012871.2|-|67769626-67769848|23-46
taattagtttttatttttatctATATTTAATGTTTCATGTATGTGTtacaagattcgatgtgacggggaatgttgaaaattttttggttttcagggtgaactaaacaagaccctagctagctgctgcatgcggactcatcactagctagctcgatcggtccatccaaagcaataatggttatcgatcgtctcatctactacggagtactagagtaaatattcc
>NC_012871.2|-|67792785-67792991|21-44
aaagtactgttcactgatttTTCGTGAGAGAAAAACACTGTTTCttaccaatagaaccagcaaagttcatgaaacaggtaaggaagctgagctcgccggtgcctttattctgtgaagtacgttgcacggacatgttatatttgaaataatcacgtcatattaacaccaaggatctgaaatagtgctaaagataaaaggttcggagaa
>NC_012871.2|-|67830446-67830655|21-41
tttcttgaaatactccctctATTCCAAATTGTAAGTCATTTcaagaatcttagagagtcaaagcattttcatgtttgaccaaaattatagagaaaaatactaagatttgtaacataaagtgagtatactatgaaaatataattaagaaagaatctaattatacttagttagtaccataataataattattttataatataaatttagtca
>NC_012871.2|-|67830533-67830677|40-60
tagctaaaacaagtatagaaattttcttgaaatactcccTCTATTCCAAATTGTAAGTCAtttcaagaatcttagagagtcaaagcattttcatgtttgaccaaaattatagagaaaaatactaagatttgtaacataaagtgag
>NC_012871.2|+|68016953-68017079|84-107
tcactttacgttacaaatcttagtatttttctctataattttggtcaaacttgaaaatgctttgactttccaagattcttagaATGACTTACAATTTGGGATGGAGAgagtaatatttataatataa
>NC_012871.2|+|68126485-68126635|91-111
ttgtttggatgttgtcggattcaccttaatccacatgtgttggagtggatatgggtggaatttagttcaatttccactccaacccaccctAACACATGTGGATTGATGCGAatccgactacatccaaacaaggccttagtgtgaccttaat
>NC_012871.2|+|68130049-68130169|73-96
tataaatcttagtatttctctctataattttggtcaaacatgaaaatgctttgactctccaaaattcttggaATGACTTACAATTTGGGATGGAGTatctcataagactaatataggtcac
>NC_012871.2|-|68306262-68306477|173-193
cacaacagaggtcacatacaaagcaattcataaatagctagtgtatataaaacctcaatttttttaaaaaaaataccccttctattcgaaattataagatgttttggcttttctagatacatagcttttgctatacacttagatatacactatgcctagatgcatagtaaaaACAATGTATCTAGAAAAGTAAaaaatgccttataatttgagatg
>NC_012871.2|+|68406437-68406644|48-68
ggatactcttccttggtactccctttgttccaaattataacatgtttTGACTTTTCTAGATACATTGCttctactatctatataggcatagtgtatatctaaatgcatagcaaaaaatatgtatctagaaaagccaaaacagcttgtaatttggaatggaggaagtaacatattgaattgtcataaacactaaagtagcattttccag
>NC_012871.2|-|68406444-68406631|128-148
ctttagtgtttatgacaattcaatatgttacttcctccattccaaattacaagctgttttggcttttctagatacatattttttgctatgcatttagatatacactatgcctatatagatagtagaaGCAATGTATCTAGAAAAGTCAaaacatgttataatttggaacaaagggagtaccaaggaag
>NC_012871.2|+|68406510-68406617|68-88
ctatctatataggcatagtgtatatctaaatgcatagcaaaaaatatgtatctagaaaagccaaaacAGCTTGTAATTTGGAATGGAGgaagtaacatattgaattgt
>NC_012871.2|+|68432926-68433268|47-70
ataaatttggtcaaacttaatgctttcagtctccaagatttttggaATGACTTATAATTTGGGATGGAGGgagtatgtgtttcacgcatattgatatattgtatatattaatttatgaaaacatacttttttctttatgtcaatcattgcttcttcacacaggcaaatgattcagaaattcctttgttgcatgagtacaattgtactgtgaaagaagctggaagtacactggaggtttgtctcaaagttatatttttacttatctatgttctcaatatatattctaggacttgctcattacaggaggagaggaggttactctatgttgcaatgacacgagctc
>NC_012871.2|-|68509715-68509874|22-45
tgacaaatattatcccatcatTGACTAACTAGCCTCAAAAGATTCgtcttgtcaattccgaccaaatcatgcaattagtttttattttcgtttatatttaatacttcatgcatacgtctaaagattcgatgtgacgtggaatctgaaaaattttacaaaa
>NC_012871.2|-|68515133-68515355|151-174
tccatgtatgtgctgtaaaatttgatgtgatgagaatcttgaaaagtttttgatttttaagtcaactaaggccttgtttagttccaaaatattttgcaaaatcgacactgtagctttttcgtttgtatttgacaaatattatccaattatAGACTAACTAGGCTCAAAAGATTCgtttcgtcaatttcgaccaaactgtgcaattagtttttaattttatcta
>NC_012871.2|-|68528793-68529007|174-193
aggatcaaaagattcgtctcgcgatttacaggtaaactgtgcaattagtttttttcgtctatatttaatgcttcatatatgtgccgaaagattcgatgtgccgagaaatcttgaaaactttttggttttcggggcaaactaaacaaggcctaagtcattccaaaaatcttggaAAGTCAAACTTTTCTAAGTTtagccaaatttatatgataaaa
>NC_012871.2|+|68681752-68681920|40-63
tttcgtttgtatttgacaaatattattcaatcatggactAACTAGACTCAAAAGATTCGTTTCgtcaattccgaccaaattatgcaattagtttttattttcgtctatatttaatactccatgcatgcatctaaagattcgatgtgacggagaatctgaaaaattttgc
>NC_012871.2|+|68780669-68780887|26-49
gacaaatattatccaattatggactAACTAGGCTCAAAAGATTCGTCTTgtcaattccgaccaaactgtgtaattaatttttatttttatctatatttaatactctatgtatgcgtctaaagattcgatgtgacgagaaatctgaaaaattttacaaattttttttggaactaaacaaggcctaacgatgaagtttgatgatatatgaatatgaaagtt
>NC_012871.2|-|68786720-68786950|132-151
aggaccaaaactgatagtggcacaatactagatttcctcttggagctgagctgctttagtgcagctccaggagcagacgacaaagtaaaatacttcctccgtctacgaaagagtcaatttctaaagttgtcCTAAGTCAAACTTTTTAAATtttgaccaaatttctagaaaaaaatgctaagatttatagtatcaaattagtattattagattcatcatagaatatatttt
>NC_012871.2|+|68932512-68932651|97-120
ccattcgctaggccttgtttagttccaaaatattttgcaaaatcgacactgtagctttttcgtttgtatttgacaaatattatcaaattatagactAACTAGGCTCAAAAGATTCGTTTCgtcaatttcgactaaactgt
>NC_012871.2|+|68949869-68950089|180-199
cagcattccattgaggcacaagcgatactcattgagaattatctcatcaatgatctcatctgtttcctccaactctgccagcgccatcagcttgctgttcctgctcatctctgtactctccaagtcctgccaattacaccacttcttgcggccccgggcattactgattccttggaatgTTAGCATTCTGTCCACCTTGtcttcattcctcgcatggcctg
>NC_012871.2|-|69134620-69134826|21-44
ctttaagatttttaaaatgaCTTATAATTTGAGATGGAGAGTGTatttgttaatttttgggacgcggcatcgggagcgtgcgctccagatcttcatgaacaatgactggtcctgggaaggcatcaggcaccagcacccggctacgttcggcatggtcgtgaggtcgtcatggacccggcgctgaaggagtccgtcatcgctgacctg
>NC_012871.2|+|69168478-69168672|27-47
taatgtgaattttcttatatactccgCCTGGTCCAAATTGTAAGATGttttggcttttatagatatatttgagaacatgcagtgttttaccctatgagcaaaattggcagatgatgaaaagcaaagacaattgcatctgcagtgctcctggttcatggaggcacaatggcatgatgactatgtctaggggaatct
>NC_012871.2|-|69317696-69317843|86-109
cactttacgttataaatcttagtatttcactctataattttggtcaaacgtgaaaatgttttgactctccaagattcttgtaatgACTTACAATTTGGGATGGAGGAAGtataaggccttttttagttcccaaaaaattttgcaaaat
>NC_012871.2|-|69346237-69346448|23-46
tatttggatgtagtcggattcgCATCAATCCACATGTGTTGGAGTAgattggagtggaacttgaactaaattccaccccaatccacttcaacacatgtggattgaggtgaatccgacaacatccaaacaaagccttattgggggagagatacgaaacatgttttggtgttttgaatgtctttttcctccagcagaatgagaaattccaatcc
>NC_012871.2|+|69346320-69346468|90-110
tgtttggatgttgtcggattcacctcaatccacatgtgttgaagtggattggggtggaatttagttcaagttccactccaatctactccAACACATGTGGATTGATGCGAatccgactacatccaaataagatctaaatagtttttggg
>NC_012871.2|+|69382027-69382290|201-221
atggggaacgtgatactgagagtttagtcgcggtatgttatgcatcatctggtttcagattcattgtactgacttaacattctttataataattatggtactactccctctgttccaaattataagatgttttggctttttgagatttatagcttttgctatgcacttggatatacactacgtctagatgcatagtaaagACAATGTATCTAGAAAAGCCAaaatgtcttataatttggaatgagggagtatatcctaaacatc
>NC_012871.2|-|69382093-69382353|196-216
attcgttcagagctaccgatagataacatagcatcttaaaggctatttcatttccccgtgcatgatgtttaggatatactccctcattccaaattataagacattttggcttttctagatacattgtctttactatgcatctagacgtagtgtatatccaagtgcatagcaaaagctataaatctcaaaaagccaAAACATCTTATAATTTGGAACagagggagtagtaccataattattataaagaatgttaagtcagta
>NC_012871.2|-|69442596-69442766|41-64
cgaaaataaaaactaattgcacagtttggtcgaaattgatGAGACGAATCTTTTAAGTCTAGTTggtccatgattggacaatatttgttaaatataaacgaaagtgctacagtgtcgatttctcaaaaattttcggaactaaacaaggccttagttttcttctacatacag
>NC_012871.2|+|69857365-69857502|21-41
tctacgtagagagtactcccTCCATTCCAAATTGTAAGTCAttccaagaatcttggagagtcaaatcattttcatgtttgaccaaaattatagagaaaaatactaatatttgtaacgtaaagtaaatatactatgaaa
>NC_012871.2|-|70347601-70347789|120-139
tgctgaggatattgtgatgccatgctcataggaatgttgcccagctgtgggaattggtgagcaactgaaggaacataacccataccctggccaggatgcatcattgcttgctgttgcaaTTGATGATGCTGCAGAGTCGgggcatacagctgctgtgggacttgcggtgtactactgcctgtcaatccc
>NC_012871.2|-|70347631-70347760|91-110
aggaatgttgcccagctgtgggaattggtgagcaactgaaggaacataacccataccctggccaggatgcatcattgcttgctgttgcaaTTGATGATGCTGCAGAGTCGgggcatacagctgctgtggg
>NC_012871.2|+|70620855-70621074|151-171
ggaggtgggccaggacccaggtgggttggaggagggggcgcgtccgtcacacctaaggccttgtttggatgttgtcgtatttactccaatccatgtgtgttggtgtggattgggatggaatttagttcaagttccactctaatccacctcAACACATGTGGATTGATGTAAatacgactacatccaaacaaggcctaaatgcaaaccacggcacgggcac
>NC_012871.2|-|70620962-70621129|106-129
gaagcggcggccgctacctcaccggtttgccgcttgctacctagcgcgcaccaatgtgcccgtgccgtggtttgcatttaggccttgtttggatgtagtcgtattTACATCAATCCACATGTGTTGAGGtggattagagtggaacttgaactaaattccatcccaatc
>NC_012871.2|+|70690268-70690486|44-67
atgtatatgtattcccatcaccactgcatgtcttaaatactccCCCCATCCCAAATTATAAGACGTTtgacttttttgacctcaaatttgaccactcatcttattcaaaaaaaatatgcaaccatagtcaaatttaagtcatttttgaagaactattattaataaaccaagccacgacaaaagaagtgatattttgcacaaatttttgaataagacgag
>NC_012871.2|+|70830197-70830345|101-124
tcttttgcttcatctacattcatttcttttgcttcatctattctaggatggagaattgccagtcctgccgatgtcggtgtatggtgctgttgccatggcaCATAGTGTGGATTCAGATGAATACtcctcaccaacacagttctttttct
>NC_012871.2|-|70985347-70985677|82-105
agaggagcatagctgttcgtatgtgcaggcaatttaggggctattcggctggctgtttcgttttggctgatgttgatgacgATTTGTTGTGAGAGAAAAATACTGatgctgatgacccttgtcctattcctgaggaaatgaagtttttctatgatggcctgaggccgcctaaaacccacattgaacaattagttgctgttcttgtaacacttaacgaccgtggctgtcatgtcttggtactggaatggtaggcttcatcttattgtcagcaatttgtttttaggaaatggtgtgatggactgatggtatgtttatgttacttcgttatttc
>NC_012871.2|+|71102496-71102710|23-46
ttatatacttcaatccacttcaAAATATGTGGATTGAGATGAATATatgtgcatgcaaacaagaccttaggatgtgtattaggtttagggtaccatacacttgtatactaagaatcttcttttgtggtgcattgaccttcacttgatcattgaagaaaactcttccttcttgagctccctcggtgtaacaatccgccgtcatagaattatcttga
>NC_012871.2|+|71152052-71152214|103-123
tgaattgtacttcccattccaaattataagatgtttcgactttttagatacattgatttactatgtatctagacatagtgtatatctaagtgcatagcaaaaACTATGTATCTAGAAAGGCCAaaacatcttataatttggagtggggggagtaggtagtaac
>NC_012871.2|+|71206417-71206586|112-131
tggagctggttatgcagctggtggatctcctcatgcaagttctcattgtactcctcggcattagctagctgctgctctagctctagctgtcgggccctcaaagtgtcctccTCGTGCCAGGCTTCATTCCTctgtccaagcacatggactagcatgcgctcgcagttcct
>NC_012871.2|+|71206456-71206572|73-92
ttctcattgtactcctcggcattagctagctgctgctctagctctagctgtcgggccctcaaagtgtcctccTCGTGCCAGGCTTCATTCCTctgtccaagcacatggactagcatg
>NC_012871.2|+|71206504-71206712|25-45
tgtcgggccctcaaagtgtcctccTCGTGCCAGGCTTCATTCCTCtgtccaagcacatggactagcatgcgctcgcagttcctgtgagcagtagtcaccctgtccttctgctcccgtactgcgagcaggtcctgactcagctcactgctctgctggacggcctggtctctctctctggtcacacgagccaactctgcctgtagcctctc
>NC_012871.2|-|71290445-71290659|173-193
gagttcacaaatattccctgtttcttgctataagctgtcgccttaccaatgtactcaatccattccatattataagacgttttgccttttctaaattcatgacttttgttaggcacttagacatacactatgtctagatacatagtaaaagcaatgtatctagaaaaagccaAAACATCTTATAATTTGGAACgcagggagtacttcttagggac
>NC_012871.2|-|71552855-71553061|135-158
taactaagtatcattagattattccttaattatattttcatagtatactcactttatgttacaaattttagtatttttctctataactttggtcaaacgtgaaaatgctttgactctacaagattcttagaatgACTTATAATTTGGGATGGAGGGAGtacatacctctttgttttatatttatatttataaaaaccccttgtattt
>NC_012871.2|-|71886483-71886717|84-107
ttagtcgacaactaattgggcgaccagaaaactaatcagcctaatcgagccgtagcccctagtcgagtgcaggagacaaactaGGACGACTAATCACGATTAATGGGatgacttgataacactgcatgaacatacaagcaatctaatctgtcaaatgacgataagtcagtaactacagtggtgagttgaagtgtatttgcgggggggggggggggggggttgacattcttcaaat
>NC_012871.2|-|72082610-72082825|63-86
caaagtaggaatagtaccacttttatttgtatttaacaaatattattcaatcatgtactaacAGACTCAAAAGATTCGTCTCGTCAattccgatcaaattgtgcttagtttttattttcgtctatatttaatactttatgcatgcgtctaaagatttgatgtgatggagaatttgaaaaattttgcaaacttttttgagaactaaacaaggcccag
>NC_012871.2|-|72310691-72310816|78-101
cttgtttagttccaaaatattttgcaaaatggacactgtagctttttcgtttgtatttgacaaatattatccaatcaTGAACTAACTAGACTCAAAAGATTtgtctcgtcaattccgaccaaactg
>NC_012871.2|-|72427006-72427136|21-41
tgaagggtaaagttcaccgtCGGTCCCTAAACTTGTATTAGcgtgtcatcccggtccctaaactcgcaaatccaccgtttaggtcctcgaacttgttcgtttttatcatcttagtccctaaacttattcag
>NC_012871.2|+|72469644-72469850|135-158
gcaagttgcccgggggcatggcaggaaatttggtgcgggtcgtacataggccttgtttagtttcaaaaaattttgcaaaattgacactgtagtaatttcgtttgtatttgacaaatattgtccaatcatggactAACTAGACTCAAAAGATTCGTCTTgtcaattttgaccaaactgtgtaattagtttttatttttgtctatattt
>NC_012871.2|-|72517906-72518135|23-43
gttcaagtttcacttcaatccaCCCCAACACATGTGGATTGATgcgaatccaacaacatccaaacaaggccttagcttgtttggcctcaagtatgatcagaaaggagagctaaaaactaaggttcgccgaaccacgagatcctatgcattatccaagaacagcaacatgttttctcatgcggtatataaatgatagaaagaaatgttctcttggcaattttttttgggat
>NC_012871.2|-|72704787-72705001|57-80
ctctataattttggtcaaacgtgaaaatactttgactctccaagattcttggaatgACTTACAATTTGGGATGGAGGGAGtactatttaaccaaaagaatgcaacagttccaacctggcattcacacacgatcaacaaaacgaaccactaccctgaccaaagtaaacggaatcgataaggtgccagatcatgtaggacacgggatatgacaccgg
>NC_012871.2|-|72757159-72757353|29-49
aaagtaagagcctcgcggttacggagttGCTCCGGCAATTCGTCGAACAcctttacagcgtccgtcggtcgcccggctctggcgagctgctgaagataggcgtcgagcgtggcgggcccgagagcggtggggaactcctggatgagcgcgcgcacggcggggaagtcacggcggcgagcgaggtggcgaacgacg
>NC_012871.2|-|72765108-72765230|21-41
agtgtcatggttacggaactGCACCGGCAATTCGTCGAACActttgacagcgtccgttaggcgcccggctctagcgagctgctggagataggcgtcgagcgtgacgggcccgagagcggtggg
>NC_012871.2|+|7297202-7297510|24-44
gatcaagcacaacttccttgaggCTCAGGAGAGATGACAGCCCAgaaaatgcgatcgcgtcttggcaaagcagtatctcaagcttagttgctgttccttcttcaaatagcaccggccctatggggtagcacagctctagagctgtcaaacatgggaatgcctccctacgcgaagtgaaatgacggtcctcttcttccttgaaagagtacatcagtagacgaaggatggccagatttggtagcttgccaaggacttgcatggtgccatccagctctgttagctcagtgtgttccagcttcagcttcacaa
>NC_012871.2|+|73038547-73038769|151-174
attattattattatgataccaactaagtatcattagattcttcattaattatattttcatagtatactcactttacgttacaaattttaatatttctctttataattttggtcaaacgtgaaaatgctttgactctccaagatttttggaATGACTTACAATTTGGGATGGAGGgagtactttctttttcctctatgcgtgtgtatgcactaatgcacatgca
>NC_012871.2|+|73044002-73044234|188-211
tgcgtggtgcagtagaactgtgatgtgctgcgtacgtgcttgcacaatgagcaggacatcaccctgccggagatgaagtgtgccaaggcgagtaacgaggaggccttgtttagttccaaaaaattttgcaaaatcgacactgtagcattttggtttgtatttgataaatattgtccaatcatagactAACTAGACTCAAAAGATTTGTATCgtcaattccgaccaaactgtgc
>NC_012871.2|+|73065566-73065781|23-43
gcatttttctataaacttggttGGAGTTAGAGAAGTTTGAATTaggataagccaaagtgaactatagtttggaatggggggagtaatatcgtattatgaatgagtagcatgaatttacaagtagtacctgttgggtttggggctgttgatataatctttgaacttgccaggaattctaggccataggtgatggataatctctaacgcagcaaaaca
>NC_012871.2|+|73257837-73258176|274-294
agatgtgcaagagaagggatgtttcggcagcattggtacagcgggctgagagtttaggattcaaggcacttgttttgacagttgacaggcctgtgcttggtaggcgtgaagctgatatcagaaacaagtacagtgcttattatctttgttgaaatctcctaaagttccgtgaaaatatgttattttacaaaccataattccagtttcctaacccattgctactgaaggttaaaatcttcaactactctgtccgttccaaattattagacgtttTGGCTTTTCTAGATATACGCActtagatatacattttgtctagatacttaataaaagcaatgtatgt
>NC_012871.2|+|73308930-73309080|91-111
caccggtccctaaacttgtattagtgtgtcatcccggtccctaaactcacaaatcgaccgtttaggtcctcgaacttgttcgtctgtatcATCTCAGTCCCTAAACTTGTTaagttatgtcattccggtccctaaacatagaaatcacccg
>NC_012871.2|-|73597869-73598135|46-69
cactgtagtatttttgcttgtatttgacaaatattgtccaatcatAGGCTAACTAGGCTCAAAAGATTCgtcttgtcaattccgaccaaactgtgtaattattttttattttcgtctatatttaatattctatgtatatgtctaaaaatttgatgtgatgaagaatctgaaaaattttacaaaatttgttgggaactaaacaaagccctgatctctggcactgaaattggcaagacatcccgtccgatgcatgggaaagcagcggca
>NC_012871.2|+|73688799-73688958|22-45
tgtttggatgttgttggattcACTTCAATCCATGTGTGTTGATGTgggttggggtggaatttagttcaaattccactctaatccacctcaacacatgtggattgatgtgaatccgactacatccaaacaaggccttactaatatatgtttcagcttctaa
>NC_012871.2|-|73771238-73771460|23-46
tttgataaatattatccaattaTGTACTAACTAGACTCAAAAGATTtgtctcgtcaatttcgaccaaactgtataattagtttttattttcgtctatatttaatatttcatgcatgcgtctaaagatttgatgtgacaggaaatctaaaaaattttgcaaaattttttggcaagtaaacaaggccaaggcctaagacttgctcgcagagatatctagagttgt
>NC_012871.2|-|7402510-7402717|48-68
tggtgtggattggagtggaacttgaactaaattccaccccaatccacTCCGACACATGTGGATTGAGAtgaatccgacaacatccaaacaaggccttagtgttttcacttaaccaagctcctcgggcagggcatagtctacaaccactcacagtaccttgtcgagtctgcaatcataatggactgaattttctaggccagtgagagta
>NC_012871.2|+|74145012-74145227|45-65
tgtgcactacagggagcctcgagggtttggatttgtccagtattATGATCCTGATGATGCTGCTGatgcaaagtattatatggatgggcaggtagttcttggtaggcaaataacagttgtttttgcagaagagaacagaaagaagcctcaagagatgagagctagagatagagtcaggtttgttggctcctcccaggaccttgccactgaatggca
>NC_012871.2|-|74368417-74368778|289-312
cgggtctgtcaaggaccatatgacccttctctgattcgtgcttgggaagactatgatgcagaacgtggatctgaaaatgaccatccaaaggagtttacaagggaacaggtaagttctcatctcagggaaacaaaatatcgtcattgtggtcaatgtttacaagttgtctagtcgccatgggatcgatcaggcgattaatcgcgattaatcgacaactaatcagacgactagctttctgatcgaactaatcgcctcggtaccccaagccggtcaccagggaccgatttaGGACGATTAATCGCGATTAAGTGGacgacctgtaaacatgggaaacgaacatgccttttaatttacctcttaca
>NC_012871.2|-|74421772-74421915|103-123
cagggtgaaattcgaggaaaacattattgtctcgagcaatgcggtttacagaaacaagatttttatttgcacaaggaacatgaagaatgttatgtaacgagaGTTTAGTGGAAGGGGCATGCAagacaccatgaccaatgtgtt
>NC_012871.2|-|74813681-74813806|78-101
gttacaaatcttagtatttttctctataattttggtcaaacgtgaaaatactttgactttccaatattcttgaaatgACTTACAATTTGGGATGGAGGGAGtagtatagtatttttatttttagtt
>NC_012871.2|-|7488570-7488750|35-59
gcactgccggtgctaaaggggaccctttagcaccGGTTTGTAACACGAACCGGTGCTAAtgggtccctgccccgacagcaccagtcagtagccgttgggtaggaccctttagcaccggttcgtgttacgaaccggtgttaaaggggtctttaaccccgggccgcaaaaaggccgaggtttt
>NC_012871.2|-|75125821-75126008|128-148
ccaaactgtgtaattagtttttattttcgtctatatttaatacttcatgcatacctctaaagattcgatgtgacggggaatctgaaaaattttgcaaaatttgttgggaactaaacaaggccttagtTCAGCTTTCTTGAACTTTTTTtttccaaagagagactacatgtagacttggtcatctgcct
>NC_012871.2|-|75125837-75126145|266-286
cttctcccttcatttaggccttgtttagttccaaaatttttggcaaaatgtaaatagtaccaatttcgtttgtatttgacaaatattgtccaatcataaactaactaggctcaaaagattcatctcgttaattccgaccaaactgtgtaattagtttttattttcgtctatatttaatacttcatgcatacctctaaagattcgatgtgacggggaatctgaaaaattttgcaaaatttgttgggaactaaacaaggccttagttCAGCTTTCTTGAACTTTTTTTttccaaagagagactacatgtag
>NC_012871.2|-|75333969-75334172|50-70
caatgacataccaacacctcgtctttcaagaggaaatacagatcggtttCTTGCTGATCCAAACAGGTAActagacattcagttacgtttatctgttctttttcatacttatgaggtaatggaatgcgacctgcaatcagaatagttatgattctgtgacatcaagcagtcacgatccttatgtcatatttggtagtaggattc
>NC_012871.2|+|75333983-75334206|124-144
aatatgacataaggatcgtgactgcttgatgtcacagaatcataactattctgattgcaggtcgcattccattacctcataagtatgaaaaagaacagataaacgtaactgaatgtctagttaCCTGTTTGGATCAGCAAGAAAccgatctgtatttcctcttgaaagacgaggtgttggtatgtcattgatgatttcatagtcaatgcaaccttcaatcaaac
>NC_012871.2|-|75515979-75516116|27-46
gagaagagtcaatttctagagttgtcCTAAGTCAAACTTTTTAAACtttgaccaaatttctagaaaaaaatgctaagatttatagtatcaaattagtattattagattcatcataaaatatattttcatataatgtgt
>NC_012871.2|-|75559521-75559716|133-156
actaagtatccttagattcttccttaataatatttttatagtatactcactttatgttacaaatcttagtatttctctctataattttggtcaaacttgaaaatgctttgactctctaagattcttggaatgACTTATAATTTGGAATGGAGGGAGtacataagaacattgtattggcattttcattcttgcagct
>NC_012871.2|-|76186974-76187126|30-50
gagattctggcgtttctggatagaatcgaAACGTTTGGATCAGCCAAACGgtccgttaattgacgcaagatgcgtggcctaatgtgatttaaacaccgcattcacttgctgggatgcttggtagggcatctgagtacaaatcaaaggtggttg
>NC_012871.2|-|7627397-7627604|135-159
cctcggcccgtggctctggccggtgctaaagggacccctttagcaccggttcttgttaaaaaccggtgctaaagggtccctgccccgacagcacatgtcagtagccgttgggcaggaccctttagcaccggtttGTCACACGAACCGGTGCTAAAGGGGtctttaaccccgggccgcaaaaaggccgaggtttttggccattttgagc
>NC_012871.2|-|76461895-76462145|31-51
cctcttccctttaattgtactccctccatcCCAAATTGTAAGTCGTTTGACtttttttaccccaagtttgaccactcgtcttattcaaaaaatttgtaccaatatagtcaaatttaagtcatttttgaagaacttttattaataaaccaatacacaacaaaaaaagtgatattttgtacaaaactttgaataaaacgagtagtcaaatttgatattaaaaaagtcaaacgacttacaatttggaatggatt
>NC_012871.2|+|76595666-76595863|149-172
tttaggccttgtttaggccttgtttagttcccagaaaattttgcaaaatttttcagattccccgtcacatcgaatctttagacgcatacatggagtattaaatatagacgaaaataaaaactaattacacagttcggtcgaaattgacGAGACGAATCTTTTGAGTCTAACTagtccatgattggacaatatttgtca
>NC_012871.2|+|7672428-7672643|174-194
tttttaatatcaagtttgaccactcgtcttattcaaagttttatacaaaatattacttttttttgttgtgtattggtttattaataaaagttcttcaagagtgacttaaatttgactatatttgcacaaatttttttgaataagacgagtggtcaaacttggggtaaaaaaagTCAAACGACTTACAATTTGGGatggagggagtacaaacgaaat
>NC_012871.2|+|7682137-7682414|49-72
ctgtagcactttcgtttgtttgtgacaaatattatctaatcatggactAACTAGAATCAAAAGATTCGTCTTgcgatttacagctaaactgtgcaattagtttttgttttcgtatatatttaatgcttcatgcatgtgccgtaagattcgatgtgatggggaatcttgaaaactttttggtttttggtttgaactaaacaaggccttagtctatccatgagaaggagccaaccaaagacatttttgcttttccaaatccacttgaatgctatggtggt
>NC_012871.2|+|76951903-76952137|129-152
taacaatactccctccgttccaaactataagacgttttggtttttctagatacgtagtttttgctatgcacctagatatatactatgtctagatatatagaaaaaacaatatatcaagaaatggcaaaATGTCTTATAATTTGGAATGGAGTgactagcgagtatgtaataaaaaacaaagacctacaccttccttccaagtcatgtgatgttacatgagaaaatgcgatgtttt
>NC_012871.2|+|77113049-77113255|135-158
tttgttcaaaatttcacttttttgtcatggcttggtttattaataaaagttctacaagaatggcttaaatttgactctttttgcacaaatttttttaataagacgagtggtcaaacttgagataaaaaagtcaaACGTCTTATAATTTGGGATGGAGGgagtacaagttagtttttactttcgaagtttaaacaggtgcagtacttg
>NC_012871.2|+|77225276-77225615|272-292
caaaggtatttgcatgtgtaatacactaatacaacgagaggctaattatcagacactagctcctttccaaattatcactggttttttcttgaatggcaactatttatgaagccttaaatttatcaaactgttattgcagttgttcaacttagcaacaaagctatccatattatacaatgaccttttgttgacagaggcaataaatgtcaaatctgttcatcaaggagcacacagtaggtttagcagcaccattttttttgagtaaagtccaTCACCGGTCCCTAAACTTGTTtgggtgtgtcatcccggtccttaaactcacaaaacgattgtttaggta
>NC_012871.2|+|7779583-7779797|21-44
tttaaggtcaaaaaagtcaaACATCTTATAATTTAGGATGGAGGgagtatatgtgttgacaccatttttgggcacgtgtccagtatggcaggacagggtggcagtacgatgcgggttgctgataaggatggttgccgatgagggaaaggttgaatgtgactaagtcctcaggcagtaatatggtgccgatgaccaagtaaaaaggtctgccgatg
>NC_012871.2|-|7943545-7943748|135-155
aaaaacatgctaaacttatctccctccataccaaattgtaagatgttttggcttttctagatacatagcatttgctatgcatttagatgtacaccagatacatagtaaaagcaatgtatcttggaaagccaagaTGTCTTATAATTTGGAACTGAagaatataatgaatggaaaaaataaaatataaagaaatttgcagaaaaa
>NC_012871.2|+|8160677-8160866|51-71
ggctagaccaagaacaaatccagtagcagctagcggtgtagacagaagagACGCCAAGAATGGCTTGTTTCaccaaccatctcgtcctcgtcctctcgtcgtccgccgccgtccttctcgccgtcgtcctcggcaccgcggccagcggcgccccgccgagctactgcgcggtggggaaggccatcccgca
>NC_012871.2|-|8169646-8169822|126-146
agtatcattagattctttcttttatattttcatagtatactcactttatgttagaaatcttactattcctctctataattttggtcaaacttaaaaatgctttgactctctaagattcttagaatGACTTACAATTTGGAATGGAGggagtactagataaggacgggtagagagacc
>NC_012871.2|+|8365935-8366061|26-46
tcccacatcaggccctgagatgatcAAGTCATCAACATAAACCCCTacaacaagcagagaagtcttgttgttccttatgtatactgcatgatctagcttgctcttcacaaaaccgagtgctagcaat
>NC_012871.2|+|8500692-8500905|172-192
tacagaagagagaactcccacacccggataattatgcgacccggaagtggagagtgtgcaacagattctcacttcatgtgtgtttgcacgcgatttctggttcaagatcatcatgtgtccctcgacgtcgtgatcacactttcgcgacttggtggaacaaggccagcaaacGTGTGGGAAAAGCTAAAACGTtgttatggaaacaacacaacta
>NC_012871.2|+|8655599-8655765|41-60
aataacaacagatatgcgaagacaaaatgaaagcataaaaCAGTATAAGTCAAACCTTTGagaggtcattcagccactccccgccaaccccaagcacagcttggatcccttgtgccatcctgaaagcacctcgaggccctgtactaatcgacgtctggagaaggtcc
>NC_012871.2|+|8873999-8874146|40-63
caaacaaactgtgtaattaatttttattttcgtctatatTTAATGCTTCATGTATGTGACGCAagattcgatgtgacagggagtctcgaaaactttttggatttcggcgtgaactaaacaaggcctttctctaaagaaatcgacaaga
>NC_012871.2|+|9308647-9308865|159-179
gtttgaccactcgtcttattcaaagttttgtacaaaatatcactttttttgttgtgtattggtttattaataaaagttcttcaagaataacttaaatttgactatatttgtataaattttttgaataagacgagtggtcaaacttgaggtaaaaaaagTCAAACGACTTACAATTTGGAatggagggagtatgatttattcccctctatctgtgggtga
>NC_012871.2|-|9490383-9490542|116-139
tacgaaccatctacacagtgcaattttacctttgggccttgtttagttccaaaaagttttggaaaatcaacacggtagcattttcgtttgtatttgataaatattgtttaattatGGACTAACTAGGCTCAAAAGATTCgtcccgtcaatttcgaccaaa
>NC_012872.2|+|10024196-10024425|188-208
atcttgggatccaggctgcaccgcagtcggaaggtatagagggtctgataagtttatcgatctgttgtctgtatagtttcttatgcaggtttagaccttgtttggatgtagtcggattcgcatcactccacatgtattggagtggattggagtgaaacttgaactaaatttcaccccaatacactccAACACATGTGGATTGAGATGAatccgacaacatccaaacaaag
>NC_012872.2|-|1030348-1030563|44-64
ttttatgtcctaaacttgtactccatccattccaaataataagATATTTTGGCTTTTCTAGATAtagctttgttatgcatttagatatacactatgtctagatacatagttaaagcaatgtatctagaaaagccaaaatgtcttataatttggaatggagggagtgtataatttgaataattgttggtccaatttgtaaagtttgacttttacatg
>NC_012872.2|+|10620274-10620455|44-67
tttggtcaaacttgagattctttggctcttcaagattcttggaATGTCTTATAATTTGGGATGGAGTaatttatatcatggagtgccttctttaaagtaataaagtacaaaatgacaagtaatagaaacttacaacataagggttccatccctgcattggcataactgtaggtggaagcatc
>NC_012872.2|+|10629193-10629382|115-138
attcttctttaattatattttcataatgtactcactttacgttacaaatcttagtatttttctctataagtttggtcaaacatgaaaatgctttgattctccaagattattggaATGACTTACAATTTGGGATGGAGGgagtaaaaaagaaacataacgtcctacatgcttgtattcaactgtaccttcc
>NC_012872.2|+|10752852-10753082|186-209
tctttcttgttagaagtgttatgtctagatatattgtagaaacaatatatctagaaaaggtaaattgtcttgtaatttaaaaccgactaaggccttgtttggatgtagtcggattcgcatcaatccacatgtgttggggtggataggagtggaatttgaactaaattctatcccaatctacttcaATACATGTGGATTGAGGTGAATCCgacaacacccaaacaagaccta
>NC_012872.2|+|10752943-10753165|23-46
gccttgtttggatgtagtcggaTTCGCATCAATCCACATGTGTTGGggtggataggagtggaatttgaactaaattctatcccaatctacttcaatacatgtggattgaggtgaatccgacaacacccaaacaagacctaagcgattaggcgaagacagccgtgtagcatgtacagtacatatgcatccacaatgcgcggcaccgccccggcctgcccctgtt
>NC_012872.2|-|10752948-10753175|186-206
agcggcgctgaacaggggcaggccggggcggtgccgcgcattgtggatgcatatgtactgtacatgctacacggctgtcttcgcctaatcgcttaggtcttgtttgggtgttgtcggattcacctcaatccacatgtattgaagtagattgggatagaatttagttcaaattccactcctatccaCCCCAACACATGTGGATTGATgcgaatccgactacatccaaac
>NC_012872.2|+|10833653-10833834|44-67
gcactttcgtttttatttgacaaacattgtccaattatggagtAACTAGACTCAAAAGATTATCTCAcaaattacagataaactgtgcaattagtttttattttcatctatatttaatgctccatgcatacgaccaaagattcgatgtgacggggaatcttgaaaatttttgcgaactaaac
>NC_012872.2|+|11073899-11074110|61-81
taattattttataatataaatttggtcaaacttaaaaagagtttgactctccaagattctTGGAATGACTTACAATTTGGAatggagggagtatttaattatagactaaatttgatcaccgtcgtcacggcaagtgagtcctgctgcttccagagctggctgttaggtctcaccatcgccaccgcacgcgagcccaccaatggagtggagat
>NC_012872.2|-|11142169-11142401|126-149
tcattagattcttctttaattatattttcatagtatactcactttacgttacaaatcttagtatttttctctataattttgatcaaacgtgaaaatgctttgactctccaagattcttggaatgaCTTATAATTTGGTATGGAGAGAGTatttgacaattattatatgaccatgaactagttaattgtctcacaaattacggaatagatccgttcccaaactagaatcgccat
>NC_012872.2|-|11324739-11324940|35-54
tctagctgtcgggccctcaaagtgtcctcctcgtGCCAGGCTTCATTCCTCTGTccaagcacatggactagcatgcgctcgcagttcctgtgagcagtagtcaccctgtccttctgctcccgtactgcgagcaggtcctgactcagctcactgttctgctggacagcctggtctctctctctggtcacacgagccaactctg
>NC_012872.2|-|11324763-11324991|87-106
tcatgcaagttctcattgtactcctcggcattagctagctgctgctctagctctagctgtcgggccctcaaagtgtcctcctcgtgCCAGGCTTCATTCCTCTGTCcaagcacatggactagcatgcgctcgcagttcctgtgagcagtagtcaccctgtccttctgctcccgtactgcgagcaggtcctgactcagctcactgttctgctggacagcctggtctctct
>NC_012872.2|-|11324795-11324925|21-41
ctcaaagtgtcctcctcgtgCCAGGCTTCATTCCTCTGTCCaagcacatggactagcatgcgctcgcagttcctgtgagcagtagtcaccctgtccttctgctcccgtactgcgagcaggtcctgactcag
>NC_012872.2|+|11512349-11512649|49-72
cgcgatttccagctgaactgtgtaattagtttttgctttcgtctatatTTAATGATTCATGCATGTGCCGCAagattcgatgtgatggggaatcttgaaaactttttgctttttggggtgaacttaacaaggccgaagcttgacagagtctgcccactgtatatataggctatgtttagttcaccctgaaaaccaaaaagttttcaagatttcctgtcacatcgaatcttgtggcacatgcatgaaacattaaatatggacgaaaacaaaaactaattacacagtttagctgtaaatcacg
>NC_012872.2|-|11589376-11589523|32-52
cagacaaattatacaatttgctactccctccATTCCAAATTGTAAGTCATTCcaagaatcttggagagtcaaagtattttcaagtttgaccaaaattataaagagaaatattaaaatttgtaacataaagtgagtatactataaaaat
>NC_012872.2|-|11622454-11622687|87-111
gcccgtggctctggccggtgctaaagggtctctgccccgacagcacatgtcagtagccgttgggcaggaccctttagcaccggttcGTGACACAAACCGGTGCTAAAGGGGtctttaaccccgggccgcaaaaaggccgaggtttttggccattttgggcatcgaccaatgcctcattctgtagtagtgatggtcttagaaacaacactacaaaacactaagattggggccttg
>NC_012872.2|+|11622477-11622642|120-144
gtagtgttgtttctaagaccatcactactacagaatgaggcattggtcgatgcccaaaatggccaaaaacctcggcctttttgcggcccggggttaaagacccctttagcaccggtttgTGTCACGAACCGGTGCTAAAGGGTCctgcccaacggctactgacatg
>NC_012872.2|+|11670323-11670680|285-304
catcacaaaaggggaaagactagctctagagccctagcatctactcgctgtgatcactgtccatgccagagccatcctcatcctcatcaccactagcagctgcccctatctcgggatccgcgtccatctcgtccttagagtctagctcagctgctccaggcaggtggtgagggtggagctggttatgcagctggtggatctcctcatgcaagttctcattgtactcctcagcattagctagctgctgctctagctccagctgtcgggccctcaaagtgtcttccTCGTGCCAGGCTTCATTCCTctgtccaagcacatggactagcatgcgctcgcagttcctgtgagcagtagtcac
>NC_012872.2|+|11670511-11670647|97-117
agctggtggatctcctcatgcaagttctcattgtactcctcagcattagctagctgctgctctagctccagctgtcgggccctcaaagtgtcttccTCGTGCCAGGCTTCATTCCTCtgtccaagcacatggactag
>NC_012872.2|+|11670579-11670716|29-48
cagctgtcgggccctcaaagtgtcttccTCGTGCCAGGCTTCATTCCTctgtccaagcacatggactagcatgcgctcgcagttcctgtgagcagtagtcaccctgtccttctgctcccgcactgcaagcaggtcctg
>NC_012872.2|-|1202315-1202578|199-219
atcttgaatagtcaaagcatcttaagtttgaccaaatttatatggtacgataataacatttatgatatcaatttaagtatcactcgttctttattaattatattttcatagtatattaatttgatgccataaaactttgtgattttttctataattttgatcaaacttgagatattttgaccctccaagattcttggaATGACTTATAATTTGGAATAGagagagtattttacaaagtagctaaatcagtaaatttggcaaatc
>NC_012872.2|+|12303072-12303188|77-97
aggaagcaactctagggtgttaggaaagcatacaagggtagctaatttgcaggaagaacagaaggcagaaaaaaagTTTTGGGTCCCTAAAGCTCTCcgaattgacaacccagaaga
>NC_012872.2|-|12312072-12312285|21-44
tcttgtttgtatgttgtcggATTTACTTCAATCCATGTGTGTTGaggtggattggggtggaatttagttcaaattccactccaatccacctcaatacatatggattgatgtgaatccgactacatccaaacaaactctaagtgtttacatacatacatacatacatacatacatacatacatacatacatacatacatacatacatacatacat
>NC_012872.2|-|12372761-12372967|135-158
attttgttgacacgttggtttgatgaagatgggcatgaaggtcttttagagtcaggattgctatgagaatcaagattgcaaaacaccctgaattttttcatacttagaccttgtttggatgttgtcggattcgtATCAATCCACATGTGTTGGGGTGGattggagtggaacttgaactaaattccaccccaatccactccaacacat
>NC_012872.2|+|12372778-12372937|40-60
ggggtggaatttagttcaagttccactccaatccaccccAACACATGTGGATTGATACGAatccgacaacatccaaacaaggtctaagtatgaaaaaattcagggtgttttgcaatcttgattctcatagcaatcctgactctaaaagaccttcatgccc
>NC_012872.2|+|12517128-12517340|173-193
ttttttacaccaactttgaccactcgtcttattcaaaaatttgtgcaaaatatcatttcttttgtcgtggcttggtttattaatcaaagttcttcaagaatgacttaaatttgactatttttgcataaattttttgaataagacgagtggtcaaacttgggataaaaaaagtCAAACGTCTTATAATTTAGGAtggagggagtacattgttta
>NC_012872.2|+|12559735-12559950|174-194
tcagcaccgtggacgccgccacctccggcgtcatcaacctcggctctgggacgaacagcacctcctcatcaggaatgaactgcgggttcgcgcaccaggcggtgacaaagaattcacgcccgtcatctccagggacgtcactagggtgaacgacgtcgacctcagcacaagaaGGTCCAAGGATGATTTGCGCCgtctccgcactccgaacgtgtg
>NC_012872.2|+|126109-126252|101-124
atattttcatagtatactcactttacgttacaaatcttagtatttttctctataattttggtcaaacgtgaaaatactttgactctccaaaattcttggaATGACTTACAATTTGGGATGGAGGgagtagtttttttctagtgc
>NC_012872.2|+|13060451-13060665|152-171
ctcagagtctagctcagctgctccaggcaggtggtgagggtggagctggttatgcagctggtggatctcctcatgcaagttctcgttgtactcctcagcattagctagctgctgctcaagctctagctgtcgggccctcaaagtgttctccTCGTGCCAGGCTTCATTCCTctgaccaagcacatgaactagcatgcgctcgcagttcctgtgag
>NC_012872.2|+|13060472-13060660|131-150
tccaggcaggtggtgagggtggagctggttatgcagctggtggatctcctcatgcaagttctcgttgtactcctcagcattagctagctgctgctcaagctctagctgtcgggccctcaaagtgttctccTCGTGCCAGGCTTCATTCCTctgaccaagcacatgaactagcatgcgctcgcagttcct
>NC_012872.2|+|13060580-13060799|23-43
tcgggccctcaaagtgttctccTCGTGCCAGGCTTCATTCCTCtgaccaagcacatgaactagcatgcgctcgcagttcctgtgagcagtagtcaccctgtctctctgctctcgcactgcaagcaggtcctggctcagctcacagttcttctggactgcctggtctctctctcgggtcatgcgggccaactccgcctgtagcctctcaacctcagagtcg
>NC_012872.2|-|13332320-13332468|86-109
cactttacattacaaatcttaatatttctctctataattttggtcaaaggtgaaaatgctttgactctccaagattcttggaatgACTTACAATTTGGGATGGAGGGAGtatataattgcttctgtaagatgggatcgtcacggggatg
>NC_012872.2|+|13332572-13332715|21-44
gactctctaagattcttgtaATGACTTACAATTTGGGATGGAGGgagtactctttttgactgacaggagcaacacactgcatagtgcgttcactatacagacttccaggtttaccatgttattacagtctacatgaatacatga
>NC_012872.2|+|14143304-14143490|37-57
taatattaagttgtattgtatatagagtaaagtccaCCACCGGTCCCTAAACTTGTActgtcgtgtcattccggtccttaaacttacaaatcgatcgtttagatcctcgaatttgttcgtctgtgtcatctcggtccctaaacttgttcagttgtgtcattccggtccctaaacttagaaatcaccc
>NC_012872.2|+|14202255-14202392|95-118
tcatagtgtacctattttatgacataaatctttatatttctctctatatttttggtcaaacttaaaaatgctttgactctttaagattcttggaATGACTTATAATTTGGAATGGAGAgagtactgtttatgtcccta
>NC_012872.2|+|1474691-1474922|84-104
ttactcactttatgttacaaatcttagtattttactctataattttggtcaaacatgaaaatactttgactctccaagattctTGGAATGACTTACAATTTGGAatggagtatttttttattgtatttcttgtaacgttagtcttcaatcaacgaatcgataaaaaagtagtcttagttactctttatagcaacggttgcacgtggctttaaaaaaaatcgtatttgagaac
>NC_012872.2|+|1482387-1482559|40-63
ggacatacctctctcaggccttgtttggatgtagtcggaTTCGCATCAATCCACATGTGTTGGggtggattggagtggaacttgaactaaattccaccccaatccagttcaacacatgtggattgaggtgaatccgacaacatccaaacaaggcctcaaggggtgtctgaatt
>NC_012872.2|-|14846584-14846791|141-161
tgagaggaacagactgtcactctgacgctgcacactgacaccaagaaagtggtggagagcccccatatctgtcatggagaattcctggcggagagcatggatgatccgctgcagaaaactcgtggaggaggcagtaagaaCAATGTCATCAACATAAAAAAgcaggaatgccacatctgtacctcggctatatatgaacaaagagctg
>NC_012872.2|+|15282710-15282849|101-120
atgcagctggtggatctcctcatgcaagttctcattgtactcctcggcattggctagttgctgctctagctctagctgtcgggtcctcaaagtgtcctccTCGTGCCAGGCTTCATTCCTctgtccaagcacatggacta
>NC_012872.2|+|15282727-15282849|84-103
cctcatgcaagttctcattgtactcctcggcattggctagttgctgctctagctctagctgtcgggtcctcaaagtgtcctccTCGTGCCAGGCTTCATTCCTctgtccaagcacatggacta
>NC_012872.2|+|15282756-15283114|55-75
gcattggctagttgctgctctagctctagctgtcgggtcctcaaagtgtcctccTCGTGCCAGGCTTCATTCCTCtgtccaagcacatggactagcatgcgctcgcagttcttgtgagcagtggtcaccctatccttctgctcccgtactgcaagcaggtcctgactcagctcactgttcttctggactgcctgatctctctctctggtcacgcgagccaactctgcctgtagcctctcaacctcagagtcaaactcacgctgcaactgacgcttctcatcctggacagtgagaagagacccggacaagcgacccaaacaacgctccaggcctccataggtcttcatcaacgcgtacat
>NC_012872.2|-|15827479-15827598|21-44
aactaaatttcatcctaattCACTCTAACACATGTGGATTGAGGttgatcaaataactcggcttcaaggcagtgaatttcagatcgacgtcgtccattggccagtggccatcctccaaca
>NC_012872.2|+|15900920-15901129|170-190
ctacgttccatagtttatgagaatatcgtaccgcgtaccacgttcccgtaccacgtaccctatgttccgagaacttagctgctaagatctaaacttgttcggttgtgtcatcctggtctctaaacttaaaaatctcccatataggtcctcaaacttgttcagttgtgtcATCCCGGTCCCTAAACTTGTTtttaagtcttatctgggtca
>NC_012872.2|-|15901586-15901721|96-116
ctatcggtccctaaacttgtgctgtcgtgtcatcccggttcctaaactcacaaatcgattgtttaggtcttcaaacttgttcatctgtgtcatctCGGTCCCTAAACTTGTCCAATtgtgtcatcccggtccctaa
>NC_012872.2|-|1592422-1592780|289-309
acaaggctaaactgttaaaatttcagtaactaataaataaacaagaggagaaatcacaaaataaaccctagtaaaggtactccctccatcccaaattgtaagtcgtttgactttttttaccccaaatttgaccactcgtcttattcaaaaaatttgtgaaaatatagtcaaatttaagtcatacttgaagaacttttattagtaaaccaatacacaaccaaaaaagcgatattttgtacaaaactttgaataagacgagtggtcaaacttgatattaaaaaagtcaaaCGACTTACAATTTGGAATGGAttgagtaaattttatgcactgacacattacactttggttgattttcagct
>NC_012872.2|-|1592580-1592712|23-43
tagtaaaggtactccctccatcCCAAATTGTAAGTCGTTTGACtttttttaccccaaatttgaccactcgtcttattcaaaaaatttgtgaaaatatagtcaaatttaagtcatacttgaagaacttttatta
>NC_012872.2|+|1592592-1592737|84-107
ttcaagtatgacttaaatttgactatattttcacaaattttttgaataagacgagtggtcaaatttggggtaaaaaaagtcaaACGACTTACAATTTGGGATGGAGGgagtacctttactagggtttattttgtgatttctcctct
>NC_012872.2|+|15974497-15974669|115-134
cttcatgtttgatgaaggatggttattaatttgcgagtaaagacaatggttgtgtgatatctaagaatgacatatttgtggcttatgcatccattgtgaatgggttatttatttTAAATCTTGATGATGCACATatctgtaatgttagtgctaaaaggcctcggcttaatgag
>NC_012872.2|+|15974591-15974799|21-40
tgtgaatgggttatttatttTAAATCTTGATGATGCACATatctgtaatgttagtgctaaaaggcctcggcttaatgagttaagtcctacttatatgtggcattgtcgtttgggtcatataagtgagaatcgcatgaagaggctccatgatgatgggcttttaactttgtttgattttgaatcatacaagacatgtgagtcttatttac
>NC_012872.2|+|16006767-16006915|91-111
aacaagacaaaaagaagcaagaggaagtgttatgaatgcaaagagaagggacatgaaattgactcatgtcccaacaagaaaagtgaaggtTTATCATCAACAACAAAGAGGctctttagcaaggtagcaagcaaaatgcaagaaaagaa
>NC_012872.2|-|16133247-16133465|45-68
tcgtgatttacagctaaactgtgtaattagtttttgttttcgttTATATTTAATGTTTCATGTATGTGctacaagattcgatgtgacagggaatcttgaaaactttttggttttcagggtgaactaaacaaggccttagttaataatccgatgctaatagctagaggtcaagtgataatcggtcgtcgttattgtgcaattaaaagaactccaagttgc
>NC_012872.2|+|16978007-16978151|100-120
ttttccaaattgttaaaagacttgtactccctccattccaaattgtaagttgttttggcttttctaggtgcatagcaaaagctatgtacctagagaagcCAAAATGACTTACAATTTGGAatggagggagtatatgtttagcact
>NC_012872.2|-|16978025-16978148|21-41
gctaaacatatactccctccATTCCAAATTGTAAGTCATTTtggcttctctaggtacatagcttttgctatgcacctagaaaagccaaaacaacttacaatttggaatggagggagtacaagtc
>NC_012872.2|-|18015106-18015315|21-41
actctttgtgattcttggaaTGTCTTATAATTTGGAATGGTgggagtagatccgatgctctaatctaatttttaagactttgaaagtcttaggacactattaaatgactccgccatgttgctagtctgaaactcgtacctccagccaccatcatcatgtggtcttgtccatttcttaggttctctcatcaatcctagcaaccactgcgta
>NC_012872.2|+|18260220-18260426|50-73
tggtttaggggacacaaatggtctaaggccttgtttggatgtagtcggaTTCGCATCAATCCACATGTGTTGGggtggattggagtggaacttgaactaaattccaccccaatccactccaacacatgtgaattgaggtgaatccaacaatatccaaacaaggcctaatttgttttttcatcctagagggatcatatttttcattag
>NC_012872.2|-|18260235-18260425|132-152
taatgaaaaatatgatccctctaggatgaaaaaacaaattaggccttgtttggatattgttggattcacctcaattcacatgtgttggagtggattggggtggaatttagttcaagttccactccaatccaCCCCAACACATGTGGATTGATgcgaatccgactacatccaaacaaggccttagaccattt
>NC_012872.2|-|18321112-18321372|192-212
gaaataggatgcttttgtggcatggttctcggttgagcaactgggcagggatcctttctcagggtaattcgtgttatcttgaactacttctattattactactcatataacagatggctttacttggattaataattcatgggtcattgcctattccctcagttccaaataactatgtatctagaaaagccAAAATGTCTTATAATTTGGAAcagagggagtaccatttactcgacctgcagttctcaaaaagccatgtta
>NC_012872.2|+|18477623-18477763|21-44
cttgtttggatgtagtcggaTTCGCATCAATCCACATGTGTTGGtgtggattggagtgaaacttgaattaaattccaccccaatccactacacatgtggattgaggtgaatccgagaacatccaaacaaggccttagtcat
>NC_012872.2|-|18477627-18477786|119-139
tccgtatttcccaagcaactaggatgactaaggccttgtttggatgttctcggattcacctcaatccacatgtgtagtggattggggtggaatttaattcaagtttcactccaatccaCACCAACACATGTGGATTGATgcgaatccgactacatccaaa
>NC_012872.2|+|18498205-18498421|172-195
tgaccaaatttatattataaaataataactattatggtactaactaagtatcattagtttctttcttaattatattttcatagtatatttaatttacgttataaatcttagtatttttctctataattttagtcaaacgtgaaaatgctttgactctccaagattcttagaATGACTTACAATTTGGGATGGAGGgagtagttgtttagaagcaagg
>NC_012872.2|+|18515997-18516185|120-139
gtcaccttcatgtttgatgaaggatggttattcatttgcgagtaaagacaatggttgtgtgatctctaagaatgacatatttgtggcttatgcatccattgtgaatgagttatttatttTAAATCTTGATGATGCACCTatttgtaatgttagtgctaaaaggcctcagcttaatgagttaagtcctac
>NC_012872.2|+|18516062-18516419|55-74
ctaagaatgacatatttgtggcttatgcatccattgtgaatgagttatttatttTAAATCTTGATGATGCACCTatttgtaatgttagtgctaaaaggcctcagcttaatgagttaagtcctacttatatgtggcattgtcatttgggttatataagtgagaatcacatgaagaggctcaatgatgatgagcttttgactttgtttgattttgaatcatacaagacatgtgagtcttgcttactaggaaagatgaccaaggcacctttcacaggttttcctgggagagcgtttgatttggtggaacttgtacataccgatgtatgtgggaccaatgagcacgacagctagtggtggat
>NC_012872.2|-|18722174-18722374|40-60
ctagctctagctgtcgggccctcaaagtgtcctcctcatGCCAGGCTTCATTCCTTTGTCcaagcacatggactagcatgcgctcacagttcctgtgagcagtagtcaccctgtccctctgctctcgcactgcaagcaggtcctggctcagctcactgttcttctagactgcctggtctctctgtggtcacacgggccaac
>NC_012872.2|-|18722232-18722373|40-59
tagctctagctgtcgggccctcaaagtgtcctcctcatgCCAGGCTTCATTCCTTTGTCcaagcacatggactagcatgcgctcacagttcctgtgagcagtagtcaccctgtccctctgctctcgcactgcaagcaggtcc
>NC_012872.2|-|18722237-18722355|21-40
cctcaaagtgtcctcctcatGCCAGGCTTCATTCCTTTGTccaagcacatggactagcatgcgctcacagttcctgtgagcagtagtcaccctgtccctctgctctcgcactgcaagca
>NC_012872.2|+|1960280-1960619|47-67
caaattttttgaataagacgagtggtcaaacttggggtaaaaaaagTCAAACGACTTACAATTTGGAatggagggagtacgtacttagctccagacgtcattttgaaaagaaaaaaaatagcttgatttaaattcgtcatgtgatcactttctcgcctgcatgatgttgatgcgcgcgtctgacaacgtatggtgcggtggcacgcagggaccttctggacgagtacacggtggcggtgcggcggatggcgtgcgcggtgctggagctgatggcggaggggctgggcatcgccggcggcgccggggacggggacgtgctggcgcggctggtgacgcgcgc
>NC_012872.2|-|20854590-20854743|69-93
gcccaaaatggccaaaaacctcggcctttttgcggcccggggttaaagacccctttaacaccggttcgTACCACGAACCGGTGCTAAAGGGTCctgtccaacggctactgacaggtgctgtcggggcagagaccctttagcaccggttcgtgtt
>NC_012872.2|+|21504082-21504284|50-69
agctagctgctgctcaagctctagctatcgggccctcaacgtgtcctccTCATGGCAGGCTTCATTCCTctgaccaagcacatgaactagcatgcgctcatagttcctgtgagcggtggtcaccctgtccctctgctctctcactgcgagcaggtcctgactcagctcactgttcttctggactgcctgatccctctccagag
>NC_012872.2|+|21504092-21504252|40-60
tgctcaagctctagctatcgggccctcaacgtgtcctccTCATGGCAGGCTTCATTCCTCtgaccaagcacatgaactagcatgcgctcatagttcctgtgagcggtggtcaccctgtccctctgctctctcactgcgagcaggtcctgactcagctcact
>NC_012872.2|+|21646338-21646552|175-195
tctggatcctcatccatctcatcctcagagtctaattcagctgctctaggtaggtggtgagggcggagctggttatgtagctggtggatctcctcatgcaggttctcattgtactcctcagcattagctagctgctactcaagctccagctgtcggacctttagggtgtcctccTTGTGCCAGGCTTCATTCCTCtgaccaagcacatgaactag
>NC_012872.2|+|21646412-21646556|101-120
atgtagctggtggatctcctcatgcaggttctcattgtactcctcagcattagctagctgctactcaagctccagctgtcggacctttagggtgtcctccTTGTGCCAGGCTTCATTCCTctgaccaagcacatgaactagcatg
>NC_012872.2|+|21646472-21646621|41-60
ctactcaagctccagctgtcggacctttagggtgtcctccTTGTGCCAGGCTTCATTCCTctgaccaagcacatgaactagcatgcgctcgcagttcctatgagttgtggtcaccctgtccctctgctctctcactgctagcagatccta
>NC_012872.2|-|21812195-21812458|199-219
ttttgcaaagtgaccaaattcaccacaccttttgcatctcacttttttcttggttgcccttttttccatgcagcctctaatccttaccacctttggcctgcctggacctctacccaaaagtggtttgtgcactttgaacccaagatccacttcaggccattgggatctatcaggtataggttcaactcttgcttcataAGCTTTCTTGAACTTAGCCACtgagtagtattcatgcacatagtcttcaactttgatgcccctatg
>NC_012872.2|+|2189309-2189445|97-117
cgcctggagcagcgcggcatcgtcagcgccgggcccgggttcccggagagctcgtggttcgccgacttcgccgagatggcgcgccgggtgtggctgCTGCACTGCCTCTTCTTCGCGttcgacggcgtcgccgagga
>NC_012872.2|+|22168238-22168372|21-40
tgtgaatgggttgtttatttTAAATCTTGATGATGCACCTatctgtaatgttagtgctaaaaggactcggcttaatgagttaagtcctacttatttgtggcattgtcgtttgggtcatataagtgagaatcgcat
>NC_012872.2|+|22168238-22168446|21-40
tgtgaatgggttgtttatttTAAATCTTGATGATGCACCTatctgtaatgttagtgctaaaaggactcggcttaatgagttaagtcctacttatttgtggcattgtcgtttgggtcatataagtgagaatcgcatgaagaggctccatgatgatgggcttttaacttcgtttgattttgaatcatacgagacatgtgagtcttgcttac
>NC_012872.2|+|22472390-22472568|116-136
agggtggagctggttatgcagctggtggatctcctcatgcaagttctcattgtactcctcagcattagctagctgctgctctagctccagctgtcgggccctcaaagtgtcctccTCGTGCCAGGCTTCATTCCTCtgtccaaggacatggactagcatgcgctcgcagttcctgtgag
>NC_012872.2|+|22472405-22472549|101-120
atgcagctggtggatctcctcatgcaagttctcattgtactcctcagcattagctagctgctgctctagctccagctgtcgggccctcaaagtgtcctccTCGTGCCAGGCTTCATTCCTctgtccaaggacatggactagcatg
>NC_012872.2|+|22472483-22472653|23-42
tcgggccctcaaagtgtcctccTCGTGCCAGGCTTCATTCCTctgtccaaggacatggactagcatgcgctcgcagttcctgtgagcagtagtcaccctgtccttctgctcccgtactgtaagcaggtcctgactcagctcactgttcttctggactgcctagtctctctc
>NC_012872.2|-|22584003-22584360|51-70
agctgctgctctagctctagctgtcgggccctcaaagtgtcctcctcgtgCCAGGCTTCATTCCTCTGTCcaagcacatggactagcatgcgctcgcagttcctgtgagcagtagtcaccctgtccttctgctcccgtactgcaagcagatcctgactcagctcactgatcttctggactgcctggtctctctctctggtcacacgagccaactctgcctgtagcctctcaacctcagagtcaaactcacgctgcaactgacgcttctcatcctggacggtgagaagagacccggacaagcgacccaaacaacgctccaggcctccataggtcttcatcaacgcgtacatggcactca
>NC_012872.2|-|22584167-22584390|81-101
aagttctcattgtactcctcggcattagctagctgctgctctagctctagctgtcgggccctcaaagtgtcctcctcgtgCCAGGCTTCATTCCTCTGTCCaagcacatggactagcatgcgctcgcagttcctgtgagcagtagtcaccctgtccttctgctcccgtactgcaagcagatcctgactcagctcactgatcttctggactgcctggtctctctc
>NC_012872.2|-|22584206-22584331|21-40
cctcaaagtgtcctcctcgtGCCAGGCTTCATTCCTCTGTccaagcacatggactagcatgcgctcgcagttcctgtgagcagtagtcaccctgtccttctgctcccgtactgcaagcagatcctg
>NC_012872.2|-|22608283-22608519|21-40
ccttagggtgtcctcctcgtGCCAGGCTTCATTCCTTTGAccaagcacatgaactagcatgcgctcgcagttcctgtgagcagtagtcactctgtctctctgctctctcactgcaagcaggtcctgactcagctcactcttcttctggaccgcctgatccctctcttgggtcatgcgtgctaactctgcctgcaacctctcaatctcagtgtcgaactcacgctgcagctgacgctt
>NC_012872.2|-|22608300-22608521|23-43
gcccttagggtgtcctcctcgtGCCAGGCTTCATTCCTTTGACcaagcacatgaactagcatgcgctcgcagttcctgtgagcagtagtcactctgtctctctgctctctcactgcaagcaggtcctgactcagctcactcttcttctggaccgcctgatccctctcttgggtcatgcgtgctaactctgcctgcaacctctcaatctcagtgtcgaactca
>NC_012872.2|-|22608459-22608588|91-110
ctcctcatgcaagttcttattgtactcctcagcattagctagctgctgctcaagctctagctgtcgggcccttagggtgtcctcctcgtgCCAGGCTTCATTCCTTTGACcaagcacatgaactagcatg
>NC_012872.2|+|23342120-23342355|155-175
gtcctcagagtccagctccgctgctccaggcaggtggtgagggtggagctggttatgcagctggtggatctcctcatgcaagttctcattgtactcctcggcattagctagctgctgctctagctccagctgtcgggctctcaaagtgtcctccTCCTGCCAGGCTTCATTCCTCtgtccaagcacatggactagcatgcgctcgcagttcctgtgagcagtagtcaccctgtcct
>NC_012872.2|+|23342133-23342333|142-161
agctccgctgctccaggcaggtggtgagggtggagctggttatgcagctggtggatctcctcatgcaagttctcattgtactcctcggcattagctagctgctgctctagctccagctgtcgggctctcaaagtgtcctccTCCTGCCAGGCTTCATTCCTctgtccaagcacatggactagcatgcgctcgcagttcctg
>NC_012872.2|+|23342235-23342395|40-59
tgctctagctccagctgtcgggctctcaaagtgtcctccTCCTGCCAGGCTTCATTCCTctgtccaagcacatggactagcatgcgctcgcagttcctgtgagcagtagtcaccctgtccttctgctcccgcactgcaagcaggtcctgactcagctcact
>NC_012872.2|+|23492357-23492570|173-192
gggatccgcatccatctcgtcctcaaagtctagctcagctgctccaggcaggtggtgagggtggagctggttatgcagctggtggatctcctcatgcaagttctcattgtactcctcggcattagctagctgctgctctagctctagctgtcgggccctcaaagtgtcctccTCGTACCAGGCTTCATTCCTctgaccaagcacatggactagc
>NC_012872.2|-|24138932-24139146|44-63
tcgtgctcagcgatgagcagacgaggagcggcaattaatcccaAACAATCTTGATGATGCTTTcgacatagttggaaatcagcaagtgttcaagacaccaagtgccaacgtggccgtcgccatggcaaatctcgatcgactttcagatactctagaatttcaggacgttcaaaccaacatatgagcacatgtaatcgctgccatgggacagatcg
>NC_012872.2|-|24138959-24139134|32-51
atgagcagacgaggagcggcaattaatcccaAACAATCTTGATGATGCTTTcgacatagttggaaatcagcaagtgttcaagacaccaagtgccaacgtggccgtcgccatggcaaatctcgatcgactttcagatactctagaatttcaggacgttcaaaccaacatatgagcac
>NC_012872.2|-|24139040-24139255|152-172
tttgccgcgctaccccccgggacctggttttcaacgtcagcaatgatgaaccagttgccgacggtgaaaccgatgaacaaagacagcagcgtgaacagcgcaacgccgatcgtgctcagcgatgagcagacgaggagcggcaattaatcccAAACAATCTTGATGATGCTTTcgacatagttggaaatcagcaagtgttcaagacaccaagtgcca
>NC_012872.2|+|24194757-24194917|120-139
ggtgagggtggagccggttatgcagctggtggatctcctcatgcaagttctcattgtactcctcggcattagctagctgctgctctagctctagctgtcgggccctcaaagtgtcctccTCGTGCCAGGCTTCATTCCTctgaccaagcacatggactagc
>NC_012872.2|+|24194791-24194935|86-106
ctcctcatgcaagttctcattgtactcctcggcattagctagctgctgctctagctctagctgtcgggccctcaaagtgtcctccTCGTGCCAGGCTTCATTCCTCtgaccaagcacatggactagctgttgggtattcttaaca
>NC_012872.2|+|24439403-24439662|46-65
agggaggaaccgggcagctccacgttctgcgacgtgggatacatcCCCGAGAAGAGAGTGAGCTGgaccgatcgcccagagtacgacggtcaagtggcagacctgatgcagctgatcgactggtcgcgtctggacgggctaggcgtggtcggcaacttcgtgtgccgtcgggtgatgccctgccagaagagggtgcactcggcgtacgagtatgccggaagcgtggacccgaccaggatgcgacctgagatcttggagaa
>NC_012872.2|+|24485330-24485626|230-249
actgtccatgccggagccatcctcatcttcatcaccactagcagccgctcctatctcgggatccgcgtccatctcgtcctcagagtctagctccgctgctccaggcaggtggtgagggtggagctggttatgcagctggtggatctccccatgcaagttctcattgtactcctcggcattagctagctgctgctctagctctagctgtcgggccctcaaagtgtcctccTCGTGCCAGGCTTCATTCCTctgtccaagcacatggactagcatgcgctcgcagttcctgtgagcagt
>NC_012872.2|+|24485436-24485664|124-143
aggtggtgagggtggagctggttatgcagctggtggatctccccatgcaagttctcattgtactcctcggcattagctagctgctgctctagctctagctgtcgggccctcaaagtgtcctccTCGTGCCAGGCTTCATTCCTctgtccaagcacatggactagcatgcgctcgcagttcctgtgagcagtagtcaccctgtccttctgctcccgtactacaagcaggt
>NC_012872.2|+|24485523-24485709|37-57
tctagctctagctgtcgggccctcaaagtgtcctccTCGTGCCAGGCTTCATTCCTCtgtccaagcacatggactagcatgcgctcgcagttcctgtgagcagtagtcaccctgtccttctgctcccgtactacaagcaggtcctgactcagctcactgttcttctggactgcctggtctctctctc
>NC_012872.2|+|24548620-24548831|131-150
tccaggcaggtggtgagggtggagctggttatgcagctggtggatctcctcatgcaggttctcattgtactcctcaggattagctagctgctgctcaagctctagctgtcgggccctcaaagtgtcctccTCGTGCCAGGCTTCATTCCTctgaccaagcacatggactagcatgcgctcgcagttcctgtgagcagtaatcaccctgtctc
>NC_012872.2|+|24548710-24548928|41-61
ctgctcaagctctagctgtcgggccctcaaagtgtcctccTCGTGCCAGGCTTCATTCCTCtgaccaagcacatggactagcatgcgctcgcagttcctgtgagcagtaatcaccctgtctctctactctcgcaccgcaagcaggtcctggctcagctcactgttcttctggactgcctggtccctctcctgggtcacacgggccaactctgcctgcag
>NC_012872.2|+|24548730-24548869|21-40
gggccctcaaagtgtcctccTCGTGCCAGGCTTCATTCCTctgaccaagcacatggactagcatgcgctcgcagttcctgtgagcagtaatcaccctgtctctctactctcgcaccgcaagcaggtcctggctcagctca
>NC_012872.2|+|24901559-24901708|110-130
gagctggttatgcagctgctggatctcctcatgcaggttctcgttgtactcctcagcattagctagctgctgctcaagctctagctgtcgggccctcagggtgtcctccTTGTGCCAGGCTTCATTCCTCtgaccaagcacatgaactag
>NC_012872.2|+|24901601-24901707|68-87
gttgtactcctcagcattagctagctgctgctcaagctctagctgtcgggccctcagggtgtcctccTTGTGCCAGGCTTCATTCCTctgaccaagcacatgaacta
>NC_012872.2|+|24901646-24901864|23-42
tcgggccctcagggtgtcctccTTGTGCCAGGCTTCATTCCTctgaccaagcacatgaactagcatgcgctcgtagttcctgtgagcagtagtcaccctgtccctctgctctctaactgcaagcaggtcctgactcagctcagtgttcttctggaccgcctgatccctctctcgggtcacgcgggctaactctgcatgcagcctctcaacctcagtgtc
>NC_012872.2|+|2517860-2518104|23-43
taattccactccaatccacttcAACACATGTGGATTGAGATGAatacatgtgcatccaaacaaggcctaagggagatattactagggcatgcagctacacttgccccattcagaaataagatttcaaatgcataagtaatgctagcaaagaaccatacctgtcccaaagctccggatctcttgcggccagaatcctaactgccagcaaacctgcattttctgcattcccgatagcaacagtcgca
>NC_012872.2|+|25544401-25544547|37-56
tcaagctctagctgtcgggccctcagggtgtcctccTCGTGCCAGGCTTCATTCCTctgaccaagcacatgaactagcatgcgctcgcagttcctatgagcagtagtcaccctgtccctctgctctctaactgcaagcaggtcctga
>NC_012872.2|+|25544415-25544629|23-43
tcgggccctcagggtgtcctccTCGTGCCAGGCTTCATTCCTCtgaccaagcacatgaactagcatgcgctcgcagttcctatgagcagtagtcaccctgtccctctgctctctaactgcaagcaggtcctgagtcagctcactattcttctggaccgcctgatccctctctcgggtcacgcaggccaactctgcctacagcctctcaacctcag
>NC_012872.2|+|26262271-26262487|172-195
tgaccaaaactatagaaaaaaattacagagttttgtggcatgaaatagatatactatgaaaatataattaatgaaaaacctaatgatatttagttaatattataaatgttattattctaccatataaatttggtcaaacttgagatattttgactctccaagattcttgaaATGACTTATAATTTGGGATGGAGGgagtattaaataaattcaggga
>NC_012872.2|+|2631382-2631529|100-123
ttgttttcatttaggtcttgtttagttccaaaattttttgggaaatcgatactgtagcactttcgtttgtatttgacaaatattgtccaatcatggtctAACTAGGCTCAAAAGATTCGTTTCgtcaattccgactaaactgtgtaat
>NC_012872.2|+|26324505-26324778|205-224
acaaatattgttgtttttgtcattttccagaaactgtaaaacacctcctcatagattgtgttcatgccaaactcttatggcgtgctgtacatttgctttttggtttaccaccaccatctgatatatttgatcttttttcaaggtggtcaaaaatagctagtaaaaagtactccctccgtccctgaaagaatcaatttctagagtTGTCCTAAGTCAAACTTTTTaaactttgaccaaatttctagaaaaaatgctaagatttatagtatcaaat
>NC_012872.2|-|26632655-26632840|37-56
tgtggcttatgcacccattgtgaatgggttatttatTTTAAATCTTGATGATGCACctatctgtaatgttagtcctaagaggcctcggcttaatgagttaagtactacttatttgtggcattgtcgtttgggtcatataagtgagaaccgcatgaagaggctccatgatgatgggcttttaacttt
>NC_012872.2|-|26632668-26632853|50-69
agaatgacatatttgtggcttatgcacccattgtgaatgggttatttatTTTAAATCTTGATGATGCACctatctgtaatgttagtcctaagaggcctcggcttaatgagttaagtactacttatttgtggcattgtcgtttgggtcatataagtgagaaccgcatgaagaggctccatgatgatg
>NC_012872.2|+|27359145-27359322|116-135
agggtggagctggttatgcagctggtggatctcctcatgcaagttctcattgtactcctcagcattagctagctgctgctctagctccagctgtcgggccctcaaagtgtcctccTCGTGCCAGGCTTCATTCCTctgtccaagcacatggactagcatgcgctcgcagttcctgtga
>NC_012872.2|+|27359211-27359414|50-70
agctagctgctgctctagctccagctgtcgggccctcaaagtgtcctccTCGTGCCAGGCTTCATTCCTCtgtccaagcacatggactagcatgcgctcgcagttcctgtgagcagtagtcaccctgtccttctgctcccgtactgcaagtaggtcctgtctcagctcactgttcttctggactgcctgatctctctctctggt
>NC_012872.2|+|27359238-27359452|23-42
tcgggccctcaaagtgtcctccTCGTGCCAGGCTTCATTCCTctgtccaagcacatggactagcatgcgctcgcagttcctgtgagcagtagtcaccctgtccttctgctcccgtactgcaagtaggtcctgtctcagctcactgttcttctggactgcctgatctctctctctggtaacacgggccaactctgcctgtagcctctcaacctcag
>NC_012872.2|+|2763166-2763374|165-185
aatatcaagtttgaccactcgtcttattcaaagttttgtacaaaatatcactttttgttatgtattggtttattaataaaagttcttcaagaatgacttaaatttgactatatttgcacaaattttttgaataagacgagtggtcaaacttggggtaaaaaaagTTAAACGACTTACAATTTGGGatggatggagtatttgataattat
>NC_012872.2|-|2763214-2763370|22-42
ttatcaaatactccatccatcCCAAATTGTAAGTCGTTTAACtttttttaccccaagtttgaccactcgtcttattcaaaaaatttgtgcaaatatagtcaaatttaagtcattcttgaagaacttttattaataaaccaatacataacaaaaagtg
>NC_012872.2|-|27641739-27641953|45-64
tgctctagctccagttgtcgggccctcaaagtgtcctcctcgtgCCAGGCTTCATTCCTCTGTCcaagcacatggactagcatgcgctcgcagttcctgtgagcagtagtcaccctgtccttccgctctcgcactgcaagcaggtcctggctcagctcactgttcttctgaactgcctggtctctctctcgggtcacacgggccaactctacctg
>NC_012872.2|-|27641756-27641966|57-76
attagctagctgctgctctagctccagttgtcgggccctcaaagtgtcctcctcgtGCCAGGCTTCATTCCTCTGTccaagcacatggactagcatgcgctcgcagttcctgtgagcagtagtcaccctgtccttccgctctcgcactgcaagcaggtcctggctcagctcactgttcttctgaactgcctggtctctctctcgggtcaca
>NC_012872.2|-|27641867-27642082|174-194
tccgcgtccatctcgtcctcagagtctaactcagctgctccaggcagggggtgacgatggagctggttatgcagctggtggatctcctcatgtaagttctcattgtactcttccgcattagctagctgctgctctagctccagttgtcgggccctcaaagtgtcctcctcgtgCCAGGCTTCATTCCTCTGTCCaagcacatggactagcatgcgc
>NC_012872.2|-|27912206-27912415|21-41
ttgagagtgtcctcctcgtgCCAGGCTTCATTCCTCTGACCaagcacatgaactagcatgcgctcgcagttcttgtgagcagtagtcaccctgtctctctactctctgactgcaagcaggtcctgactcagctcactgttcttctagaccgcttgatctctctctcttgggtcatgcgggctaactgtgtctgcaacctctcaagttcag
>NC_012872.2|-|27912286-27912432|37-56
actctagctatcgggccttgagagtgtcctcctcgtGCCAGGCTTCATTCCTCTGAccaagcacatgaactagcatgcgctcgcagttcttgtgagcagtagtcaccctgtctctctactctctgactgcaagcaggtcctgactca
>NC_012872.2|-|27912356-27912477|83-102
gcaggttctcattttactcctcagcattagctagctgctgctcaaactctagctatcgggccttgagagtgtcctcctcgtgCCAGGCTTCATTCCTCTGACcaagcacatgaactagcatg
>NC_012872.2|-|27973698-27973933|65-85
ctcctgataactattgttgtaggagaactcagctaaaggcaaccacttaacccaagaaccttttGAAGAGAGAGAGCACATGCCCttaacatgtcttctaggatttggttaacccgttcagtttgaccagccgtttggggatgataagcagagctacggactaaatgagtaccaatctgctcatgcagacattcccaaaaacgagcagtgaactgtggtccacgatctgatacaat
>NC_012872.2|+|28119098-28119456|289-309
catacatcacaaaagagggaagactagctctagagccctagcatctactcgctgtggtcactgtccatgctagagccatcctcatcctcgtcaccactagcagctgctcctatctcgggatccgcatccatctcgtcctcagagtctagctccgctgctccaggcaggtggtgagggtggagctggttatgcagctggtggatctcctcatgcaagttctcattgtactcctcagcattagctagctgctgctctagctctagctgtcgggccctcaaagtgtcctccTCGTGCCAGGCTTCATTCCTCtgtccaagcacatggactagcatgcgctcgcagttcctgtgagcagtagt
>NC_012872.2|+|28119232-28119466|155-174
gtcctcagagtctagctccgctgctccaggcaggtggtgagggtggagctggttatgcagctggtggatctcctcatgcaagttctcattgtactcctcagcattagctagctgctgctctagctctagctgtcgggccctcaaagtgtcctccTCGTGCCAGGCTTCATTCCTctgtccaagcacatggactagcatgcgctcgcagttcctgtgagcagtagtcaccctgtcc
>NC_012872.2|+|28119364-28119576|23-42
tcgggccctcaaagtgtcctccTCGTGCCAGGCTTCATTCCTctgtccaagcacatggactagcatgcgctcgcagttcctgtgagcagtagtcaccctgtccttctgctcccgtactgcaagcaggtcctgactcagctcactgttcttctggactgcctggtctctctctctggtcacacgagccaactctgcctgtagcctctcaacctc
>NC_012872.2|-|28137025-28137299|51-71
agctgctgctctagctctagctgtcgggccctcaaagtgtcctcatcgtgCCAGGCTTCATTCCTCTATCCaagcacatggactagcatgcgctcgcagttcatgtgagtagtggtcaccctatccctctgctctcgcactgcaagcaggtcctgactcagctcgctgttcttctggattgcctggtctctctctctggtcacacgggccaactctgcctgcagcctctcaacctcagagttgaactcacgctgcaactgacgcttctgatcctg
>NC_012872.2|-|28137186-28137445|196-215
tagcagctgctcctatcttgggatccgcatccatctcgtcctcagagtctagctcagctgctccaggcaggtggtgagggtggagctggttatgcagctggtggatctcctcatgcaagttctcattgtactcctcggcattggctagctgctgctctagctctagctgtcgggccctcaaagtgtcctcatcgtGCCAGGCTTCATTCCTCTATccaagcacatggactagcatgcgctcgcagttcatgtgagtagtg
>NC_012872.2|-|28137210-28137348|100-119
ctggtggatctcctcatgcaagttctcattgtactcctcggcattggctagctgctgctctagctctagctgtcgggccctcaaagtgtcctcatcgtgCCAGGCTTCATTCCTCTATCcaagcacatggactagcatg
>NC_012872.2|-|28177355-28177582|23-43
ctctcaaagtgtcctcctcgtgCCAGGCTTCATTCCTCTGTCCaagcacatggactagcatgcgctcgcagttcctgtgagcagtagtcaccctgtccttctgctcccgcactgcaagtaggtcctgactcagctcactgttcttctggactgcctggtctctctctctggtcacacgagccaactctgcctgtagcctctcaacctcagagtcaaactcacgctgca
>NC_012872.2|-|28177458-28177688|129-148
aggtggtgagggtggagctggttatgcagctggtggatctcctcatgcaagttctcattgtactcctcgacattagctagctgctgctctagctccagctgtcgggctctcaaagtgtcctcctcgtgCCAGGCTTCATTCCTCTGTCcaagcacatggactagcatgcgctcgcagttcctgtgagcagtagtcaccctgtccttctgctcccgcactgcaagtaggtcc
>NC_012872.2|-|28177503-28177673|113-132
agctggttatgcagctggtggatctcctcatgcaagttctcattgtactcctcgacattagctagctgctgctctagctccagctgtcgggctctcaaagtgtcctcctcgtGCCAGGCTTCATTCCTCTGTccaagcacatggactagcatgcgctcgcagttcctgtga
>NC_012872.2|+|28442118-28442244|26-46
gtaggtaatttagaaaaatactcccTCCATCCCAAATTGTAAGTCGtttgactttttttaccccaagtttgaccactcgtcttattcaaaaaatttatgcaaatattgtcaaatttaagtcattctt
>NC_012872.2|-|28442119-28442245|82-102
caagaatgacttaaatttgacaatatttgcataaattttttgaataagacgagtggtcaaacttggggtaaaaaaagtcaaACGACTTACAATTTGGGATGGagggagtatttttctaaattaccta
>NC_012872.2|+|28496357-28496525|111-130
agtgctcgatggggagaccgacgatcaaagacaacagcgtgagcagcgcaacaccgatcgcgcccagcgacgagcgcacgaagaagagcaacagaggcgactggtcccgcACAATCTTGATGATGCTTTCgacatggtgggagaccaacaggtgttcaagacaccaagc
>NC_012872.2|+|28496445-28496620|23-43
caacagaggcgactggtcccgcACAATCTTGATGATGCTTTCGacatggtgggagaccaacaggtgttcaagacaccaagcgccaatgtggttgttgctatggcgaatctcgaacgactcccgaacacgctagagtaccaggatgttcagactagcatacgaggacacctgatcgc
>NC_012872.2|+|28496447-28496594|21-40
acagaggcgactggtcccgcACAATCTTGATGATGCTTTCgacatggtgggagaccaacaggtgttcaagacaccaagcgccaatgtggttgttgctatggcgaatctcgaacgactcccgaacacgctagagtaccaggatgttcag
>NC_012872.2|+|28560491-28560797|82-101
gacaatagcgcgagcaacgcaacaccgatcgcgccttgcgacgagcgcacgaagaagagcaacagaggcgactggtctcgcACAATCTTGATGATGCTTTCaacatggtgggagaccaacaggtgttcaagaccccaagcgccaatgtggttgttgctatggcgaatttcgaacgactcccgaacacgccagagtaccaggacgttcggaccagcatacgagcacacctgatcgctgccatggggcaaatggtggacctccttaggaggatgcaagccatctcctatacggaggtcactactgtccg
>NC_012872.2|+|28560510-28560722|63-83
caacaccgatcgcgccttgcgacgagcgcacgaagaagagcaacagaggcgactggtctcgcACAATCTTGATGATGCTTTCAacatggtgggagaccaacaggtgttcaagaccccaagcgccaatgtggttgttgctatggcgaatttcgaacgactcccgaacacgccagagtaccaggacgttcggaccagcatacgagcacacctgat
>NC_012872.2|+|28560551-28560678|22-41
aacagaggcgactggtctcgcACAATCTTGATGATGCTTTCaacatggtgggagaccaacaggtgttcaagaccccaagcgccaatgtggttgttgctatggcgaatttcgaacgactcccgaacacg
>NC_012872.2|-|29005345-29005560|152-172
aatccaactcagctgctccaggcaggtggtgagggtggagctgattatgcaactggtggatctcctcatgcaggttctcattgtactcctcagcattagctagctgctgctgaagctctagctgtcgggccctcagggcatcctcctcgtgCCAGGCTTCATTCCTCTGACCaagcacatgaactagcatgcactcgcagttcctgtgagcggtgg
>NC_012872.2|-|29005366-29005510|101-120
aactggtggatctcctcatgcaggttctcattgtactcctcagcattagctagctgctgctgaagctctagctgtcgggccctcagggcatcctcctcgtGCCAGGCTTCATTCCTCTGAccaagcacatgaactagcatgcact
>NC_012872.2|-|29005370-29005581|173-192
cctcatccatctcatccttagaatccaactcagctgctccaggcaggtggtgagggtggagctgattatgcaactggtggatctcctcatgcaggttctcattgtactcctcagcattagctagctgctgctgaagctctagctgtcgggccctcagggcatcctcctcgtgCCAGGCTTCATTCCTCTGACcaagcacatgaactagcatg
>NC_012872.2|-|29204282-29204429|21-40
cctcaaagtgtcctcctcgtGCCAGGCTTCATTCCTCTGTccaagcacatggactagcatgcgctcgcagttcctgtgagcagtagtcaccctgtccttctgctcccgtactgcaagcaggtcctgactcagctcactattcttctgg
>NC_012872.2|-|29204284-29204448|41-60
ctagctctagctgtcgggccctcaaagtgtcctcctcgtgCCAGGCTTCATTCCTCTGTCcaagcacatggactagcatgcgctcgcagttcctgtgagcagtagtcaccctgtccttctgctcccgtactgcaagcaggtcctgactcagctcactattcttct
>NC_012872.2|-|29204312-29204429|22-42
cctcaaagtgtcctcctcgtgCCAGGCTTCATTCCTCTGTCCaagcacatggactagcatgcgctcgcagttcctgtgagcagtagtcaccctgtccttctgctcccgtactgcaagc
>NC_012872.2|-|2942964-2943241|49-72
tcaacactgtagcactttcgtttgtatttgacaaatattgtctaatcaTGGACTAACTAGACTCAAAAGATTtgtctcgtcaattttgaccaaactgtgcaattagtttttatttccgtctatatttaatactccatgcatgcgtctaaagattcgatgtgatggagaatctaaaaaattttgcaaaattttttgggaactaaacgaggcctaaggcagatttttttgcgaccgaggtaagcaaagatcacgggtccgatccggccggctgtaaactt
>NC_012872.2|+|29551878-29552090|172-191
gggtccgcgtccatctcgtcctcagagtctagctccgctgctccaggcaggtggtgagggtggagctggttatgcagctggtggatctcctcatgcaagttctcattgtactcctcggcattagctagctgctgctctagctctagctgtcgggccctcaaagtgtcctccTCGTGCCAGGCTTCATTCCTctgtccaagcacatggactagc
>NC_012872.2|+|29551962-29552090|88-108
atctcctcatgcaagttctcattgtactcctcggcattagctagctgctgctctagctctagctgtcgggccctcaaagtgtcctccTCGTGCCAGGCTTCATTCCTCtgtccaagcacatggactagc
>NC_012872.2|+|29552000-29552185|50-69
agctagctgctgctctagctctagctgtcgggccctcaaagtgtcctccTCGTGCCAGGCTTCATTCCTctgtccaagcacatggactagcatgcgctcgcagttcctgtgagcagtagtcaccctgtccttctgctcccgtactgcaagcaggtcctgactcagctcactgttcttctggactgc
>NC_012872.2|+|29667864-29668082|178-197
atctctagatcctcatccatctcatcctcagagtctatctcagctaccccaggcaggtggtgaggatggagctggttatgcagctggtggatctcctcatgcaggttctcattgtactcctcagcattagctagctgctgctcaagctctagtagtcgggccctcagggtgtcctccTCATGCCAGGCTTCATTCCTttgaccaagcacatgaactagc
>NC_012872.2|+|29667958-29668188|84-103
cctcatgcaggttctcattgtactcctcagcattagctagctgctgctcaagctctagtagtcgggccctcagggtgtcctccTCATGCCAGGCTTCATTCCTttgaccaagcacatgaactagcatgcgctcgcagttcatgtgagcagtagtcaccctgtctctctgctctttgactgcaagcaggtcctgacttagctcgctgttcttctggaccgcctgatccctct
>NC_012872.2|+|29668021-29668169|21-41
gggccctcagggtgtcctccTCATGCCAGGCTTCATTCCTTtgaccaagcacatgaactagcatgcgctcgcagttcatgtgagcagtagtcaccctgtctctctgctctttgactgcaagcaggtcctgacttagctcgctgttcttc
>NC_012872.2|-|3019150-3019362|170-193
gtcatgccagcgtccacccacgtgttgtcgtccccggcacgcacctgcacgccgtggagcctggctaggtccagcatcgtgaacacctcggtctcaatagagcagtagaagagcccctcccttgtacgagcccgtttgcttgtctcagaagctatactttttttttatcTAACAGTGTTTTTCTCTTACGATAaatcaacgaacaatattttc
>NC_012872.2|-|30320394-30320527|91-114
aagaaaaccctaatgggcctagcccaaataaatatagcccagtaactgaagcagcctatctgtttatttagttctgatcgacccaaagacCTAATCGGACGATTAATCGCGAGTaatcgataattaatcaaacg
>NC_012872.2|+|30516437-30516584|108-127
gctggttatgcagctggtggatctcctcatgcaggttctcattgtactcctcagcattagctagctgctgctcaagctctagttgtcgggccctcagggtgtcctccTCGTGCCAGGCTTCATTCCTttgaccaagcacatgaactag
>NC_012872.2|+|30516504-30516653|41-60
ctgctcaagctctagttgtcgggccctcagggtgtcctccTCGTGCCAGGCTTCATTCCTttgaccaagcacatgaactagcatgcgctcgtagttcctgtgagcagtagtcaccctgtctctctgctctcgcactgcaagcaggtcctg
>NC_012872.2|+|30516514-30516764|31-51
tctagttgtcgggccctcagggtgtcctccTCGTGCCAGGCTTCATTCCTTtgaccaagcacatgaactagcatgcgctcgtagttcctgtgagcagtagtcaccctgtctctctgctctcgcactgcaagcaggtcctgactcagctcactgttcttctggaccgcctgatccctctcttaggtcatgcgggctaactctgcctgcaacctctcaacctcagtgtcaaactcacgttgcagctgacgctt
>NC_012872.2|-|30571900-30572037|27-46
cgggccctcagggtgtcctcctcgtgCCAGGCTTCATTCCTCTAACcaagcacatgaactagcgtgcgctcgcagttcctatgagccgtggtcaccctgtacttctgctctctcactactagcagatcctgactcagc
>NC_012872.2|-|30571971-30572188|177-196
ctccatctctagatcctcatcctcagagtctatctcagctgctccaggtaagtgatgaggatggagctggttatgtaactggtggatctcctcatgtaggttctcattgtactcctcagcattagctagctgctgctcaagctccagctgtcgggccctcagggtgtcctcctcgtGCCAGGCTTCATTCCTCTAAccaagcacatgaactagcgtgc
>NC_012872.2|-|30931480-30931682|135-154
ctaggcaggtggtgagggtggagctggttatgcagctggtggatctcctcatgcaagttctcattgcactcctcagcattagctagctgctgctctagctctagctgtcgggccctcaaagtgtccttctcgtgCCAGGCTTCATTCCTCTGACcaagcacatggactagcatgcgctcgcagttcctgtgagcagtagtcac
>NC_012872.2|-|30931507-30931666|119-139
ggtggagctggttatgcagctggtggatctcctcatgcaagttctcattgcactcctcagcattagctagctgctgctctagctctagctgtcgggccctcaaagtgtccttctcgtgCCAGGCTTCATTCCTCTGACCaagcacatggactagcatgcg
>NC_012872.2|-|30931509-30931664|116-135
tggagctggttatgcagctggtggatctcctcatgcaagttctcattgcactcctcagcattagctagctgctgctctagctctagctgtcgggccctcaaagtgtccttctcgtGCCAGGCTTCATTCCTCTGAccaagcacatggactagcatg
>NC_012872.2|-|31049949-31050094|101-121
gctggtggatctcctcatgcaggttctcattgtactcctcagcattggctagctgctgctcaagctctagctgtcgggccctcagggtgtcctcctcgtgCCAGGCTTCATTCCTCTGACCaagcacatgaactagcatgcgctcg
>NC_012872.2|-|31049953-31050167|174-193
tcctcatccatctcatcctcagagtctaactcagctgctccaggcaggcggtgagggtggagctggttatgcagctggtggatctcctcatgcaggttctcattgtactcctcagcattggctagctgctgctcaagctctagctgtcgggccctcagggtgtcctcctcgtgCCAGGCTTCATTCCTCTGACcaagcacatgaactagcatgcg
>NC_012872.2|-|31049954-31050174|180-199
ctctggatcctcatccatctcatcctcagagtctaactcagctgctccaggcaggcggtgagggtggagctggttatgcagctggtggatctcctcatgcaggttctcattgtactcctcagcattggctagctgctgctcaagctctagctgtcgggccctcagggtgtcctcctcgtGCCAGGCTTCATTCCTCTGAccaagcacatgaactagcatgc
>NC_012872.2|-|3191399-3191614|173-193
gctattaactaaaagtatgaaacctaaagcaaacatcatcagagtaagaataaattaaacaaagcacataccttttcaagttggccttctgctccttccgtttggctacgattgagttctttgatctcttcccacccatgaggttatttggctacacaccaatccacttcaaTCCATGTGGATTGAGGTATTAgagcgaaaaattgactaattatc
>NC_012872.2|-|32565052-32565314|46-65
gctgctcgagctctagctgtcgggctgtcaaagtgtcctcctcgtGCCAGGCTTCATTCCTCTGAccaagcacatggactagcatgcgctcgcagttcctgtgagcagtagtcaccctgtctctctgctctcgcactgtaagcaagtcctggcttatctcactgtttttctagacagcctggtccctctctcgggtcacgcgggccaactctgcctgcagcctctccacctcagtgtcgaactcacactgcagctggcgcttc
>NC_012872.2|-|32565062-32565290|23-42
ctgtcaaagtgtcctcctcgtgCCAGGCTTCATTCCTCTGACcaagcacatggactagcatgcgctcgcagttcctgtgagcagtagtcaccctgtctctctgctctcgcactgtaagcaagtcctggcttatctcactgtttttctagacagcctggtccctctctcgggtcacgcgggccaactctgcctgcagcctctccacctcagtgtcgaactcacactgcag
>NC_012872.2|-|32565228-32565440|173-193
ccgcgtccatctcatcctgagagtctagctcagctgccccaggcagagggtgagggtggagctgattatgcaactggtggatctcctcatgcaagttctcattgtactcctcggcattagctagctgctgctcgagctctagctgtcgggctgtcaaagtgtcctcctcgtgCCAGGCTTCATTCCTCTGACCaagcacatggactagcatgc
>NC_012872.2|+|32590778-32590979|149-168
agaatccaactcagctgctcaaggcaggtggtgagggtggagctggttatgcagctggtggatatcctcatgcaggttctcattgtactcctcggtattagctagctgctgctcaagctctagctatcgggccctcagggtgtcttccTCATGCCAGGCTTCATTCCTctgaccaagcacatgaactagcatgcgctcgcag
>NC_012872.2|+|32590885-32591087|42-62
gctgctcaagctctagctatcgggccctcagggtgtcttccTCATGCCAGGCTTCATTCCTCtgaccaagcacatgaactagcatgcgctcgcagttcctataagcggtggtcaccctgtccctctgctctctcactacaagtagatcctgactcagctcaatgttcttctggatggcctagttcctctcgagagtcacacgg
>NC_012872.2|+|32590906-32591062|21-40
gggccctcagggtgtcttccTCATGCCAGGCTTCATTCCTctgaccaagcacatgaactagcatgcgctcgcagttcctataagcggtggtcaccctgtccctctgctctctcactacaagtagatcctgactcagctcaatgttcttctggatggc
>NC_012872.2|+|32790469-32790605|97-117
agctggtggatctcctcatacaagttctcattgtactcctcggcattagctagctgcttctcaagctctagctgtcgggccctcaaagtgtcctccTCGTGCCAGGCTTCATTCCTCtgaccaagcacatggactag
>NC_012872.2|+|32790543-32790654|23-42
tcgggccctcaaagtgtcctccTCGTGCCAGGCTTCATTCCTctgaccaagcacatggactagcatgcgctcgcagttcctgtgagcagtagtcaccctgtctctctgctct
>NC_012872.2|+|32790543-32790757|23-42
tcgggccctcaaagtgtcctccTCGTGCCAGGCTTCATTCCTctgaccaagcacatggactagcatgcgctcgcagttcctgtgagcagtagtcaccctgtctctctgctctcgcactgcaagcaagtcctggctcagctcactgttcttctggaccgcctggtccctctcttgggtcacgcgggccaactctacctgcagcctctcaacctcag
>NC_012872.2|+|3287078-3287284|21-44
gatgtgatggagaatcttgtAAAATTTTGAATTTTTTGGTACATctaaacaaggccttactaccactgtccagggggccatggcagcgcatttatatttatacacacatcatttacagagcgaggcaaggatgcggcgaggaggctcgaagctgcggcgggagtggaggacggcccagttgtcgatgaggaggatgtcgccgtgccg
>NC_012872.2|+|33286569-33286720|104-123
gttatgcagctggtggatctcctcatgcaggttctcattgtagtcctccgcattggctagctgctgctcaagctctagcagtcgggccctcagggtgtcctccTCGTGCCAGGCTTCATTCCGttgaccaagcacatgaactagcatgcgct
>NC_012872.2|+|33286650-33286810|23-42
tcgggccctcagggtgtcctccTCGTGCCAGGCTTCATTCCGttgaccaagcacatgaactagcatgcgctcgcagttcctatgagctgtggtcaccctgtctctctgctctcgcactgctagtagatcctgactcagcacactattctcctggactgcct
>NC_012872.2|-|33512028-33512263|62-82
cagcattagctagctgctgctctagctctagctgttgggccctcaaagtgtcttcctcgtgCCAGGCTTCATTCCTCTGACCaagcacatggactagcatgcgctcgcagttcctgtgagcagtagtcaccctgtctctctactctcgcactgcaagcaggtcctggctcagctcactgttcttctggaccgcctggtccctctctcgggtcacgcgggccaactctgactgcagc
>NC_012872.2|-|33512069-33512241|40-59
tagctctagctgttgggccctcaaagtgtcttcctcgtgCCAGGCTTCATTCCTCTGACcaagcacatggactagcatgcgctcgcagttcctgtgagcagtagtcaccctgtctctctactctcgcactgcaagcaggtcctggctcagctcactgttcttctggaccgcct
>NC_012872.2|-|33512138-33512476|274-293
aggactagctctagagccctagcatctactcgctatggtcactgtccatgtcggagccctcctcgtcctcatctccactagcagctgctcctatctcgggatcctcatccatctcgtcctcagagtctagctcagctgctccaggcaggtggtgagggtggagctggttatgcagctggtggatctcctcatgcatgttctcattgtactcctcagcattagctagctgctgctctagctctagctgttgggccctcaaagtgtcttcctcgtGCCAGGCTTCATTCCTCTGAccaagcacatggactagcatgcgctcgcagttcctgtgagcagtag
>NC_012872.2|-|33624453-33624592|21-45
ggaccctttagcaccggtttGTCACACGAACCGGTGCTAAAGGGGtctttaaccccgggccgcaaaaaggccgaggtttttggccattttgggcatcgaccaatgcctcattctgtagtagtgtttttcatcccgtcacg
>NC_012872.2|+|35662706-35662914|170-189
atccgcgtccatctcgtcctcagagtctagctcagctgctccaggcaggtggtgagggtggagctggttatgcagctggtggatctcctcatgcaagttctcattgtactcctcagcattagctagctgctgctctagctccagctgtcgggccctcaaagtgtcctccTCATGCCAGGCTTCATTCCTctgtccaagcacatggacta
>NC_012872.2|+|35662756-35662944|120-139
ggtgagggtggagctggttatgcagctggtggatctcctcatgcaagttctcattgtactcctcagcattagctagctgctgctctagctccagctgtcgggccctcaaagtgtcctccTCATGCCAGGCTTCATTCCTctgtccaagcacatggactagcatgcgctcgcagttcctgtgagcagtag
>NC_012872.2|+|35662783-35662921|93-113
ggtggatctcctcatgcaagttctcattgtactcctcagcattagctagctgctgctctagctccagctgtcgggccctcaaagtgtcctccTCATGCCAGGCTTCATTCCTCtgtccaagcacatggactagcatgcg
>NC_012872.2|+|3578784-3579019|152-172
gttattgaagctaaatgaggagatcaattctatgatatttgttgttatgatgtactccctccattccaaattataagacattttggcttttctagatacatagtttttgctatgcacttagatatacactatgtctagatacgtagtaaaaTCAATGTATCTAGAAAAGCCGaaatatcttataatttggaatggagagagtattatcaataatttcattgttcatttgaacttgt
>NC_012872.2|-|3578814-3579025|165-188
atgacaacaagttcaaatgaacaatgaaattattgataatactctctccattccaaattataagatatttcggcttttctagatacattgattttactacgtatctagacatagtgtatatctaagtgcatagcaaaaactatgtatctagaaaagccaaaatgTCTTATAATTTGGAATGGAGGGAGtacatcataacaacaaatatcata
>NC_012872.2|+|3578856-3579002|103-126
ataagacattttggcttttctagatacatagtttttgctatgcacttagatatacactatgtctagatacgtagtaaaatcaatgtatctagaaaagccgaaATATCTTATAATTTGGAATGGAGAgagtattatcaataatttcat
>NC_012872.2|-|35948637-35948910|49-68
gctgctgctctagctctagctgtcgggccctcaaagtgtcctcctcgtGCCAGGCTTCATTCCTCTGTccaagcacatggactagcatgcgctcgcagttcctgtgagcagtagtcaccctgtccttctgctcccgtactgcaagcaggtcctgactcagctcactgttcttctggactgcctggtctctctctctggtcacacgagccaactctgcctgtagcctctcaacctcagagtcaaactcacgctgcaactgacgcttctcatcctg
>NC_012872.2|-|35948821-35949030|170-190
catccatctcgtcctcagagtctagctccgctgctccaggcaggtggtgagggtggagctggttatgcagctggtggatctcctcatgcaagttctcattgtactcctcggcattagctagctgctgctctagctctagctgtcgggccctcaaagtgtcctcctcgtgCCAGGCTTCATTCCTCTGTCCaagcacatggactagcatgc
>NC_012872.2|-|35948822-35948943|83-102
gcaagttctcattgtactcctcggcattagctagctgctgctctagctctagctgtcgggccctcaaagtgtcctcctcgtgCCAGGCTTCATTCCTCTGTCcaagcacatggactagcatg
>NC_012872.2|+|35990971-35991268|227-247
gtccatgccagagccatcctcatcctcgtcaccactagcagctgctcctatctcgggatccgcatccatctcgtcctcagagtctagctccgctgctccaggcaggtcgtgagggtggagctggttatgcagctggtggatctcctcatgcaagttctcattgtactcctcggcattagctagctgctgctctagctctagctgtcgggccctcaaagtgtcctccTCGTGCCAGGCTTCATTCCTCtgtccaagcacatggactagcatgcgctcgcagttcctgtgagcagtagtc
>NC_012872.2|+|35991147-35991335|51-70
tagctagctgctgctctagctctagctgtcgggccctcaaagtgtcctccTCGTGCCAGGCTTCATTCCTctgtccaagcacatggactagcatgcgctcgcagttcctgtgagcagtagtcaccctgtccttctgctcccgtactgcaagcaggtcctgactcagctcactgttcttctggactgcct
>NC_012872.2|+|35991177-35991313|21-40
gggccctcaaagtgtcctccTCGTGCCAGGCTTCATTCCTctgtccaagcacatggactagcatgcgctcgcagttcctgtgagcagtagtcaccctgtccttctgctcccgtactgcaagcaggtcctgactcagc
>NC_012872.2|+|3616684-3616914|186-209
aagttgacagccttttatccaattaggctaccctgcaactaacgccttattttaggccttgtttagttccctaaaaattttgcaaaatttttcagattccccgtcatatcgaatctttagacgtatgcatagtattaaatatagatgaaaataaaaattaattacacagtttggttggaattgacGAGACGAATCTTTTAAGTCTAGTTagtctataattagacaatattt
>NC_012872.2|+|36187505-36187649|101-120
aagcagctggtggatctcctcatgcaagttctcattgtactcctcagcattagctagctgctgctctagctccagctgtcgggccctcaaagtgtcctccTCGTGCCAGGCTTCATTCCTctgtccaagcacatggactagcatg
>NC_012872.2|+|36187514-36187645|92-112
gtggatctcctcatgcaagttctcattgtactcctcagcattagctagctgctgctctagctccagctgtcgggccctcaaagtgtcctccTCGTGCCAGGCTTCATTCCTCtgtccaagcacatggactag
>NC_012872.2|+|36187515-36187644|91-110
tggatctcctcatgcaagttctcattgtactcctcagcattagctagctgctgctctagctccagctgtcgggccctcaaagtgtcctccTCGTGCCAGGCTTCATTCCTctgtccaagcacatggacta
>NC_012872.2|-|36316727-36316937|61-80
cagcattagctagctgctgctctagctctagctgtcgggccctcaaagtgtcctcctcgtGCCAGGCTTCATTCCTCTGTccaagcacatggactagcatgcgctcgcagttcctgtgagcagtggtcaccctatccctctgctctcgcactgcaagcaggtcctgactcagctcactgttcttctagactgcctagtctctctctctggt
>NC_012872.2|-|36316822-36316998|123-143
tgagggtggagttggttatgcagctggtggatttcctcatgcaagttctcattgtactcctcagcattagctagctgctgctctagctctagctgtcgggccctcaaagtgtcctcctcgtgCCAGGCTTCATTCCTCTGTCCaagcacatggactagcatgcgctcgcagttcctg
>NC_012872.2|-|36316837-36316971|96-115
tggatttcctcatgcaagttctcattgtactcctcagcattagctagctgctgctctagctctagctgtcgggccctcaaagtgtcctcctcgtgCCAGGCTTCATTCCTCTGTCcaagcacatggactagcatg
>NC_012872.2|-|3679004-3679222|45-68
actgtagcactttcgtttgtatttgacaaatattatccaatcatAGACTAACTAGGCTCAAAAGATTCgtttcgtcaatttcgaccaaactgtgcaattagtttttattttcgtctatatttaatactctatgcatgcgtctaaagattcgatgtgacgggaaatgtgaaaaattttgcaaaattttctgggaactaaacaaggccttaggccgattgg
>NC_012872.2|-|37010102-37010264|41-61
ctagctctagctgtcgggccctcaaagtgtcttcctcgtgCCAGGCTTCATTCCTCTGTCCaagcacatggactagcatgcgctcgcagttcctgtgagcagtagtcaccctgtccttctgctctcgcactgcaagtaggtcttgactcagctcactattctt
>NC_012872.2|-|37010183-37010390|167-186
ccatctcgtcctcagagtctagctccgctgctccaggcaggtggtgagggtggagctggttatgcagctggtggatctcctcatgcaagttctcattgtactcctcagcattagctagctgctgctctagctctagctgtcgggccctcaaagtgtcttcctcgtgCCAGGCTTCATTCCTCTGTCcaagcacatggactagcatgcg
>NC_012872.2|-|37010186-37010333|109-128
ggttatgcagctggtggatctcctcatgcaagttctcattgtactcctcagcattagctagctgctgctctagctctagctgtcgggccctcaaagtgtcttcctcgtGCCAGGCTTCATTCCTCTGTccaagcacatggactagcat
>NC_012872.2|+|3703224-3703435|136-156
gttttgtacaaaatatcactttttttattgtgtattggtttattaataaaagttcttcaagaatgacttaaaatttgactatatttgtacaaattttttgaataagacgagtggtcaaacttggggtaaaaaaagTCAAACGACTTACAATTTGGGatggagggagtaccatgtttgaatgtggagctaaccttcgaggatttaggacaata
>NC_012872.2|-|37371970-37372169|40-59
tagctccagctgtcgggctctcaaagtgtcctcctcctgCCAGGCTTCATTCCTCTGTCcaagcacatggactagcatgcgctcgcagttcctgtgagcagtagtcaccctgtccttctgctcccgcactgcaagcaggtcctgactcagctcactgttcttctggactgcctggtctctctctctggtcacacgagcca
>NC_012872.2|-|37372059-37372356|227-247
tgccggagccatcctcatcctcatctccactagcagctgctcctatctcagggtccgcgtccatctcgtcctcagagtccagctccgctgctccaggcaggtggtgagggtggagctggttatgcagctggtggatctcctcatgcaagttctcattgtactcctcggcattagctagctgctgctctagctccagctgtcgggctctcaaagtgtcctcctcctgCCAGGCTTCATTCCTCTGTCCaagcacatggactagcatgcgctcgcagttcctgtgagcagtagtcaccct
>NC_012872.2|-|37372090-37372297|167-186
tccatctcgtcctcagagtccagctccgctgctccaggcaggtggtgagggtggagctggttatgcagctggtggatctcctcatgcaagttctcattgtactcctcggcattagctagctgctgctctagctccagctgtcgggctctcaaagtgtcctcctcctGCCAGGCTTCATTCCTCTGTccaagcacatggactagcatgc
>NC_012872.2|+|37533882-37534221|274-294
aggaaggactagctctagagccctagcatctagtcgctatggtcactgtccatgccggagccatcctcatcctcatctccactagcagctgctcctatctcgggatccgcgtccatcttgtcctcagagtctagctcagctgctccaggcaggtggtgagggtggagctggttatgcagctggtgaatctcctcatgcaagttctcattgtactcctcagcattagctagctgctgctctagctccagctgtcgggccctcaaagtgtcctccTCGTGCCAGGCTTCATTCCTCtgtccaagcacatggactagcatgcgctcgcagttcctgtgagcag
>NC_012872.2|+|37534130-37534274|26-45
ctgtcgggccctcaaagtgtcctccTCGTGCCAGGCTTCATTCCTctgtccaagcacatggactagcatgcgctcgcagttcctgtgagcagtagtcaccctgtccttctgctcccgtactgtaagcaggtcctgactcagctca
>NC_012872.2|+|37534133-37534244|23-42
tcgggccctcaaagtgtcctccTCGTGCCAGGCTTCATTCCTctgtccaagcacatggactagcatgcgctcgcagttcctgtgagcagtagtcaccctgtccttctgctcc
>NC_012872.2|-|37676768-37676999|81-101
aagttctcattgtactcctcagcattggctagctgctgctcaagctctagctgtcgggccctcagggtgtcctcctcgtgCCAGGCTTCATTCCTCTGACCaagcacatgaaaaaacatgcgctcgcagttcctatgagtagtagtcaccctgtccctctgctctctcactgcaagcaggtcctgactcagctcactgttcttctagaccgcctgatccctctctcgggtca
>NC_012872.2|-|37676861-37677050|132-151
ggcaggtggtgagggtggagctggttatgcagctggtggatctcctcatgcaagttctcattgtactcctcagcattggctagctgctgctcaagctctagctgtcgggccctcagggtgtcctcctcgtgCCAGGCTTCATTCCTCTGACcaagcacatgaaaaaacatgcgctcgcagttcctatgag
>NC_012872.2|-|37676865-37677050|131-150
ggcaggtggtgagggtggagctggttatgcagctggtggatctcctcatgcaagttctcattgtactcctcagcattggctagctgctgctcaagctctagctgtcgggccctcagggtgtcctcctcgtGCCAGGCTTCATTCCTCTGAccaagcacatgaaaaaacatgcgctcgcagttccta
>NC_012872.2|+|37731940-37732149|170-190
atccgcgtccatctcgtcctcagagtctagctcagctgctctaggcagggggtgagggtggagctgattatgcagctggtggatctcctcatgcaagttctcattgtacacctcggcattagctagctgctgttcaagctctagctgtcgggccctcaaagtgtcctccTCGTGCCAGGCTTCATTCCTCtgaccaagcaaatggactag
>NC_012872.2|+|37732048-37732282|62-81
cacctcggcattagctagctgctgttcaagctctagctgtcgggccctcaaagtgtcctccTCGTGCCAGGCTTCATTCCTctgaccaagcaaatggactagcatgcgctcgcagttcctgtgagcagtagtcaccctgtctctctgctcttgcactgcaagcaagtcctggctcagctcactgttcttctggaccacttggtccctctcttgggtcacgcgggccaactctgcc
>NC_012872.2|+|37732064-37732326|46-65
agctgctgttcaagctctagctgtcgggccctcaaagtgtcctccTCGTGCCAGGCTTCATTCCTctgaccaagcaaatggactagcatgcgctcgcagttcctgtgagcagtagtcaccctgtctctctgctcttgcactgcaagcaagtcctggctcagctcactgttcttctggaccacttggtccctctcttgggtcacgcgggccaactctgcctgcagcctctcaacctccatgtcgaactcacgctgcagctggcg
>NC_012872.2|+|38020011-38020192|44-67
tcataggccctcttgcggttcttggatgcagcatatataacatTAGAGTTCTCCTAAGTCAAGGCATcactcacgaactcattgaaggtggtactcttgttagcagccatattcttggatagcttgggcccgagtcccctcttgaaactagcaagcttcttagcatcaatgtcaacaaactt
>NC_012872.2|-|38153359-38153548|132-151
aggcagatggtgagggtggagctggttatgcagctggtggatctcctcatgcaagttcacattgtactcctcagcattagctagctgctgctcaagctctagctatcgggccctcaaagtgtcctcctcgtGCCAGGCTTCATTCCTCTGTccaagcacatggactagcatacgcttgcagttcctatga
>NC_012872.2|-|38153365-38153704|289-308
acaacaaaagaagaaggactagctctagagccctagcatctactcggtatggtcactgtccatgccggagccctcctcgtcctcatctccactagcagctgcccctatctctggatcctcatccatctcgtcctcggagtctaggtcggctgctccaggcagatggtgagggtggagctggttatgcagctggtggatctcctcatgcaagttcacattgtactcctcagcattagctagctgctgctcaagctctagctatcgggccctcaaagtgtcctcctcgtgCCAGGCTTCATTCCTCTGTCcaagcacatggactagcatacgcttgcagttc
>NC_012872.2|-|38153374-38153573|158-178
cctcggagtctaggtcggctgctccaggcagatggtgagggtggagctggttatgcagctggtggatctcctcatgcaagttcacattgtactcctcagcattagctagctgctgctcaagctctagctatcgggccctcaaagtgtcctcctcgtgCCAGGCTTCATTCCTCTGTCCaagcacatggactagcatacgc
>NC_012872.2|+|38419149-38419358|170-190
atcctcatccatctcatcctcagagtctaacttagctgctctaggcaggtggtgaaggtggagctggttgtgcagctggtggatctcctcatgcaggttctcattgtactcctcagcattagctagctgctgctcaagctctagctgtcgggctctcagggtgtcctccTCGTGCCAGGCTTCATTCCTCtgaccaagcacatgaactag
>NC_012872.2|+|38419166-38419380|153-172
cctcagagtctaacttagctgctctaggcaggtggtgaaggtggagctggttgtgcagctggtggatctcctcatgcaggttctcattgtactcctcagcattagctagctgctgctcaagctctagctgtcgggctctcagggtgtcctccTCGTGCCAGGCTTCATTCCTctgaccaagcacatgaactagcatgcgctcgtagttcctatga
>NC_012872.2|+|38419278-38419442|41-60
ctgctcaagctctagctgtcgggctctcagggtgtcctccTCGTGCCAGGCTTCATTCCTctgaccaagcacatgaactagcatgcgctcgtagttcctatgagcagtagtcaccctagccctctgctctctcactgcaagcaggtcctgactcagctcactgtt
>NC_012872.2|-|38736834-38737019|53-72
agctatgctgctcaagctctagctgtcgggtcctaagggtgtcttcctcatgCCAGGCTTCATTCCTTTGTCtaagcacatgaactagcatgcgctcacagttcctatgggctgtggtcaccctatctctctgctatctcactactagcatgtcttagctcagcacgttattctactgaactgcct
>NC_012872.2|-|38736887-38737038|71-91
cattatactcctcagcattagctatgctgctcaagctctagctgtcgggtcctaagggtgtcttcctcatGCCAGGCTTCATTCCTTTGTCtaagcacatgaactagcatgcgctcacagttcctatgggctgtggtcaccctatctctctg
>NC_012872.2|-|38736923-38737060|93-112
tggatcttctcatgcaagttctcattatactcctcagcattagctatgctgctcaagctctagctgtcgggtcctaagggtgtcttcctcatGCCAGGCTTCATTCCTTTGTctaagcacatgaactagcatgcgctc
>NC_012872.2|+|3895826-3896015|35-58
tttgtatttgacaaatattgtccaatcatagactAACTAGACTCAAAAGATTCGTTTCgtcattttcgaccaaactgtgaaattagtttttattttcgtctatatttaatactccatgcatgcgtctaaaaattcgatgtgacggaaaatgtgaaaaattttgcaaaattttctaggaattaaacaaggc
>NC_012872.2|-|39688944-39689073|87-110
cttggttgctacaaaaaatcttattattttgctatataaatttggtcaaacttgaaaaaatttgactctccaagattcttggaatgACTTATAATTTGGGACGGAGGGAGtattacttagtgtgtttaat
>NC_012872.2|+|39961924-39962046|84-103
cctcatgcaagttctcattgtactcctcagcattagctagctgctgctctagctccagctgtcgggccctcaaagtgtcctccTCGTGCCAGGCTTCATTCCTctgtccaagcacatggacta
>NC_012872.2|+|39961982-39962126|26-45
ctgtcgggccctcaaagtgtcctccTCGTGCCAGGCTTCATTCCTctgtccaagcacatggactagcatgcgctcgcagttcctgtgagcagtagtcaccctgtccttctgctcccgtactataagcaggtcctgactcagctca
>NC_012872.2|+|39961987-39962122|21-41
gggccctcaaagtgtcctccTCGTGCCAGGCTTCATTCCTCtgtccaagcacatggactagcatgcgctcgcagttcctgtgagcagtagtcaccctgtccttctgctcccgtactataagcaggtcctgactcag
>NC_012872.2|+|40132854-40133067|175-194
tctgggccctcatccatctcatccttagagtctcactcggctgctccaggtaggtggtgagggtggagctggttatgcatttggtggatctcctcatgcaggttctcattgtactcctcggcattggctagctgctgctcaagctctagctgtcgggctctcagggtgtcctccTCGTGCCAGGCTTCATTCCTctgaccaagcacatgaacta
>NC_012872.2|+|40132871-40133069|158-177
ctcatccttagagtctcactcggctgctccaggtaggtggtgagggtggagctggttatgcatttggtggatctcctcatgcaggttctcattgtactcctcggcattggctagctgctgctcaagctctagctgtcgggctctcagggtgtcctccTCGTGCCAGGCTTCATTCCTctgaccaagcacatgaactagc
>NC_012872.2|+|40133008-40133138|21-41
gggctctcagggtgtcctccTCGTGCCAGGCTTCATTCCTCtgaccaagcacatgaactagcattcgctcgcagttcctgttagcagtagtcaccctgtccctctgctctctcactgaaagcaggtcctga
>NC_012872.2|-|40301920-40302112|41-61
ctagctctagctgtcgggccctcaaagtgtcctcctcgtgCCAGGCTTCATTCCTCTGTCCaagcacatggactagcatgcgctcgcagttctgtgagcagtagtcaccctgtccttctgctcccgcactgcaagcaggtcctgactcagctcactgttcttctggactgcctggtctctctctctggtcaca
>NC_012872.2|-|40302031-40302243|172-191
cgcgtccatctcgtcctcagagtctagctcagctgctccaggcaggtggtgagggtggagctggttatgcagctggtggatctcctcatgcaagttctcattgtactcctcagcattagctagctgctgctctagctctagctgtcgggccctcaaagtgtcctcctcgtgCCAGGCTTCATTCCTCTGTCcaagcacatggactagcatgcg
>NC_012872.2|-|40302034-40302245|173-192
tccgcgtccatctcgtcctcagagtctagctcagctgctccaggcaggtggtgagggtggagctggttatgcagctggtggatctcctcatgcaagttctcattgtactcctcagcattagctagctgctgctctagctctagctgtcgggccctcaaagtgtcctcctcgtGCCAGGCTTCATTCCTCTGTccaagcacatggactagcat
>NC_012872.2|+|41459661-41459776|23-46
tcgtccagcaatgcgggccggaGAGCCGGGACTAAAGGTAGGACTTttagtcccaatcccttagtctcgactcgccacccgggactacaaatggttttcgaccgggacaaaaggcg
>NC_012872.2|+|41594032-41594243|21-40
ggcgttgatggatgcttacgAGAATCTTGATGATGGTGGTgacagggggagcgggtaccgttggtggtccggtttgctgggcgtacccgtctctgctctccgtaaggacttagtcagggagcggccccctgggacgtacagtgcagctccaagctatatggctctggcttgactaattagcaggacctccactagtagggtattactttccg
>NC_012872.2|-|41661977-41662227|31-51
ctgtcgggccctcaaagtgtcctcctcgtgCCAGGCTTCATTCCTCTGTCCaagcacatggactagcatgcgctcgcagttcctgtgagcagtagtcaccctgtccttctgctctcgcactgcaagcaggtcctggctcagctcactgttcttctgaactgcctggtctctctctcgggtcacacggaccaactctgcctgtagcctctcgacctcagagtcgaactcacgctgcaactgacgcttctcat
>NC_012872.2|-|41662156-41662267|71-90
tgtactcttccgcattagctagctgctgctctagctccagctgtcgggccctcaaagtgtcctcctcgtgCCAGGCTTCATTCCTCTGTCcaagcacatggactagcatgcg
>NC_012872.2|-|41662157-41662400|203-222
tctccactagcagctgctcctatcgcgggatccgcgtccatctcgtcctcagagtctaactcagctgctccaggcagggggtgaggatggagctggttatgcagctgttggatctcctcatgcaagttctcattgtactcttccgcattagctagctgctgctctagctccagctgtcgggccctcaaagtgtcctcctcgtGCCAGGCTTCATTCCTCTGTccaagcacatggactagcatgc
>NC_012872.2|-|4167003-4167204|41-61
gcctgggaacaaaagctccagaggggttccccggattcacAACAGTAACAAGTTTAGGGATagggtcattttctttcagaaccttctccaaccaatctgcagttttagacataattgtaatgtatgcttccaaaatgaaatattatcaactacgtccaatgcataatttcttatactagatgcgttgtattttacaaaagca
>NC_012872.2|+|416845-416988|86-105
agggatggagattcatggtttcccgcaaatggaccaaactgagaatctaacaaaccaaaaggtggccgcatattaggccccattgCAGGCATTCTGTCCACCCGGaaaaggtggttgcgaagcctagcagtaatctgcattaga
>NC_012872.2|+|41727655-41727892|198-218
caccactagcagctgctcctatttcgggatccgcgtccatctcgtcctcagagtctagctcagctgctccaggcaggtggtgagggtggagctggttatgcagctggtggatctcctcatgcaggttctcattgtactcctcggcattagctagctgctgctctagctccagctgtcgggccctcaaagtgtcctccTCGTGCCAGGCTTCATTCCTCtgtccaagcacatggactag
>NC_012872.2|+|41727673-41727893|180-199
ctatttcgggatccgcgtccatctcgtcctcagagtctagctcagctgctccaggcaggtggtgagggtggagctggttatgcagctggtggatctcctcatgcaggttctcattgtactcctcggcattagctagctgctgctctagctccagctgtcgggccctcaaagtgtcctccTCGTGCCAGGCTTCATTCCTctgtccaagcacatggactagc
>NC_012872.2|+|41727759-41727894|94-113
tggtggatctcctcatgcaggttctcattgtactcctcggcattagctagctgctgctctagctccagctgtcgggccctcaaagtgtcctccTCGTGCCAGGCTTCATTCCTctgtccaagcacatggactagca
>NC_012872.2|+|41821596-41821934|272-291
gaaggactagctctagagctctagcatctagtcgctatggtcgatgtccatgctggagccttcctcgtcctcatctccactagcagctgcctctatctctagatcctcatccatctcatcctcagagtctaactcagctgctccaggcaggtggtgagggtatagctggttgtgcagttggtggatctcctcatgcaggttctcattgtactcctcagcattagctagctgctgctcaagctctaggtgttgggccctcagggtgtcctccTCGTGCCAGGCTTCATTCCTctgaccaagcacatgaactagcacgcgctcacagttcctgtgagcggt
>NC_012872.2|+|41821818-41822036|50-69
agctagctgctgctcaagctctaggtgttgggccctcagggtgtcctccTCGTGCCAGGCTTCATTCCTctgaccaagcacatgaactagcacgcgctcacagttcctgtgagcggtagtcaccctgtccctctgctctctcgctggaagcaggtcctgactcagctcactgttcttctggactgcgtgatccctctcttgggtcacacgggccaactc
>NC_012872.2|+|41821845-41822056|23-43
ttgggccctcagggtgtcctccTCGTGCCAGGCTTCATTCCTCtgaccaagcacatgaactagcacgcgctcacagttcctgtgagcggtagtcaccctgtccctctgctctctcgctggaagcaggtcctgactcagctcactgttcttctggactgcgtgatccctctcttgggtcacacgggccaactctgcctacagcctctcaacct
>NC_012872.2|+|4197304-4197482|23-46
aaatattatccaattataaactAACTAGGCTCAAAAGATTCGTCTTgtcaattccgaccaaactgtgcaattagtttttatttccatttatatttaatacttcatgcatacgtctaaagattcgatgtgacggggaatctgaaaaattttgcaaaacttttggggaactaaacaaggcc
>NC_012872.2|+|42070383-42070569|131-151
tacaaaatatcacttttttttattgtgtattggtttattaataaaagttcttcaagaatgacttaaaatttgactatatttgtacaaattttttgaataagacgagtggtcaaacttggggtaaaaaaagTCAAACGACTTACAATTTGGGatggagggagtagtaattacttgtttatgaaacaac
>NC_012872.2|-|42070490-42070689|158-178
atatatgattatattcctaatgatagcctctctgctgcaattcatggtaagtgcctgcttttgctgcgacttgcatcctgatctagtgattcctttgctatgtccttttccattggtcctgttgtttcataaacaagtaattactactccctccatcCCAAATTGTAAGTCGTTTGACtttttttaccccaagtttgacc
>NC_012872.2|+|4226595-4226854|192-211
ctcgaccccctgcgacgacgcctcgtccgtcacggacgaccacatgaacgtggcgccccggaactcgtcggacacgtcctggccgtcgcgcatgctgatgacgaggccgtcgccctcctcggcgccctcggcgcggagctcgctggcgtcctgcgagcacgcggcgctcaggtacgccttcacctcctcgaAGGTGCTGTCGCGCGCGCCCgcgggctgtttcctcaaggaccacgggtaggcggctggcttctccgaga
>NC_012872.2|+|42610224-42610442|41-61
tcaaacgtcattttgaaagaataaatgattttagttgaaaAAATCATGAACATAAAAGTTGtagaactcaacaagatctacaacttttattttggtcatttcttcatcagacaaattgatagtaacgttgctcacagaatttatatctctctatctcttattgtttatgaaactacaagagggatatgtaaaatttgtgaataatattactactactat
>NC_012872.2|-|4354092-4354277|50-69
tttttttctagtccctccgtccacgaaagagtcaatttctagagttgtcCTAAGTCAAACTTTTTAAACtttgaccaaatttctagaaaaaaatgctaggatttatagtatcaaattagtattattagattcatcatagaatatattttcatataatgtgtattttatattatagatgttgttact
>NC_012872.2|-|4384227-4384404|44-63
agaaaattgcacctcacgctcgtcccaaatttctcaagtgactAACAACAGAAGAGAGCGAAAgacctttagcgaaaagccttgttgaccggccatctttgtccaccaatcctttaccgtgctgcacgatgaaacagtactttctgacttccaagctttttcatcggcgcaaaatatg
>NC_012872.2|-|4404571-4404718|26-49
gagaaagattccttgtgcttgtcccACAATCCACGTATGTTGGTGGCCTcacaaaacacaagaatagtcgcaaataatcgtcgcagagctggtggcatttgaaaagttgttgcctcactcaagcagtcatcaatagtttgatcccttt
>NC_012872.2|-|4418550-4418744|132-156
atatgcctgtcagcctctgtgagctgctgtggcgtactactagagaatgaggcattggtcgatgctcaaaatggccaaaaacctcggcctttttgcggcccggggttaaagacccctttaacaccggttcgTACCACGAACCGGTGCTAAAGGGTCctgtccaacggctactgacaggtgctgtcggggcagaga
>NC_012872.2|-|44641894-44642016|83-103
ttttacgttacaaatcttagtatttttctctataattttggtcaaacgtgaaaatgctttgactctccaagattcttggaatGACTTACAATTTGGAATGGAAggagtatctactatacgatg
>NC_012872.2|-|44643351-44643589|152-175
accagcaactaggcctattagccacgacctgggctgaggccctgtttggaccgacgcctatactggcgacccacaaacaagtccacaacacgtttgcacaaattttttgaataagacgagtggtcaaacttaaagttaaaaaagtcaaacgACTTATAATTTGGGATGGAGGGAGtatatcgtaaacataagataaactgctttcaactaaagtcaagcttaaccatttttaactgaaa
>NC_012872.2|+|44643934-44644264|82-105
aagccacggcaaaaaaaaagttatattttgcacaaattttttaataaaacgaatggtcaaactttgtgttaaaaaagtcaaACGTCTTATAATTTGGGATGGATTgagtacttcttggtattgtttggccctcatctgttatcttgttatatatcttttcagctgggtgtcaaatggtgttgttggctcaccagcatttgcagcttatgatcaaggtcagtaacagaaactggatgtaatgtacatttagtgatgtgaattaactgctcatagttccttttttaatgtaggttatgatgtttttcttggaaatcttcgtggcttggtctca
>NC_012872.2|+|45143767-45143996|87-107
gtatggttgagtgatgaagagagccgggatccaagccgatagatggacatctgtatcggcgtttggtggaagttgggctaccctgaTCCATTCCAAATTGTTGGTGAtgatctcccttggctttatcacatcggcgtagcagagtgcaatcggcagttggccgaaagccagttggcgagctagtgccaatgggttataaaactcataggtcagattggaggctttcccac
>NC_012872.2|-|45184580-45184748|40-63
aaccgggactaaatgtccccatttagtcccgggttggagAGCCGGGACTAAAGGTGGGACTTTtagtcccgatcccttagtcccggctcgccacccgggactacaagttgttttcgaccgggacaaaaggcctgtcctgtaccagtgcctcttttctcattgaccgcta
>NC_012872.2|-|45312495-45312681|115-135
ctagaagagtaaagttcatcaccggtccctaaacttttattgtcgtgtcatcccggtccctaaactcgcaaattgaccgtttatgtccttgaacttgttcgtctgtgtcatttcGGTCCCTAAACTTGTTCAGTTgtgttatcccggtccctaaacttataaatcgcccgtttaagtcctcaaattt
>NC_012872.2|+|45765245-45765400|116-135
agggtggagctggttatgcagctggtggatctcctcatgcaagttctcattgtactcctcggcattagctagctgctgctctagctctagctgtcgggccctcaaagtgtcctccTCGTGCCAGGCTTCATTCCTctgtccaagcacatggactag
>NC_012872.2|+|45765340-45765473|21-40
gggccctcaaagtgtcctccTCGTGCCAGGCTTCATTCCTctgtccaagcacatggactagcatgcgctcgcacttcctgtgagcagtagtcaccctgtccttctgctcccgtactgcaagcaggtcctgactc
>NC_012872.2|+|45765340-45765554|21-41
gggccctcaaagtgtcctccTCGTGCCAGGCTTCATTCCTCtgtccaagcacatggactagcatgcgctcgcacttcctgtgagcagtagtcaccctgtccttctgctcccgtactgcaagcaggtcctgactcagctcactgttcttctggactgcctggtccctctctctggtcacacgagccaactctgcctgtagcctctcaacctcagag
>NC_012872.2|-|4627015-4627210|41-64
cgtgatttatagctaaactgtgtaattagttttttttgttTATATTTAATGTTTCATGTATGTGgcacaagattcgatgtgacggagaatcttaaaaactttttgattttcagagtgaactcaacaacaagggcttgtttggccagcagccgttttccaatctctcccatcggaatctgacatcttcaccaggaac
>NC_012872.2|+|46413801-46413946|26-46
tgagaaagtcaagggccctcatcaaGTTTGGGTCCCTAAACAAGCTttatctcttgtgtgtgtaggtgaactacaagaccgatggaactcattgggttatctatagtggttgcactcaacatatgaccagtgatcctcgtatgttc
>NC_012872.2|+|46874057-46874269|21-44
ttttttgttttcgtctatatTTAATGTTTCATGTATGTGCCACAagattcgatatgacggggaatcttgaaaactttttggttttcagagtgaactaaacgaggccaaagcccgagatttcgcctttcgcacgctgtccaagcctgcgccctcgccctcgccctccgccctcgcccagtcgttctcgtttgccactgtcctcctatccccaat
>NC_012872.2|-|47208262-47208384|83-103
acctaaacttgttcggctgtgtcaacctagtccctaaacttagaaatctcccatataggtcctcaaacttgttcagatcccaGTCCCTAAACTTGTTTTTAAGtctcatccagattaaagcag
>NC_012872.2|+|47413969-47414095|82-102
tcatgcaagttctcattgtactcctcggcattagctagctgctgctctagctctagctgtcgggccctcaaagtgtcctccTCGTGCCAGGCTTCATTCCTCtgtccaagcacatggactagcatgc
>NC_012872.2|+|47414019-47414165|32-51
ctctagctgtcgggccctcaaagtgtcctccTCGTGCCAGGCTTCATTCCTctgtccaagcacatggactagcatgcgctcgcagttcctgtgagcagtagtcaccctgtccttctgctctcgcactgcaagcaggtcccgactcag
>NC_012872.2|+|47414030-47414170|21-40
gggccctcaaagtgtcctccTCGTGCCAGGCTTCATTCCTctgtccaagcacatggactagcatgcgctcgcagttcctgtgagcagtagtcaccctgtccttctgctctcgcactgcaagcaggtcccgactcagctcac
>NC_012872.2|-|47859718-47859892|40-59
caagctctagctgtcaggccctcagggtgtcctcctcgtGCCAGGCTTCATTCCTCTGAccaagcacatgaactaacatgcgcttgcagttcctgtgagtagtggttaccctgtccctctgctctctcactgcgagcagatcctaactcagctcactattcttctggactgcctg
>NC_012872.2|-|47859737-47859872|21-41
ctcagggtgtcctcctcgtgCCAGGCTTCATTCCTCTGACCaagcacatgaactaacatgcgcttgcagttcctgtgagtagtggttaccctgtccctctgctctctcactgcgagcagatcctaactcagctcac
>NC_012872.2|-|47859738-47859872|21-40
ctcagggtgtcctcctcgtgCCAGGCTTCATTCCTCTGACcaagcacatgaactaacatgcgcttgcagttcctgtgagtagtggttaccctgtccctctgctctctcactgcgagcagatcctaactcagctca
>NC_012872.2|-|48034874-48035106|85-108
aaatgaaaacgcccatcatttatggcttctgcccgggccttgttcgtttggctgataagccatgacagaaagtactgttggttgATTTATTGTGAGAGAAAAACACTGctaaatgcacctctctctctctctctcttcgacaacctcaccgtcgagcacctcctcgcgcccacgccccaccgcctccccgcacgcaggcatggcggatgtggcggctgatttacgctagataa
>NC_012872.2|+|4804896-4805088|51-74
aatagtaccaatttcgtttgtatttgacaaatattatccaatcatggactAACTAGGCTCAAAAGATTCGTCTTgtcaatttcgaccaaactgtgtaattagtttttattttcgtctatatttaatatttcatgcatacgtctaaagattcgatgtgacggggaatctgaaaaattttgcaaaattttttgga
>NC_012872.2|+|48065111-48065262|90-113
cttggccttgtttagttccaaaatattttgcaaaatcgacactgtagctttttcgtttgtatttgacaaatattatccaatcatagactAACTAGGCTCAAAAGATTCGTTACgtcaatttcgaccaaactgtgcaattagtttttattttt
>NC_012872.2|-|48446105-48446316|165-188
gtttgaccactcgtcttattcaaagttttatacaaaatatcactttttttgttgtgtattggtttattaataaaagttcttcaagattgacttaaatttgactatatttgcacaaattttttgaataagacgagtggtcaaacttggggtaaaaaagtcaaacaACTTACAATTTGGGATGGAGGGAGtataacatacagttatgataagag
>NC_012872.2|-|4856428-4856554|87-107
ctcactttacgttacaaatcttagtatttttctctataatttttgtcaaacgtgaaaatactttaactcttcaagattcttggaatGACTTACAATTTGGAATGGAGggagtactaaataagtatcg
>NC_012872.2|+|48761649-48761841|51-74
gttggtgttaccaaccgggacaaaaggtccccatttagtcccgggtctggGAGCCGGGACTAAAGGTTGGACTTtttagtcccgatcccttagtcccggctcgccacccgggaatacaagtggttttcgaccgggactaaaggcctgtcctgtaccagtgctctgatccacatgtgtgatcacttgtgaccaa
>NC_012872.2|+|48861273-48861446|115-135
atactacaacagtcacttgaggccttgtttggatgttgtcggattcacctcaatccacatgtgttgaagtggataggggtggaattttgttcaatttccactccaacccaccccAACACATGTGGATTGATGCGAatccgactacatccaaacaaggcctgattattgtcaaac
>NC_012872.2|+|49544743-49545005|201-220
gatgcaactccatctaccattaggatttattttggaattgaataattgttattttgttcctagtttaagtcgaaacattgtgtcaccttcatgtttgatgaaggatggttattcattttcgagtaaagacaatggttgtgtgatctctaagaatgacatatttgtggcttatgcatccattatgaatgggttatttatttTAAATCTTGATGATGCACCTatctgtaatgttagtgctaaaaggcctcggcttaatgagttaa
>NC_012872.2|+|49544851-49544988|93-112
ttattcattttcgagtaaagacaatggttgtgtgatctctaagaatgacatatttgtggcttatgcatccattatgaatgggttatttatttTAAATCTTGATGATGCACCTatctgtaatgttagtgctaaaaggcc
>NC_012872.2|-|500901-501112|25-48
cttgtttggatgtagtcggatttgCATCAATCCACATGTGTTGGGGTGgattggagtggaacttgaactaaattccatctcaatccactccaacacatgtggattgagatgaatccgacaacatccaaacaaggcctaagaagtgatcttgggaatagctcatgaactcggtttattttgtggattctcatagtttctccataactaggatt
>NC_012872.2|+|500907-501115|165-185
agttatggagaaactatgagaatccacaaaataaaccgagttcatgagctattcccaagatcacttcttaggccttgtttggatgttgtcggattcatctcaatccacatgtgttggagtggattgagatggaatttagttcaagttccactccaatccaccccAACACATGTGGATTGATGCAAatccgactacatccaaacaagacc
>NC_012872.2|+|50144706-50144825|79-98
cgaccgtcaacagttgtgtgatctctaagaatgatatatttgtggcttttccatccattatgaatgggttatttatttTAAATCTTGATGATGCACCTatctataatgttagtgctaaaa
>NC_012872.2|+|50144708-50144823|77-96
accgtcaacagttgtgtgatctctaagaatgatatatttgtggcttttccatccattatgaatgggttatttatttTAAATCTTGATGATGCACCTatctataatgttagtgctaa
>NC_012872.2|-|50674728-50675066|272-291
tcttgttgagaatttttctctcttgtaaacatgccaccaccagagggcttttctttgagtatataatagataaccgagggccaggaatagccaactcgttcacaactctttacatggtatacaaagttattttccctcctatagagtagatccaatggcgacgtcttctgctgccgctgccgctgcggggttcgtctttggtttccttcctcctgtcaccaagaagctcacccatgacaactactcaatgtggcatgcttaggtgtcttcaACACTGAAGGGTGCTCAGCTcgctgagtacatcctgcccacacggtagttccaccggcggcgttcaac
>NC_012872.2|+|50855086-50855275|131-151
tccaggtaggtggtgagggtggagctggttatgcagctggtggatctcctcatgcaagttctcattgtactcctcggcattagctagctgctgctctagctctagctgtcgggccctcaaagtgtcctccTCGTGCCAGGCTTCATTCCTCtgtccaagcacatggactagcatgcgctcgcagttcctg
>NC_012872.2|+|50855177-50855341|40-59
tgctctagctctagctgtcgggccctcaaagtgtcctccTCGTGCCAGGCTTCATTCCTctgtccaagcacatggactagcatgcgctcgcagttcctgtgagcagtagtcaccctgtccttctgctcccgtactgcaagcaggtcctgactcagctcactgttc
>NC_012872.2|+|50855196-50855336|21-40
gggccctcaaagtgtcctccTCGTGCCAGGCTTCATTCCTctgtccaagcacatggactagcatgcgctcgcagttcctgtgagcagtagtcaccctgtccttctgctcccgtactgcaagcaggtcctgactcagctcac
>NC_012872.2|+|51073610-51073756|37-56
tctagctccagctgtcgggctctcaaagtgtcctccTCGTGCCAGGCTTCATTCCTctgtccaagcacatggactagcatgcgctcgcagttcctgtgagcagtagtcaccctgtccttctgctcccgcactacaagcaggtcctga
>NC_012872.2|+|51073625-51073746|22-41
cgggctctcaaagtgtcctccTCGTGCCAGGCTTCATTCCTctgtccaagcacatggactagcatgcgctcgcagttcctgtgagcagtagtcaccctgtccttctgctcccgcactacaag
>NC_012872.2|+|51073626-51073840|21-41
gggctctcaaagtgtcctccTCGTGCCAGGCTTCATTCCTCtgtccaagcacatggactagcatgcgctcgcagttcctgtgagcagtagtcaccctgtccttctgctcccgcactacaagcaggtcctgactcagctcactgttcttctggactgcctggtctctctctctggtcacacgagccaactctgcctgtagcctctcaacctcagag
>NC_012872.2|+|51123040-51123383|274-298
ctcggtttcaaatgggcagaggggaggagggagccggcctataaaccggacctttagcaccggttcagagcaaaaaccggtgctaaagggttaccttttagcaccggtttgtaacacaaaccggtgctaaagggtttgcctcggcccgtggctctggccggtgctaaagggacccctttagcaccggttcttgttacaaaccggtgctaaagggtccctgccccgacagcacatgtcagtagccgttgggcaggaccctttagcaccggtttgTCACACGAACCGGTGCTAAAGGGGTctttaaccccgggccgcaaaaaggccgaggtttttggccattttgg
>NC_012872.2|-|51243130-51243357|186-206
gtcgtttgactttttttaccccaagtttgaccactcgtcttattcaaaaaaatttatacaaatatagtcaaatttaagtcattcttgaagaactttcattaataaaccaatacataaaaaaaagtgatattttgtacaaaactttgaataagacgagtggtcaaacttgatattaaaaaagtcaaACGACTTACAATTTGGGATGGattgagtactaatctcatacgc
>NC_012872.2|+|5134436-5134653|175-198
tggtggagatgggtctgcagttttctcagaagttgagatgtttgatccagcacttgggagatggatagacaatgtgtcaatgcggcaaaaggtatggtctcacagtctcacgctttctatcacatttagtttgttggatgtagagtagaatgttctaaactactcaagtcattcTAGCTTTGTCCTAAGTCAAACTTGtttaactttgaccaagttta
>NC_012872.2|+|51755116-51755276|102-122
tagcaattctattggtcactcgctaaccaatgcaaaattttcccaatcctcagattatacttgcaccgcatgtgcaacagggaaattagttttgaggccctCTTCCGTCAAAATAAAAGTTGaaccactcaacttccttgaacgcatttaaggggacatat
>NC_012872.2|+|52050113-52050252|94-117
aacctttggccttgtttacttcaaaaaatttttgcaaaataggaacagtagcactttcgtttgtatttgacaaatattgttcaattatagactAACTAGGCTCAAAAGATTCGCCTCgtcaattccgaccaaactgtgca
>NC_012872.2|+|52150383-52150544|40-63
gaactaaacacccctaggccttgtttggatgtagtcggaTTCGTATCAATCCACATATGTTGGgatggattggagtggaagttgaactaaattccaccccaatccactccaacacatgtggattgaggtgaattcgacatcatccaaacaaagccttaagtg
>NC_012872.2|-|52172373-52172608|155-175
gtttatgtttccgtaacctttttaaatggctactacctacattccaaatcataagatgttttggtatttctagatatataaattttgctatgcatctagatatacacttatgtctagatacatagcaaaatcatgccatctagaaaagccagaaTGTCTTATAATTTGGAATGTAgggagtacatgattgtttaggttcttatgattcctttagaatctatatgttaactgttaat
>NC_012872.2|+|52183709-52183862|91-114
agtatactcactttacgttacaattcttagtatttttttctataattttggtcaaacgtaaaaatgctttgactctccaagattcttagaATGACTTACAATTTGGGATGGAGGgagtagcttttatgcaaagtgcttctatgagaagttgtat
>NC_012872.2|+|52264534-52264676|84-104
atattcactttacgttacaaatcttagtatttttctctataattttggtcaaacatgaaaatgctttgactattcaagattctTGGAATGACTTACAATTTGGAatggagggagtagtttcttaattaattgggagtattcac
>NC_012872.2|-|52336913-52337252|272-292
ccgacctagaataggaaactaatttagcacattcatgggataacctattacaaagttctactcaatccatcttaaattgtaagtcgtttgacttttttaatatcaagtttgaccactcgtcttattcaaagttttgtacaaaatatcacttttttttttgttgtgtattggtttattaataaaagttcttcaagaatgacttaaatttgactatatttgcacaaattttttgaataagacgagtggtcaaacttggagtaaaaaaagtcaaACGACTTACAATTTGGGATGGagggagtattagagaaacacagtttaaaatcaacaaagctccggccta
>NC_012872.2|-|52336935-52337079|102-125
tattaataaaagttcttcaagaatgacttaaatttgactatatttgcacaaattttttgaataagacgagtggtcaaacttggagtaaaaaaagtcaaacgACTTACAATTTGGGATGGAGGGAGtattagagaaacacagttta
>NC_012872.2|-|52487076-52487201|83-106
tttacgttacaaatcttaatatttctctttataattttagtcaaacgtgaaaatgctttgactatccaagattgttggaatgACTTACAATTTGGGATGGAGGGAGtacttgattataaagtacaa
>NC_012872.2|+|5266073-5266275|149-169
ctcaaaaatccaacctcatcccaaagcaagtactccctccattccaaactataagacgttttggcttttctacatacatagcttttgctatgcaattagatatacactatgtctagatacatagtaaaggaaatgtacctagaaaagcCAAATGTCTTATAATTTGGAAtggagggagtagaagtaaagagagtagtggcagc
>NC_012872.2|+|5266092-5266287|133-156
cccaaagcaagtactccctccattccaaactataagacgttttggcttttctacatacatagcttttgctatgcaattagatatacactatgtctagatacatagtaaaggaaatgtacctagaaaagccaaATGTCTTATAATTTGGAATGGAGGgagtagaagtaaagagagtagtggcagcaagttcttctgc
>NC_012872.2|+|53104154-53104368|23-43
gggaaattaattttgaggccctCTTCCCTCAAAATAAAAGTTGaactactcaacttccttgaacgcattcaaggggacatatgtggtccgataaacccttgatcgagaccgttcaggtacttcatggttctaataaacgcatccacacgatggtctcatgtgtctctcctatcgacatggaaccatgcctttgccaaaatcattgtgcaagttat
>NC_012872.2|-|53218427-53218643|23-46
ataaatattgttcaatcatggaCTACTAACTAGGCTCAAAAGATTCgtttcgtcaattccgaccaaactgtgcaattagtttttattttcgtctatatttaatactccatgcatacgtctaaagattcgatgtgacggagaatgtgaaaaattttgcattttctgggaactaaggccttgtttacttccaaatttttttgcaaaataagaatagtag
>NC_012872.2|+|53583896-53584044|101-124
atatttttaaagtatattcactttatgttacaaattttaatatttttctctataattttggtcaaacgtgaaaatgctttgactctccaagattcttagaATGACTTACAATTTGGGATGGAGGgaatactatatatttatatattaca
>NC_012872.2|+|5417805-5417994|120-140
cgtgacagaattgctgcggcttctagacatgcaagacatgtatcagtagggcatgctaacaatggaaggtacagaagggctaggagctcttactacagtcttcatccattgatggtagaGGCAGAGGTACATAGCTTTTTcttccctgtttcagtgaaagctgagttgttgtataacttgaaactgatat
>NC_012872.2|-|54224073-54224249|126-146
aatattacttttttgttgtgtattagtttattaataaaaattcttcaagaatgacttaaatttgactatatttgcacaaattttttgaataagacgagtagtcaaacttggggtagaaaagtcaaACGACTTACAATTTGGGATGGagagagtagtactttctatagcatagggcat
>NC_012872.2|-|54483470-54483616|92-111
cgtcggcaagctcgcgaaccgaacaatctcaccgctttgcctcctagcagctgcgccatccctccccgcgccgcccgacgtagctgtgctgCCTCCTCGTCGCTGTCGCGCcatcccttctcgcgccgcccgatgcagccacgccgc
>NC_012872.2|+|54672463-54672729|46-69
aaattacatgtaaactgtgcaattagtttttgtttttatctatatTTAATGCTTCATGTATGTGCCGCAaaattcgatgtgatgaggaattttaaaaagtttttggtttttggagtgaactaaacaaggcccaagaatatgaatttgctttatttagctttgatgtcctaagataatcacaatttaggccccatttggcacggctctacttcaccagtggagctgttttttgagagcttcagctccataaacagctctatcgatgga
>NC_012872.2|-|54718828-54719050|23-46
tttgacaaatattatccaatcaTGTACTAACTAGACTCAAAAGATTtgtctcatcaattccgactaaattgtgcaattagtttttattttcgtctacatttaatacttcatgcatacgtctaaagatttgatgtgacggggaatctgaaaaattttgtaaaattttttgggaactaaacaaagcctgcaaaatgaaacttcaatgcttgtttaccaggacacc
>NC_012872.2|-|54737208-54737418|141-164
atgatgtcaactaagtacattggattcttccttaattatattttcatagtatatccatttcatgttacaaatcttagtatttctctctataattttggtcaaacttgaaaatactttgactctccaagattcttgggatgACTTATAATTTGGAATGGAGGGAGtacttgtatagtgacttcaatcctttcaagtgtaacaactacacaga
>NC_012872.2|-|54779585-54779747|119-142
aatcttatgatttaacaactccctaaaatatatgacaaggccttgtttagttccaaaatattttgcaaaatcgacactgtagctttttcgtttgtatttgacaaatattgtccaatcaTGGACTAACTAGACTCAAAAGATTtgtcttgtcaatttcgaccaa
>NC_012872.2|-|55025344-55025557|23-43
tctctccgtctcaaattataagATATTTTGGCTTTTCTAGATAtatttcttttactatatatctagatatagtgtatatctaaatgcataataaaaacaatacatgtagaaaagccacaacattttgtaatttggaatagaggtagtagattatacacaaattacccatccacacacgctagcgccgttcctgcacacccaatacaatttttct
>NC_012872.2|+|55188455-55188585|91-111
ctttccaacttataagatgttttggcttttttagatacattgtttgtactatgtatctagacataatgtatatctaagtacatagcaaaaTCTGTGTATCTAGAAAAGCCAaaacgtcttataatttggaa
>NC_012872.2|-|55281599-55281794|133-156
actaagtatcattagattctttcttaattatattttcatagtatattcactttacgttacaaatcttagtatttttctctataattttggtcaaacgtaaaaatgctttgactctccaagattcttgaaatgACTTATAATTTGGGATGGAGGGAGtagaacattagcacgacgtatacacattgcggccgggtag
>NC_012872.2|+|55362663-55362881|159-179
aaactggccttaagtattggttgcaagtatttcctctctccaaaaacaaaatactccctccattccaaattataagtcatttcaagaatcttagagagtcaaagcatttttaagtttgaccaaaattctagagagaaatactaaaagagtaaagtccaTCACCTGTCCCTAAACTTGTTcggatgtgtcatctcggtccttaaactcgcaaaacgacca
>NC_012872.2|-|55362690-55362887|149-172
cctaaatggtcgttttgcgagtttaaggaccgagatgacacatccgaacaagtttagggacaggtgatggactttactcttttagtatttctctctagaattttggtcaaacttaaaaatgctttgactctctaagattcttgaaatgACTTATAATTTGGAATGGAGGGAGtattttgtttttggagagaggaaata
>NC_012872.2|-|55479434-55479624|41-64
tagtactttcgtttatatttgataaatattgtctaattatTGACTAACTAGACTTAAAAGATTCgtcttgttaattctgaccaaattgtgcaattaatttttatttttatctatatttaatacttcatatatacgtctaaagattcgatgtgacggagaatctgaaaaattttgtaaaattcttaagaact
>NC_012872.2|-|55812427-55812704|207-230
aagaattttggagagtcaaacttttttaactttgaccaaatttatatgataaaataattattattatgataccaactaagtatcattagattcttctttaattatatgttcataatatactcactttacgttacaaatcttagtatttttctctataagtttggtcaaacatgaaaatgctttgactctccaagattcttggaatgACTTACAATTTGGGATGGAGGGAGtagtatacactattatcattttttttatggcaagtgtcatggacatgc
>NC_012872.2|-|55960244-55960436|120-143
tcgggtggcattgctgatcgtgtgtcgcctgaaggaacttggcgggcttgggctggttgacctacattgctttggcgtggccctacaacttaggtcttgtttggatgtagtcggattcgCATCAATCCACATGTGTTGGAGTGgattgaagtggaacttaaactaaattccaccccaatccactccaacacat
>NC_012872.2|+|56126869-56127082|173-192
gacatgtctgacttacgcaatttcagattgatctggtctactggttttggaattcttctcggaaaccaaatgccactgaagggtccttgctgcaggggaaaatgttttgtttcaatacaccaagtgcttatataatactccctccgtccacgaaagagtcaatttctagagtTGTCCTAAGTCAAACTTTTTaaactttgaccaaatttctaga
>NC_012872.2|+|56270167-56270386|174-198
cacccatagagtttaagtagagacctgctcgagttgctctaatatgaggtgaccaaataatacactattcataatacactactacagaatgaggcattggtcgatgtccaaaatcgccaaaaacctcggcctttttgcggcccggggttaaaggcccctttaacaccggttcgTAACACGAACCGGTGCTAAAAGGGTcctgcccaacggctactgacag
>NC_012872.2|+|56480631-56480778|86-109
gccttgtttacttcaaaaaatttttgcaaaataggaataataacactttcgtttgtatttaacaaatattgtccaattatggactAACTAGACTCAAAAGATTCGTCTTttcaatttcgaccaaactgtgtaattagtttttattttc
>NC_012872.2|-|56480902-56481108|135-158
aggccttgtttacttccatccaaaatccaaaaacttttcaagattccccgtcacatcgaatctttagacatatgcataaagtattaaatataaacgaaaataaaaactaattgcacagtttggttgaaatttacGAGACGAATCTTTTAAGTCTACTTagtctatgattggacaataattaccacaaacaaacgaaagtgctacagt
>NC_012872.2|-|56556494-56556837|289-312
aaaggtcaatattatactggttcctctttctaagaccttgtttagttcatcccgaaaaccaaaaaattttcaagatttcccgtcacatcaaatttttcgacacatgcatgaagcattaaatataaacaaaaataaaaactaattgcacagtttacctgtaaatcgcgagacgaatcttttgattctagttaatctataattggacaatatttaccacaaacaaacgaaagtgctacagtagcaaaatccaaaatcttttcgcatctaaacaaggcctaagttatatcaCTTTGACTTTTTTGTTACATAGATtttgttatatatagacatacattatatgtaga
>NC_012872.2|+|56718900-56719243|33-56
taacaccagaaataaaatacaaaactgaaagcTTAATTTGGTTTTAGTAATTAATGacattaagttgctaatgcctttgtattaaagtgatttgagttagccatagcaacacaagtgatgaaggagcaaagtggcatggagtggtggccacatgatcacaaagagatgaagtttgaagatggaaatgaagattatggtgatcaagcacttgatgatggaagtacaagggaacttctcaaaaggaaaaacatgaacttggatagttataattgtgtgctttgtctccaaggtgctgaggaatccctccaacacctgttttttcactgctctttcgctcagtgctg
>NC_012872.2|+|57259709-57259848|21-44
ttattatccaatcatggactAACTAGGCTCAAAAGATTCGTCTTatcaatttcgactaaattgtgtaattagtttttattttcgtctatatttaatactccatgcatacgtttaaagattcgatgtgacgggaaatcttg
>NC_012872.2|-|57975911-57976056|86-106
tctaaacttgttcggttgtgtcatcctgatccttaaacttatatatctctcatataagtcctcaaatttgttcagttgtgtcaccCGGTCCCTAAACTTGTATTTAagactcatctagatcaaaacagggaatctaaaaactttat
>NC_012872.2|+|58455839-58456105|44-67
tatatggatatcatctgttaggccttgtttggatatagtcggaTTCGTATCAATCCACATGTGTTGGggtgggttggagtggaaattgaactaaattccacctcaatccactccaacacatgtggattgaagtgaatccgacaacatccaaacaaagccttacggaaaaatattcacacaacgcttggagtaaatgtagattagagccataaggactagaatgaattggtgggataaaagggctgagtggttaatttaacagatttc
>NC_012872.2|+|58753683-58753882|158-178
ttgcttattgtttgagattgctaccctagttcagcaactgattatcaatctagccaagatcatgagaagttctgtattcaagttttcttaggccttgtttggatgttgtcggattcatcgggtggaatttagttcaagttccactccaatccaccccAACACATGTGGATTGATGCGAatccgactacatccaaacaagg
>NC_012872.2|+|5890845-5890987|103-122
tggcatataaacaatcaaaaaagagatgttgaatactttctggtgagtgacataaactacacctcgtatcgccattccaatttcgttgagcaaggttgtcttTAGTTAAAGTCAAACCTTTTtttaagataccataaaaaaaa
>NC_012872.2|+|58941370-58941604|81-104
atcgaatctttagacgcatacatggagtattaaatatagacgaaaataaaaactaattatacagttcggtcgaaattgacGAGACGAATCTTTTGAGTCTAACTagtccatgattggacaatatttgtcaaatacaaacgaaagtactacagtgtcgattttacaaaattttttggaactaaacaaggccctatatcgaccgagaactagccctggcacgtttatcagatctccc
>NC_012872.2|+|58956372-58956590|153-176
aaataatatttattatggtactaactaagtatcattagattctttcttaattatattttcatagtttactcactatacgttataaatcttagtatttttctctataattttggtcaaacatgaaaatgctttgactctccaagattcttggaATGACTTACAATTTGGGATGGAGGgaataaattgtatcttaaaaattcagccttttcttaggcaagg
>NC_012872.2|-|59402420-59402631|57-77
aataattcatgtctatcatgtctaatacttcccctattcttaactataagatctttTAACTTTTCTAGATACATTACttttgctataaatctagatatagtgtatatccaaatacatagcaaaagttatctacttacaaaagccaaaatgacttttacaagaggacctaaaaactatgatattaattaggaaaagaaataaagcttacaaaa
>NC_012872.2|+|59626020-59626165|101-121
gctcttgttcgagattagtactcccttgggatcaccagttgtcccactggtgtacattattgtgcatatgtcatccttttccttgggtggaagttcaaacTTCTCTTCACCTCCCTGTTGTtagaacagaaaagattaatctttct
>NC_012872.2|+|59684171-59684342|130-150
accaactaagtatcattaaattctttcttaattatattttcatagtatactcactttatgttacaaatcttagtatttatctttagaattttggtcaaacttgaaaatgctttgactgtccaagattctTGGAATGACTTACAATTTGGAatggagggagtatttgttaatt
>NC_012872.2|+|59864719-59864844|82-105
aagttgacaccataaatattattattttattatataaatttgttcaattttgagatagtttgactctccaagattcctggaATGACTTATAATTTGGGATGGAGGgagtagaatattttttcttaa
>NC_012872.2|+|60044596-60044782|37-57
gtgtaatttagttcaagttctactccaatccacctcAACACATGTGGATTGATGTAAattcgactacatccaaacaaggctttgggttaaaatttgtgtatcgtggtgtttactataattaagtaggtactcatgtaattagctcatccatgtgaggttcaaaagttttgtaaacataataatatat
>NC_012872.2|+|6063688-6063858|108-131
tgtaaaatttttcagattctccgtcacatcaaatctttagacttatgcatgaaatattaaatatagatgaaaataaaaattaattacatagtttagtcggaattgacGAGACGAATCTTTTAAGTCTAACAatatttgttaaatacaaatgaaagtgctactattcctatt
>NC_012872.2|-|60702071-60702333|46-65
ctgctctagctctagctgtcgggccctcaaagtgtcctcctcgtgCCAGGCTTCATTCCTCTGTCcaagcacatggactagcatgcgctcgcagttcctgtgagcagtagtcaccttgtccttctgctcccgtactgcaagcaggtcctgactcagctcactgttcttctggactgcctggtctctctctctggtcacacgagccaactctgcctgtagcctctcaacctcagagtcaaactcacgctgcaactgacgcttct
>NC_012872.2|-|60702246-60702490|203-223
caccactagcagctgctcctatctcgggatccgcgtccatctcgtcctcagagtctagctccgctgctccaggcaggtggtgagggtggagctggttatgcagctggtggatctcctcatgcaagttctcattgtactcctcggcattagctagctgctgctctagctctagctgtcgggccctcaaagtgtcctcctcgtgCCAGGCTTCATTCCTCTGTCCaagcacatggactagcatgcgc
>NC_012872.2|-|60702250-60702372|84-103
atgcaagttctcattgtactcctcggcattagctagctgctgctctagctctagctgtcgggccctcaaagtgtcctcctcgtGCCAGGCTTCATTCCTCTGTccaagcacatggactagcat
>NC_012872.2|+|60711313-60711510|147-170
cgactatgcaaatggtcactatcaggcttaatctcttataatttggtcggttctgttacatactcactttacgttacaaatcttagtatttttctctataattttggtcaaacgtgaaaatactttgactctccaagattcttagaATGACTTACAATTTGGGATGGAGGgggtaaaaactttttaaaatcatatgca
>NC_012872.2|-|60765773-60765909|97-117
gtttaggtacctaaacttgttcggttgtgtcatcctggtctctaaacttaaaaatctcccatataggtcctcaaacttgttcagttgtgtcatcccGGTCCCTAAACTTGTTTTTAAgtcttatctgggtcggaaca
>NC_012872.2|+|6095691-6095902|132-152
tttgtacaaaatatcgtttttttgttgtgtattggtttattaataaaagttcttcaagaatgacttaaatttgactatatttgcacaaattttttgaataagacgagtggtcaaacttggaataaaaaaagTCAAACGACTTACAATTTGGAatggacctcaaattttctattttagaagtgtgttaaggtccgagtgattcgttcttctac
>NC_012872.2|+|61149312-61149654|47-70
tgatttacagttaaactgtgtgattagtttttgttttcatctatatTTAATGCTTCATGTATGTGCCGCAagattcgatgtgacagggaatcttgaaaactttttggatttcggggtgaactaaacaaggccatagttgttgggttcaaccgtcgcgttcaatcatttctgaggaacttgtgggaaaagaaagaaacaataatgacagagagaggaaagtgatgtgtggaagagcaactgtgacttgtctgggctcacaacttgtgtggaagagcttgatgcctctagcctcttggctccacgatcgtgctgtgcgcatgtgccagaggagctactcgatcga
>NC_012872.2|+|61900682-61900935|31-54
tatttgataaatattgttcaattatagattAACTAGGCTCAAAAGATTCGTCTAgtcaatttcgaccaaactgtgcaattagtttttattttcatatatatttaatactccatgcatacgtctaaatattcgatgtgacggggaatctgaaaaattttgcaaaatttttagcgaactctgaactcgattttgcacgtactaccagtactccactgttttccggcaagtgcagctgaaccatgaactgacaaatg
>NC_012872.2|-|62173784-62173973|115-138
ctttcttaattatattttcatagtatattcactttacgttacaaatcttagtatttttctctataattttggtcaaacgtgaaaatgctttgactctctaagattcttggaatgACTTACAATTTGGGATGGAGGGAGtacttgttctcctgtagcacatattgctgcagattgattcgattgtaagcat
>NC_012872.2|-|62592976-62593193|175-198
gtaacccacccacccacaaccaacacacacaccaaaaaaaaaggctagcaactactccctctgttccaaataagatgtgttggattttctagatacattaattttactatgtatctagacatagtgtatatctaagtgtatagcaaaagctatgaatctggaaaagccaaaacgTCTTATAATTTGGAATGGAGGAAGtaggagatagtacctgtggg
>NC_012872.2|-|6304033-6304153|73-96
aaatcttaatatttctctctataattttggtcaaacgtgaaaatgctttgactctccaagattcttggaatgACTTACAATTTGGGATGGAGGGAGtactagttatcttagtatcttcatt
>NC_012872.2|+|63054612-63054798|35-55
agttactccctcaatcccaaattataagacgtttTGGGTTTTCTAGATACATAATttttgctatgcacttagatatatactatgtctagagacagtaaaagcaatgtatctagaaaaacagaaacgtcttataatttaaaatatagggagtacttccaaaagagagattttatgtagccatcaaaga
>NC_012872.2|+|63808340-63808683|33-56
ttgaaataatttgactctctaagattcttaaaATAACTTATAATTTGGGATGGAGGgagtatattacattttgatcttttaagaattacctagggtttatgaagtctcatgctagctgagaatttcatatgtcctctaaatgtaggtaggcgagagcaacgtaacatcatatcgtagccatcggaaggaaaatatactctctctttttttttttgttaatgcaggattcggagcacaaatgaaatgaggccagcttaagcgaccacgctgtaaatgatctccattttacggagcagggaagcagctcgatcctgcacgactttccacgcttcttggacgtggcg
>NC_012872.2|-|63845965-63846175|51-74
ttcgtctcgcgatttacagacaaactgtgtaattagtttttgttttcatcTATATTTAATGTTTCATGTATGTGccgcaagattcgatgtgacgaggaattttaaaaactttttggatttcggggtgaactaaaggccttagaacaaattaacagtatcatcggctatagaaacgatcaaccgaacagggctgtctcgccacgttacaaac
>NC_012872.2|+|63859595-63859784|37-60
ccgggataaaaggtccccatttagttccgggtctggGAGCCGGGACTAAAGGTGGGACTTttagtcccgatcccttagtcccggctcgccgcacgggaatacaagtggttttcgaccgggactaaaggcctgtcctataattcaagctctctatcactgcacaaacatgaggatgaatcattgaaggttt
>NC_012872.2|+|63972500-63972842|47-70
tgatttacagctaaactgtgtaattagtttttattttcgtctatatTTAATGTTTCATGTATGTGCCACAagattcgatgtgacgaagaatcttgaaaactttttggttttcatggtgaactaaacaaggcagtagaccttgtttagttccaaaaaaatttacaaaattttttcgaatctctgtcacatcaaaatttttagacgcatgtatgaaatattaaatatatatgaaaataaaaactaattgaacagtttagtcggaattgacgagacgaatcttttgagtctagttagtatatgattggataatatttattaaatacaaacgaaagtggtactattt
>NC_012872.2|+|64016615-64016826|21-41
agggtttattaactgctcctTCCATTCCAAATTGTAAGTCAttttggcttttctaggtacatagcttttgctatgcgtacgctatgtatctatctaaaatccaaaatgacttacgatttggaatggagggagtattaggtcatgtgcttgatggttcatgtgaagttctaagcttagcttgaaaaatgaaaactatatcaatgttggattgc
>NC_012872.2|-|64319005-64319133|88-108
ggatttggctctgcaagacgaggacaagttggtaaatgtgtttctaggaaccaaaaaacagataatgttcctaaactgattgatggtTTTCCAAATTGTAAGATAGTAaatatatatgccaatggtgat
>NC_012872.2|-|64461302-64461520|41-61
ggattgaggtggaatttagttcaagttccactccaatctaCCCCAACACATGTGGATTGATgcgaatccgactacatccaaacaagtcataaggtggaacaaaatggcggtacgaccgcaatggcgtctctttcaaccctgaaggacaagataactgtcagcgattatcaacgggtactggcaagtttagtaatgttcattaacgaaagaagctttcaa
>NC_012872.2|+|64495101-64495319|41-61
tcatgttttgaattcataacctcatatgtaaattacttccTTCATTCCAAATTGTAAGTCAttctaagaatcttggagagtcaaattattttcatgtttgaccaaaattatagagagaaatactaagatttgtaacataaggtgagtatacgatgaaaatataattaaaaataatataatgatacttagttggtatcataataataattattttatcat
>NC_012872.2|+|64495119-64495290|23-43
acctcatatgtaaattacttccTTCATTCCAAATTGTAAGTCAttctaagaatcttggagagtcaaattattttcatgtttgaccaaaattatagagagaaatactaagatttgtaacataaggtgagtatacgatgaaaatataattaaaaataatataatgatacttagt
>NC_012872.2|+|64497265-64497608|289-312
ataaaaactaattgcacagtttgtcagtaaatcatgagacgaatcttttaagactagttacttcatgattggacaatgtttgtcaaataaaaataaaagtgctacaatgtcaaaatctaaaaacttttcgatcttaacaagggccttagtataataactgtgttgtaccgccgtatgctgtcgccggaatcgtactcgctaaggccttgtttagttccaaaatattttgcaaaatggacactgtagctttttcgtttgtatttgacaaatattgtccaatcatgaactAACTAGACTCAAAAGATTTGTCTCgtcaattccgaccaaactgtgcaattagtttt
>NC_012872.2|-|64510474-64510692|23-43
tatttagatatatagcaaaagaAATGTATGTATCTAGAAAAAAaacgtcttataatctagaaaggagggagtaccagttaaaacactagtaagcgaccaaagaggcctggcctggtcatgtgtgcaggttcaggaaatggcatggctaaatcacttctgcatgctgccagtgagaaatactcggtttcaaatgctgtatttgccataatcaaaggttac
>NC_012872.2|-|64510617-64510854|198-218
gtagtgaacggaattcttcaacggacagattgggaggaggcaataaaagtgcctatcggtgtagttccagcaggtacggataatcttactccctccattccaaattattagacgttttgacttttttagatacatactagttgttactatgcatctagattatatttagatatatagcaaaagaaatgtatgtatctAGAAAAAAAACGTCTTATAATctagaaaggagggagtacca
>NC_012872.2|-|64655072-64655290|41-61
gcgtacaccactgtgtatgccccgttgtggttgttcgctaCCCTGATGATGCTGCAGGTGCcggtggagatgcagcaggggcgacagatgagttgcacactgtaccagaggacgaacctgtttatcacgatgcgcctgaggtgcagaaaggtttgcctcttttcttttcttataactctatatgttttcactttaataatgctgattgactattttgca
>NC_012872.2|-|64824939-64825192|201-224
cttggagagtcaaacttttctaagtttgactaaatttatattataaaataataattattatggtactaactaagtatcattagattctttcttaattatattttcatagtatattcatttttcgttacaaatcttagtatttttctttataactttggtcaaacgtgaaaatgttttgactctccaaaattcttgaaatgACTTACAATTTGGGATGGAGGGAGtatttgttgagagtttggtcttgtgtcttt
>NC_012872.2|-|65338102-65338460|289-309
ctggacgagcaagggcgcgagttcaaggcgatcgttcacaacggcatcaaggtcggcgcgtccctctccatcgcgcagcacatcccgtggctgcggtggctggccccggtcgacgagcaggccttcaaagcccacggcgaccgccgcgaccgcctcaccgtgaagatcatggaggagcaagccaaggccctcaagcagcacggcgcccagcagcatttcgtcgacgcgctcttcactctcagggacaagtacgacctcagcgacgacaccgtcattggcctcctctggGTACGCACTGCCTCTTCCCGGcccaagctagttccgtgactgcctgcctggcgaacaccgtcacagagatc
>NC_012872.2|-|65582453-65582685|126-149
ctatatctttctcttgttgggtgaaacaatcacactaacaccaaggccttgtttacttccaaaaatttttgcaaaataggaatagtaccactttcgtttgtatttgacaaatattgtccaattatAGACTAACTAAACTCAAAAGATTCgtttcgtcaatttcgaccaaactgtgcaattagtttttatttatatttatatttaatactccatgcatatgtctaaagattcga
>NC_012872.2|+|65594786-65595002|23-46
aaatattgtccaatcataggctAACTAGGCTCAAAAGATTCGTCTTgtcaattccgaccaaactgtgtaattattttttattttcgtctatatttaatattctatgtatatgtctaaaaatttgatgtgatgaaaaatctgaaaaattttgcaaaatttgttgggaactaaacaaagccctgatctctggcactgaaattggcaagacatcccgtcc
>NC_012872.2|+|6579338-6579470|21-44
cttgtttggatgttgtcggaTTCGCATCAATCCACATGTGTTGGggtggattggagtgtaacttgaactaaattccaccccaatccactccaacacatgtggattgaggtgaatccgacaacatccaaacaag
>NC_012872.2|+|65966843-65967016|115-135
tctcaaccccaccctcctccctcatcttcctgaagcactccgtggcgcggtcaaagcacccgagtttgacgaacccattgaccatggagttccacacgacgacgtcccggtgccTCAATTCGTCGAACAGGCGGTgcgcatggtcagcgaggccgaacctcaggcacccgcgga
>NC_012872.2|-|66034167-66034297|91-111
cctttcgaagaggctgacggcgacgtcaccatttccgtgcatgccatgcccagtgatgagcgccgtccatgacacgatgcttttcctgggCATTTCGTCGAACAGCTGCTGcgctcggggcaggctgccgc
>NC_012872.2|-|66288255-66288387|91-111
ggaagccggtcgcagtggcaatagtgccttgagcgaatgatgaggtacgcttcagaatcctatttgttgcctgctttggctcctcctctgGATCATTCTTGGGAGGAGCATtcaactctgggtcatccattgt
>NC_012872.2|-|66553906-66554138|23-46
tgtttggatgtagtcggattcgCATCAATCCACATGTGTTGGGGTGgattggagtggaacttgaactaaattccacctcaatccactccaatacatgtggattgaggtgaatccgacaacatccaaacaagacctaagatgtagtgtcaaagctccattttttcctccttaatactatgataatatgggcgagaaagtagggaaaatacgcttgatcagacgagtgagaaaca
>NC_012872.2|+|66554010-66554158|90-110
tgtttggatgttgtcggattcacctcaatccacatgtattggagtggattgaggtggaatttagttcaagttccactccaatccaccccAACACATGTGGATTGATGCGAatccgactacatccaaacaaggccttaataaggtgtaga
>NC_012872.2|+|66614118-66614311|40-63
ttttgcttgtatttgacaaatattgtccaatcataggctAACTAGGCTCAAAAGATTCGTCTTgtcaattccgaccaaactgtgtaattattttttattttcgtctatatttaatattctatgtatatgtctaaaaatttgatgtgatgaagaatctgaaaaattttgcaaaatttgttgggaactaaacaaag
>NC_012872.2|-|66739674-66739836|22-45
tttacctgtaatttatgagatGAATCTTTTGAGTCTAATTACTCCatgattggacaatatttgtcaaataaaaacgaaagtgctacagtggccaaaactgaaaatttttgcgaactaaacaaggcctcaatgttagataaggaacttcaatttcgggacctta
>NC_012872.2|-|66952986-66953195|170-190
agacacaaagttacagaaatttcaggtttggggacaaggtggttctaggtgtggaggatcaagttgccattgctctgctaagactgaccactggtgagtcacttctgggcataggaacacgctttgggatgaaccactcagccatctcaaacatcacttggaggttcatTGAGTGTTTGGAGGAACGTGCtgctagtcatctgaagtggc
>NC_012872.2|+|67047574-67047904|82-105
atcatggactaagtaggatcaaaagattcgtctcgtgatttacagctaaactgtgtaattagtttttgttttcgtctatatTTAATGTTTCATGTATGTGCCACAagattcgatgtgacggagaatcttgaaaactttttggttttcatggtgaactaaacaaggcccctttgtgaaagtcttttcattatggaatggaagagcgtgtcggcgaacagactggagtgagttgttccgtcgcatttccttttttttgttacattaataaactgaatattactaatatggagagcttcaaagaaagaaagaaacgggcttttccgtagcattg
>NC_012872.2|+|67055629-67055751|84-103
catgacgaaacagactgaaatagtaagcacagtataaaatgggaaagagaaggtcccgcacctcatcttcctaacaacattcgCCATCTCCTCTCTCTTCTTCtttgctctcttgtgagtacc
>NC_012872.2|+|67221966-67222210|203-223
aaagttaattacttgtaccttgtgtgcagttcattatgaagttacgctttcaatgggaggttttcgacactagtcgcgatgacagctccgttttctagcttttgtttagactttgtttggatgtagtcggattcgcatcaatccacatgtgttgagatgaattggagtggaacttgaactaaattccaccccaatccacttcAACATATGTGGATTGAGGTGAatccgacaacatccaaaaaaga
>NC_012872.2|-|67221992-67222161|40-60
gattggggtggaatttagttcaagttccactccaattcaTCTCAACACATGTGGATTGATgcgaatccgactacatccaaacaaagtctaaacaaaagctagaaaacggagctgtcatcgcgactagtgtcgaaaacctcccattgaaagcgtaacttcataatgaactg
>NC_012872.2|+|67222058-67222232|40-63
ttctagcttttgtttagactttgtttggatgtagtcggaTTCGCATCAATCCACATGTGTTGAgatgaattggagtggaacttgaactaaattccaccccaatccacttcaacatatgtggattgaggtgaatccgacaacatccaaaaaagaccttagttgtattttttttaca
>NC_012872.2|-|67264611-67264800|115-138
tatttagttcggaaaagtcgtttgtttgtgacaaatattattcgatcatggattaatcaaaagattcgtctcgtgatttacagctaaactgtgtaattagtttttattttcgtcTATATTTAATGTTTCATGTATGTGccacaagattcgatatgacgaggaatcttgaaaactttttggttttcagggt
>NC_012872.2|-|67401193-67401408|23-43
ctatgtaccagtacctaaaaaaGGCTACAGTTTGGAACGGTCTacaaaactagttaattgttacctccttttcattgccgtaaactctggcacaatcgatgtgtcggtaacccgcctgcacgatccgaaagcaatcgtgtgaaattcctgggagaagaagaatctcccacaattcaggaaacagggttgcacaaagggattgtaatctggaaagtc
>NC_012872.2|-|6742186-6742396|51-74
aataggaatagtaccacttttgtttgtatttgacaaatattatccaattaTGTACTAACTAGACTCAAAAGATTtgtctcgtcaattccgatcaaactgtgcaattagtttttactttcgtctatatttaatattttatgcatgcgtctaaagatttgatgtgacggagaatctgaaaaattttacaatttttttttgaactgaacaaggc
>NC_012872.2|+|67594113-67594274|40-63
cagttaaactgtgtgattagtttttattttcgtctatatTTAATGCTTCATGTATGTGCCGCAaaattcgatgtaatagagaattttgaaaactttttggatttcggaatgaactaaacaaggccttaaactgatgcttccctttgctgactttgagtcccc
>NC_012872.2|-|67740463-67740624|41-60
ctagctctagctgtcgggccctcaaagtgtcctcctcgtgCCAGGCTTCATTCCTCTGTCcaagcacatggactagcatgcgctcgcagttcctgtgagcagtagtcaccctgtcnnnnnnnnnnnnnnnnnnnnnnnnnnnnnnnnnnnnnnnnnnnnnnn
>NC_012872.2|-|67740476-67740607|23-42
gccctcaaagtgtcctcctcgtGCCAGGCTTCATTCCTCTGTccaagcacatggactagcatgcgctcgcagttcctgtgagcagtagtcaccctgtcnnnnnnnnnnnnnnnnnnnnnnnnnnnnnnnnnn
>NC_012872.2|-|67740544-67740781|198-218
ctagcagctgctcctatctcgggatccacgtccatctcgtcctcagagtctagctccgctgctccaggtaggtggtgagggtggagctggttatgcagctggtggatctcctcatgcaagttctcattgtactcctcggcattagctagctgctgctctagctctagctgtcgggccctcaaagtgtcctcctcgtgCCAGGCTTCATTCCTCTGTCCaagcacatggactagcatgc
>NC_012872.2|+|6799237-6799449|21-44
gtttttgtttttatctatatTTAATGCTTCATGTATGTGCCGCAagattcgatgtgacggagaatcttgaaaactttttagtttttggggtgaactaaagaaggcctaagtttccatagttggagaatatacgccatgcccccatccgattaaaaaaaaacttgatcttataagacaattttgatttacgacaaacttaataaagtgacctat
>NC_012872.2|-|68033385-68033648|44-64
tccatccttctaaccctaccaaacggcaccacaatccccccggCCGGGCAATTCGTCGAACAGCatggacgcgcctccgccctcgcagccggacgccgcggcggcgccgccctcctcgaccacggcttctgctccctctccggcgccaccatccaacccacccacttctaccgccgccgccgcagcacccgcgtccgattccgccatcaccacatctaacccgaacccagctaccgccgcaaaccccactcaaaccctagaggc
>NC_012872.2|+|68269080-68269318|65-88
tgactatatttgcacaaattttttgaataagacgagtggtcaaacttggggtaaaaaaagtcaaACGACTTATAATTTGGAATGGAGGgagtatttaaagttaaagaacatttgaaatttaaatatgaaatacatatataaagtccaacaaattaataaaaaataatattatagacttaaatacttaacacgtactattacagtcttataataaaatataatttagaatccggtaatat
>NC_012872.2|-|6830872-6831083|167-190
gaccactcgtcttatttaaaaaatatatatatgcaaaatatcatttcttttgtcgtggcttggtttattaataaaaattcttcaagaataacttaattttgactatgtttgcacaatttttttgaataagacgagtgatcagacttgggctcaaaaaagtcaaacgTCTTATAATTTGGGATGGAGGGAGtaccaagttttagctgacaggt
>NC_012872.2|+|6833746-6833984|62-85
acataccctcatactgcgcttggcagaaaagtcatagctgaaagtattgttcgttgatttaTTGTGAGAGAAAAACACTGATGAAtgactgacagattcggcggataagtaaacaggttgttgtttctatttttaaggcacaaagcgagggatgctgtaggctaagcaaacctaggcataggcctgataagtggtttcactttcatcgttgcaacaggttgtccacaacttgaaggcac
>NC_012872.2|-|68867462-68867596|21-41
cttgatattaaaaaagtcaaACGACTTACAATTTGGGATGAattgagtattttgcaaaatggacactgtagctctttcgtttgtatttgacaaatattgtccaatcatggactaactaggttcaaaagatttgtc
>NC_012872.2|+|69247094-69247312|171-194
gaccaaatttatatagcaaaataataacatttttggtaccaaccaagtatcattagattctttgttagttatattttcatagtgtacctattttatgacataaatctttatatttctctttatatttttggtcaaacttgaaaatgatttgactctccaagattcttggaATAACTTATAATTTGGAATGGAGGgagtataagaaagaagcgcaacgaa
>NC_012872.2|-|69436397-69436674|51-74
gatgtgttgactagaaacactacggccttgtttcgatgtagtcggattcgCATCAATCCACATGTGTTGGGGTGgattggagtgaaacttgaactaaatttcaccccagtccactccaacatatgtggattgaggtgaatccgacaacatccaaacaaggcctacatggttaagggcatgtttgtttcagttttatctgacttctgtcaatcaaaagccaaaagctgaaacaaattattgggttggctattgaaaagctggaaagttaatttctgaga
>NC_012872.2|+|69436476-69436707|132-152
cagataaaactgaaacaaacatgcccttaaccatgtaggccttgtttggatgttgtcggattcacctcaatccacatatgttggagtggactggggtgaaatttagttcaagtttcactccaatccaccccAACACATGTGGATTGATGCGAatccgactacatcgaaacaaggccgtagtgtttctagtcaacacatcgactaacaaaagcctagctattcacttggagat
>NC_012872.2|-|69456268-69456488|23-42
ccctcaaagtgtcctcctcgtgCCAGGCTTCATTCCTCTGTCcaagcacatggactagcatgcgctcgcagttcctgtgagcagtagtcaccctgtccttctgctcccgtactgcaagcaggtcctgactcagctcactgttcttctggactgcctggtccctctctctggtcacacgagccaactctgcctgtagcctctcaacctcagagtcaaactca
>NC_012872.2|-|69456271-69456489|23-42
gccctcaaagtgtcctcctcgtGCCAGGCTTCATTCCTCTGTccaagcacatggactagcatgcgctcgcagttcctgtgagcagtagtcaccctgtccttctgctcccgtactgcaagcaggtcctgactcagctcactgttcttctggactgcctggtccctctctctggtcacacgagccaactctgcctgtagcctctcaacctcagagtcaaac
>NC_012872.2|-|69456398-69456695|230-250
ccatgccagagccatcctcatcctcgtcaccactagcagctgctcctatctcgggatccgcgtccatctcgtcctcagagtctagctccgcggctccaggtaggtggtgagggtggagctggttatgcagctggtggatctcctcatgcaagttctcattgtactcctcggcattagctagctgctgctctagctctagctgtcgggccctcaaagtgtcctcctcgtgCCAGGCTTCATTCCTCTGTCCaagcacatggactagcatgcgctcgcagttcctgtgagcagtagtcac
>NC_012872.2|+|69503708-69503922|44-63
tattattactccctccgtccacgaaagagtcaatttctagagtTGTCCTAAGTCAAACTTTTTaaactttgaccaaatttctagaaaaaaatgctaggatttatagtatcaaattagtattattagattcatcatagaatatattttcatataatgtgtattttatattatagatgttgttactcttttctataaagttagtcaaactttaaaaa
>NC_012872.2|-|69605295-69605457|22-45
tgacaaatattattcaatcatGTACTAACTAGACTCAAAAGATTCggctcgtcaattccgaccaaactgtgtaattagtttttattttcgtctatatttaatacttcatgcatgcgtctatagatttgatgtgacggggaatctgaaaaattttacaaatttt
>NC_012872.2|+|69789495-69789835|33-53
aacaaaattaatgtatctagaaatatcaaaacGTCTTATAATTTGGAACAGAGggagtactttttatttcgtcaccatcttttagttcaagtgtattgttatttgttatatatagtgttctcacaattgtttttaaaatacacttgaagctgcatttatgaatgatctgcagaatagtggtcggaagcatctgtttgttggctttgatagcacaatggagattggtcttagaggtccaaccaatctatttggacatccaactgacaagcaggtgattgaattggatcaagcgctatcacagtgggatactgactttgacaaggctccagtgacaaaaattg
>NC_012872.2|-|69799902-69800137|152-172
ctgtgggactctgaatccatggtactgtggcgcgcgcgtgcagacaatggcaaccgcgggaaggtgggcgcggaggcgagcctggagaagtggctgctgaacccgccgccgcttctgtccggcgagaacaagttccacgtcaccttcgactGGGAGGTGGAGAAGCAGGGCAttccaggcgccatcatcgtcaagaacaaccacgcctccgagttcttcctcaagaccatcaccct
>NC_012872.2|-|69799944-69800115|130-150
tactgtggcgcgcgcgtgcagacaatggcaaccgcgggaaggtgggcgcggaggcgagcctggagaagtggctgctgaacccgccgccgcttctgtccggcgagaacaagttccacgtcaccttcgactGGGAGGTGGAGAAGCAGGGCAttccaggcgccatcatcgtcaa
>NC_012872.2|-|69935164-69935369|42-65
gtatcactttcgtttgtatttgacaaatattatccaatcatGGACTAACTAGGCTCAAAAGATTCgtttcgtcaatttcgaccaaactgtgcaattagtttttattttcgtctatatttaatactctatgcatgtgtctaaagattcgatgtgacgaagaatctgaaaaattttgcaaaattttctaggaactaaacaaggcctta
>NC_012872.2|-|70224980-70225185|35-58
tttcgtttgtatttgacaaatattgttcaatcatAGACTAACTAGGCTCAAAAGATTCgttttatcaattttgatcaaactgtgcaattagtttttattttcacctatatttaatacttcatgcatatgtctaaagattcgatgtgacgggaaatctgaaaaattttacaaaattttttgggaactaaacaaggccttaaaaaagc
>NC_012872.2|+|70796627-70796985|55-75
gtttttctaggtatctagacctagcctaaatctaggtgcatagcaaaagctatgTATCTAGAAAAGCTAGGACGActtataatttgaaacagaggggtatctttgtagacgtttgacactggaatatgactcaggttgtggaacgggtgcttggctggataatgaagctcttcccaggagggccaaagcggcgaaccagcaaacttttgtaatgaaaatagagctcctagtataccagatgtttccttcatttaaggcttgtttagatgaaaggggttgccctaggagcaccaagtatttagttcaaatttgaactaaattttaaggaatctgttccaaatccccaatatccaaacatg
>NC_012872.2|+|70804978-70805118|21-40
aaagaatcaatttctagagtTGTCCTAAGTCAAACTTTTTaaactttgaccaaatttctagaaaaaaatgctaagatttatagtatcaaattagtattattagattcatcataaaatatattttcatataatgtgtatttt
>NC_012872.2|+|70896046-70896263|21-44
atattattcaaacatgtactAACTAGACTCAAAAGATTCGTTTCgtcaattccgaccaaactgtgcaattagtttttattttcgtctatatttaatacttcatgtatgcgtctaaagatttgatgtgacggggaatctgaaaaattttgcaaaattttctgggaccccaaacaccaaaaatttttcaagattccccgtcacatcgaatcttgcggcac
>NC_012872.2|+|71176022-71176251|188-208
gggcaaaagtcatggcaagaaaactgaaatctagaaggaaatgagatgacaatatttgcatactactccctttgttctaaattataagaagttttggcttttctagatgcattggtttagctatgtatctagacatagttgatatctaagtgcatagttaaatttatgtatttggaaaagccaaaatGTCTTATAATTTGGACCAGAGggagtatataggagacctttgc
>NC_012872.2|+|71365845-71366074|126-146
tcttgcattgtgagtacccttatttcgccgtttaagaagaagaagtgcgtgcacggtgcgcaccggacagacggccacgtgtcaacaagatgctacgcatccgtgcaactgctctctactctcccTCCATTCCAAATTGTAAGTCAttccaagaatcttggaaagtcaaagcattttcacgtttgaccaaaattatagaaaaaaatactaaaatttataacgtaaagtga
>NC_012872.2|-|71365915-71366273|285-305
atcctcgacacgagagcaacacgagagatcgttctccagcaaaatactactcccttcatcctaaattgtaagtcattacaagaatcttggagagtcaaacttagaaaagtttgactaaatttatattataaaataattattattatggtattaactaagtatcattagattctttcttaattatatttccatagtatactcactttacgttataaattttagtatttttttctataattttggtcaaacgtgaaaatgctttgactttccaagattcttggaatGACTTACAATTTGGAATGGAGggagagtagagagcagttgcacggatgcgtagcatcttgttgacacgtggccgt
>NC_012872.2|-|71513679-71513838|22-45
ttatctgtaaatcgcgagattAATCTTTTAAGTCTAATTAATCCAtggttggaaaataattatcaagtaaaaacaaaaacactataataccaagaccttgtttagttcgcaaaaaatttcaagattctccgtcacatcgaatctttggtcgcatgcatgg
>NC_012872.2|+|71824495-71824838|33-56
tgtatttgacaaatattgtccaatcatagactAACTAGACTCAAAAGATTCGTCTTgtcaatttcgaccaaactgtgcaattaatttttatttttatctatatttaatactttatgcatgtgtctaaagattcgatgtgacggagaatctgaaaaattttacaaaattttttgggaactaaacaagaccttagtttttttctcttacatttgacatactccgtatattatttaattatagacttaatagattcaaaaattcatctcacaaaacacagataaactatataattaattattatttttatttttttatttaatgtttcatacgcaagatttgatgtg
>NC_012872.2|-|72249403-72249621|177-197
cttttttatctcaagtttgaccactcgtcttattcaaaaaatctgtacaaatatagtcaaatttaagttattcttgaagaacttttattaataaactaatacacaacaaaaaaaatgatattttatataaaactttaaataagatgagtgatcaaacttgttattaaaaaaatcaaACGACTTACAATTTGGGATGGattaagtagattggattggatg
>NC_012872.2|+|72394562-72394765|142-165
tatggtacacacgggtgtgtcccacgtgcctatccactagttttattaataaaaattctttaagaatgacttaaatttgactatatgtgcataaattttttgaataatacgagtggtcaaacttgggataaaaaaagtcaaGCGTCTTATAATTTGGGATGGAGGtagtacaattaacttgcctgagtgacttgcagttggaca
>NC_012872.2|-|72638512-72638730|26-49
tatttgacaaatattatctaattatAGACTAACTAGGCTCAAAAGATTCgtttcgtcaattccaaccaaactgtgtaattaatttttattttcatctatatttaatactttatgcatacgtctaaatattcgatgtgatggagaatctgaaaaattttgtaaaatttttgggaaactaaacaaggcctatatttcgctccccctcgccgctccaaatct
>NC_012872.2|+|72890502-72890713|167-190
agacaagtactttactttacagcaagagagtttctgttgaaaacgttcttcaaccttcctccactcagaattcagtagttgtctatgcttagtctgttcgtttggctaataagtcatggtcaaaagtattattcgctgatttattgtgagagaaaaatattactcaATCCATCCCAAATTATAAGACGTTtgacttttttgacactaagttt
>NC_012872.2|+|73139965-73140082|26-46
ctcaaattccactccaatccacctcAACACATGTGGATTGATGTAAatacgactacatccaaacaaggcctaacagttaaaatctggagagctagtcctaggaaatctgaataaataa
>NC_012872.2|-|73346561-73346779|44-67
ctgtaacacttttgtttgtatttgaaaaatattattcaattatGAACTAACTAGCCTCAAAAGATTCgtcttgtcaattccgatcaaactgtacaattagtttttattttcgtatatatttaatactccatacatgcgtctaaagattcgatgtgacggagaatgtgaaaaattttgcaaatttttctgggaactaaacaaggcaaaaaaaaaggtagt
>NC_012872.2|-|73384604-73384867|196-219
gcactctagcagtaagtgcatgtaaaactgttgaattatttgaacgaattgcatactgcagtatgtaacaattaagggccgattatggcggtaaagtttaccatctgttacatcgaatgtttggacacatgcatgaagtactaaatatagactatttgtgaaactaaaaacatgtctagagaataatttgcgaggCGAATCTTTTGAGTCTAATTAGTCcatgattggacattaattgtcaaataaaacgaaaatactacaata
>NC_012872.2|+|73565421-73565639|152-175
tcatcttattcaaagttttgtacaaaatatcacttttttattgtgtattggtttattaataaaagttcttcaagaataacttaaatttgactatatttgcacaaattttttgaataagacgagtggtcaaacttgaggtaaaaaaagtcaaACGACTTACAATTTGGGATGGAGGgtacttgttactctaaaaataaaatgtactgcaaaattattttt
>NC_012872.2|-|73668699-73668860|103-123
ttagcactaaatcaattaagtactccctccattccaaattataagatatatagcttttactatgtacttagatatacactatatctagatgcatagtgaaaaCAATGTATCTAGAAAAGCCAAaacatcttataatttgcaagccaagctcatcaataggtc
>NC_012872.2|-|73758553-73758772|48-68
aaccaactctgaccattacacactagctaatttatactccctccatcCCAAATTGTAAGTCGTTTGACttttttaacctcaagtttgaccactcgtcttattcaaaaaatttgtgcaaatatagtcaaattttaagtcattcttgaagaacttttattaataaaccaatacacaacaaaaaaaaatgatattttgtacaaaactttgaataagacgagtg
>NC_012872.2|-|7604940-7605190|201-221
atgtggagttgaggtagtccagcagcgtcgtgtccgagtacaacacgtcgctgtcggcctcggccggcccgaggtccagcccgtccaggccgaggctctccagcgcggccgagtcgtcgtcgaacgacgacacgcccgcggcgccgtcgaggtcggtggtgtaactgtaagggccgtagccgtactggtcgacccagctcAGTTCGGAGAAGCAGGGCACCggcgggagcgcggcggccgaggttgacccg
>NC_012872.2|-|7604950-7605081|92-112
cgagtcgtcgtcgaacgacgacacgcccgcggcgccgtcgaggtcggtggtgtaactgtaagggccgtagccgtactggtcgacccagctcAGTTCGGAGAAGCAGGGCACCggcgggagcgcggcggccga
>NC_012872.2|+|7691500-7691650|41-61
tgaggtggaatttagttcaagttccactccaacccaccccAACACATGTGGATTGATATGAatccgactacatccgtctcctcatcccgcgtgacaccaaatcgtccttgctccataccaacttctgaggctggacgtcgtcgttgggcca
>NC_012872.2|-|8025908-8026064|114-137
tttattaattatattttcatagtatattcactttacgttacaaatcttagtatttttctctataattttggtcaaacgtgaaaatgctttgactctccaagattcttggaataACTTACAATTTGGGATGGAGGGAGtacttttattataaaaccaa
>NC_012872.2|-|8382822-8383028|149-173
tgctaaagggtcctgcccaacggctactgacaggtgctgtcggggcagggaccctttagcaccggttcgtgttacaaatcggtgctaaagggtcccctttagcaccggccagcgccacgggccgaggcaaaacctttagcaccggtttGTGACACAAACCGGTGCTAAAGGGTcaccctttagcaccggtttttgccctgaaccggt
>NC_012872.2|+|8716744-8716888|40-60
tacctggtatctgtattttggtggctgcatggtactcccTCCGTTCCAAATTGTAAGACAttttggattttataggtacatagcttttgctatgcacttagatatacattatgtctagatataaatagtaaaaactatggatcta
>NC_012872.2|+|9719302-9719488|133-153
ggatttggataccgatgctcattgccataagatcctggaaggaaatatgcgcagcatttcaagctgaaaaggtgaagaccaaataaaagctgtcttagccaccatttgattggaaccaagacttgtactcccTCCATCCCAAATTGTAAGTCGtttgactttttttaccctaagtttgaccactcgt
>NC_012872.2|-|9719413-9719584|130-150
aatatcacttttttttgttgtgtattggtttattaataaaaattcttcaaaaatgacttaaaatttgactatatttgcacaaattttttgaataagacgagtggtcaaacttagggtaaaaaaagtcaaACGACTTACAATTTGGGATGGagggagtacaagtcttggttcc
>NC_012872.2|+|9723357-9723559|23-46
ttgactcctcaagattcttggaATGACTTATAATTTGGAATGGAGAgtacaaatcagctagacgcaaatagtcataatacactgcacctgcatgtctgttgaagggttccagtcaggatcataaataataatcctgtttgccccagtcaagtttgtacccaatccaccaacttttgtggtcagaatgaaaacaaagatttcat
>NC_012872.2|-|9734697-9734970|49-68
tgtttagtactccctccgtccacgaaagagtcaatttctagagttgtcCTAAGTCAAACTTTTTAAACtttgaccaaatttctagaaaaaaatactaagatttatagtatcaaattagtattattagattcatcataaaatatattttcatataatgtgtattttatattatagatgttgttactcttttctataaagttagtcaaactttaaaaagtttgactgacacggatcctaggaattgattcttttagggacggagggagtactaata
>NC_012872.2|-|9843263-9843383|81-101
ttacgttataaatcttagtatttttctctataattttgatcaaacatgaaaatgctttgactctccaagattcttggaatGACTTACAATTTGGAATGGAGagagtacttactaagcattt
>NC_012872.2|-|989778-989995|41-60
actccctccgtccctgaaagaatcaatttctagagttgtcCTAAGTCAAACTTTTTAAACtttgaccaaatttctagaaaaaaatgctaagatttatagtatcaaattagtattattagattcatcataaaatatattttcatataatgtgtattttatattgagaactgctccggtactcctcttcttaaaattgcacagatcttaaagcaacctat
>NC_012872.2|+|9987428-9987630|149-169
agagtctagctccgctgctccaggcaggtggtgagggtggagctggttatgcagctggtggatctcctcatgcaagttctcattgtactcctcggcattagctagctgctgctctagctccagctgtcgggctctcaaagtgtcctccTCGTGCCAGGCTTCATTCCTCtgtccaagcacatggactagcatgcgctcgctgt
>NC_012872.2|+|9987490-9987718|87-106
tctcctcatgcaagttctcattgtactcctcggcattagctagctgctgctctagctccagctgtcgggctctcaaagtgtcctccTCGTGCCAGGCTTCATTCCTctgtccaagcacatggactagcatgcgctcgctgttcctgtgagcagtagtcaccctgtccttctgctcccgcactgcaagcaggtcctgactcagctcactgttcttctggactgcctggtc
>NC_012872.2|+|9987554-9987752|23-42
tcgggctctcaaagtgtcctccTCGTGCCAGGCTTCATTCCTctgtccaagcacatggactagcatgcgctcgctgttcctgtgagcagtagtcaccctgtccttctgctcccgcactgcaagcaggtcctgactcagctcactgttcttctggactgcctggtctctctctctggtcacacgagccaactctgcctgt
>NC_012873.2|+|10056881-10057134|31-54
atattgacaaaaattgtccaattatggactAACTAGACTCAAAAAATTCGTTTTgtcaatttcgacgaaactgtgcaattagtttttattttcgtctatatttaatactccatgtatacgtctaaagattcgatgtgatggggaatctgaaaaattttataattttttttggaactcacccaaaaaacaaaaagtttttaagattctctatcacatcgaatctttcgtcacatgcatgaagcattaaatataga
>NC_012873.2|-|1029393-1029560|40-63
agctttttcgtttgtatttgacaaatattgtccaatcatGGACTAACTAGGCTCAAAAGATTCgtcttgtcaatttcgaccaaactgtgtaattagttttgatttttgtctatatttaatacttcatgtatgtgtctaaagattcgatgtgacggggaatctgaaaaa
>NC_012873.2|+|10511696-10511836|21-40
tgactttgggagagtggttcTGTGGGAAGAGAGTGAGCATttccctggtagagtaatggtcagagctagggtaactagtgtgcatgaagttccacagtttctgctctatactgatccaaccaacccaactggtcagtcctg
>NC_012873.2|+|1068237-1068500|196-219
tataagtcgtttgacttttttaatatcaagtttgaccactcgtcttattcaaagttttgtacaaaatattactttttgttgttgttgtgtattggtttattaataaaagttcttcaagaatgacttaaatttgactatatttgcacaatttttttgaataagacgagtagtcaaacttggggtaaaaaaagtcaaACGACTTACAATTTGGGATGGAGGgagtaatatatacacacttgtgttttcaataccgcaaaaaattaa
>NC_012873.2|-|1068341-1068467|21-41
tatatattactccctccatcCCAAATTGTAAGTCGTTTGACtttttttaccccaagtttgactactcgtcttattcaaaaaaattgtgcaaatatagtcaaatttaagtcattcttgaagaactttt
>NC_012873.2|+|1068359-1068476|70-90
acttaaatttgactatatttgcacaatttttttgaataagacgagtagtcaaacttggggtaaaaaaagTCAAACGACTTACAATTTGGGatggagggagtaatatatacacacttgt
>NC_012873.2|-|10712230-10712399|111-131
aagagtaaagttcactaccggtctctaaacttgtactgttgtgtcatctcggtccctaaactcgcaaatcgatcgtttagatccttgaacttattcatctgtatcgtctcGGTCCCTAAACTTGTTCAGTTatgtcaccccaatccttaaacttaaaaatcactcattta
>NC_012873.2|-|11554402-11554607|35-58
tttcgtttgtttgtgaaaattattgtccaactatTGACTAACTAGGCTCAAAAGATTCgtttcgtaaatttcgaccaaactgtgcaattagtttttattttcgtctatatttaatactccatatatacgtctaaaaatttgatgtgatggggaatcttgaaaaattttgggttttgggatggaagtaaacaaagcctaatttcttg
>NC_012873.2|-|11766620-11766810|115-139
cggtgctaaagggacccctttagcaccggttcttgttaaaaaccggtgctaaagggtccctgccccgacagcacatgtcagtagccgttgggcaggaccctttagcaccggtttGTCACACGAACCGGTGCTAAAGGGGtctttaaccccgggccgcaaaaaggccgaggtttttggccattttgggcatc
>NC_012873.2|-|12011488-12011720|126-149
accattagattctttcttaattatattttcataatatactcactttacgttacaaatcttagtatttttctctataattttggtcaaacgtgaaaatgctttgactctccaagattcttggaatgACTTACAATTTGGGATGGAGTGAGtaacatttagttttgtggcatgtatgaacaaattaaattaatagtatattttgtatagggagaagaggactatgaaagtaagaa
>NC_012873.2|+|12084245-12084434|40-59
tatactccctccgtccacgaaagagtcaatttttagagtTGTCCTAAGTCAAACTTTTTaaactttgactaaatttctagaaaaaaatgctaagatttatagtatcaaattagtattattagattcatcatagaatatattttaatataatgtgcattttatattatagatgttgttactcttttttata
>NC_012873.2|+|12095719-12095852|91-114
ctattgccttgtttagttctaaatttttttacaaaatcgatactgtagcgctttcgtttgtatttgacaaaaattgtccaatcatggactAACTAGGCTCAAAAGATTCGACTCgtcaattccgaccaaactgt
>NC_012873.2|-|12170974-12171118|101-120
gacaaagtgctatatgggctaaaacaagcaccgcgggcatggtacgcaaggctttgcaacagattagagcagctcagcttcactccttcaaagtcagataCCTCTCTCTTCTTCTATAACagaggtcgacatactatgtttgtgt
>NC_012873.2|+|12373151-12373355|142-165
ttaataattattaaggttttctcacaattagtgaatagatcgattaggtcttgtttggatgtagtcggattcgcatcaatccacatatattggtgtggattggagtagaacttgaactaaattccaccccaatccactccaATACATGTGGATTAAGATGAATCCaacaacatccaaacaagaccttatttaaccccattgccgt
>NC_012873.2|-|12588470-12588677|23-42
ccattgtgaatgggttatttatTTTAAATCTTGATGATGCACatatctataatgttagtgctaaaaggcgtcagcttaatgagttcagtccaaattatatcattgttgtttgggtcatataagtgagaatcacatgaagaggctccatgatgatgggcttttaacttcatttgattttgaatcatacgagacatgtgagtcttgctta
>NC_012873.2|-|12588482-12588716|62-81
gtgtgatctctaaaaatgacatatttgtggcgtatgcatccattgtgaatgggttatttatTTTAAATCTTGATGATGCACatatctataatgttagtgctaaaaggcgtcagcttaatgagttcagtccaaattatatcattgttgtttgggtcatataagtgagaatcacatgaagaggctccatgatgatgggcttttaacttcatttgattttgaatcatacgagacatgt
>NC_012873.2|+|12595124-12595268|101-120
aaggatggttattcatttgcgagtaaagataatggttgtgtgatctataagaatgacatgtttgtggattttgcatccattgtgaatgggttatttatctTAAATCTTGATGATGCACCTatctgtaatataagtgctaaaaggc
>NC_012873.2|+|12595174-12595531|51-70
gaatgacatgtttgtggattttgcatccattgtgaatgggttatttatctTAAATCTTGATGATGCACCTatctgtaatataagtgctaaaaggccctagcttaatgagttaagtcctacctatttgtggcattgtcgtttaggtcacataagtgagaatcgtatgaagaggctccattctgatgggcttttaactttgtttgattttgaatcataggagacatgtgaagattgcttattgggaaagatgaccaaggtgcctttcataggttttcttgagagggcatctgacttattagaacttgtacatactgatgtatgtggactaataagtacgataactagaggcagattccaa
>NC_012873.2|-|12790581-12790816|152-172
agaaaaaacatattaagatctattactccctccattctaaattataagatgttttggcatttttagatacatcacttttactatgcatctagacatagtgtatatctaagtccatagcaaaacccatttatatacgaaagccaaaacgtcgAATAATTTGGAATGGAAGGAGtacatcttttagttaaaataataaatgcattatcaagacataattcaaggataatttaatggaa
>NC_012873.2|-|12790596-12790811|21-44
aaacatattaagatctattaCTCCCTCCATTCTAAATTATAAGAtgttttggcatttttagatacatcacttttactatgcatctagacatagtgtatatctaagtccatagcaaaacccatttatatacgaaagccaaaacgtcgaataatttggaatggaaggagtacatcttttagttaaaataataaatgcattatcaagacataattcaag
>NC_012873.2|+|13129415-13129604|35-58
gtttgtatttgacaaatattgtccaatcttgaacTAACAGACTCAAAAGATTCGTCTCgtcaattccgaccaaactgtataattagtttttattttcgtctatatttaatacttcatgcatatgtttaaagatttgatgtgacggagaatctaaaaaattttgtaaatttttttttgaactaaacaaggc
>NC_012873.2|+|13275676-13275808|90-113
gtatactcactttacgttacaaatcttagtatttcactctataattttggttaaacgtgaaaatgctttgactctccaagattcttggaATAACTTACAATTTGGGATGGAGGgagtactaattagactcaaa
>NC_012873.2|-|13402863-13403040|44-63
gctctagctccagctgtcgggccctcaaagtgtcctcctcgtgCCAGGCTTCATTCCTCTGTCcaagcacatggactagcatgcgctcgcagttcctgtgagtagtggtcaccctatccctctgctctcgcactgcaagcaggtcccgactcagctcactgttcttctggactgcctg
>NC_012873.2|-|13402940-13403081|84-103
atacaagttctcattgtactcctcagcattagctagctgctgctctagctccagctgtcgggccctcaaagtgtcctcctcgtGCCAGGCTTCATTCCTCTGTccaagcacatggactagcatgcgctcgcagttcctgtga
>NC_012873.2|-|13402941-13403088|92-112
tctcctcatacaagttctcattgtactcctcagcattagctagctgctgctctagctccagctgtcgggccctcaaagtgtcctcctcgtgCCAGGCTTCATTCCTCTGTCCaagcacatggactagcatgcgctcgcagttcctgtg
>NC_012873.2|+|13746478-13746687|171-190
gatccgcgtccatctcgtcctcagagtctagctccgctgctccaggcaggtggtgagggtggagctggttatgcagctggtggatctcctcatgcaagttctcattgtactcctcggcattagctagctgctgctctagctctagctgtcgggccctcaaagtgtcctccTCGTGCCAGGCTTCATTCCTctgtccaagcacatggacta
>NC_012873.2|+|13746564-13746792|85-104
tcctcatgcaagttctcattgtactcctcggcattagctagctgctgctctagctctagctgtcgggccctcaaagtgtcctccTCGTGCCAGGCTTCATTCCTctgtccaagcacatggactagcatgcgctcgcagttcctgtgagcagtagtcaccctgtccttctgctcccgtactgcaagcaggtcctgactcagctcactgttcttctggactgcctgggctc
>NC_012873.2|+|13746609-13746770|40-60
tgctctagctctagctgtcgggccctcaaagtgtcctccTCGTGCCAGGCTTCATTCCTCtgtccaagcacatggactagcatgcgctcgcagttcctgtgagcagtagtcaccctgtccttctgctcccgtactgcaagcaggtcctgactcagctcactg
>NC_012873.2|+|13883380-13883506|21-41
ctcatatgtaaattactttcTTCATTCCAAATTGTAAGTCAttccaagaatcttggagagtcaaatcattttcatgtttgaccaaaattatagagagaaatactaagatttgtaacataaggtgagc
>NC_012873.2|-|13912048-13912255|167-186
aagcaccagcggaatgatgttcttcctgggcgattgcttggtcagctggcagtcgatcaagcagaaggttgtggccttgtcgagctgcgaggcagagtacattgccactgtctctgctgcaactcaagcactgtggttgtccatgtaagacataatctgctgccccCCCTCTCTCTTCTTCCTGTCcaggacaaaggacagtagttgg
>NC_012873.2|+|14094459-14094755|227-246
agagttgttgcgttgaacgtcgagacgatgcaacttcatctaccatcaggatttattttggaattaaataattgttatttttttcctagtttaagtcaaaacattgtgtctccttcatgtttgatgaaggatggttattcatttgcgagcaaagacaatggttgtgtgatctctaagaatgacatatttgtggcttatgcatctattgtgaatgggttatttatttTAAATCTTGATGATGCACCTatgtgtaatgttagtgctaaaaggcctcggcttaatgatttaagtcctact
>NC_012873.2|+|14094514-14094724|172-191
ttttggaattaaataattgttatttttttcctagtttaagtcaaaacattgtgtctccttcatgtttgatgaaggatggttattcatttgcgagcaaagacaatggttgtgtgatctctaagaatgacatatttgtggcttatgcatctattgtgaatgggttatttatttTAAATCTTGATGATGCACCTatgtgtaatgttagtgctaa
>NC_012873.2|+|14134985-14135206|41-64
ttttcgtttgtatttgacaaatattatccaatcatagactAACTAGACTCAAAAGATTTGTTTCgtcaatttcgaccaaactgtgcaattagtttttaattttatctatatttaatacttcatgcatgtgtctaaagattcgatgtgacgggaaatctgaaaaattttacaaaattttttgggaactaaacaaggcctaaaggtgcagcatctaataattcg
>NC_012873.2|-|14586075-14586249|40-59
atttgtggcttttgcatccattgtgaatgggttatttatTTTAAATCTTGATGATGCACctatctataatgttagtgctaaaaggcctcgacttaatgagttaagtcctacttatatgtggcattgtcatttgggtcatataagtgagaatcgcgtgaagaggctccatgataat
>NC_012873.2|-|14586140-14586436|227-246
caagagttgctacattgaacattaggacgatgcaactccatctacctttgagatttattttggaattgaataattgttattttgttcttagtttaagtcgaaacattgtgtcaccttcatgtttgatgaaggatggttattcatttgtgagtaaagacaatggttgtgtgatctctaagaatgacacatttgtggcttttgcatccattgtgaatgggttatttatTTTAAATCTTGATGATGCACctatctataatgttagtgctaaaaggcctcgacttaatgagttaagtccta
>NC_012873.2|+|14755624-14755770|22-45
aatatttttcaatcataaaatAACTAGACTCAAAAGATTTATATCgtaaattataggcaaacgaaagcttggtatatcaactatacgaccattaactaaaatatgtctattgttaactaaatgtcgggcctcaggaatggttgaagt
>NC_012873.2|+|15014495-15014633|21-40
gggccctcaaagtgtcctccTCGTGCCAGGCTTCATTCCTctgtccaagcacatggactagcatgcgctcgcagttcctgtgagcagtagtcaccctgtccttctgctcccgtactgtaagcaggtcttgactcagctc
>NC_012873.2|+|15014495-15014703|21-40
gggccctcaaagtgtcctccTCGTGCCAGGCTTCATTCCTctgtccaagcacatggactagcatgcgctcgcagttcctgtgagcagtagtcaccctgtccttctgctcccgtactgtaagcaggtcttgactcagctcactgttcttctgaactgcctggtctctctctctagtcacacgagccaactctgcctgtagcccctcaacc
>NC_012873.2|-|1506879-1507084|42-65
ttatttacagctaaactgtgtaattagttttagtttttgtcTATATTTAATGTTTCATGTATGTGccacaagattctttgtgacggagaatcttaaaaactttttggttttcagggagaactaaacaaggccttaggttagaaatgttagttagttagtatagttggaatttttagtttgttagtacagttagaaattttagttag
>NC_012873.2|+|15152251-15152404|91-114
actccgccggcaccgtcaccaccttctatgtgagtgcagtgcagtgcatgatcgagaacccacacaaggccttgtttggatgtagtcggaTTCACATCAATCCACATATATTGAggtggattggagtggaacttgaactaaattccaccctaaa
>NC_012873.2|+|15545278-15545429|104-123
gttatgcagctggtggatctccacatgcaagttctcattgtactcctcagcattagctagctgctgctctagctccagatgtcgggccctcaaagtgttctccTCGTGCCAGGCTTCATTCCTctgaccaagcacatggactagcatgcgct
>NC_012873.2|+|15545287-15545421|95-115
ctggtggatctccacatgcaagttctcattgtactcctcagcattagctagctgctgctctagctccagatgtcgggccctcaaagtgttctccTCGTGCCAGGCTTCATTCCTCtgaccaagcacatggactag
>NC_012873.2|+|15545360-15545518|22-41
cgggccctcaaagtgttctccTCGTGCCAGGCTTCATTCCTctgaccaagcacatggactagcatgcgctcgcagtttctgtgagcagtagtcaccctgtccctctgctctcgcactgcaagcaggtcctggctcagttcactattcttctggactgcc
>NC_012873.2|+|15769862-15770219|289-308
catacaacacaaaaggagaaggactagctctagagccctagcatctagtcgctatgatcactgtccatgccagagccatcctcatcctcgtcaccactagcagctgctcctatttcgagatccgcgtccatctcgtcctcagagtctagctcagctgctccaggcaggtggtgagggtggagctggttatgcagctggtggatctcctcatgcaggttctcattgtactcctcggcattagctagctgctgctctagctccagctgtcgggccctcaaagtgtcctccTCGTGCCAGGCTTCATTCCTctgtccaagcacatggactagcatgcgctcgcagttcctgtgagcagtag
>NC_012873.2|+|15769877-15770216|274-294
gagaaggactagctctagagccctagcatctagtcgctatgatcactgtccatgccagagccatcctcatcctcgtcaccactagcagctgctcctatttcgagatccgcgtccatctcgtcctcagagtctagctcagctgctccaggcaggtggtgagggtggagctggttatgcagctggtggatctcctcatgcaggttctcattgtactcctcggcattagctagctgctgctctagctccagctgtcgggccctcaaagtgtcctccTCGTGCCAGGCTTCATTCCTCtgtccaagcacatggactagcatgcgctcgcagttcctgtgagcag
>NC_012873.2|+|15770067-15770189|84-103
cctcatgcaggttctcattgtactcctcggcattagctagctgctgctctagctccagctgtcgggccctcaaagtgtcctccTCGTGCCAGGCTTCATTCCTctgtccaagcacatggacta
>NC_012873.2|+|15916787-15916937|32-55
actaagtgtccccatttagtcccgggccgtaGAGCCGGGACTAAAGGTTGGACTTttagtcccgatcccttagtcccggctcgccacccgggactacaagtggttttcgaccgggacaaaagccctgtcctgtaccagtgtataactgtat
>NC_012873.2|-|16230744-16230961|173-196
tactgtaaaccaacatccatcttcatcttccactctttttgatgtaaaccaacatctccttcttaactatttctagagaactgggacaaccaataacatctccataccccccacatatctgcccagtaaaaaaagcccaaaaatagagcacacaacctggtcgtccatgtccTAATCGGACGATTAATCGCGATAAgtggacgactaatcggacgacc
>NC_012873.2|-|16577272-16577458|118-138
ttttgttgtgtattggtttattaataaaaattcttcaagaatgacttaaaatttgactatatttgcacaaattttttaaataagacgagtggtcaaacttgaggtaaaaaaagtcaaACGACTTACAATTTGGGATGGagggagtataaaattaataatccttcatgtgggtctgttagaagtggca
>NC_012873.2|-|16577275-16577440|103-126
tattaataaaaattcttcaagaatgacttaaaatttgactatatttgcacaaattttttaaataagacgagtggtcaaacttgaggtaaaaaaagtcaaacgACTTACAATTTGGGATGGAGGGAGtataaaattaataatccttcatgtgggtctgttagaagtg
>NC_012873.2|-|16718380-16718623|23-42
ccattgtgaatgggttatttatTTTAAATCTTGATGATGCACctatgtgtaatgttagtgctaaaaggccttagcttaatgagttaagtccttatttgtggcattgtcatttgggtcatataagtgagaatcacatgaagaggctccatgatgatgggcttttaacttcatttgattttgaatcatacgggacatgtgagtcttgcttactgggaaagatgactaaggcacctttcataggttt
>NC_012873.2|-|16718562-16718770|170-189
ttttggaattgaataattgttattttgttcctagtttaagtcgaaacattgtgtctccttcatgtttgatgaaggatggttattcatttgcaagcaaatacaatggttgtgtgatctctaagagtgacatatttgtggcttatgcatccattgtgaatgggttatttatTTTAAATCTTGATGATGCACctatgtgtaatgttagtgct
>NC_012873.2|-|17058913-17059077|40-63
aaccgggactaaatgtccccatttagtcccgggtcggagAGCCGGGACTAAAGGTGGGACTTTtagtcccgatcccttagtcccggctcgccatccgggactacaagtggttttcgactgggacaaaaggtctatcctgtagcagtgtttgctccgataacaatt
>NC_012873.2|-|17931097-17931220|21-41
tctgtgtatgatttgattaaGGAACTCCACAGCTTTCTTGGaggttgctttgaccagtggcatgtattcgatccacttcgagaatttgtcgattaacacgaagacgaacttgaagttgccggga
>NC_012873.2|-|17931160-17931301|102-122
cgcgctctacttgaccgtttgctcctgggtgccagtgaactgagtgcccaggtcggtgattatactgctggggatcccgaatctgtgtatgatttgattaaGGAACTCCACAGCTTTCTTGGaggttgctttgaccagtggc
>NC_012873.2|+|18323568-18323700|91-111
tggatctcctaatgaaagttctcattgtactcctcagcattggctagctgctgctctagctctagctgtcgggctctcaaagtgtcctccTCGTGCCAGGCTTCATTCCTCtgcccaagcacatggactagca
>NC_012873.2|+|18323582-18323698|77-96
aaagttctcattgtactcctcagcattggctagctgctgctctagctctagctgtcgggctctcaaagtgtcctccTCGTGCCAGGCTTCATTCCTctgcccaagcacatggactag
>NC_012873.2|+|18323638-18323778|21-40
gggctctcaaagtgtcctccTCGTGCCAGGCTTCATTCCTctgcccaagcacatggactagcatgcgctcgcagttcctgtgagcagtagtcgccctatccctctgctcacgcactgccagcaggtcctgattcagctcac
>NC_012873.2|+|18759314-18759524|170-189
atccacgtccatctcatcctcagagtctagctcagctgctccgggcaggtggtgaggatggagctggttatgcagctggtggatctcctcatgcaagttctcattgtactcctcagcattggctagctgctgctctagctctagctgtcgggccctcaaagtgtcctccTCGTGCCAGGCTTCATTCCTctacccaagcacatggactagc
>NC_012873.2|+|18759375-18759523|109-129
agctggttatgcagctggtggatctcctcatgcaagttctcattgtactcctcagcattggctagctgctgctctagctctagctgtcgggccctcaaagtgtcctccTCGTGCCAGGCTTCATTCCTCtacccaagcacatggactag
>NC_012873.2|+|18759434-18759652|50-69
ggctagctgctgctctagctctagctgtcgggccctcaaagtgtcctccTCGTGCCAGGCTTCATTCCTctacccaagcacatggactagcatgcgctcgcagttcttgtgagcagtagtcgccctatccctctgctcatgcactgcaagcaggtcctgactcagctcactgttcttctggactgcctgatctctctctgtggtcacacgggctaactc
>NC_012873.2|-|19373191-19373373|44-68
tggcactggccggtgctaaaggggtccctttagtaccggttggTAGCACGAACCGGTGCTAAAGGGTCcctgccccgacagcacctgtcagtagccgttgggcaggaccctttagcaccggttcgtgttacgaaccggtgttaaaggggcctttaaccccgggccgcaaaaaggccgaggttt
>NC_012873.2|-|19471471-19471782|24-47
agatggtccttgctgaaaggtccTTGTTTGGTTTTGGTAATTAAGTGacaacttaggtggactaataatgtttatgtgagatacagaggagattagtccataagtaaatatgtaatgatagagaagctcattgcatatgagacatgacatagagtcgtgtgaccaaggtggagaagatcaagatgacgcttggcttgacggactggttgcaagtgtgaagggcaagtcgaaggctttgaagtgagggaccatgtgtgatggtgaagcttgagcaagacttggtgccgatggaccaacacaatggtgaagagc
>NC_012873.2|-|19478127-19478334|141-161
tttatgttttactagacgggtaagtcaagctgagtacatcatcgtattcaggccttgtttggatgttgtcggattcacctcaatccacatgtgttggagtggattggggtggaatttagttcaagttccacttcaatccaCACCAACACATGTGGATTGATgcaaatccgactacatccaaacaaggcctcagggtttatttccacct
>NC_012873.2|+|19478149-19478288|21-44
cttgtttggatgtagtcggaTTTGCATCAATCCACATGTGTTGGtgtggattgaagtggaacttgaactaaattccaccccaatccactccaacacatgtggattgaggtgaatccgacaacatccaaacaaggcctgaa
>NC_012873.2|-|19792616-19792837|23-46
gtgataattattgtctaaccatGGACTAACTAGGCTCAAAAGATTCgtatcgtcaatttcgaccaaactgtaaaattagtttttatttttgtctatatttaatactctatgtatgcgtctaaagattcgatgtgacggagaatctttaaaaattttgggtttttgggtggaagtaaacaaggccttaatggactgctatggttacttaacgagtttatatat
>NC_012873.2|-|19801292-19801443|32-56
accggttcagggcaaaaaccggtgctaaaggGTCACACAAACCGGTGCTAAAGGCTttgcctcggcctaaagggtccctgccccgacagcacctgtcagtagccgttgggcaggaccctttagcaccggttcgtgttatgaactggtgttaa
>NC_012873.2|-|2031929-2032132|21-41
agactccattcttggaaggaCTTTCGTCGAACAGCTTCCGGgcgtcctggtaccggccggatccgccataggacgcggcgagcgcgcaggacacgaagacgctgccgagccagccagacttggaggcgagcgcgtggagcgtgtccgcggcggagggcgtggagcggagcgcggagcagagggcgtacgagtcgagaggcacgc
>NC_012873.2|+|2046148-2046291|40-59
aatactcccttcgtccacgaaagagtcaatttctagagtTGTCCTAAGTCAAACTTTTTaaactttgaccaaatttctagaaaaaaatgctaggatttatagtatcaaattagtattattagattcatcatagaatatattttc
>NC_012873.2|-|20524111-20524242|92-112
ggtacctaaacttattcggttgtatcatcctggtccctaaacttaaaaatctcccatataggtcctcaaacttgttcagttgtgtcatcccGGTCCCTAAACTTGTTTTTAAgtcttatctgggtcagaaca
>NC_012873.2|+|2061966-2062187|41-64
ctttcgtttgtatttgacaaatattgtccaatcataaactAACTAGGCTCAAAAGATTCGTTTCgtcaatttcgaccaaactgtgcaattagtttttattttcgtctatatttaatactccatgcatgcgtctaaagattcgatgtgacggggaatatgaaaaattttacaaaattttctgggaactaaacaaggccaacccaccttttataccaatcacta
>NC_012873.2|-|20923563-20923781|23-42
ccctcaaagtgtcctcctcgtgCCAGGCTTCATTCCTCTGTCcaagcacatggactagcatgtgctcgcagttcctgtgagcagtagtcaccctgtccttctgctctcgcactgcaagcaggtcctgactcagctcactgttcttctggactgcctggtctctctctctggtcacacgagccaactctgcctgtagcctctcaacctcagagtcaaact
>NC_012873.2|-|20923702-20923849|90-109
ctcctcatgcaagttctcattgtactcctcagcattagctagctgctgctctagctccagctgtcgggccctcaaagtgtcctcctcgtGCCAGGCTTCATTCCTCTGTccaagcacatggactagcatgtgctcgcagttcctgtga
>NC_012873.2|-|20923715-20923923|165-185
atctcgtcctcagagtctagctcagctgctccaggcaggtggtgagggtggagctggttatgcagctggtggatctcctcatgcaagttctcattgtactcctcagcattagctagctgctgctctagctccagctgtcgggccctcaaagtgtcctcctcgtgCCAGGCTTCATTCCTCTGTCCaagcacatggactagcatgtgctc
>NC_012873.2|-|2113701-2113906|42-65
ataagacgagtggtcaaacttggagtaaaaaaagtcaaacgACTTACAATTTGGGATGGAGGGAGtaacatttacctagtaatagaagacttcaaaagaatagctcaattttacaatatcgatgatcaaacatgactcttctccagcattacctttaacaatttcctgcaaaatattcaacacgatgctgtcaataacagggcata
>NC_012873.2|+|2113717-2113929|131-151
cagcatcgtgttgaatattttgcaggaaattgttaaaggtaatgctggagaagagtcatgtttgatcatcgatattgtaaaattgagctattcttttgaagtcttctattactaggtaaatgttactcccTCCATCCCAAATTGTAAGTCGtttgactttttttactccaagtttgaccactcgtcttattcaaaaaatttgtgcaaatatag
>NC_012873.2|-|2113731-2113888|21-41
cttggagtaaaaaaagtcaaACGACTTACAATTTGGGATGGagggagtaacatttacctagtaatagaagacttcaaaagaatagctcaattttacaatatcgatgatcaaacatgactcttctccagcattacctttaacaatttcctgcaaaatat
>NC_012873.2|+|2114008-2114173|40-60
tttgaataagacgagtggtcaaacttgatattaaaaaagTCAAACGACTTACAATTTGGAatggattaagtactaaacatgtcattgctctatgctttaggcaatggtgatccttttagatccaataaaagcaagcagaagctcaaatctgataaagacgaacagc
>NC_012873.2|-|2127170-2127331|40-60
tagctccagctgtcgggccctcaaagtgtcctcctcatgCCAGGCTTCATTCCTCTGTCCaagcacatggactagcatgcgctcgcagttcctgtgagcagtagtcaccctgtccttctgctcccgtactgcaagcaggtcctgactcagctcactgttctt
>NC_012873.2|-|2127206-2127354|62-81
tcggcattagctagctgctgctctagctccagctgtcgggccctcaaagtgtcctcctcatGCCAGGCTTCATTCCTCTGTccaagcacatggactagcatgcgctcgcagttcctgtgagcagtagtcaccctgtccttctgctcccg
>NC_012873.2|-|2127248-2127392|101-120
gctggtggatctcctcatgcaagttctcattgtactcctcggcattagctagctgctgctctagctccagctgtcgggccctcaaagtgtcctcctcatgCCAGGCTTCATTCCTCTGTCcaagcacatggactagcatgcgctc
>NC_012873.2|-|2164837-2165059|48-71
tgaatagtagcattttcatttgtatttggtaaatattatccaattatAGACTAACTAGGCTCAAAAGATTCgtttcgtcaattccgaccaaactgtgcaattagtttttattttttatctatatttaatactttatacatacgtctaaagattcgatgtgacaggaaatctgaaaaattttgcaaaatttctgaggaactaaagcaaagaattctacccgcgt
>NC_012873.2|-|21727892-21728165|49-68
gctgctgctctagctccagatgtcgggccctcaaagtgtcctcctcgtGCCAGGCTTCATTCCTTTGTccaagcacatggactagcatgcgctcgcagttcctgtgagcagtagtcaccctgtccttctactcccgtactgcaagcaggtcctgactcagctcactgttcttctggactgcctggtctctctctctggtcacacgagccaactctgcctgtagcctctcaacctcagagtcaaactcacgctgcaactgacgcttctcatcctg
>NC_012873.2|-|21728007-21728138|23-42
ccctcaaagtgtcctcctcgtgCCAGGCTTCATTCCTTTGTCcaagcacatggactagcatgcgctcgcagttcctgtgagcagtagtcaccctgtccttctactcccgtactgcaagcaggtcctgactca
>NC_012873.2|-|21728077-21728280|164-184
atctcgtcctcagagtctagctccgctgctccaggcaggtggtgagggtggagctggttatgcagctggtagatctcctcatgcaagttctcattgtactcctcagcattagctagctgctgctctagctccagatgtcgggccctcaaagtgtcctcctcgtGCCAGGCTTCATTCCTTTGTCcaagcacatggactagcatg
>NC_012873.2|+|2196614-2196789|117-137
cccatattggactcccaactaaggccttgtttggatgtagtcggattcgcatcaatccacatgtgttggtatgggttggagtggaacttgaactaaattccaccccaatccactccAACATATGTGGATTGAGGTGAatccgacaacggtaatgcttgtatccatgcgtccgtctc
>NC_012873.2|+|2196623-2196812|37-60
gactcccaactaaggccttgtttggatgtagtcggaTTCGCATCAATCCACATGTGTTGGtatgggttggagtggaacttgaactaaattccaccccaatccactccaacatatgtggattgaggtgaatccgacaacggtaatgcttgtatccatgcgtccgtctcgtgactctcgtccggacgagcct
>NC_012873.2|+|22407425-22407536|71-90
ctcattgtactcctcagcattagctagctgctgctctagctctagctgtcgggccctcaaagtgtcctccTCGTGCCAGGCTTCATTCCTctgtccaagcacatggactagc
>NC_012873.2|+|22407456-22407600|40-60
tgctctagctctagctgtcgggccctcaaagtgtcctccTCGTGCCAGGCTTCATTCCTCtgtccaagcacatggactagcatgcgctcgcagttcctgtgagcagtggccaccctatccctctgctctcgcaatgcaagcaggt
>NC_012873.2|+|22407475-22407581|21-40
gggccctcaaagtgtcctccTCGTGCCAGGCTTCATTCCTctgtccaagcacatggactagcatgcgctcgcagttcctgtgagcagtggccaccctatccctctgc
>NC_012873.2|+|22613932-22614271|49-69
attatacttgcaccgcatgtgcaactgagaaattaattttgaggccctCTTCCCTCAAAATAAAAGTTGaaccactcaactttcttgaacgcattcaaggggacatatgtggtccgataaatcctttatccaaaccgttcaggtacttcatggttctaatagacccatgcacacaatggtcttgttgacaccatttttggtacgtgtcaaaatgagggctaatcgatggaaggaaagttattgtattacgctggtagaagggtgccgatgaagatcagcctatgaggattgttgccaatgaatggtggtgaccaatggaaaggttgtcatttgacttaga
>NC_012873.2|+|22768055-22768318|199-219
tctccactagcagctgctcctatctcgggatccgggtccatctcgtcctcagagtctagctcagctgctccaggcaggtggtgagggtggagctggttatgcagctggtggatctcctcatgcaagttctcattgtactcctcagcattagctagctactgctctagctctagctgtcgggccctcaaagtgtcctccTCGTGCCAGGCTTCATTCCTCtgtccaagcacatggactagcatgcgctcgcagttcctgtgagca
>NC_012873.2|+|22768076-22768294|178-197
atctcgggatccgggtccatctcgtcctcagagtctagctcagctgctccaggcaggtggtgagggtggagctggttatgcagctggtggatctcctcatgcaagttctcattgtactcctcagcattagctagctactgctctagctctagctgtcgggccctcaaagtgtcctccTCGTGCCAGGCTTCATTCCTctgtccaagcacatggactagc
>NC_012873.2|+|22768082-22768294|172-191
ggatccgggtccatctcgtcctcagagtctagctcagctgctccaggcaggtggtgagggtggagctggttatgcagctggtggatctcctcatgcaagttctcattgtactcctcagcattagctagctactgctctagctctagctgtcgggccctcaaagtgtcctccTCGTGCCAGGCTTCATTCCTctgtccaagcacatggactagc
>NC_012873.2|-|22801520-22801709|40-59
caagctctagctgtcgggccctcagggtgtcctcctcgtGCCAGGCTTCATTCCGCTGAccaagcacatgaactagcatgcgctcgtagttcctgtgggcagtagtcaccctgtccctctgctccctaactgcaagtaggtcctgactcagctcactgttcttctggaccgactgatccctctctcgggt
>NC_012873.2|-|22801555-22801690|21-40
cctcagggtgtcctcctcgtGCCAGGCTTCATTCCGCTGAccaagcacatgaactagcatgcgctcgtagttcctgtgggcagtagtcaccctgtccctctgctccctaactgcaagtaggtcctgactcagctca
>NC_012873.2|-|23177422-23177549|22-41
ccctcaaagtgtcctcctcgtGCCAGGCTTCATTCCTCTGTccaagcacatggactagcatgcgctcgcagttcctgtgagcagtagtcaccctgtccttctgctcccgtactgcaagcaggtcctga
>NC_012873.2|-|23177426-23177548|22-42
cctcaaagtgtcctcctcgtgCCAGGCTTCATTCCTCTGTCCaagcacatggactagcatgcgctcgcagttcctgtgagcagtagtcaccctgtccttctgctcccgtactgcaagcaggtc
>NC_012873.2|-|23177486-23177704|178-197
gggatccgcgtccatctcgtcctcagagtctagctccgctgctccaggcaggtggtgagggtggagctggttatgcagctggtggatctcctcatgcaagttctcattgtactcctcagcattagctagctgctgctctagctccagctgtcgggccctcaaagtgtcctcctcgtgCCAGGCTTCATTCCTCTGTCcaagcacatggactagcatgcg
>NC_012873.2|-|23371168-23371397|85-105
atgcaagttctcattgtacttctcagcattagctagctgctgctctagctctagctatcgggccctcaaagtgtcctcctcgtgCCAGGCTTCATTCCTCTGTCCaagcacatggactagcatgcgctcgcagtttctgtgagcagtggtcaccctatccctctgctctcgcactgcaagcaggtcctgacttagctcgctgttcttctggactgcctggtctctctctc
>NC_012873.2|-|23371194-23371338|26-45
gggccctcaaagtgtcctcctcgtgCCAGGCTTCATTCCTCTGTCcaagcacatggactagcatgcgctcgcagtttctgtgagcagtggtcaccctatccctctgctctcgcactgcaagcaggtcctgacttagctcgctgtt
>NC_012873.2|-|23371214-23371520|207-226
ctcatctccactaccagctgcccctatctcgggatccgcgtctatctcgtcctcagagtctagctcagctgctccaggcaggtggtgagggtggagctggttatgcagctggtggatctcctcatgcaagttctcattgtacttctcagcattagctagctgctgctctagctctagctatcgggccctcaaagtgtcctcctcgtGCCAGGCTTCATTCCTCTGTccaagcacatggactagcatgcgctcgcagtttctgtgagcagtggtcaccctatccctctgctctcgcactgcaagcagg
>NC_012873.2|-|2361805-2361981|123-143
cattcaaattataagatattttgacttttctagatacatagcttttgtaatgcacttagatatacgctatgtgtagatacatagtaaaataagtttatctagaaaaaacgctaaaatatctaATAATTTGGAATGGAGGGAATacaatactactcacatggatcaagtaagcttgga
>NC_012873.2|-|23690204-23690374|40-59
aagctctagctgtcgggccctcagggtgtcctcctcgtgCCAGGCTTCATTCCTCTGACcaagcacatgaactagcatgcgctcgcagttcctgtgagcggtggtcaccctgtccctctgctctctcactgcgagcaggtcctgactcagctcattgttcttctggactgc
>NC_012873.2|-|23690236-23690355|21-41
ctcagggtgtcctcctcgtgCCAGGCTTCATTCCTCTGACCaagcacatgaactagcatgcgctcgcagttcctgtgagcggtggtcaccctgtccctctgctctctcactgcgagcagg
>NC_012873.2|-|23690297-23690418|83-102
tgcaggttctcattgtactccttaacattagctagatgctgctcaagctctagctgtcgggccctcagggtgtcctcctcgtGCCAGGCTTCATTCCTCTGAccaagcacatgaactagcat
>NC_012873.2|+|23835948-23836176|188-207
ggttgcctccatctgtggatcctcatccatctcatcctcagaatctaactcagctgctacaagcaggtggtgagggtggagctggttatgcagctggtggatctcctcatgcagattctcattgtactcctcagcattagctagctgctgctcaaactctagctgtcgggccctcaatgtgtcctccTCGTGCCAGGCTTCATTCCTctgaccaagcacatgaactagc
>NC_012873.2|+|23836005-23836194|131-151
tacaagcaggtggtgagggtggagctggttatgcagctggtggatctcctcatgcagattctcattgtactcctcagcattagctagctgctgctcaaactctagctgtcgggccctcaatgtgtcctccTCGTGCCAGGCTTCATTCCTCtgaccaagcacatgaactagcatgcgctcgcagttcctg
>NC_012873.2|+|23836030-23836193|106-125
tggttatgcagctggtggatctcctcatgcagattctcattgtactcctcagcattagctagctgctgctcaaactctagctgtcgggccctcaatgtgtcctccTCGTGCCAGGCTTCATTCCTctgaccaagcacatgaactagcatgcgctcgcagttcct
>NC_012873.2|-|23913944-23914153|21-41
ctcaaagtgtcctgctcgtgCCAGGCTTCATTCCTCTGTCCaagcacatggactagcatgcgctcgcagttcctgtgagcagtagtcaccctgtccttctgctcccgtactgcaagcaggtcctgactcaactcactgttcttctggactgcctgatctctctctgtggtcacacgggccaactctgcctgtagcctctcaaccttagag
>NC_012873.2|-|23914092-23914304|172-191
cgcatccatctcgtcctcagagtctagctcagctgctccaggcaggtggtgaggatggagctggttgtgcagctggtggatctcctcatgcaagttctcattgtactcctcagcattggctagctgctgctctagctctagctgtcgggacctcaaagtgtcctgctcgtgCCAGGCTTCATTCCTCTGTCcaagcacatggactagcatgcg
>NC_012873.2|-|23914093-23914319|186-205
tcctatctcaggatccgcatccatctcgtcctcagagtctagctcagctgctccaggcaggtggtgaggatggagctggttgtgcagctggtggatctcctcatgcaagttctcattgtactcctcagcattggctagctgctgctctagctctagctgtcgggacctcaaagtgtcctgctcgtGCCAGGCTTCATTCCTCTGTccaagcacatggactagcatgc
>NC_012873.2|+|24136301-24136459|101-120
atgcagctggtggatctcctcatgcaagttctcattgtactcctcagcattagctagctgctgctcaagctctagctgtcgggccctcaaggtgtcctccTCGTGCCAGGCTTCATTCCTctgaccaagcacatgaactagcatgcgatcgcagttcct
>NC_012873.2|+|24136301-24136460|101-121
atgcagctggtggatctcctcatgcaagttctcattgtactcctcagcattagctagctgctgctcaagctctagctgtcgggccctcaaggtgtcctccTCGTGCCAGGCTTCATTCCTCtgaccaagcacatgaactagcatgcgatcgcagttcctg
>NC_012873.2|+|24136375-24136568|27-46
gctgtcgggccctcaaggtgtcctccTCGTGCCAGGCTTCATTCCTctgaccaagcacatgaactagcatgcgatcgcagttcctgtgagcagtagtcaccctgtctctctgcttcctaactgcaagcaggtcttgactcagctcactgctcttttggaccgcctgatccctctcttgggtcacacgggccaac
>NC_012873.2|-|2418678-2418901|81-101
actacagaaaaagatgatacaacaaaaggtagtgaacaaaccattcatcacaatagcaggcaacattgtgatgtagcactTCAACAACAAAGTTGTGAGACagatgccttatccattttggaacaagatgaggctctgcaaaagattgactcagatcaaaagcagaaagaagatgaggagattgaaagtcagaatgatgaacttcagatagatgaacagaaaca
>NC_012873.2|-|24429982-24430146|106-125
tatgcagctggtggatctcctcatgcaagttctcattgtactcctcagcattagctagctgctgctcaagctctagctatcgggccctcaaagtgtcctcctcatGCCAGGCTTCATTCCTCTAAccaagcacatggactagcatgcgctcgcagttcctgtgag
>NC_012873.2|-|24430000-24430141|102-122
agctggtggatctcctcatgcaagttctcattgtactcctcagcattagctagctgctgctcaagctctagctatcgggccctcaaagtgtcctcctcatgCCAGGCTTCATTCCTCTAACCaagcacatggactagcatgc
>NC_012873.2|-|24430001-24430130|91-110
ctcctcatgcaagttctcattgtactcctcagcattagctagctgctgctcaagctctagctatcgggccctcaaagtgtcctcctcatgCCAGGCTTCATTCCTCTAACcaagcacatggactagcatg
>NC_012873.2|+|24654882-24655045|106-125
cgcccatcgctgggtacaagcagaggatgcaagttctcattgtactcctcagcattagctagctgctgctcaagctctagctgtcgggccctcagggtgtcctccTCGTGCCAGGCTTCATTCCTctgaccaagcacatgaactagcatgcgctcgcagttcct
>NC_012873.2|+|24654966-24655087|22-41
cgggccctcagggtgtcctccTCGTGCCAGGCTTCATTCCTctgaccaagcacatgaactagcatgcgctcgcagttcctatgagcagtagtcaccctgtccctctgctctctcactgcgag
>NC_012873.2|+|24654967-24655096|21-41
gggccctcagggtgtcctccTCGTGCCAGGCTTCATTCCTCtgaccaagcacatgaactagcatgcgctcgcagttcctatgagcagtagtcaccctgtccctctgctctctcactgcgagcaggtcttg
>NC_012873.2|+|24665325-24665539|153-172
cctcagagtctaactcggctactccaagcaggtgatgagggtggagctgattatgcagctggtggatctcctcatgcaagttctcattgtactcctcagcattagcaagctgctactcaagctctagctatcgggccctcagggtgtcctccTCGTGCCAGGCTTCATTCCTctgaccaagcacatgaactagcatgcgctcgcagttcctatga
>NC_012873.2|+|24665437-24665654|41-60
ctactcaagctctagctatcgggccctcagggtgtcctccTCGTGCCAGGCTTCATTCCTctgaccaagcacatgaactagcatgcgctcgcagttcctatgagcagtagtcaccctgtccctctgctctctcattgcgagcaggtcctgactcagctcactattcttctggaccgcctgatccctctcttgggtcacgcgggccaactctgcctgca
>NC_012873.2|+|24665457-24665591|21-41
gggccctcagggtgtcctccTCGTGCCAGGCTTCATTCCTCtgaccaagcacatgaactagcatgcgctcgcagttcctatgagcagtagtcaccctgtccctctgctctctcattgcgagcaggtcctgactca
>NC_012873.2|+|24821089-24821352|46-66
agctgctgctcaagctctagctgtcgggccctcagggtgtcctccTCGTGCCAGGCTTCATTCCTCtaaccaagcacatgaacgagcatgcgctcgcagttcctatgagcggtggtcaccctgtccctctactccctcactgcgagcaggtcctgactcaactcactgttcttctggactgcctgatccctctctagagtcatgggggccaactctgcctgcatcctctcaacctcactatcaaactcgcgctgctactggcgc
>NC_012873.2|+|24821112-24821329|23-42
tcgggccctcagggtgtcctccTCGTGCCAGGCTTCATTCCTctaaccaagcacatgaacgagcatgcgctcgcagttcctatgagcggtggtcaccctgtccctctactccctcactgcgagcaggtcctgactcaactcactgttcttctggactgcctgatccctctctagagtcatgggggccaactctgcctgcatcctctcaacctcactat
>NC_012873.2|+|24821114-24821270|21-40
gggccctcagggtgtcctccTCGTGCCAGGCTTCATTCCTctaaccaagcacatgaacgagcatgcgctcgcagttcctatgagcggtggtcaccctgtccctctactccctcactgcgagcaggtcctgactcaactcactgttcttctggactgc
>NC_012873.2|+|25052317-25052576|192-211
tagcagctgctcctatctcgggatccgcgtccatctcgtcctcagagtctagctccgctgctccaggcaggtcgtgagggtggagctggttatgcaactggtggatctcctcatgcaagttctcattgtactcctcggcattagctagctgctgctctagctccagctgtcgggctctcaaagtgtcctccTCGTGCCAGGCTTCATTCCTctgtccaagcacatggactagcatgcgctcgcagttcctgtgagcagag
>NC_012873.2|+|25052428-25052548|81-101
catgcaagttctcattgtactcctcggcattagctagctgctgctctagctccagctgtcgggctctcaaagtgtcctccTCGTGCCAGGCTTCATTCCTCtgtccaagcacatggactag
>NC_012873.2|+|25052486-25052614|23-42
tcgggctctcaaagtgtcctccTCGTGCCAGGCTTCATTCCTctgtccaagcacatggactagcatgcgctcgcagttcctgtgagcagagtcaccctgtccttctgctcccgcactgcaaacaggtcc
>NC_012873.2|+|2507113-2507273|118-141
tgagttggtaaggaagatacgtacaagataaggccttgtttacttccaaaattttttacaaaatagaaatagtagcactttcgtttgtatttgacaaatattgtctaattatggactAACTAGACTCAAAAGATTCGTTTCgtcaattccgaccaaactgt
>NC_012873.2|+|25088917-25089274|289-308
catcaacaacaaaagaagaaggactagctctagagccctagcatctactcgctatggtcactgtccatgccggagccctcctcgtcctcatctccactagcagctgcctctatctctggatcctcatccatctcgtcctcagagtctagctcagctgctccaggcaggtggtgagggtggagctggttatgcagatggtggatctcctcatgcaagttctcattgtactcctcagcattagctagctgctgttcaagctctagctgtcgggccctcagggtgtcctccTCGTGCCAGGCTTCATTCCTctgaccaagcacatgaactagcatgcgctcgcagttcctgtgagcagtag
>NC_012873.2|+|25089158-25089364|48-67
ctagctgctgttcaagctctagctgtcgggccctcagggtgtcctccTCGTGCCAGGCTTCATTCCTctgaccaagcacatgaactagcatgcgctcgcagttcctgtgagcagtagtcaccctgtctctctgctccctaactgcaagcaggtcctgactcagctcactgctcttttggtccgcctgatccctctcgcgggtcacac
>NC_012873.2|+|25089185-25089342|21-41
gggccctcagggtgtcctccTCGTGCCAGGCTTCATTCCTCtgaccaagcacatgaactagcatgcgctcgcagttcctgtgagcagtagtcaccctgtctctctgctccctaactgcaagcaggtcctgactcagctcactgctcttttggtccgcc
>NC_012873.2|+|2523435-2523694|46-65
agctgctgctctagctctagctgtcgggccctcaaagtgtcctccTCGTGCCAGGCTTCATTCCTctgtccaagcacatggactagcatgcgctcgcagttcctgtgagcagtagtcaccctgtccttctgctcccgtactgcaagcaggtcctgactcagctcactgttcttctggactgcctggtctctctctctggtcacacgagccaactctgcctgtagcctctcaacctcagagtcaaactcacgctgcaactg
>NC_012873.2|+|2523451-2523603|30-50
ctagctgtcgggccctcaaagtgtcctccTCGTGCCAGGCTTCATTCCTCtgtccaagcacatggactagcatgcgctcgcagttcctgtgagcagtagtcaccctgtccttctgctcccgtactgcaagcaggtcctgactcagctcactgt
>NC_012873.2|+|2523458-2523665|23-42
tcgggccctcaaagtgtcctccTCGTGCCAGGCTTCATTCCTctgtccaagcacatggactagcatgcgctcgcagttcctgtgagcagtagtcaccctgtccttctgctcccgtactgcaagcaggtcctgactcagctcactgttcttctggactgcctggtctctctctctggtcacacgagccaactctgcctgtagcctctca
>NC_012873.2|+|25258724-25258937|175-194
ggtgttagcaagtgtcaatagtcctcagagtctaactcaactgctccaggtaggtggtgagggtggagctggttatgcagctggtggatctcctcatgtaggttctcattgtactcctcagcattagctagctgctgctcaagctctagttgtcgggccctcagggtgtcctccTCGTGCCAGGCTTCATTCCTctgaccaagcacataaaata
>NC_012873.2|+|25258791-25258938|108-127
gctggttatgcagctggtggatctcctcatgtaggttctcattgtactcctcagcattagctagctgctgctcaagctctagttgtcgggccctcagggtgtcctccTCGTGCCAGGCTTCATTCCTctgaccaagcacataaaatag
>NC_012873.2|+|25258859-25259019|40-60
tgctcaagctctagttgtcgggccctcagggtgtcctccTCGTGCCAGGCTTCATTCCTCtgaccaagcacataaaatagcatgcgctcgcagttcctgtgagcggtggtcaccttgtccctctgctccctcactgcgagcaggtcctgactcaactcact
>NC_012873.2|+|25299121-25299292|130-150
ctaggtagatgatgaggatggagttgattatgcaactggtggatctcctcatgcaggttctcattgtactcctcagcattagctagctgctgctcaagctcaggctgttgggccctaagggtgtcctccTCGTGTCAGGCTTCATTCCTCtgaccaagcacatgaattagca
>NC_012873.2|+|25299210-25299401|41-60
ctgctcaagctcaggctgttgggccctaagggtgtcctccTCGTGTCAGGCTTCATTCCTctgaccaagcacatgaattagcatgcgctcacagtttctgtgagctgtggtcaccctgtccctctgctctcttactactagcatatcctgactcagcacactattctgctagactgcctggtccctctctaa
>NC_012873.2|+|25450319-25450463|26-45
tgtgctgagctagacctgctcatgaAGAATCTTGATGATAGAGCTggagataagaaagaagttatgcacatctacgactctcacatgacatgtgaggagtgtggagatactggacactcaggcaatcactgccctgagatgcttg
>NC_012873.2|-|25882710-25882916|51-70
agctgctgctctagctctagctgtcgggccctcaaagtgtcctcctcgtgCCAGGCTTCATTCCTCTGTCcaagcacatggactagcatgcgctcgcagttcctgtgagcagtagtcaccctgtccttctgctcccgtactgcaagcaggtcctgactcagctcactgttcttctggactgcctggtctctctctctggtcacacga
>NC_012873.2|-|25882785-25882936|71-91
tgtactcctcagcattagctagctgctgctctagctctagctgtcgggccctcaaagtgtcctcctcgtgCCAGGCTTCATTCCTCTGTCCaagcacatggactagcatgcgctcgcagttcctgtgagcagtagtcaccctgtccttctgc
>NC_012873.2|-|25882826-25883038|172-191
ccgcgtccatctcgtgctcagagtctagctcagctgctccaggcaggtggtgagggtggagctggttatgcagctggtggatctcctcatgcaagttctcattgtactcctcagcattagctagctgctgctctagctctagctgtcgggccctcaaagtgtcctcctcgtGCCAGGCTTCATTCCTCTGTccaagcacatggactagcatgc
>NC_012873.2|+|26126811-26126930|81-100
catgcaggttctcattgtactcctcaacattagctagctgctgctcaagctctagctgtcgggccctcagggtgtcctccTCATGCCAGGCTTCATTCCTctgaccaagcacatgaacta
>NC_012873.2|+|26126852-26127017|40-60
tgctcaagctctagctgtcgggccctcagggtgtcctccTCATGCCAGGCTTCATTCCTCtgaccaagcacatgaactagcatgcgctcgcagttcctgtgagcagtagtcaccctgtccctctactctctcactgcaagcaggtcatgactcagctcactgttct
>NC_012873.2|+|26126871-26127073|21-40
gggccctcagggtgtcctccTCATGCCAGGCTTCATTCCTctgaccaagcacatgaactagcatgcgctcgcagttcctgtgagcagtagtcaccctgtccctctactctctcactgcaagcaggtcatgactcagctcactgttcttctggaccgcctgatccctctctcgggtcatgcgggccaacactgcctgcaacctc
>NC_012873.2|+|26421233-26421377|101-120
atgcaactgatggatctcctcatgcaagttctcattgtactcctcatcattagacagctgctgctcaagctctagctgccgagccctatgagtatcttccTCACGCCAGGCTTCATTCCTctgaccaagcacatgaactagcatg
>NC_012873.2|+|26421283-26421641|51-71
tagacagctgctgctcaagctctagctgccgagccctatgagtatcttccTCACGCCAGGCTTCATTCCTCtgaccaagcacatgaactagcatgcgctcatagttcctgtgggctatggtcaccctgtctctatactctctcaccaccagcatatcctgactcagcacactattctgttgaactgcctggtccctctctagaatcactcgagctagctctgcctgcaacctcccaacctcactatcaaactcacgctatagctggcgcttctcatcctaaactgccagtagagaccagacaaacgccccaaacaatgctctagacccctgtagttcttcatcatagcaaacatggtcc
>NC_012873.2|+|26421294-26421453|40-59
tgctcaagctctagctgccgagccctatgagtatcttccTCACGCCAGGCTTCATTCCTctgaccaagcacatgaactagcatgcgctcatagttcctgtgggctatggtcaccctgtctctatactctctcaccaccagcatatcctgactcagcacac
>NC_012873.2|+|26456001-26456245|203-223
ctcatctccactagcggctgtgtccatctctggatcctcatccatctcatcctcagaatccaactcagctgctccaggcaggtggtgagggtggagcttgttatgcagctggtggatctcctcgtgcaggttctcattgtactcctcagcattagctagctgctgctcaagctctagctgtcgggcccttagggtgtcctccTCATGCCAGGCTTCATTCCTCggaacaagcacatgaactagca
>NC_012873.2|+|26456114-26456261|90-109
ggatctcctcgtgcaggttctcattgtactcctcagcattagctagctgctgctcaagctctagctgtcgggcccttagggtgtcctccTCATGCCAGGCTTCATTCCTcggaacaagcacatgaactagcatgcgcttgcagttccc
>NC_012873.2|+|26456182-26456298|22-41
cgggcccttagggtgtcctccTCATGCCAGGCTTCATTCCTcggaacaagcacatgaactagcatgcgcttgcagttcccgtgagcggtggtcaccctgtccctctgctctctcact
>NC_012873.2|-|26481174-26481514|33-53
agctgtcgggctctcaaagtgtcctcctcgtgCCAGGCTTCATTCCTCTGTCCaagcacatggactagcatgcgctcgcagttcctgtgagcagtagtcaccctgtccttctgctcccgtactgcaagcaggtcctgactcagctcactgttcttctggactgcctggtctctctctctggtcacacgagccaactctgcctgtagcctctcaacctcagagtcaaactcacgctgcaactgacgcttctcatcctggacggtgagaagagacccagacaagcgacccaaacaacgctccaggcctccataggtcttcatcaacgcgtacatggcactcat
>NC_012873.2|-|26481388-26481504|22-41
ctctcaaagtgtcctcctcgtGCCAGGCTTCATTCCTCTGTccaagcacatggactagcatgcgctcgcagttcctgtgagcagtagtcaccctgtccttctgctcccgtactgcaa
>NC_012873.2|-|26481401-26481612|131-150
gcaggtggtgaggatggagctggttatgcagctggtggatctcctcatgcaagttctcattgtactcctcggcattagctagctgctgctctagctccagctgtcgggctctcaaagtgtcctcctcgtgCCAGGCTTCATTCCTCTGTCcaagcacatggactagcatgcgctcgcagttcctgtgagcagtagtcaccctgtccttctgc
>NC_012873.2|+|26541211-26541361|62-81
ctcctcagcattagctagctgctgctcaagctctagttgtcgggccctcagggtgtcctccTCGTGCCAGGCTTCATTCCTctgaccaagcacatgaactagcatttgctcgcagtacctgtgagcggtggtcatcctgtccctctgctct
>NC_012873.2|+|26541251-26541409|22-41
cgggccctcagggtgtcctccTCGTGCCAGGCTTCATTCCTctgaccaagcacatgaactagcatttgctcgcagtacctgtgagcggtggtcatcctgtccctctgctctctaactacgagcaggtcctaattcagctcactgttcttctagactacc
>NC_012873.2|+|26541252-26541393|21-41
gggccctcagggtgtcctccTCGTGCCAGGCTTCATTCCTCtgaccaagcacatgaactagcatttgctcgcagtacctgtgagcggtggtcatcctgtccctctgctctctaactacgagcaggtcctaattcagctcact
>NC_012873.2|+|26575827-26575983|116-136
agggtggagctggttatgcagctggtggatctcctcatgcaagttctcattgtactcctcggcattagctagctgctgctctagctctagctgtcgggccctcaaagtgtcctccTCGTGCCAGGCTTCATTCCTCtgtccaagcacatggactagc
>NC_012873.2|+|26575903-26576056|40-59
tgctctagctctagctgtcgggccctcaaagtgtcctccTCGTGCCAGGCTTCATTCCTctgtccaagcacatggactagcatgcgctcgcagttcctgtgagcagtagtcaccctgtccttctgctcccgtactgcaagcaggtcctgactca
>NC_012873.2|+|26575920-26576132|23-42
tcgggccctcaaagtgtcctccTCGTGCCAGGCTTCATTCCTctgtccaagcacatggactagcatgcgctcgcagttcctgtgagcagtagtcaccctgtccttctgctcccgtactgcaagcaggtcctgactcagctcactgttcttctggactgtctggtctctctctctggtcacacgagccaactctgcctgtagcctctcaacctc
>NC_012873.2|-|26735069-26735218|41-60
cgagctgtagctgtcgggctcttagggtgtcctcctcgtgCCAGGCTTCATTCCTCTGACcaagcacatgaactagcatgcgctcgcagttcctgtgagcagtagtcaccctgtccctctgctctctcactgaaagcaggtcctgactca
>NC_012873.2|-|26735079-26735204|26-45
cgggctcttagggtgtcctcctcgtGCCAGGCTTCATTCCTCTGAccaagcacatgaactagcatgcgctcgcagttcctgtgagcagtagtcaccctgtccctctgctctctcactgaaagcagg
>NC_012873.2|-|26735128-26735378|201-221
ccactagcagctgcccccatctctgggcactcatccatctcatcctcagagtctaactcggctgctctaggcaggtggtgagggtggagctggttatgcagctggtggatgtcctcatgcaggttctcattgtactcctccgcattggctagctgttgctcgagctgtagctgtcgggctcttagggtgtcctcctcgtgCCAGGCTTCATTCCTCTGACCaagcacatgaactagcatgcgctcgcagtt
>NC_012873.2|+|26844074-26844276|164-183
atccatctcgtcctcagagtctagctcagctgctccaggcaggtggtgagggtggagctagttatgcagctggtggatctcctcatgcaagttctcattgtactcctcagcattagctagctgctgctcaagctctagctatcgggccctcagggtgtcctccTCGTGCCAGGCTTCATTCCTctgaccaagcacttgaacta
>NC_012873.2|+|26844104-26844296|134-154
tgctccaggcaggtggtgagggtggagctagttatgcagctggtggatctcctcatgcaagttctcattgtactcctcagcattagctagctgctgctcaagctctagctatcgggccctcagggtgtcctccTCGTGCCAGGCTTCATTCCTCtgaccaagcacttgaactagcatgcgctcacagttcctg
>NC_012873.2|+|26844131-26844295|107-126
ctagttatgcagctggtggatctcctcatgcaagttctcattgtactcctcagcattagctagctgctgctcaagctctagctatcgggccctcagggtgtcctccTCGTGCCAGGCTTCATTCCTctgaccaagcacttgaactagcatgcgctcacagttcct
>NC_012873.2|-|27028704-27028848|40-60
aagctctagctgtcgggccctcagggtgtcctcctcatgCCAGGCTTCATTCCTCTGACCaagcacatgaactagcatgcgctcgtagttcctgtgagcggtggtcaccctatccctctgctccttgttccaatagtagccagtc
>NC_012873.2|-|27028707-27028935|126-145
gtggtgagggtggagttggttatgcagctggtggatctcctcgtgtaggttctcattgtactcctcagcattagctagctgctgctcaagctctagctgtcgggccctcagggtgtcctcctcatGCCAGGCTTCATTCCTCTGAccaagcacatgaactagcatgcgctcgtagttcctgtgagcggtggtcaccctatccctctgctccttgttccaatagtagcca
>NC_012873.2|-|27028770-27028981|173-192
cctcatccatctcatcctcagaatctaactcagctgctccaggcaggtggtgagggtggagttggttatgcagctggtggatctcctcgtgtaggttctcattgtactcctcagcattagctagctgctgctcaagctctagctgtcgggccctcagggtgtcctcctcatgCCAGGCTTCATTCCTCTGACcaagcacatgaactagcatg
>NC_012873.2|+|27253214-27253571|289-308
catcaacaacaaaagaagaaggacaagctctagagccctagcatctactcgctatggtcactgtccatgccggagccctcctcgtcctcatctccactagcagttgcctctatctctggatcctcatccatctcgtcctcagagtctagctcagctgctccaggcaggtggtgagggtggagctggttatgcagctggtggatctcctcatgcaagttctcgttgtactcctcagcattagctagctgctgctcaagctctagctgtcgggccctcaaggtatcctccTCGTGCCAGGCTTCATTCCTctgaccaagcacatgaactagcatgcgctcgcagttcctgtgagcagtag
>NC_012873.2|+|27253323-27253544|180-200
ctatctctggatcctcatccatctcgtcctcagagtctagctcagctgctccaggcaggtggtgagggtggagctggttatgcagctggtggatctcctcatgcaagttctcgttgtactcctcagcattagctagctgctgctcaagctctagctgtcgggccctcaaggtatcctccTCGTGCCAGGCTTCATTCCTCtgaccaagcacatgaactagca
>NC_012873.2|+|27253457-27253719|46-65
agctgctgctcaagctctagctgtcgggccctcaaggtatcctccTCGTGCCAGGCTTCATTCCTctgaccaagcacatgaactagcatgcgctcgcagttcctgtgagcagtagtcaccctgtctctctgctctctaactgcaagcaggtcctgactcagctcactgttcttctggactgcctgatccctctctcggtcacacgggccaactctgcctgcaacctctcaacctctgtgtcgaactcacgctgcagctggcgc
>NC_012873.2|+|2739237-2739595|285-305
gtcagtcaactaatttgttcaaagaataagatgctacacatgaccttaccacattaaacaactttttctatttcaatagttcctttgcgcatgaaaaatggaaattggacataatgtttcattggatacaggttgccaacttttggttctgatattgaggaatggcattcaccatatgaccaagaggatccatacttcgaatctttgatggacaacttcctcagtgcatccggagatgtttgcaaatctatgttaccagcaaagaacactatatataaagagagAAGTCATCAACAACAATCTATtgattatgcagtgagtgccctaaaacattacaacaacaatgagaataacaaggt
>NC_012873.2|+|2793803-2793919|21-41
gactggtcagctcatggaggTGGAGAAGCAGGACATGTCTGgtgatgttgcatgcctggccattgcgccggtccctgaggggaggcaaaggtccaggtttcttgctgtaggatccta
>NC_012873.2|-|28081615-28081864|31-50
ctgtcgggccctcaaggtgtcctcctcgtgCCAGGCTTCATTCCTCTGACcaagcatatgaactagcatgcgctcgcagttcctgtgagcagtagtcaccctgtctctctgctccctaactgcaagcaggtcctgactcagctcactgctcttttggaccgcctgatccatctctcgggtcacacgggccaactctacctacaacctctcaacctcagtgtcaaactcacgctgcagctggcgcttctca
>NC_012873.2|-|28081704-28081874|40-59
caagctctagctgtcgggccctcaaggtgtcctcctcgtGCCAGGCTTCATTCCTCTGAccaagcatatgaactagcatgcgctcgcagttcctgtgagcagtagtcaccctgtctctctgctccctaactgcaagcaggtcctgactcagctcactgctcttttggaccg
>NC_012873.2|-|28081714-28081859|26-46
gggccctcaaggtgtcctcctcgtgCCAGGCTTCATTCCTCTGACCaagcatatgaactagcatgcgctcgcagttcctgtgagcagtagtcaccctgtctctctgctccctaactgcaagcaggtcctgactcagctcactgctc
>NC_012873.2|-|28191892-28192014|26-46
gggccctcaaggtgtcctcctcgtgCCAGGCTTCATTCCTCTGACCaagcacatgaactagcatgcgctcgcagttcctgtgagcagtagtcaccctgtctctctgctctctaactgcaagca
>NC_012873.2|-|28191918-28192103|115-134
gagctggttatgcagctggtggatctcctcatgcaagttcacattgtactcctcagcattagctagctgctgctcaagctctagctgccgggccctcaaggtgtcctcctcgtgCCAGGCTTCATTCCTCTGACcaagcacatgaactagcatgcgctcgcagttcctgtgagcagtagtcaccct
>NC_012873.2|-|28191949-28192192|203-222
catccacctgcagctgcctctatctctggatcctcatccatctgttcctcagagtctagctcagctgctccaggcaggtggtgcgggtggagctggttatgcagctggtggatctcctcatgcaagttcacattgtactcctcagcattagctagctgctgctcaagctctagctgccgggccctcaaggtgtcctcctcgtGCCAGGCTTCATTCCTCTGAccaagcacatgaactagcatgc
>NC_012873.2|-|2951073-2951288|24-44
ggcgttcatggtgccctcctcggCGTCGAACAGCTTGACCTTCTggaacccattgtccttgagcatccgcaccaccgtttccggcggcagcgggtggctcgcctgcgtgccccagttcgcccctatcgcaccaacgccggccgccgcgaagcacagccaagaaaccaacaccacggccgccaccgccgctccatggccggaccgggaatccatgga
>NC_012873.2|-|3044959-3045166|48-68
ggcaactgaaccagcccgtctcctcacatggtgggaggaagcccaatCTAGAATAGCCAAGAATGACTggaggcgttttaatggactagtcatctacaccatctggaacgtctgaaaagaaaggaacaggagaattttctccaactcgcctgagacggcgctgcaggtggctgcgagaacaaaagaagacatcctacactggaggagg
>NC_012873.2|-|315241-315583|274-297
accagtaaaccgtcatgtatagccttatttcttgtactccctccgttccaaattataagtcattccaagaatcttggagagtcaaagcattttcaagtttgaccaaaaatatagagagaaatataaagatttatgtcataaaataagtacactatgaaaatataatctaacaaagaatctaacgatacttggttggtaccaaaattgttattattttgctatataaatctggtcaaacttgaaaaactttgactctccaagatgcttggaatgACTTATAATTTGGGACGGAGGGAGtagtgattacttaacttgccaaattgatggtgggataggaagaagc
>NC_012873.2|+|33534261-33534470|170-190
tctctcgatcctcatccatctcatcctcagagtctaactcagctgctctaggcaggtggtgagggtggagctggttatgcagctggtggatctcctcatgtaggtttactcctcagcattaactagctgctgctccagctctagctgtcgggcccttagggtgtcctccTCGTGCCAGGCTTCATTCCTCtgaccaagcacatgaactag
>NC_012873.2|+|33534316-33534501|115-134
gtggtgagggtggagctggttatgcagctggtggatctcctcatgtaggtttactcctcagcattaactagctgctgctccagctctagctgtcgggcccttagggtgtcctccTCGTGCCAGGCTTCATTCCTctgaccaagcacatgaactagtatgcgctcgtagttcctgtgagcagtagtc
>NC_012873.2|+|33534343-33534470|88-107
ctggtggatctcctcatgtaggtttactcctcagcattaactagctgctgctccagctctagctgtcgggcccttagggtgtcctccTCGTGCCAGGCTTCATTCCTctgaccaagcacatgaactag
>NC_012873.2|+|33749811-33750150|289-308
caacatcagcaacaaaagaaggactagctctagagccctagcatctactcgctatggtcactgtccatgccggagccctcctcgtcctcatctccactagcagctacctctatctctggatcctcgtccatctcgtcctcagagtctagctcagctactccaggcaggtggtgagggtggacctggttatgcagctggtggatctccttatgcaagttctcattgtactcctcagcattagctagctgctgctcaagctctagctgtcgagccctcaaggtgtcctccTCATGCCAGGCTTCATTCCTctgaccaagcacatgaactagcatgcgctcac
>NC_012873.2|+|33750060-33750204|40-60
tgctcaagctctagctgtcgagccctcaaggtgtcctccTCATGCCAGGCTTCATTCCTCtgaccaagcacatgaactagcatgcgctcacagttcctgtgagcagtagtcaccctgtctctctgctccctaactgcaagcaggt
>NC_012873.2|+|33750079-33750227|21-40
gagccctcaaggtgtcctccTCATGCCAGGCTTCATTCCTctgaccaagcacatgaactagcatgcgctcacagttcctgtgagcagtagtcaccctgtctctctgctccctaactgcaagcaggtcctgactcagctcactgctcttt
>NC_012873.2|-|33876921-33877130|21-40
ctgtagctcaccccctcgtgCCAGGCTTCATTCCTCTGACcaagcacatgaactagcatgcgctcgcagtttctgtgaccggtggtcaccctctccctctgctccctcactgcgagcaggtcctgactcaactcactgttcttctggactgcctgatccctctcgtgagtcgcgcgggccaactctacctgcaacctctcaacctcattg
>NC_012873.2|-|33891287-33891549|46-65
gctgctcaagctctagctgtcgggccctcagggtgtcctcctcgtGCCAGGCTTCATTCCTCTGAcaaagcacatgaactagcatacgctcgcagttcctgtgagcagtagtcaccctgtctctctgctctctaactgccagcaggtcctgactcagctcactgttcttctggaccgcctgatccctctctcgggtcacacgggcaaactctgcctacaacctctcaatctcagtgtcgatctcatgctgcagctggcgcttc
>NC_012873.2|-|33891353-33891539|37-57
ctctagctgtcgggccctcagggtgtcctcctcgtgCCAGGCTTCATTCCTCTGACAaagcacatgaactagcatacgctcgcagttcctgtgagcagtagtcaccctgtctctctgctctctaactgccagcaggtcctgactcagctcactgttcttctggaccgcctgatccctctctcgggtc
>NC_012873.2|-|33891394-33891543|41-60
caagctctagctgtcgggccctcagggtgtcctcctcgtgCCAGGCTTCATTCCTCTGACaaagcacatgaactagcatacgctcgcagttcctgtgagcagtagtcaccctgtctctctgctctctaactgccagcaggtcctgactca
>NC_012873.2|+|3389841-3389976|23-46
agttttttgttttcatctatatTTAATGTTTCATGTATGTGCCACAagatttgatgtgacgaggaatcttgaaaactttttggttttcacggtgaactaaacaagtcccaagttcgttataagctttggccttgtt
>NC_012873.2|+|34624072-34624216|101-120
atgcaattggtggatctcctcatgcaagttctcattatactcctcagggttagctagttgctgctcaagctctagctatcgggccctaagagtgtcttccTCCTGCCAGGCTTCATTCCTctgtccaagcacatgaactagcatg
>NC_012873.2|+|34624086-34624238|87-107
tctcctcatgcaagttctcattatactcctcagggttagctagttgctgctcaagctctagctatcgggccctaagagtgtcttccTCCTGCCAGGCTTCATTCCTCtgtccaagcacatgaactagcatgcgctcatagttcctatgggctg
>NC_012873.2|+|34624110-34624321|63-82
actcctcagggttagctagttgctgctcaagctctagctatcgggccctaagagtgtcttccTCCTGCCAGGCTTCATTCCTctgtccaagcacatgaactagcatgcgctcatagttcctatgggctgtggtcaacctatctctctactctctcattgctagcatgtcccggctcagcacgctgttcctctaaactgcctggtccctctca
>NC_012873.2|+|3490304-3490516|131-151
ccacgaagatcattgctggagagatccctataaagaaaattgatggcatatgaaaagtttgttctatgaagattccaaaactcgagcagatattagtaagacttacagaaacactagaaatggaagctgcCCAAGATAATTTGGAATGGAGccagacaagttattgtgtgacaaatccctgggataggtaacagttcttgtaagaaatagctt
>NC_012873.2|+|35053725-35053934|170-190
atcctcatccatctcgtcctcagagtctagctcggctgctccaggtaggtggtgagggtggagttggttatgcagctggtggatctcctcatgcaagttctcattgtactcctcagcattagctagctgctgctctagctctagctgtcgggccctcaaagtgtcctccTCGTGCCAGGCTTCATTCCTCtggccaagcacatggactag
>NC_012873.2|+|35053808-35053959|87-106
tctcctcatgcaagttctcattgtactcctcagcattagctagctgctgctctagctctagctgtcgggccctcaaagtgtcctccTCGTGCCAGGCTTCATTCCTctggccaagcacatggactagcatgcgctcgcagttcctgtgagca
>NC_012873.2|+|35053874-35054110|21-40
gggccctcaaagtgtcctccTCGTGCCAGGCTTCATTCCTctggccaagcacatggactagcatgcgctcgcagttcctgtgagcagtagtcaccctgtccctctgctctcgcactgcaagcaggtcctgactcagctcactattcttctgggctgcctagtctctctctctggtcacacgggccaactctgcctgtagcctctcaacctcagagtcgaactcacgctgcaactgac
>NC_012873.2|-|35154762-35154912|71-90
tgtactcctcggcattagctagctgctgctcaagctctagctgtcgagccctcaaagtgtactcctcgtgCCAGGCTTCATTCCTCTGACcaagcacatggactagcatgcgctcgcagttccgatgagcagtagtcaccctgtccctctg
>NC_012873.2|-|35154768-35155126|285-305
caacaaaagaaggaatggctctagggccctagcatctactcgctatggtcactgtccatgccggagccctcctcgtcctcatctccactagcagctgctcctatctcgggatcctcatccatctcgtcctcagagtctagctcagctgctccaggcaggtggtgagggtgaagctggttatgcagctggtggatctcctcatgcaagttctcattgtactcctcggcattagctagctgctgctcaagctctagctgtcgagccctcaaagtgtactcctcgtgCCAGGCTTCATTCCTCTGACCaagcacatggactagcatgcgctcgcagttccgatgagcagtagtcaccctgtc
>NC_012873.2|-|35154792-35155131|289-308
aacaacaacaaaagaaggaatggctctagggccctagcatctactcgctatggtcactgtccatgccggagccctcctcgtcctcatctccactagcagctgctcctatctcgggatcctcatccatctcgtcctcagagtctagctcagctgctccaggcaggtggtgagggtgaagctggttatgcagctggtggatctcctcatgcaagttctcattgtactcctcggcattagctagctgctgctcaagctctagctgtcgagccctcaaagtgtactcctcgtGCCAGGCTTCATTCCTCTGAccaagcacatggactagcatgcgctcgcagtt
>NC_012873.2|-|3530039-3530278|65-89
aaaatggccaaaaacctcggcctttttgcggcccggggttaaagacccctttagcaccggtttgTGTCACGAACCGGTGCTAAAGGGTCctgcccaacggctactgacatgtgctgtcggggcagagaccctttagcaccggttcttgttacaaaccggtgctaaaggggtacctttagcaccggccagagccacgggccgaggcaaaccctttagcaccggtttgtgttacaaaccggt
>NC_012873.2|+|3530114-3530265|97-121
ttagcaccggtttgtaacaagaaccggtgctaaagggtctctgccccgacagcacatgtcagtagccgttgggcaggaccctttagcaccggttcgTGACACAAACCGGTGCTAAAGGGGTctttaaccccgggccgcaaaaaggccgaggt
>NC_012873.2|-|3590620-3590756|97-117
ctcgtcagtggccgctcccttggagtttccattgacgcgtctgcggagcccagccctcagtacactatcactgggatttgtcacggtgagattcggCACCTGTTTTGGGTTTTCTGAgttgaagaagattttcttgg
>NC_012873.2|+|36211460-36211800|289-309
catacatcacaaaagaggaaagactagctctagagccctagcatctactcgctgtggtcactgtccatgccagagccatcctcatcttcatcaccactagcagctgctcctatctcgggatccacgtccatctcgtcctcagagtctagctccgctgctccaggcaggtggtgagggtggagctggttatgcagctggtggatctcctcatgcaagttctcattgtactcctcggcatcagctagctgctgctctagctctagctgtcgggccctcaaagtgtcctccTCGTGCCAGGCTTCATTCCTCtgtccaagcacatggactagcatgcgctcgca
>NC_012873.2|+|36211728-36211884|21-40
gggccctcaaagtgtcctccTCGTGCCAGGCTTCATTCCTctgtccaagcacatggactagcatgcgctcgcagttcctgtgagcagtagtcaccctgtccttctgctcccgtactgcaagcaggtcctgactcagctcactgttcttctggattgc
>NC_012873.2|+|36211728-36211938|21-40
gggccctcaaagtgtcctccTCGTGCCAGGCTTCATTCCTctgtccaagcacatggactagcatgcgctcgcagttcctgtgagcagtagtcaccctgtccttctgctcccgtactgcaagcaggtcctgactcagctcactgttcttctggattgcctggtctctctctggtcacacgagccaactctgcctgtagcctctcaacctcag
>NC_012873.2|-|36600402-36600604|50-69
gctgctgctcaagctctagctgtcgggcccttagggtgtcctcctcgtgCCAGGCTTCATTCCTCTGACcaagcacatgaactagcatgcgctcgcagttcctgtgagcagtggtcacactgtctctctactctctaactgcaagcatgtcctgactcagctcactgttcttctagaccgcctgatccctctctcgcgtcatg
>NC_012873.2|-|36600419-36600594|40-60
aagctctagctgtcgggcccttagggtgtcctcctcgtgCCAGGCTTCATTCCTCTGACCaagcacatgaactagcatgcgctcgcagttcctgtgagcagtggtcacactgtctctctactctctaactgcaagcatgtcctgactcagctcactgttcttctagaccgcctgat
>NC_012873.2|-|36600497-36600714|159-178
gtcctcagagtctagctcagctgctccaggtaggtggtgagggaggagctagctatgcagctggtggatctcctcatgcaagttctcattgtactcctcagcattagctagctgctgctcaagctctagctgtcgggcccttagggtgtcctcctcgtGCCAGGCTTCATTCCTCTGAccaagcacatgaactagcatgcgctcgcagttcctgtgag
>NC_012873.2|+|36777540-36777799|196-215
ccactagcagctgctcctatctcgggatccgcatccatctcgtcctcagagtctagctcagccgctccaggcaggtggtgagggtggagctggttatgcagctggtggatctcttcatgcaagttctcattgtactcctccgcattagctagctgctgctctagctccagctgtcaggccctcaaagtgtcctccTCGTGCCAGGCTTCATTCCTctgtccaagcacatggactagcatgcgctcgcagttcctgtgagc
>NC_012873.2|+|36777658-36777779|78-97
gcaagttctcattgtactcctccgcattagctagctgctgctctagctccagctgtcaggccctcaaagtgtcctccTCGTGCCAGGCTTCATTCCTctgtccaagcacatggactagcatg
>NC_012873.2|+|36777714-36777856|22-42
caggccctcaaagtgtcctccTCGTGCCAGGCTTCATTCCTCtgtccaagcacatggactagcatgcgctcgcagttcctgtgagcagtagtcaccctgtccttctgctcccgtactgcaagcaggtcctgactcagatcact
>NC_012873.2|-|37014880-37015072|40-60
aagctccaactgtcgggccctcagggtctcctcctcgtgCCAGGCTTCATTCCTCTGACCaagcacatgatctagaatgcgctcacagttcctgtgagcggtggtcaccctgtccctctgctctctcactgtgaacaggtcctgactcaactcactgttcttctggatggcctgatccctctccagagtcacc
>NC_012873.2|-|37014932-37015162|129-148
caggtggtgaggatggagctggttatgcagctggtgggtctcctcaagcaagttctcattgtactcctcagcattagctagctgctgctcaagctccaactgtcgggccctcagggtctcctcctcgtGCCAGGCTTCATTCCTCTGAccaagcacatgatctagaatgcgctcacagttcctgtgagcggtggtcaccctgtccctctgctctctcactgtgaacaggtc
>NC_012873.2|-|37014986-37015179|147-166
aactcagctactccaggcaggtggtgaggatggagctggttatgcagctggtgggtctcctcaagcaagttctcattgtactcctcagcattagctagctgctgctcaagctccaactgtcgggccctcagggtctcctcctcgtgCCAGGCTTCATTCCTCTGACcaagcacatgatctagaatgcgctcaca
>NC_012873.2|-|37290505-37290652|39-58
agctctagctgtcgggccctcaaagtgtcctcctcgtgCCAGGCTTCATTCCTCTGACcaagcacatggactagcatgcgctcgcagttcctgtgagcagtagtcaccctgtctcgctgctctctcactgcaagcaggtcctggctca
>NC_012873.2|-|37290545-37290748|135-155
ccaggcaggtggtgagggtggagctggttatgcagctggtggatctcctcgtgcaagttctcattgtactcctcagcattagctagctgctgttcaagctctagctgtcgggccctcaaagtgtcctcctcgtgCCAGGCTTCATTCCTCTGACCaagcacatggactagcatgcgctcgcagttcctgtgagcagtagtcacc
>NC_012873.2|-|37290546-37290903|289-308
aacaacaaaagaagaaaaactagctatagagccctaacacctactcgctatggtcactgtccataccggagccctcctcgtcctcatctccactagcagctgcccctatctttggatcctcatccatctcgtcctcagagtctagctcagctgctccaggcaggtggtgagggtggagctggttatgcagctggtggatctcctcgtgcaagttctcattgtactcctcagcattagctagctgctgttcaagctctagctgtcgggccctcaaagtgtcctcctcgtGCCAGGCTTCATTCCTCTGAccaagcacatggactagcatgcgctcgcagttcctgtgagcagtagtcac
>NC_012873.2|+|37341703-37341826|84-104
cctcatgcaagttctcattgtactcctcagcattggctagctgctgctcgagctctagctgtcaggccctcaaagtgtcctccTCGTGCCAGGCTTCATTCCTCtgtccaagcacatggactag
>NC_012873.2|+|37341738-37342034|49-68
gctagctgctgctcgagctctagctgtcaggccctcaaagtgtcctccTCGTGCCAGGCTTCATTCCTctgtccaagcacatggactagcatgcgctcgcagttcctgtaagcagtagtcaccctatccccctgctctcgcactgcaagcaagtcctgactcagctcaccgttcttctggactgcctgatctctctctctggtcacacgggccaactctgcctgtagcctctcaacctcagagtcgaactcacactgcaactgacgcttctcatcctggacggtgagaagagacccg
>NC_012873.2|+|37341747-37341936|40-59
tgctcgagctctagctgtcaggccctcaaagtgtcctccTCGTGCCAGGCTTCATTCCTctgtccaagcacatggactagcatgcgctcgcagttcctgtaagcagtagtcaccctatccccctgctctcgcactgcaagcaagtcctgactcagctcaccgttcttctggactgcctgatctctctctc
>NC_012873.2|+|37512534-37512711|116-135
agggtggagctggttatgcagctggtggatctcttcatgcaagttctcattgtactcctccgcattagctagctgctgctctagctccagctgtcgggccctcaaagtgtcctccTCATGTCAGGCTTCATTCCTctgtccaagcacatggactagcatgcgctcgcagttcctgtga
>NC_012873.2|+|37512627-37512802|23-43
tcgggccctcaaagtgtcctccTCATGTCAGGCTTCATTCCTCtgtccaagcacatggactagcatgcgctcgcagttcctgtgagcagtagtcaccctgtccttctgctcccgtactgcaagcaggtcctgactcaactcactgttcttctggactgcctgatctctctctgtgg
>NC_012873.2|-|37597527-37597745|23-42
gccctcagggtgtcctcctcatGCCAGGCTTCATTCCTCTGAccaagcacatgaactagcatgcgctcgcagttcttgtgagcagtagtcaccctgtccctctgctctctattcttctggaccgcctgatccctctcttgggtcacgcgggctaactctgcctacaacctctcaacctcagtgtcaaactcacactgcagctgacgcttatcatcctga
>NC_012873.2|-|37597562-37597769|48-68
tgctgctcaagctctagctgtcgggccctcagggtgtcctcctcatgCCAGGCTTCATTCCTCTGACCaagcacatgaactagcatgcgctcgcagttcttgtgagcagtagtcaccctgtccctctgctctctattcttctggaccgcctgatccctctcttgggtcacgcgggctaactctgcctacaacctctcaacctcagtgt
>NC_012873.2|-|37597683-37597789|68-87
attcctcggcattggctagctgctgctcaagctctagctgtcgggccctcagggtgtcctcctcatgCCAGGCTTCATTCCTCTGACcaagcacatgaactagcatg
>NC_012873.2|-|3801866-3802177|24-47
tgtggcagaaagtactgttgactGATTTATTGTGAGAGAAAAATACTactgaatatgtggctgattcgactgataagctcaaacgaacaagtaagtgcgggttgtttaatccagctccattggtcgaatgcgaccgggtctagccgtcttaggtccagttcgatcgtgggacacagggcgatggagaagatcaaacttttagtagtggcttaggctttgtttagttaccaaaaaaatttacaaaattttttagattttccgtcacattgaatatttagacgcatgcatagagtattaaatataaacgaaaat
>NC_012873.2|-|38807462-38807705|23-42
ccctcaaagtgtcctcctcgtgCCAGGCTTCATTCCTCTGACcaagcacatggactagcatgcgctcacagttcctatgagcagtagtcaccctgtctcactgctctctcactgcaagcaggtcctggctcagctcactgttcttctggaccgcctggtccctctcttgggtcacgcgggctaattctgcctgcagcctctcaacctcagtgtcgaactcatgctgcagctggtgcttctcatc
>NC_012873.2|-|38807575-38807704|21-40
cctcaaagtgtcctcctcgtGCCAGGCTTCATTCCTCTGAccaagcacatggactagcatgcgctcacagttcctatgagcagtagtcaccctgtctcactgctctctcactgcaagcaggtcctggctc
>NC_012873.2|-|38807595-38807744|62-82
cagcattagctagctgctgttcaagctctagctgtcgggccctcaaagtgtcctcctcgtgCCAGGCTTCATTCCTCTGACCaagcacatggactagcatgcgctcacagttcctatgagcagtagtcaccctgtctcactgctctctca
>NC_012873.2|+|389545-389887|47-70
tagcacttttgtttgtattttacaaatattgtccaatcatgaactaACTAGGACTCAAAAGATTCGTCTCgtgatttacagctaaactgtgtaattagtttttgtttttgtctatatttaatgttttatgcatgtgccacgagattcgatgtgacggagaatcttgaaaactttttggttttcggggtgaactaaacaaggccatagtagacagacagtgtaaagagaggacagaactgatactagtatcttcatagtaaatattttcgaatacataaatgttaattctattttttataaacttaggacttatttagctcatccaaaaacattttttaaaaag
>NC_012873.2|+|39514937-39515156|48-68
ctagctgctgctctagctccagctgtcgggccctcaaagtgtcctccTCGTGCCAGGCTTCATTCCTCtgtccaagcacatggactagcatgcgctcgcagttcctgtgagcagtagtcaccctgtccttctgctctcgcactgcaagcaggtcctgactcagctcactgttcttctggactgcctggtctctctctctggtcacacgagccaactctgc
>NC_012873.2|+|39514945-39515088|40-59
tgctctagctccagctgtcgggccctcaaagtgtcctccTCGTGCCAGGCTTCATTCCTctgtccaagcacatggactagcatgcgctcgcagttcctgtgagcagtagtcaccctgtccttctgctctcgcactgcaagcagg
>NC_012873.2|-|3966927-3967180|31-54
taaattgtgtaattaatttttgttttcgtcTATATTTAATGCTTCATGTATGTGccgcaagattcgatgtgacgggaaattttgaaaactttttggttttttgggtaaactaaacaaggcctaaactattaaattagttatttttttaatctatatttaatattttatatatgtgtgtctaaaaatttgatgtgatgaaaaatcttaaaaaattttgaaaaaaattggaaactaaacaggccttagaggagtac
>NC_012873.2|+|39761882-39762071|120-140
ggtgagggtggagctagttatgcagctggtggatctcctcatgcaggttctcattgtactcctcagcattagctagctgcttctcaagctctagctgtcgggccctcagggtgtcctccTCGTGCCAGGCTTCATTCCTCtgaccaagcacatgaagtagcatgcgctcgtagttcctgtgagcagtagt
>NC_012873.2|+|39761900-39762040|102-121
tatgcagctggtggatctcctcatgcaggttctcattgtactcctcagcattagctagctgcttctcaagctctagctgtcgggccctcagggtgtcctccTCGTGCCAGGCTTCATTCCTctgaccaagcacatgaagta
>NC_012873.2|+|39761979-39762192|23-42
tcgggccctcagggtgtcctccTCGTGCCAGGCTTCATTCCTctgaccaagcacatgaagtagcatgcgctcgtagttcctgtgagcagtagtcaccctatccctctgctctcttactgcaaacaggtcctgactcagctcactgttcttttggaccgcctgatccctctctcgagtcatgcgggccaactctgcctgcaacctcccaacctca
>NC_012873.2|+|39910019-39910234|23-43
ccaaagcatatcaagtactcaaTCCATCCCAAATTGTAAGTCGtttgacttttttaatatcaagtttgaccactcgtcttattcaaagttttgtacaaaatatcactttttttgttgtgtattggtttattaataaaagttctttaataatgacttaaaatttgactatatttgcacaatttttttgaataagacgagtggtcaaacttggggtaa
>NC_012873.2|+|40082358-40082576|178-197
atctcgggatccgcgtccatctcgtcctcagagtctagctccgcggctccaggtaggtggtgagggtggagctggttatgcagctggtgaatctcctcatgcaagttctcattgtactcctcggcattagctagctgctgctctaactctagctgtcgggccctcaaagtgtcctccTCGTGCCAGGCTTCATTCCTctgtccaagcacatggactagc
>NC_012873.2|+|40082490-40082749|46-65
agctgctgctctaactctagctgtcgggccctcaaagtgtcctccTCGTGCCAGGCTTCATTCCTctgtccaagcacatggactagcatgcgctcgcagttcctgtgagcagtagtcaccctgtccttctgctcccgtactgcaagcaggtcctgactcagctcactgttcttctggactgcctggtccctctctctggtcacatgagccaactctgcctgtagcctctcaacctcagagtcaaactcacgctgcaactg
>NC_012873.2|+|40082499-40082646|37-57
tctaactctagctgtcgggccctcaaagtgtcctccTCGTGCCAGGCTTCATTCCTCtgtccaagcacatggactagcatgcgctcgcagttcctgtgagcagtagtcaccctgtccttctgctcccgtactgcaagcaggtcctgac
>NC_012873.2|-|40110266-40110452|41-60
tctagctccagctgtcgggctctcaaagtgtcctcctcgtGCCAGGCTTCATTCCTCTGTccaagcacatggactagcatgcgctcgcagttcctgggagcagtagtcaccctgtccttctgctctcgcactgcaagcaggtcctgactcagctcacggttcttctggactgcctggtctctctctc
>NC_012873.2|-|40110362-40110611|201-220
ccactagcagctgctcctatctcgggatccgcgtccatctcgtcctcagagtctagctccgctgctccaggcaggtggtgaggatggagctggttatgcagctggtggatctcctcatgcaagttctcattgtactcctcggcattagctagctgctgctctagctccagctgtcgggctctcaaagtgtcctcctcgtgCCAGGCTTCATTCCTCTGTCcaagcacatggactagcatgcgctcgcagt
>NC_012873.2|-|40110370-40110512|102-122
agctggtggatctcctcatgcaagttctcattgtactcctcggcattagctagctgctgctctagctccagctgtcgggctctcaaagtgtcctcctcgtgCCAGGCTTCATTCCTCTGTCCaagcacatggactagcatgcg
>NC_012873.2|+|40216305-40216457|114-133
ttcatgtttgatgaaggatggctattcatttgcgagcaaagacaatgattgtgtgatctctaagaatgacatatttgtggcttatgcattcattgtgaatgagttatttatttTAAATCTTGATGATGCACATatctgtaatgtttgtgctaa
>NC_012873.2|+|40216398-40216526|21-40
tgtgaatgagttatttatttTAAATCTTGATGATGCACATatctgtaatgtttgtgctaaaaggcctcagcttaatgagttaagtcctacttatttgtgacattgtcgtttgggtcatataagtgagaa
>NC_012873.2|-|40388815-40389172|51-70
agctgctgctctagctctagctgtcgggccctcaaagtgtcctcctcgtgCCAGGCTTCATTCCTCTGTCcaagcacatggactagcatgcgctcgcagttcctgtgagcagtagtcaccctgtccttctgctcccgtactgcaagcaggtcctgacttagctcactgttcttctggactgcctggtccctctctctggtcacacgagccaactctgcctgtagcctctcaacctcagagtcaaactcacgctgcaactgacgcttctcatcctggacggtgagaagagacccggacaagcgacccaaacaacgctccaggcctccataggtcttcatcaacgcgtacatggcactca
>NC_012873.2|-|40388902-40389165|44-64
gctctagctctagctgtcgggccctcaaagtgtcctcctcgtgCCAGGCTTCATTCCTCTGTCCaagcacatggactagcatgcgctcgcagttcctgtgagcagtagtcaccctgtccttctgctcccgtactgcaagcaggtcctgacttagctcactgttcttctggactgcctggtccctctctctggtcacacgagccaactctgcctgtagcctctcaacctcagagtcaaactcacgctgcaactgacgcttctcat
>NC_012873.2|-|40389023-40389349|227-246
atgccagagccatcctcatcctcgtcaccactagcagctgctcctatctcgggatccgcgtccatctcgtcctcagagtctagctccgctgctccaggtaggtggtgagggtggagctggttatgcagctggtggatctcctcatgcaagttctcattgtactcctcgacattagctagctgctgctctagctctagctgtcgggccctcaaagtgtcctcctcgtGCCAGGCTTCATTCCTCTGTccaagcacatggactagcatgcgctcgcagttcctgtgagcagtagtcaccctgtccttctgctcccgtactgcaagcagg
>NC_012873.2|-|4090793-4090992|158-178
acacttgccaggtgtaatgttttgctggtaagatttaggatgatagaacatggctttcagccagctatgctacaccttctccggaaatgtgctggtgtaccaaggctcgtggtgcagctgagcgacagactggtacgtacgtgcaacctgttcctttCTGATTATAAGATGTTTTTATtttaattagatacattgctttt
>NC_012873.2|+|4092838-4092967|23-43
gggatatcttgtatgtactcccTCCATTCCAAATTGTAAGTCAttctaagaatcttggagagtcagagcattttcacgtttgaccaaaattatagagagaaatactaagatttgtaacgtaaagtgagta
>NC_012873.2|-|4142241-4142481|198-221
gggtgcacttaccttgtgggtgcaagacttcataatttatgggtgaaaatatggtgagaatttgacatttatcactgttttttattttttccatgggtgcggctgcacccactggtacatgtagctccgcccatgatctagacatagtgtatatctaagtgcatagcaaaatctatgtatctagaaaagccaaagcaTCTTATAATTTGGAATGGAGGGAGtacttatttgggaaaatatg
>NC_012873.2|-|41455040-41455254|23-44
aaatatttaaaaaaaaaattaaAAATTCTTTGCCGGGTGTCTCCgggtccgacacccggcaaagatttgacctaaggcccaaatagagctggcccaacagccggcactcacacgcgcccaccccctgcccgaaccccgccaccgcccctgcgccttggccgccgccgccgggcgcctgcccttttaatcacgaatcccgaaagatcgccagtaac
>NC_012873.2|+|41455054-41455266|136-157
ttcgggattcgtgattaaaagggcaggcgcccggcggcggcggccaaggcgcaggggcggtggcggggttcgggcagggggtgggcgcgtgtgagtgccggctgttgggccagctctatttgggccttaggtcaaATCTTTGCCGGGTGTCGGACCCggagacacccggcaaagaatttttaattttttttttaaatatttgccgggtgtctc
>NC_012873.2|+|41455091-41455310|159-180
cggcggccaaggcgcaggggcggtggcggggttcgggcagggggtgggcgcgtgtgagtgccggctgttgggccagctctatttgggccttaggtcaaatctttgccgggtgtcggacccggagacacccggcaaagaatttttaattttttttttaaATATTTGCCGGGTGTCTCTTATctggctcgcggcaaaggcttctttgccgggagccaaacta
>NC_012873.2|-|41917920-41918095|40-60
aagctctagctgtcgggcactcagggtgtcctcctcgtgCCAGGCTTCATTCCTCTGACCaagcacatgaaccagcatgcgctcgtagttcctgtgagcagtagtcaccctgtccctctgctccctaactgcaagcaggcccagactcagctcactgttcttctggaccgcctgat
>NC_012873.2|-|41917945-41918082|27-46
cgggcactcagggtgtcctcctcgtgCCAGGCTTCATTCCTCTGACcaagcacatgaaccagcatgcgctcgtagttcctgtgagcagtagtcaccctgtccctctgctccctaactgcaagcaggcccagactcagc
>NC_012873.2|-|41917998-41918184|128-147
aggtggtgagggtggagctggttatgcagctggtggatctcctcatacaagttctcattgtactcctcagcattagctagctgttgctcaagctctagctgtcgggcactcagggtgtcctcctcgtGCCAGGCTTCATTCCTCTGAccaagcacatgaaccagcatgcgctcgtagttcctgtgag
>NC_012873.2|-|42597144-42597291|40-63
aaccgggactaaatgtccccatttagttccgggccggctAGCCGGGACTAAAGGTGGGACTTTtagtctcgatcccttagtcccggctcgccacccgggtctacaagtggttttcgaccgggacaaaaggccggtcctgtaccagtgg
>NC_012873.2|-|42651175-42651389|44-63
acatatttgtggcttatgcatccattgtgaatgggttatttatTTTAAATCTTGATGATGCACctatctataatgttagtgctaaaagtcctcggcttaatgagttaagtcctacttatttgtggcattgtcgtttgggtcatataagtgagaatcgcatgaagaggctccataatgatgggattttaacctcatttgattttgaatcatacaag
>NC_012873.2|-|42651246-42651552|207-226
gtcgggacgatgcaacttcatctaccatcgggatttattttggaattgaataattgttattttgttcctagtttaagtcggaacattgtgtctccttcatgtttgatgaaggatggttattcatttgcgagcaaagacaatggttgtgtgatctctaagaatgacatatttgtggcttatgcatccattgtgaatgggttatttatTTTAAATCTTGATGATGCACctatctataatgttagtgctaaaagtcctcggcttaatgagttaagtcctacttatttgtggcattgtcgtttgggtcata
>NC_012873.2|-|43259339-43259558|23-43
tggcctgctccctcaggagcatAGCCTCTTCCACAGCTTTCTTtgaggcctctcgagcctcagccagagcagcctccctcttcttcttctcctcctcaagcgccaaaagctccttgtaggccttgaggagcttctcctgcgactccaggagtttgtccttgaggatagggagctgctcccagccgcctctcgtggcatggatgaagctcgacttgatgcg
>NC_012873.2|-|43259427-43259556|21-41
gcctgctccctcaggagcatAGCCTCTTCCACAGCTTTCTTtgaggcctctcgagcctcagccagagcagcctccctcttcttcttctcctcctcaagcgccaaaagctccttgtaggccttgaggagct
>NC_012873.2|-|43454748-43454879|23-42
cctaagggtatcttcctcgtggCAGGCTTCATTCCTCTGTCCaagcacatgaactagcatgcgctcatagtttcggtgggctgtggtcaccctatctctctactctatcactgctagcatatcctggctcaa
>NC_012873.2|-|43454815-43455042|186-206
ccatctctggatactcatccatctcttccttagaatctatctcagctgctccaggaaggtgatgtggatggagctggttatgcaactgatggatctcctcatgcaagttctcattgtactcctcagcattggctagctgctgctcaagctctagctgtcgggtcctaagggtatcttcctcgtggCAGGCTTCATTCCTCTGTCCAagcacatgaactagcatgcgct
>NC_012873.2|-|44090688-44090916|124-143
catggtgtcaccttcatgtttgatgaaggattgttattcatttatgagtaaagacaatggttgtgtgatctctaagaatgacatatttgtggcttttgcatccattgtgaatgggctatttatTTTAAATCTTGATGATGCACctatctgtaatgttatgctaaaaggcctcgacttaatgagtgaattcctacctatatgtggcattgtcattgttgtttgggtcata
>NC_012873.2|-|44090735-44090934|142-161
tcctagtttaagtcaaaacatggtgtcaccttcatgtttgatgaaggattgttattcatttatgagtaaagacaatggttgtgtgatctctaagaatgacatatttgtggcttttgcatccattgtgaatgggctatttatTTTAAATCTTGATGATGCACctatctgtaatgttatgctaaaaggcctcgacttaatga
>NC_012873.2|+|44590309-44590540|186-210
accggacctttagcaccggttcagagcaaaaaccggtgctaaagggtttgcctcggcccgtggctctggccggtgctaaagggacccctttagcaccggttcttgttaaaaaccggtgctaaagggtcgctgccccgacagcacatgtcagtagccgttgggcaggaccctttagcaccggtttgTCACACGAACCGGTGCTAAAGGGGTctttaaccccgggccgcaaaaa
>NC_012873.2|-|4525995-4526245|201-221
tcaccggctctgcaccattggatgcatgctgggatcagcgggcaaagcgccggagctcttttccctcggttaatcatggagccgttggttttaagccacgctccttttttcccttcaggtcttgtttggatgttatcggatttacctcaattgttggagtagatttgggtggaatttagttcaagttccactccaatccaCCCCAACACATGTGGATTGATgcgaatccgactacatccgaacaaggcctc
>NC_012873.2|-|45418948-45419112|40-60
caaatatactattgtgaatggctgcatttttaagttttaCTACATTCCAAATTGTAAGCGttttggcttttctagatacatagcttgtgctatgcacttaggtatacactatgtctagatacatagtaaaagcaatgtgtctagaaaagccaaaagttcttataa
>NC_012873.2|+|4546966-4547168|142-162
ggtagtagactagtagtaactagtagcgaactgcgtagtaattacgaactcagttttggatttagtcgaattcgcatcaatccatatgtgttggggtggattggagtggaacctaaactaaattccaccctaatccactccAACACATGTGGATTGAAGTAAatccaacaacattcaaacaagacctcaagtgcatttggaac
>NC_012873.2|+|45678654-45678798|26-45
tccattgtgaatgagttatttatttTAAATCTTGATGATGCACCTatctgtaatgttagtgctaaaaggcctcagcttaatgagttaagccctacttatatgtggcattgtcgtttgggtcgtataagtgagaattgcatgaaga
>NC_012873.2|+|45678657-45678776|23-42
attgtgaatgagttatttatttTAAATCTTGATGATGCACCTatctgtaatgttagtgctaaaaggcctcagcttaatgagttaagccctacttatatgtggcattgtcgtttgggtcgt
>NC_012873.2|+|47938043-47938249|135-158
tactaactaagtatcattagattctttcttaattatattttcatagtatattcactttacgttacaaatcttagtatttttctctatcattttggtcaaacgtgaaaatgctttgactctccaagattcttggaATGACTTACAATTTGGGATGGAGGgagtaattagcctagttagtccataattagataatatttatcaaatgca
>NC_012873.2|-|48167810-48168106|230-249
atgcaagagttgctgcgttgaacgtcgggacaatgcaacttcatctaccatcaggatttattttggaattgaataattgttattttgttcctagtttaagtcgaagcattgtgtctccttcatgtttgatgaaggatggttattcatttgcgagcaaatacaatggttgtgtgatctctaagaatgacatatttgtggcttatgcatccattgtgaatgggttatttatTTTAAATCTTGATGATGCACctatctgtaatgttagtgctaaaaggcctcggcttaatgagttaagtc
>NC_012873.2|-|48167827-48168002|126-145
agcattgtgtctccttcatgtttgatgaaggatggttattcatttgcgagcaaatacaatggttgtgtgatctctaagaatgacatatttgtggcttatgcatccattgtgaatgggttatttatTTTAAATCTTGATGATGCACctatctgtaatgttagtgctaaaaggcctcg
>NC_012873.2|-|49141620-49141857|21-41
taaaacatactcaatccatcCCAAATTGTAAGTCGTTTGACttttttaatatcaagtttgaccactcgtcttattcaaagttttgtacaaaatatcacttttttttgttgtgtattggtttattaataaaagttcttcaagaatgacttaaatttgactatatttgcacaaattttttaaataagatgagtggtcaaacttggggtaaaaaaagtcaaacgacttacaatttgggatg
>NC_012873.2|+|49585039-49585164|78-101
tagttccgaaaatttatgcaaaatcgacactgtagcactttcgtttgtatttgacaaatattgtccaatcatggactAACTAGGCTCAAAAGATTCGTTTCgtcaatttcaaccaaactgtgcaat
>NC_012873.2|+|50052235-50052437|158-181
ttcctcttcatcttcaactctttttgatgtaaacaaacatctccttcttaactatttctggagaactgggacaaccaacagcatctccataccccccacatatctgcccagtcaaaaaagcccaaaaacagagcacacaacctggtcgtccatgtccTAATCGGACGATTAATCGCGATAAgtggacgactaatcggacgacc
>NC_012873.2|-|50148578-50148747|40-59
atttgtggcttatgcatccattgtgaatgggttatttatTTTAAATCTTGATGATGCACctatctgtaatgttagtgctaaaaggcctcaacttaacgagttatatcctacttatttgtgccattattgtttgggtcatataagtgagaatcgcatgaagaggctccatg
>NC_012873.2|-|50148667-50148881|174-193
ttattttggaattgaataattgttattttgttcctagtttaagtcgaaacattgtgtctccttcatgttttgatgaaggatggttattcatttgcgagcaaagacaatggttttgtgatctctaagaatgacatatttgtggcttatgcatccattgtgaatgggttatttatTTTAAATCTTGATGATGCACctatctgtaatgttagtgctaa
>NC_012873.2|+|50675393-50675569|35-55
aagatgctttggctttctaaaaaaaagttaaaatGACTTGTAATTTGGAATGGAGgtagtaggtatcaacttacaacctcattacgaatgtttgcacttcaacatgcatgtgaaaacctaacattggttcatgatatccctttggcagatgctgatgtggaagtagtggctttgtca
>NC_012873.2|-|50794966-50795232|201-224
cgagatgaatcttttaagcctagttactctataattggataatgtttgtcaaataaaaacgaaagtgctacagtagccaaaaccaaaaaatttcgtgaactgaacaaggccagcttcctattagaatcaagttacattttagcattgaaaagagtttacatagccttctcaaatgtcatggctgaaaatattattcgctgATTTATTGTAAGAGAAAAATACTGctggttggtaagaaaaatacgacttataagatataagtgaatg
>NC_012873.2|-|51297175-51297388|171-194
accaaatttatatgataaaataattattattatgataccaactaagtatcattagattcttccttaattatattttcatagtatactcactgtacgttacaaattttagtatctctctataattttggtcaaacgtgaaaatgttttgactctccaagattcttggaatgACTTACAATTTGGGATGGAGGGAGtattattcttcatttcttcg
>NC_012873.2|+|5130850-5131042|51-74
tactgtagcactttcgtttttatttgacaaacatcgtccaatcacggagtAACTAGGCTCAAAAGATTCACCTCacaaatttcaggtaaactgtgtaattagtttttatttttatctttatttaatgctccatacatgtgaccaaagattcgatgtgacggaaaatcttgaaaatttttgcgaactaaacaag
>NC_012873.2|+|51486666-51486877|132-152
ttggcttggctgcaagtagttttcttttgagtaaagtctaccaccggtccctaaacttgtactatcgtgtcataccagtccctaaacttacaaatcgatcgtttaggtcctcgaacttgttcgtctgtgtcATCTCGGTCCCTAAACTTGTTcagttgtgtcattccggtccctaaacttagaaatcacccatttaggtccttaaatttgtt
>NC_012873.2|+|51486672-51486848|35-55
tggctgcaagtagttttcttttgagtaaagtctaCCACCGGTCCCTAAACTTGTActatcgtgtcataccagtccctaaacttacaaatcgatcgtttaggtcctcgaacttgttcgtctgtgtcatctcggtccctaaacttgttcagttgtgtcattccggtccctaaacttaga
>NC_012873.2|-|51558410-51558591|116-139
gttgtgtattggtttattaataaaaaatcttcaagaatgacttaaatttgactatatttgcataatttttttaaataagacgagtggtcaaacttgaggtaaaaaaagtcaaacgACTTACAATTTGGGATGGAGGGAGtatataataccaatatctgtggcaaactaaatcatgaaactgc
>NC_012873.2|-|51558437-51558612|134-154
acaaaatatcactttatttttgttgtgtattggtttattaataaaaaatcttcaagaatgacttaaatttgactatatttgcataatttttttaaataagacgagtggtcaaacttgaggtaaaaaaagtcaaACGACTTACAATTTGGGATGGagggagtatataataccaatat
>NC_012873.2|+|51615180-51615394|57-80
aatatgaatagtaacactttcgtttatatttgacaaatattatctaattatagactAACTAGGCTCAAAAGATTCGTCTTgtcaattccgaccaaattgtgcaattagtttttatttttatctatatttaatactccatgcatacgtctaaagattcgatgtgacggggaatctgaaaaattttgcaaaatttttgaggaagacaaaaatactat
>NC_012873.2|-|51929169-51929413|23-43
ttttaagagtaaagtccaccacCGGTCCCTAAACTTGTATTAAtgtgtcatcccggtccctaaactcgcaaaacgaccatttagatcctcgaacttgttcgtctgtatcatctcagtccctaaacttgtttagttgtgtcatctcggtccctaaacttagaaatcacccgtttaagttctcaaatttgttcagttgtgtcatccaggtccctaaacttttaagtctcatctcggtcaaaacaaag
>NC_012873.2|-|51929238-51929425|128-148
tcataaaagtttttttaagagtaaagtccaccaccggtccctaaacttgtattaatgtgtcatcccggtccctaaactcgcaaaacgaccatttagatcctcgaacttgttcgtctgtatcatctcaGTCCCTAAACTTGTTTAGTTGtgtcatctcggtccctaaacttagaaatcacccgtttaag
>NC_012873.2|+|51971963-51972092|21-40
aaagagccaatttctagagtTGTCCTAAGTCAAACTTTTTaaactttgaccaaatttctagaaaaaaatgctaagatttataatatcaaattagtattattagattcatcatagaatatattttcatata
>NC_012873.2|+|52119688-52119962|51-71
tagtatctgaacacccttctgacatctcattaaacatccgatgtactcccTCCATTCCAAATTGTAAGTCAttccaagaatcttggagagtcaaatcattttcatgtttgaccaaaattatagagaaaaatactaatatttgtaacgtaaagtaaatatactatgaaaatataattaagaaagaatctaacgatacctagttagtatcataataattattattttataatataaatttggtcaaacttagaaaagtttgactctccaagattctt
>NC_012873.2|+|5216966-5217187|159-182
gtcaaaaacaaacacgtcttcctcgcaagacgatttggcctttctatattcattgcttttatctaaggccttgtttagttccaaaaaaatctggaaaatcgacactgtagcactttcattttcgtttgtatttgacaaatattgtccaatcatagactAACTAGACTCAAAAGATTTGTCTCgtcaattccaaccaaactgtgcaattagtttttatttttg
>NC_012873.2|-|52592957-52593107|91-111
caaactataaggtgttttggcttttctagatacattgattttactatgcatttatatatacactatgtctagatacatagtaaaagcaacGTATCTAGAAAAGCTAAAATGtcttatagtttggaatggagggagtattgtgttatgtagg
>NC_012873.2|+|52592969-52593110|102-122
aatactccctccattccaaactataagacattttagcttttctagatacgttgcttttactatgtatctagacatagtgtatatataaatgcatagtaaaaTCAATGTATCTAGAAAAGCCAaaacaccttatagtttgaaa
>NC_012873.2|+|52731595-52731869|51-71
aaacactaaataaaagcaacttcaatatattctttatagagtaaagtccaCCACCGGTCCCTAAACTTGTAttaatgtgtcatctcggtccctaaactcgcaaatcgaccatttaggtcctcgaacttgttcgtctgtatcatctcagtccctaaacttgtttagttgtgtcatctcggtccataaacttagaaaacacccgtttaagtcctcaaatttgttcagttgtgtcatccaggtccctaaacttgattttaagtctcatctgggtcaaa
>NC_012873.2|-|52732229-52732346|77-97
cccctgtgtcaacctagtccctaaacttagaaatctcccatataggtcctcaaatttattcagttgtgtcatcctaGTCCCTAAACTTGTTTTTAAGtctcatccagatcaaagcagg
>NC_012873.2|+|52939998-52940200|35-55
aatttgtctcgtgatttcgaaccaaactattctcTCCATTCCAAATTGTAAGTCAttccaacaatcttggagagtcaaagcattttcacgtttgaccaaaattatagagaaaaatactaagacttgtaacgtaaagtgagtatactataaaaatataattaagaaaaaaatctaataatacttagttagtaccataataataa
>NC_012873.2|-|52976834-52977029|134-157
tttttatatccccccattccaaattataagacgttctgttttttctagatacatagctttttctatgcacttagatatacactatgtctagatacatagtagtaaaaataatatatctagaaaagccaaaatgTCTTATAATTTGGAATGGAGGGAGtatataatttatatctatacccttttcattttatatatc
>NC_012873.2|+|52976862-52977029|41-61
taaattatatactccctccattccaaattataagacatttTGGCTTTTCTAGATATATTATttttactactatgtatctagacatagtgtatatctaagtgcatagaaaaagctatgtatctagaaaaaacagaacgtcttataatttggaatggggggatataaaaa
>NC_012873.2|+|5350687-5350830|21-44
gtttttattttcgtctatatTTAATGTTTCATGTATGTGGCGCAagatttgatgtgacggagaatcttaaaaactttttatatttcatggtgaactaaacaaggccttactaggctccgaccaaaaggccggtccttagcagcc
>NC_012873.2|+|54144262-54144409|39-58
gctctagctccagctgtcgggccctcaaagtgtcctccTCGTGCCAGGCTTCATTCCTctgtccaagcacatggactagcatgcgctcgcagttcctgtgagcagtagtcacccggtccttctgctcccgtactgcaagcaggtcctg
>NC_012873.2|+|54144280-54144419|21-41
gggccctcaaagtgtcctccTCGTGCCAGGCTTCATTCCTCtgtccaagcacatggactagcatgcgctcgcagttcctgtgagcagtagtcacccggtccttctgctcccgtactgcaagcaggtcctgactcagctca
>NC_012873.2|+|54144280-54144516|21-40
gggccctcaaagtgtcctccTCGTGCCAGGCTTCATTCCTctgtccaagcacatggactagcatgcgctcgcagttcctgtgagcagtagtcacccggtccttctgctcccgtactgcaagcaggtcctgactcagctcactgttcttctggactgcctggttcctctctctggtcacacgagccaactctgcctgtagcctctcaacctcagagtcaaactcacgctgcagctgat
>NC_012873.2|+|54323709-54323834|83-106
ttgtttagttccaaaattttttgcaaaatagtaatagtagcactttcgtttgtatttgacaaatattgtccaattatgaactAACTAGACTCAAAAGATTGGTCTCattaatttcgactaaactgt
>NC_012873.2|-|54528979-54529190|21-41
acgtacgtactccctccataCCAAATTGTAAGTCGTTTGACtttttttacctcaagtttgaccactcgtcttattcaaaaaaatttgtgcaaatatagtcaaatttaagtcattcttgaagaacttttattaataaaccaatacacaacaaaaaaaagtaatattttatataaaaatttgaataagaccagtggtcaaacttgatattaaaa
>NC_012873.2|-|54555075-54555349|51-71
atatctaggtgcatatcaaaaactatgtatttagaaaagccaaaaacgacATAATTTGGAATGGAGGGAGTacataccaaggggcagtaaacccagaatttacatatgtactatcactggtcaaatacacagaataaactcttatacagctatgtgaggtaatatgacatctgattttcaaaagaatagaagaattcttacatttgtatgatcaccggcctctcgaagtttgactagataagaacaatcatccacatcaacttggatagaatatg
>NC_012873.2|-|54699373-54699566|40-63
agctttttcgtttgtatttgacaaatattatccaatcatAGACTAACTAGGCTCAAAAGATTCgttacgtcaatttcgatcaaactgtgcaattagtttttatttttatctatatttaatacttcatgcatgtgtctaaagattcgatgtgacagggaatctgaaaaattttgcaaaattttttaggaactaaa
[truncated: 563,404 more chars]
