# Supplementary material for: AmiR-P3: An AI-based microRNA prediction pipeline in plants
Source: PLoS One. 2024 Aug 1;19(8):e0308016. doi: 10.1371/journal.pone.0308016 (PMC11293646; doi:10.1371/journal.pone.0308016)
Supplement: S1 File — The compiled positive and negative datasets employed to train and test the implemented classification model. (ZIP) [file pone.0308016.s004.zip › S1_File/S.bicolor/S.bi_Positive.txt]

>NC_012870.2|-|1019399-1019541|22-42
gaagtaggaggccatctttgaTAGCCAAGGATGATTTGCCTGtagcaacctctgagtgctcctgctgccatggcagtcaggagcgccaagtgggtgcttctccgggcaaatcatctgggctagctgagtacctcttacgttct
>NC_012870.2|-|15602499-15602619|79-99
gtgctaggacgagagagggaggtattggcgcgcctcaatccgaaggcgtggctgatttggcatggcagccatgttcttGGATTGAGCCGCGTCAATATCtccgcttgcttgtctcgctagc
>NC_012870.2|-|17260529-17260676|108-127
atgaagctatttgcttctgagtggaatgttgtctggttcaaggtctcgcttgtgatttaaggatgatttgtgcatgcgtaatttttattccttgaatctatgagatcTCGGACCAGGCTTCATTCCCctcagcaatagcttcaaatga
>NC_012870.2|+|19748273-19748483|171-191
aatgttagtttcgtcctaagtcaaacttctctaattttgatcaatgttatacaaaaatatattagcatatacaatactaaataaaagcattatcaagacatatttcatggtagatgtaatgaaataatttgatgtttcagatgttggtgcatttttctataaacttggtcAAAGTTAGAGAAGTTTGACTTtagaacaaagctaaaacgac
>NC_012870.2|+|20698944-20699158|175-195
tccatcttggttaaccctaagtcaaacttcttttaaattttgataatcaatatctaacaatttatataggttgacaacaaacgattgacatcaatagatttattatgaaaccatttttttataatatacgattcttttcattaagatgatatattttcataaatattgtgaatcAAAGTTAGAGAAGTTTGACTTagacaaacctagatggatta
>NC_012870.2|-|20734230-20734424|149-169
agttgcatacatgcatttttgtactccatctgttccaaattgtaagtcgttttggctttcttaaatacatagtttttactatgcatatagacacagtgcatatgtttttttgcatagcaaaagctatgtacccaggaaagccaaaacaACTTACAGTTTGGAACGGAGGgagtacctttcctgtgcttccatttg
>NC_012870.2|-|20734230-20734424|29-49
agttgcatacatgcatttttgtactccaTCTGTTCCAAATTGTAAGTCGttttggctttcttaaatacatagtttttactatgcatatagacacagtgcatatgtttttttgcatagcaaaagctatgtacccaggaaagccaaaacaacttacagtttggaacggagggagtacctttcctgtgcttccatttg
>NC_012870.2|+|21931871-21932171|230-253
ctacgctgagttttgttatatactccctccgtcactgaaagctgtaatttctagagttgtcctaagtcaaacttttacaactttgatcaaatttatagaaaaaaatgctaagatttatagtaccaaaataataccattaaatttattatagaatatatttttaaaatatacttattttatgtcatagatattgatactcttttttataaaattagtcaaagttaaaaaaATTTGACTGACACGGATTCTAGGAgttgaagctttcggagacggagggagtaactaattaagcagaggagtg
>NC_012870.2|+|21931871-21932171|52-75
ctacgctgagttttgttatatactccctccgtcactgaaagctgtaatttcTAGAGTTGTCCTAAGTCAAACTTTtacaactttgatcaaatttatagaaaaaaatgctaagatttatagtaccaaaataataccattaaatttattatagaatatatttttaaaatatacttattttatgtcatagatattgatactcttttttataaaattagtcaaagttaaaaaaatttgactgacacggattctaggagttgaagctttcggagacggagggagtaactaattaagcagaggagtg
>NC_012870.2|-|23948993-23949168|134-154
gatcgttttagttttatcctaagtcaatcttctctaactcgaagagtttatatattaacatctatatctatacaagataaatgaacctaatgtgatgttgtaaatattggtgcattttcctataaacttggttAAAGTTAGAGAAGTTTGACTTgggacaaaactgaaacgaccta
>NC_012870.2|+|26092724-26092942|41-61
cctcgcccggtagatctccgtccggtgcactagaggtggaTGAAGCTGCCAGCATGATCTGagaaactagtgcttgatccttttactgatttccatctagcctgcatctatatatataccttgatgcatgaatcatggtctgatgatagttaagcgagatcagatcgtctggcagtttcatcttcttatggcagcacaataagctcaacaaaaccctag
>NC_012870.2|+|2876690-2876908|23-43
gaagggtatggaacaatccttgAAGCTCAGGAGGGATAGCGCCtaggaaaacacatagattggagctagccatgaggagaaagagagagagaggcagcagagcgagatgcatgtgaatctctgaatctgctcatctctttctctttctcaaggttggttctgtctatcaatctgaagcgctatctatcctgagctccacggcttgttcttaccaattaa
>NC_012870.2|-|30488879-30489094|26-46
tacaacgtatataggactatactccCTCCGTCCTAATATATAAGGCgtaaccactttttaatcatgtcctataatacaaagcgtgccctctcacagacattaatgcagtagtactagtgctgagagagaaaattaaatgcgttcttggtctttgaaccagaggtggttatgccttatatactaggacggagggagtattagacatgtatagtctag
>NC_012870.2|-|30488879-30489094|173-193
tacaacgtatataggactatactccctccgtcctaatatataaggcgtaaccactttttaatcatgtcctataatacaaagcgtgccctctcacagacattaatgcagtagtactagtgctgagagagaaaattaaatgcgttcttggtctttgaaccagaggtggttatgcCTTATATACTAGGACGGAGGGagtattagacatgtatagtctag
>NC_012870.2|+|4353990-4354125|21-41
gaactgctcaagggaacgagTGAAGCTGCCAGCATGATCTAgctctgagtgatcacccgagaagaacaatagttcgaggtggtctcgccttgctaggtcatgctgcggcagcctcacttcttcccgtcgttgggca
>NC_012870.2|-|47702088-47702226|29-49
ctaattagctagctaaccctaactctgtCCTGTTTGGATCAGCCAAGGCtcgttattattagctaatttttagcccaagctaataactagaactagctgatccaaacaggcccttagtttgctctccattccatatctc
>NC_012870.2|-|47702088-47702226|93-113
ctaattagctagctaaccctaactctgtcctgtttggatcagccaaggctcgttattattagctaatttttagcccaagctaataactagaaCTAGCTGATCCAAACAGGCCCttagtttgctctccattccatatctc
>NC_012870.2|+|50255986-50256134|26-49
gccttgtttggatgttgtcggattcACTTCAATCCATGTATGTTGGTGTgggttggggtggaatttagttcaaattctactccaatccacctcaacacatgtggattgatgtaaatccgactacatcaaacaaggccttaaaggtctca
>NC_012870.2|-|5218413-5218552|21-41
aaggccggctggccgggataTGCCTGGCTCCCTGTATGCCActcgcttagctgccaacaactcatactacgttgttaacgacgttggctctactgcggatggcgtgcgaggagccaagcatgaccactcgcacatctctt
>NC_012870.2|+|562973-563122|71-89
gcagggaagatggcgtgtgagctttaaaccaaagctcggcgctaagatctctggctccgacctcggcgccAAGATCTGTGGCGCCGAGCtcgacgccaggccacatggcgccttggtcagcgcccagatctgtggcgccgagatgtcttc
>NC_012870.2|-|59668473-59668602|88-108
gaaatggaagtgtaactgtggtgttggctcggctcactcagaagctgaaatagtagtgatgaatctaaatggtagctatggcgtttcTGATTGAGCCGTGCCAATATCttagtactctttcatgttgggt
>NC_012870.2|+|61313918-61314058|101-121
ggtaatcccaaattccacttcagattactgattttgatcaacattgtctgaaatactaaatcaattagatgttaatatatatttttctgaaaacttggtcAAAGTTAGAGAAGTTTGACTTaagacaaagctaaagtgaac
>NC_012870.2|-|64048438-64048651|172-192
aacattttaattttgtcccaagtcaaacttctctaactttgaaaaaagtctgtagaaaaatatattaacatctacaataccaaataaatgcactatcaagacatatttcatgttggatttaatgaaactaatttgttgttgatcttggtgcacttttctataaacttggtcAAAGTTAGAGAAGTTTGACTTaggacaaaactaaaacctctta
>NC_012870.2|-|66620163-66620378|174-194
ctctgtgccaaatttgtcctcagtcaaacttttctaactttgactaagttttagagaaatatgttcacgtgtacaagttcaaataaatgcactatcaagacatatttcatagagaatttggtgaaactagtttgatgttgtagatgttgatgcaattttctataaacttggtcAAAGTTAGAGAAGTTTGACTTaggacaaagctaaagtgaacta
>NC_012870.2|+|67374996-67375205|170-190
ttgttttagttttgttcttagtcaaacttctttaactttgaccaagtttctagaaagttatattaacatcttcagtaccaaataaatgtactatcaagacatttgatggtggatctaacaaaactaattgatggtgtagataatggtgcatttttctataaactttgtcAAAGTTAGAGAAGTTTGACTTaggacaaaactaaaatgtcc
>NC_012870.2|-|68718374-68718566|41-61
tacatgtagatgtagtgtactatggtgtgtttgtgcagggTGGAGAAGCAGGACACGTGAGcgaccatccagtttccatcgctggctctccgctgcgggcgctgccgtgcgttggatcgtcgttgggtggtcgctcatgtgtccgtcctctccaccgagcaccggtacatccgacccgtttgtttctccgtcg
>NC_012870.2|+|7229967-7230204|21-41
tgagtgcccaagagaaagagTGAAGCTGCCAGCATGATCTAacaacggcattgctcctccgtgtagcgccctgtgcttgcttttgcttgtctccatggagaagacagcggcaaagcttagctttgcttcgcttagcttgctggcttttcgtatgggctggcggcgggttgctgcgtgaagcttgcaagtgatggttagatcatgctgtgacagtttcactctttccctttgggcacat
>NC_012870.2|-|7604976-7605120|26-45
gggaaaacattaatgtctttggatgTAGTCGGATTTATATCAATCcacatatgttgggtggactgaagtggaatttgaactaaattccaacatatgtggattgaggtgaatccgacaacatcccaacaagacctaaggcttgttt
>NC_012870.2|-|76577878-76578007|21-41
gtttgtgcagcacaagaagaTGAAGCTGCCAGCATGATCTGaaagcatacgagtccttcgttatcatctgatgaaagaaatagatgatcagatcatctggcagtttcattttctcgtggtagcacagcat
>NC_012870.2|-|7802975-7803175|142-162
aagcttgctaggtggtgcgtttggttggctgagagagtgcgatgttggcatggttcaatcaaatcatcgcccggcaaggtgacttaaattttgcgctttcgatcgatcgaggtgcagggaggtgtttccaggcaccgtgttTGATTGAGCCGTGCCAATATCacaaccttctctagcctatatatgtggactacagtttcg
>NC_012870.2|-|78121326-78121518|134-154
gaaaaggaaatcaaggaggaataatggaatagtagctatgatgttggctcggctcactcagaccacctctccgatcctcagctcgtgtccattgcgacatcgatcatgtatatatgtcgctggtcgtggtttcTGATTGAGCCGTGCCAATATCtcagtactcttccatatatacatccatgtgtgatgctca
>NC_012870.2|+|80858030-80858241|172-192
aagtcactttagctttgtcagtcaaacttctctaactttgaccaagtttatagaaaatgcaccaatagtttcaacgtcaaatatgtttcattagattctccaagaaatatgtcttgatagcacatttatttgtacttgtagatgttaatgtattttttgaaaaacatggtcAAAGTTAGAGAAGTTTGACTTaggacaaaactaaagtgatc
>NC_012870.2|-|9804331-9804542|170-190
ataggtcactttctttacctatgtcaaacttctctaactttgaccaaacttatagaaaaatacaccaacaataacatcagctagtttgattaattctccataaaatatgtcttattagtgcatttatttgaatttgtagaagttgacatatttttctaaaaacttggtcAAAGTTAGAGAAGTTTGACTTagggcaaagttaaagtaatcta
>NC_012871.2|-|14122937-14123091|96-116
gtacgtcgcgcgcgttcggatcggagccgactctctgcaggtgcagcagcatcaaggttcgccagcagcaagcgatcgatcgaggcgtgtgtgtgTGAATCTTGATGATGCTGCACcagcaatgagccggccggcaaactagctaatggcctggc
>NC_012871.2|-|17069942-17070090|90-110
acgaagagagccaagagcatagaacgagacgacatggcatggtattgacttggctcatctctcatccacagcaaacttcacaagtgcctGAGGTGAGCCGAGCCAATATCacttcatgtcatctagcgttctgcaactgaaaaacactg
>NC_012871.2|+|1896438-1896587|30-47
tcgatgtgacacccaaaaaattttcattgCCAATCTAAACAGGCCCTaactcatcagtggacattttgcaagaggagaaagccgaaagcctcttttgagctgggacctgtttagattgggaacgaaaacggcctcttttagctgcagaaa
>NC_012871.2|-|206774-206988|57-80
atatacactatgtctagatagtagatacatagcttttactctgttccgaattataaGTCGCTTTGACTTTTTTGGTACATcgattttgctatgtatctagacatgttgttatatctagatacatagcaaagtggatgtaccaaaaaagtcaaagcggcttataatttggaacggagggagtactatgttcgttgcaaaaaaaaaaaaaaaaagcc
>NC_012871.2|-|206774-206988|132-155
atatacactatgtctagatagtagatacatagcttttactctgttccgaattataagtcgctttgacttttttggtacatcgattttgctatgtatctagacatgttgttatatctagatacatagcaaagTGGATGTACCAAAAAAGTCAAAGCggcttataatttggaacggagggagtactatgttcgttgcaaaaaaaaaaaaaaaaagcc
>NC_012871.2|+|22201195-22201322|88-107
acagtcggtgtttgcgggcgtggcatcatcaagattcacaacccatggatccaaataaaccactgatttggatcgaggagatgcatgAGAATCTTGATGATGCTGCAtccgccaacaagcgcctacca
>NC_012871.2|+|23736659-23736784|82-105
gctttcttttattgtcgcaatgttaattctcacttgggcgacggaaaggccaccgtgtatggatgggggtgggggttcgggGTTTTTCTCGCCGGGTGAGAAGGCactttcttcttaatttgaaaa
>NC_012871.2|+|23736659-23736784|26-49
gctttcttttattgtcgcaatgttaATTCTCACTTGGGCGACGGAAAGGccaccgtgtatggatgggggtgggggttcggggtttttctcgccgggtgagaaggcactttcttcttaatttgaaaa
>NC_012871.2|-|2883694-2883828|21-41
gaggtgaaagctagggaataTGCCTGGCTCCCTGTATGCCActcgcacggctaccaccccaagatcatcgatcgatctcggtggccgctgcggctggcgtgcgaggtgccaagcatggccctcatacatctctct
>NC_012871.2|+|45977519-45977728|170-190
tcactttggctttgtaccaagtcaaactttgttaacattgaccaaatttatagaaaaatgcaccaacagacaacaccaaattagtttaattaaattttccatacaataagctttgatagagcaattttttgagaagtagatgttaatatatttttctaaaaacttggccAAAGTTAGAGAAGTTTGACTTagaacaaagtttaaactgaa
>NC_012871.2|+|46662890-46663079|120-140
tgatcatgcaacaaaggttggactcatgagcaaggatacaagtgggttttgtccgtgagtccacaaataggccattttcccctggggtctgtggtctgtagaaccgcgtaaaaataaccTATTTGTGGACTCATGGACATgcccttttggtactaagtcataagtgggtcactgggaacaacttgctttt
>NC_012871.2|+|46662890-46663079|51-71
tgatcatgcaacaaaggttggactcatgagcaaggatacaagtgggttttGTCCGTGAGTCCACAAATAGGccattttcccctggggtctgtggtctgtagaaccgcgtaaaaataacctatttgtggactcatggacatgcccttttggtactaagtcataagtgggtcactgggaacaacttgctttt
>NC_012871.2|-|4980539-4980726|41-61
tctctctctctctaaatgttgtggtgcatcctctagtagcTGAAGCTGCCAGCATGATCTGatgaggtgaggtttatttgctagttggtcacaggctaacagcatgatggcccaacaaatcaacgatcagatcatgctgtgcagtttcatctgctcgtggatgcacatcagatactgggccagcgtta
>NC_012871.2|-|58892106-58892254|21-41
gcaagcaactacgcatcgcgTAGCCAAGGATGACTTGCCGGcatttcttgggtcggatgactgagttgttgagcctggggatgaacagacccggatcgacggccggccggcaagtcatctgtggctacgcgtttgcctccttctcttat
>NC_012871.2|+|60538617-60538943|82-101
cagtcatgcactccaaaactgttgtattaatgcacccatcatattatttactctgttccaaattataggttaatttagcttTTTCTTAAGTCAAACTTTTCtaattttgacaattttagaaaatatattaacatctacaagttcaaataaatgcaataccaactaccaaacatatttcatggaggatttaatgaaacaaacttgatgttgtagatgttgatgcatctttctgtaaacttggtcaaagataagtttgacttaggaaaaactaaagtgacctctcattcggaacctatggagtacttcattgcatttgcataccttttg
>NC_012871.2|+|61405264-61405454|132-152
gtttctggagagcagcgtaccaagttgaaggttaggttaatggggttgttgtctggttcaaggtcgccacagcagacaaagcccattttgcttagcatgcagcatgggtttatctctattgatgatcgatcTCGGACCAGGCTTCAATCCCTttaactagcatctgcatatacttctctaatcagctgttc
>NC_012871.2|-|64495046-64495166|26-49
tcaagactgaaatataaggagcagtTTCTATCTCTATTAATTGTGTTGCcaactcaccattttgctgctgtggcagtagaattaatgaagggagagagtgcaaactgaagaaatcgtttct
>NC_012871.2|-|64495046-64495166|70-93
tcaagactgaaatataaggagcagtttctatctctattaattgtgttgccaactcaccattttgctgctGTGGCAGTAGAATTAATGAAGGGAgagagtgcaaactgaagaaatcgtttct
>NC_012871.2|+|66830949-66831098|41-60
gcgtgcttatcaaaggggcgctttacatactgagagttccTTGGCATTCTGTCCACCTCCttgcccatcgtcagatatatgtgttgcttttggaggtggacatactgccaatggagctgtgtaggcctctctttgtaaagctcacatgac
>NC_012871.2|-|71616735-71616958|81-101
gcatgaacagagattgcagagataggacataggaggcgagagggacgacgagccgttggtttgtgggtgtgcgtcctatgCTCAGGAGAGATGACACCGACgtcggacggaccggtcgatccgcgccgtgtctgtccgtccgaagtgggtgtcatctcgcctgaagcataggacttaccagcccagtacatctccctgttttcaccatgatctcttcttctcga
>NC_012872.2|-|10003884-10004227|33-56
tttatttggtaattattgaataatcatgtactAACTAGACTCAAAAGATTCATCTCccgatttatagataaattgtgcaattagtttttgtttttgtctatatttaatgcttcacgcatgtgctgtaaaattcgatatgaagggaaatcttgaaaagtttttggtactttttgaaaactacccaaaacttttcaagatttcccatcataatgaatcttacggcacatgcattaaacactaaatatagatgaaaataaaaactaattatataatttgtctgtaatttgcgaaacgaatcttttaagtctaattaaattattattaaacaatatttattaaataca
>NC_012872.2|-|10003884-10004227|289-312
tttatttggtaattattgaataatcatgtactaactagactcaaaagattcatctcccgatttatagataaattgtgcaattagtttttgtttttgtctatatttaatgcttcacgcatgtgctgtaaaattcgatatgaagggaaatcttgaaaagtttttggtactttttgaaaactacccaaaacttttcaagatttcccatcataatgaatcttacggcacatgcattaaacactaaatatagatgaaaataaaaactaattatataatttgtctgtaatttgcGAAACGAATCTTTTAAGTCTAATTaaattattattaaacaatatttattaaataca
>NC_012872.2|+|10749515-10749645|21-41
aggctcggggactaatggtgCAGCCAAGGATGACTTGCCGAtcgatcgatgcaaactcctctgatgtctgatctcatcagattatcgttgtcggcaagttgttcttggctacaccgtggctcctgatcctg
>NC_012872.2|-|3416207-3416341|21-40
gagagaggagaggtggaggcTGACAGAAGAGAGTGAGCACacatggtgcctttcttgcatgatgaatgagtggattcatgctcgaagctatgcgtgctcacttctctctctgtcagccattagaactcctctctc
>NC_012872.2|-|49072042-49072255|172-192
ttcactttagttttgttatagtcaaactcatctaactttaaacaagttactagaaaaatgcaccaacatctagaatatcaaattagcttcattaaattttccacgaaatgtcttggtagtgtgtttattaaactagtatatgttaatataattttctaaaaacttggtcaaAAAGTTAGAGAAGTTTGACTTagggcaacgctaaagttaacta
>NC_012872.2|+|55813801-55814020|153-173
atgtttccatacttatattttaaatatttgatatgtactcccttcattccaaattataagatgttttggcttttttagatacattgctgttattatgtatcaagacagcgtatatctaagtgcatagcaatagctatgtgtctagataagacAAAACGTCTTATAATTTGGAGcggaaggagtatgaagctgtatatttgctcaaagaaacactctcaat
>NC_012872.2|+|55813801-55814020|50-70
atgtttccatacttatattttaaatatttgatatgtactcccttcattcCAAATTATAAGATGTTTTGGCttttttagatacattgctgttattatgtatcaagacagcgtatatctaagtgcatagcaatagctatgtgtctagataagacaaaacgtcttataatttggagcggaaggagtatgaagctgtatatttgctcaaagaaacactctcaat
>NC_012872.2|-|58355297-58355515|178-197
ggtttgtggcttctctggaagagagctctcttcagtccactctaaaatggctgtagagtttcattagctgccgactcatccattcacctaccaagaaccatggacaagcgataggtttggtcttggtagccgagtgggtggcgcgggagctaaaatcaagctctacgctgtttatggTTGGACTGAAGGGTGCTCCCtttaatttgctcaaacgctcct
>NC_012872.2|+|61878737-61878912|117-137
cgtcggccgaggtgccgccgtgccggcgccggcgaattacggggcagttcgtctttggcacaaaggcacgtccagaactactcgatgagggtcacttgagctgaactgaacatgcgTGCCAAAGGAGAATTGCCCTGcgattcgcccgtgcagaagcagaatccgttgggatggat
>NC_012872.2|-|6306693-6306914|180-200
gttgttttagtttttgtcataagtaaattctctccaactttgaccaagtttatagaaaatacaccaacatggcaacatctacaaaatgaaatgaatttcgtaaaatctattttgaatattcttgatagtgcaattatttggtattgctgatgttagtatatttttctacaaacttggttAAAGTTAGAGAAGTTTGACTTatgataaaaccaaaacgaccta
>NC_012872.2|-|64085680-64085842|41-61
catgtacatcgatgtggtgtatttgtgcaccttaagcagcTGAAGCTGCCAGCATGATCTGatcttaatttcttttactggcaaacttcggatgcctaagatcagatcgtgctgcgcagtttcacctgctaattggagcacagaaaattagacgactgcgcgc
>NC_012872.2|+|65618872-65619058|115-135
ttcgtttgattgcttaataccaccctctgtcccaaattgtaggtcgttttggcttttctagatacatagcttttgctatgcacttagatatatgatacatctagatacataataAAAGTTGTGTATCTAGAAAAGccaaaacgacctgtaaaattgaacggagggtgtacttgttttcacagattga
>NC_012872.2|+|65618872-65619058|50-70
ttcgtttgattgcttaataccaccctctgtcccaaattgtaggtcgtttTGGCTTTTCTAGATACATAGCttttgctatgcacttagatatatgatacatctagatacataataaaagttgtgtatctagaaaagccaaaacgacctgtaaaattgaacggagggtgtacttgttttcacagattga
>NC_012873.2|+|1616734-1616963|126-146
atgtgtaattggaaaaacaatgagatgaaagggataaggtaatatgataatactcgatctgtttcgaattataagtcgagttgatttttttggtacattgaatttgcaatgtatgtagactagcaAATTCGATGTACCAAAAAAGTcaaactgacttataatttgatgaaatggatggagtactaaagaatagttgcctcccattgcttagctactgtataagtgttgaa
>NC_012873.2|+|1616734-1616963|87-107
atgtgtaattggaaaaacaatgagatgaaagggataaggtaatatgataatactcgatctgtttcgaattataagtcgagttgattTTTTTGGTACATTGAATTTGCaatgtatgtagactagcaaattcgatgtaccaaaaaagtcaaactgacttataatttgatgaaatggatggagtactaaagaatagttgcctcccattgcttagctactgtataagtgttgaa
>NC_012873.2|-|2247055-2247200|41-61
gaagatgtcaagcgccccaagccgccgcgccgcctcgggcTCGCTTGGTGCAGATCGGGACctgccgccgtgctcggacgggacagatcccgccttgcaccaagtgaatccgagccggagcagccgaccgaccgaccgccgccgcc
>NC_012873.2|-|279085-279293|25-45
tttgagtctttaagataatactctCTCCGTCCTAATATATAAGGCgcaatcactttttatttatatcccataatataatagctctctctcatacatcaatacagtagtactagtattgagagagaattaaatatgatcttgatttttgaaccaaaggtagttaagccttatatactaggacggagggagaagttaactgcatttagtta
>NC_012873.2|-|279085-279293|167-187
tttgagtctttaagataatactctctccgtcctaatatataaggcgcaatcactttttatttatatcccataatataatagctctctctcatacatcaatacagtagtactagtattgagagagaattaaatatgatcttgatttttgaaccaaaggtagttaagcCTTATATACTAGGACGGAGGGagaagttaactgcatttagtta
>NC_012873.2|+|295323-295600|49-72
atatatatatatattactttgtagctggctacaaaatatgttattctgTAGCCACTTTGAGTTACGATAATTactatattaatttacaagattatattaactccttactaagtggtttactataacattacggtaaatatcctcatgtgttatagtaacccaactatcgtaaatacatatacatattatcgtaaattagtatataaaattatcgtaaatagaggtggctatagaataacatattttgtagctagctacggagtatactctccctatat
>NC_012873.2|+|295323-295600|205-228
atatatatatatattactttgtagctggctacaaaatatgttattctgtagccactttgagttacgataattactatattaatttacaagattatattaactccttactaagtggtttactataacattacggtaaatatcctcatgtgttatagtaacccaactatcgtaaatacatatacatattatcgtaaattagtatatAAAATTATCGTAAATAGAGGTGGCtatagaataacatattttgtagctagctacggagtatactctccctatat
>NC_012873.2|-|4003701-4003831|21-41
agagaagagaagcaaaggcaTCATTGAGTGCAGCGTTGATGagccagctggccggccagccgtgcgtccgccgccggcgccggccacggctcaccggcgctgcactcaattacgcctttgctttctccggc
>NC_012873.2|-|4003701-4003831|91-111
agagaagagaagcaaaggcatcattgagtgcagcgttgatgagccagctggccggccagccgtgcgtccgccgccggcgccggccacggcTCACCGGCGCTGCACTCAATTacgcctttgctttctccggc
>NC_012873.2|+|44685696-44685851|116-135
aagatttcatcaaggctaaagggagaagagagagagtacagccttaccatgtacacacactccaatctcaacagtctcttatatatgctgctgttacctgtgagtgtgatgaaggCTGTACCCTCTCTCTTCTTCtcttagcttcttgatgcaaag
>NC_012873.2|+|46382342-46382491|87-104
accttccatggccgcggacaggggaaccaggaagcggcgccgccgccgggcccttggccggtgcacgcgtccacccgagggttgggCGCGCCGCCGTCCAGCGGctccgtgacggcgccaaaaccggtgcttattttgggttagggtttc
>NC_012873.2|-|47082704-47082849|26-46
ttgaacattgtgaaaggagaaaaagAAAAGACAAATCAGCATGTCAgttgatgcagttgcgcctgtgaactgtgcatgtgtgatctgcaacctgcctcagttgacatgctgatttgtcttttgtttctccttgcgcaaaattttgt
>NC_012873.2|-|49927472-49927609|21-41
accagagctgattcgtgcagTAGCCAAGGATGACTTGCCTAgctatatgcctgagagcctgtctcttggtggtaaatttgtatgtgctgagcatataggcatgtcttccttggctactcggagcggctctagtcatcc
>NC_012873.2|-|62745952-62746110|100-120
ccgattcagagggaaattattgagagaataagacgacatggcgtgatgttgtttcggctcatgcatatccttcttgagtgtatcatcaggaaagaggcgATGAGCCGAACCAATATCACTcatgtattcttcattcataacggaacaaaaactgtcact
>NC_012873.2|-|62923448-62923564|22-41
ggggcgcttactgaaagttccTTGGCATTCTGTCCACCTCCttgccgatcgatcttgcagaaagtttttttttggaggtgggcatactgccaatggagctgtgtaggcctccctttg
>NC_012873.2|-|63095396-63095572|32-52
tcttttatttttgtgaaactgtattactccaTCCATTCCAAATTGTAAGATGttttggcttttccagatatacactatgtctagatacatagtaaaagaaatgtatctagaaaaactcaaatgtcttataatttggaatggagagagtagcttgtacttaattctgactatctgaaa
>NC_012873.2|-|63095396-63095572|123-143
tcttttatttttgtgaaactgtattactccatccattccaaattgtaagatgttttggcttttccagatatacactatgtctagatacatagtaaaagaaatgtatctagaaaaactcaaatGTCTTATAATTTGGAATGGAGagagtagcttgtacttaattctgactatctgaaa
>NC_012873.2|-|64857494-64857667|115-135
gattatttcatgtacgtgcttcatgctcggattaggttagggggattgttgtctggctcggggtctccggtcgagaatccttggccttgccggagttgtcgttgaccggagattTCGGACCAGGCTTCAATCCCTttaaccatgcggcatttagatctcggcagtgtcaactgc
>NC_012873.2|-|65513672-65513822|41-61
ggctctcgatcgtgcatgcggaggggcgagcaaaccgtgcTGGAGAAGCAGGGCACGTGCTcgtcgtcgctgcatgcgtggtcgtcgtcgcagcacgtgcgctccttctccaacatggcttctcgcccccatcatcgtcgtcagttctccg
>NC_012873.2|+|66726728-66726929|41-61
tatctgtagcctctcaactcttcaagtccatgccatgcctTTCCACAGCTTTCTTGAACTTctcctcctcctcctctctcttagaagggtagctttgaacatctctctctctctctctctctctctctctctctctccaaagaaggtcaagaaagctgtgggaagaaatgacataacaaggactctggaattctgtagtgag
>NC_012873.2|-|66944201-66944415|173-193
ggtcactttagctttgtcataagtcacttttataactttgcaaggtttttagaaaaatgcaccatcctctacaacatcaaattagtttcattaaattctctatgaaatatgtcttggtagtgcatttatgtgaacctgtagctgttaatatattttttataaaaacttagtcAAAGTTAGAGAAGTTTGACTTaggaaaaagatgaaagtgacct
>NC_012873.2|-|67645971-67646129|119-138
caaacagtgggtgcttgcaggtgcagcaccatcaagattcacatggtccaactcatgcatcttcagtgatgctcatgtgatggctcgcagttgctatatatgcatatgtgatgagatgAGAATCTTGATGATGCTGCAtcagcagacactcactcatca
>NC_012873.2|-|68279959-68280094|21-42
agcaagatggtggccatgttCTCCACAGGCTTTCTTGAACTGtgaactcgatcgcgtgctcttagcttgcttgctctcgctcgctttgtgttgatggttcaagaaagtccttggaaaacatggcgcgcacgtctgt
>NC_012873.2|-|7056682-7056942|50-70
tatgaaccctgaaccatgtatcatttttgtcttgtagtagacatactccCTCCGTCCTAATATATAAGGCgtaaccactttttgttcatatctcataatataaggcgtgctctctcacaaacattaatgtagcactattagtgctgagagggagagaattaaatacgttcttggtctttgaatcaaagggtacgccttatatactaggacggagggagtatatgctaaagatgagctatgaatcactctgaaaatgaaaat
>NC_012873.2|-|7056682-7056942|196-216
tatgaaccctgaaccatgtatcatttttgtcttgtagtagacatactccctccgtcctaatatataaggcgtaaccactttttgttcatatctcataatataaggcgtgctctctcacaaacattaatgtagcactattagtgctgagagggagagaattaaatacgttcttggtctttgaatcaaagggtacgcCTTATATACTAGGACGGAGGGagtatatgctaaagatgagctatgaatcactctgaaaatgaaaat
>NC_012873.2|-|8535876-8536103|186-206
gattaccttaactttgtcctatgtcaaacttctctaacactgaccgagtttgtaggacaaatatatactagcatctacaataccaaataaatgcactatcaagagtcaagacaaatttcatggtggatttgatgaaactaatttgattttgtatgtgttggtccattttttcaataaacttggtcAAAGTTAGAGAAGTTTGACTTaggccagagctaaagtgactta
>NC_012873.2|+|9312535-9312683|101-124
tatataagccttgtttggatgtagtcggatccgcatcaatctacatgtgttggagtggattggagtagaaattgaattaaatttcacctcaatccactccAACACATGTGGATTGAGGCGAATCcgacaacatccaaacaagaccttat
>NC_012873.2|-|9764433-9764593|102-122
ttgaaggaggtcaagagaagtagctcagggtgagaatcacagtgcagctctcctctggcatgaaggctgagagagtcatgagcagttttctggcctttcccTGCCAAAGGAGAGCTGCCCTGccattcattagccctgcaaattaacagcacgcacagttt
>NC_012873.2|-|9784832-9784964|91-111
cagaagagggcgagaatcacagtgcggttctcctctggcatgaacgacggctggagcagcttgccacatggctcggccacggcccttgctTGCCAAAGGAGAATTGCCCTGccattcggaacccctgtagtag
>NC_012874.2|+|10851878-10852144|199-222
actatataactattactctgtagctacaaaataacttattttgtagccactttgagttacgataattattatattaatttataagattatagtaactctttactaagtggtttactataacattatggtaaatatcctcatgtgttatagtatcaaactatcgtaaatatgtatacatattatcgtaaattagtatatAAAATTATCGTAAATAGAGGTGGCtacagaataaattattttgtagttagctactgaatatactctcca
>NC_012874.2|+|10851878-10852144|44-67
actatataactattactctgtagctacaaaataacttattttgTAGCCACTTTGAGTTACGATAATTattatattaatttataagattatagtaactctttactaagtggtttactataacattatggtaaatatcctcatgtgttatagtatcaaactatcgtaaatatgtatacatattatcgtaaattagtatataaaattatcgtaaatagaggtggctacagaataaattattttgtagttagctactgaatatactctcca
>NC_012874.2|-|19295931-19296088|118-138
acaagtcagtgttgtcctgtgcggcatcatcaggattcacaccgggtaaacaccgttgggtgggtgcagttacccatgcacatatatgcaggtctggctctatctgttgcttgcgtgAGAATCCTGATGATGCTGCACtggagaacaagtgactgaac
>NC_012874.2|+|66192536-66192789|31-54
attgtggtaaaatttttatggtaggctcatTATTGCATGCTTGAACTATGGTAAaaatttcatactcattggatcacatataacttagttatagataaagcatagatttaacaagaataaagctaaataaatctataactaaattttacttgatccaatggatacaaaacttttaccatagttcaagcatacaataatgagtccaccataaaaaatttaccacaattgaaccattggaactacatatatgaatt
>NC_012875.2|-|10928415-10928614|158-178
attgtgatttctacaattctgtagtcaaccttctcgaactttgacaagttaatagaaaaatataattaacatctacgatgccaaatgaatgcatcatcaaaataaatttgttgtcgtagtcttgtagtcatcgctgcctctttctatagagttggtaAAAGTTAGAGAAGTTTGACTTagaacaaattaaaatgacctac
>NC_012875.2|-|35916133-35916352|178-198
taaatcactttggcagccaaagtaaaacttctcttattttgaccaagtctatagaaaaatgtactaatatttacaacatcaaattagttttattcaattcaccatgcaatgtgttggagagtgaacttatttggtattacagtataggtgccaatgtatatttctataaacttggccAAAGTTAGAGAAGTTTGACTTagggcaaaaccaaagtggttta
>NC_012875.2|+|39811366-39811577|131-150
aggaagaagaacaagaacaagaagaagaggggccttgcatggtggcgagagcctgcctttggtagccaaggatgacttgcctacatggcattgcgagttccggttgcatggccagttcagctgagtttgtGGGCGGTCACCTTGGCTAGCctgagtggctcttgcctgtcatggaaggcctcttcttctgtcactcgcctgatacgtactac
>NC_012875.2|+|39811366-39811577|63-82
aggaagaagaacaagaacaagaagaagaggggccttgcatggtggcgagagcctgcctttggTAGCCAAGGATGACTTGCCTacatggcattgcgagttccggttgcatggccagttcagctgagtttgtgggcggtcaccttggctagcctgagtggctcttgcctgtcatggaaggcctcttcttctgtcactcgcctgatacgtactac
>NC_012875.2|+|39850610-39850775|41-61
agaaaaggggccttgcatggtggcgagagcctgcctttggTAGCCAAGGATGACTTGCCTAcacggccttgcgagttccggttgcatggccagttcagttgggtttgtgggcggtcaccttggctagcctgagtggctcttgcctgtcatggaaggcctcttcttc
>NC_012875.2|-|46400001-46400232|132-152
tcagaggggggtgggggtacacaggtttaatcaaattatctagtatgtactccctctattccaaattgtaagtcatttaaacttttctaggtacatagcttttgctatgcatctatagctacatagtttttACTATGTATCTAGAAAAGCTAgaacaaattacaatttcaaacagagtagcatttaattatatactatttttgacaccatgtaaataacagttaaataagat
>NC_012875.2|-|46400001-46400232|84-104
tcagaggggggtgggggtacacaggtttaatcaaattatctagtatgtactccctctattccaaattgtaagtcatttaaactTTTCTAGGTACATAGCTTTTGctatgcatctatagctacatagtttttactatgtatctagaaaagctagaacaaattacaatttcaaacagagtagcatttaattatatactatttttgacaccatgtaaataacagttaaataagat
>NC_012875.2|-|48978152-48978367|174-194
agttaattttgcctttgtctaagtcaaacttctttaactttgtccaggtttatagaaaaacactcaaacatctagaatatcagatgagtttcattagattctttatgcaatatattttgatagagaatttatttgaacttgtaaatgtcagtatattttctaaaagcacggtcAAAGTTAGAGAAGTTTGACTTaggacaaacacaaaatgaacta
>NC_012875.2|-|55762125-55762261|21-41
atgaggtagagaacgggatgCAGCCAAGGATGACTTGCCGGctcctcaaatttgaagcgtcgtctaagctgctgaggcttaataaaaacttagtcggcaagtctgtccttggctacacctagttctcttcctctcgt
>NC_012875.2|-|56762460-56762586|82-102
tcgatcctctagtaaacctacgggatattggcgcggttcaatcagaaagcttgcgctccaaagcccaggggctccactcttTGATTGAGCCGTGCCAATATCacgtcctcgctttaatttgcccata
>NC_012875.2|-|57227989-57228150|103-123
catgtgcgatacaacattgaacaatgtttggtgttaccacgagttcccttcaagcacttcatgaggcaccattaaataactctatttaagattaggtgtaatATGAAGTGTTTGGGGGAACTCttggtgatactcaacatcgatatgcatcttgaagttggt
>NC_012875.2|-|57228181-57228293|71-91
gaagcgttttgtgttactaggagttccctacaagcacttcacgagaccttggcttaataaagggttgtttGTGAAGTGTTTGGGGGAACTCttggtatcatgaagcatttagt
>NC_012875.2|-|57228499-57228641|84-104
tcacatttggaaattatatatcaagtttggtgtccccaggagttctctgcaaacacttcacaaagcacttttttagagcttttGTGAAGTGTTTGGGGGAACTCttggtgccactgatcatttgtcagatgttgatcaactgc
>NC_012875.2|-|57228690-57228834|86-106
taagacagtgggaggaaactattaggtttggtgtccccgggagttctctgcaagcacttcacgaggcactattttgagagcttttGTGAAGTGTTTGGGGGAACTCttgatgccactaaccatttgctagaggttggccaagtgt
>NC_012875.2|+|57783531-57783720|131-151
ggaaatgtagcaagggtcctggttggttggttgtcacctggagttctccacaaactacttcagtagcaacacacacccctagtttaatgcaccgtgtttgcatgtttgtgtggagctgtgtgtgtacataGTGAAGTGTTTGGGGGAACTCtgggtggcaatcagcaatttgtgctatctagctaggtct
>NC_012875.2|+|57784125-57784269|86-106
cacatgagataattgaaagagttaggtttggtgtccctaggagttctctgcaagcacttcacgaggcatcgttttgagagcttttGTGAAGTGTTTGGGGGAACTCttagtgtcacaaatcatttccatatactagacgttggtc
>NC_012875.2|+|57784304-57784411|68-88
aacgttttgtgttactaggagttccctaaaagcacttcacgagaccttggcttaataaagggcccttGTGAAGTGTTTGGGGGAACTCttggtatcatgaagcattta
>NC_012875.2|+|57784465-57784585|81-101
aatgttcggtgttaccatgagttcccttcaagcacttcacatgaggcaccattcaaactctgtttaagattaggtgtaatGTGAAGTGTTTGGGGGAACTCttggtgatactcaacatcca
>NC_012875.2|-|60205252-60205594|272-295
tcctggaatcatgtaggttaggccatgctgtcgaacatattactctctccatcctaaattataagacattataagaatcctagatagtcaaagtatgacaaatttgaccaaatttatataataaaataataacatttatgatactaactaaacatcattagattcttctttaattatattttatagtatatctacttgatctcataagtttttatatttttctataattttggttaaacttgagataatttgattctctaagttttttgaaATGCCTTATAATTTGGGATGGAGAgagctttttttattgttaaagtagtgccatgtatgtggtttggtgagt
>NC_012875.2|-|60205252-60205594|47-70
tcctggaatcatgtaggttaggccatgctgtcgaacatattactctCTCCATCCTAAATTATAAGACATTataagaatcctagatagtcaaagtatgacaaatttgaccaaatttatataataaaataataacatttatgatactaactaaacatcattagattcttctttaattatattttatagtatatctacttgatctcataagtttttatatttttctataattttggttaaacttgagataatttgattctctaagttttttgaaatgccttataatttgggatggagagagctttttttattgttaaagtagtgccatgtatgtggtttggtgagt
>NC_012876.2|-|1926868-1927013|101-121
gttccctaggttgctagtactcccaacattccaaattgtaagtcgttctggcttttctaagtagattgctgtggctatgcacctatgtatgtagaagagcCAGAGCGACTTACAATTTGGAacaatatattgtatatagcttatct
>NC_012876.2|+|2618774-2618896|21-41
aggcttgcattgttgggatgTGCCTGGCTCCCTGTATGCCActcatctagatcaacaactacctatggttgcctatgatggttggcgtgcacggtgccaagcatatctctctatttccgagct
>NC_012876.2|+|4623342-4623478|97-117
gctcttggttgtcccctggagttccctgcaaacacttcacaagctagaccatatatagtatgcccttgcacaatgtggtatccagttacctagctaGTGAAGTGTTTGGGGGAACTCtaggtgttacccaacaatat
>NC_012876.2|+|4623525-4623651|87-107
cacgcttggtgttaccaggagttcccttcaagcacttcacatgaagctctttgcattatattggcggatgtagcattgagaccaatGTGAAGTGTTTGGGGGAACTCtaggtgttacctagcaatat
>NC_012876.2|+|4623695-4623814|80-100
tatgcttggtgttatcaagagttcccttcaagcacttcacatgaagcttcacattggcagatgtagtcttgagaccaatGTGAAGTGTTTGGAGGAACTCttgttgccaacaagcatttt
>NC_012876.2|+|4624001-4624124|84-104
cacacttggtgtctttaggagttcccttcaagcacttcacatggagcattatttgtcttggagaaagcttaatttgatgcattGTGAAGTGCTTGGGGGAACTCttgatgtcaacaagtatatt
>NC_012876.2|+|5483538-5483747|170-190
tcgtattgacattgtcctaagtcaaacttgtctatctttgaccaagttgaaaaatatattaacatctacaatatcaaatgaatccactatcgaaatattatttcctggtgtgtgcaatgaatatagtttgatgtagcagatgtttgtgcatttttctataaacttggtcAAAGTTAGAGAAGTTTGACTTaggacaaagctaaaacgact
>NC_012876.2|+|57028177-57028337|23-42
tcggttttgttccatggctaacTGACAGAAGAGAGTGAGCACacagcgggcagactgcatcgatctgaaccgagacgacgcaagtaggaatgatgatgatgatgcagctgctgctgcgtgctcacttctctctctgtcagacctctacggccggggacgac
>NC_012876.2|-|61188701-61189007|82-101
ttgcaatcctgagtgtgatactatagaattataaaataatcttttactctctccatcaccgaataaatcaattcctaaagtTTTCTTAAGTCAAACCTTTTaaagtttaacaaaatttatagaaaagagcaccaaaatttatggcactagtataaaatgttgtcataatatgctgatttggtatcataaatacttgtgctcttttctacaaattcaatcaaacgtaaaaaaagttttgatttaaaataactctacgaattgaatggatttatttatggatggagtgagtaatatagtctttgctcaa
>NC_012876.2|-|62246883-62247019|24-44
tggcgataagggcctgcctctgaTAGCCAAGGATGACTTGCCTGtgtcctttgtgccgaaggatcagaaatgtgagcctttgagatagatggttcataggcagtctccttggctagcctgagtggcccatattgccc
>NC_012876.2|-|62252270-62252401|21-41
gcaataaggttgagttctggTAGCCAAGGATGACTTGCCTAtatcctctctaaaggatcagcaaatattgaggcttctagtggtctcatatgggcagtctccttggctagcctgactcactcttatttctca
>NC_012876.2|+|62255425-62255557|23-43
caataagggtttaaagttctggTAGCCAAGGATGACTTGCCTAtatcctctatgaaggatcagcaaatatcgaggctttgagtggtctcatgggcagtctccttggctagcctgactgactcttatttttcat
>NC_012876.2|-|64834656-64834805|21-41
tcatgcatggcgtctcgtgcTGCCTGGCTCCCTGAATGCCAtccgagagaagcaatgccatcgtgtccatggcgtgcctcccggttggcgttgagggagtcatgcaggttgcttgcattgcctcagcagcacgcagctccacctccttcc
>NC_012876.2|+|7691141-7691312|113-133
gatgcaaaatgcagaatgcaatggccgccgcgcgcgacggggtattggcgcggttcaattcgagagctcgagccctagactagacgccagggagagagggggctctgctctcTGATTGAGCCGTGCCAATATCacgtcccgcttgaatggctgcaagattcgactgataaac
>NC_012876.2|+|8175098-8175245|97-117
atgcagtttatttaggagctgaagagctattctttgttcttgggaggagcatgctagaaattttctcaaagtcagtccttgactttcagaaagttcCTAGCATGTTCCTCCTAAGAGcatgctctctctagtgcaatatatgttctaa
>NC_012876.2|+|8175098-8175245|37-57
atgcagtttatttaggagctgaagagctattctttgTTCTTGGGAGGAGCATGCTAGaaattttctcaaagtcagtccttgactttcagaaagttcctagcatgttcctcctaagagcatgctctctctagtgcaatatatgttctaa
>NC_012876.2|+|8666265-8666454|35-58
aagatatgagctgaaagtactgtttactaatttaTTGTGAGAGAAAAATACTGTTGGCtggcagaaaaagtatggcacaagtatggcacagtcttgttcatttgtcttataagccgtatttttttttgtcaacgaacagtatttttctcttacaataaaatcagcgaacatgtgtgtagcctttgctgga
>NC_012876.2|+|8666265-8666454|131-154
aagatatgagctgaaagtactgtttactaatttattgtgagagaaaaatactgttggctggcagaaaaagtatggcacaagtatggcacagtcttgttcatttgtcttataagccgtatttttttttgtcAACGAACAGTATTTTTCTCTTACAataaaatcagcgaacatgtgtgtagcctttgctgga
>NC_012877.2|+|1576923-1577072|91-112
gcccggcaaagaaattgttgaaaaaaaaatctttgccgggagggtcctcagcaaacattcggcaaagaaaatttgaaaaaaaattagaaaATCTTTGCCGGGTGTCTCTGACacagcttccggcaaagcaagggttgacggagccagcac
>NC_012877.2|+|46919903-46920045|103-122
gaaggggagcagggtgtatggaatggaggctgatccaagatcctcctcgagtgcgaaacaaatgccgtttttttggttttgtgtttgctctcttggggggtcTCGGACCAGGCTTCATTCCTcacacctatgctcccgatggc
>NC_012877.2|+|4826939-4827088|62-82
gcactgtgacctgcacatgttgcagccacaaacatatgctgcaagtactaatgctttgttcGCTTGAGTTTATCAGCCGAGTctgaacactactttaatttcagccatggcttatcagccaagtgaacagtttcaagcgaacatgaccag
>NC_012877.2|+|55678319-55678500|44-67
taacactatttccttattaagggcttgtttggatgtagtcggaTTCACATCAATCCACATATGTTGGaatgggttggagtgtaatttgaactaaattccacctcaatccacttcaacacatgtggattgagatgaatacgataacatccaaacaaccggtctaagtacaagtacagtacatt
>NC_012877.2|+|55678319-55678500|116-139
taacactatttccttattaagggcttgtttggatgtagtcggattcacatcaatccacatatgttggaatgggttggagtgtaatttgaactaaattccacctcaatccacttcaACACATGTGGATTGAGATGAATACgataacatccaaacaaccggtctaagtacaagtacagtacatt
>NC_012877.2|+|59223194-59223365|23-43
aacaaatgctcttgtgaatgagTGAAGCTGCCAGCATGATCTAgctttggttggcaccattggcaggcgcccacacagtggcctcttccgtgtgtgtagtgccgctctgtacctgcaaatcattgttagatcatgcatgacagcctcatttcttcacaattatgggcatgta
>NC_012877.2|+|59225482-59225700|41-61
ttcctccattagacaggggaagtggtgcaccacaagttggTGAAGCTGCCAGCATGATCTGatgtctttatatatattaattacctctgatttctccctgactgttatggatcgatgaattcagatatgaggggaaggaagaaagaggaataatgagcatcaggtcatgctgtagtttcatccgctggtgggagcacatcgaaaaccctagctagctgg
>NC_012878.2|-|44973945-44974253|24-44
cagtaaatgatttcagctaaaaaAAGTCATCAAAATAAAAGTTGtagaactagtcaagatctcccatttttattttagtcattttttcatatgacaaagtaatagtaacattgttcataaattttacatatctctgatatagtttatgaaactatatgagagatatgtaaaatttatgaacaatgttactattactttgtcagatgaataaatgatcaaaataaaagttgtagatcttgatgagttgtacaacttgtatattcatggctttatcaactaaaatcatttactctctaaaaatgttgtttc
>NC_012878.2|+|44994942-44995186|23-43
tgcttggtgagaaggtccctgtTGGAGAAGCAGGGCACGTGCAgagacacgccggccggagcacggccgccgccgatagatcgacctcgcactcgcactcgcacaccagctgcgtctgcgtgtggatgaggtcgagatcgtcgtcggtcgaagctagcgaggaacctcttgcttgttgcttcacccgctagctcctgcactgcacgtgctccccttctccaccatggccttctcaccatgggctt
>NC_012878.2|-|47320332-47320542|138-161
ttagaatccaccttctctcccactctcgcctactcttttccgtatgcaagtgtgttcctctatttgacgctaaaggtgggtgcccccattgaaacacttcacaaatgttgctgttgcatttggtagtatttgtacctTTAGCGTCAAGAGACGAACACACTtgcccatcgaaaaggacaaggtgtgtagtgttggaatgagaagagaacca
>NC_012878.2|-|47320332-47320542|48-71
ttagaatccaccttctctcccactctcgcctactcttttccgtatgcAAGTGTGTTCCTCTATTTGACGCTaaaggtgggtgcccccattgaaacacttcacaaatgttgctgttgcatttggtagtatttgtacctttagcgtcaagagacgaacacacttgcccatcgaaaaggacaaggtgtgtagtgttggaatgagaagagaacca
>NC_012878.2|-|47322590-47322828|62-85
cttcataatatcatatttaatcttctctctccactactctcgcctactcttttccgtatgcAAGTGTGTTCCTCTATTTGACGCTaaaggtgggtgcccccattgaaacacttcacaaatgttgctgttgcatttggtagtattcgtacctttagcgtcaagagacgaacacacttgcccatcgaaaacgacaaggtgtgtagtgttggaacaagaagagaaccacatatttagatcct
>NC_012878.2|-|47322590-47322828|152-175
cttcataatatcatatttaatcttctctctccactactctcgcctactcttttccgtatgcaagtgtgttcctctatttgacgctaaaggtgggtgcccccattgaaacacttcacaaatgttgctgttgcatttggtagtattcgtacctTTAGCGTCAAGAGACGAACACACTtgcccatcgaaaacgacaaggtgtgtagtgttggaacaagaagagaaccacatatttagatcct
>NC_012878.2|+|4815893-4816096|135-155
gaataatactacccaaaaattattttactacctccattcctatttataagatgttttgggttttctagatatatatctcttgctatgtacttggatatatacattacgtctagaaacatagtaaaaccagtgtgTATCTAGAAAAGCTAAAACGTgtataatttgaaatagagggagtactatagacggattgctgatttcgac
>NC_012878.2|+|4815893-4816096|50-70
gaataatactacccaaaaattattttactacctccattcctatttataaGATGTTTTGGGTTTTCTAGATatatatctcttgctatgtacttggatatatacattacgtctagaaacatagtaaaaccagtgtgtatctagaaaagctaaaacgtgtataatttgaaatagagggagtactatagacggattgctgatttcgac
>NC_012878.2|+|50124093-50124308|44-64
tgtcaaagtgtgccagtcaagtccacaaactttgtaaacacatTTTTGGGTCCCTAAACTTGTTatgtggtgcagcgcacatccctaaacttataaaatggtgcaccgcaggtccatttctggaccataccgaccactgtggtgcgccacttaacaagtttagggatctagaaatgcgttttcaaagttcgtgggccaaagtgacaccccttgaca
>NC_012878.2|+|50124093-50124308|152-172
tgtcaaagtgtgccagtcaagtccacaaactttgtaaacacatttttgggtccctaaacttgttatgtggtgcagcgcacatccctaaacttataaaatggtgcaccgcaggtccatttctggaccataccgaccactgtggtgcgccactTAACAAGTTTAGGGATCTAGAaatgcgttttcaaagttcgtgggccaaagtgacaccccttgaca
>NC_012878.2|+|52942421-52942624|164-184
tgcttttagctttgtcaatgttaaacctctaactgtgactgatttttttggaaaaatatattaacatctgcaagctgaaataagtgcactatcaagacatggagaatttaatgaaactaatttgatgtcatagatattggcgtatttttctataaacttggtgAAAGTTAGAGAAGTTTGACTTaggataaagctaaagtgaac
>NC_012878.2|+|53285444-53285597|114-134
tcactttagctctgtcctaagtcaaacttactttcactgacttatatcatggagcatttgatgaaactgctttgatattgtagatgttgatgcatttttctataaacttggacAAAGTTAGAGAAGTTTGACTTaagcatagctaaagtgaact
>NC_012878.2|+|55103042-55103254|173-193
ctctgttccaatagttcacttaaatctctctaatatttaccaagtttatagaaaaatgcatcaacatttccaacatcaaattagtatcattaaattctccgtgaaatatattcatagtgcatttacttgaacttgtagattttaatagttttttttttctaaaaacttggtgAAAGTTAGAGAAGTTTGACTTggacaaagctaaagtgaaat
>NC_012878.2|-|55505784-55505953|111-131
atacagggagagctagctggcatatgctgagcatgaattacagggtacatctcctttggcacagatgcatgcagcagaatgcatatatgcatatgcgaaactgtcgagcgTGCCAAAGGAGAATTGCCCTGcgattctaggctctgcaattttcgtgtgacagttgatcg
>NC_012878.2|+|55507351-55507516|107-127
gcaaagctgcggtgtgtctgacatgcggggccatgcattaccgggtgggtctcctctggcagtaacttggctggtcgcctggtccatgatacctgcgtgcagacacTGCCAAAGGAGATTTGCCCAGcaatgcagttttgagtccccataacactataagatctta
>NC_012878.2|+|55511787-55511951|106-126
agatcatcagctccaagaccccagatgtgcacttgcattgctgggcaacttctcctttggcagatgcgcaatgtgctccgaccctggggcttcttccgcgcctacTGCCAAAGGAAATTTGCCCCGgaattcacctgcacagccacacaacatgcgcgtacaaaa
>NC_012878.2|+|58719493-58719637|26-46
ggagcttctgccctgccgtgcgggaGCAATTCGTCGAACAGCTTGAggcgcgccggccgggcaacccgggcgtcagccacgcactccagctgttcgacgaatgcctcctccacgccaggcaatgccacggctacccccgccttca
>NC_012879.2|-|3118632-3118861|188-208
tttggctttaactttgttttaagtcaaacttctctatgttttaactaagtttatagaaatatataacaacatctagaataccaccaagtttacagaaatatatataatgacatctagaatacaagcaagtgcactctcaagatattaatttggtgtttaatgttggcacctttttatagatttagtcAAAGTTAGAGAAGTTTGACTTagatgaaatctaaagtgaccta
>NC_012879.2|+|40284588-40284793|42-65
gatggtggtcccattgatcatccttagccacccatattttcAGATCGGACGACTAATCGCGATTAattgtgattagtcatccttatcgtaactgcgtgcttgatatgtttcgtcgattcgatcaggtcgatcagaaaccttatcgtccgattagtcacgattagtcgtccgataagtgtagcaggacgataagttgggccagtaca
>NC_012879.2|+|40284588-40284793|149-172
gatggtggtcccattgatcatccttagccacccatattttcagatcggacgactaatcgcgattaattgtgattagtcatccttatcgtaactgcgtgcttgatatgtttcgtcgattcgatcaggtcgatcagaaaccttatcgtccGATTAGTCACGATTAGTCGTCCGAtaagtgtagcaggacgataagttgggccagtaca
>NC_012879.2|+|4466674-4466841|41-61
tccttcctcctgcactaactagatggccttctttgtgatcTTCCACAGCTTTCTTGAACTGcatctctaagaggagcagcttgaactctctacctgcatgagcaggtgcagttcaataaagctgtgggaaactgcagagagaggccaacagagcagcatggccggcgg
>NC_012879.2|-|48187230-48187389|101-121
tgccgtctcccgtgtgcaagcatatgcgagtcgaggattaccgggccatttctccttgggcagagtaattgaattttactttgctggatccggtttgctcTGCCAAAGGAGATTTGCCCAGcaatccacatttgtaatattttagtaacacggttatcat
>NC_012879.2|+|54394733-54394849|77-97
ttgatcaatggaaagagcgatattggtgaggttcaatccgatgataggttttacaaacagctgtaaaatcagtatcTGATTGAGCCGCGCCAATATCtcttcctcctaattgcctgt
>NC_012879.2|-|55635718-55635866|101-124
gcctcaggccttgtttggatgtagtcagattcacatcaatccacatgtgttgaggcgggttggagtgaaactggaactaaattccaccctaattcactccAACACATGTGGATTGAGGCGAATCcgacaacatccaaacaaggcctcaa
>NC_012879.2|-|56120407-56120548|21-41
atgagaaagagagcagaatgCAGCCAAGGATGACTTGCCGGatatgtgcatgcatatgttacaaggcagcatatgcaccctgttacaagcctgcctgttctccggcaagttgtccttggctacgccttgttctttttctctc
>NC_012879.2|+|56429499-56429669|40-60
gaaggaaggaaggaagaacactttgctggtgtgagaggtTGAAGCTGCCAGCATGATCTGgtggccggccggccggcgtctctcaagtgcgctcggatcggagacgcgtcgccagatcatgttgcagcttcactctctcgcaaccaccaaagggccggcggccggcaaagc
>NC_012879.2|+|6542504-6542862|289-309
gaggtaatcgcgtagaaagagtatttataaattataaaaaatccaaacgacgtccgaaaatcacgaaacttgtcgatgtgtcttggtatcccatgtggagactatgataaaaattttaggaagtttcgagcaagtagtgatgtccgatacttaaaacccagacatctccacttgtcaaagttttgtgatcacatgtggaggaggatggcttttaagcattcgaagtcactacatgaaacttcctcaaatttttatcatagtctccacatgggataccaagacacatcgACAAGTTTCGTGATTTTTGGAcgtcgttcggattttttataatttaaatactctttctacgcgattacctc
>NC_012879.2|+|6542504-6542862|55-75
gaggtaatcgcgtagaaagagtatttataaattataaaaaatccaaacgacgtcCGAAAATCACGAAACTTGTCGatgtgtcttggtatcccatgtggagactatgataaaaattttaggaagtttcgagcaagtagtgatgtccgatacttaaaacccagacatctccacttgtcaaagttttgtgatcacatgtggaggaggatggcttttaagcattcgaagtcactacatgaaacttcctcaaatttttatcatagtctccacatgggataccaagacacatcgacaagtttcgtgatttttggacgtcgttcggattttttataatttaaatactctttctacgcgattacctc
