# Supplementary material for: AmiR-P3: An AI-based microRNA prediction pipeline in plants
Source: PLoS One. 2024 Aug 1;19(8):e0308016. doi: 10.1371/journal.pone.0308016 (PMC11293646; doi:10.1371/journal.pone.0308016)
Supplement: S1 File — The compiled positive and negative datasets employed to train and test the implemented classification model. (ZIP) [file pone.0308016.s004.zip › S1_File/T.aestivum/T.aePositive.txt]

>NC_057794.1|+|15903152-15903289|33-53
gttcatcgactgaatacaaatcattcggattcGCCATCATACGTCCAACCGTGcatttgatatgcatatatatgcatcacgagccacggttgggctgtatgatggcgataccgattggtttgttctagatccgacata
>NC_057794.1|+|15903152-15903289|87-108
gttcatcgactgaatacaaatcattcggattcgccatcatacgtccaaccgtgcatttgatatgcatatatatgcatcacgagccaCGGTTGGGCTGTATGATGGCGAtaccgattggtttgttctagatccgacata
>NC_057794.1|+|192034554-192034684|31-51
aagttggcttgaaccttgctaagtactcccTCTGTAAACAAATGTAGGACGtttttgcagtttaaattaaactgctaaaacatcttacatttgtgtacagagggaatatattgcagtatttttgtaggtgg
>NC_057794.1|-|43216363-43216468|58-78
gaatggagtggcggcgccgatgccgaccccttcgccggtcgcgcgttccccttgcggTGAGCGCGCCGCCGTCGAATGgatcggtgacggtgctctttccccgatg
>NC_057794.1|+|495117394-495117589|23-43
gaggatggcgaggcgcgcgaggTGGAGAAGCAGGGCACGTGCAtccatttccagctcggcattcccggcgtccggccggccggctgccgcggccttgcctggctgggtagtgcgtcgctcgatccggccgtgcgccggcggccggcccttgcatgcatgtgcctttcttctccaccgtgcacacctcgcctgcgcg
>NC_057794.1|+|501285899-501286067|116-139
aagaaaaaaaactggcctctaaaaaaggggtttagatcctctgcagtaccgtatggtgctgtagtatggataacatgtggggccaggtctcacctggcagtgactgtacaacatcATACAGTACTGCAGAGGATCCTAAccccttaaaaagtgggggcaatggaatgga
>NC_057794.1|-|536243966-536244131|128-146
ggcatgacaagtttgaccgatcgtgtgtgaatcacagggcgcttctcccttggcacggtggcatgcatgtacatatgatggtggtagcctggtgagcgtgcggtgcagcttgctagcaagccgtgcgTGCCAAAGGAGAATTGCCCtgccatttgcctcagctgct
>NC_057794.1|+|556515177-556515270|51-72
aagaatttttgaagaaagaaaagacagaaatacccaatatcttgctagaaCAAGATATTGGGTATTTCTGTCtttattttgaatcttttttttc
>NC_057794.1|+|594399091-594399228|87-108
gttcatcaactgaatacaaatcattcggattcgccatcatacgtccaaccgtgcatttgatatgcatatatatgcatcacgagccaCGGTTGGGCTGTATGATGGCGAtaccgattggtttgttctagatccgacata
>NC_057794.1|+|594399091-594399228|33-53
gttcatcaactgaatacaaatcattcggattcGCCATCATACGTCCAACCGTGcatttgatatgcatatatatgcatcacgagccacggttgggctgtatgatggcgataccgattggtttgttctagatccgacata
>NC_057795.1|-|1385280-1385436|39-62
cccgggggggggggggtagagtttgaaaatgggaccttTAGTACCGGTTCGTGGCACGAACCgggactaaaggtctcaaccccattagttccggttcgtgccacaaaccgcgactaaaagggaggagctttagtcgcggttggcctggccaaccgcg
>NC_057795.1|+|165403449-165403542|51-72
ccgatcttttgaagaaagaaaagacagaaatacccaatatcttgctagaaCAAGATATTGGGTATTTCTGTCtttattttgaatcttttttttc
>NC_057795.1|+|348131867-348132024|97-117
gaggtgcggccgagttagctggtctgatggttaacgaaaccacggcatagaggcactgcaaacatccgagatgagcaaactaagcttgtccgtagtTTGCAGTCCTCGATGTCGTAGttttgtttttccatctattgtttaacacattataaaattaa
>NC_057795.1|-|371035677-371035833|39-62
atccggggggggggggtagagtttgaaaatgggaccttTAGTACCGGTTCGTGGCACGAACCgggactaaaggtctcaaccccattagttccggttcgtgccacaaaccgcgactaaaagggaggagctttagtcgcggttggcctggccaaccgcg
>NC_057795.1|-|425208643-425208799|39-62
gcgatccgggggggggtagagtttgaaaatgggaccttTAGTACCGGTTCGTGGCACGAACCgggactaaaggtctcaaccccattagttccggttcgtgccacaaaccgcgactaaaagggaggagctttagtcgcggttggtctggccaaccgcg
>NC_057795.1|+|44008574-44008713|24-45
acggctagccgggcctctctcatTAGTACCGGTTCGTGGCTAACCtttagcaccggttcgtgccacgaaccggtactaatgagggtggtggcaggatgttgtcagtctgggccccctccagcacctttagtaccggttcg
>NC_057795.1|-|53329402-53329541|24-45
acggctagccgggccgctctcatTAGTACCGGTTCGTGGCTAACCtttagcaccggttcgtgccacgaaccggtactaatgagggtggtggcaggatgttgtcagtctgggccccctccagcacctttagtaccggttcg
>NC_057795.1|+|622775007-622775171|104-125
gacgatgaagaagaggctcaatgctcacattcacgttggttcgcttcaagccttgaggaatagggtaaactgcacggagttatgtgcagtgcagtttacactaTTCCGAAAGGCTTGAAGCGAATtaactagcattgtgcctcttttttatttttaatgacttat
>NC_057795.1|-|85764839-85764995|39-62
ggggggggggggggggtagagtttgaaaatgggaccttTAGTACCGGTTCGTGGCACGAACCgggactaaaggtctcaaccccattagttccggttcgtgccacaaaccgcgactaaaagggaggagctttagtcgcggttggccagacgaaaggcc
>NC_057795.1|-|92313116-92313294|34-54
tctagaactagaatacatctagatacatccattCCAATGACAAGTATTTTCGGAcggagggaatacaagattcgactccatgaagtagctttacctctagcaatagaataaaaaaaactccctctgtccggaaatacttgtcggacaaattgatgtatctagacatattttagtcctag
>NC_057796.1|+|206037234-206037368|90-110
ggtgcttagagaaataaaccagtttttctctaagtatcggtgcttatttgtagagggtagacgcttaattaagcgtctgtcctatagaaATAAGCACCGGTGCTTAAGAAgaactcggcttattttactaagcat
>NC_057796.1|+|256966236-256966329|51-72
agaaaaaaagattcaaaataaagacagaaatacccaatatcttgctagaaCAAGATATTGGGTATTTCTGTCttttctttcttcaaaaattctt
>NC_057796.1|-|414602070-414602240|31-51
gttgtgcatgcaaaatttcaacacaaaatcACATTGGTGGAAGGCGTGGTAaagaaacaaaatcgatgcttcgaaaatgttacttacaaaagcattttggagtttcgattttttttttttttgcacgacttccaccaatgtgatttcgcgctggatttttgcgtgcacgac
>NC_057797.1|+|13873874-13874040|117-137
aataaatctccaccgtgcagcatgacagatgcttctgtccggaaatacttgtcctagaaatcggtgtatctagacttattttaattatagacacatccattttatccatttataagACAAGTATTTCTGGACGGAGGgagtattataatgtcacctaaggctgcgct
>NC_057797.1|+|16085147-16085285|31-52
ccatgcatggtcatatcttatattgtgataTGACTTTACACAACTGTCCGGCagtacattgtctgatagtgtactgacagtgtactgctcggcaggtatgtaaagtcaaatcacagtattaaatatgtttattttgtca
>NC_057797.1|+|243184638-243184762|31-51
aaatacacctgatccattatactccctctgTTCCAAATTACTCGTCGTGGTtttagtccaaatttgaactaaaaccatgacgagtaatttggaacggagggagtatatggcaatgtcagttctaa
>NC_057797.1|-|576767247-576767445|149-169
agcaaagtgcacagcaaagggttatgggatagagctgcatttgcacctgcacctagagaggaagaaaggtcgagggcttggaacttggccatgcatgcgattgcgatgcatgcaacgttctccttgaccctctcgctcttcctgtaggTGCAGTGGCATATGCAACTCTatcacaggcatcctaggtacacatcactcg
>NC_057797.1|+|691967489-691967645|39-62
ccggggggggggggggtagagtttgaaaatgggaccttTAGTACCGGTTCGTGGCACGAACCgggactaaaggtctcaaccccattagttccggttcgtgccacaaaccgcgactaaaagggaggagctttagtcgcggttggcctggccaaccgcg
>NC_057797.1|+|724369034-724369204|120-142
ttgctatatgagacagttagtaataatttggtttgactttgcactgctagcggtggcactgccgcactgcccggtcagtgtaagctcattacactgtccgggcagtgcggccgtgcactGCTAGCAGTGTAAACTCAAATCAtatcattactatctgtcttattttttatt
>NC_057797.1|+|773723552-773723708|39-62
gcgatcccggggggggtagagtttgaaaatgggaccttTAGTACCGGTTCGTGGCACGAACCgggactaaaggtctcaaccccattagttccggttcgtgccacaaaccgcgactaaaagggaggagctttagtcgcggttggcctggccaaccgcg
>NC_057797.1|-|781921202-781921339|87-108
gttcatcgactgaatacaaatcattcggattcgccatcatacgcccaaccgtgcatttgatatgcatatatatgcatcacgagccaCGGTAGGGCTGTATGATGGCGAtaccgattggtttgttctagatccgacata
>NC_057798.1|-|117972344-117972500|39-62
tcccagggggggggggtagagtttgaaaatgggaccttTAGTACCGGTTCGTGGCACGAACCgggactaaaggtctcaaccccattagttccggttcgtgccacaaaccgcgactaaaagggaggagctttagtcgcggttggcctggccaaccgcg
>NC_057798.1|-|181379473-181379629|39-62
gcaatcccggggggggtagagtttgaaaatgggaccttTAGTACCGGTTCGTGGCACGAACCgggactaaaggtctcaaccccattagttccggttcgtgccacaaaccgcgactaaaagggaggagctttagtcgcggttggcctggccaaccgcg
>NC_057798.1|+|20046344-20046500|39-62
tcccggggggggggggtagagtttgaaaatgggaccttTAGTACCGGTTCGTGGCACGAACCgggactaaaggtctcaaccccattagttccggttcgtgccacaaaccgcgactaaaagggaggagctttagtcgcggttggcctggccaaccgcg
>NC_057798.1|+|27537509-27537665|39-62
cgatccggggggggggtagagtttgaaaatgggaccttTAGTACCGGTTCGTGGCACGAACCgggactaaaggtctcaaccccattagttccggttcgtgccacaaaccgcgactaaaagggaggagctttagtcgcggttggcctggccaaccgcg
>NC_057798.1|+|54773664-54773820|39-62
atcccgggggggggggtagagtttgaaaatgggaccttTAGTACCGGTTCGTGGCACGAACCgggactaaaggtctcaaccccattagttccggttcgtgccacaaaccgcgactaaaagggaggagctttagtcgcggttggcctggccaaccgcg
>NC_057798.1|-|58532660-58532799|24-45
acggctagccgggccgctctcatTAGTACCGGTTCGTGGCTAACCtttagcaccggttcgtgccacgaaccggtactaatgagggtggtggcaggatgttgtcagtctgggccccctccagcacatttagtaccggttcg
>NC_057798.1|-|59205647-59205786|24-45
atggctagccgggccgctctcatTAGTACCGGTTCGTGGCTAACCtttagcaccggttcgtgccacgaaccggtactaatgagggtggtggcaggatgttgtcagtctgggccccctccaacacctttagtaccggttcg
>NC_057798.1|+|697131046-697131202|39-62
cccgggggggggggggtagagtttgaaaatgggaccttTAGTACCGGTTCGTGGCACGAACCgggactaaaggtctcaaccccattagttccggttcgtgccacaaaccgcgactaaaagggaggagctttagtcgcgnnnnnnnnnnnnnnnnnnn
>NC_057798.1|-|708047407-708047546|24-45
acggctagccgggccgctctcatTAGTACCGGTTCGTGGCTAACCtttagcaccggttcgtgccacgaaccggtactaatgagggtggtggcaggatgttgtcagtctgggccccctccaacacctttagtaccggttcg
>NC_057798.1|-|763658642-763658735|51-72
tagaatttttgaagaaagaaaagacagaaatacccaatatcttgctagaaCAAGATATTGGGTATTTCTGTCtttattttgaatcacaacattg
>NC_057798.1|+|788669774-788669930|39-62
aggcgatccgggggggtagagtttgaaaatgggaccttTAGTACCGGTTCGTGGCACGAACCgggactaaaggtctcaaccccattagttccggttcgtgccacaaaccgcgactaaaagggaggagctttagtcgcggttggcctggccaaccgcg
>NC_057798.1|-|810721197-810721336|24-45
acggctagccgggatgctctcatTAGTACCGGTTCGTGGCTAACCtttagcaccggttcgtgccacgaaccggtactaatgagggtggtggcaggatgttgtcagtctgggccccctccagcacctttagtatcagttcg
>NC_057799.1|+|102066683-102066902|49-70
agagcattgtgtcgaggagcacttcttagtgatagtggtcaattacatCATATACTCCCTCCGTCCGAAAaagtttgtcccaagcttgttcctcaaatggatgtatctagcactaacttgatgctacatacattcatttgagggacacgctttttcggatggagggagtagtaattttgatatacacactgaagttgctaaacacagtcggtcagtaaat
>NC_057799.1|-|540073714-540073842|31-51
gactacaattaaaaccataggaggcgcctcCAGAACCAGAATGAGTAGCTCatgcacctactcaacatagtgaatgtgagctgctcattctggttttagatgcgcttcctatggttaatcttggtaggg
>NC_057799.1|-|576791532-576791709|112-132
tagctcctgtaatttcgtagtgagttaatcctgcgaggggagtgaacgcggtattggtgcggttcaatcagagagctggcgccccaggaggcaaggggttcctcccttcgaTTGAGCCGTGCCAATATCACGcggtttctcatgaatcgcatcctccttccatgcgcatgcttgccaa
>NC_057799.1|-|605576811-605576974|41-62
taataaagtcaagtcagcgtctattgagatgtgtttgtcaCCTGTTTGTCATTAAGTTTCTTagtgcctttgccatcttagtgaagggtcaaaaggtacttagaagcttaatgagaacatgtgacaaacgtacttcgaggcggagacttagaaaggtttgttgg
>NC_057799.1|-|605576811-605576974|104-123
taataaagtcaagtcagcgtctattgagatgtgtttgtcacctgtttgtcattaagtttcttagtgcctttgccatcttagtgaagggtcaaaaggtacttagAAGCTTAATGAGAACATGTGacaaacgtacttcgaggcggagacttagaaaggtttgttgg
>NC_057800.1|-|214310658-214310814|39-62
gcgatcccggggggggtagagtttgaaaatgggaccttTAGTACCGGTTCGTGGCACGAACCgggactaaaggtctcaaccccattagttccggttcgtgccacaaaccgcgactaaaagggaggagctttagtcgcggttggcctggccaaccacg
>NC_057800.1|+|253729645-253729824|42-64
ttaaatttacggtcaaagttgaagcacgtggatagaggaagCACTACATTATGGAATGGAGGGAgtatgttgtaggcaatgattgtttgccttgaagattttatagatcctgctctggtctttctgattttgtctgttccttttttttatgtttggttcgtttcaacttttcaagagtgt
>NC_057800.1|-|322990571-322990664|51-72
tcgaatttttgaagaaagaaaagacagaaatacccaatatcttgctagaaCAAGATATTGGGTATTTCTGTCtttattttgaatcttttttttc
>NC_057800.1|-|348046699-348046792|51-72
aagaatttttgaagaaagaaaagacagaaatacccaatatcttgctagaaCAAGATATTGGGTATTTCTGTCtttattttgaatctttgatcgg
>NC_057800.1|+|52145003-52145140|33-53
gttcattgactgaatacaaatcattcggattcGCCATCATACGTCCAACCGTGcatttgatatgcatatatatgcatcacgagccacggttgggctgtatgatggcgataccgattggtttgttctagatccgacata
>NC_057800.1|+|52145003-52145140|87-108
gttcattgactgaatacaaatcattcggattcgccatcatacgtccaaccgtgcatttgatatgcatatatatgcatcacgagccaCGGTTGGGCTGTATGATGGCGAtaccgattggtttgttctagatccgacata
>NC_057800.1|+|743370919-743371075|39-62
gatcccggggggggggtagagtttgaaaatgggaccttTAGTACCGGTTCGTGGCACGAACCgggactaaaggtctcaaccccattagttccggttcgtgccacaaaccgcgactaaaagggaggagctttagtcgcggttggcctggccaaccgcg
>NC_057800.1|+|7742129-7742285|39-62
gatcggggggggggggtagagtttgaaaatgggaccttTAGTACCGGTTCGTGGCACGAACCgggactaaaggtctcaaccccattagttccggttcgtgccacaaaccgcgactaaaagggaggagctttagtcgcggttggcctggccaaccgcg
>NC_057800.1|-|8488012-8488149|87-108
gttcattgactgaatacaaatcattcggattcgccatcatacgcccaaccgtgcatttgatatgcatatatatgcatcacgagccaCGGTAGGGCTGTATGATGGCGAtaccgattggtttgttctagatccgacata
>NC_057801.1|+|218846892-218847049|31-52
ctatgccttgaccgggagctcttcacaccgTGGATGTCATCGTGGCCGTACAtgaatcgtcccccacatccagctctgttcaatttcaggcaaagtggacgtttcattgtacggcctgatgacatccacggcgtggctctcccagaaacagagctgca
>NC_057801.1|+|68168977-68169245|219-239
attgaaggattaacaggtacatgctgccagccaagacgagggtgatcataaactcctgggtaatcatgttggacacccagtccaggaacatgccgaggagttcagagcggagaggttcaagggagcttgcatggactttcatggtgtattcttcgggtacacgccgcagaccaaaggatggcatgtacctgaagcaggagtttatgatggcccagcagTTTATGATCACTCTCGTTTTGcctgtcatcacgtactcattgatcttgcat
>NC_057801.1|-|700247376-700247523|101-121
aatgcatagactcggacaaaattgtactccctccatcccacaatataagacgtttttgcaaactacttgaacatcttgtataaaacagcttgccaaaacaTCTTATATTATGGGACGGAGGgagcacttgataaaatgattcagcgaa
>NC_057801.1|-|705187806-705187965|105-125
tgacggtgaacaaggacaggatacgcgaggaaattcctgcggggtcgaactgggaacacatgggatacgaaccgcttgattgacgagcgactcttatcaactcaTGTGTTCTCAGGTCGCCCCCGctggagcctcctcgccgcagatccactacttcatt
>NC_057801.1|-|770559538-770559655|68-88
cgtgcagcagaagcatggcggcgtgccggctccgttcgccggagaagcttactgcggaccaacgccgTGTGCTTCCTCGTCGAACGGTggcgaccacgctgcacgtgcatgcaccgga
>NC_057801.1|-|844879288-844879433|95-116
gaagaggctcaatgctcacctgcacgttggttcgcttcaagccttgtggaatagggtagactgcatggagctatgtgcagtgcagtttacactaTTCTGAAAGGCTTGAAGCGAATtaactagcattgcgcctcttttttattttt
>NC_057802.1|-|220092343-220092456|31-51
gtggttgtatatactactccctctgtcccaTAATATAAGAACGTTTTTGACactagtgtagtgttaaaaacgttcttatattttgggacagagggagtatatgtttgtatacta
>NC_057802.1|+|445917426-445917561|86-106
caacaaaaagtactaatactgtgaactactctctccatcccataatgtaagacgtttttgcaaactatattagcttgcaaaaacgTCTAATATTATGGGACGGAGGgagtagtacaaaagcgacaaacaataatac
>NC_057802.1|-|545256239-545256365|31-51
ctgttctgtaggctattggtgagatttccaTACTGTGGGCACTTATTTGACaagaatgaggagaaacatgaattcttggcaaatagtgcccttagtatgaaattctgatcaatatctttgtgcaaat
>NC_057802.1|-|591809360-591809453|51-72
aagaatttttgaagaaagaaaagacagaaatacccaatatcttgctagaaCAAGATATTGGGTATTTCTGTCtttattttgaatctttttttct
>NC_057802.1|+|67789499-67789677|31-51
gtacgctggcacgccttgattgctgggcatCAGGGCGGGGAACAGGTGGCCatgctcgtctcctactctaccaacggccacgccatggtcgcgggggagacgtggctgttggtagagtggaagagaagcgaggccgcctttgatggtgagcaccgcgcaggcgcagctgctcggccact
>NC_057802.1|-|67789517-67789660|83-104
gcctgcgcggtgctcaccatcaaaggcggcctcgcttctcttccactctaccaacagccacgtctcccccgcgaccatggcgTGGCCGTTGGTAGAGTAGGAGAcgagcatggccacctgttccccgccctgatgcccagcaat
>NC_057803.1|+|1310585-1310722|33-53
gttcatcgatagaatacaaatcattcggattcGCCATCATACGTCCAACCGTGcatttgatatgcatatatatgcatcacgagccacggttgggctgtatgatggcgataccgattggtttgttctagacccgacata
>NC_057803.1|+|1310585-1310722|87-108
gttcatcgatagaatacaaatcattcggattcgccatcatacgtccaaccgtgcatttgatatgcatatatatgcatcacgagccaCGGTTGGGCTGTATGATGGCGAtaccgattggtttgttctagacccgacata
>NC_057803.1|+|321011525-321011729|159-182
acaaaatagtttaacataagttgttgttcagaaataggaaagcagaatgaaatccagtcttagtcaaatatttcatatctcttcttatccatttaaacatatggatttagagtagagcatatggatcaatctatttataattataagaatcgaatgtgTTTGTTTTTATGTTATTTTGTGAAgaaattaaaacaattctatatag
>NC_057803.1|-|321126212-321126305|51-72
agaaaaaaagattcaaaataaagacagaaatacccaatatcttgctagaaCAAGATATTGGGTATTTCTGTCttttctttctttaaaaattctt
>NC_057803.1|-|553855749-553855881|91-111
gtcatcgatttaaggaattaaatatgtgttatatgtcatgaaaagtatattattagatttctacacggatgtagtttctaaatatatattTTTTGTCACATATAATACATAtttagatagttaaattgtcgac
>NC_057803.1|+|612440003-612440119|31-51
ataacaagggaattttgacgttggggaagaTGAAGTAGAGCAGGGACCTCAcgctcaagaagcggtgaggtgcctgacctacttcatcttcaccaacgaagagaacggcaaatgcaa
>NC_057803.1|+|709153474-709153630|39-62
cgggggggggggggggtagagtttgaaaatgggaccttTAGTACCGGTTCGTGGCACGAACCgggactaaaggtctcaaccccattagttccggttcgtgccacaaaccgcgactaaaagggaggagctttagtcgcggttggcctggccaaccgcg
>NC_057803.1|+|709155184-709155340|39-62
cgatcccgggggggggtagagtttgaaaatgggaccttTAGTACCGGTTCGTGGCACGAACCgggactaaaggtctcaaccccattagttccggttcgtgccacaaaccgcgactaaaagggaggagctttagtcgcggttggcctggccaaccgcg
>NC_057803.1|+|709219864-709220020|39-62
ggcgatcccgggggggtagagtttgaaaatgggaccttTAGTACCGGTTCGTGGCACGAACCgggactaaaggtctcaaccccattagttccggttcgtgccacaaaccgcgactaaaagggaggagctttagtcgcggttggcctggccaaccgcg
>NC_057803.1|+|750843681-750843820|24-45
acagctagccgggccgctctcatTAGTACCGGTTCGTGGCTAACCtttagcaccggttcgtgccacgaaccggtactaatgagggtggtggcaggatgttgtcagtctgggccccctccagcacctttagtaccggttcg
>NC_057804.1|+|590714450-590714784|116-135
tggagtgaagtactgccatgataagtactccctctgttcctaaatactccctccgtcccaaaaattttggcttagatttgtctaaatacgtatgtatcaagtcatgttttagtatTAGATACATCCGTATCTAGActaatctaagacaagaattttgggacggagggagtataagtctttttagagattccactacaaactacatacggatgtatatagacatattttagagtgtagattcactcattttacttcgtatgtagtccatagtggaatctctaagaaggcatatatttaggaacagagggtgtaccagttgtaccttttcggaaaag
>NC_057804.1|+|653411212-653411329|68-88
cgcgcagcagaagcatggcggcgtgccggctccgttcgccggagaagcttactgcggaccaacgccgTGTGCTTCCTCGTCGAACGGTggcgaccacgctgcacgcgcatggaccgga
>NC_057804.1|-|655735504-655735635|31-51
cacgcacaggtgcgctggttgaactcgtccATAGCATCATCCATCCTACCCttcaacggtggttgccgattccccacggtgggtaagatggctgatgctatgaataacttcaaccagattgtagttgtgaca
>NC_057804.1|-|6745082-6745221|24-45
acggctagccgggccgctctcatTAGTACCGGTTCGTGGCTAACCtttagcaccggttcgtgccacgaaccggtactaatgagggtggtggcaggatgttgtcagtctgggccccctccagcacctttagtaccggtccg
>NC_057805.1|+|102468040-102468290|204-224
gatgaggatgatgatgtattagtttgagggagctcacttcagtccactcatgggaggtagcggggattgaacgagctgccgactcattcactcgagcacacagtagatatgagactagtccagggcataccagtatgttacaatatgtactgtgcgaatgagcgaatgcagcgggagattgttctctctttcctcctccatgcTTGGACTGAAGGGAGCTCCCTcatctctcatcagcttcatcaggaata
>NC_057805.1|-|207625359-207625452|51-72
agaaaaaaagattcaaaataaagacagaaatacccaatatcttgctagaaCAAGATATTGGGTATTTCTGTCttttctttcttcaagaccagga
>NC_057806.1|-|120382364-120382520|39-62
ggggggggggggggggtagagtttgaaaatgggaccttTAGTACCGGTTCGTGGCACGAACCgggactaaaggtctcaaccccattagttccggttcgtgccacaaaccgcgactaaaagggaggagctttagtcgcggttggcctggccaaccgcg
>NC_057806.1|-|332689476-332689608|31-51
ggtaggactgaacttcagtgccgtaactgtACCTGCAGTTGGGCCAATGACatgtgggcctaacagacggctggcccacatgccattgatccaactgtaggtgcagttacggcacccaagcagcgtccgccct
>NC_057806.1|+|473820185-473820369|124-144
tcctgctgctcaacctcggctctgtttgaagtgaagatgatgcttaatgacagtcgtggtgtcttagaagagccaggcgactatgtctacgctggccattaagcatcgtctttgcctaggacaCCACGACTGTCATTAAGCATCgccttcaccccaaacagagcccagaatggatccggtagcca
>NC_057806.1|+|476139176-476139391|104-127
cagccgcggccgcggtggccagcgtcagcgtgtgaggcgccagcgcgcgcggaggaggagctggctgggtcagcgtcgacggcggcggccgtgtgctcctacgTGGCACGGCGTGATGCTGAGTCAGccagtggagtggtgctactttttactaggtgtggagtgggagtgctatgcgcggggtcgcgtgacgtgggctaaataaaagtgttgtcg
>NC_057806.1|+|547880644-547880749|58-78
ggacggagaggcttcgcccctgccgaccccttcgccggtcgcgcgttccccttgcggTGAGCGCGCCGCCGTCGAATGgatcggtggtggtgatctttgcccctga
>NC_057806.1|+|557028689-557028845|39-62
tccgggggggggggggtagagtttgaaaatgggaccttTAGTACCGGTTCGTGGCACGAACCgggactaaaggtctcaaccccattagttccggttcgtgccacaaaccgcgactaaaagggaggagctttagtcgcggttggcctggccaaccgcg
>NC_057806.1|-|609058657-609058750|51-72
acaaaaaaagattcaaaataaagacagaaatacccaatatcttgctagaaCAAGATATTGGGTATTTCTGTCttttctttcttcaaaaattctt
>NC_057806.1|+|669703644-669703813|109-129
gaaccccgacaggaggagggtggaatggtcactatgatgttggctcgactcactcagaccacgcctgccggccggccgtagccatgcatctgcatgcggtggtggctcTGATTGAGCCGTGCCAATATCtcagtgctctttcatgcatgcatgcatgggctcgctccttg
>NC_057807.1|+|275545807-275545924|68-88
cgcgcagcagaagcatggcggcgtgccggctccgttcgccggagaagcttactgcggaccaacgccgTGTGCTTCCTCGTCGAACGGTggcgaccacgctgcatgcgcatggactgga
>NC_057807.1|+|54630928-54631084|39-62
gcgatccgggggggggtagagtttgaaaatgggaccttTAGTACCGGTTCGTGGCACGAACCgggactaaaggtctcaaccccattagttccggttcgtgccacaaaccgcgactaaaagggaggagctttagtcgcggttggcctggccaaccgcg
>NC_057807.1|-|550398810-550398966|39-62
gatcccgggggggggttagagtttgaaaatgggaccttTAGTACCGGTTCGTGGCACGAACCgggactaaaggtctcaaccccattagttccggttcgtgccacaaaccgcgactaaaagggaggagctttagtcgcggttggcctggccaaccgcg
>NC_057807.1|+|610844185-610844341|39-62
gcggggggggggggggtagagtttgaaaatgggaccttTAGTACCGGTTCGTGGCACGAACCgggactaaaggtctcaaccccattagttccggttcgtgccacaaaccgcgactaaaagggaggagctttagtcgcggttggcctggccaaccgcg
>NC_057807.1|-|708060641-708060780|24-45
acagctagctgggccgctctcatTAGTACCGGTTCGTGGCTAACCtttagcaccggttcgtgccacgaaccggtactaatgagggtggtggcaggatgttgtcagtctgggccccctccagcacctttagtaccggttcg
>NC_057807.1|-|713413647-713413786|24-45
acggctagccgggccgctctcatTAGTACCGGTTCGTGGCTAACCtttagcaccggttcgtgccacgaaccggtactaatgagggtggtggcaggatgttgtcagtctgggccccctccagcatctttagtaccggttcg
>NC_057807.1|+|88639888-88640027|24-45
acggctagccgggccgctctcatTAGTACCGGTTCGTGGCTAACCtttagcaccggttcgtgccacgaaccggtactaatgagggtggtggcaggatgttgtcagtctgggccccctccagcacctttagtactggttcg
>NC_057807.1|-|90058761-90058917|39-62
cgatcgggggggggggtagagtttgaaaatgggaccttTAGTACCGGTTCGTGGCACGAACCgggactaaaggtctcaaccccattagttccggttcgtgccacaaaccgcgactaaaagggaggagctttagtcgcggttggcctggccaaccgcg
>NC_057808.1|-|115907603-115907779|131-154
caagtcctgtgcgtatacctaggttgtcaattttatcaccctaatataaactatatagcacaaaaattataccgtttgaaaatagaacatatgaagtttatattggtatattttttgtaatatttgacttGTATTAGGTTGGTCAAATTGACGAcctaggggtacgcgcacgcctta
>NC_057808.1|-|373628846-373629005|110-130
ggatccattctgggcttgaggtgaaggcgatgcttaatgacagtcgtggtgtcctaggtgaagacgatgcttaatggccagcgtagacagtcgcctggctcttctaggaTACCACGACTGTCATTAAGCAtcatcttcacttcaaatagatccgaggttg
>NC_057808.1|+|497226205-497226335|31-51
aactcatttacgtacgatcctagctagagcTTGGACGAGGATGTGCAACTGcggtacggtaggaccttcagctacgaccggcagctgcacatccatgcccaagctctacctactgtcgtcactactgtagc
>NC_057808.1|-|529274001-529274130|30-50
tcgctgcttttgctcactgtagcggccgtTGAGATGAGATTACCCCATACcatatagcggcagctcgactccgcacacgcgtagggggcaatctcacctcaacagcttctccgtgtgagctttaccttta
>NC_057809.1|-|109739536-109739668|83-103
agacgaagaggaggaagagacgcaaaggtgccattgagtgcagcgttgatgaaccgtcctactcctccgaggccggagcggtTCACCGGCGCTGCACACAATGacggctctgctttctccggcgaaacagcaa
>NC_057809.1|-|115429613-115429752|91-111
tgcgccgtccgccggttttgtcggggagcccggcggctctctggtgttcaagcaggaacctcatgctaccggcagcatgcggcgcttgctTGAACATCCCAGAGCCACCGGcgtgccaaaattcacgcaggagaccagtc
>NC_057809.1|-|115429614-115429750|88-108
cgccgtccgccggttttgtcggggagcccggcggctctctggtgttcaagcaggaacctcatgctaccggcagcatgcggcgcttgcTTGAACATCCCAGAGCCACCGgcgtgccaaaattcacgcaggagaccagt
>NC_057809.1|-|615595456-615595608|30-51
tctcttctctccttccggccacctgagttTGACCCTGAGGCACTCATACCGccagcttgtttagaatgctagccgcatgagtgcctcatgcagcggtatcgccggtatgagtgtttcagggtcaagcttcggttgctagaaaaacaacggcaa
>NC_057810.1|-|124640181-124640342|102-122
caccgcagatcaaatggtgccgggtgatccgtctcaggcgtcggctacttcctttcccttgccagtgcgccatgccggcgggtgcacccctcttgcacaggCAAGGGAAGGAAGTAGCCAACgtcttgggcggatctagcatgcggccatggcacccacgaa
>NC_057810.1|-|127589508-127589660|105-124
ccaatagatctcgttcttctgctgtttttgtgccgtgatgattgctttacttctgacacctcttgtacgagaagcgccttgatgcgcttcgctgagcagattgcAGCAAACATATCTGAGCACAgtcacacgctaatttgtttgtttattttt
>NC_057810.1|+|133763836-133763992|39-62
gatccgggggggggggtagagtttgaaaatgggaccttTAGTACCGGTTCGTGGCACGAACCgggactaaaggtctcaaccccattagttccggttcgtgccacaaaccgcgactaaaagggaggagctttagtcgcggttggcctggccaaccgcg
>NC_057810.1|-|37776530-37776669|24-45
atggctagccgggccgctctcatTAGTACCGGTTCGTGGCTAACCtttagcaccggttcgtgccacgaaccggtactaatgagggtggtggcaggatgttgtcagtctgggccccctccagcacctttagtaccggttcg
>NC_057810.1|+|42388293-42388449|39-62
tccccgggggggggggtagagtttgaaaatgggaccttTAGTACCGGTTCGTGGCACGAACCgggactaaaggtctcaaccccattagttccggttcgtgccacaaaccgcgactaaaagggaggagctttagtcgcggttggcctggccaaccgcg
>NC_057810.1|-|49964464-49964624|100-121
atttttgcttataccaaatgtccaggcctagttggggtggatgctgggaaaactattgaactagataagttacaactcatctcgaagtaacttgtctggTCCAATGGTTGTTCACGGCATCcacaaagggcctggctatccaaatcaaactcaatgatgcc
>NC_057810.1|-|598460196-598460452|31-52
aagcctttgagcttagactagccacagtggAGAGTAACATACACTAGTAACAtacacatatccctagaactatataactaccttcatagtgggtagcaacataagtgtggtatcatgcaaagcttcatttattaggttatagactcatattgcattgggacatgtgatgttatagtaactagctaagttactcaaactacctctctcctcgatgttactattgaagttactcccactagctagtcttatgctcatgg
>NC_057810.1|-|60530924-60531065|41-61
cctctagagcacgtcaaaaaaagagaagcttggtcatctaAAGCGTAGTCGAACGAATCTGccgttgatgaggatatgttcagattcgttctattacactttacatgagcagactactcacccatggttaacagaataaaaa
>NC_057810.1|+|673782233-673782362|31-50
tatgcagcacaaccagtggtgctctttctcTTGCGAGCAACGGATGAATCagccttgttatccaatccagaggtggctgatttctcctttgctcgagtagagaaagagtattgttggacacagagaaaac
>NC_057810.1|+|720809056-720809212|39-62
tcccgtggggggggggtagagtttgaaaatgggaccttTAGTACCGGTTCGTGGCACGAACCgggactaaaggtctcaaccccattagttccggttcgtgccacaaaccgcgactaaaagggaggagctttagtcgcggttggcctggccaaccgcg
>NC_057811.1|+|117325245-117325362|69-89
agatccgccaagctggagtacctgaacgtcttcttcaagtactccacttttttttctcgcggagaaaaAGGTGGAATACTTGAAGAAGAttttcaggtcgtccattagaaagctcacc
>NC_057811.1|-|143795188-143795374|41-62
ctaccatggacggacggacgcctttgctggtgtgagagacTGAAGCTGCCAGCATGATCTGCtcatccagcatgcgccgaaaccgcgttcggttgcgcggggttatcttggaatttttgctccatcagatcatgctgcagcttcattttctcacggccaccaacagatatagagattgttttctggt
>NC_057811.1|+|67115419-67115512|51-72
aagaatttttgaagaaagaaaagacagaaatacccaatatcttgctagaaCAAGATATTGGGTATTTCTGTCtttattttgaatctttttcttc
>NC_057812.1|+|187740009-187740196|93-112
atacgccacggatacatggccacgatgacgacgattacatagccttgtactccctccgttccaaaatggatgacccaagtttgtactaaagtTAGTACAAAGTTGAGTCATCtattctggaacggagggagtagtagtaatacaacgttgctagtgataaggaaaatcagacggagacggagttcatc
>NC_057812.1|-|41418244-41418377|41-61
cggtgccgcgcagcagaagcatagcggcgtgctgactccgTTCGTCGGAGAAGCATGTTGCggaccagcgccgcgtgcttcctcgtcgaacggtggcgaccacgttgcacgcgcgtgcaccagaggagcacatc
>NC_057812.1|-|41418244-41418377|74-94
cggtgccgcgcagcagaagcatagcggcgtgctgactccgttcgtcggagaagcatgttgcggaccagcgccgCGTGCTTCCTCGTCGAACGGTggcgaccacgttgcacgcgcgtgcaccagaggagcacatc
>NC_057812.1|-|41423718-41423853|76-96
ggcggtgccgcgcagcagaagcatagcggagggctggctccgttcgccggagaagcatgttgtggaccagtgccgCGTGCTTCCTCGTCGAACGGTggcgaccatgttgcacgcgcgtgcacagaggagcacatct
>NC_057812.1|-|5902721-5902858|33-53
cttcatcgactgaatacaaatcattcggattcGCCATCATACGTCCAACCGTGcatttgatatgcatatatatgcatcacgagccacggttgggctgtatgatggcgataccgattggtttgttctagatccgacata
>NC_057812.1|-|5902721-5902858|87-108
cttcatcgactgaatacaaatcattcggattcgccatcatacgtccaaccgtgcatttgatatgcatatatatgcatcacgagccaCGGTTGGGCTGTATGATGGCGAtaccgattggtttgttctagatccgacata
>NC_057812.1|+|71013409-71013546|33-53
gttcatcgactgaatacaaatcattcggattcGCCATCATACGTCCAACCGTGcatttgatatgcatatatatgcatcacgagccacggttgggctgtatgatggcgataccgattggtttgttttagatccgacata
>NC_057812.1|+|71013409-71013546|87-108
gttcatcgactgaatacaaatcattcggattcgccatcatacgtccaaccgtgcatttgatatgcatatatatgcatcacgagccaCGGTTGGGCTGTATGATGGCGAtaccgattggtttgttttagatccgacata
>NC_057813.1|-|36752104-36752234|28-48
aagatagcaagtaataaatgaaaatctAAATATGGCAAACAATGAATGagaatccaaagatagggttatctttggattttcatttattgttttccatctttgggatttcatttacactgttgtgttatctt
>NC_057813.1|+|44010359-44010488|31-50
cctgcctccatgcggggaatcgcctcgaggTAAGAAGCAAATAGCACATGcaggaggtaagaaagaagcaagcgaatgcgtgtgctctttccttcttaccctcgagccggctcccggaaccagagttgga
>NC_057813.1|-|557823180-557823319|24-45
atggctagccgggccgctctcatTAGTACCGGTTCGTGGCTAACCtttagcaccggttcgtgccacgaaccggtactaatgagggtggtggcaggatgttgtcagtctgggccccctccagcacctttagtaccagttcg
>NC_057813.1|+|608737414-608737567|104-124
gtgtttgcttgcatgtatcgacggaaggatgtacttcctccaatccgtattacttatcttagatttgtctagatacatacatttatacaaatttaagacgaatAATATGGATCGGAGGGAGTACctgataataatatatacacaatcaagtaca
>NC_057813.1|+|621286392-621286531|24-45
acggctagccgggccgctctcatTAGTACCGGTTCGTGGCTAACCtttagcaccggttcgtgccacgaaccggtactaatgagggtggtggcaggatgttgtcagtctgggccccctccagcaccttaagtaccggttcg
>NC_057813.1|+|622513704-622513843|24-45
atggctagccgggccactctcatTAGTACCGGTTCGTGGCTAACCtttagcaccggttcgtgccacgaaccggtactaatgagggtggtggcaggatgttgtcagtctgggccccctccagcacctttagtaccggttcg
>NC_057813.1|+|646832753-646832920|31-51
tgttttcgttgagagtggcgtaaagtgaaaAAGGACATTTTTTGTGGCCTGtgtaaaaaagacaattttcgacgcttaattacaactattcacgaggcatttttttatctttttatacatgccacaaacaatgtcccttttcaccgaatttttgtgtgtaaacatagg
>NC_057813.1|+|649311486-649311625|24-45
acggctagccgggccgctttcatTAGTACCGGTTCGTGGCTAACCtttagcaccggttcgtgccacgaaccggtactaatgagggtggtggcaggatgttgtcagtctgggccccctccagcacctttagtaccggttcg
>NC_057813.1|-|677014715-677014871|39-62
cccgggggggggggggtagagtttgaaaatgggaccttTAGTACCGGTTCGTGGCACGAACCgggactaaaggtctcaaccccattagttccggttcgtgccacaaaccgcgactaaaagggaggagctttagtcgcgnnnnnnnnnntggccaacc
>NC_057813.1|-|747456607-747456763|39-62
cccgtgggggggggggtagagtttgaaaatgggaccttTAGTACCGGTTCGTGGCACGAACCgggactaaaggtctcaaccccattagttccggttcgtgccacaaaccgcgactaaaagggaggagctttagtcgcggttggcctggccaaccgcg
>NC_057813.1|-|758048102-758048258|39-62
agcgatccggggggggtagagtttgaaaatgggaccttTAGTACCGGTTCGTGGCACGAACCgggactaaaggtctcaaccccattagttccggttcgtgccacaaaccgcgactaaaagggaggagctttagtcgcggttggcctggccaaccgcg
>NC_057813.1|-|77648618-77648922|244-265
ctggccctcgcaacttggaaaattttggcagatgaatttgagtgttggatgggaccaaatcttaccgccgggtgtggcaagatttggtttcctccaatatcttatgttcatatgtcagacactgagtgttagctacaacaagtgatagttggatggacacctgggcctgtctcaagaaccaaacctcgcaagctgaatgtgagatttggatggaaccaaatcttcagctatagtggcacaagaTTTGGTTTCCTCCAATATCTCGtcttcaactgtccctgatgaaacctacagcatcttcagtt
>NC_057813.1|+|9800916-9801048|86-106
gtgcacacaaagctttaagcactaattaagccttagtgaatatctacactagtaagtttttcttcatgtttgaaatgcttagcatTGTAGATACTCCCTAAGGCTTgggtggtattgcgttgtgtggccactc
>NC_057814.1|+|629526183-629526317|31-52
ggaatcaacaattgattcgccgtaggatcaTCTGGCGAGGGACATACACTGTacaagtgaatcgcggcgcgccctgcggcctgtacagtttatgtccccggcagacgatctacgacggctctgcgacttcgtgcg
>NW_025230584.1|+|12848-12941|51-72
agaaaaaaagattcaaaataaagacagaaatacccaatatcttgctagaaCAAGATATTGGGTATTTCTGTCttttctttcttccaaaattctt
>NW_025241049.1|+|3256-3412|39-62
cgatccagggggggggtagagtttgaaaatgggaccttTAGTACCGGTTCGTGGCACGAACCgggactaaaggtctcaaccccattagttccggttcgtgccacaaaccgcgactaaaagggaggagctttagtcgcggttggcctggccaaccgcg
>NW_025265594.1|+|702-833|31-51
cacgcacaggtgcgctagttgaactcgtccATAGCATCATCCATCCTACCCttcaacggtggttgccgattccccacggtgggtaagatggctgatgctatgaataacttcaaccagattgtagttgtgaca
>NW_025267695.1|+|645-776|31-51
cacccacaggtgcgctagttgaactcgtccATAGCATCATCCATCCTACCCttcaacggtggttgccgattccccacggtgggtaagatggctgatgctatgaataacttcaaccagattgtagttgtgaca
>NW_025292541.1|+|1-150|32-55
gggggggggtagagtttgaaaatgggaccttTAGTACCGGTTCGTGGCACGAACCgggactaaaggtctcaaccccattagttccggttcgtgccacaaaccgcgactaaaagggaggagctttagtcgcggttggcctggccaaccgcg
>NW_025302376.1|+|701-857|39-62
atccctggggggggggtagagtttgaaaatgggaccttTAGTACCGGTTCGTGGCACGAACCgggactaaaggtctcaaccccattagttccggttcgtgccacaaaccgcgactaaaagggaggagctttagtcgcggttggcctggccaaccgcg
>NW_025309566.1|-|49-205|39-62
ggtgatcccgggggggtagagtttgaaaatgggaccttTAGTACCGGTTCGTGGCACGAACCgggactaaaggtctcaaccccattagttccggttcgtgccacaaaccgcgactaaaagggaggagctttagtcgcggttggccaggccaaccgcg
