# Supplementary material for: AmiR-P3: An AI-based microRNA prediction pipeline in plants
Source: PLoS One. 2024 Aug 1;19(8):e0308016. doi: 10.1371/journal.pone.0308016 (PMC11293646; doi:10.1371/journal.pone.0308016)
Supplement: S1 File — The compiled positive and negative datasets employed to train and test the implemented classification model. (ZIP) [file pone.0308016.s004.zip › S1_File/T.aestivum/T.ae_Negative.txt]

>NC_057794.1|+|100467129-100467307|34-54
tttccaccggtaacttatcaggtactccctccgTTCCAAATTACTCGTCATAGAaatggatgtatttagaactaaaatacatctagatacatccttatctgcgacaagtaattcggaatggagggagtacaaatcaaaaacagtttttgttcactcaccaaatcaacattcaaaatttc
>NC_057794.1|-|101832489-101832635|96-116
aactagcaagcaaagatagaagtgatttcgagggtatggtcatcttgcctgagatcccgcaaggaagaagaacgagtccatgaagaagataaacgGACGTAGTCGAACGAATCCTCacaacacgacgttatcggaaccaacccgaag
>NC_057794.1|-|101840538-101840670|91-111
gcaagcaaagatagaagtgatttcgagggtatggtcatcttgcctgagatcccgcaaggaagaagaacgagtccatgaagaagataaacgGACGTAGTCGAACGAATCCTCacaacacgacgttatcggaacc
>NC_057794.1|+|102729328-102729469|82-102
agatagaagtgatttcgagggtatggtcatcttgcgtgagatcccgcaaggaagaagaacgaatccatgaagaagacaaatGGACGTAGTCGAACGAATCCTcacaactccggaatgaaaccgaagctaacgagagaagcaa
>NC_057794.1|-|102739116-102739294|31-51
ccaaacaagctgaaacttcatggagtttgtTATGGAATACTTGAAGAATATtggagcaaataagtaccagagggggcctactaggtgggcacaaaccacttgggcgcgccagggagccccgacgcgccctggtgggtggtgctcacgcagggccacctccggtgcccatcttctggtat
>NC_057794.1|-|104466350-104466528|129-149
tttatcaactatgtgaagagttccatgaggggcattaaaatctagagagcatcaactatgggcatatcactttaatacctaagaataatgctcctgtgacagtcaatgactttcgcccgatcacactcCTGGATTGCTGCCTCAAGCTTataaccaagatacttgccaatcagctccag
>NC_057794.1|-|105108408-105108564|96-119
aatgatgaagcttctgctcatgactacaagaagagaacatgccacaagtgcaagaaacctggtcactacatctctgagtgtccgcagtgggacaaTGAGAACAACAACAAGAAGAAGAGcaaggaatatgattctgacgacaagaagaagaaaaaaa
>NC_057794.1|-|106273761-106273963|24-45
ggggggtagattttgaaaatgggACCTTTAGTACCGGTTCGTGGCacgaaccgggactaaaggtctcaaccccattagtcccggttcgtgcctcaaaccgggactaaaggtctaatctttagtctcggtttgaggcacaaatcgggaccaatggttgtgggccaggagcgaggcccattggtcccagttcatcccaccaaccg
>NC_057794.1|+|109421226-109421359|41-61
tcccacaaggaagaagaacgagtccatgaagaagacaaacGGACGTAGTCGAACGAATCCTcacaacacgacgttatcggaaccaacccgaagaagcaacatcggaaagaagcaaacaatcatggtgaaaaaac
>NC_057794.1|-|114773928-114774045|68-88
cgagggtatggtcatcttgcctgagatcccacaaggaagaagaacgagtccatgaagaagacaaacgGACGTAGTCGAACGAATCCTCacaacgcaacattgttggaactaacccgaa
>NC_057794.1|+|115134109-115134327|49-69
aagatgttattagagctgatatatgtctgttcatatctacttcctccgTTCCAAATTACTCGTCTCAGAaatggatgtatttagaactaaaatacatctagatacatccatttctgcaacgagtaattcgaaacggagagagtaccattttttggagtatttatatggagctattggtttaaaaaaatgcccaagagctatttgctgcttggtcggtta
>NC_057794.1|+|115591784-115591957|131-151
aagtggtaggtatcgcgacatagaaatagagcgagcaactagcaagcaaagatagaagtgatttcgagggtatggtcatcttgcctgagatcccgcaaggaagaagaacgagtccatgaagaagacaaacGGACGTAGTCGAACGAATCCTcacaaacgcgacgttatcggaac
>NC_057794.1|+|117174212-117174433|151-174
ccagaaattcaccaagaagaaaggcttccgaaagtcctcatgatccagctcaaggaatgatgaagcttctgctcatgactacaagaagagaacatgccacaagtgcaagaaacctggtcactacatctctgagtgtccgcagtgggacaaTGAGAACAACAAGAAGAAGAAGAGcaaggaatatgattctgacgacaagaagaagaagaaatactcaaagtc
>NC_057794.1|-|119194985-119195253|219-239
agcaaaagcggtaacatagccaaacaacggtttgctaggaaggtgggttagaggcttgacatggcaatatgggaggcatgatataacatgtggtaggtaacatgacatagcgatagaatgaacaactagaaagcaaatatagaagttatttcgagggtatggtcatcttgcctgagatgccgcaaggaagaagaacgagtccatgaagaaggcaaacaGACGTAGTCGAACGAATCCTCacaactccggaacggaaccgaagctaacga
>NC_057794.1|-|12028576-12028730|96-117
accggttcgtggcgaacctttaggaccggttcgtgccacgaaccggtactaaagaaagtggtggcaggatgttgtcagagtggggcctctccagcACATTTAGTACCGGTTCGTGGCactaatcggtactaaaggtcgtcctatataaacccttc
>NC_057794.1|-|12028589-12028730|96-119
accggttcgtggcgaacctttaggaccggttcgtgccacgaaccggtactaaagaaagtggtggcaggatgttgtcagagtggggcctctccagcACATTTAGTACCGGTTCGTGGCACtaatcggtactaaaggtcgtcct
>NC_057794.1|-|121811814-121811950|88-108
agcaaagatagatgtgatttcgagggtatggtcatcttgcctgaaatcccgcaaggaagaagaacgagtccatgacgaagacaaaccAACGTAGTCGAACGAATCCTCacaaacgcgacataaccggaattatcaag
>NC_057794.1|+|124644215-124644351|41-62
gcataaagtatggccagacatgactgtaagtcctacgtatAATATACTCCCTCCGTCCCATAatgtaagacgtttttcgacactagcgtagtgtcgaaaaacgtcttacattatgggacggagggagtacttaaaaa
>NC_057794.1|-|12557828-12557967|96-117
ggtctatgtacgatgatctttagtaccgattcgtgatacgacccggtactaaaggtgctggaggggccccggactgacaacatcctgccaccactCACTTTAGTACCGGTTCGTGGCacgaaccggtgctaaaggttcgt
>NC_057794.1|+|131178515-131178668|96-116
caactagcaagcaaagatagaagtgatatcgagggtacggttatcttgcctgagatcccacaaggaagaagaacaattctaagaagaagacaaacGTACGTAGTCGAACGAATCCTcacaactccggaatgaaaccgaagctaatgagagaagc
>NC_057794.1|+|131614064-131614230|31-51
acaagaacgagtccatgaagaagacatagcGGACGTAGTCGAACGAATCCTcacaactctggaatgaaaccgaagctaacgcgagaagtaacccggaaagaagcaagcaacatagtaaacaaccatcacataaacatggcatgatgcacaatcaagtatgatgcatg
>NC_057794.1|-|135814094-135814230|87-107
gcaaagatagaggtgatttcgagggtatggtcatcttgcctgagatcccgcaaggaagaagaacgagtccaagaagtagacgacccAACGTAGTCGAACGAATCCTCacaactccggaatgaaaccgaagctaacga
>NC_057794.1|-|136587771-136587924|39-59
cgcaaggaagaagaacgagtccatgaagaagacaaacgGACGTAGTCGAACGAATCCTCacaacttcggaacggaaccaaagctaactagagaacctacccggaaagaagcaagcaacgtagtaaacaaccatcacataaacatggcgtgatgc
>NC_057794.1|+|137809309-137809462|105-125
tagaacgaacaactagcaagaaaagatagaagtgatttcgagggtatggtcatcttgcctgaaatcccgcaagtaagaagaacgagtccaagaagtagatgaccCACCGTAGTCGAACGAATCCTcacaactccggaacgaaaccgaagctaac
>NC_057794.1|+|137824083-137824256|131-151
ggcatcgtagcatcggcatggcaaaagagcgagcaaactagcatagcaaagatagtagtgatttcgagggtatgatcatcttgcctgaaatcccgcaaggaagaagaacgaatccaagaagaagacaaacGGCCGTAGTCGAACGAATCCTcacaactccggaacgaaaccgaa
>NC_057794.1|+|137831984-137832108|31-51
aagaagaacgaatccaagaagaagacaaacGGCCGTAGTCGAACGAATCCTcacaactccggaacgaaaatgaagctaacgtgagaagcaacccggaaaggaacaaacaacatagtaaaccaaca
>NC_057794.1|-|137901136-137901295|105-125
agagcgaacaactagcaagcaaagatagaagtgatttcgagggtatggtcatcttgcctgaaatcccgcaaggaagaggaacgggtccatgaagaagacaaacgGACGTAGTCGAACGAATCCTCacaactctgaaacgaaatcgaagctaacgagagaa
>NC_057794.1|+|1397558-1397689|81-102
ttagcaccggttcgtgccacgaaccggtactaatgagagtggtgacaggatgttgtcagactggggccctccagccccttTAGTACCGGTTCGTGGCACGAAccagtactaaaggtcgtcctacataaaccc
>NC_057794.1|-|140641124-140641277|96-116
tactccttccgtccggaaatacttgcatcaaaatggttaaaaggaaatgtatatagacgtattttagttttagatacatctctttttatccatttTGATGACAAGTATTTTCGAACagagggggtagaaaacagagttggtgatgatggcgtgc
>NC_057794.1|+|14183476-14183615|96-117
actcgagaggaagaagggaagaacagaggagagggagaggggaaagggggaagaatagagtgcaggtggatgaagggtttatatatgacgactttTAGTACCGGTTCGTGGCACGAActggtactaaaggtgctggaggg
>NC_057794.1|+|144902672-144902884|104-124
agagcgaacaactagcaagcaaagatagaagtgattttgacggtatggtcatcttgcctgagatcccgcgaggaagaagaacgagtccatgaggaagacaaacGGACGTAGTCGAACGAATCCTcacaactccggaacgaaaccgaagctaacgagagaagcaacccggaaagaagcaagcaacatggtaaaaaaacctcacataaacatggc
>NC_057794.1|+|146106532-146106689|97-117
gaaactagcaagcaaagatagaagtgatttcgagggtatggtcatcttgcctgagatcccgaaaggaagaagaacgagtccatgaagaaggcaaacGGACGTAGTCGAACGAATCCTcacaacacgatgttaccggattaccgagaagaagtacacca
>NC_057794.1|+|146312435-146312574|96-117
atgtaggacaacctttagtaccggttcgtcatacgacccagtactaaaggtgctggaggggccccggactaacaacatcttgccaccactcacttTAGTACCGGTTCGTGGCACGAAccagtgctaaaggttcgccatgt
>NC_057794.1|+|147294960-147295055|23-46
tactctcttcgttccgaattacTTTTCACAGGTATGGATGTATCTAgatgtattttagttttagatacatccatttctgtgacgagtaatttgaaa
>NC_057794.1|+|15024375-15024546|31-52
gtggacgaagggtttatgtaggacgaccttTAGTACCGGTTCGTGGCACGAAcctgtactaaaggggctggaggggccccagtctgacaacatcctgccaccactctcattagtaccggttcgtggcacgaaccggtgctaaaggttcgccacgaactggtactaatgaaag
>NC_057794.1|+|15024390-15024544|96-117
atgtaggacgacctttagtaccggttcgtggcacgaacctgtactaaaggggctggaggggccccagtctgacaacatcctgccaccactctcatTAGTACCGGTTCGTGGCACGAAccggtgctaaaggttcgccacgaactggtactaatgaa
>NC_057794.1|-|154824837-154824990|96-116
aactagcaagcaaagatagaagtgatttcgagggtatggtcatcttgcctgagatcccgcaaggaagaagaacaagtccatgaagaagacaaacaGACGTAGTCGAACGAATCCTCacaaacgtgacattaccggattaccgagaataagtaca
>NC_057794.1|+|15487159-15487300|24-47
atggctagccgggccgctttcatTAGTACCGGTTCGTGGCAAACCTTtagcaccggttcgtgccacgaaccggtactaatgagagtggtggtaggatgttgtcagactggggcccctccagcccctttagtaccggttcttg
>NC_057794.1|-|15487190-15487322|82-103
gacctttagtaccggttcgtgccaagaaccggtactaaaggggctggaggggccccagtctgacaacatcctaccaccactCTCATTAGTACCGGTTCGTGGCacgaaccggtgctaaaggtttgccacgaac
>NC_057794.1|-|155237488-155237641|39-59
cgcaaggaagaagaacgagtccatgaggaaggcaaacaGACGTAGTCGAACGAATCCTCacaaacacgacgttatcggaactaatccgaagaagcaacactggaaagaagaaagcaacatagtaaacaaccaccacataaacatggcacgaagc
>NC_057794.1|-|158183849-158183979|81-101
atagaagtgatttcgaggatatggtcatcttgcctgagatcccgcaaggaagaagaacgagtccatgaagaagacaaacgGACGTAGTCGAACGAATCCTCacaacacgatgttaccggattaccgagacg
>NC_057794.1|-|158536946-158537051|29-49
aagaacgagtccatgaagaagacaaacgGACGTAGTCGAACGAATCCTCacaactccggaacgaaaccaaagctaacgtgagaagcaacccggaaaggaacaaaca
>NC_057794.1|-|158544972-158545137|31-51
agaagaacgagtccatgaagaagacaaacgGACGTAGTCGAACGAATCCTCacaactccggaacgaaaccaaagctaacgtgagaagcaacccggaaaggaacaaacaacatagtaaacaaccaccacataaacatggcataatgcacaatcaagtatgatgcatg
>NC_057794.1|-|159704842-159704980|88-109
taggttagacctttagtaccagtttgtgtcacaaaccgtcactaaaggggctcgtggggccctagcctgacgccagcctgccaccacCCCTTTAGTACCGGTTCGTGGCacgaactggtactaaaggttcattacgaac
>NC_057794.1|-|16215196-16215335|96-117
ggtgtatgtaggacgacctttagtactggttcgtgatacgacccggtacaaaaggtgctggaggggccccggactgacaacatcctgccaccactCACTTTAGTACCGGTTCGTGGCatgaaccggtgctaaatgttcgc
>NC_057794.1|+|162649193-162649346|39-59
ccgcaaggaagaagaatgagtccgtgaagaagacaaacGGACGTAGTCGAACGAATCCTcacaaatgcgacgttaccagaaccaacccgaagaagcaacaccggaaaagagcaaacaacatagtaaacaaccatcacataaacatggcatgaag
>NC_057794.1|+|162695840-162695970|81-101
gatataagtgatatcgagggtatggtcatcttgcctgagatcccgcaaggaagaagaacgagtccatgaagaagacaaacGGACGTAGTCGAACGAATCCTcacaactctggaacggaaccaaagctaatg
>NC_057794.1|-|16405772-16405865|23-44
gacgaagggtttatataggacgACCTTTAGTACCGGTTCGTGGCatgaaccggtactaaaggtgctggaggggccccactctgacaacatcctg
>NC_057794.1|+|164270924-164271080|96-119
aatgatgaaccttcctcgcgtgactacaagaagagaacatgtcacaagtgcaagaaacctggtcactacatctctaaatgttgtcaatgggacaaTGAGAACAACAAGAAGAAGAAGAGtgaggaatatgattctgatgacaagaaaaagaagaaat
>NC_057794.1|-|165336012-165336168|96-119
gatgaagcttctgctcatgactacaagaagagaacatgccacaagtgcaagaaacctggtcactacatctctgagtgtccgcagtgggacaatgaGAACAACAAGAAGAAGAAGAGCAAggaatatgattctgacgacaagaagaagaagaaatact
>NC_057794.1|+|167161874-167162005|82-102
agatagaagtgatttcaagggtatggtcatcttgcctgagatcccgcaagggagaagaacgagtccacgaataagacaaacGGACGTAGTCGAACGAATCCTcacaactccggaacgaaaccgaagctaacg
>NC_057794.1|+|170008976-170009071|51-74
aagtgcaagaaacctggtcactacatctctgagtgtccacagtgggacaaTGAGAACAACAAGAAGAAGAAGAGcaaggactatcactctgacgac
>NC_057794.1|+|172441744-172441901|42-62
atcccgcaaggaagaagaacgagcccaagaagtagacgaccCAACGTAGTCGAACGAATCCTcacaactccggaacgaaactgaagctaacgagagaagcaacccggaaagaagcaagcaacatggtaaacacacaagcataaacatggcatgatgca
>NC_057794.1|+|173871206-173871340|90-110
gcaagcaaagatagaagtgatttcgagggtatggtcatcttgcctgaaatcccgcaaggaagaagaacgagtccctgaagaagacaaatGGACGTAGTCGAACGAATCCTcacaacacgacgttatcggaaccaa
>NC_057794.1|+|173979192-173979345|39-59
ttgaccatttttatactcctcgtactgttcgtgatctcATTCGAGACTCTGAACAAACTtcagtcatgaaaaacacataactcataatacaaatcctcatcgaacgttaagcgtgcggaccctatgggttcgagaactatgtagacatgaccga
>NC_057794.1|+|174224788-174224976|93-113
agcatagcaaaggtagtagtgagatccaaggtgacagtcatcttgcctgaaatcccgctaggaagaagaacgagtccatgaagaagacgatcTCACGTAGTCGAACGAATCCTcacaatcgcaacgaaacaggaactatcgagaaggggcacaaccggaaagaagcaaacaacatggtaaacacacaac
>NC_057794.1|+|175911832-175911967|31-51
aagaagaacgagtccatgaagaagacaaacGGACGTAGTCGAACGAATCCTcacaactccggaacggaaccgaagctaacgagagaagcaacccggaaagaagcaagcaacatagtaaacaaccatcacataaaca
>NC_057794.1|+|176486027-176486173|96-116
caactagcaagcaaagatagaagttatttcgagggtatggtcatcttgtctgagatctcgcaaggaagaagaacgagtcaacgaagaaggcaaatGGACGTAGTCGAACGAATCCTcacaaacacgacgttacccgaactaacaaga
>NC_057794.1|+|178403923-178404061|24-44
taactcgcgaggcacgtgtaactTACTACTCCCTCCGTCTGGAAatacttgtcatcaaaatggataaaaggagatgtatctagatgtattttagttctagatacattcctttttgtccattttgatgacatgtattttc
>NC_057794.1|-|178500188-178500341|96-116
aactagcaagcaaagatagaagtgatatcgagggtatggtcatcttgcctaagatcccgcaaggaagaagaacgagtccatgaagaaggcaaacgGACGTAGTCGAACGAATCCTCacaaacgcaacgttactggaactatcaagaagaagcaa
>NC_057794.1|-|179634802-179634990|93-113
tagcaagcatagatagaagtgatttcgagggtatggtcatcttgccagaaatcccacaaggaagaagaacgagtccatgaagaagacaaacaGACGTAGTCGAACGAATCCTCacaaacatgacgttattggaactaaccagaagaagcaacaccggaaagaagcaaacaacatagtaaacaaccatca
>NC_057794.1|+|179657623-179657776|96-116
gcaactagcaagcaaagatagaagtgatttgagggtatgttcatcttgcctgagatcccgcaaggaagaagaatgattccatgaagaagataaatGGACGTAGTCGAACGAATCCTcacaactccagaacgaaattgaagctatcgagagaagt
>NC_057794.1|-|179739663-179739768|29-49
aagaacgagtccatgaagaagacaaacgGACGTAGTCGAACGAATCCTCacaaacgcgacgttaacggaaccatcacataatcatggcatgatgcacaaccaagta
>NC_057794.1|+|180205971-180206189|151-171
tatgggaggcattataaacaagcggtaggtagcgtgacatagcgatagaacgaacaactagcaagcaaacatagaagtgatatcgagggtaatggtcatctttccagagatcccgcaaggaagaagaacgtgtccatgaagaagaaaaatGGACGTAGTCGAACGAATCCTcacaactccggaacaaaactgaagctaacgagagaaccaagccacaaa
>NC_057794.1|+|182094333-182094449|67-87
cgagggtacgatcatcttgaatgagatcccgcaaggaagaagaacgagtccaagaagtagacgactCAACGTAGTCGAACGAATCCTcacaactcaggaacgaaaccgaagctaacg
>NC_057794.1|-|183730521-183730656|83-106
ctcatgactacaagaagagaacatgtcacaagtgcaagaaacctggtcactacatctctgagtgtccacagtgggacaatgaGAACAACAAGAAGAAGAAGAGCAAggagtatgactctgacgacaagaagaagaa
>NC_057794.1|+|187506927-187507019|51-71
ttgcctaaaatcccgcaaggaagaagaacgagtccatgaagaagacaaacAGACGTAGTCGAACGAATCCTcacaactccggaacgaaaccga
>NC_057794.1|+|189344732-189344885|39-59
ctagaaaggcaaatattccttttcagtttacagggctaTACTACTCCCTCCGTCTAGGTgtttaaatcatcttaggctagccatagtgggagtaacttagctagtaacatagcgcactccaagaattttttgcttatgtggcaagtaattaatg
>NC_057794.1|-|189458945-189459213|31-51
actctctatttaaggtgactaactgtacgaCTCCTACTCCCTCCGTCCGGAaatacttgtcatcaaaatgaataaaaggggatgtatctagatgtatattagttctagatacatccctttttatccattttgatgacaagtattttcggacggagggattacttactactactctatacccctatatagtgtgtgaataactttgaaagttggtcgttggatgaagccaatccgatggtacaaagatggcaaatccgagcactactggc
>NC_057794.1|+|190357317-190357409|51-71
cttgcctgagatcccgaaggaagaagaacgagtccatgaagaagacaaacAGACGTAGTCGAACGAATCCTcacaacttcggaacaaaaccga
>NC_057794.1|+|1908887-1909019|23-43
cgagtccatgaagaagacaaacGGACGTAGTCGAACGAATCCTcacaaacgcgacattattggaaccaacccgaagaaacaacactggaaagaaagcaaacaacatggtaaacaaccaccacataagcatggc
>NC_057794.1|-|191926221-191926359|96-116
aactagcaagcaaagatagaagtgatttcgagggtatgatcatcttgcctgagatcccgcaaggaagaagaacgagtccatgaagaagacaaacaGACGTAGTCGAACGAATCCTCacaacacaacgttatcggaacca
>NC_057794.1|+|1921342-1921475|41-61
aaatcccacaaggaagaagaacgagtccgtgaagacaaacGGACGTAGTCGAACGAATCCTcacaaacgcgacattatcggaaccaacccgaagaaacaacaccggaaagaaagcaaacaacatggtaaacaac
>NC_057794.1|+|192151515-192151656|96-119
caagaagcttctactcatgatcacaagaagagaacatgccacaagtgcaagaaacctggtcactacatctctgagtgcccgcagtgggataatgaAAACAACAACAAGAAGAAGAGCAAggaatatgattctgatgacaaga
>NC_057794.1|-|192322574-192322733|107-130
ggaatgatgaagcttctactcatgactacaagaagagaacatgccacaagtgcaagaaacctggtcactacatctctgagtgtccgcagtgggacaatgagaacaaGAACAACAAGAAGAAGAAGAAGAAgaagaagaataagagcaaggaatatgatta
>NC_057794.1|+|1929124-1929262|96-116
atctagcaaagcaaagatagtagtgatttcgagggtatgatcatcttgcctgaaatcccgtaaggaagaagaacgagtccatgaaaaagacaaacAGACGTAGTCGAACGAATCATcacaaacgcgacgttatcggaac
>NC_057794.1|-|19423989-19424174|124-145
atcttgataaatttggggcaaattttgtgatgaactcaagaggaagaagggaagaacagaggagagggagagaggaaagggggacgaacagagtgctggtggacgaagggtttatataggacgACCTTTAGTACCGGTTCGTGGCactaaccggtactaaaggtgctaaagtggccccactctgac
>NC_057794.1|-|194413920-194414054|82-105
agaaaccaggccactacatctctgagtgtccgcagtgggacaatgagaacaacaagaagaagaagagcaaggagtacgactCTGACAACAACAAGAAGAAGAAATactcaaagtcttcttccaagtcttcctcca
>NC_057794.1|-|194413955-194414094|87-110
tctgattatgactacaagaaaagatcatgccacaagtgcaagaaaccaggccactacatctctgagtgtccgcagtgggacaatgaGAACAACAAGAAGAAGAAGAGCAAggagtacgactctgacaacaacaagaagaa
>NC_057794.1|+|195989977-195990153|131-154
gggggaagaatagagtgctggtggacaaagggtttatataggacgacctttagtaccggttcatggcacggaccggtactaaaggtgctggaggggccccactctgacaacatcctgccaccactctcatTAGTACCGGTTCGTGGCATGAATCggtgctaaaggttcgccatgaac
>NC_057794.1|-|201208573-201208703|31-51
agaagaatgagtccatgaagaagacaaacgGACGTAGTCGAACGAATCCTCacaaacgcgacgttatcggaaccaacccgaagaagcaacaccggaaagaagcaaacaacatagtaaacaaccatcacata
>NC_057794.1|+|203091177-203091313|87-107
aagcaaagatgaagtgatttcaagggtatggtcatcttgcctgaaatcccgcaaggaagaagaacgagtccatgaagaaggcaaacTGACGTAGTCGAACGAATCCTcacaacacgacgttaccggattactgagac
>NC_057794.1|-|204111495-204111631|31-51
agaagaacgagtccaagaagtagacgacccAACGTAGTCGAACGAATCCTCacaactccggaacgaaaccgaagctaaccagagaagcaacccggaaagaagcaagcaacatagtaaacatccatcacataaacatg
>NC_057794.1|+|204130281-204130413|83-103
aaatagtagtgagatccaaggtgacggtcatcttgcctgaaatcccgctaggaagaagaacgagtccaggaagaagacgatcCCACGTAGTCGAACGAATCCTcacaatcggaacgaaacaggaactgtcgag
>NC_057794.1|-|205487317-205487620|244-264
actaacaacgctttaagaggggttgagcaaagcggtaacatagccaatcaacggtttgctaggaaaggtgggttagaggcttgacatggcaatatgggaggcatgataaagcatgtggtaggtatcgtggcatagcaaaagagcgagcaactagcaagcaaagatagaagtgatttcgagggtatggtcatcttgcctgagatcctgcaaggaagaagaacgagtccatgaagaagaaaaacgGACGTAGTCGAACGAATCCTCacaaaacaacgttatcagaactagcccgaagaggcaacac
>NC_057794.1|+|20555060-20555199|96-117
atgtaggatgacctttagtaccggttcgtgccaagaaccggtactaaaggggctggaggggccccagtctgacaacatcctgccaccactctcatTAGTACCGGTTCGTGGCACGAAccggtgctaaaggttcgccacga
>NC_057794.1|-|207189755-207189894|87-110
tctgctcatgactacaagaagagaacatgccacaagtgcaagaaacctggtcacgacatctctgagtgtctgcagtgggacaatgaGAACAACAAGAAGAAGAAGAGCAAggaatatgattctgacgacaagaagaagaa
>NC_057794.1|+|207272113-207272244|31-51
gaagaagaatgagtccatgaagaagacaacGGACGTAGTCGAACGAATCCTcacaactccggaatggaaccgaagctaacgagacaagcaacccggaaagaagcaagcaacatagtaaacaaccatcacata
>NC_057794.1|+|207326036-207326189|96-116
caactatcaagcaaagatagaagtgatttcgagggtatggtcatcttgcctgagatcccgcaaggaagaagaatgagtccatgaagcagaaaaacGGACGTAGTCGAACGAATCCTcacaactccggaacggaaccgaagctaacgagagaagc
>NC_057794.1|+|208731331-208731477|32-52
gaagaagaatgagtccatgaagaagacaaacAGACGTAGTCGAACGAATCCTcgcaactccggaatgaaaccgaagctaacgagagaagcaacccagaaagaagcaagcaacatagtaaacaaccatcacataaacatggcatgatg
>NC_057794.1|+|208826824-208826962|96-116
aactaagcaagcaaagatagaagtgatttcgagggcatggtcatcttgcctgagataccacaaggaagaagaacgagtccaaggagaagacaaacAGACGTAGTCGAACGAATCCTcacaacgcggcgttaacggaacc
>NC_057794.1|-|211137038-211137191|96-116
ctagcatagcaaagatagtagtgagatccaaggtgacggtcatcttgcctgaaatcccgctaggaagaagatcgggtccatgaagtagacgaaccAACGTAGTCGAACGAATCCTCacaatcgcaacgtaaacgaaactattgagaagaagcac
>NC_057794.1|+|212015050-212015188|96-116
actagcatagcaaagatagtagtgagatccaaggtgatggtcatcttgtctgaaatcccgctaggaagaagaccgaatccatgaagatgacgaacAGACGTAGTCGAACGAATCCTcacaatcgcaacgtaaccagaac
>NC_057794.1|+|212037158-212037317|36-56
ctaggaagaagactgaatccatgaagaatatgaacGGACGTAGTCGAACGAATCCCcacaatcgcaacgtaccaagaactatcatgaagaagcatatccggagagaagcaaagaacgtggtaaaccaacaagcataatcatggcataatgcataatcaag
>NC_057794.1|+|212996653-212996806|96-116
caactagcaagcaaagatagaagtgatttcgagggtatgatcatcttgcctgaaatcctgcaaggaagaagaacaagtccatgaagaagacaaacGGACGTAGTCGAACGAATCCTcacaaatgcgatgttatcggaactaacctgaagaagca
>NC_057794.1|+|213004853-213005023|121-141
tatcgcggcatagcaatagagcgagcaactagcaagcaaagatagaagtgatttcgagggtatggtcatcttgcctgaaatcctgcaaggaagaagaacaagtccatgaagaagacaaacGTACGTAGTCGAACGAATCCTcacaaacgcgatgctatcagaactaacctg
>NC_057794.1|-|217766280-217766433|39-59
aaggaagaagaacgagtccaagaagaagaagacaaacgGACGTAGTCGAACGAATCCTCacaactccggaatgaaaccgaagcaaacgcgagaagtaacccggaaagaagcaaacaacatagtaaacaaccatcacataaacatggcatgatgc
>NC_057794.1|-|218435408-218435743|201-221
catgaggctcaagcaatacaatgaacgattattccaccaacccctctctcccttctaacaaagaataattatttctcatccagggtgacaaatagtcaatcccaattttatactccctccgtccggaaatacttgtctgatgaatggatgtatctagatgtattttagttctagatacaaccatttgtatctatttctacGACAAGTATTTTCGGACGGAGggagtattccaaacgtaatttattcatgaagcggtcgtaagattccctcggttgaaaaataacttgttctgcaccnnnnnnnnnnnnnnnnnnnnnnnnnnnnnnnnnnnnnnnn
>NC_057794.1|+|220479332-220479491|105-125
tctcccttacgctggccactccccgccgtctcccatcccatctccgctgtgccgcagcagttgcgtctccgctccctcgccgcctccctgctgccgcctcgaacGGCTCGCCGGAGCAGCGGGCCtcggaaacggtagtcctctctcccgtttgacactg
>NC_057794.1|+|22132932-22133056|31-51
tactcatggtaagggcgtctactccctccgTTCCAAATTACTCGTCATAGAaatggatgtatttagaactaaaatacatctaaatatatccatatgtatgacaagtaattcggaacggagggagt
>NC_057794.1|-|221946679-221946796|68-88
caaggtgacggtcatcttgcctgaaatcccgctaggaagaagaacgagtccatgaagaatatgaagcCACGTAGTCGAACGAATCCTCacaatcgcaacgaaacaggaactatcgaga
>NC_057794.1|+|222124514-222124667|39-59
ccgcaaggaagaagaatgagtccctgaagaagacaaacGGACGTAGTCGAACGAATCCTcacaaatgcgacgctatcggaactaacctgaagaagcaacaccggaaagaagaaaacaacatagtaaacaaccatcacataaggatggcatgatg
>NC_057794.1|+|222501758-222502062|244-265
ggaatagaatggtggttgtggagaagacaaataggaagaagatagtctcacatcaactaggcctatcaacgggctatggagatgcccatcaatagatatcaatgtgagtgaatagggattgccatgcaacggatgcactagagctataaatgtatgaaagctcaacaaaagaaactaagtgggcgtgcatccaacttgcttgctcacgaagacctagggcattttgaggaagcccatcattggAATATACTCCCTCCGTCCCTAAattcttgtctcggatttttctagatatggatgtatcaagt
>NC_057794.1|+|223219602-223219752|101-124
caaggaatgatgaagcttctgcttatgactacaagaaaagatcatgccacaagtgcaagaaacctggccactacatctctgagtgtccgcagtgggagaaTGAGAACAACAAGAAGAAGAAGAGcaaggagtatgactctgatgacaagaa
>NC_057794.1|+|22328909-22329043|90-110
taagtactgcctccgtccagaaatacttgtccgagatatggataaaaatggatgtatccaaaactaaaatacatctagatacgtccattTCTTCGACAAGTATTTTCGGAgggagggagtattcacaagtcagga
>NC_057794.1|+|225460911-225461042|82-102
agatagaagtgatttcgagggtatggtcatcttgcctaaaatcccgcaaggaagaagaacgagtccatgaagaagacaaacGGACGTAGTCGAACGAATCCTcacaacacgacgttatcgaaactcacccga
>NC_057794.1|-|225663539-225663677|96-116
aactagcaagcaaagatagaagtgatttcgagggtatggtcatcttgcctgagatcccacaaggaagaagaacgagtccaagaagaagacaaacgGACGTAGTCGAACGAATCCTCacaacacgacgttaccggaaaca
>NC_057794.1|+|22650804-22650897|51-72
aatgagtgtggtggcaggatgttgtcagtccggggcccctccagcaccttTAGTACCGGTTCGTGGCATGAAccggtgctaaaggtcgccctac
>NC_057794.1|+|228545377-228545514|33-53
ggaagaagaacgagtccatgaagaagacaaacGGACGTAGTCGAACGAATCCTcacaaacgcgacattaccggaactaacaagaagaagaaacaccaaaaaggagcaaacaacatggtaaaccaacaagcataaacat
>NC_057794.1|+|228565173-228565309|87-107
agcaaagatagaagtgatttctagggtatgatcatcttgcctgaaatcccgcaaggaagaagaacgagtccatgaagaagacaaacTGACGTAGTCGAACGAATCCTcacaaatgcgacgttaccggaactaacaag
>NC_057794.1|+|229206561-229206738|117-137
gtcatagcaaaagagcgagcaatctagcatagcaaagatagtagtgatttcgagggtatgatcatcttgcctgaaatcccgcaaggaagaagaatgagtccatgaagaagacaaacGGACGTAGTCGAACGAATCCTcacaactcgacgttaccggaaccaacccgaagaagcaaaca
>NC_057794.1|+|229523083-229523221|24-44
acgagtccatgaagaagacaaacGGACGTAGTCGAACGAATCCTcacaaacacggcattatcggaaccaacccgaagaagcaacaccggaaagaagcaaacaacatggtaaacaaccatcacataatgatggcatgatg
>NC_057794.1|-|230944751-230944882|79-102
tgactacaagaagagaacatgccacaagtgcaagaaacctggtcactacatctctgaatgtcctcaatgggacaatgaGAACAACAAGAAGAAGAAGAGCAAggaatatgattctgatgataagaagaagaa
>NC_057794.1|+|232510265-232510418|96-116
aactagcatagcaaagatagtagtgatttcgagggtatgatcatcttgcctgaaatcccgcaaggaagaagaatgagtccatgaagaagacaaacGGACGTAGTCGAACGAATCCTcataactccggaacgaaaccgaagctaacaagagaagc
>NC_057794.1|+|232518093-232518226|41-61
tcccgcaaggaagaagaatgagtccatgaagaagacaaacGGACGTAGTCGAACGAATCCTcacaactccggaacgaaaccgaagctaacaagagaagcaaaccggaaagaagcaaacaaccatggtaaacaca
>NC_057794.1|-|233931842-233931977|41-61
cccgcaaggaagaagaacgagtccatgaagaagacaaacgGACGTAGTCGAACGAATCCTCacaactccggaacgaaaccgaagctaacgtgagaagcaacccggaaataagcaaacaacatggtaaacaaccatc
>NC_057794.1|+|235825109-235825304|23-43
caagtccatgaagaagacaaacGGACGTAGTCGAACGAATCCTcacaactccggaacgaaaccgaagctaacgagagaagcaacccggaaagaagcaagcaacaaagtaaacaaccatcacataaacatggcatgatgcacaaccaagtatgatgcatgtccgatttaaatatgcatggcatggcaaagggcacaa
>NC_057794.1|+|240408143-240408273|81-101
gatagaagtgatttcgagggtatggtcatcttgcctgagatcccgcaaggaagaagaacgagtccatgaagaagacaaacGGACGTAGTCGAACGAATCCTcacaactccggaacgaaaccgaagctaaca
>NC_057794.1|-|241770186-241770324|96-116
aactagcaagcaaagatagaagtgatttcgagggtatggtcatcttgcctgagatcccgcaaggaagaagaacgagtccatgaagaagacaaacgGACGTAGTCGAACGAATCCTCacaaatgcgacattatcggaact
>NC_057794.1|+|241776222-241776339|68-88
tcgagggtatggtcatcttacctgagatcccgcaaggaagaagaacgagtccatgaagaagacaaacGGACGTAGTCGAACGAATCCTcacaaatgtgacgttatcggaactaacccg
>NC_057794.1|-|243590654-243590807|39-59
cgcaaggaagaagaacgagtccatgaagaagacaaacgGACGTAGTCGAACGAATCCTCacaaatgcgacgatatcggaactaacccgaagaagcatcaccggaaagaagcaaacaacatggtaaacaaccaccacataaacatggcatgatgc
>NC_057794.1|+|244963368-244963521|39-59
ccgcaaggaagaagaacgagtccatggagaagacaaacAGACGTAGTCGAACGAATCCTcacaactccggaacaaaaccgaagctaacgagagaagcaacccggaaagaagcaagcaacaatttaaacattcttgaagatgttatcatgatgca
>NC_057794.1|-|245481298-245481436|24-44
cgagtccatgaagaagacaaacgGACGTAGTCGAACGAATCCTCacaactccagaacggaaccgaagctaatgagagaagcaacccggaaagaagcaagcaacatagtaaaacaaccatcacatgaacatggcatgatg
>NC_057794.1|+|246063088-246063241|39-59
ccgcaaggaagaagaacgagtccatgaagaagacaaacGGACGTAGTCGAACGAATCCTcacaacccgacgttatcggaactaacccgaagaagcaacaccggaaagaagcaaacaacatagtaaacaaccaccacataagcatggcacgatgc
>NC_057794.1|+|246655973-246656078|29-49
aaagaacaagcccatgaagaagacaaacGGACGTAGTCGAACGAATCCTcacaactccggaacgaaactgaagctaatgagagaagcaacccggaaagaagcaagc
>NC_057794.1|-|247216240-247216376|87-107
caatctccccctttttggtaattgatgacaacatatagatcaaagcttcgcaaggaagaagaacgagtccatgaggaagacaaatgGACGTAGTCGAACGAATCCTCacaaacgcaacgttatcggaaccaacccga
>NC_057794.1|-|251883518-251883695|47-67
cttgttgaaatctctagaaaggcaaatactcctttccggtttacagGGCTATACTACTCCCTCCGTCtaggtgtttaagtcatcttaggctagccatagtgggagtaacttagctagtaacatagcgcactccaagaattttttgcttatgtggcaagtaattaatgagaggtggtaa
>NC_057794.1|-|252211956-252212092|87-107
tatgtacacgatttgctcatacacatggatgtgtaggtcgatgaattcttgcagggcgaggcgccttgcggcgagcgcgacctccaGGTGGACATTTTTTGTGGCGTcggcgggcagtcatagggccaccagtgctt
>NC_057794.1|+|255464096-255464249|96-116
caactagcaagcaaagatagaagtgatttcgagggtatggtcatcttgcctgaaatcccgcaaggaagaagaacgagtccatgaagaagacaaacGGACGTAGTCGAACGAATCCTcacaacgcaacattacaggattaccgagaagaagtaca
>NC_057794.1|+|25603620-25603773|96-116
caactaagcaagcaaagatagaagtgatttcagggtatggtcatcttgcctgaggtcccgcaagaaagaagaacgagtccatgaagaagataaacGGACGTAGTCGAACGAATCCTcacaacacgacgttaccggaactaacccaaagaagcaa
>NC_057794.1|+|256172981-256173134|96-116
aactaagcaagcaaagatagaagtgatttcgagggtatggtcatcttgcctgaaatcccacaaggaagaagaatgagtccgtgaagaagacaaacGGACGTAGTCGAACGAATCCTcacaacacgatgttaccggattaccgagacgaagtaca
>NC_057794.1|-|259438787-259438943|96-119
atgatgaagcttcctcccgtgactacaagaaaagaacgtgccacaagtgcaagaaacctggtcactacatctctgaatgtactcattgggacaatGAGCACAACAACAAGAAGAAGAGCaaggaatatgattctgatgacaagaagaagaagaaatc
>NC_057794.1|+|261655152-261655423|219-242
gagcttgctatgcttgtgaagaagttccagaagttcaccaagaagaaaggcttcagaaagtcttcacgatccagctcaagaaatgatgaagcttctactcatgaccacaagaagataacatgccacaagtgcaagaaacctggacactacatctctgagtgtccatagtgggacaataagaacaagaaaaagaagaagagcaaggaatatgattctgaTGACAACAACAAGAAGAAGAAATCctcaaggtcttcttccatgtcttcgtccaa
>NC_057794.1|+|262805035-262805176|96-119
gagaaaggttgcatacaaggcgagaagcacctcaacgaccttttgatcaaccaaaagggagttgtggccaaggaagggattgggtacgtgcccaaGTCCAACAACAAGAAGAAGAATGAcaaggccaaacgaccttctcctc
>NC_057794.1|+|264299002-264299132|84-104
agcaaagatagaagtgatttcgagggtatggccatcttgcctaagatcccgcaaggaagaaggagtccatgaagaagacaagcGGACGTAGTCGAACGAATCCTcacaactccggaacgaaaccgaagcta
>NC_057794.1|+|264321603-264321756|39-59
atcccacaaggaagaacgagtccatgaagaagacaagcGGACGTAGTCGAACGAATCCTcacaactccagaatgaaaccgaagctaacgagagaagcaacccggaaagaagcaagcaacatagtaaacaaccatcgcataaacatggcatgatg
>NC_057794.1|-|266409438-266409594|107-127
atagagcgaacaactagcaagcaaagatagatgtgatttcgatggtatggtcatcttgcctgaaatcccgtaaggaagaagaacgagtccatgacgaagacaaacaGACGTAGTCGAACGAATCCTCacaacttcagaacgaaaccgaagctaacga
>NC_057794.1|+|268628733-268628869|31-51
tgttacggagtatgtgactaagtactctacTACTACTCCCTCCGTCTGGAAatacttgtccgaggaatggatgtatctagatgtattttagttctagatacatccatttgtatccatttctacgacaagtatttccg
>NC_057794.1|+|270686747-270687015|219-239
agcaagagcggtaacatagccaaacaacggtttgctaggaaaggtgggttagaggcttgtcatggcaatatgggacgcatgatatagcaagtggtaggtagtgtggcatagcaatagagcgaacaactagcaagcaaagatagaagtgatttcgagggtgtggtcaccttgtccgagatcctgcaaggaagaagaacgagtccatgaagaagacaagcAGACGTAGTCGAACGAATCCTcacaactccggaatgacaccaaagctaatg
>NC_057794.1|+|270696428-270696581|39-59
ccgcaaggaagaagaacaagtccatgaagaagacaagcGGACGTAGTCGAACGAATCCTcacaactccagaatgacaccgaagctaatgagagaaacagcccgaaaagaagcaagcaacatagtaaacgaccctcacataaacatggcatgatg
>NC_057794.1|+|271141739-271141877|96-116
caactagcaagcaaagatagaagtgatttcaagggtatggtcatctttcctgagatcccgcaaggaagaagaacgagtccatgaagaagacaaacGGACGTAGTCGAACGAATCCTcacaactccggaacgaaactgaa
>NC_057794.1|+|274653137-274653293|96-119
tgtcacaagtgcaagaaaactggacacttcaactctgagtgtccacagtgggacaatgagaacagaaggaagaagaagagcaaggaatatgattcTGACAACAACAAGAAGAAGAAATActcaaagtcttcttccaagtcttcctcaaagtcttcat
>NC_057794.1|-|275215131-275215335|159-182
ttccagaaattcaccaagaagaaaggcttcagaaagtcctcacgatccagctcaaggaatgatgaagcttctgctcatgactacaagaagagaacatgccacaagtgcaagaaacctggtcaccacatctctgagtctgagtgtccgcagtgggacaaTGAGAACAACAACAAGAAGAAGAGcaaggaatatgattctgacgaca
>NC_057794.1|+|275326834-275326972|96-116
gacagacgcccctcgccgatctcctggaggaatccgccgacgtcttcgccgcccctcagggcctgccaccccatcgccagtatgaccacaccgtcACATTGGTGGAAGGCGCAGTCcccgccaacactcgccagtaccg
>NC_057794.1|+|276781781-276781920|87-110
gctcctgctcatgactacaagaagaaaacatgtcacaagtgcaagaaacttggccacttcatctctgagtgtccacagtgggacaaTGAGAACAACAAGAAGAAGAAGAGcaaggaatatgactctgacgacaagaagaa
>NC_057794.1|-|281483251-281483436|41-61
cccgcaaggaagaagaaggattccatgaagaagacaaacgGACGTAGTCGAACGAATCCTCacaactccggaacgaaaacctaagctaacgagagaagcaaaccggaaagaagcaagcaacattttcgacagtgaggcaccccaaacttatagcattatatgcatcagctccgaatcatgtcttgg
>NC_057794.1|+|281519641-281519805|102-125
aaattcactcattttgctccgcatgtactcccttcgttcggaattatttgtctcgaatatggatgtatctagaactaaaatacgtctagatacatccatttCTACGACAAGTAATTCCGAACAGAgggaatagttcataatgaaatatctaaaaagacttatttt
>NC_057794.1|-|288453737-288453829|51-71
tgcccgagatcccgcaaggaagaagaacgagtccatgaagaagacaaccaGACGTAGTCGAACGAATCCTCacaactccggaacggaactgaa
>NC_057794.1|-|288518351-288518552|159-179
atggcaatatgggaggcatgatataacaagtggtaggtagcgcgacataacaatacagtgaacaactagcaagcaaagatagaagtgatttcgagggtatggtcatcttgcccgagatcccgcaaggaagaagaacgagtccatgaagaagacaaacgGACGTAGTCGAACGAATCCTCacaactccgaaacggaaccgaag
>NC_057794.1|-|288532372-288532502|81-101
atagaagtgatttcaagggtatggtcatcttgcctgagatcccgcaaggatgaagaacgagtccatgaagaagacaaacaGACGTAGTCGAACGAATCCTCacaactccggaacggaaccaaagctaacga
>NC_057794.1|-|291106804-291106960|96-119
gatgaagcttctactcatgactacaagaagagaacatgccacaagtgcaagaaacctggtcactacatctctgagtgtccatagtgggacaatgaGAACAACAAGAAGAAGAAGAGCAAggaatatgattctgatgacaagaagaagaagaaatact
>NC_057794.1|+|291298025-291298189|104-125
gtcatctatcaaggtttcctccttcctagatttcaccacaatatcatccacataagcttgaacattgcgcccannnnnnnnnntactataggtcagaccccttTAGTACCGGTTCGTGGCACAAAccggtactaaaggttagccctttagtaccggtttgtgaca
>NC_057794.1|-|292335250-292335381|31-51
ccactccctggtcggtggctggtgcccccgCTGCCTCTTCCCTGGCCATCCgctcgtggaatgtcgcaaggacatccgttgccggcggtgcgggttcttcggtcacaaggcacgggcttgcaccgtgccccg
>NC_057794.1|+|293406756-293406954|31-51
ttacaattttctagatttccttttaaccctATTATGGATCGGAGGGAGCAAaaactaagggtaaaaggaaatctacaaaattgtaaccaactagtgttgtactgcaacctttagtatagatacttgaacagagaagaaaaacaaaaatttgtagatatatatcacatcatcataaaatttacttggaagtgaccaatat
>NC_057794.1|-|297229895-297229987|23-43
tagtccatgaagaagacaaacgGACGTAGTCGAACGAATCCTCacaaacgcgacgttatcggaactaaccaaaagaagcaacaccggaaataa
>NC_057794.1|-|297268362-297268515|39-59
cgcaaggaagaagaacgagtccatgaagaagacaaacgGACGTAGTCGAACGAATCCCCacaaacgcgacgttatcggaactaacccgaagaagcaacaccggaaagaagcaaacaacatggtaaacaaccatcacataagcatggcatgatgc
>NC_057794.1|+|29977833-29977966|86-107
acctttagtaccggttcgtgatatgacccggtactaaaggtgctggaggggccccggactgacaacatccttccaccactcacttTAGTACCGGTTCGTGGCATGAAccggtgctaaaggttcaccacgaaccg
>NC_057794.1|+|299967261-299967414|96-116
caactagcaagcaaagatagaagtgattccgagggaatggtcatctttcccgaaatcccgcaaggaagaagaacgagtccatcaagaagacaaacGGACGTAGTCGAACGAATCCTcacaacacgacgttatcggaaccaacccgaagaagcaa
>NC_057794.1|+|303353715-303353868|39-59
agtggaaggaagtcaaactaataattggatgggttagcAGCTACTCCCTCCGTCCGGAAatacttgtcagcgaaatggatgtatccagacgtattttagttttagatacatccattttaatccatttatgcgactagtatttccagacggaggg
>NC_057794.1|-|304677784-304677921|31-51
agaagaacgagtccatgaagaagacaaacgGACGTAGTCGAACGAATCCTCacaactccggaacgaaaccgaagccaacgagagaagcaacccggaaagaagcaaacaacatagtaaacaaccatcacataaacatgg
>NC_057794.1|-|305384919-305385054|86-106
caaagatagtagtgatttcgagggtatgatcatcttgcctgaaatcccgcaaggaagaagaacgagtccatgaaggagacaaatgGACGTAGTCGAACGAATCCTCacaacacgacgttactggaaacaacccgaa
>NC_057794.1|+|308741308-308741446|96-116
caaattcgcacagatatcaggatagtatttacttctggcgagatgtatatggtataaaaagtaagttcattgtcctttgtatatgttctcttaatAACTACTCCCTCCGTCCCATAatataagagcgtttttgtcgaaa
>NC_057794.1|-|313338995-313339248|28-51
catctctgagtgtccgcagtgggacaaTGAGAACAACAACAAGAAGAAGAGtaaggagtatgattctgacgacaagaagaagaagaaatacttaaagtcttcttccaagtcttcctcaaagtcttcatcacacaagaagagctcatctggcaaggcccgcgcatttgtcggcaaggaaatggattcagaggaggagtctacttctgaggaggcagaggtggagtctgaggaggagtccgattctggcgttgcaa
>NC_057794.1|+|315266866-315266997|31-51
aagaagaacgagtccatgaagaagacaaacGGACGTAGTCGAACGAATCCTcacaactccggaacaataccgaagctaacgagagaagcaaatcggaaaggaacaagcaacatgataaacacacaagcataa
>NC_057794.1|-|316129828-316129961|83-104
tatgtaggacgacctttagtaccggttcgtgatacgaaccggtactaaaggtgccccagactgacaacatcctgccaccgctCTCATTAGTACCGGTTCGTGGCacgaaccggtactaatgaaagcggccggct
>NC_057794.1|-|320615038-320615191|96-116
aactagcaagcaaagatagaagtgatttcgagggtatagtcatcttgcctaggatcccgtaaggaagaagaacgagtccataaagaagacaaacaGACGTAGTCGAACGAATCCTCacaactccggaatggaaccgaagctaacgagaaaagca
>NC_057794.1|-|320627543-320627696|39-59
cgcaaggaagaagaacgagtccatgaagaagataaacgGACGTAGTCGAACGAATCCTCacaactccggaacggaaccgaagctaacgagagaagcaacccggaaagaagcaaacaacatagtaaacaaccatcacataagcatggcatgatgc
>NC_057794.1|+|322136875-322137029|39-60
gtttcatctttgtacagttactaattttggaatcttatGTTATACTCCCTCCGTCCGGAAatactcgtcggaggaatggatgtatctagatgtattttagttctagatacattcatttttctgcatttctccgacaagtatttctggacggaggg
>NC_057794.1|-|322136938-322137070|31-52
ccacattggacttcataaactacatggcagATGTATATACTCCCTCCGTCCAgaaatacttgtcggagaaatgcagaaaaatgaatgtatctagaactaaaatacatctagatacatccattcctccgacgag
>NC_057794.1|-|323085031-323085191|97-120
tgatgaagcttctgctcatgactacaagaagagaacatgccacaagtgcaagaaacctggccactacatctctgtgtgtccgcagtgggacaatgaGAACAACAAGAAGAAGAAGAGCAAgtaatatgattttgatgacaagaagaagaagaaatactcaa
>NC_057794.1|+|323497478-323497616|24-44
cagataagctactactccctccgTTCCAAATTACTCGTCACAGAaatggatgtatctagaactaaaatacatctagatacatccatacatgcgacaagtaattcgaaacagagggagtacattgtaggaaaaataatca
>NC_057794.1|-|323498497-323498650|39-59
tctttcactttattttccccatgtttactttacaatgtCCCCTACTCCCTCCGTCCGGAaaaacttgtcatcaaaatggacaaaaagaggtgtatctagaactgaaatacatctagatacatccccttttattcattttgatgacaagtatttt
>NC_057794.1|+|323706244-323706406|41-61
tcctgcaaggaagaagaacaagtccatgaagaagacaaacGGACGTAGTCGAACGAATCCTcacaacacgacgttaccggaactaacccgaagaagcaacaccggaaagaagcaaacaacatagtaaacaaccaccacataatcatggcatgatgcacaatca
>NC_057794.1|-|324447888-324447980|51-71
tgcctgaaatcccgctaggaagaagaatgagtccatgaagaagacgaacgGACGTAGTCGAACGAATCCTCacaatcgcaacattatcgaaac
>NC_057794.1|-|325077532-325077671|87-110
tcctcacgtgactacaagaagagaacatgccacgagtgcaagaaacctggtcactacatctccgagtgtcctcaatgggataatgaGAACAACAAGAAGAAGAAGAGCAAggaatatgattatgatgaaaagaaggagaa
>NC_057794.1|+|32675317-32675449|82-103
tttagtaccggctcgtgccacgaaccggtgctaaaggggtggtggcaggctggcgtcaggctggggccccatgatcaccttTAGTACCGGTTCGTGGCACAAAccggtattaaagggctaacctttagtaccg
>NC_057794.1|+|328050320-328050572|204-226
ataaacaaataatttgcttgccaccattcgtatatttttgctaataatccttatcagtttcctcacttgatgcttgttcatcaatatctcattgccccatatgcaaaaagggtcgatgcgtggatccttgccaatggcatatgtacctacaagcaacaagtcaatattagaagctaactagtgtccaggcttggatctatatgCACTACATTATGGAATGACAGGGggagtacaagccgagggatgaagctaa
>NC_057794.1|+|330328171-330328327|96-119
aatgatgaagcttctgctcctgactacaagaagagaacatgccacaagtgcaagaaacctggccactacatctctgagtgtccgcagtgggacaaTGAGAACAACAAGAAGAAGAAGAGcaaggagtatgacactgacgacaagaagaagaagaaat
>NC_057794.1|+|330424865-330425018|31-51
ggtggtgccgggttggtctcggatcctagaTGGTTGGTGGAAGGCGTGGCTccggatgaaaatcttgcatcgacctcgtcggtgcagacggtaacggcatctatggatgtcgtattctttcttggaggtgccgccgtggagctcattgctcttc
>NC_057794.1|-|330829734-330829902|120-140
cgatagcccatatttgatatgttattaattactccctccgtccggaaatacttgtcgaagaaatgggtaaaaatgaatgtatctagaactaaaatgcgtctagatacatccatttctccGACAAGTATTTTCGGACGGAGggagtacacgttaaacatgtggattgctc
>NC_057794.1|+|331128979-331129132|39-59
ccgcaaggaagaagaacgagtccatgaagaaggcaaacGGACGTAGTCGAACGAATCCTcacaacacgacgttaccggattaccgagaagaagtacactggaaagaaagcaaacaacatagtgaacaatcatcacataagcatggcatgatgca
>NC_057794.1|+|33297803-33297957|39-60
gagtgctggtggacgaagggtttatataggacgaccttTAGTACCGGTTCGTGGCACGAAccggtactaaaggtgctggaggggccccactctgataacatcctgccaccactctcattagtaccggttcgtggcacgaaccggtgctaaaggtt
>NC_057794.1|-|334346023-334346180|97-117
acacttctttaccacgtcctggagctcctgctggacctcgccgacccgggccttgagcttcttacgggcggcttgctgttggacagtcttccccttGACTTTGGCCATGGCCTTTCTcagggcctcgaccttggtcgccgcttctatacaaattatgg
>NC_057794.1|-|339493954-339494139|124-145
agaacagagcgagctcgggtggatgaagggtctatgtaggacgacctttagtaccggttcgtgatacgactcggtactaaaggtgctggaggggccccggactgacaacatcctgccaccactCACTTTAGTACCGGTTCGTGGCacgaaccggtgctaaaggttcaccacgaaccggtactaatg
>NC_057794.1|-|340135852-340136156|41-62
cctctgtaaagaaatataagaacgtttagaactactttatTGATCTAAACGCTCTTATATTTctttacggagggagtatatacctgtttttagtggggggtggctatatataatttggtatatttgcaccttatgtacaagttatttgttctctaatcttctaacctttatctaaacacagctagctacaactttgatttcaagaatttctactcgaaggagcattgcttgattcctcttaagaagctgctgaaatcatctgcttttctagttgatgatggttgtgtctttgctgtggagatatt
>NC_057794.1|-|341414381-341414486|58-78
gtcatcttgcctgaaatcccacaaggaagaagaacgagtccatgaagaagatagacgAACGTAGTCGAACGAATCCTCacaacacgacgttaccggattaccgaga
>NC_057794.1|+|343179436-343179603|104-127
gctcaaggaatgatgaagcttctgctcatgactacaagaatagaacatgtcacaagtgcaagaaacctggccactacatctctgagtgtccacagtgggacaaTGAGAACAACAAGAAGAAGAAGAGcaaggagtatgactctaacgacaagaagaagaagaaatact
>NC_057794.1|-|34745987-34746152|104-125
ggacgaagggtctatgtaggacgacctttagtaccggttcgtgatacgactcggtaataaaggtgctggaggggccccggactgacaacatcctgccaccactCACTTTAGTACCGGTTCGTGGCatgaaccggtgctaaagaatcgccacgaaccgatactaatg
>NC_057794.1|-|348068637-348068754|68-88
cgagggtatggtcatcttgcctgaaatcccgataggaagaagaacgagtccatgaagaagacaaacgGACGTAGTCGAACGAATCCTCacaacaccagaatgaaaccgaagctaacga
>NC_057794.1|-|348076722-348076889|128-148
ggtaggtatcgcggcatagcaatagatcgagcaactagcaagcaaagatagaagtgatttagagggtatggtcatcttgcgtgaaatcccgataggaagaagaacgagtccatgaagaagacaaacaGACGTAGTCGAACGAATCCTCacaactccggaacgaaaccg
>NC_057794.1|-|348379014-348379168|96-117
ggtttatgtaggacgacctttagtaccggttcgtgccaagaaccggtactaaaggggctggaggggccccagtctgacaacatcctgccaccactCTCATTAGTACCGGTTCGTGGCacgaaccggtgctaaaggttcgccacgaaccggtacta
>NC_057794.1|-|348683495-348683611|31-51
agaagaacgagtccatgaagaagacaaacgGACGTAGTCGAACGAATCCTCacaactccggaacgaaaccgaagataacaagagaagcaaaccggaaagaaacaaacaacatagtaa
>NC_057794.1|-|348737082-348737260|31-51
agaagaacgagtccatgaagaagacaaacaGACGTAGTCGAACGAATCCTCacaaacgcgacgttatcggaactaacccgaagaaacatcaccgaaaagaagcaaacaacatagtaaacaaccatcacataatcatggcatgacgcgcaagcaagtatgatgcatgtccggtttaatga
>NC_057794.1|-|349468855-349469123|31-51
taacctcagttcaaaactgtgacacttattTTGGATCGGAGGGAGTAGGTTattttctatttgtgaactagtctactgtgtaagtgtgcgctaatatatattgcttgcttgtttcagaacgagcagtgcaaagaatacaaatctcaggacacaatttctgacaaaagagctatcaatatagaaggtttcgctgttgaaggcccggaccaaggggaagccatccaatgcttcataaagattgaaggtacaagccaaaaaaaaaactggtt
>NC_057794.1|-|34983717-34983915|154-177
ataacaagatggggttttcttgatattgcatgagtctacccctctacatcatgtcatcttgcttaaggcgttactctatctttaacttactccctccattccaaaatatagtgcgcccgcgcttcccgaggttcaactttgactataaatttaATCAACGAGACCAACTGCGGCAGGaattttttttatataattgaaa
>NC_057794.1|-|350237457-350237587|31-51
acaatttgaactaaaaccacggcacttattTTGGATCGGAGGGAGTAATAActgtaaacatattaccttagaatcattgaagtgaaaccaattagttcgtgacgaacggatataacaaacatagtgaccat
>NC_057794.1|+|350332169-350332310|96-119
aagtgcaagaaacctggtcactatatctctgagtgtccgcagtgggacaatgagaataagaagaagaagaagaagaagagcaaggaatatgattcTGACAACAACAAGAAGAAGAAATActcaaagccttcttccaaatctt
>NC_057794.1|+|350393329-350393467|24-44
tccattcagtattactccctccgTTCCAAATTACTCGTCACAGAaatagatgtatctagaactaaaatacatctagatacatccatacctgcgacaagtaattcggaatggagggagtacttatcaagtacttacaaag
>NC_057794.1|-|352761793-352761946|96-116
aactagcaagcaaagatataagtgatttcgagggtatggtcatcttgcctgagatcccgcaaggaagaagaacgagtccatgaagaagacaaacgGACGTAGTCGAACGAATCCTCgcaactccggaacggaaccgaagctaacgagagaagca
>NC_057794.1|-|352767919-352768055|87-107
gaaaagatagaagtgatttcgagggtatggtcatcttgcctgagatcccgcaaggaagaagaacgagttcatgaagaagacaaacgGACGTAGTCGAACGAATCCTCacaacttcggaatagaaccgaagcgaacga
>NC_057794.1|+|354422534-354422707|131-151
aagtgataggtagcgcaacatagcgaaagagcgaacaactagcaagcaaagatagaagtgatatcgagggtatggtcatcttgcctgagatcccgcaaggaagaagaatgggtccatgaagaagacaaacGGACGTAGTCGAACGAATCCTcacaactccggaacgaaactgaa
>NC_057794.1|-|3601864-3602200|201-222
ttgacaaattttgggcaaattttgtgatgaactcgagaggaagaagggaagaacagaggagagggagaggggaaagggggaagaacagagtgctggtggacgaagggtctatgtaggacgacctttagtaccggttcgtgccaagaaccggtactaaagggcctggaggggccccattctgacaacatcctgccaccactCTCATTAGTACCGGTTCGTGGCacgaaccggtgctaaaggttcgccacgaaccggtactaatgaaagcagcccggctagccattggaaccggcactaatgtatacattagtgccggctcaaatacaaaccggcacta
>NC_057794.1|+|361232297-361232433|87-107
agcaaagatagaagtgatttcgagggtatgatcatcttgcctgagatcccgcaaggaagaagaacgagtccatgaagaagacaaacGGACGTAGTCGAACGAATCCTcacaacacgacgttatcggaaccaacccga
>NC_057794.1|-|362520304-362520442|86-107
ggacgacctttagtaccggttcatgatatgaccctgtactaaaggtgctggaggggccctggactgacaacatcctgccaccactCACTTTAGTACCGGTTCGTGGCacgaaccagtgctaaagattcgccacgaaccg
>NC_057794.1|-|3674166-3674300|74-95
gtaccggttcgcgccaagaaccggtactaaaggggctggaggggccccattctgacaacatcctgccaccactCTCATTAGTACCGGTTCGTGGCacgaaccggtgctaaaggttcgccacgaaccggtactaat
>NC_057794.1|+|368827940-368828079|96-117
atgtaggacgacctttagtaccggttcgtgccaagaaccggtactaaaggggctggaggggccccagtctgacaacatcctgccacaactctcatTAGTACCGGTTCGTGGCACGAAccggtgctaaaggttcgccatga
>NC_057794.1|-|369796623-369796749|77-97
atccagccagattatagtagcttctggaagggctcctggagttagtgctgaacatgtccttaccaaggtacagattACAAACTACTCCCTCCGTCCCtaaatactccctccgttcctaaatatttgt
>NC_057794.1|-|370211215-370211356|96-119
aatgatgaagcttctgctcatgactacaagaagagaataactcacaagtgcaagaaacctggtcactacatctctgagtgtccgcagtgggacaaTGAGAACAACAACAAGAAGAAGAGcaaggaatatgactctgacgaca
>NC_057794.1|+|370776866-370777019|96-116
catctagcaagcaaagatagaagtgatttcgagggtatggtcatcttgcctgaaatcccgcaaggaagaagaacgagtccatgaagaagacaaacGGACGTAGTCGAACGAATCCTcacaacacggcgttatcggaaccaacccgaagaagcaa
>NC_057794.1|+|373650380-373650513|31-51
ttagctataatttgcattattggttttatcAACTACTCCCTCCGTCCCATAatataagaacgtttttgacactacactggtatctaaaacgctcttatattatgggatggagggagtagccgttggctgcagtg
>NC_057794.1|+|376209570-376209723|39-59
ccgcaaggaagaagaacgattccatgaagaagtcaaacGGACGTAGTCGAACGAATCCTcacaactccgaaacggaaccgaaggtaacgagagaagaaaaccggaaagaagcaagcaacatggtaaacacaccagcataaacatggcatgatgc
>NC_057794.1|+|376247677-376247813|31-51
aagaagaacgagtccatgaagaagacaaacGGACGTAGTCGAACGAATCCTcacaactccagaatggaaccaaagctaatgagagaagcaaaccggaaagaagcaatcaacatggtaaacacacaatcataaacatg
>NC_057794.1|+|378726816-378727000|42-62
atcccgcaaggaagaagaaagagtccatgaagaagacaaacGGACGTAGTCGAACGAATCCTcacaactccggaacgaaactgaagctaacgagagaagcaacccggaaagaaacaaacaacatagtaaacaaacatcacataaacatggcatgatgcgcaaacaagtatgatgcatgtccggtt
>NC_057794.1|+|384040128-384040287|110-130
agtagacatcagccaaccctgtcataaatgggtttaaactaacctaattggtaccccctctgtcccataatataagatgtttttgcaagctaaactagcttgcaaaaacATCTTATATTGTGGGACGGAGggagtactatgtagtagtttttggcgtggg
>NC_057794.1|+|388005951-388006068|30-50
agaagaacgagtccatgaagaagataaacGGACGTAGTCGAACGAATCCTcacaaacgcggcgttatcggaactaacccgaagaagcaacaccggaaataagcaaacaacaaagtaaa
>NC_057794.1|-|388097274-388097420|32-52
aatgataaaactaaaccttggcatgtactccCTCCGTTCCAAATTACTCGTCacagagatggatgtatctagaactaaaatacatctagatacatccatatccgcgacaagtaatttggaacggagagagtaacaaaccaagagaag
>NC_057794.1|+|388193434-388193574|88-111
agcttctgctcatgactacaagaagagaacctgccacaagtgcaagaaacctggccactacatctctgagtgtctgtagtgggacaaTGAGAACAACAAGAAGAAGAAGAGcaaggaatatgactctgacgacaagaagaa
>NC_057794.1|+|389485149-389485290|96-119
acatgtcacaagtgcaagaaacctggccacttcatctctgagtgtccacggtgggacaatgagaacaaaaagaagaagaagagcaaggaatatgaCTCTGACAACAAGAAGAAGAAGAAatactcaaaagtcttcttccaag
>NC_057794.1|+|389812001-389812154|96-116
actagcatagaaaagatagtagtgagatccagggtaatggtcatcttgcctgaaatcccgctaggaagaagaatgagtccatgaagaagacgatcCCACGTAGTCGAACGAATCCTcacaattgcaatgaaacaacatggtaaacacacaacac
>NC_057794.1|-|390447075-390447212|86-106
ttcagtcgcgaggtcgttcgttcattttttcaactgctttgccagtgccagtagttgcttctgttcaaggtaatattcacaacatACCAACTACTCCCTCCGTCCCataatataagaatgtttttgacactagtgtag
>NC_057794.1|-|395334906-395335059|96-116
aactagcaagaaaatatagaagtgatttcgagggtatggtcatcttgcctgagatcccgcaaggaagaagaacgagaccatgaagaagacaaacgGACGTAGTCGAACGAATCCTCacaactccggaatgaaaccaaagctaacgcgagaagaa
>NC_057794.1|-|395356723-395356876|96-116
aactagcaagaaaatatagaagtgatttcgagggtatggtcatcttgcctgagatcccgcaaggaagaagaacgagaccatgaagaagacaaacgGACGTAGTCGAACGAATCCTCacaactccggaatgaaaccaaagataacgagagaagaa
>NC_057794.1|-|397199561-397199701|86-109
cctcccgtgactacaagaagagaacgtgccacaagtgcaagaaacctggtcactacatctctgaatgtcctcaatgggacaatgaGAACAACAAGAAGAAGAAGAGCAAggaatatgattctgatgacaagaagaagaaga
>NC_057794.1|+|403497885-403498038|96-116
caactagcatgcaaagatagaagtgatttcgagggtatggtcatcttgcctgagatcccgcaaggaagaagaacgagtccatgaagaatacaaacGGACGTAGTCGAACGAATCCTcacaaacgcgacattatcggagctaacccgaagaagca
>NC_057794.1|+|403509920-403510058|24-44
acgagtccatgaggaagacaaacGGACGTAGTCGAACGAATCCTcacaaacgcgacattatcggaactaacctgaagaagcaacaccaaaaagaagcaaacaacatggtaaacaaccatcacataatcatggcatgatg
>NC_057794.1|+|407576724-407576908|42-62
atcccgcaaggaagaagaacgagtccatgaagaagacaaacAGACGTAGTCGAACGAATCCTcacaacacgacgttatcggaaccaacccgaagaagtaacacgggaaagaagcaaataacaaagtaaacaaccatcacataaacaaggcatgatgcacaatcaagtatgatgcatgtccggttt
>NC_057794.1|+|407984650-407984803|39-59
ccgcaaggaagaagaacgagtccatgaagaagacaaacGGACGTAGTCGAACGAATCCTcacaacacgacgttaacggaaccaacccgaagaagcaacaccggaaaagaagcacacaacatagtaaataaccaacacatgaacatggtatgata
>NC_057794.1|-|408226133-408226263|81-101
atagtagtgatttcgagggtatgatcatcttgcctgaaatcccgcaaggaagaagaacgagtccatgaagaagacaaacgGACGTAGTCGAACGAATCCTCacaactccggaacgaaaccgaagctaacaa
>NC_057794.1|-|408234061-408234195|90-110
atagcaaagatagtagtgatttcgagggtatgatcatcttgcctgaaatcccgcaaggaagaagaacgagtccatgaagaagacaaacgGACGTAGTCGAACGAATCCTCacaactccggaacgaaaccgaagct
>NC_057794.1|-|40846450-40846638|93-113
tagcaagcaaagatagaagtgatttcgagggtatggtcatctcgcctgaaatcccgcaaggaagaagaacgagtccatgaagaagacaaacaGACGTAGTCGAACGAATCCTCacaactccggaacgaaaccgaagctaacaagagaagcaacccggaaagaagcaagcaacatagtaaacaaccatcg
>NC_057794.1|-|40899914-40900067|96-116
gactagcaagcaaagatagaagtgatttcgagggtatggtcatctcgcctgaaatcccgcaaggaagaagaacgagtccatgaagaagacaaacaGACGTAGTCGAACGAATCCTCagaactccggaacgaaaccgaagctaacaagagaagca
>NC_057794.1|-|410343212-410343365|96-116
aactagaaagcaaagatacaagtgatttcgagggtatggtcatcttgcctgagatcccgcaaggaagaagaacgagtccatgaagaagacaaacgGACGTAGTCGAACGAATCCTCacaaacgcaacattatcggaaacaacccgaagaagcaa
>NC_057794.1|-|410848859-410848998|91-111
gaaagcaaatatagaagtgatttcgatggtatggccatcttgcctgagatcccgcaaggaagaagaacaagtccatgaagaaggcaaacgGACGTAGTCGAACGAATCCTCacaactccgaaacggaaccgaagctaaag
>NC_057794.1|-|410869632-410869785|39-59
cgcaaggaagaagaacgagtccatgaagaaggcaaacgGACGTAGTCGAACGAATCCTCacaactccgaaacaaaaccgaagctaacgagagaagcaacccggaaaaaagcaagcaacatagtaaacaaccattacataaacatggcatgatgc
>NC_057794.1|+|411566814-411566951|86-106
gcaaagatagaagtgattttgagggtatggtcatcttgcctgaaatcctgcaaggaagaagaacgagtccatgaagaagacaaacGGACGTAGTCGAACGAATCCTcacaacacgacgttatcggaaccaacccgaag
>NC_057794.1|+|413221754-413221905|30-50
acaagaatgagtccatgaagtagacaaacGGACGTAGTCGAACGAATCCTcacaactccggaacgaaacggaagctaacgagagaagcaacccggaaagaaacaagaaacatagtaaacaaccaccacataaacatggcatgatgcacaacc
>NC_057794.1|+|413688549-413688703|96-117
atgtaggatgacctttagtaccggttcgtgatacgacccggtactaaaggtgttggaggggccccggactgacaacatcctgccaccactcacttTAGTACCGGTTCGTGGCATGAAccgatgctaaaggttcgccacgaaccgatactaatgag
>NC_057794.1|+|418113172-418113325|96-116
caactagcaagaaaagatagaagtgatttcaagggtatggtcatcttgcctaagatcccgcaaggaagaggagtgagtccatgaagaagacaaatGGACGTAGTCGAACGAATCCTcacaaacgcgacgttatcggaactaacccgaagaagca
>NC_057794.1|+|418959446-418959602|96-119
cacgatcaagctcaagctcatgactacaagaagagaacatgtcacaagtgcaagaaacctggccactacatctctgagtgtccacagtgggacaaTGAGAACAACAAGAAGAAGAAGAGcaaggagtatgactctgacgacaagaagaagaagaaat
>NC_057794.1|-|422274467-422274620|39-59
cgcaaggaagaagaacgagtccatgaagaagacaaacgGACGTAGTCGAACGAATCCTCacaacacgacgttaacggaaacaacccgaagaagcatcaccggaaagaagcaaacaacatcataaacaaacatcacataaacatggaatgatgca
>NC_057794.1|+|424018255-424018391|87-107
agcaaagatagaaatgatttcgagggtatggtcatcttgcctgagatcccgcaaggaagaagaaggagtccatgaagaagtcaaacGGACGTAGTCGAACGAATCCTcacaacacgacattatcggaaccaacccga
>NC_057794.1|+|424957072-424957164|51-71
ttgcctaaaatcccgctaggaagaagaacgagtccatgaagaagacgatcCCACGTAGTCGAACGAATCCTcacaatcgcaacgaaacaagaa
>NC_057794.1|+|425079555-425079708|39-59
ccgctaggaagaagaacgagtccatgaagaagacgatcCCACGTAGTCGAACGAATCATcacaatcgcaacgaaacaggaactatcgagaaggagcacaactggaaagaagcaagcaacatggtaaacacacaacacataaacatgacatgatt
>NC_057794.1|-|426250105-426250241|87-107
caaagacagtagtgagatccaaggtgacggtcatcttgcctgaaatccggctaggaagaagaacgagtccatgaagaatacgatccCACGTAGTCGAACGAATCCTCacaatcgcaacgaaacaggaactatcgaga
>NC_057794.1|-|428085526-428085659|74-94
aatacttgtccgaggaatagatgtacctagatgtattttagttctagatacttccatttgtatccatttctacGACAAGTATTTTCGGACGGAGggagtattcatttcccatttttttccaagtagcctattat
>NC_057794.1|+|428109752-428109920|120-140
cataggcatagcaaaagagcgagcaactaagcaagcaaagatagaagtgatttcgagggtatgatcatcttgcctgaaatcccgcaaggaagaagaacgagtccatgaagaagacaaacAAACGTAGTCGAACGAATCCTcacaacacgacgttaacggaaccaacctg
>NC_057794.1|+|428133303-428133457|96-117
atgtaggacgacctttagtaccggttcgtgccaagaaccggtactaaaggtgctggagggggcccagactgacaacatcctgccaccactctcatTAGTACCGGTTCGTGGCACGAAccggtgctaaaggttagccacgaaccggtactaatgag
>NC_057794.1|-|431564896-431565023|77-98
ttagtaccggttcgtggcacgaaccggtactaaaggtgctggaggggccccactctgacaacatcctgccaccactCTCATTAGTACCGGTTCGTGGCatgaaccggtgctaaatgttcgccacgaac
>NC_057794.1|-|431564976-431565136|110-131
tggggcaaattttgtgatgaactcgagaggaagaagggaagaacagaggagaggagaggggaaagggggaagaatagagtgctggtggacgaagggtttatataggacgACCTTTAGTACCGGTTCGTGGCacgaaccggtactaaaggtgctggaggggc
>NC_057794.1|+|431909429-431909597|116-139
cttcacgatcaagctcaaggaatgatgaagcttctgctcatgactacaagaagagaacatgtcacaagtgcaacaaacctggccactacatctctgagtgtccacagtgggacaaTGAGAACAACAAGAAGAAGAAGAGcaaggagtatgactctgacgacaagaagaa
>NC_057794.1|-|433561571-433561730|41-61
aatggatgtgtctagaactaaaatacatctagatacatccATTTCAATGACAAGTATTTTTggacggagggagtacaagattcgactccatgaagtagttttacctctaacaatagaagaaaaaatatgtgacgttggaccatccgattgagaggggccg
>NC_057794.1|-|434322332-434322520|77-97
aagtgatttcgagagtatggtcatcttgcctgagatcccgcaaggaagaagaatgagtccatgaagaaggcaaacgGACGTAGTCGAACGAATCCTCacaacacgacgttactggattaccgagaagaagtacaccggaaagaaagcaaacaacatagtaaacaaacatcacataagcatggcacgatg
>NC_057794.1|-|436915008-436915161|39-59
aaggaaaacgagagaacttaatgtttatttactactccATCCGTTCCAAATTACTCGTCtcagaaatggatgtatttagaactaaaatacatctagacacatccatacctgcgacaaataattcagaacggaaggagtaattaatatcatagca
>NC_057794.1|-|438635328-438635596|31-51
cattccagaactcctcatgatgtccgggatCGCATTCGAGACTCTGAACAAcattcggtaaccgcgtaccaacttccctataaccctagcgtcatcgaaccttaagtgtgtagaccctacgggttcgggagtcatgcagacatggccgagaaaactctccggccaataaccaacagcgggatctggatacccatgttggctcccatgtgctccacgatgatctcatcggatgaaccacgatgtcaaggattcagtcaatcccgtataca
>NC_057794.1|+|438896547-438896667|68-91
agagaacatgtcacaagtgcaagaaacctggccactacatctctgagtgtccgcagtgggacaatgaGAACAACAACAAGAAGAAGAGCAAggagtatgactctgacgataagaagaagaa
>NC_057794.1|+|440138592-440138745|39-59
agcatataattttcatccaaggtttactaactgaagtgAACTACTCCCTCCGTCCCATAatataaggtgttattacaaccaatgtactcacatattgattgtaataacatcttatattatgggatggagggagtagctattatcataatgctgg
>NC_057794.1|+|440577060-440577198|24-44
acgagtccatgaagaagacaaacGGACGTAGTCGAACGAATCCTcacaaacgcgacgttatcgtaactaacccgaagaagcaacaccggaaagaagcaaacaacattgtaaacaaccaccacataatcatggcatgatg
>NC_057794.1|+|440584743-440584878|31-51
aagaagaacgagtccatgaagaagacaaacGGACGTAGTCGAACGAATCCTcacaaacgcgacgttatcgtaactaacccgaagaagcaacaccggaaagaagcaaacaacatagtaaacaaccaccacataatca
>NC_057794.1|-|441632396-441632529|41-61
cccgcaaggaagaagaacgagtccatgaagaagacaaacgGACGTAGTCGAACGAATCCTCacaaacgcaatgttatcagaaccaacccgaagaagcaacaccggaaaggagcaaacaacatagtaaacaacca
>NC_057794.1|+|443036169-443036322|96-116
caactagcaagcaaagatagaagtgatttcgagggtatgatcatcttgcttgagatcccgcaaggaagaagaacgagtccatgaagaagacaaacGGACGTAGTCGAACGAATCCTcacaacacgacgttatcggaaccaacccgaagaagcaa
>NC_057794.1|+|443077953-443078148|154-174
ttcatgattgtagaaaaacaagagaaatggcaaggttcaaaaccagaacaatgttttcctgtaatagatactccctccgtccggaaatacttgtcgcagaaatgcataaaaacgaatgtatctagaactaaaatatgtctagatgcatccattCCTCCGACAAGTATTTTCGGAcggagggagtacatgacaagtg
>NC_057794.1|+|446165220-446165315|51-74
tgcaagaaacctggccactacatctctgagtgtccgcagtgggacaatgaGAACAACAACAAGAAGAAGAGCAAggagtatgactccgacgacaag
>NC_057794.1|-|4465974-4466128|96-117
ggtttatgtaggacgacctttagtaccggttcgtgccaagaaccggtactaaaggggctggaggggccccagtctgacaacatcctgccaccaccCTCATTAGTACCGGTTCGTGGCacgaaccggtgctaaaggttcgccacgaaccggtacta
>NC_057794.1|-|447069012-447069157|95-116
tgaggcagaaagcactagatcgtcttctgccttaccagaggtctgactttgaaggcattttccgtgccatggatggtatgtggaaaatctctatGTATTCATATACTCCCTCCGTCtggaattagatgactctcaaacagatgtat
>NC_057794.1|-|448565760-448565959|149-170
ggaagaacagaggagaggggaaagggggaagaaccgagctcgggtggacgaagggttcatatagggcgacctttagtaccggttcattgcacgaaccggtagtaaaggtgctggtggggccccagactgacaacatcctgccaccactCTCATTAGTACCGGTTCGTGGCacgaaccggtgctaaaagttcggcaacaac
>NC_057794.1|+|454161408-454161544|87-107
agcaaagatagaagtgatttcgagggtatgatcatcttgcctgagatcccacaaggaagaagaacgagtccatgaagaagacaaacGGACGTAGTCGAACGAATCCTcacaacactacgttatcagaaccaacccga
>NC_057794.1|-|454389519-454389636|31-51
agaagaacgagtccatgaagaagacaaacgGACGTAGTCGAACGAATCCTCacaacacgacgttatcggaaccaacccggagaagcaacaccggaaaagaagcacacaacatagtaaa
>NC_057794.1|+|45585041-45585205|104-125
tgtgatgagcttgagaggaagagggaaaagaacagagaggagaggggaaaggggaagaacaaagcgagctcggctggacgaatggtctatgtaggacgaccttTAGTACCGGTTCGTGGCACGAAccggtgctaatgatcagcggtcggctagtcgttggaaccg
>NC_057794.1|+|460317546-460317699|39-59
ccataaggaagaagaacaagtccatgaagaagacaaacGGACGTAGTCGAACGAATCCTcacaaacgcaacattatcggaactaacccgaagaagcaacaccggaaagaagcaaacaacatagtaaacaaccatcacataaacatggcatgatg
>NC_057794.1|+|461068770-461068958|77-97
caacccagttcgccggcgaagggggccaaggtggagcctcatggatatttttcataatactatagtactccctccgTTCCAAATTACTCGTCACAGAaatgaatgtatatagaactaaaatatatctagatacatctatttctgcgacgagtaattcagaatggagggaatatataatttatgaaagca
>NC_057794.1|+|462047692-462047852|110-131
tggacgaagggtctatgtaggacgacctttagtaccagttcgtgatacgacccggtactaaaggtgctggaggggccccggactgacaacatcctgccaccactcacttTAGTACCGGTTCGTGGCACGAAccgatgctaaaggttcgccacgaaccggta
>NC_057794.1|+|463092521-463092661|88-111
ccgttgaagttgctctaagtactactccctctattccaaaatatagtgcgcccgtgcttcccgagatccaactttgaccataaatttAACCAACGAGACCAACTGTGGGGGgagaaaaaaattatataattgaaaacttct
>NC_057794.1|-|463211260-463211414|96-117
ggtctatgtaggacgacctttagtacctgttcgtgatacgacccggtactaaaggtgctggaggggccccggactgacaacatcctgccaccactCACTTTAGTACCGGTTCGTGGCacgaaccggtgctaatggttcgccacgaaccggtacta
>NC_057794.1|-|463490709-463490864|39-61
ctacatgtcattcatcagggcgggtctcacctgatttaTATGAGACCTGGTCTCATATAATttttttcattgggcaatcgtcgcgtggagcggaagtttccgggaagcgcacaaggggattaaaaaatactactatactcccggaccggcgggccc
>NC_057794.1|+|464899460-464899588|79-99
tccgtccggaaatacttgtcggagacatggataaaaactaatgtatctaaaactaaaatacgtctagatacatccatcTCACCGACAAGTATTTTCGGAcggagggagtattttacacccaccactttt
>NC_057794.1|-|465772614-465772751|33-53
gaagaagaacgagtccatgaagaagacaattgGACGTAGTCGAACGAATCCTCacaaacgcgacgttatcggaactaacccgaagaagcaacaccggaaagaagaaaacaacatagtaaacaaccatcacataagcat
>NC_057794.1|+|46656585-46656723|86-107
cccctttagtaccggttcgtggcacgaaccggtactaaaggtgatcgtggggccccggcctgacgccagcctaccatcaccccttTAGTACCGGTTCGTGGCACGAAccggtactaaaggttcaacacgaaccggcatt
>NC_057794.1|-|466917017-466917170|96-116
tttttattggcctactctcttcaaggatgcccgtaagtttgtcttgtcttgtgatgaatgtcaaagaattggtaatattagtagacgtcaagaaaTGCCTACTCCCTCCGTCCGGGtttattgggcctgctagccaaagctcgagtaccaaggg
>NC_057794.1|-|467386502-467386658|96-119
gatgaagcttctgctcatgactacaagaagagaacatgccacaagtgcaagaaacctggtcactacatctctgagtgtccgcagtgggacaatgaGAACAACAAGAAGAAGAAGAGCAAggagtatgattctgacgacaagaagaagaagaaatact
>NC_057794.1|-|468314479-468314635|96-119
gatgtagcttcttctcatgactacaagaagagaacatgtcacaagtgcaagaaacctgtccactacatctctgagtgtccacagtgggacaatgaGAACAACAAGAAGAAGAAGAGCAAggagtatgactctgacgacaagaagaagaaaatatact
>NC_057794.1|+|471105528-471105675|95-118
atgaagcttcctcccgtgactacaagaagagaacgtgccacaagtgcaagaaacctggttgctacatctttgaatgtcctcaatgggacaatgaGAACAACAACAAGAAGAAGAGCAAggaatatgattctgatgacaaaaagaagaa
>NC_057794.1|-|471388251-471388463|90-110
caagcaaagatagaagtgatttcgagggtatggtcaacttgcctgaaatcccacaaggaagaagaacgagtccatgaagaagataaacaGACGTAGTCGAACGAATCCTCacaaacacgacgttaatggaaccaacccgaagaagcaacaccgaaaagaagcaaacaacaaagtaaaacaaccatcacatgaacatggcatgatgcacaacca
>NC_057794.1|-|471395386-471395524|96-116
aactagcaagcaaagatagaagtgatttcgagggtatggtcatcttgcctgaaattctgcaaggaagaagaatgagtccatgaagaagataaacgGACGTAGTCGAACGAATCCTCacaaacgcgacgttaacagaacc
>NC_057794.1|-|474299517-474299708|93-116
gaagcttctgctcatgactacaagaagagaacatgccacaagtgcaagaaacctggccactacatctctgagtgtccgaagtgggacaatgaGAACAACAAGAAGAAGAAGAAGAAgagcaaggagtatgactctgacgacaagaagaagaagaaatactcaaagtcttcttccaagtcttcctcaaagtct
>NC_057794.1|-|47796158-47796312|96-117
ggtttatataggacgacctttagtaccggttcatgacacgaaccggtactaaaggtgctggaggggccccactctgacaacatcctgccaccactCTTATTAGTACCGGTTCGTGGCacgaacggtgctaaaggttcgccatgaaccggtgctaa
>NC_057794.1|+|482602094-482602225|82-102
agatagaagtgatttcgagagtatggtcatcttgcccgagatcctgcaaggaagaagaacgagtccacgaagaaaacgaacGGACGTAGTCGAACGAATCCTcacaaacgcgacgttatcggaactaacccg
>NC_057794.1|+|487159721-487159891|31-51
aagaagaacgagtccatgaagaagacaaacGGACGTAGTCGAACGAATCCTcacaactccggaacgaaaccgaagctaacaagagaagcaaaccggaaagaagcaaacaaccatggtaaacacacaagcatagtcaaggcatgatgcacaatcaagtatgatgcatgtccg
>NC_057794.1|+|487167709-487167843|90-110
catagcaaagatagtagtgatttcgagggtatgatcatcttgcctgaaatcccgcaaggaagaagaacgagtccatgaagaagacaaacGGACGTAGTCGAACGAATCCTcacaactccggaacgaaaccgaagc
>NC_057794.1|+|48834978-48835131|96-116
caactagcaagcaaagatataagtgattttgagggtatggtcatcttgcctgagatcccgcaaggaagaagaacgagtccatgaagaagaaaagcGGACGTAGTCGAACGAATCCTcacaaacgcgacgttaacggaactaacccgaagaagca
>NC_057794.1|+|488365584-488365737|96-116
caactagcaagcaaagatagaagtgatttcgagggtatggtcatcttgcctgagatcccgcaaggaagaagaacgagtccatgaagaaggcaaacGGACGTAGTCGAACGAATCCTcacaaacgcgacgttatcggaactcacccgaagaagca
>NC_057794.1|-|488504920-488505173|204-227
gatgatcctgaagacattggaaaggagcttgctatgcttgtgaagaagttccaaaaattcatcaagaagaaaggcttcagaaagtcttcacaatcaagctcaaggaatgatgaagtttctgctcatgactacaagaagagaacatgccacaagtgcaagaaacctggccactacatctctgagtgtccacagttggacaatgaGAACAACAAGAAGAAGAAGAGCAAggagtatgactctgaaaacaacaagaa
>NC_057794.1|+|48886620-48886797|47-67
ctgagatcccgcaaggaagaagaacgagtccatgaagaagacaggcGGACGTAGTCGAACGAATCCTcacaaacgcggcgttaatggaactaacccaaagaagcaacaccagaaagaagcaaacaacatagtaaacaaccaccacataaacatggcatgatgcacaaccaagtatgat
>NC_057794.1|-|489610637-489610767|81-101
gtagaagtgatttcgagggtatggtcatcgtgcctaagatcctgcaaggaagaagaacgagtccatgaagaagacaaacgGACGTAGTCGAACGAATCCTCacaactccggaacgaaaccgaagctaacgc
>NC_057794.1|+|489630494-489630633|96-117
atataggacgacctttagtaccggttcgtgatacgacccggtactaaaggtgttggaggggccccggactgacaacatcctgccaccactcacttTAGTACCGGTTCGTGGCACGAAccggtgctaaaggttcgccacga
>NC_057794.1|-|490830827-490830995|120-140
atatatatatatatatatatatatatatatactccctcggtccgaaaatacttgtcttagaaatggttgtatctagacttattttagttatagatgcatccattttcaaccatttgtaaGACAAGTATTTTCGGACGGAGgaagtatatatatatatatatacacacac
>NC_057794.1|+|492675219-492675372|39-59
aacgctagcagcgaagacctgcagagttactccctccaTTCCAAATTACTCGTCACTGAaatagatgtatctagaactaaaatacatttaaatatattcatatgtgcgataagtaattcggaacggaggaagtaacaaacagttacaaagctag
>NC_057794.1|+|494762786-494762942|96-119
aatgatgaagcttctgctcatgactacaagaagagaacatgtcacaagtgcaagaagcctggccactacatctctgagtgtccacagtgggacaaTGAGAACAACAAGAAGAAGAAGAGcaaggagtatgactctgacgacaagaagaagaagaaat
>NC_057794.1|-|499267797-499267985|93-113
ggcggggtcgggcgtgaggcactcgtactgcctcatccgggcgtggaagatcagctccagcatgtattggtcggtggcgtaggctccgctctCGGGGAGCGCGCCGCCGTCGGtgatcggcgggccgaacccgtcgttgaccacgtgcctgcacatgtcggtggacgccgagagcatgcggcagtcgcg
>NC_057794.1|+|504099006-504099160|39-60
gagctcgggcggacgaagggtttatatacggcgaccttTAGTACCGGTTCGTGGCACGAAccggtactaaaggtgctggtggggccctagactgacaacatcctgccaccactctcattagtaccggtttgtggcacgaaccggtgctaaaagtt
>NC_057794.1|+|504307282-504307435|39-59
ggaacggagggggtatcaaataccaactactccctcccTTCCAAATTACTCGTCTTAGAaatggatgtatctagaactaaaatacatctagatacatccatacctgcgacaagtaattcgaaacggagggagtacatcacaaatattccctccg
>NC_057794.1|+|504491715-504491855|86-109
gcaagaaacctggccacttcatctctgagtgtccgcagtgggacaatgagaacaaaaagaagaagaagagcaaggaatatgactcTGACAACAACAAGAAGAAGAAATActaaaagtcttcttccaagtcttcctcaaagt
>NC_057794.1|+|505086409-505086744|116-136
aaattcccccacccccactttatttcttgtttgaaccaagtactccctctgtccggaattacttgtcatcaaaatggatgtgtcttgaattaaaatacatctagatacatccattTCAATGACAAGTATTTTTGGAcggagggagtacaagattcgactccatgaagtagctttacctctaacaatagaagaaaaaaaatatgtgacgttggaccatccaatcgagaggggctcagagtagaaaatgatgcacatgcagtgacgtagcaagctggggaagtagagctaaggcggtttcgaacgaagatatacctgaaggtcatcgggatgtggata
>NC_057794.1|-|505679278-505679413|83-106
ctcatgaccacaagaagagaacatgccacaagtgcaagaaacctggtcactacatctctgattgtccgcaatgggacaatgaGAACAACAAGAAGAAGAAGAACAAggaatatgattctgatgacaagaagaagaa
>NC_057794.1|+|505956509-505956647|86-107
acctttagtaccggtttgtgccaagaacaggtactaaaggggctagaggggccccattctgacaacatcctgccaccactctcatTAGTACCGGTTCGTGGCACGAAccggtgctaaaggttcgccacgaaccggtact
>NC_057794.1|-|508738013-508738144|31-51
agaagaacaagcccatgaagaagataaacgGACGTAGTCGAACGAATCCTCacaactccggaacgaaactgaagctaacgagagaagcaacccggaaagaagcaagcaacatagtaaaaaaccatcacataa
>NC_057794.1|-|509184617-509184818|149-172
aattcaccaagaagaaaggcttcagaaaatctttatgatcaagctcaaggaatgatgaagcttctgctcatgactacaagaagagaacatgccacaagtgcaagaaacctggccactacatctctgagtgtccatagtgggaaaatgtGAACAACAAGAAGAAGAAGAGCAAggagtatgactctgacgacaagaagaagaa
>NC_057794.1|+|511803247-511803400|39-59
ccgcaaggaagaagaacgagtccatgaagaaggcaaacGGACGTAGTCGAACGAATCCTcacaacacgacgttattggaaccaacccgaagaagcaacaccgaaaaggagcaaacaacatagtaaacaaccaacacatgaacatggcatgatgc
>NC_057794.1|+|511810919-511811078|110-130
agcaaaagagcgagcatctagcaagtaaagatagaagtgatttcgagggtatggtcatcttgcctgagatcccgcaaggaagaagaacgagtccatgaagaaggcaaacGGACGTAGTCGAACGAATCCTcacaacacgacgttatcggaaccaacccga
>NC_057794.1|+|511913519-511913658|96-117
atgtaggacgacctttagtaccggttcgtgatatgacccggtactaaaggtgctggaggggccccggactgacaacatcctgccaccactcacttTAGTACCGGTTCGTGGCACGAAccggtgctaaaggttcgccacga
>NC_057794.1|-|511965729-511965897|128-149
gggaagaacaaagcgagctcgggtggacgaagggtctatgtaggacgacctttagtaccggttcgtgatacgacccggtactaaaggtgctggaggggccccagactaacaacatcctgccaccactCTCATTAGTACCGGTTCGTGGCacgaaccggtgctaaaggtt
>NC_057794.1|+|512062992-512063133|96-119
atccaaggggagaaaaccctaaacgttcccttgagcaaccaaaaggagtgtgttgccaaggagggagttgggtttaatcccgcatctaagagtggTAAGAACAACAAGAAGAAGAAGAAcaagaagatcggtccgactcctt
>NC_057794.1|+|512106659-512106802|83-104
tttagtaccggttcgtgatacgacccggtagtaaaggtgctggaggggccccggactgacaacatcctgccaccactcacttTAGTACCGGTTCGTGGCACGAActggtgctaaaggttcgccacgaatcggtactaatgagag
>NC_057794.1|-|515948205-515948359|96-117
ggtttatataggacgacctttagtaccggttcgtggcacgaaccggtactaaaggtgctggaggggccccactctggcaacatcctgccaccactCTCATTAGTACCGGTTCGTGGCacgaaccggtgttaaaggttcgccacgaaccggtacta
>NC_057794.1|-|515948243-515948374|31-52
tgctggtggacgaagggtttatataggacgACCTTTAGTACCGGTTCGTGGCacgaaccggtactaaaggtgctggaggggccccactctggcaacatcctgccaccactctcattagtaccggttcgtggc
>NC_057794.1|-|516014071-516014164|23-44
gacgaagggtttatataggacgACCTTTAGTACCGGTTCGTGGCacgaaccggtactaaaggtgctggaggggccccactctggcaacatcctg
>NC_057794.1|+|518349549-518349702|39-59
acccatgaccaactgtggatctgcccctggtgatacttATTTTGGATCGGAGGGAGTATcatttaagaccgaacccatttatcttctttgctttcttatctgtaaactcgatattgttgaatcatttgtgtcaagcttacctgttgatacatgg
>NC_057794.1|-|519994950-519995106|96-119
gatgaagcttctgctcatgactacaagaagagaacatgccacaagtgcaagaaacctggccactacatctctgagtgtccgcagtggcacaatgaGAACAACAAGAAGAAGAAGAGCAAggaatatgactctgacgacaagaagaagaagaaatact
>NC_057794.1|+|522649291-522649422|31-51
cccatctgctccccgcctgtatgagttgcaGCGAAGAATACTTGAAGAAGAgtggcgccacatttatgtcaactatgaaaggtaccttcccagcagtaattcctagctgattgacagcgtagaagtatagag
>NC_057794.1|+|524819462-524819601|30-50
gtaccacaagccagacttcagggcatctgTTATGCTCCCTCCGTCCGAAAatacttgtcatcaaaatggataaaaatggatatatctaaaattaaaatacatctagatacaacccttttaattcattttgatgacaagta
>NC_057794.1|-|527714835-527715000|104-125
ggacgaagggtctttgtaggatgacctttagtaccggttcgtgatacgacccagtactaaaggtgctggaggggccccggactgacaacatcctgccaccactCACTTTAGTACCGGTTCGTGGCacgaactggtgctaaaggttcgctacgaactggtactaatg
>NC_057794.1|-|527734856-527734988|82-103
gacctttagtaccggttcgtgatatgacccggtactaaaggtgctggaggggccccggactgacaacatcctgccaccactCACTTTAGTACCGGTTCGTGGCacgaacctgtgctaaaggttcactgtgaac
>NC_057794.1|-|527880086-527880240|96-117
ggtttatgtaggacgacctttagtaccggtttgtgccaagaaccggtactaaaggggctggaggggccccattttgacaacatcctgccaccactCTCATTAGTACCGGTTCGTGGCacgaactggtgctaatgtgcttcacgtttgaccctttt
>NC_057794.1|-|528975960-528976218|206-229
gcttgtgaagaagttccaaaaattcaccaagaataaaggcttcagaaagtcctcacgatcaagatcaaggaatgataaagcttctgctcatgactacaagaagagaacatgccacaagtgcaagaaacctggccactacatctctgagtgtccgcagtgggacaatgagaacaagaagaaaaagaagagcaaggagtatgattctGACAACAAGAAGAAGAAGAAATACtcaaagtcttcttccaagtcctcctcaaag
>NC_057794.1|+|531834049-531834228|42-64
gaatgccacatgtcattcatcagggcgggtctcacctgattTATATGAGACCTGGTCTCATATAatttttttcctcttnnnnnnnnnntccgcgtgatcccgattcggcccgaccgtcgcctccgccaatccgctgcctccggcggccgtttcattcgctttcgccgggtttagattcga
>NC_057794.1|+|531834320-531834466|31-53
gtcattcatcagggcgggtctcacctgattTATATGAGACCTGGTCTCATATAatttttttcctcttcccgtggcgtcacgggaggcgacgacggcggagaaagaggcgtgagaccaacggcctttgaatcccgccacaaaaacaat
>NC_057794.1|+|532565424-532565564|88-111
agcttctgctcatgactacaagaagagaacatgccacaagtgcaagaaacctggccactacatctctgagtgtcctcagtgggacaaTGAGAACAACAAGAAGAAGAAGAGcaaggaatatgattctgacaacaacaagaa
>NC_057794.1|+|53266117-53266271|96-117
atgtaggacgacctttagtaccggttcgtgccaagaaccggttctaaaggggctggaggggccccagtctgacaacatcctgccaccactctcatTAGTACCGGTTCGTGGCACGAAccggtgctaaaggttcgccacgaaccggtactaatgaa
>NC_057794.1|+|534432354-534432542|77-97
cgtccgaaattacttgtcgcataaatggatgaaaatggatgtatttagaattaaaatacatctagatacattcattTCTTCGACAAGTATTTTCGGAtggagggagtattgccgaaaaagggttcccccactttgtatttcaaagcaaccaacaccaatacaaggatcgctgaggcgaacagcacatca
>NC_057794.1|-|53504852-53505026|24-45
ggtcgaagggtttatataggacgACCTTTAGTACCGGTTCGTGGCacgaaccggtactaaaggtgctggaggggccccactctgacaacatcctgccaccaatttcattagtaccggttcgtggcacgaaccggtgctaaaggttcaccacgaaccggtactaaagagcccgtcc
>NC_057794.1|-|53504879-53505018|96-117
ggtttatataggacgacctttagtaccggttcgtggcacgaaccggtactaaaggtgctggaggggccccactctgacaacatcctgccaccaatTTCATTAGTACCGGTTCGTGGCacgaaccggtgctaaaggttcac
>NC_057794.1|+|536030261-536030448|124-147
aaagtcttcacgatcaagctcaaggaatgatgaagcttctgctcatgactacaagaagagaacatgccacaagtgcaagaaacctggccactacatctctgagtgtccgtagtgggacaatgaGAACAACAACAAGAAGAAGAGCAAggagtatgactgtgaggacaagaagaagaaatactcaaagt
>NC_057794.1|-|536739620-536739774|39-60
tatttgttgccttttcttatgaatgataatctctaaagCTTTATATACTCCCTCCGTCCCacaatataagaacatttttgacactatactagtgtaaaaaacgttcttatattatgggacggagggagtacattgcattgtatattggttaaatg
>NC_057794.1|+|537020076-537020211|91-114
ccatccgtaaattatactccctctgttccgaattacttgtctcggatatggatgtatctagaactaacatacatctagatacatccatttCTACGACAAGTAATTCCGAACAAAggaagtagtttagcccgtctcg
>NC_057794.1|-|537047881-537048217|201-222
cttgacaaattttgggcaaaatgtgtgatgagcttgagagaaagagggaaagaacagagaggagaggggaaaggggaagaacagagcgagctcgaatggacgaagggtgtatgtaggacgacctttagtaccagttcgtgatacgacccggtactaaaggtgctggaggggccccggactgacaacatcctgccaccactCACTTTAGTACCGGTTCGTGGCacgaaccggtgctaaaggttcaccacgaaccggtactaatgatgttcgcccgcctgtacacattagtgccggctcagattcaaaccggcactaatgtgcttcacatttgaccctt
>NC_057794.1|-|538885965-538886180|104-127
caaggaatgatgaagcttctgctcctgactacaagaagagaacatgccacaagtgcaagaaacctggccactacatctctgagtgtccgcagtgggacaatgaGAACAACAAGAAGAAGAAGAGCAAggaatatgactctgacgacaagaagaagaagaagaaatactcaaagtcttcttccaagtcttcctcaaagtcttcatcacacaagaaga
>NC_057794.1|-|540009658-540009811|96-116
caactaacaagcaaagatagaagtgattttgagggtatggtcatcttgcgtgaaatcccgcaaggaagaagaacgagaccatgaatagacaaacaGACGTAGTCGAACGAATCCTCacaactccggaacgaaactgaagctaacgagagaagca
>NC_057794.1|-|54099944-54100115|121-142
ttgacaaattttgggcaaaattggtgatgaactcgagtggaagatgggaagaatagaggagagggagaggggaaagggggaagaacagagtgcgggtggacgaagggtatacataggacgACCTTTAGTACCGGTTCGTGGCatgaaccggtactaaaggtgctggaggggc
>NC_057794.1|-|541106746-541106880|82-105
tcatgactacaagaaaagatcatgccacaagtgcaagaaacctggccactacatctctgagtgtccgcagtgggacaatgaGAACAACAAGAAGAAGAAGAGCAAggagtatgactccgacgacaagaagaagaa
>NC_057794.1|+|541859292-541859424|82-103
aggggaagaacagagaggagaggggaaaggggaaaaacagagcgagctcgggtggacgaagggtttatataggaggaccttTAGTACCGGTTCGTGGCACGAAccggtactaaaggtgctggaggggccccag
>NC_057794.1|+|543723932-543724068|87-107
gtactcccttcgtccggaaatacttgtcttagaaatgattgaaaatagatgaatctataactaaaataagtctagatacaaccattCTTAAGACAAGTATTTTCGGAcgggggagtacgaaacaaaggccaacactg
>NC_057794.1|-|546306623-546306777|96-117
ggtctatgtaggacgacctttagtaccggttcgtgatacgacccggtactaaaggtgctggaggggccccggactgacaacatcctgccaccactCACTTTAGTACCGGTTCGTGGCacgaaccggtctaaaggttcgccatgaaccggtactaa
>NC_057794.1|+|546815954-546816068|64-85
aagaaccggtactaaaggggctggaggggccccagtctgacaacatcctaccaccactctcatTAGTACCGGTTCGTGGCACGAAccagtgctaaaggttcgccacgaaccggta
>NC_057794.1|+|547241499-547241676|112-132
atgatgaagtaaatcttttgtgaaactactccctccgtccgaaaatacttgtcatcgaaacggatgaaaatgaatgtatctagaactaaaatacatctagatacatccattTCAATGACAAGTATTTTTGGAcggagggagtactttacaaatgacacgcttcacgcacgatagttaa
>NC_057794.1|+|547352527-547352680|96-116
caactagcaagcaaagatagaagtgagttcgagggcatggtcatctctcctgagatcccacaaggaagaagaacgagtccatgaagaagacaaatGGACGTAGTCGAACGAATCCTcacaactccagaacggaactgaagctaacgagagaagc
>NC_057794.1|-|547602241-547602405|41-64
gtatctagatgtattttagttctagatacatccatttccgAGACAAGTAATTCCGAACGGCGGGagtatattattccttgcgccatctcttcattcctaccttcagtgtctctctcagccattcctattacctaggtttgttcttgccgactatccatcttcctc
>NC_057794.1|-|547812526-547812694|116-139
cacaatccagctcaaggaatgatgaagcttctgctcatgactacaagaagagaacatgccacaagtgcaagaaacctggtcactacatctctgagtgtccgcagtgggacaatgaGAACAACAAGAAGAAGAAGAGCAAgtaatatgattatgaagacaagaagaagaa
>NC_057794.1|+|552961218-552961350|83-103
aagatagaagtgatttcgagggtatggtcatcatgcctgaaatcccgcaaggaaaaagaacgagtccatgaagaaggcaaatGGACGTAGTCGAACGAATCCTcacaaacgcgacgtgatcggaaccaacccg
>NC_057794.1|-|553241545-553241698|39-59
cgcaaggaagaagaacaattccatgaagaagacaaatgGACGTAGTCGAACGAATCCTCacaaacgcgacgttaacggaaccaacccgaagaagcaacaccggaaagtagcaaacaacatagtaaacaaccctcacataatcatggcatgatgc
>NC_057794.1|-|557010440-557010579|96-117
aagctcgggtggacgatctttagtaccggttcgtgccatgaaccggtactaaaggggctggaggggccccagtctgacaacatcctgccaccactCTCATTAGTACCGGTTCGTGGCacgaaccggtgctaaaggttcgc
>NC_057794.1|-|560489241-560489395|96-117
ggtttatgtaggacgacctttagtaccggttcgtgccaagaaccggtactaaaggggctggaggggccccagtctgacaacatcctgccaccactCTCATTAGTACCGGTTCGTGGCacgaaccggtgctaaaggttggccatgaaccggtacta
>NC_057794.1|-|561705048-561705213|104-125
ggacgaagggtttatataggacgacctttagtaccggttcgtgccaccaactggtactgaaggtgctggaggggcccccgactgacaacatcttgccaccactCTCTTTAGTACCGGTTCGTGGCacaaaccgatgctaaaggttcggcacgaaccggtactaatg
>NC_057794.1|-|562678770-562678900|31-51
ttttcttcattaaagaaaccgcaaaacataGTTAACTACTCCCTCCGTCCCataatataagaatgtttttgacactagtgtagtgttaaaaacgttcttatattttaggacagagggagtagatgatacca
>NC_057794.1|-|563057678-563057823|95-116
gtttatgtaggacgacctttagtaccggttcgtgcccagaactggtactaaaggggctggaggggccccagtctgacaacatcctgccaccactCTCATTAGTACCGGTTCGTGGCacgaaccggtgctaaaggttcgccacgaac
>NC_057794.1|+|5632406-5632499|51-72
gggggaagaacagagtgctggtggacgaagggtttatacaggacgaccttTAGTACCGGTTCGTGGCACGAAccggtactaaatgtcagcaccc
>NC_057794.1|+|563685182-563685317|90-111
ggagcttgagaggaagggaagaatagatgagaggggaaagggggaagaagtgagcttgggtggacggagggtttatatagggcgaccttTAGTACCGGTTCGTGGCACGAAccggtactaaaggtgctggaggggc
>NC_057794.1|-|565293791-565293924|74-94
tgatttcgagggtatggtcatcttgcctgaaatcccgcaaggaagaagaacgggtccatgaagaagataaacaGACGTAGTCGAACGAATCCTCacaacacgacattatcggaaccaacctgaagaagcaacac
>NC_057794.1|+|5668462-5668599|31-52
gtggacgaagggtttatataggacgaccttTAGTACCGGTTCGTGGCACGAAccggtactaaaggtgctggaggggccccactctggcaacatcctgccaccactctcattagtaccggttcgtggcacgaaccggtg
>NC_057794.1|+|5668477-5668631|96-117
atataggacgacctttagtaccggttcgtggcacgaaccggtactaaaggtgctggaggggccccactctggcaacatcctgccaccactctcatTAGTACCGGTTCGTGGCACGAAccggtgctaaaggttagccacgaactggtactaatgaa
>NC_057794.1|-|56702930-56703064|90-110
gtggtaggtatcgcagcataggcatagcaaagatcatcttgcctgaaatcccgcaaggaagaagaacaagtccatgaagaagacaaacgGACGTAGTCGAACGAATCCTCacaacacgacgttaccggattaccg
>NC_057794.1|+|569345172-569345339|117-138
gctcgggtggacgaatggtctatgtaggacgacctttagtaccggttcgtgatacgacccggtactaaaggtattggaggggccccggactgacaacatcctgccaccactcacttTAGTACCGGTTCGTGGCACGAAccggtgctaaaggttcgccacgaaccggta
>NC_057794.1|+|570830464-570830583|67-90
gagaacgtgccacaagtgcaagaaacctggtcactacatctctgaatgtcaacagtgggacaatgaGAACAACAACAAGAAGAAGAGCAAggaatatgattctgatgacaacaagaagaa
>NC_057794.1|+|571164210-571164363|39-59
atccttttgtcttgatctcttcatacctactccctccaTCCCAAATTACTCGTCGTTGAaatggacgtatctagaactaaaatacatctagatacatccatacgtgcgacaagtaattcggaacggagggagtaggtgccaaaggacattattg
>NC_057794.1|-|575052472-575052603|31-51
agttacatgaagtgtggatcttcatttttcAGCAACTACTCCCTCCGTCCCataatataagaacgtttttgacactacactagtgtcaaaaacgttcttctattatgggacggagggagtacattttattgt
>NC_057794.1|+|575938379-575938552|131-151
tttgggatgtgccagcaacttatgagattcaggtcattcatctcttgggctatgtggtcactcgtcagtcagcgagcgtcgcctcagatcttctcgaaccaagaggcgggctcgcttctgtagtactcccTCTGTAAACAAATGTAAGAGCtttaatctaaatgctcttacatt
>NC_057794.1|+|575997641-575997795|39-60
ctggcccagggccagcggcatcacctcgcccgacctgcACTATACTCCCTCCGTCCGGAAatacttgtcatcaagatggataaaaagggatgtatctagacgtattttagttctagatacatccccttttatccattttgacgagaagtatttcc
>NC_057794.1|+|578551047-578551200|96-116
tactccctccgtccgaaaatacttgtcatcaaaatggatgaaaaggggtgtatctagaactaaaatacatctagatacatccctttttattctttTTGATGACAAGTATTTTCGAAcggagggagtatattccaatgatgggcttcctcaaatt
>NC_057794.1|-|578653306-578653460|39-60
gaacagagtgctggtggacgaaggatttatataggacgACCTTTAGTACCGGTTCGTGGCacgaaccggtactaaagctgctggaggggccccactctgacaacatcctgccaccactctcattagtaccggttcatggcacgaaccagtgctaa
>NC_057794.1|-|583972917-583973081|104-125
tgcattaatgccggttcgtgttgaacctttagtaccggttcgtggcacgaaccggtactaaaggggtgatggcaggctggcgtcaggccggggccccacgatcACCTTTAGTACCGGTTCGTGGCacgaaccggtactaaagggttcgtgccatgaaccggtact
>NC_057794.1|+|587833535-587833689|96-117
actcgagagaaagaagggaagaacagaggagagggagaggggaaagggggaagaacaaagtgctggtggacgaagggtttatataggacgaccttTAGTACCGGTTCGTGGCACGAAccggtactgaaggtgctggaggggccccactctgacaa
>NC_057794.1|-|58835088-58835252|42-62
ttggacgcgctgggttgtcggcagcctgccggagcgctgcgCCTCGAAGTAGAGCAGGGACTtggtgagcgcggtggcgtagtcccgttgggcagcttggcacgccgtggttgccaaaaaccataccacggcggcaatgagcagcaccctagcccttgccaccat
>NC_057794.1|+|588402967-588403153|126-147
acagagcgagctcgggtggacgaagggtctatgtaggacgacctttagtaccggttcgtgatacaacccggtactaaaggtgctggaggggaccctgactgacaacatcctgccaccactcacttTAGTACCGGTTCGTGGCACGAAccggtgctaaaggttcgccacgaaccggtactaatgagag
>NC_057794.1|+|588633543-588633679|31-52
gttgtcagtctggggcccctccagcatcttTAGTACCGGTTCGTGGCACGAAccgatactaaaggtcgtcctacataaacccttcgtccacccgagctcgctctgttcttcccctttcccctctcctctctgttctt
>NC_057794.1|-|58952965-58953119|96-117
gatgaactcgagaggaagaagggaagaacagaggagagggagcggggaaagggggaagaacagagtgctggtggacgaagggtttatataggacgACCTTTAGTACCGGTTCGTGGCacgaaccggtactaaaggtgctggaggggccccacttt
>NC_057794.1|+|590346055-590346209|96-117
atataggacgacctttagtaccggttcgtgatatgacccggtactaaaggtgctggaggggccccggactgacaacatcctgccaccactcacttTAGTACCGGTTCGTGGCACGAAccggtgctaaaggttcgccacgaaccggtactaatgag
>NC_057794.1|-|593865816-593865983|117-138
caaatttggggaaaattttgtgatgaactcgagaggaagaagggaagaatagaggaaagggagaggggaaagggggaagaacagagtgctggtggacgacgggtttatataggacgACCTTTAGTACCGGTTCGTGGCacgaactggtactaaaggtgctggaggggc
>NC_057794.1|+|596508083-596508219|31-51
tacgtactatgtcttgcttattgtactcccTCTGTAAACAAATGTAAGCTTttatattagtttagggagggagtactagggattggatggagatgatggtgtttggcgggttgtagaaggcgacttggcggccattg
>NC_057794.1|+|597425242-597425381|87-110
gcttctgctcatgactacaagaagagaacatgtcacaagtgcaagaaacctggcgactacatctctgagtgtccatagtgggacaaTGAGAACAACAAGAAGAAGAAGAGcaaggagtatgactctgacgacaagaagaa
>NC_057794.1|-|63849726-63849858|86-106
ctggtaagtagttgccaatgacctgcgatctactccctccgtgccacaatataggacggttttacaagctaacaaagcttgcaaaAACGTCTTATATTGTGGGACGgagggagtgcaacattaaagtgttgtt
>NC_057794.1|-|64732465-64732596|82-102
gatagaagtgatttcgagggtatggccatcttgcctgagatcccgcaaggaagaagaacgagtccatgaagaagacaaacgGACGTAGTCGAACGAATCCTCacaactccgaaatgaaaccgaagctaacga
>NC_057794.1|+|64814718-64814890|109-132
atccagctcaagaaatgatgaagcttctgctcatgactacaagaagagaacatgccacaagtgcaagaaacctggtcactacatctctgagtgtccgcagtgggacaaTGAGAACAACAAGAAGAAGAAGAGcaaggagtatgattctgacgacaagaagaagaagaaatact
>NC_057794.1|-|65658492-65658645|96-116
aactagcaagaaaagataggagtgattttgagggtatggtcatcttgcctgagaacctgcaaggaagaagaacgagtccatggaaaagacaaacgGACGTAGTCGAACGAATCCTCacaaacgcaatgttatcagaactaacccgaagaagcaa
>NC_057794.1|-|65666267-65666420|96-116
aactagcaagcaaagatagaagtgatttcgagggtatggtcatcttgcctgagaacccgcaaggaagaagaacgagtccatgaagaagacaaacgAACGTAGTCGAACGAATCCTCacaaacgcaacgttatcagaactaacccgaagaagcaa
>NC_057794.1|+|6567922-6568082|105-126
gaagggtttatgtaggacgacctttagtaccggttcgtgccaagaaccggtactaaaggggctggaggggccccagtctgacaacatcctgccaccactctcatTAGTACCGGTTCGTGGCACGAAccggtgctaaaggttcgccacgaaccggtactaat
>NC_057794.1|+|6961756-6961881|31-52
gttgtcagtctggggcccctccagcaccttTAGTACCGGTTCGTGGCACGAAccggtactaaaggttgtcctatataaacccttcctccacccgcgatcgagcttgctctgtttttcccctttccc
>NC_057794.1|-|71771829-71771980|30-50
gaagaacgagtccatgaagaagacaaacgGACGTAGTCGAACGAATCCTCacaaacgcgacgttattggaactaacccgaagaagcaacaccggaaagaagcaaacaacatagtaaacaaccatcacataaacattgcatgatgcacaacca
>NC_057794.1|-|72711109-72711245|76-97
tagtaccggtacgttccaagtaccggtactaaaggggttggaggggccccagtctgacaacatcctgccaccactCTCATTAGTACCGGTTCGTGGCacgaaccggtgctaaaggttcgccacgaaccggtactaaa
>NC_057794.1|+|73000793-73000941|101-122
ggtctatgtaggacgacctttagtaccggttcgtgatacgaccaggtactaaaggtgctggaggggccccggactgacaacatcctgccaccacccacttTAGTACCGGTTCGTGGCACGAAccggtgctaaaggttcgccatgaaccg
>NC_057794.1|+|74586361-74586500|96-117
atgtaggacgacctttagtaccggttcgtgccaagaaccggtactaaaggggctggaggggccccagtctgacaacatcctgccaccactctcatTAGTACCGGTTCGTGGCACGAAccggtgctaaaggttcgccacga
>NC_057794.1|+|76066768-76066860|23-43
agctacttcatggagtcgaatcTTGTTCTCCCTCCGTCCGAAAatacttgtcattgaaatggatgtatctagatgtattttagttctagacac
>NC_057794.1|-|76333803-76333942|96-117
ggtttatgtaggacgacctttagtaccggttcatgccaagaaccggtactaaaggggctggaggggccccagtctgacaacatcctgccaccactCTCATTAGTACCGGTTCGTGGCacaaactggtgctaaaggttcgc
>NC_057794.1|-|7644384-7644521|87-108
aggacgacctttagtaccggttcgtgccacgaaccggtactaaaggggctggaggggccccagtctgacaacatcctgccaccactCTCATTAGTACCGGTTCGTGGCacgaaccggtgctaaaggttcgccacgaac
>NC_057794.1|+|7644440-7644626|41-62
gtggcaggatgttgtcagactggggcccctccagccccttTAGTACCGGTTCGTGGCACGAAccggtactaaaggtcgtcctacataaactcttcacacccgagctcgctctgttcttaccctcttcctctcgagctcatcacacattttgcccaaaatttgtcaagatttgaaggcccccatccat
>NC_057794.1|+|78631229-78631382|96-116
aatatccctccgtccggaaataattgtcatcaaaatgggtaaaagaaatgtatctagacgtattttagttttagatacatccctttttatccattTTGATGACAAGTATTTTCGTAcggagggagtagaaaacagagttggtgatgatggtgtg
>NC_057794.1|-|8077927-8078196|31-52
ttttaccaagaaaatgcagatcaaatcatgTCTTATACTCCCTCCGTCCGGAaaaacttgtccctcaaatggatgtatctagcaccaagttagtgttagatacatccatttgagggacaagcttttccagacggagggagtaataagaagaaatctttctcggtatcaatccccttgcccctcattcttttagaatcataaggatcgttttcgagtttccatttattcattaggaatctgggctcgtctatcttcgacttaaattatttt
>NC_057794.1|-|82111222-82111375|96-116
aactagcaagaaaatatagaagtgatatcgagggtatggtcatcttgcctacaatcccgctaggaagaagaacaagtccatgaagaagacaaacgGACGTAGTCGAACGAATCCTCagaactctggaacaaaaccgaagctaacaagagaagca
>NC_057794.1|-|83118788-83118904|31-51
agaagaacgagtccatgaagaagtcaaacgGACGTAGTCGAACGAATCCTCacacacacgacgttatcggaaccaacccaaagaagcaacaccggaaagaagcacacaacatagtaa
>NC_057794.1|-|84277840-84277977|90-113
gcttctgctcatgactacaagaagagaacatgtcacaagtgcgagaaacctagccactacatctctgagtgtccacagtgggacaatgaGAACAACAAGAAGAAGAAGAGCAAggagtatgactctgacgacaagaag
>NC_057794.1|+|84839777-84839869|23-43
attttgagtattactccctccgTTCCAAATTACTCGTCATAGAaatggatatatctaaaactaaaatacatctagatacatccatacttgcga
>NC_057794.1|+|85709224-85709357|81-104
taccgtgaccacaagaagagaacatgccacaagtgcaagaaacctggtcactacatctctgaatgtcctcaatgggacaaTGAGAACAACAAGAAGAAGAAGAGcatggaatatgagtctggtgaaaagaagaa
>NC_057794.1|+|85992904-85993034|81-101
gatagaagtgatttcgagggtatggtcatcttgcctgaaatcccgcaaggaagaagaacgagtccatgaagaagacaaacGGACGTAGTCGAACGAATCCTcacaacacgacgttaccggaaccaacccga
>NC_057794.1|-|86230179-86230315|87-107
gcaaagatagaagtgatttcgagggtatggtcatcttgcctgaaatcccgcaaggaagaagaacgagtccatgaagaagacaaacgGACGTAGTCGAACGAATCCTCacaacacgacgttaccggaaccaacccgaa
>NC_057794.1|+|8643450-8643587|33-53
ttatcggcgtccttaaatatatactccctccgCTCCAAATTACTCGTCGCAGAaatggatgtatctagaattaaaatacatctagatacatccatacccacaacaagtaattcggaacgaagggaatatgtttgaagc
>NC_057794.1|+|8903703-8903842|87-110
gcttctgctcatgactacaagaagagaacatgacacaagtgcaagaaacctggccactacatctctgagtgtccgcagtgggacaaTGAGAACAACAAGAAGAAGAAGAGcaaggagtatgactctgacgacaagaagaa
>NC_057794.1|-|89142607-89142760|39-59
cgcaaggaagaagaacgagtccatgaagaagtcaaacgGACGTAGTCGAACGAATCCTCacaaacgcgacgttatcagaactaacccgaagaagcaacacaggaaagaagcgaacaacatagtaaacaaccaacacataacatggcatgatgca
>NC_057794.1|-|89178068-89178221|96-116
aactagcaagcaaagatagaagtgatttcgagggtatggtcatcttgcctgaaatcccgcaaggaagaagaacgagtccatgaagaagtcaaatgGACGTAGTCGAACGAATCCTCacaaacgcgacgttatcagaactaacccgaagaagcaa
>NC_057794.1|-|93812167-93812323|96-119
gatgaagcttctactcatgactacaagaagagaacatgccacaagtgcaagaaacctggtcactacatctctgagtgtccgcagtgggacaatgaGAACAACAAGAAGAAGAAGAGCAAagaatatgactctgacgacaagaagaagaagaaatact
>NC_057794.1|+|97478635-97478771|31-51
aagaagaacgagtccaagaagaaggcaaacAGACGTAGTCGAACGAATCCTcacaactccggatcaaaactgaagctaacgagagaagcaaaccggaaagaaacaagcaacatagtaaacaaccatcacctcaacat
>NC_057794.1|+|9763082-9763271|93-114
taggatgacctttagtaccggttcgtgccatgaaccggtactaaaggggctggaggggccccagtatgacaacatcctgccaccactctcatTAGTACCGGTTCGTGGCACGAAccggtgctaaaggttcgccacgaacaggtactaatgaaagcagcccggctagccgttggaaccggcactaatgtgc
>NC_057795.1|+|10034072-10034209|87-108
aacctttagtaccggttcgtggcatgaacgggtactaaagagggtggtggcagggtgttgtcagtctggggcccgtccagcaccttTAGTACCGGTTCGTGGCACGAAgcggtactataggtcgacctacataaaccc
>NC_057795.1|+|100451046-100451183|88-109
ggccacgtgggccatttgtcctggttcatctgaacctttttgtcccggttggtgccacgaaccgggactaaagggtgtgatgcccatTAGTACCGGTTCGTGGCACCAAccggtactaaaggctagacctttagtccc
>NC_057795.1|+|101006776-101006929|96-116
actagcatagcaatgatagtagtgagatccagggtagcggtcatcttgcctgaaatcccgcaaggaagaagaacgagtccatgaagtagacgaacCAACGTAGTCGAACGAATCCTcatgaacgcaacgttaccggaactaagaagcaacaccg
>NC_057795.1|+|10201376-10201578|159-180
gaagaacaaaagagagggagaggagaaagggggaagaacagagtgcgggtggacgaaggatttatataggacaacctttagtaccggttcgtgccatgaaccggtactaaaggtgctggaagggccccactctgacaacatcctgccaccactctcagTAGTACCGGTTCGTGGCACGAAccggtgctaaaggtttgccacga
>NC_057795.1|+|102566447-102566624|42-62
atcccgcaaggaagaagaacgagtccatgaagaagaaaaacAGACGTAGTCGAACGAATCCTcacaactctggaacgaaaccgaagctaacaagagaagcaaactggacagaagcaaacaacacggtaaacacacaagcataaacatgtcatgatgcacaaacaagtatgatgcatgt
>NC_057795.1|+|103336099-103336235|87-107
tttgaactaagtactccctccgtccggaattacttgtcatcaaaatggttgtgtctagaactaaaatacatctagatacatccattTCAATGACAAGTATTTTTGGAcagagggagtacaagatttgactccatgaa
>NC_057795.1|+|105058340-105058491|103-123
aacaaagcaactagcaagcaaagatagaagtgaatcgagggtaatggtcatcttgcctgagatcccgctaggaagaagaacaagtccatgaagaagacaaacGAACGTAGTCGAACGAATCCTcacaacttcggaatgaaaccaaaactaac
>NC_057795.1|+|105086329-105086460|31-51
aagaagaacgagtccatgaagaagataaacGAACGTAGTCGAACGAATCCTcacaactccagaacaaaaccgaagctaacgaaagaagcaacccggaaagaaataaacaacatagtaaacaaccatcacata
>NC_057795.1|-|105388933-105389086|96-116
actagcaagcaaagatagaagtgatatcgagggtaatggtcatcttgcctgaaatcccgcaaggaagaagaacgagtccatgaagaagacaaacgGACGTAGTCGAACGAATCCTCacaactccggaacgaaaccgaagctaacgagagaagca
>NC_057795.1|+|10562198-10562448|28-48
ttctagatacattcttttttatccattTTGATGACAAGTATTTTCGAAcggagggagtagtatacagcagtggacaacaagagtagcagcttctgttaaaataaatctgagataactgtcgatcatccgaggaccaagcaatcataaaagcacgacaccgagatttgttaacggggttcaccgatatggctacatccccggggcctgactacgggcgctcctccccgtgacaccgtcacaataccgcacac
>NC_057795.1|-|105918386-105918528|83-103
ccgtccggaaatacttgtcacagaaatgaatataaatggatgcatctgaaactaaaatacatctagatatatccattcctccGACAAGTATTTTCGGACGGAGggagtattcagttgagcttaatcaagctctcatctaatca
>NC_057795.1|-|10601314-10601406|51-71
gatgtatctagaattaaaatacatctagatacattcatttctccgataaaTATTTCTGGACGGAGGGAGTAtatggcagcccctgtcacatac
>NC_057795.1|-|10613315-10613468|105-125
ctttgtactactccctccgtccggaattacttgtcgcataaatggataaaaatggatgtatctagaattaaaatacatctagatacattcatttctccgataaaTATTTCTGGACGGAGGGAGTAtatggcagcccctgtcacatactgccttc
>NC_057795.1|+|106135703-106135856|104-124
aacgaagcaattagcaagcaaagatagaactgatattgagggtaatggtcatcttgcccgagatcccgcaaggaagaagaacgagtccaagaaggagacaaacGGACGTAGTCGAACGAATCCTcacaatcgcaacgttaccggaactaagaag
>NC_057795.1|-|106231587-106231722|41-61
gatgtattttagttctagatacattcctttttgtccatttTGATGACAAGTATTTTCGAACggagggagtatattcatagacaaaacatataataaaaatatgatgtgatatatagaccaaagggcccaattggct
>NC_057795.1|-|108406552-108406684|86-106
taaatacttgtcatcaaactagataaaagggggtatatctagttgtattttagttctagatacatctctttttatccattttgagGACAAGTATTTTCGGACGGAGggagtacatttaaaactttttttgagg
>NC_057795.1|+|110051068-110051269|24-44
acgagaccatgaagaagacaaacGGACGTAGTCGAACGAATCCTcacaactccgaaacgaaaccaaagctaacgagagaagcaaatcggaaagaagcaaacaacatggtaaacaaccatcacataatcatggcatgatgcacaaccaagtatgatgtatgttcggtttaaagagtcatggcatggaaaggtgaagcaaacaa
>NC_057795.1|+|110087150-110087288|96-116
aactagcaagcaaagatagaagtgatgtcgagggtaatggtcatcttgcctgaaatcccgcaaggaagaagaacgagtccatgaagaagacaaacGAACGTAGTCGAACGAATCCTcacaactccggaacgaaaccgaa
>NC_057795.1|+|11046709-11046866|107-128
gtgtgatgagctcgaggggagaagaggaagaacagagaggagaggagaggggaaaggggggagaacagagcgagctggacgaagggtttatatgcaggaggacataTAGTACCGGTTCGTGGCACGAAccggtactaaaggtgctagagggggcccag
>NC_057795.1|+|11046801-11046946|95-116
tgcaggaggacatatagtaccggttcgtggcacgaaccggtactaaaggtgctagagggggcccagactgacaacatcctgccaccagcctcatTAGTACCGGTTCGTGGCACGAAccggtgctaaaggttagccacgaaccggta
>NC_057795.1|+|112146574-112146710|31-51
aagaagaacgagtccatgaagaagacaaacGAACGTAGTCGAACGAATCCTctcaactccggaacgaaaccgaagctaacgaaagaagcaaaccagaaagaagcatacaacatggtaaacacacaagcataaacatg
>NC_057795.1|+|112154606-112154759|39-59
ccgataggaagaagaacgagtccatgaagaagacaaacGAACGTAGTCGAACGAATCCTctcaactccggaacgaaaccgaagctaacgaaagaagcaaaccggaaagaagcatacaacatggtaaacacacaagcataaacatgtcatgatgc
>NC_057795.1|+|11346393-11346567|131-152
tccaacggctagccggccgttctcattagtaccggttcgtggcgaacctatagtaccggctcgtgccacaaaccggtactaaagagggtggtggcagggtgttgtcagtctggggcccgtccagcaccttTAGTACCGGTTCGTGGCACGAAccggtactaaaggttgatgtaca
>NC_057795.1|+|115083797-115083954|31-52
ggacgaagggtttatatgtaggatgaccttTAGTACCGGTTCGTGGCACGAAccggtactaaaggtgctggaggggccccagtctgacaacatcctgccaccacgctctttagaaccggttcgtggcacgaaccggtgctaaaggttcgccacgaact
>NC_057795.1|-|11513366-11513507|24-47
tagatataggcaactaattggtcCCGGTTCGTGGCACGAACCGGGACtaaagggaagcctttggtcccggttcactccaccaaccgggaccaatggttgtgggccaggagcgaggcgcattggtcccggttcgtcccaccaa
>NC_057795.1|-|115469529-115469666|33-53
gaagaagaacgagtccatgaagaagatgaacgGACGTAGTCGAACGAATCCTCacaactccagaacgaaaccgaagctaacgagagaagcaaaccggaaagaagcaaacaatatggtaaacacacaagcataatcatg
>NC_057795.1|-|115476883-115477024|82-102
atagtagtgagatccagggtagcggtcatcttgcctgaaataccgctgggaagaagaatgagtccatgaagaagatgaacgGACGTAGTCGAACGAATCCTCacaactccggaacgaaaccgaagctaacgagagaagcaaa
>NC_057795.1|-|116480592-116480729|86-106
aaagatagaagtgatatcgagggtaatggtcatcttgcctgaaatcctgcaaggaagaagaacgagtccatgaagaagacaaacgGACGTAGTCGAACGAATCCTCacaactccggaacgacaccgaagctaacgaga
>NC_057795.1|-|116488157-116488310|31-51
aaaagaacgagtccatgaagaagactaacgGACGTAGTCGAACGAATCCTCacaactccggaacgacaccgaagctaacaagagaagcaagccggaaagaaacaaacaacatggtaaacaaccatcacataatcatggcatgatgcacaaccaa
>NC_057795.1|-|118456636-118456775|24-45
tgtcagagtggggcccttccagcACCTTTAGTACCGGTTCGTGGCatgaaccggtactaaaggtcatcctataaacccttcgtccacccgcactttattcttccccctttcccctctccctctcctctgttcttcccttc
>NC_057795.1|+|118456702-118456841|96-117
ttataggatgacctttagtaccggttcatgccacgaaccggtactaaaggtgctggaagggccccactctgacaacatcctgccaccactttcttTAGTACCGGTTCGTGGCACGAAccggtgctaaaggttcgccacga
>NC_057795.1|+|119018896-119019069|121-144
acttgtacttatagtttccccgagagaaaacaactactccctctgttcggaattactcgtccaaaaaatgaatgtatctagatgtatttttgttgtagatacattcatttttatacatttTTGTGACAAGTAATTCCGAACGAAgggagtagaaagaaggacatctctctttga
>NC_057795.1|-|11944448-11944587|96-117
ggtttatataggacgacctttagtaccggttcgtgccacgaaccggtactaaaggtgctagaagggccccactctgacaacatcttgccaccactTTCTTTAGTACCGGTTCGTGGCacgaaccggtgctaaaggttcgc
>NC_057795.1|+|11944510-11944761|28-49
gtcagagtggggcccttctagcaccttTAGTACCGGTTCGTGGCACGAAccggtactaaaggtcgtcctatataaacccttcgtccacccgcactctgttcttccccctttcccctctccctctcctctgttcttcccttcttcctctcgagttcatcacaaaatttgccccaaatttgtcaagatttgcaggccctcatccattcaaatgatcaccaaggttagcaactttgtcctttcatctctcattgc
>NC_057795.1|-|1201881-1202035|39-60
tagacaccagtggccatgattgtgctggctaaactttcTGTTATACTCCCTCCGTCCGGAaatacttgtccaaggaatggatgtatctagatgtattttagttctagatacacccatttgtatccatttctacgacaagtatttccggacggaag
>NC_057795.1|+|12230554-12230646|51-71
ttgcctgaaatcccgcaaggaagaagaacgagtccatgaagaagacaaacGAACGTAGTCGAACGAATCCTcacaactccggaacgaaaccga
>NC_057795.1|-|122462994-122463147|96-116
gtcaagttccaaataatgtacttgccatcaaaatggataaaaggggatgtatatggacgtattttagttctagatacatctctttttatccatttTGATGACAAGTATTTTCGAACggagggagtactgattaaccaagcttatgatgacttgc
>NC_057795.1|+|124648455-124648595|96-118
ccccatcccccacctgaaatcaggggggaagagattagatgctttgtgatttgtgaatgccacatgtcatccatcagggcgggtctcacctgattTATATGAGACCTGGTCTCATATAattttttccccacgataggaatc
>NC_057795.1|-|124818403-124818495|51-71
tgcctgaaatcccgcaaggaagaagaatgagtccatgaagaagacaaacgGACGTAGTCGAACGAATCCTCacaactccggaacgaaaccgaa
>NC_057795.1|-|124826198-124826368|31-51
agaagaatgagtccatgaagaagacaaacgGACGTAGTCGAACGAATCCTCacaactccggaacgaaaccgaagctaacaatagaagcaaaccggaaagaagcaaacaaccatggtaaacacacaagcatagtcaaggcatgatgcacaatcaagtatgatgcatgtccgg
>NC_057795.1|-|125096512-125096648|87-107
caaagatagaagtgatatcgagggtaatggccatcttgcctgaaatcccgcaaggaagaagaatgagtccatgaagaagacaaacgGACGTAGTCGAACGAATCCTCacactccggaacgaaaccgaagctaacgag
>NC_057795.1|-|125153830-125153983|96-116
actagcaagcaaagatagaagtgatgtcgagggtaatagtcatcttgcctgaaatcccgcaaggaagaagaacgagtccatgaagtagacaaacaGACGTAGTCGAACGAATCCTCacaactccggaacgaaaccgaagctaacgagagaagca
>NC_057795.1|-|125269335-125269494|100-120
agcaactagcaagcaaagatagaagtgatatcgagggtaatagtcatcttgcctgaaatcccgcaaggaagaagtacgagtctaagaagaagacaaacgGACGTAGTCGAACGAATCCTCacaactccggaacgaaaccgaagctaacgagagaagcaaa
>NC_057795.1|-|125285757-125285883|31-51
agaagtacgagtctaagaagaagacaaacgGACGTAGTCGAACGAATCCTCacaactccggaacgaaaccgaagctaatgagagaagcaaaccggaaagaagcaaacaatatggtaaacacacaagc
>NC_057795.1|-|126158255-126158347|51-71
ttgtcatcaaaatggatgtgtttagaactaaaatacatctagatacatccATTTCAATGACAAGTATTTTTggacggaggaagtacaagattc
>NC_057795.1|-|126929398-126929503|29-49
gaacgagtccatgaagaagacaagcggaTGTAGTCGAACGAATCTTCACaactccagaacgaaaccgaagctaacaagagaagcaaaccggaaagaagaaaacatc
>NC_057795.1|+|127327585-127327763|42-63
ggtggcaggatgttgtcagtttggggcccgtccagcaccttTAGTACCGGTTCGTGGCATGAActggtactaaaggtcgatgtacataaacccttcgtccacccaagccactctgttcttcccctttcccctcacttcctctatttttcctctctcttccttaagctcctcacaaaatt
>NC_057795.1|+|127483102-127483241|24-45
tgtcgtagatgctgatacagtatCATATACTCCCTCCGTCTGGAAatacttgtcattgaaatggatgaatctagatgtattttagctttagatacatccattttgatgacaagtaattccggacggagggagtacttggt
>NC_057795.1|-|12759051-12759188|87-108
aggacgacctttagtaccggttcgtgccacgaaccggtactaaaggtgctggaagggccccactctgacaacatcctcccaccactTTCTTTAGTACCGGTTCGTGGCacgaaccggtgctaaaggttcgccacgaac
>NC_057795.1|+|12759117-12759254|31-52
gttgtcagagtggggcccttccagcaccttTAGTACCGGTTCGTGGCACGAAccggtactaaaggtcgtcctatataaacccttcgtccacccgcactctgttcttccccctttcccctctccctctcctctgttctt
>NC_057795.1|-|12771450-12771605|39-61
ccacatgtcatccatcaggacgggtctcacctggtttaTATGAGACCTGGTCTCATATAATttttttccgtggaataaaaaggcctaatgtgcagatgacatgaggccccactagtttaaattactttagaataattaaattgaccctgtgacact
>NC_057795.1|+|128012086-128012304|49-69
tcttcgagccttcaaccataatgatagtgtcatcggcatactggagaaTGGAGATCCCAGAGCCACCGGcgaggtggggagtgatcccacgaatatggcccgcggctttctccttatcatggatggatgccagcgcgtccatgaccatattgaacaagaacggggagaaaggatcgccttgtctgaccccacatagggtggggaagaaagggccaacct
>NC_057795.1|-|128394787-128394960|131-151
tgataggcagcgcagcatagcgatagaacgaagcaactagcaagcaaagatagaagtgatatcgagggtaatggtcatcttgcctgaaatcccgcaaggaagaagaacgagtccatgaagaagacaaacgAACGTAGTCGAACGAATCCTCacaactccggaacgaaaccgaag
>NC_057795.1|-|128846963-128847095|83-103
gatagtattgagatccagggtagcggtcatcttgcctgaaatcccgcaaggaagaagaacgagtccatgaagaagacaaacgGACGTAGTCGAACGAATCCTCacaacaaagctaaagagagaagcaaaccgg
>NC_057795.1|-|129801059-129801198|24-45
tgtcagagtagggcccttccagcACCTTTAGTACCGGTTCGTGGCacgaaccggtactaaaggttgtcctacataaacccttcgtccacccgagctcactctgttcttcccctttcccctctcctctctgttcttcccct
>NC_057795.1|+|130102265-130102394|79-100
gtaccggttcgtgtcatgaaccggtactaaaggtgctggaggggccccagactgacaacaccctgccaccaccctctgTAGTACCGGTTCGTGGCACGAAccggtactaaaggttcgccacaaaccggta
>NC_057795.1|-|13175850-13176004|30-51
ggatgttgtcagagtggggcccttccagcACCTTTAGTACCGGTTCGTGGCacgaaccggtactaaagatcgtcctatataaaccattcgtccaccggcactctattcttccccctttcccctctccctctcctctgttcttcccttcttcctct
>NC_057795.1|-|132709474-132709613|96-117
tgccagttcgtgttgaacctttagtaccggttcgtggcacgaaccggtactaaaggggtggtggcaggctggcgtcaggccggggccccacgatcACCTTTAGTACCGGTTCGTGGCacgaaccagtactaaaggtctaa
>NC_057795.1|-|13289003-13289157|39-60
ttgcttattcgcggcatgatgttttccctacacgccacTAATATATACTCCCTCCGTCCTgaaatacttgtccgaggaatggatgaatcttgatgtattttagttctagatacatccatttgtatccatttctccgacaagtatttccggacgga
>NC_057795.1|-|133763142-133763234|51-71
taaggatgtggccgagctctatgttctggccgatcggtgcgctcgtgccgAGGAGGGAAGGAAGTAGCCCGgcgaagatgccggtgcggaaac
>NC_057795.1|+|135188583-135188715|31-52
ggacgaagggtttatatgcaggaggacctaTAGTACCGGTTCGTGGCACGAAccggtactaaaggtgctggagggggcccatactgacaacatcctgcgaccaccctcattagtaccggttcgtggcacgaac
>NC_057795.1|+|13675029-13675185|96-119
catttatctctttatggaatactccctccgttcgaaattacttgtcgcaaaaatagatgtatctagacttattttagttctagatatatctatttTCGAGACAAGTAATTCCGAACGAAgggagtataaagctactgacgaggacatcccgccaatg
>NC_057795.1|+|140711641-140711780|87-110
aacctttagcaccagttcgtgccacgaaccggtactaatgagagtggtggcaggatgttttcagtctcaggcccctccatcaccttTAGTACCGGTTCGTGGCATCAACCggtactaaaggtcgacgtacataaaccctt
>NC_057795.1|+|140711646-140711778|82-103
ttagcaccagttcgtgccacgaaccggtactaatgagagtggtggcaggatgttttcagtctcaggcccctccatcaccttTAGTACCGGTTCGTGGCATCAAccggtactaaaggtcgacgtacataaaccc
>NC_057795.1|-|14113621-14113714|23-44
gtcagtctggggcccctccagcACCTTTAGTACCGGTTCGTGGCacgaaccggtactaaaggtcgacctacataaacctttcgtccacccgagc
>NC_057795.1|-|141819835-141819971|87-107
caatgatagtattgagatctagggtagcggtcatcttgcctgaaatcccgcaaggaagaagaacgagtccatgaagaagacgaacgGACGTAGTCGAACGAATCCTCacgaacgcaacattaccggaactaagaagc
>NC_057795.1|-|141827301-141827454|39-59
cgcaaggaagaagaacgagtccatgaagaagacgaacaGACGTAGTCGAACGAATCCTCacgaacgcaacattaccggaactaagaagcaacaccggaaagaaacaaacaacatggtaaacaaccatcacatagacatggcacgatgcacaacc
>NC_057795.1|+|14219749-14219924|131-153
tccggtccggtccgggccagccgcggccggtcaaaagcaaggctcggtcagggaccggaccggcccggaccgtgtccacccctaaccctaccctagatacgtggcttcatcaggcgggtctcacctggttTATATGAGACCTGGTCTCATACAatttttttcccctgagaacaagt
>NC_057795.1|-|14346534-14346627|23-44
gtcagtctggggcccgtccagcACCTTTAGTACCGGTTCGTGGCacgaaccggtactaaaggtcgacgtacataaacccttcatccacccgagc
>NC_057795.1|+|144374117-144374249|83-103
tgatagtagtgagatccagggtagcggtcatcttgcctgaaatcccgcaaggaagaagaacgagtccatgaagaagacacatGGACGTAGTCGAACGAATCCTcacaatcgcaacattaccggaactaagaag
>NC_057795.1|+|14796209-14796348|24-45
gagtggggcccttccagcaccttTAGTACCGGTTCGTGGCACGAAccagtactaaaggtcgtcctatataaacccttcgtccacccgcactctgttcttccccctttcacctctccctctcctctgttcttcccttcttc
>NC_057795.1|+|149559018-149559172|30-51
ttgttagtctggggcccctccagcaccttTAGTACCGGTTCGTGGCACGAAccggtgctaaaggtcatcctacataaacccttcatccacccgagctcgctctattcttcccctttcccctctcctctctgttcttcccctcttcctctcgagct
>NC_057795.1|+|151494029-151494182|96-116
atctagcaaagcaaagatagtagtgatttcgagggtattatcatcttgcctgaaatcccgcaaggaagaggaacgagtccatgaagaagacaaatGGACGTAGTCGAACGAATCCTcacaactccagaacgaaaccgaagctaacaagagaagc
>NC_057795.1|-|15150779-15150933|96-117
accggttcgtggctaacctttagcactggttcgtgccacgaaccggtactaatgagggtggtggcaggatgttgtcagtctgggcaccctccagcACCTTTAGTACCGGTTCGTGGCacgaaccggtactaaaggtcctcctgcatataaaccct
>NC_057795.1|+|1520261-1520518|206-228
ataaccataccataccggaaaaaaaatctatgagaccaggtctcacggattagcaggtgagacccatcctgatgaatgacacgtggcatttgcaaatcacaaagcatttaccccaccccacacctgaaatcagggggaaagagattagatgctttgtgatttgtgaatgccacgtgtcgtccatcaggacgggtctcacctgcttTATATGAGACCTGGTCTCATATAattttttttccatgccataccagtggtcaa
>NC_057795.1|-|152926007-152926145|24-44
tctactccctccgttcctaaatgCTCCCTCCGTCCGAAAATACTtgtcatcaaaatggataaaaagagatgtatctaaaactaaaatacgtctagatacattttcttttatccattttgatgacaagtatttctggacg
>NC_057795.1|+|153248660-153248794|31-52
gtagtccatttgaaatagtatctaaaaagtCTTATACTCCCTCCGTCCGGAAatacttgtcgtaaaaatgactaaaaatggatgtatctaacacaaaaatacgtctagatacgtccattccttcgacaagtattt
>NC_057795.1|+|15326046-15326183|87-108
gttcgttagcaccggttcgtgccacgaaccggtactaatgaggatggtggcaggatgttgtcagtctgggcccccttcagcaccttTAGTACCGGTTCGTGGCACGAAccggtactaaaggtcctcctgcatataaac
>NC_057795.1|+|157405203-157405342|24-45
tcagctaattgcatgattcataaTTCATACTCCCTCCGTCCGAGAatacttgtcatcaaaatggataaaaagagatgaatctagaactaaaatacgtctagattcatccccttttatccattttgatgacaagtatttcc
>NC_057795.1|+|157809280-157809417|86-106
caatgatagtagtgagatacagggtgacagtcatcttgcctgaaatcccgcaaggaagaagaacgaaaccatgaagtagacgaacCAACGTAGTCGAACGAATCCTcacaactccggaacgaaactgaagctatcgag
>NC_057795.1|-|160279603-160279721|68-89
gttcgtgccaagaaccggtactaaaggtgctggagggggcccagactgacaacatcctgccaccactCTCATTAGTACCGGTTCGTGGCacgaaccggtgctaaaggttagccacgaac
>NC_057795.1|-|161911012-161911150|24-44
cgagtccatgaagaagacaaacgGACGTAGTCGAACGAATCCTCacaactccggaatgaaaccgaagctaacaagagaagcaaaccggaaagaagcaaacaaccatggtaaacacacaagcatagtcaaggcatgatgc
>NC_057795.1|+|16235389-16235507|68-89
gagaggagaggggaaagggggaagaacagagcgagctggacgaagggtttatatgcaggaggacctaTAGTACCGGTTCGTGGCACGAAccggtactaaaggtgctggagggggcccag
>NC_057795.1|+|16321355-16321606|204-225
aagggtcaaatgtgagacacattagtcccggtttgtaacagaaccgacactaatgtgtccattagtgccggttccaacggctaggtgggaggagctctttagtaccggttcgtggcaaacctttagcaccggttcgtgccacaaaccggtactaaagaaagtggtggcaggatgttgtcagagtggggcccttccagcaccttTAGTACCGGTTCGTGGCACGAAccggtactaaaggtcatcctatataaa
>NC_057795.1|-|163383981-163384134|96-116
tttcatactccctccgtccagaaatagttgtcgaaggaatagatgtatctagatgtattttagtttcacatgcatccatttatgtccattttcgcGACAAGTATTTTCGGACGGAGggagtacttcatatatttggtattgtagatttaaatag
>NC_057795.1|+|163582028-163582181|96-116
aactagcaagcaaagatagaagtgatatcgagggtaatggtcatcttgcctgagatcccgcaaggaagaagaatgagtccacgaagaagacaaacGGACGTAGTCGAACGAATCCTcacaactccggaacgaaaccgaagctaacgagagaagc
>NC_057795.1|+|164941971-164942306|116-136
ggtatttgcaaatactgcgaagatgagcgcggcctgtgcgacggaatcttcctagatgatgataggcgcttcggcatcaagctggacgagaacttcgaagtggatacagtaagtcACAATGACAAGTATTTTTTTGtaattaagcatgacatttgcttcatttgcttcaacttataatttaagcatgacattaagcatgacaagtctttttttactattctactagcgtatcccctgccatgcaagggtttttgtattggataagataggtttcagtcgtactatggaggaaaagaaattttacttgaagatcaagcatggttatattttcaacat
>NC_057795.1|-|168209481-168209614|84-104
agatagaagtgatatcgagggtaatggtcatctttcctgagatcccgcaaggaagaagaacgagtacaagaagaagacgaaccCACGTAGTCGAACGAATCCTCacaatcgcgacgtaaccggaactatcaagg
>NC_057795.1|-|168752885-168753023|86-107
ggtgaacctttagtaccggttcgaggcacgaaccgatactaaagagggtggtggcagggtgttgtcagtctggggcccgtccagcACCTTTAGTACCGGTTCGTGGCacgaaccggtactaaaggtcgacctacataaa
>NC_057795.1|-|168978044-168978222|47-68
caactcgcacaagtatgacacacttcgtgaacaaacaagcatataaACTCCCTCCGTCCGAAAATACTtgtcatcaaaatggataaaaaggtacgtatctagaactaaaatacgtctagatacatctcattttatccattttgatgacaagtagtacttcttacccaacggaactttat
>NC_057795.1|+|169008669-169008831|41-61
tcccgataggaagaagaacgagtccatgaagaagacaaacAGACGTAGTCGAACGAATCCTcacaactccggaacgaaaccaaagctaacgagagaagcaaaccgaaaagaagcaaacaatatggtaaacacacaagcataaacatggcatgatgcacaaaca
>NC_057795.1|+|16912337-16912475|33-54
ggggttgctctcttgcccgtaagtgcgttaagCTTATACTCCCTCCGTCCGGAAatacttgtcgaaaaaatgggtaaaaatgagtgtatctagaactaaaatacgtctagatacatctatttctccgacaagtattttt
>NC_057795.1|-|17104981-17105110|81-101
tagtagtgagatccagggtagcggtcatcttgcctgaaatcccgcaaggaagaagaacgagtccatgaagaagacaagcgGACGTAGTCGAACGAATCCTCacaactccggaacgaaaccgaagctaacg
>NC_057795.1|-|17112878-17113031|39-59
cgcaaggaagaagaacgagtccatgaagtagatgaaccAACGTAGTCGAACGAATCCTCacgaacgcaatgttaccggaactaagaagcaacaccggaaagaaacaaacaacatggtaaacaaccatcacataaacatggcatgatgcacaatc
>NC_057795.1|-|17288760-17288893|31-52
tgaaaagcttatgggtatgtactgaaactaAATTATACTCCCTCCGTCCGGAaatacttgtcattgaaatagatgtatctagatgtattttagttctagatacatctattttcatccattctgatgacaagtat
>NC_057795.1|+|172921494-172921647|39-59
ccgctatgaagaagaatgagtccatgaagaagatgaatGGACGTAGTCGAACGAATCCTcacaactccggaacgaaaccgaagctaacgagagaagcaaacaggaaagaagcaaacaacatggtaaacacacaacacatagatatggcatgatg
>NC_057795.1|-|174124632-174124887|31-51
gcaccgcgaccaaggtggagaggaaaacgaGAGAACTACTCCCTCCGTCCAaaaatacttgtcatcaaaatggataaaaagagatgtatctaaaactaaaatacgtctagatgcatccccttttatccattttgatgacaagtatttccggacggagggagtacgtatttacggtgcagattcactcattttgctccatatgtactctgcctccgtgtagtctagtcacttgttgaaatctctagaaaaggcaaat
>NC_057795.1|-|176083401-176083587|126-147
gggggaagaacagagtgcgggtggacgaaggatttatataggatgacttttagtaccggttcgtgccacgaaccggtactaaaggtgctggaagggccccactctgacaacatcctgccactactCTCATTAGTACCGGTTCGTGGCacgaaccggtgctaaaggtttgccacgaacaggtactaaa
>NC_057795.1|+|176083469-176083623|39-60
ggcaggatgttgtcagagtggggcccttccagcaccttTAGTACCGGTTCGTGGCACGAAccggtactaaaagtcatcctatataaatccttcgtccacccgcactctgttcttccccctttcccctctccctctcctctgttcttcccttcttc
>NC_057795.1|+|176533911-176534096|41-61
ttcataaattatagatacgttggagatgtatcagatgccaTCAATGACAAGTATTTTGGGTtgcgctctacattgagctggacaagagtgataattgccattacttgattgatcgtgaggcttacgggctagaaggaaaaatgcgtgtcttttggaggtaaggaaatgttgattaagttttttgca
>NC_057795.1|-|181474600-181474736|87-107
caatgatagtagtgagatccagggtaacggtcatcttgcctgaaatcccgctagaaagaagaacaattccatgtagaagacgaacgGACGTAGTCGAACGAATCCTCacaatcgcaacgttaccggaactatcaaga
>NC_057795.1|-|181910136-181910228|23-43
gcatcagcagctgcttttacctCAAAACTACTCCCTCCGTCCAaaaatacttgtcatcaaaatggacaaaaatgaatgtatctagaactaaaa
>NC_057795.1|-|184933540-184933707|128-148
gtaggtagtgcagcatagcgatagaacgaacaactaggaagaaaagatagaagtgatatcgagggtaatggtcatcttgcctgaaatcccgctaggaagaagatcgaatccatgaagtggacgaaccAACGTAGTCGAACGAATCCTTacaactccgaaatgaaaccg
>NC_057795.1|+|185452065-185452203|96-116
aactagcaagcaaagatagaagtgatatcgagggtaatggtcatcttgcttgaaatcctgataggaagaaggacgagtccatgaagaagacaagcAGACGTAGTCGAACGAATCCTcacaactccggaacgaaaccgaa
>NC_057795.1|+|185458920-185459223|41-61
tcctgataggaagaaggacgagtccatgaagaagacaagcAGACGTAGTCGAACGAATCCTcacaactccggaacgaaaccgaagctaacgagagaagcaaaccggaaagaagcaaacaacgcggtaaacacacaagcataatcatggcatgatgcacaatcaagtatgatgcatgtccgatttaaagaagcatggcatggcaatgcagacaaacaatactacaagttaagtggagctcaatatgcaacgagttgcatattgacagaacaccacatcaatatttagttcgctctcggttaggaa
>NC_057795.1|-|186874367-186874521|39-60
cgcagggtgctttcttaagctgccagcatgtaagaaatACTAATATACTCCCTCCGTCCAgaaatacttgtcatcaaaatggatgaaaatggatgtatctaggactaaaatacatctagatacatccattttaatgacaagtatttctggacgga
>NC_057795.1|+|187035784-187035919|86-106
caaagatagaagtgatatcaagggtaatggtcatcttgcctgagatcccgcaaggaagaagaacgagtccatgaagaagacaaacGCACGTAGTCGAACGAATCCTcacaactccggaacgaaaccgaagctaacg
>NC_057795.1|-|187138804-187138961|97-117
aacccttttgaatactccctccgtggtgaaatacttgtcagcgaaatggctagacatattttagttctagatacacccatctttatccatttatgcGACAAGTATTTTCGGACCGAGggagtacatggtaaatgtgggtatttcgtactacatgtttt
>NC_057795.1|-|187504316-187504484|120-140
caatttatcccatttcagattggcaaataaagagacggtctaaataatactccctccgtccggaattacttgtcatcaaaatggatgtgtctagaactaaaatacatctagatacatccATTTCAATGACAAGTATTTTTggacggagggagtagtagaatgatatgac
>NC_057795.1|+|18781252-18781405|39-59
gcgaagctcaccgaaatccatatgagatgaatgaaccgATCTACTCCCTCCGTCCGGAAatacttgtcggaggaatgaatgtatttagacgtattttagttttagatacatccatttttatgcatttcttcgacaagtatttccagacggaggg
>NC_057795.1|-|18999146-18999302|107-127
gatagaatgaagcaactagcaagcaaatatagaagtgatatcaagggtaatggtcatcttgcctgaaatcccgctaggaagaacgagtccaagaagaagacaaacgGACGTAGTCGAACGAATCCTCaaaactccggaacgaaaccgaagctaagag
>NC_057795.1|-|1917210-1917364|39-60
gtggtggcagggtgttgtcagtctggggcccctccagcACCTTTAGTACCGGTTCGTGGCatgaaccggtactaaaggtcgacctacataaacccttcgtccacccgagccactctattcttcccctttcccctcacttcctctgttcttcccct
>NC_057795.1|+|1917295-1917422|77-98
accggttcatgccacgaaccggtactaaaggtgctggaggggccccagactgacaacaccctgccaccactctcttTAGTACCGGTTCGTGGCACGAAccggtgctaaaggttcgccacgaactggta
>NC_057795.1|-|192041566-192041703|86-106
tgatagtagtgagatccaggatagcggtcatcttgcctgaaatcccgctaggaagaagaacgagtccatgaagaagacgaacgggAGTAGTCGAACGAATCTTCACaatcgcaacattaccggaactaagaagcaaca
>NC_057795.1|+|192224151-192224304|39-59
ccgctaggaagaagatcgaatccatgaagtagacgaacCAACGTAGTCGAACGAATCCTtacaactctgaaacgaaaccgaagctaccgagagaagcaacccggaaagaagcaaacaacatggtaaacacacaatcataaacatggcatgatgc
>NC_057795.1|-|194366384-194366596|90-110
tagcaatgatagtagtgagatccagggtagcggtcatcttgcctgaaatcccgcaaggaagaagaacgagtccatgaagtagatgaaccAACGTAGTCGAACGAATCCTCacgaacgcaacgttaccggaactaagaagcaacaccggaaagaagcaagcaacatagtaaatgcaaaagcataaacatggcatgatgcacaaacaagtatgat
>NC_057795.1|+|194999814-194999967|39-59
tccacctgccgacggcttccgtgacctcctggggggagCTGCACTGCCTCTTCCTCGCCcagtacactacacccgcgcacccagtcgtcgcagctctcttaggcggctcgcaggcaccaccttcaggccgccacatcaagtcattcgtccgcca
>NC_057795.1|+|199439739-199439892|39-59
atgtgtctagaactaaaatacatctagatacatccattTCAATGACAAGTATTTTTGGAcggagggagtagtagaatgatatgacattgttcatagttaagacattgcagaatatgacattgtgttgtagtgggtaggttcaccacaccactgg
>NC_057795.1|+|199640761-199640891|31-51
gaaaaaaacgagtccaggaagaagacaaacGGACGTAGTCGAACGAATCCTcacaactccggaatgaaaccgaagctaacgagagaagcaaaccggaaaggaggaaacaacatggtaaaaagacaagcata
>NC_057795.1|+|199923805-199923958|96-116
tttggctatccggacaccccctaatccaggactccctcagtcatcttgcctgagatcccgcaaggaagaagaacgagtccaggaagaagacaaacGGACGTAGTCGAACGAATCCTcacaagtctggtggaaacgaagctaacgagagaagcaa
>NC_057795.1|-|201445596-201445846|28-48
ctatgaaactacttccatgaaagttagAATCTACTCCCTCCGTCCGGGtttattaggcctctcagcatcacaagcatgtccccttttataaggcccccgttggaaaggtgcatgcatgcaaccatttcattggttgtattgaaagctattgttgttggtgccatggctgaaaagttaatacacttcatgtgtgctttttcattggctgcatgcatgtgaaagagtgcattgggagtggaatggaagaatta
>NC_057795.1|-|201447128-201447281|39-59
taactgccgttctatgaaactgcttccatgaaagttagAATCTACTCCCTCCGTCCGGGtttattaggcctctcagcatcacaagcatgtccccttttataaggcccccgttggaaaggtgcatgcatgcaaccatttcattggttgtattgaa
>NC_057795.1|-|201448546-201448707|41-61
tttaactgccgttctatgaaactgcttccatgaaagttagAATCTACTCCCTCCGTCCGGGtttattaggcctctcagcatcacaagcatgtccccttttataaggcccccgttggaaaggtgcatgcatgcaaccatttcattggttgtattgaaagctat
>NC_057795.1|+|20247028-20247165|87-108
gaccttgagtaccggttcgtgccaagaaccggtactaaaggtgctagagggggcccagactgacaacatactgccaccactctcatTAGTACCGGTTCGTGGCACGAAccggtgctaaaggttagccatgaaccggta
>NC_057795.1|+|20345829-20345983|96-117
atgtaggacgacctttagtaccggttcgtgccaagaactggtactaaaggtgctggagggggcccagactgacaacatcctgccaccactctcatTAGTACCGGTTCGTGGCACGAAccggtgctaaaagttagccacgaaccggtactaatgag
>NC_057795.1|-|207162149-207162302|96-116
ctagcatagcaatgatagtatggagatccagggtagcggtcatctttcctgaaatcccgctaggaagaagaacgagtccatgaagaagacaaacgGACGTAGTCGAACGAATCCTCacaactccggaacgaaaccgaagctaccgaaagaagca
>NC_057795.1|-|207169314-207169450|31-51
agaagaacgagtccatgaagaagacaaacgGACGTAGTCGAACGAATCCTCacaactccggaatgagaccgaagctatcgaaagaagcaaaccggaaagaagcaaacaacatggtaaacacgcaagcataatcatgg
>NC_057795.1|-|207429906-207430042|31-51
agaagaacgagtccatgaagaagataaacgGACGTAGTCGAACGAATCCTCacaactccggaacgaaaccgaagctaacgaaagaagcaaaccggaagtaagcaaacaacatggtaaacacacaagcataaacatgt
>NC_057795.1|+|207654478-207654631|39-59
ccgcaaggaagaagaacgagtccatgaagaagacaaacGGACGTAGTCGAACGAATCCTcacaactccggaacgaaaccgaagctaacgagagaagcaaaccggaaagaaccaaacatcatggttaacacacaagcataaaatggcatgatgca
>NC_057795.1|+|207678476-207678639|41-61
atcccgcaaggaagaagaacgatccatgaagaagacaaacGAACGTAGTCGAACGAATCCTcacaactccggaacgaaaccgaagctaacgagagaagcaaaccggaaagaaccaaacatcatggttaacacacaagcataaaatggcatgatgcacaatcatg
>NC_057795.1|-|207917458-207917550|51-71
tgcttgagattccgctaggaagaagaacgagtccatgaagaagacaaacgGACGTAGTCGAACGAATCCTCacaactccggaacgaaaccgaa
>NC_057795.1|-|207925223-207925376|96-116
actagcaagcaaagatagaagtgatatcgagggtaatggtcatcttgcctgagattccgctaggaagaagaacgagtccatgaagaagacaaacgGACGTAGTCGAACGAATCCTCacaactccggaacgaaaccgaagctaacgagagaagca
>NC_057795.1|+|208458828-208458966|96-116
aactagcaagcaaaggtagaagtgatatcgagggtaatggtcatcttgcctgaggtctcgataggaagaagaacgagtccaagaagaagacaaacGGACGTAGTCGAACGAATCCTcacaactccggaacaaaaccgaa
>NC_057795.1|+|208467034-208467126|51-71
ttgcctgagatcccgataggaagaagaacgagtccaagaagaagagaaacGGACGTAGTCGAACGAATCCTcacaactccggaacgaaaccga
>NC_057795.1|+|209891876-209892029|96-116
actagcatagcaatgatagtagtgagatccagggtagcggtcatcttgcctgaaatcccgctaggaagaagaacgagtccatgaagaagacaagcGGACGTAGTCGAACGAATCCTcacaatcgcaacattaccggaactatcaagaagaagca
>NC_057795.1|+|209899275-209899428|96-116
actagcatagaaatgatagtattgagatccagggtagcggtcatcttgcctgaaatcccgcttggaagaagaacgagtccatgatgaagacaagcGGACGTAGTCGAACGAATCCTcacaatcgcaacgttaccggaactatcaagaagaagca
>NC_057795.1|-|21073351-21073489|86-107
ggacgacctttagtaccggttcgtgccaagaaccggtactaaaggtgctggagggggcccagactgacaacatcctgccaccactCTCATTAGTACCGGTTCGTGGCacgaaccggtgctaaatgttagccacgaaccg
>NC_057795.1|-|211061647-211061800|96-116
ctagatactccctccgcccggaaatactcgtaggagaaatgaatgtatctagacgtattttaattttaaatacatccacttttatcaatttctccGACAAGTATTTTCGGACGAGGggagtacatcataggcggttcccaaacagaaaatgaag
>NC_057795.1|+|21155098-21155258|100-121
cgattcgtggcgaacctattgtaccggttcgtggcacgaaccagtactaaagagggtggtggcagggtgttgtcagtctgggggcccctccagcaccttTAGTACCGGTTCGTGGCACGAAccggtactaaaggtcgacgtacataaacccttcgtccccc
>NC_057795.1|+|21194518-21194655|87-108
aacctattgtaccggttcgtggcacgaaccagtactaaagagggtggtggcagggtgttgtcattcgggggcccctccagcaccttTAGTACCGGTTCGTGGCACGAAccggtactaaaggcgacgtacataaaccct
>NC_057795.1|-|212520097-212520235|96-116
tagtagtgagatccagggtgacggtcatcttgcctgaaatcctgctaggaagaagatcaagtccatgaagaagacgaacgggcttagacgaaccaATCGTAGTCGAACGAATCCTCacgatcgcaacgaaacaggaact
>NC_057795.1|+|213221524-213221652|79-99
agaagtgatgtcgagggtaatggtcatcttgcctgagatcccgcaaggaagaagaatgagtccatgaagaagacaaacGGACGTAGTCGAACGAATCCTcacaactccagaacgaaaccgaagctaacg
>NC_057795.1|-|214508705-214508858|39-59
cgcaaggaagaagaacgagtccatgaagaagacaaacgGACGTAGTCGAACGAATCCTCacaactccggaacgaaaccgaagctaacaagagaagcaaaccggaaagaagcaaacaacatggtaaacacacaagcataaacatgtcatgaagca
>NC_057795.1|-|216160614-216160750|87-107
caaagataaaagtgatatcgagggtaatggtcatcttgcctgaaatcccgataggaagaagaacaagtccatgaagaagacaaacgAACGTAGTCGAACGAATCCTCacaactccggaatgaaaccgaagctaacga
>NC_057795.1|-|217766180-217766341|102-122
aagcaactagcaagcaaagatagaagtgatatcgagggtaatggtcatcttgcctgagatcccgcaaggaagaagaacaagtccatgaagaagacaaatggAACGTAGTCGAACGAATCCTCacaactccggaatgaaaccgaagctaacgagagaagcaaa
>NC_057795.1|-|219876037-219876174|86-106
caaagatagtagtgatttcgagggtatgatcatcttgcctgaaatcccgcaaggaagaagaacgagtccatgaagaagacaaacgGACGTAGTCGAACGAATCCTCacaactccggaacgaaaccgaagctaacaaga
>NC_057795.1|-|219884029-219884167|24-44
cgagtccatgaagaagacaaacgGACGTAGTCGAACGAATCCTCacaactccggaacgaagctaacaagagaagcaaaccggaaagaagcaaacaaccatggtaaacacacaagcatagtcaaggcacgatgcacaatc
>NC_057795.1|-|22060395-22060549|96-117
accggttcgtggcgaacttttagcaccggtccgtgccatgaaccggtactaaagagagtggtggcaggatgttgtcagtctgggggccctccaacACCTTTAGTACCGGTTCGTGGCacgaaccggtactaaaggtcgtcgtacataaacccttc
>NC_057795.1|+|224929506-224929645|91-111
gcaagcaaatatagaagtgatataaagggtaatggtcatcttgcctaaaattccgctaggaagaagaccgaatccatgaactaggcgaacCAACGTAGTCGAACGAATCCTcacaatcgcaacgtaaccagaactatcaa
>NC_057795.1|-|226387361-226387514|39-59
tgcaaggaagaagaacgagtccatgaagaagacaaacaGACGTAGTCGAACGAATCCTCacaactccggaacgaaaccgaagctaatgagagaagcaaaccggaaagaagcaaacaacatagtaaacaagcaacacaagcataatcatggcatg
>NC_057795.1|-|226395311-226395464|96-116
actagcaagcaaagatagaagtgatatcgagggtaatggtcatcttgcctgaaatcccgcaaggaagaagaacgagtccatgaagaagacaaacaGACGTAGTCGAACGAATCCTCacaactccagaatgaaaccgaagctaacgagagaagca
>NC_057795.1|+|228128966-228129301|201-221
tggtttgcataggaaaggtgtcaaaggttagaggctgacatggcaatttgggatggcttgaagaaacaggtgataggcaacgcagcatagagatagaacgaagcaactagcatagcaatgatagtagtgagatccagggtagcggtcatcttgcctgagatcccgcacggaagaagaacgagtccatgaagaagacaagcGGACGTAGTCGAACGAATCCTcacaatcgcaacattaccggaactaagaagcaacaccggaaagaaacaaacaacatggtaaatgcacaagcataaacatggcaggatgcaaaatcaagtatgatgcatgtccggt
>NC_057795.1|-|230450412-230450504|51-71
tgcctgagattccgcaaggaagaagaacgagtccatgaagaagacaaacgGACGTAGTCGAACGAATCCTCacaacttcagaacgaaaccgaa
>NC_057795.1|-|230459332-230459449|30-50
gaagaacgagtccatgaagaagacaaacgGACGTAGTCGAACGAATCCTCacaactccggaacgaaaccgaagctaacgagagaagcaaaccggaaagaagcaaacaatatggtaaac
>NC_057795.1|-|231172522-231172675|96-116
aaataaagagacggtttaaataatactccctctgtccggaattacttgtcattaaaatggatgtgtctacaactaaaatacatctagatacatccATTTCAATGACAAGTATTTTTggacggagggagtagtagaatgatatgacattgttcat
>NC_057795.1|+|234081223-234081376|96-116
agttgagagagatcttgcaacaaatcgcctgcggacccgggcatctcctcttcaggacgtcccgtcagcatacctacagatataaactcttttaaTATGCTTCCTCGTCGAACTGTactgcagtttgtttaggcacttactataaatgccgcga
>NC_057795.1|+|235819022-235819175|96-116
aactagcaagcaaagatagaagtaatatcgagggtaatggtcatcttgcctaagatcccgcaaggaagaagaacgaaaccatgaagtagacgagcCAACGTAGTCGAACGAATCCTcacaaatgcaacgttattggaactatcaaggagaagca
>NC_057795.1|+|237688465-237688633|120-140
aaatctcatctccctcagcatccagaatatccttccatacttcattcagctcactacattccgcaactacatttcatttttatcatgagatagagccctttttaggaaaataaagagacAACTACTCCCTCCGTCCCTAAatataagtctttgtagagatttcactatg
>NC_057795.1|-|238260013-238260143|81-101
tagaagtgatatcgagggtaatggttatcttccctgaaatcccgcaaggaagaagaacgaaaccatgaagtagatgaaccAACGTAGTCGAACGAATCCTCacaaacgcaacgttaccggaactatcaagg
>NC_057795.1|-|238757513-238757649|31-51
agaagaacgagtccaagaagaagacaaacgGACGTAGTCGAACGAATCCTCacaactccggaacgaaaccgaagctaacgagagaagcaacccggaaagaagcaaacaacatggtaaaccaacaagcataagcatgg
>NC_057795.1|-|238782642-238782795|39-59
cgcaaggaagaagaacgagtccaagaagaagacaaacaGACGTAGTCGAACGAATCCTCacaactccggaacgaaaccgaagctaacgagagaagcaacccggaaagaagcaaacaacatggtaaaccaacaagcataagcatggcatgatgca
>NC_057795.1|+|240148982-240149135|39-59
ccgcaaggaagaagaacgattccatgaagaagacagacGAACGTAGTCGAACGAATCCTcacaatcgcaacattaccggaactaagaagcaacaccggaaagaaacaaacaacatggtaaatgcacaagcataaacatggcatgatgcacaaac
>NC_057795.1|-|241289726-241289890|42-62
tcccgcaaggaagaagaacgagtccatgaagaagacaaacgGACGTAGTCGAACGAATCCTCacaactccggaacgaaaccgaagctaacgagagaagcaaaccggaaagaagcaaacaacacggtaaacacacaagcataatcatggcatgatgcacaatcaag
>NC_057795.1|+|241832565-241832704|30-50
agaagaacgagtccatgaagaagacaaacGAACGTAGTCGAACGAATCCTcacaattccgtaacgaaaccgaagctaacgagagaagcaaaccggaaagaagcaaacaacatggtaaacacacaagcataatcatggcat
>NC_057795.1|+|241840251-241840389|96-116
aactagcaagcaaagatagaagtgatatcgagggtaaaggtcatcttgcctgaaatcccgcaaggaagaagaacgagtccatgaagaagataaacGAACGTAGTCGAACGAATCCTcacaactccgtaacgaaaccgaa
>NC_057795.1|+|241964232-241964450|49-69
gcctgagattccgctaggaagcagaacgagtccatgaagaagagaaacGAACGTAGTCGAACGAATCCTcacaatcgcaacgtaaccggaactatcaaggagaagcgcaaccggaaagaagcaaacatcatggtaaacaaccatcacataatcatggcatgatgcacaaccaaatatgatgcatgttcggtttaattatgcatggcatggcaaaggtaa
>NC_057795.1|-|243105186-243105324|96-116
ctagcatagcaatgatagtagtgagatccagggtaacggtcatcttgcttgaaatcccgctaggaagaagaacgagtccatgaagaagacaaacgAACGTAGTCGAACGAATCCTCacaactccggaacgaaaccgaag
>NC_057795.1|+|2432250-2432427|112-132
ccctagttaactagtaccatcactactactccctccatccagaaatacttgtcggagaaatggatgaaaatgggtgtatctagaactaaattgcgtctagatacatccattCCTCCGACAAGTATTTTCGGAcggagggagtactaattaacatctactactactaaaaaccattatc
>NC_057795.1|-|24394840-24394982|82-103
aacctttagcaccggttcgtgccacgaaccggtactaaagaaagtggtggcaggatgttgtcagagtggggcccttccagcACCTTTAGTACCGGTTCGTGGCacgaaccggtactaaaggtcgtcctatataaacccttcgt
>NC_057795.1|+|24394861-24394999|86-107
acctttagtaccggttcgtgccacgaaccggtactaaaggtgctggaagggccccactctgacaacatcctgccaccactttcttTAGTACCGGTTCGTGGCACGAAccggtgctaaaggttcgccacgaaccggtact
>NC_057795.1|+|24496770-24496899|31-52
gttgtcagagtggggcccttccagcaccttTAGTACCGGTTCGTGGCACGAAccggtactaaaggtcgtcctatataaacccttcgtccacccgcactctgttcttccccctttcccctctccctctcct
>NC_057795.1|-|24593939-24594075|87-107
caaagatagaagtgatatcaagggtaatggtcatcttgcctgaaatcctgataggaagaagaatgagtccatgaagaagacaaacgGACGTAGTCGAACGAATCCTCacaactccggaacaaaaccgaagctaacaa
>NC_057795.1|-|247690916-247691101|126-146
gtagcgcagcatagtgatagaacgaagcaactagcatagcaatgatagtagtgagatccagggtgacggtcatcttgcctgaaatcccgctaggaagaagaacgagtccatgaagtagacgaaccAACGTAGTCGAACGAATCCTCacgaacgcaacattaccagaactaagaagcaacaccagaa
>NC_057795.1|+|254246759-254246912|39-59
tcgctgcagactacctccacagcacgcacaacgcgtcgCTGCACTGCCTCTTCCTCCGCcgggcgctgcgccgcgcacacgcactctacgggcccatcacggacgttctcacgctgatcccgcacgccatgcctctcatcgtgccacactgcga
>NC_057795.1|-|256139708-256139979|219-242
tcataaggagttaaatgatgaaacttgtacaactaactttgttcatgattgcatatctctccaagaggagaataagaagttaaaggacaaaattgagaaagggattgtgtcatgcattcaaggggagaaaaaactcaatgaccttgtaaccaaaaggagtgtgttgccaaggagggaattgggtttgaccccacatccaagaaagttaagaaaaagaaCAAGAACAACAACAAGAAGAAGATcggtcctcctcctcctcctccccaaaaggt
>NC_057795.1|+|257162794-257162888|51-73
gtgatttgtgaatgacacatgtcatccatcaaggcgggtctcacctgattTATATGAGACCTGGTCTCATATAatttttttccgattggtgctag
>NC_057795.1|-|258434874-258435006|83-103
tccccgccgtctcccatcccatctccgctgtgccgtagcagttgcgtctccgctccctcgccgcctccctgcctccgcctcgAACGGCTCGCCGGAGCAGCGGgcctcggaaacggtagtcctctctcccgtt
>NC_057795.1|+|258627893-258628111|49-69
tctttacctccggaccattccggaactccttgtgacgtccgggatctcATTCGAGACTCTGAACAACATccggtaaccacatacaaacttcctttataaccctagcatcatcgaaccttaagtgtgtagaccctacgggttcgggaatcatgcagacatgaccgagacattctctggtcaataaccaacagcgggatctggatacccatgttggctccc
>NC_057795.1|+|260228224-260228340|31-51
aagaagaacgagtccatgaagaagacagacGAACGTAGTCGAACGAATCCTcacaactgcggaacgaaaccgaaggcaacccggaaacaagcaaacaacaaggtaaacacacaagca
>NC_057795.1|-|264297536-264297689|96-116
actagcaagcaaagatagaagtgatatcgagggtaatggtcatcttgcctgaaatcccgcaaggaagaagaacgaaaccatgaattagacgaaccAACGTAGTCGAACGAATCCTCacaaacgcaacgttaccggaactatcaagtagaagtgc
>NC_057795.1|+|26485094-26485257|103-124
gtaccggttcatggcgaacctttagcaccggttcgtgccacgaaccggtactaaagagagtggtgataggatgttgtcaggctggggcccctccagcaccttTAGTACCGGTTCGTGGCATGAAccggtactaaaggtcatcgtacttaaactcttcgtccacc
>NC_057795.1|-|26485100-26485237|87-108
acgatgacctttagtaccggttcatgccacgaaccggtactaaaggtgctggaggggccccagcctgacaacatcctatcaccactCTCTTTAGTACCGGTTCGTGGCacgaaccggtgctaaaggttcgccatgaac
>NC_057795.1|-|266028886-266029022|87-107
caatgatagtagtgagatccagggtagcggtcatcttgcctgagatcccgcaaggaagaagaacgagtccatgaagtagacgaaccAACGTAGTCGAACGAATCCTCacgaacgcaatgttaccggaactaagaagc
>NC_057795.1|+|266871117-266871253|88-108
agcaaagatagaagtgatatcgagggtaatattcatcttgcctgaaatcccgataggaagaagaacgagtccatgaagaagacaaacGGACGTAGTCGAACGAATCCTctcaactccggaacgaaaccgaagctaac
>NC_057795.1|+|266879180-266879272|23-43
cgagtccatgaagaaggcaaacGGACGTAGTCGAACGAATCCTctcaactccggaacgaaaccgaagctaatgagagaagcaaaccggaaaga
>NC_057795.1|+|268149487-268149625|96-116
aaaatacttgtcggagaaatgcattaaaatggatgtatctaaaattaaaatacgtctagatacatccattcctccgacaagtatttccggatggaGGGAGTATTATGGGACGGAGGgagtaataaattattgtgaaatc
>NC_057795.1|-|269452764-269452929|103-126
tgcagtactgccatctactccctccgttcgaaattactcgttcaagaaataaatatatctagatgtattttagttgtaaatatattcatttttatcatttttATGACAAGTAATTCCGAACGAAGGgagtatttgcgttgtaccacagacatcgaaaacaaataat
>NC_057795.1|+|26964326-26964464|86-107
aagaggaagaacagagaggagaggagaggggaaagggggaagaacagagcaagctggacgaagggtttatatgcaggaggacctaTAGTACCGGTTCGTGGCACGAAccggtactaaaggtgctggagggggcccagac
>NC_057795.1|+|26964343-26964542|149-170
ggagaggagaggggaaagggggaagaacagagcaagctggacgaagggtttatatgcaggaggacctatagtaccggttcgtggcacgaaccggtactaaaggtgctggagggggcccagactgacaacatcctgccaccaccctcatTAGTACCGGTTCGTGGCACGAAcctgtgctaaaggttagccacgaaccggta
>NC_057795.1|+|270544098-270544236|24-44
tcctctctctgaagtcatcttttCTCTACTCCCTCCGTCCGGAAatatttgtcgcagaaatgactaaaaatgaatgtatccaacactaaaatacgtctagatatgtccattcctctgacaagtatttccggacggaggg
>NC_057795.1|-|271671472-271671607|31-51
tctagaactaaaatacatctagatacatctATTTCAATGACAAGTATTTTTggacggagggagtagtagaatgatatgacattattcatagttaagacattgcagaatatgacattgtgctatagtgggtaggttc
>NC_057795.1|-|275520842-275520995|39-59
tgcaaggaagaagaacgagtccatgaagaagacaaaccGACGTAGTCGAACGAATCCTCacaactccggaacgagaccgaagctaacgagagaagcaaaccagaaaggagcatacaacatggtaaacacacaagcatagtcatggaatgatgca
>NC_057795.1|-|276438436-276438574|24-44
cgagtccatgaagaagacaaaagAACGTAGTCGAACGAATCCTCacaactccagaacgaatccgaagctaacgagagaagcaaaccggaaagaagcaaacaacatggtaaacacacacgcatgaacatggcatgatgca
>NC_057795.1|-|276458934-276459071|31-51
agaagaacgagtccatgaagaagacaaaagAACGTAGTCGAACGAATCCTCacaactccggaacgaaaccgaagctaacgagagaagcaaaccggaaagaagcaaactacatggtaaacacacacgcatgaacatggc
>NC_057795.1|-|279540657-279540816|110-130
atagaacaaagcaactagcatagcaatgatagtagtgagatccagggtagcggtcatcttgcctgaaaccccgcaaggaagaagaacgagtccatgaagtaggtgaaccAACGTAGTCGAACGAATCCTCacgaacgcaacgttaccggaactaagaagc
>NC_057795.1|-|279548325-279548461|87-107
caatgatagtagtgagatccagggtagcggtcatcttgcttgaaatcccgcaaggaagaagaatgagtccatgaagtaggcgaaccAACGTAGTCGAACGAATCCTCacgaacgcaacgttaccggaactaagaagc
>NC_057795.1|+|281297116-281297208|51-71
ttgcctgaaatcccgcaaggaagaagaacgagtccatgaagaagacaaatGGACGTAGTCGAACGAATCCTcacaactccagaatgaaaccga
>NC_057795.1|+|281303026-281303281|206-226
ccaagcaacggtttgcataggaaaggtgtcaaaggttagaggctgacatggcaatatgggaggcatggtaaacaagtgataggtaacgcagcacagcgatagaacgaagcaactagcaagcaaagatagaagtgatatcaagggtaatggtcatcttgcctgagatcccgcaaggaagatgaacgagtccatgaagaagacaaacGGACGTAGTCGAACGAATCCTcacaactccggaatggaacccaagctaacg
>NC_057795.1|+|281310889-281311066|42-62
atcccgcaaggaagaagaacgagtccatgaagaagacaaacGGACGTAGTCGAACGAATCCTcacaactccggaacggaaccgaaactaacgagagaagcaaaccagaaagaagcatacatcatggtaaacacacaagcataaacatgtcatgatgcacaaacaagtatgatgcatgt
>NC_057795.1|+|281762394-281762532|24-44
acgagtccatgaagaagacaaacGGACGTAGTCGAACGAATCCTcacaactccggaacgaaactgaagctaacgagggaagcaaccctgaaagaaacaaacaacaaagtaaacaaccaccacatacacatggcatgatg
>NC_057795.1|+|283901343-283901497|39-60
cctacaaaaggacaagtcataagtttcacttacttaaaTATATACTCCCTCCGTCCCATAatgtaagatgtttttgcaagctgttttagcttccaaaaacgtcttatattatgggacagagggagtaaatggaaaagaaaaggcacagatctaga
>NC_057795.1|+|285302582-285302735|39-59
ccgcaagaaagaagaacgagtccatgaagaagacaaacGGACGTAGTCGAACGAATCCTcacaactccggaacggaaccgaagctatcgagagaagcaacccggaaagaaacaaacaacatagtaaaacaaccatcacctaaacatggcatgat
>NC_057795.1|+|285471239-285471377|96-116
actagcatagcaatgatagtagtgagatccagtgtagcggtcatcttgcctgaaatcctgctaggaagaagaacgagtccatgaagaagacgaacGGACGTAGTCGAACGAATCCTcacaatcgcaacattaccggaac
>NC_057795.1|+|285651388-285651544|96-119
atcttgttttcagtcaaacatactccctcgttcagaaatacttgtcattgaaatagatgtatctagatgtattttagttctagatacatccatttTGATAACAAGTAATTCCGAACGGAggaagtatttaagactagtcctagccatctccagcccg
>NC_057795.1|+|287171697-287171833|87-107
gcgcgagcaagtggtacatctgctcgtcgaacacggcgcggtactcggcgacggtgcctatttgtcggagttgcaggagcttgtgcATCACCATCTCGAACTCGTCGgcgccaaactcttccagaatcgccgacata
>NC_057795.1|-|28717229-28717366|31-52
gagctggacgaagggtttatatgcaggaggACCTATAGTACCGGTTCGTGGCacgaaccggtactaaaggtgctgcatggggcccagactgacaacatcctgccaccaccctcattagtaccggttcatggcacgaac
>NC_057795.1|+|288779602-288779741|91-111
gcaagcaaagatagaagtaatatcgagggtaatggtcatctagcctgaaatcctgctaggaagaagaacgagtccatgaagtagatgaacCAACGTAGTCGAACGAATCCTcacaaatgcaacgttaccggaactatcaa
>NC_057795.1|+|291770714-291770861|32-53
ttcgctttaccgctttataaacataggctacTATATACTCCCTCCGTCCCAAAataagtgtcttgagcttagtacaaatttgtgctagagctagtacaaagttgagacacttattttgggacgcagggagtagtaattaactactgat
>NC_057795.1|-|295191729-295192064|116-136
ggcatagcaaaagagcgagcatctagcaagcaaagatagaagtgatctcgagggtatggtcatcttgcctgagatcctgctaggaagaagaacgagtccatgaagaagacaaacgGACGTAGTCGAACGAATCCTCacaactccggaacgaaaccaaagctaacgagagaagcaaaccggaaagaagcaagcaacatggtaaacacaccagcataaacatatcatgatgcacaaacaagtatgatgcatgtccggtttaataaggcatggcatggcaaagtgcaacaaacaatactacaagttaagtggagctcaatatgcaacgaggtgcatgtt
>NC_057795.1|+|295378653-295378792|87-110
atttcatacatactccctccgttcggaattacttgtcgcagaaatggatgtatctagacgcattttagttctagatacatccatttTCGAAACAAGTAATTCCGAACGGAgggagtagttcatacaaactaatactccct
>NC_057795.1|+|295628967-295629143|131-154
tttcgagcaagccattgattgatgcttgttggtggttgggggagtataaacttttactccctccgttcggaattacttgtctcggaaatggatgtatctagaactaaaatacgtctagatacatccatttCTACCACAAGTAATTCCGAACGGAgggagtaccattctgcgtgggag
>NC_057795.1|-|296277813-296277966|39-59
cgcaaggaagaagaacgaatccatgaagaagtaaaacgGACGTAGTCGAACGAATCCTCacaactccgaaatgaaaccgaagctaacgagagaagcaaaccggaaagaagcatacaacatggtaaacacacaagcataatcatggcatgatgca
>NC_057795.1|-|296319077-296319224|28-48
ggagtagggagtggcggtgaggtagagTACCAAGGTCTCTTGAGGGCGcggggccacgatcactggaggctggttaggtatctcttgagatcttggaacgccttgtcggcctcctcagtccattcaaagggcccctttttcttcatca
>NC_057795.1|+|297071647-297071800|96-116
aactagcatagcaaagatagtagtgatttcgagggtatgatcatcttgcctgaaatcccgcaaggaagaagaacgagtccatgaagaagacaaacGAACGTAGTCGAACGAATCCTcacaacacgacgttatcggaaccaacccgaagaagcaa
>NC_057795.1|-|298589940-298590077|86-106
gaagaaacttcatcagttacttctgtgatggatttggttgttgagtgcggtgcaatagtaggcagtgatgaatatttcattgctaGTGAACTACTCCCTCCGTCCCataatgtaagacgttttttgacactacactag
>NC_057795.1|+|300681067-300681159|51-71
ttgcctgagatcccgataggaagaagaacgagtccatgaagaagacaaacGCACGTAGTCGAACGAATCCTcacaactccggaacgaaaccga
>NC_057795.1|+|30191845-30192005|31-52
gttctcagtctggggcccctccagcaccttTAGTACCGGTTCGTGGCACGAAccggtactaaaggtcatcctacataaacccttcatccacccgagatcgctctattcttcccctttcccctctcctcctctgttcttcccctctcttcctcgagctcatc
>NC_057795.1|+|306947679-306947818|96-117
actacgaaccacatacggatgtatatagatgtattttaagtgtagattcattcattttgctccgtatgtattctatagtggaatctctacaaagaCTTATACTCCCTCCGTCCGGAAatacttgtcattgaaatgaatgt
>NC_057795.1|+|3087341-3087495|96-117
gctcgaggggaagagtaagaacagagaggagaggagaggggaaagggggaagaacagagcgagctggacgaagggtttatatgcaggaggacctaTAGTACCGGTTCGTGGCACGAAccggtactaaaggtgctggagggggcccagactgacaa
>NC_057795.1|-|31049730-31049884|39-60
gtggtggcaggatgtcgtcagactggggcccctccagcACCTTTAGTACCGGTTCGTGGCacgaaccggtactaaaggtcatcctacatataaaccctacgtccaactcactctgttcttccccctttcccctctcctctctgttcttcccctct
>NC_057795.1|+|31049809-31049942|83-104
tttagtaccggttcgtgccacgaaccggtactaaaggtgctggaggggccccagtctgacgacatcctgccaccactctcttTAGTACCGGTTCGTGGCACGAAccggtgctaaggttcacaacaaaccggtac
>NC_057795.1|-|310903341-310903494|96-116
ctagcatagcaatgatagtagtgagatccaaggtgacggtcatcttgcctgaaatcccgctaggaagaagaacgagtccatgaagaagacaaacgGACGTAGTCGAACGAATCCTCacaactctggaacgaaaccgaagctaacgggagaagca
>NC_057795.1|-|310912716-310912869|39-59
cgctaggaagaagaacgagtccatgaagaagacaaacgGACGTAGTCGAACGAATCCTCacaactccggaacgaaaccgaagctaacgggagaagcaaaccggaaaggagcaaacaacatggtaaacaactatcacataaacatggcatgatgc
>NC_057795.1|-|311651742-311651873|31-51
agaagaacgagtccatgaagaagacaaacgAACGTAGTCGAACGAATCCTCacaactccggaatgaaaccgaagctaatgagagaagcaaaccggaaagaagcaaacaacatggtaaacacacaagcataat
>NC_057795.1|-|311670368-311670506|96-116
ctagcatagcaatgatagtagtgagatccaaggtgacggtcatcttgcctgaaatcccgctaggaagaagaacgagtccatgaagaagacaaacgAACGTAGTCGAACGAATCCTCacaactccggaacgaaaccgaag
>NC_057795.1|-|311676815-311677003|93-113
gcatagcaatgatagtagtgagatccaaggtgacggtcatcttgcctgaaatcccgctaggaagaagaacgagtccatgaagaagacaaacgAACGTAGTCGAACGAATCCTCacaactccggaacgaaaccgaagctaacgagagaagcaaaccggaaagaagcaaacaaaatggtaaacacacaagc
>NC_057795.1|+|31398691-31398818|77-98
agaacacgaggaggagaggggaaaggggggaagaacagagcgagctggacgaagggtttatatgcaggataaccttTAGTACCGGTTCGTGGCACGAAccgctactaaaggtgctggaggggccccag
>NC_057795.1|+|315086682-315086846|42-62
atcccgcaaggaagaagaaggagtccatgaagaagatagacGAACGTAGTCGAACGAATCCTcacaactccggaacgaaaccgaacctaacgagagaagcaaaccggaaagaagcaaacaacatggtaaacacacaagcataatcatggcatgatgcacaatcaa
>NC_057795.1|-|322264119-322264455|116-137
agagcgagctggacgaagggtttatatgcaggaggacctatagtaccagttcgtggcacgaaccggtactaaaggtgctggagggggcccagactgacaacatcctgccaccaccCTCATTAGTACCGGTTCGTGGCacgaactggtgctaaaggttagccacgaaccagtactaatgagagcggcctggctagccgttggaaccggcactaatgtatacatttgtgccggctctaatacaaaccggcactaatgtgcttcacgtttgaccctttttctactagtgtatacttgtgactaagacacgtgttcctgttgttggggaacgtagtaattt
>NC_057795.1|-|32498920-32499054|82-105
ggttcgtctggaccttttggtcccggttggcaggacgaaccgggaccaatgtgccttgctcctggcccaccactattggtcCCGGTTCGTGGCACGAACCGGGACcaattaattgcctatatatacccagcaagc
>NC_057795.1|+|32845178-32845334|39-62
ccggccgctctcattagtaccggttagtggcgaaccttTAGCACCGGTTCGTGGCACGAACTggtactaaagagagtggtggtaggatgttgtcagtctggggcctgtccagcacctttagtacccgttcgtgccatgaaccggtactaaaggtcga
>NC_057795.1|-|328684912-328685060|96-118
aaaattctatgagaccaggtctcacgggttagcaggtgagacccatcctgatgaatgccacatgtcatccatcagggcgggtctcacctggtttaTATGAGACCTGGTCTCATATAATtttttttcggtaaaaagcataggaatatcca
>NC_057795.1|-|329546505-329546597|51-71
tgcctgagatcccgcaaggaagaagaacgagtccaagaagaagacaaacgGCCGTAGTCGAACGAATCCTCacaactccggaacgaaaccgaa
>NC_057795.1|-|333314657-333314787|81-101
tagaagtgatatcgagggtaatggtcatcttgcctgagatcccaataggaagaagaacgagtccatgaagtagtcgaaccAACGTAGTCGAACGAATCCTCacgatcgcaacgaaacgggaactatcgaga
>NC_057795.1|+|33467789-33467942|39-59
ccgcaaggaagaagaacgagtccatgaagaagacaaacAGACGTAGTCGAACGAATCCTcacaactccggaacgaaaccaaagctaacgagagaagcaaaccggaaagaagcaaacaacgcggtaaacaaccagcacataagcatggcatgatg
>NC_057795.1|-|336194238-336194394|31-51
aatagcaccacaggtgtacgtacatactccCTCCGTTCCAAATTACTCGTCacgaaaatggatgtatctaaaactaaaatacatctagatacatccatacctgtgacaagtaattcggaacggagggagtagatggcagcaagtgaaaaggagctta
>NC_057795.1|+|336341141-336341280|91-111
catagcaatgatagtaatgagatccaaggtgacggtcatcttgcctgaaatcccgcaaggaagaagaacgagtccatgaagaagacaatcAGATGTAGTCGAACGAATCTCacaatcgcaacattaccggaactaagaag
>NC_057795.1|+|338558034-338558370|116-137
ctcaggtggacgaagggtttatgtaggacgacctttagtaccggttcgtaacacaaaccggtactaaaggtgctggaggggccccagactaacaataccctgccaccactcacttTAGTACCGGTTCGTGGCACGAAccggtgctaaaggttcaccacgaaccggtactaatgagagcgccggctagccgttggaaccggcactaatggacacattagtgccgactcaaaattaaaccgacactaatgtgcttcacatttgaccctttttctactagtggacgaccaattagcttattggcggcgacgtggagtcggagagctgtgttggagaagga
>NC_057795.1|+|34052870-34053044|24-45
gagtggggcccttccagcaccttTAGTACCGGTTCGTGGCACGAAccggtactaaaggtcatcctatataaacccttcgtccacccgcactctattcttccccctttcccctctcgctctcctctgttcttcccttcttcctctcgagttcatcacaaaatttgccccaaatttg
>NC_057795.1|+|341279940-341280093|96-116
aactagcaagcaaagatagaagtgatatcgagggtaatggtcatcttgcctgagatcccgcaaggaagaagaacgagttcatgaagaagacaaacAGACGTAGTCGAACGAATCCTcacaactccggaacgaaaccgaagctaatgagagaagc
>NC_057795.1|+|342148152-342148244|23-43
cacttcgtgaataaacaagcatATAAGCTCCCTCCGTCCGAAAatacttgtcataaaaatggataaaaagggacatatctagaactaaaatac
>NC_057795.1|+|34233123-34233374|204-225
gacaaatttggggcaaattttgtgatgaactcgagaggaagaagggaagaacagaggagagggagaggggaaagggggaagaacagagtgcgggtggacgaaggatttatataggacgacctttagtaccggttcgtgccacgaaccggtactaaaggtgctggaagggccccattctgacaacatcctgccaccactctcatTAGTACCGGTTCGTGGCACGAAccggtgctaaaggtttgccacgaaccg
>NC_057795.1|-|34233222-34233376|96-117
accggttcgtggcaaacctttagcaccggttcgtgccacgaaccggtactaatgagagtggtggcaggatgttgtcagaatggggcccttccagcACCTTTAGTACCGGTTCGTGGCacgaaccggtactaaaggtcgtcctatataaatccttc
>NC_057795.1|+|342844879-342845137|31-54
ggttccaacggctagccgggaggagatcttTAGTACCGGTTCGTGGCAAACCTTtagcaccggttcgtgccacgaaccggtactaatgagagtggtggcaggatgttgtcagagtggggcccttccagcacctttagtaccggttcgtggcacgaaccggtactaaaggttgtcctatataaacccttcgtccacccgcactctgttcttcccccttttccctctccctctcctctgttcttcccttcttcctctcgag
>NC_057795.1|+|342844911-342845063|103-124
gtaccggttcgtggcaaacctttagcaccggttcgtgccacgaaccggtactaatgagagtggtggcaggatgttgtcagagtggggcccttccagcaccttTAGTACCGGTTCGTGGCACGAAccggtactaaaggttgtcctatataaacc
>NC_057795.1|+|34542610-34542796|126-147
aacagagtggctcgggtggacgaagggtttatgtacgtcgacctttagtaccggttcgtgccacaaaccggtactaaaggtgctggtcgggccccagactgacaacatcctgccaccactctctaTAGTACCGGTTCGTGGCACGAAccggtgctaaaggttcgccacgaaccggtactaatgagag
>NC_057795.1|+|34721690-34721844|104-125
ttgtgatgaactcgagaggaagaagggaagaacaaaagagagggagaggggaaaggggaagaatagagtgcgggtggacgaaggatttatataggacgaccttTAGTACCGGTTCGTGGCACAAAccggtactaaaggtgctggaagggtcccac
>NC_057795.1|+|347534101-347534254|96-116
tatttcttgtttgaaccaagtactccctccgtccggacttacttgtcatcaaaatggatgtgtttagaactaaaatttatctagatacatccattTCAATGACAAGTATTTTTGGAcagagggagtacaagattcgactccatgaagtagcttt
>NC_057795.1|+|3500559-3500744|124-145
gctatccggcctttctcattagtaccagttcatggcgaacctattgtaccggttcatggcacggaccggtactaaagagggtggtggcagggtgttgtcagtctggggcccatccaacaccttTAGTACCGGTTCGTGGCACGAAccggtactaaaggcgacgtacataaacccttcgtccccccc
>NC_057795.1|-|35057060-35057193|86-107
ggcaaacctttagcaccggttcgtgccacgaaccggtactaatgagagtggtggcaggatgttgtcagagtggggcccttccagcACCTTTAGTACCGGTTCGTGGCacgaaccggtactaaaggtcgtcctat
>NC_057795.1|-|35095552-35095858|41-64
tctgccgtggcgatggatatatataggcaacctatttgtcCCGGTTCGTGGCACGAACCGGGACtaaatccctcccttctataccagtttgtggcacgaaccggtaccaatggctgtgggccaggagagtggaccattggtcccggttcttgcctagaaccgggacaaatggatacagacgaaccgggaccaatgcccatgaggcctcggccggccccctgggctcatgaaccgggtctaatgccccccattggtcccggctcatgaagaaccgggactaatgggttgatcaggcccgaaccaaagc
>NC_057795.1|-|352977951-352978087|31-51
agaagaacgagtccatgaagaagacaaacgGACGTAGTCGAACGAATCCTCacaactccggaacgaaactgaagctaacgagagaagcaacccggaaagaaacaaacaacatagtaaacaaccaccacagacacatg
>NC_057795.1|-|360828017-360828267|204-224
gtgtcatatatgtgataacatagtactacatgtcttcatttagtattactttgtagactcattttgcatcagaaagtgctatgttactctatttgcctctctcctcattaattacttgccacctcatcatttttgcttatgtggcatctatgttactacctatgttactcccactatgaccagcctcatgcgcaaagacattaGGATCGGAGGGAGTACTACTAgtagtactactttgatgtgtcgcatca
>NC_057795.1|-|362071-362209|87-109
ctgaaatcagggggggggagagattagatgctttgtgatttgtaaatgccacatgtcatccatcaggacgggtctcacctggtttaTATGAGACCTGGTCTCATATAATttttttccatgcttgagtaccatatcatga
>NC_057795.1|+|362567023-362567136|31-51
aagaagaacgagtccatgaagaagacaagcGGACGTAGTCGAACGAATCCTcacaactccggaacgaaaccgaaggcaacccggaaagaagcaaacaatatggtaagcaaccat
>NC_057795.1|+|363691146-363691364|151-171
tgggatggcttgataaacagatgataggtagcgcagcaaagcgatagaacgaagcaactagcatagcaatgatagtagtgagatccagggtagcggtcatcttgcctgaaatcccgcaaggaagaagaacgagtccatgaagaagacaacGGACGTAGTCGAACGAATCCTcacaatcgcaacattaccggaactaagaagcaacaccggaaagaaaca
>NC_057795.1|+|363698874-363699027|96-116
actagcatagcaatgatagtagtgagatccagggtagcggtcatcttgcctgaaatcccgcaaggaagaagaacgagtccatgaagaagacacacGGACGTAGTCGAACGAATCCTcacaatcgcaacattaccggaactaagaagcaacaccg
>NC_057795.1|+|363706658-363706811|39-59
ccgcaaggaagaagaacgagtccatgaagaagacacacGGACGTAGTCGAACGAATCCTcacaatcgcaacattaccggaactaagaagcaacaccggaaagaaacaaacaacatggtaaaccaacaagcataagcatggcatgatgtacaatc
>NC_057795.1|+|365156-365412|31-52
acgaacgggtactaatggggtttgagacatTAGTACCGGTTCGTGGCACGAAccgggaccaaaaggtccagacgaaccgggaccaatggcccacatggcccggccggcccccggggctcatgaaccgggtccaaagcccccatgggtcccggttctggactgaaccgggattaatgggctgacccggcctgtacctttgcccccttttctactagtgttactttcgggtatgtatatcgcagctccttcggcagttc
>NC_057795.1|+|365832809-365832935|31-51
gggtgcagggctcgggatagttggaaatccCAGCACTGCCTCTTCCCTCGAaactgcggttgatgtcgaagaggagggcgccatcctgcccaccaaggtggggagcgacgcacctcgagtaccctgg
>NC_057795.1|-|366641941-366642071|81-102
acctttagtaccggttcgtgccacgaaccggtactacaggtgctagaggggccccagactgacaatatcctgccaccactCTCTTTAGTACCGGTTCGTGGCacgaaccggtgctaaaggttcgccatgaa
>NC_057795.1|+|366641958-366642087|79-100
gcaccggttcgtgccacgaaccggtactaaagagagtggtggcaggatattgtcagtctggggcccctctagcacctgTAGTACCGGTTCGTGGCACGAAccggtactaaaggttgtcgtacataaaccc
>NC_057795.1|-|36727275-36727414|96-117
ggtttatgtacgttgacctttagtaccggttcgtgccacgaaccggtactaaaggtgctggatgggccccagactgacaacaccctgccaccaccCTCTTTAGTACCGGTTCGTGGCacgaaccggtactataggttcgc
>NC_057795.1|+|36727326-36727480|39-60
ggcagggtgttgtcagtctggggcccatccagcaccttTAGTACCGGTTCGTGGCACGAAccggtactaaaggtcaacgtacataaacccttcgtccccccgagccactctgttcttctcctttcccctcacttcctctgttcttccccctctct
>NC_057795.1|-|367846236-367846373|33-53
gaagaagaatgattccatgaagaagacagacgAACGTAGTCGAACGAATCCTCacaactccggaacgaaactgaaggcaacccggaaagaagcaaacaacatggtaaacacacaagcataatcatggcatgatgcaca
>NC_057795.1|-|368328043-368328179|31-51
agaagaacgagtccatgaagaagaaaaactGACGTAGTCGAACGAATCCTCagaactccggaacgaaaccgaagctaacgagagaagcaaaccggaaagaagcatacaacatggtaaacacacaagcataaacatgg
>NC_057795.1|-|368336256-368336394|96-116
actagcaagcaaagatagaagtgatatcgagggtaatggtcatcttgcctgaaatcctacaaggaagaagaacgagtccatgaagaagacaaacaGACGTAGTCGAACGAATCCTCacaactccagaacgaaaccgaag
>NC_057795.1|+|368421977-368422115|96-116
actagcatagcaatgatagtagtgagatccagggtagcggtcatcttgcctgaaatcccgcaaggaagaagaacgagtccatgaagaaggcaagcGGACGTAGTCGAACGAATCCTcacaactccggaacaaaaccgaa
>NC_057795.1|-|368583571-368583707|87-107
caatgatagtagtgagatccagggtagcggtcatcttgcctgaaatcccgcaaggaagaagaacgagtccatgaagtagacgaaccAACGTAGTCGAACGAATCCTCacaaacgcaacgttaccagatctaagaagc
>NC_057795.1|+|369079340-369079493|96-116
gtagattttgtactccctccgtccagaaatacttgtcatcaaaatggatgaaaatggatgtatctacaactaaaatacatctagatacatccattTCAATGACAAGTATTTTTGGAcggagggagtactagattggactagcggggagccttta
>NC_057795.1|+|373415414-373415544|81-101
atagtagtgagatccagggtagcggtcatcttgcctgaaatcccactaggaagaagaacgagtccatgaagaagacacacGGACGTAGTCGAACGAATCCTcacaatcacaacattaccggaactaagaag
>NC_057795.1|-|380110425-380110580|96-118
ccacccctcacctgaaattagggggagagagattagatgctttgtgatttgtgaatgccacatgtcatccatcaggacgggtctcacctggtttaTATGAGACCTGGTCTCATATAAAtttttttcgtgacttggagtacactggcccaaaaaaac
>NC_057795.1|-|38318878-38319015|31-52
cttgggtggacgaagggtttatgtacatcgACATTTAGTACCGGTTCGTGGCacgaaccggtgctaaaggtgctggacgggccccggactgacaacatcctgccaccactctctttagtaccggtccgtgccacgaac
>NC_057795.1|+|383662459-383662637|31-51
aagaataacgagtccatgaagaagacaaacGAACGTAGTCGAACGAATCCTcacaactccggaacgaaaccgaagctaagagaagcaaaccggaatgaagcaaacaacatggtaaacacacaagcataaaaatggcatgatgcacaatcaagtatgatgcatgtccggtttaatgaggc
>NC_057795.1|-|38419425-38419579|104-125
aaatttgtgaggagctcgaggaagagacaggaagaacagaggaaagtgaggggaaaggggaagaacagagtggcttgggtggacgaagggtttatgtacatcgACATTTAGTACCGGTTCGTGGCacgaaccggtactaaaggtgctggacgggc
>NC_057795.1|+|384868990-384869119|81-101
atagaagtgatatcgagggtaatagtcatcttgccttagatcccgcaaggaagaagaatgagtccatgaagaagacaaacGAACGTAGTCGAACGAATCCTcacaactccggaacgaaaccgaagctaac
>NC_057795.1|+|385651743-385651874|82-102
gcaggaggcgcggggcgctcgggccctcgcgggctgcggcggtgcagactcgggccgggcgggccctacggcgctgaggggGAGCGCGGGGAACAGGTGGCGagcgaggagtgggcgagggaggcttctgcg
>NC_057795.1|-|385976381-385976519|24-44
cgagtccatgaagaagacaaacgGACGTAGTCGAACGAATCCTCacaactccggaacgaaaccgaagctaacaagagaagcaaaccggaaagaagcaaacaaccatggtaaacacacaagcatagtcaaggcatgatgc
>NC_057795.1|+|385978146-385978481|116-136
gcatagcaaaagagcgagcaaactagcatagcaaagatagtagtgatttcgagggtatgatcatcttgcctgaaatcccgcaaggaagaagaacgagtccatgaagaagacaaacGGACGTAGTCGAACGAATCCTcacaactccggaacgaaaccgaagctaacaagagaagcaaaccggaaagaagcaaacaaccatggtaaacacacaagcatagtcaaggcatgatgcacaatcaagtatgatgcatgtctggtttaatgaggcatggcatggcaatgtgcacaaacaatcctacaaattaaatggagctcaatatgcaacgagttgcatat
>NC_057795.1|-|38672193-38672364|121-142
ttgacaaattttgggcaaaatttgtgaggagctcgaggaagagacaggaagaacagaggaaagtgaggggaaaggggaagaacagagtggcttgggtggacgaagggtttatgtacatcgACATTTAGTACCGGTTCGTGGCacgaaccggtactaaaggtgctggacgggc
>NC_057795.1|+|387030732-387030920|93-113
agcatagcaatgatagtagtgagatccagggtaacggtcatcttgcctgaaatcccgctaggaagaagaacgagtccatgaagtagacgaacCAACGTAGTCGAACGAATCCTcatgaacgcaacgttaccggaactaagaagcaacaccggaaagaaacaaacaacatggtaaatgcacaagcataaa
>NC_057795.1|-|3875266-3875451|42-63
agagtggtggcaggatattgtcagtctggggcccctctagcACCTTTAGTACCGGTTCGTGGCacgaaccggtactaaaggtcttcgtacataaacccttcatccacccgagctcgctctgttcttccctttcccctctcctcttctgctcttcccctctcttcctcgagctcatcacacattttg
>NC_057795.1|-|38790806-38790933|31-52
cttgggtggacgaagggtttatgtacatcgACATTTAGTACCGGTTCGTGGCacgaaccggtactaaaggtgctggacgggccccggactgacaacatcctgccaccactctctttagtaccggttcg
>NC_057795.1|+|387979224-387979363|30-50
ctgacaaaatgttaatgcatgtcactaagAACTACTCCCTCCGTCCAAAAatacttgtcgaaggaatggatgtatctagatgcaatttagttctagatacatccattttcatccatttctctgacaagtatttccggacg
>NC_057795.1|+|395400262-395400432|121-141
acatattatgttactctatttgcctctctcctcattaattacttgccacctcatcatttttgcttatgtggcatctatgttactacctatgtccactatgaccagccttatgcgcagagaAATTAGGATCGGAGGGAGTACtactagtagtagtactactttgatgtatcg
>NC_057795.1|-|397672049-397672202|39-59
cagtcggccagaaaaaaccatggcggaagactttggcaACAAGGTCTCTTGAGGCCGCGtggtggccacattcaccctggtgaatgtccctaaggattgcttggccctggtccggctccacacaacgctggtacacaccactgacactgcgttg
>NC_057795.1|+|399041567-399041659|23-43
cgagtccatgaagaagacaagcGGACGTAGTCGAACGAATCCTcacaactccggaacgaaaccgaagctaatgagagaagcaaaccggaaaga
>NC_057795.1|-|399501805-399501935|81-101
tagaagtgatatcgagggcaatggtcatcttgcctgagatcccgcaaggaagaagaacgagtccatgaagaagacaaacgGACGTAGTCGAACGAATCCTCacaaacgcaacgttaccggaactatcaagg
>NC_057795.1|+|401013935-401014084|32-55
gctggacgaagggtttatgtaggtcgaccttTAGTACCGGTTCGTGGCATGAATCggtactaaaggtgctggaggggccccagactgacaacaccctgccaccaccgtctttagtacctgttcgtggcacgaactggtgctaaaggttcg
>NC_057795.1|+|401013936-401014072|31-52
ctggacgaagggtttatgtaggtcgaccttTAGTACCGGTTCGTGGCATGAAtcggtactaaaggtgctggaggggccccagactgacaacaccctgccaccaccgtctttagtacctgttcgtggcacgaactggt
>NC_057795.1|+|401966635-401966751|31-51
tccttggcaagggcaatagctccagtgttgTCACAGAAGAGAGTGAGCCCTgacgcattgggtatgactcctaggtcggtgatgaactccttcatccagattgcttcatgcgctacc
>NC_057795.1|+|402144164-402144302|96-116
actagcatagcaatgatagtattgagatccaggatagcggtcatcttgcctgaaatcccgcaaggaagaagaacgagtccatgaagaagacaagcGGACGTAGTCGAACGAATCCTcacgaacgcaacattaccggaac
>NC_057795.1|-|405204034-405204284|28-48
attcgaatggaaccaatgcttgtactaATAAACTACTCCCTCCGTCCCgaaatacttgtcgaagaaatggataaaattgaatgtacctataactaaaatacgtctagattcatccctttctccgacaagtatttccggacggagggagtatcttgacttcctgtagtactttccagagctccagaccgagatcaccttgtacaccacccatctgtggacagtatttagcatagcatgttccctttaaataa
>NC_057795.1|+|40646634-40646788|39-60
ggcatgatgttgtcagagtggggcccttccagcaccttTAGTACCGGTTCGTGGCACGAAccggtactaaaggtcgtcctatataaacccttcgtccacccgcactctgttcttccccctttcccctctccctctcctctgttcttcccttcttc
>NC_057795.1|-|40692479-40692597|68-89
gttcgtgccacgaaccggtactaaaggtgctggaagggccccactctgacaacatcctgccaccactTTCTTTAGTACCGGTTCGTGGCacgaaccggtgctaaaggttcgccacgaac
>NC_057795.1|+|40692537-40692691|39-60
ggcaggatgttgtcagagtggggcccttccagcaccttTAGTACCGGTTCGTGGCACGAAccggtactaaaggtcgtcctatataaacccttcgtccacccgcactctgttcttccccctttcccctctccctctcctctgttcttcccttcttc
>NC_057795.1|-|407157423-407157559|31-51
agaagaacgagtccatgaagaagacagatgAACGTAGTCGAACGAATCCTCacaactccggaacgaaaccgaaggcaacccggaaagaagaaaacaacatggtaaacacataagcataatcatggcatgatgcacaa
>NC_057795.1|+|408030686-408030942|206-227
gaaaaaggggaaaatctgagacacattagtgtcggtttgattttgagccgcactgatgtgtccattagtgccggttccaacggctagccggccgctctcattagtaccggctcgtggcgaacctttagcaccggttcgtgccacgaaccggtactaaagagagtggtggcaggatgttgtcagtctggggcccgtccaacaccttTAGTACCGGTTCGTGGCATGAAccggtactaaaggtcaacgtacataaaccc
>NC_057795.1|-|408030802-408030941|96-117
ggtttatgtacgttgacctttagtaccggttcatgccacgaaccggtactaaaggtgttggacgggccccagactgacaacatcctgccaccactCTCTTTAGTACCGGTTCGTGGCacgaaccggtgctaaaggttcgc
>NC_057795.1|-|408078486-408078639|96-116
acatatactccctccgtccggaaatacttgtcggaggaatggatgcatctagtcatattttagttttagatgcatccatttttatccatttatgcGACAAGTATTTTCGGACGGAGggagtacatcagaagcgcacaatgctaaccaccacaag
>NC_057795.1|-|41095620-41095744|75-95
ttgtcatcaaaatggataaaaggaaatgtatctagacgtattttagttttagatacatctatttttatccatttTGATGACAAGTATTTTCGAACggagggagtagaaaacagagttggtgatga
>NC_057795.1|+|41214823-41214988|104-125
aagggtttatgtaggacgacctttagtaccggttcgtgccaagaaccggtactaaacatgctggagggggcccagactgacaacatactgccaccactctgatTAGTACCGGTTCGTGGCACGAActggtgctaaagattagccacgaaccggtactaatgagagc
>NC_057795.1|+|412679688-412679829|41-61
tcccactaggaagaagaacgagaccatgaagaagacgaacGGACGTAGTCGAACGAATCCTcacaattgcaacattaccggaactaagaagcaacaccggaaagaaacaaacaacatggtaaatgcaaaagcataaacatgg
>NC_057795.1|-|412927020-412927173|96-116
cactttatttcatgtttgaaccaagtactccctctgtccggaattacttgtcatcaaaatggatgtgtctagaactaaaatacatctagatacatCCATTCCAATGACAAGTATTTccgtatggagggagtacaagattcgactccatgaagta
>NC_057795.1|-|413888578-413888735|31-52
ttgacaattccaaagaactgctcgtactatGATTATACTCCCTCCGTCCGGAattatttgtcatcaaaatggatgtatctaaaactaaaatacatctagatacattcatttcaatgacaagtatttacggacggagggagtagtataaccacgagcgg
>NC_057795.1|-|414677446-414677576|81-101
tactccctccgtccggaattacttgtcatcaaaatggatgtgtctagaactaaaatacatctagatacatccatttcaacGACAAGTATTTTCGGACGGAGggagtacaagatttgactccatgaagtagc
>NC_057795.1|+|415614343-415614460|68-88
tcaaaatgaataaaagaagatgtatctagacgtattttagttctagatacatctttttttatccattTTAATGACAAGTATTTTCAGAcggagggagtactagctaccaacagcttcg
>NC_057795.1|+|417096776-417096914|86-109
ctcctgtcgtactccctctgttccgaatcacttgtctcgaaaatggatgtatctagaactaaaatacatctagatacatccatttCTACGACAAGTAATTCCGAACAGAggaagtacatgcatacacagacacgcatga
>NC_057795.1|+|417502206-417502359|39-59
caacgtccattttacattgtacagaggctgcgtcaattAATTCGGATCGGAGGGAGTACtaataatttgagcagagtgaaaaatccaaaggatactgccttggtacttggaccttggatagtgtaaatcttcacattttggacaaaacaccttc
>NC_057795.1|+|4186498-4186652|39-60
tggctcgggtggacgaagggtttatgtacgtcgacctaTAGTACCGGTTCGTGGCACGAAccggtactaaaggtgctggagggggcccagactgacaacatcctgccaccaccctcattagtaccggttcgtggcacgaaccggtgctaatgaga
>NC_057795.1|+|4186512-4186672|105-126
gaagggtttatgtacgtcgacctatagtaccggttcgtggcacgaaccggtactaaaggtgctggagggggcccagactgacaacatcctgccaccaccctcatTAGTACCGGTTCGTGGCACGAAccggtgctaatgagagcggcccggctagccattgg
>NC_057795.1|+|420358152-420358305|39-59
atgtattttagttctagatacatccatttgtatccattTTTACGACAAGTATTTTCGGAcggagggagtattcacatagagatggtttccaatttgttttcaaccacgtgaatgtgcttgttcttgcgcatgctcttcctactaggatttcgcc
>NC_057795.1|+|420571597-420571729|91-111
gcaagcaaagatagaagtgatatgaagggtaatggtcatcttgcctgagatcccgcaaggaagaagaacgagtccatgaagaagacaaacGAACGTAGTCGAACGAATCCTcacaactccgaatgaaaccgaa
>NC_057795.1|-|4227887-4228060|131-151
ttgccccaagcaacccagcagaaccagttccactacctaatactccctccgtccggaaatacttgtcgaagaaatggatgaatctagacgtattatagttataggtgcacccaattttatccatctttccGACAAGTATTTTCGGACGGAGggagtatgtgttagaggaatagg
>NC_057795.1|+|427671110-427671245|31-51
aagaagaacgagtccatgaagaagacaaacAGACGTAGTCGAACGAATCCTcacaactccggaacgaaatcgaagctaacgagagaagcaaaccggaaagaaacaaacaacatggtaaacacacaagcataatcat
>NC_057795.1|+|427682964-427683056|51-71
ttgcctgaaatcccgataggaagaagaacgagtccatgaagaagacaaacGGACGTAGTCGAACGAATCCTcacaactccggaatgaaaccga
>NC_057795.1|-|428372672-428372825|96-116
actaacaagcaaagatagaagtgatatcgagggtaatggtcatcttgcctgagatcccgcaaggaagaagaacgagtccaagaagaagacaaacgGACGTAGTCGAACGAATCCTCacaactccggaatggaaccgaagctaacgagagaagca
>NC_057795.1|-|4316044-4316198|96-117
ggtttatgtacgtgcacctttagtaccggttcgtggcacgaaccggtactaaaggtgctggagggggcccagactaacaacatcctgccaccaccTTCAGTAGTACCGGTTCGTGGCacgaaccggtgctaaaggttagacacgaaccggtacta
>NC_057795.1|-|4316112-4316205|23-44
gacgaagggtttatgtacgtgcACCTTTAGTACCGGTTCGTGGCacgaaccggtactaaaggtgctggagggggcccagactaacaacatcctg
>NC_057795.1|-|43226572-43226697|31-52
agggtgttgtcagtctggggcccgtccagcACCTTTAGTACCGGTTCGTGGCacgaaccggtactaaaggtcgacgtacataaacccttcgtcccccccgagccactctgttcttcccctttcccc
>NC_057795.1|-|43244579-43244693|31-52
aggatgttgtcagtctggggcccttccagcACCTTTAGTACCGGTTCGTGGCacgaaccggtactaaaggtcgacgtacataaacccttcgtccccccgagccactctgttcttc
>NC_057795.1|-|433396943-433397074|31-52
ctttttttgtgaaaagttcttccgtctactAATAATATACTCCCTCCGTCCAaaaatacttgtcggagaaattgataaaaatggatgtatctagaactaaaatacgtctagctacatccatttctccaactg
>NC_057795.1|-|434461915-434462099|42-62
aaatggatgtgtctagaactaaaatacatctagatacatccATTTCAATGACAAGTATTTTTggacggagggagtacaagattcgactccatgaagtagctttacctctgacaatagaagaagaaaaataggtgacgttggaccatccgatcgagaggggctaagaggtagaaaatgatgcacat
>NC_057795.1|+|436019924-436020174|204-224
ctcaatcgccaaagcagttagataaaaacttatttggtatctggtgaggcgatggtataccgtatacatactattgcaattacctatggaaaaagatgcagaagtattataaccttattactctctccgtcccaaaatacttgtcggagtaatggataaaaatggatgtatgtaaaactaaaatacatcgagatacatccattTCTCCGACAAGTATTTTCGGAcggagggaggacattagttaaaaacaa
>NC_057795.1|-|436718485-436718577|23-43
cccgagcttgaccccgccgcctCGCGCCGCTCGCCGGAGCAGCcagcgacgaccctcgcctccaggagctcctcctcaccgccccatctcgtc
>NC_057795.1|-|437081312-437081567|206-226
ccaaacaacggtttgctaggaagggtgaaaaaggttagaggctgacatggcaatttgggaggcatggtaaaaaagtgataggtaacgcaacacagcgatagaacggagcagctagcaagcaaagatagaagtgatatcaagggtaatggtcatcttgcccgagatcccgcaaggaagaagaatgagtccatgaagaagacaaacgGACGTAGTCGAACGAATCCTCacaactccggaacgaaaccgaagctaacga
>NC_057795.1|-|437974690-437974903|104-125
acgaagggtttatatgtaggatgacatgtagtaccggttcatggcacgaaccggtactaaaggtgctggaggagccccagtctgacaacatcctgccaccactCTCTTTAGTACCGGTTCGTGGCacaaaccggagctaaaggttcgccacgaactagtactacagagagtggcctgcctagccgttggaaccggcactaatggtcacattagt
>NC_057795.1|+|438061163-438061413|204-224
agccaagcaacggtttgcataggaaaggtgtcaaaggttagaggttcatggcaatttgggatggcttgataaacagataggtagcgcagcatagcgatagaacgaagcaactagcatagcaatgatagtagtgagatccagggtagcggtcatcttgcctgaaatcccgcaaggaagaagaacgagtccatgaagaagacaacGGACGTAGTCGAACGAATCCTcacaatcgcaacattaccggaactaag
>NC_057795.1|-|438153412-438153550|24-44
aggtaagttgataaccctagcccAGATTTGCATCATCTCGAACTtcaagtccgatggcctgtttttcacatcaaagatttctagcaccactgcatgcttgcctaccatccacgggccaccttcaaagattctgtctctt
>NC_057795.1|-|44008634-44008766|31-52
gagctggacgaagggcttatatgcaggaggATCTATAGTACCGGTTCGTGGCacgaaccggtactaaaggtgctggagggggcccagactgacaacatcctgccaccaccctcattagtaccggttcgtggca
>NC_057795.1|+|442276786-442276878|23-43
cgagtccatgaagaagacaaacGGACGTAGTCGAACGAATCCTcacaactccggagcgaaaccgaagctaacgagagaagcaaaccggaaaga
>NC_057795.1|-|44256016-44256184|128-149
ggccattggtcccggttcggctggacctattggttctggttggtgggacgaaccgggaccaatgcgcctcgctcctggcccaccaccagtggtcccggttggtggagtgaaccgggactaaaggctgCCCTTTAGTACCGGTTCGTGGCacgaatcgggaccaattagt
>NC_057795.1|-|44300717-44300850|83-104
aaacctttagcaccggttcgtgccacgaaccggtactaatgagagtggtggcaggatgttgtcagaatggggcccttccagcACCTTTAGTACCGGTTCGTGGCacgaaccggtactaaatgtcgtcatatata
>NC_057795.1|-|44311535-44311669|31-52
agggtgttgtcagtctggggcccctccagcACCTTTAGTACCGGTTCGTGGCacgaactggtactaaaggcgacgtacataaacccttcgtcccccccccccgagccactatgttcttcccatttccccccactt
>NC_057795.1|-|445044251-445044383|23-43
gcacaaggcacaagcaatttatAACCTACTCCCTCCGTCCGGAaaaagttgtctccatggtctttttctgaaaacacccccagtgaattcccgacaaacccgcagctccccgtcgtctcccccgcccctctgt
>NC_057795.1|-|445326395-445326548|96-116
catactactcccttcgtccaaaaatactcgtcggaggaatggatgtatctagatgtattttagttctagatacattcatttttatgcatttctccGACAAGTATTTTCGGACGGAGggagtacatcacaaccatttaaagcatgttgacatcta
>NC_057795.1|+|445942912-445943017|58-78
ttacttgtcatcaaaatggatgtgtctagaactaaaatacatctagatacatccattTCAATGACAAGTATTTTTGGAtggagggagtacgagattcgactccatg
>NC_057795.1|+|446735609-446735742|74-94
tgagatccaaggtgacggtcatcttgcctgaaaccccgctaggaagaagaacgagtccatgaagaagacaaatGGACGTAGTCGAACGAATCCTcacaactccggaactaaatcgaagctaacgagagaagcaa
>NC_057795.1|-|448956931-448957061|31-51
agaagaacgagtccaagaagaagacaaacaAACGTAGTCGAACGAATCCTCacaactccggaacgaaaccgaagctaacgagagaagcaaaccggaaagaagcaaacaatatggtaaacacaaaagcataa
>NC_057795.1|-|448965073-448965211|24-44
tgagtccaagaagaagacaaacgGACGTAGTCGAACGAATCCTCacaactccggaacgaaaccgaagctaacgagagaatcaaaccggaaagaagcaaacaatatggtaaacacacaagcataaacatgtcatgatgca
>NC_057795.1|-|44931248-44931381|86-107
ggcgaacttttagcaccggttcgttccacgaaccgatactaaatagagtggtggcaggatgttgtcaggctggggtccctacagcACCTTTAGTACCGGTTCGTGGCacgaaccggtactaaaggtcgtcgtac
>NC_057795.1|+|451458623-451458807|124-144
cctgcatcacctgccgagctcgctcgtgcagttgtgagaggtcctgtagtaaatcacatgcagaagcgggcatctcctcctcagggcaacccgtcagcattcctgcaaacataactttttcaaTATGCTTCCTCGTCGAACTATactacagttcgtttaggcacttacgataaatgccgcggcga
>NC_057795.1|+|454222855-454223009|39-60
ggcagggtgttgtcagtctggggcccgtccaacaccttTAGTACCGGTTCGTGGCACGAAccggtactaaaggtcgacgtacataaacccttcgtccccccgagccactctgttcttcccctttcccctcacttcctctgttcttcccctctctc
>NC_057795.1|-|454820003-454820120|68-88
aagggtaatggtcatcttgcctaaaatcccgataggaagaagaatgagtccatgaagaagacaaacaAACGTAGTCGAACGAATCCTCacaatctccggaacaaaaccgaagctaacg
>NC_057795.1|+|456425282-456425435|31-51
aagaagaatgagtccatgaagaagacaaacAGACGTAGTCGAACGAATCCTcacaactccggaacgaaacagaagctaatgagagaagcaaaccagaaagaagcaaacaaccatggtaaacacacaagcatagtcaaggcatgatgcacaatca
>NC_057795.1|+|456433459-456433572|31-51
aagaagaatgagtccatgaagaagacaaacGGACGTAGTCGAACGAATCCTcacaactccggaacgaaacagaagctaacgagagaagcaaaccggaaagaagcaaacaaccat
>NC_057795.1|-|456662164-456662323|36-56
atggaagaagaacgagtccatgaagaagacaagtgGACGTAGTCGAACGAATCCTCacaatcgcaacattaccggaactaagaagcaacaccggaaagaaacaaacaacatggtaaatgcacaagcataaacatggcatgatgcaaaatcaagtatgatg
>NC_057795.1|-|462783098-462783190|23-43
gagtccaagaagaagacaaacgGTCGTAGTCGAACGAATCCTCacaactccggaatgaaaccgaagctaacgagaggagcaacccggaaagaa
>NC_057795.1|-|465139698-465139871|131-151
gataggtagcgcagcatagcgatagatagaaacaactagcatagcaatgatagcagtgagatccagggtagcggtcatcttgcctgaaatcccgctaggaagaagaacgagtccatgaagaagacgaacgGACGTAGTCGAACGAATCCTCacaatcgcaacattaccggaact
>NC_057795.1|-|465146885-465147038|39-59
cgctaggaagaagaacgagtccatgaagaagacgaacgGACGTAGTCGAACGAATCCTCacaatcgcaacattaccagaactaagaagcaacaccggaaagaaacaaacaacatggtaaatgcacaagcataaacatggcatgatgcacaaaca
>NC_057795.1|-|465691360-465691496|87-107
ccctccttccggaaatacttgtcagagaaatggatgaaaatggatgtatctacaactaaattgcgtttaaatacatccattccttcGACAAGTATTTTCGGACGGAGggagtacattgcacacatagatttcagcat
>NC_057795.1|-|465722056-465722209|39-59
cgctaggaagaagaacgagtccatgaagaagacaaactGACGTAGTCGAACGAATCCTCacaactccggaacaaaaccgaagctaacgagagaagcaaaccggaaagaagcatacaacatggtaaacacacaagcataatcatggcatgatgca
>NC_057795.1|-|467199684-467199813|81-101
tagtagtgagatccagggtagcggtcatcttgcctaaaatcctgcaaggaagaagaacgagtccatgaagaagacaaacgGACGTAGTCGAACGAATCCTCacaactccggaacgaaaccgaagctaacg
>NC_057795.1|-|467207023-467207160|86-106
aatgatagtagtgagatccagggtagcggtcatcttgcctgaaatcccacaaggaagaagaacgagtccatgaagaagacaaacgGACGTAGTCGAACGAATCCTCacaactccggaatgaaaccgaagctaacgaga
>NC_057795.1|+|473375652-473375805|39-59
ccacaaggaagaagaacgagtctatgaagaagacaaacGGACGTAGTCGAACGAATCCTcacaactccggaacgaaaccgaagctaatgagagaagcaaaccggaaagaagaaaacaacatggtaaacacacaagcataatcatggcatgatgc
>NC_057795.1|-|474634397-474634575|34-54
ggaagaagaacgagtccatgaagaagacagacgAACGTAGTCGAACGAATCCTCacaactccggaacgaaaccgaaggcaccccggaaagaagcaaacaacaaggtaaacacacaagcataatcatggcatgatgcacaagcaaatatgatgcatgtccggtttaaagaggcatggcat
>NC_057795.1|-|479344516-479344636|68-91
ccgttccaaattacttgtctcggaaatggatgtatttagaactaaaatacatctagatacatccattTTCGCGACAAGTAATTCCGAACAGgggagtaatagattagagttgtacacataa
>NC_057795.1|-|47941503-47941641|96-116
tatagtactccctccatccaaaaatacttgtcagagaaatggatgaaaatgggtgtatctaaaactaaattgcgtctagatacatccatttcttcGACAAGTATTTTCGGACGGAGggagtacataagtactccagcgt
>NC_057795.1|+|48140106-48140260|96-117
ttcgtggcgaacctttagcaccggttcgtgccacgaaccggtactaaagaaagtggtggcaggatgttgtcagagtggggcccttccagcaccttTAGTACCGGTTCGTGGCACGAAccggtactaaaggtcgtcctatataaacccttcgtcca
>NC_057795.1|+|482207647-482207803|96-119
catttctatgtgtctctagtactccctccgttcggaattactcgtccaagaaatgaatgtatctagatgtattttagttgtagatacattcatttTTGTGGCAAGTAATTCCGAACGGAgggagtacaatttatatattgtcagcacagtttccaag
>NC_057795.1|+|482470454-482470639|126-146
tgtcaatttatcccatttcagattggcaaataaagagacggtttaaataatactccctccatccggaattacttgtcatcaaaatggatgtgtctagaactaaaatacatctagatacatccattTCAATGACAAGTATTTTTGGAcggggggactagtagaatgatatgacattgttcatagtta
>NC_057795.1|-|48357653-48357787|74-95
gtaccggttcgtgccacgaaccggtactaaaggtgctggaagggccccactctgacaacatcctgccaccactTTCTTTAGTACCGGTTCGTGGCacgaaccagtgctaaaggttcaccacgaaccagtactaaa
>NC_057795.1|+|48357736-48357875|24-45
gagtggggcccttccagcaccttTAGTACCGGTTCGTGGCACGAAccggtactaaaggtcgtcctatataaatccttcgtccacccgcactctattcttccccctttcccctctccctctcctctgttcttcccttcttc
>NC_057795.1|-|485798061-485798198|86-106
aaagatagaagtgatatcgagggtaatggtcatcttgcctgagatcccgcaaggaagaagaacgagtccatgaagaagacaaacgGACGTAGTCGAACGAATCCTCacaactccagaacgaaaccgaagctaatgaga
>NC_057795.1|+|485852578-485852714|87-107
gaaatgatagtagtgagatccagggtagcggtcatcttgcctgaaatcccgctaggaagaagaacgagtacatgaagaagacgaacGGACGTAGTCGAACGAATCCTcacaactccggaacgaaaccaaagctaacg
>NC_057795.1|+|485864861-485865008|28-48
aagaacgagtccatgaagaagacgaacGGACGTAGTCGAACGAATCCTcacaactccagaacgaaaccgaagctaacgagagaagcaaaccggaaaggaggaaacaacatggtaaacacacaagcataaacatggcatgatgcacaat
>NC_057795.1|-|488398380-488398545|116-136
aaagcgatagaacgatgcaactagcatagcaatgatagtagtgagatccaaggtgatggtcatcttgcctgaaatcccgctaggaagaagaacgagtccatgaagtagacgaaccAACGTAGTCGAACGAATCCTCacaactccggaatgaaaccaaagctaatga
>NC_057795.1|-|488414907-488415043|87-107
caatgatagtagtgggatccaaggtaatggtcatcttgtctaaaatcccgctaggaagaagaacgagtccatgaagtagacgaaccAACGTAGTCGAACGAATCCTCacaactccggaacgaaaccgaagctaacga
>NC_057795.1|+|490280147-490280283|87-107
atactccctccgtctgaaaatacttgtcggaggaatggatgcatctagacgtattttagttctagatacatccatttttatgcattTCTCCGACAAGTATTTTCGGAcggagggagtaggatacttgaacaagagtt
>NC_057795.1|+|490346564-490346656|51-71
gcatgcatctagacgtattttagttctagatacatccatttttatgcattTCTCCGACAAGTATTTTCGGAcggagggagtaggatacttgaa
>NC_057795.1|+|490456737-490456890|96-116
tactccctccgtccgaaaatacttgtcatcaaaatgaacaaaaaggaatgtatctaaaactaaaatacatctagatacatccccttttatttattTTGATGACAAGTATTTTCGAAcggagggagtattattgtatcttccgttgcaacgcacg
>NC_057795.1|-|491443605-491443749|82-105
tagattttactccctccgttcggaattacttgtctcagaaatggatgtatctagaactaaaatacgtctagatacatccatTTTCGCGACAAGTAATTCCGAATGgagggagtacttgttttcagcataagattataattcagta
>NC_057795.1|+|493816024-493816162|96-116
ccatacatatgtactccctccgtccggaagtacttgtcagaggaatgaatgtatctagacgtattttagttctagacacatccattttattcattTTTTGGACAAGTATTTTCGGAcggagggagtattttagagcata
>NC_057795.1|+|494166749-494166934|124-145
cagagtggctcgggtggacgaagggtttatgtaggtcgacctttagtactggttcgtgccacgaaccggtactaaaggtgctggaggggccccagactgacaacaccctgccaccactctcttTAGTACCGGTTCGTGGCACGAAccggtgctaaaggtttgccacgaaccggtactaatgagagc
>NC_057795.1|-|494166784-494166877|51-72
gtactaaagagagtggtggcagggtgttgtcagtctggggcccctccagcACCTTTAGTACCGGTTCGTGGCacgaaccagtactaaaggtcga
>NC_057795.1|+|494954880-494955033|39-59
acgtattttagttatagatacagccctttttatccattTTGATGACAAGTATTTTCGAAcggagggagtacttgatctaataatatgtgggttatgttccacaaaattggtatttattgcattcatcatcacaaagagagaataaaataaaaac
>NC_057795.1|-|495747237-495747396|105-125
aacggagcaactagcaagcaaagatagaagtgatatcaagggtaatggtcatcttgcccgaaatcccgcaaggaagaagaacgagtccatgaagaagacaaacaGACGTAGTCGAACGAATCCTCacaactctagaacgaaaccaaagctaacgagagaa
>NC_057795.1|+|499717940-499718076|87-107
gcaatgatagtagtgagatccaaggtagcggtcatcttgcctgaaatccagctaggaagaagaacgagtccatgaagaagacgaacGGACGTAGTCGAACGAATCCTcacaatcgcaacattaccgggactaagaag
>NC_057795.1|-|502746162-502746292|31-51
agaagaacgagtccatgaagaagacaaacaAACGTAGTCGAACGAATCCTCacaactccggaacgaaaccgaagctaacgagagaagcaaaccggaaagaagcaaacaacatagtaaacaaacaacacaag
>NC_057795.1|-|502754134-502754270|31-51
agaagaacgagtccatgaagaagacaaacaAACGTAGTCGAACGAATCCTCacaactccggaacgaaaccgaagctaacgagagaagcaaaccggaaagaagcaaacaacatagtaaacaaacaacacaagcataaa
>NC_057795.1|-|50347163-50347293|81-102
acctttagtaccggtttgtaacacaaaccggtactaaagttactggaggggccccagactgacaacatcctgccactactCACTTTAGTACCGGTTCGTGGCacgaaccggtgataaaggttcgccacgaa
>NC_057795.1|+|504106762-504106916|96-117
atataggacgacctttagtaccggttcgtaccacgaaccggtactaaaggtgctggaagggccccactctgacaacatcctgccaccactctcatTAGTACCGGTTCGTGGCACGAAccggtgctaaagatttgccacgaaccggtactaaagag
>NC_057795.1|-|504450564-504450717|39-59
atcatatactagtatcatgcatatgatacttttgtatgATGCTACTCCCTCCGTCCGGAaatacttgtcacataaatggatgaaaatggatgtatgtagaattaaaatacatctagatacattcatttcaatgacaagtatttctggatggagg
>NC_057795.1|-|50546649-50546868|49-70
actaaagagggtggtggcagggtgttgtcagtctggggcccgtccagcACCTTTAGTACCGGTTCGTGGCacgaaccggtactaaaggtcgacgtacataaacccttcgtccccccgagccactctgttcttcccctttcccctcacttcctctgttcttccccctctctcctcgagctcctcacaaattttgcccaaaatttgtcaagatttgaaggcc
>NC_057795.1|+|50546784-50546926|82-103
ttagtaccggttcgtgccacgaaccggtactaaaggtgctggacgggccccagactgacaacaccctgccaccaccctcttTAGTACCGGTTCGTGGCACGAAccggtactataggttcgccacgaaccggtactaatgagaa
>NC_057795.1|+|507845289-507845442|104-124
ctaatttgtactccctccatccagaaatgcttatcatcaaaatggataaaaggagatgtatccatacgtattttagttctagatacatctctttttatccattTTGATGACAAGTATTTTCGAAcggagggagtaataagtaaagagaattaca
>NC_057795.1|+|509021341-509021518|112-132
cgaatagttcattggtacctaggttctactccctccgtcccaaaatacttgtcggagcaatggataaaaatggatgtatgtagaactaaaatacatctagatacatccattTCTCCGACAAGTATTTTCGGAcggagagagtatgtttcatatctactatctgtaggaaggagatttt
>NC_057795.1|-|509232680-509232816|87-107
caaagatagaagtgatatcgagggtaatggtcatcttgcctgagatcccacaaggaagaagaacgagtccatgaagaagacaaacaGACGTAGTCGAACGAATCCTCacaaacgcaacgtgaccggaactatcaagg
>NC_057795.1|-|509336304-509336457|96-116
actagcaagcaaagatagaagtgatatcgagggtaatggtcatcttgtctgagatcccgcaaggaagaagaacgagtccatgaagaagacaaacgAACGTAGTCGAACGAATCCTCacaaacgcaacgttaccggaactatcagggagaagcac
>NC_057795.1|+|514202008-514202146|24-44
acgagtccatgaagaagacaaacGGACGTAGTCGAACGAATCCTcacaactccggaacgaaaccgaagctaacgagagaagcaaatcggaaaggaggaaacaacatggtaaacacacaagaataatcatggcatgatgc
>NC_057795.1|-|51453021-51453210|93-114
ttatataggacgacctttagtaccggttcgtgccacgaaccggtactaaaggtgctggaagggccccactctgacaacatcctgccaccactTTCTTTAGTACCGGTTCGTGGCacgaaccggtgctaaaatttgccacgaaccggtactaaagagctcctcccacctagccgttggaaccggcactaat
>NC_057795.1|+|51453123-51453285|41-62
gtggcaggatgttgtcagagtggggcccttccagcaccttTAGTACCGGTTCGTGGCACGAAccggtactaaaggtcgtcctatataaacccttcgtccacccgcactctgttcttccccctttcccatctccctctcctctgttcttcccttcttcctctcg
>NC_057795.1|+|514566299-514566453|39-60
agcaagctggacgaagggtttatatgcaggacgacctaTAGTACCGGTTCGTGGCAAGAAccggtactaaaggtgctggacgggccccagtctgacaacatcctgccaccacgccctttagtaccggttcgtggcactaaccggtgctaaaggtt
>NC_057795.1|+|514663091-514663228|31-51
aagaagaacgagtccatgaaggagacaaacGGACGTAGTCGAACGAATCCTcacaactccggaacaaaaccgaagctaacgagagtagcaaaccggaaagaagaaaacaatatggtaaacacacaagcataaacatgg
>NC_057795.1|+|514670737-514670868|82-102
tatagaagtgatatcgagggtaatggttatcttgcctgaaatcctgatagcaagaagaacgagtccatgaaggagacaaacAGACGTAGTCGAACGAATCCTcacaactccggaacaaaaccgaagctaacg
>NC_057795.1|+|517562779-517562940|102-122
gaaacaactagcatagcaatgatagtagtgagatccagggtagcggtcatcttgcctgaaatcccgctaggaagaagaacgagtccatgaagaaaatgaatGGACGTAGTCGAACGAATCCTcacaatcgcaacattaccggaactaagaagcaacaccgga
>NC_057795.1|+|517570307-517570443|87-107
gcaatgatagtagtgagatccagggtagcggtcatcttgcctgaaatcccgctaggaggaagaacgagtccatgaagaagacgaacGGACGTAGTCGAACGAATCCTcacaatcgcaacattaccggaactaagaag
>NC_057795.1|-|51933745-51933892|96-117
accggttcgtggcgaacctatagtaccggttcgtgccacgaaccggtactaaagatgatggtggcagggtgttgtcagtctggggcccgcccagcACCTTTAGTACCGGTTCGTGGCacgaaccggtactaaaggtcgacgtacataa
>NC_057795.1|-|520592794-520592971|112-132
taaaatagctataataagtgaatactcccttcgttcagaaatacttgtcctagaaatggataaaatggatgtatctataactaaaataagtctagatacattcatttctagGACAAGTATTTTCGGACGGAGggagtgttatttatatgagcatttttaaatttactaagtgaatact
>NC_057795.1|-|521029954-521030107|96-116
actagcaagcaaagatagaagtgatatcgagggtaacagtcatcttgcctgaaatcccgcaaggaagaagaacgagtccatgaagtagacaaacaGACGTAGTCGAACGAATCCTCacaactccggaatgaaaccgaagctaacgagagaagca
>NC_057795.1|-|521037616-521037784|30-50
gaagaacgagtccatgaagaagacaaacaGACGTAGTCGAACGAATCCTCacaactccggaacgaaaccgaagctaacgagagaagcaaaccggaaagaagcatacaacaaggtaaacaaccagcacataagcatggcatgatgcacaaccaaatatgatgcatgtccg
>NC_057795.1|-|521136005-521136149|95-115
tagcatggcaatgatagtagtgagttccagggtagcggtcatcttgcctgaaatcccacaaggaagaagaacgagtccatgatgaagacgaacgGACGTAGTCGAACGAATCCTCacaatcgcaacattaccggaactaagaagc
>NC_057795.1|-|521810915-521811069|96-117
ggtttatataggacgacctttagtaccggttcgtgccacgaaccggtactaaagttgatggaagggccccactctgacaacatcctgccaccactTTCTTTAGTACCGGTTCGTGGCacgaacaggtgctaaaggttcgccacgaaccggtacta
>NC_057795.1|+|521810997-521811090|23-44
agtggggcccttccatcaacttTAGTACCGGTTCGTGGCACGAAccggtactaaaggtcgtcctatataaacccttcgtccacccgcactctgt
>NC_057795.1|+|52181121-52181227|58-79
cggtactaaagaaagtggtggcaggatgttgtcagagtggggcccttccagcaccttTAGTACCGGTTCGTGGCACGAAccggtactaaaggtcgacgtacataaac
>NC_057795.1|-|52195276-52195411|90-111
tgtacgtcgacgtttagtaccggttcgtgccacgaaccggtactaaaggtgctggaggggtcccagactgacaacaccctgccaccactCTCTTTAGTACCGGTTCGTGGCacgaaccggtgctaaaggttcgcca
>NC_057795.1|+|52195317-52195410|51-72
aaagagagtggtggcagggtgttgtcagtctgggacccctccagcaccttTAGTACCGGTTCGTGGCACGAAccggtactaaacgtcgacgtac
>NC_057795.1|-|522145369-522145507|96-116
actagcaagcaaagatagaagtgatatcaagggtaatggtcatcttgcctgaaatcccgataggaagaagaatgagtccatgaagaagacaaacgGACGTAGTCGAACGAATCCTCacaactccggaacgaaaccgaag
>NC_057795.1|-|522153141-522153279|24-44
tgagtccatgaagaagacaaacgGACGTAGTCGAACGAATCCTCacaactccggaacgaaaccgaagctaacgagagaagcaaaccggaaagaagcaaacaaccatggtaaacacacaagcatagtcatggcatgatgc
>NC_057795.1|-|522160825-522161093|31-51
agaagaacgagtccatgaagaagacaaacgGACGTAGTCGAACGAATCCTCacaactccggaacgaaaccgaagctaacgagagaagcaaaccggaaagaagcaaacaacatggtaaacacacaagcataatcatggcatgatgcacaatcaagtatgatgcatgtccggtttaatgaggcatggcatggcaaagtgcaacaaacaacactacaattaagtggagctcaatatgcaacgagttgcatattgacggaacaccacatcaat
>NC_057795.1|+|52232628-52232807|31-52
cggttccaatggctagccggccgctgtcatTAGTACCGGTTCGTGGCGAACAtttagtaccggttcctgtcacgaaccggtactaaagagagtggtggcaggatgttgtcagtctagggcgcccccagcacctttagtaccggtttgtggcacgaaccggtactaaaggtcgtcgtacat
>NC_057795.1|-|52645054-52645189|90-111
tgcaggaggacctatagtaccggttcgtggcacgaaccggtactaaagatgctagagggggcccagactgacaacatcctgccaccaccCTCATTAGTACCGGTTCGTGGCacgaaccggtgctaaaggttagcca
>NC_057795.1|-|52645130-52645299|120-141
acaaattttgggcaaaatgtgtgatgagctcgaggggagaagaggaagaacagagaggagaggagaggggaaaagggggagaacagagcgagctggacgaagggtttatatgcaggaggACCTATAGTACCGGTTCGTGGCacgaaccggtactaaagatgctagagggg
>NC_057795.1|+|52784342-52784469|77-98
accggttcgtgccatgaaccggtactaaaggtgctggaggggccccagactgataacaccctgccaccactctcttTAGTACCGGTTCGTGGCACGAAccggtgctaaaggttcgccacgaaccggta
>NC_057795.1|-|528399316-528399408|23-43
gagtccatgaagaagacaaacaAACGTAGTCGAACGAATCCTCacaactccggaatgaaaccgaagctaaggagagaagcaaaccggaaagaa
>NC_057795.1|+|528978546-528978712|117-137
ggcatggcgatagaacgaagcaactagcaagcaaagatagaagtgatatcaagggtaatggtcatcttgcctgaaatcccactaggaagaagaacgagtccatgaagaagacaaacGGACGTAGTCGAACGAATCCTcacaactccggaacgaaaccgaagctaaca
>NC_057795.1|-|529323277-529323401|75-95
tgatatcgagggtaatagtcatcttgcctgaaatcccgcaaggaagaagaatgagtccatgaagaagacaaacaGACGTAGTCGAACGAATCCTCacaactctggaacgaaaccgaagctaacga
>NC_057795.1|-|531056365-531056492|31-52
aggatgttgtcagtctgggccccctccagcACCTTTAGTACCGGTTCGTGGCacgaaccggtactaaaggtcctcctgcatataaacccttcgtccagctcgctctgttcttccccctttcccctctc
>NC_057795.1|+|531567424-531567562|86-107
acctatagtaccggttcgtggcacgaaccggtactaaaggtgctggagggggcccagactgacaacatcctgccaccactctcatTAGTACCGGTTCGTGGCACGAAccgatgctaaaggttagccacgaaccggtact
>NC_057795.1|-|53168808-53168947|96-117
cagggggccggccgggccacgtgggccatttgtcccggttcgtctggaccatttagtcccggttggtgccacgaccgggactaaagggtgcgatgCTCATTAGTACCGGTTCGTGGCaccaaccgggactaaagggttag
>NC_057795.1|+|531978480-531978617|87-108
gacctttagtgccggttcgtgccatgaaccggtactacaggtgctggagggggcccagactgacaacatcctgccaccaccctcatTAGTACCGGTTCGTGGCACGAAccggaactaatgagaccggcccggctagcc
>NC_057795.1|+|53329354-53329486|31-52
ggacgaagggtttatatgaaggaggacctaTAGTACCGGTTCGTGGCACGAAccggtactaaaggtgctggagggggcccagactgacaacatcctgccaccaccctcattagtaccggttcgtggcacgaac
>NC_057795.1|+|535389427-535389580|39-59
cgggcccagatgggtttcggcgggcctggcgccgcgggGAGCGCGGGGAACAGGTGGCGagcgaggagtgggcgagggaggcttctacggcgacggctggccaattgggtggcgccaagtggcagtggcgggctggcagcgccagatccgaggg
>NC_057795.1|+|536564863-536565119|206-227
aaaagggtcaaatgtgagacacattagtcccggtttgtaacagaaccggcactaatgtgtccattagtgccggttccaacgactaggcgggaggaactctttagtaccggttcgtggcgaacctttagcaccggttcgtgccacgaactggtactaaagaaagtggtggcaggatgttgtcaaagtggggcccttccagcaccttTAGTACCGGTTCGTGGCACGAAccggtactaaagatcgtcctatataaaccc
>NC_057795.1|-|537788242-537788398|31-54
gcaggcatatccaagttcagatagcagcagCAGTAACAACAACAAGAAGAAGACacgattagctagataggtcccgtacctccttctccggggcgcactccacgtcgttgcactcggagtcgtcaggagacgaagaagcattgcaggacagtgtcaa
>NC_057795.1|+|538452249-538452380|84-105
ctttagtaccggttcgtgccaagaaccggtactaaaggtgctggagggggcccagactgacaacatcctgccaccactctcatTAGTACCGGTTCGTGGCACGAAccggtgctaaaggttagccacgaaccg
>NC_057795.1|-|53873750-53873946|154-175
ggaagaacaaagaggagaggggaaaggggaagaacagagcgagctcgggtggacgaagggtttatgtaggacgacctttagtaccggttcgtgccaagaaccggtactaaaggtgctggagggggcccagactgacaacatcctgccaccactCTCATTAGTACCGGTTCGTGGCacgagccggtgctaaaggttag
>NC_057795.1|-|540149613-540149705|51-71
tgcctgaaattccgcaaggaagaagaacgagtccatgatgaagacgaatgGACGTAGTCGAACGAATCCTCacaaacgcaacattaccggaac
>NC_057795.1|-|541588749-541588887|96-116
ctagcatagcaatgatagtagtgagatccatggtagcggtcatcttgcttgaaatcccgcaaggaagaagaacgagtccatgaagaagacgaaccAACGTAGTCGAACGAATCCTCaaaatcgcaacattaccggcacc
>NC_057795.1|-|54258965-54259119|104-125
acgaggggtttatatgcaggaggacctttagtaccggttcgtgccacgaaccggtactaaaggtgctggagggggtccagactgacaacatcctgccaccaccCTCATTAGTACCGGTTCGTGGCacgaaccggtgctaaaggttagccacgaac
>NC_057795.1|+|54259021-54259181|41-62
gtggcaggatgttgtcagtctggaccccctccagcaccttTAGTACCGGTTCGTGGCACGAAccggtactaaaggtcctcctgcatataaacccctcgtccagctcgctctgttcttccccctttccccactcatctcctctctgttcttcctcttctccc
>NC_057795.1|+|543939713-543939875|41-61
tcccgcacggaagaagaacgagtccatgaagaagacaagcGGACGTAGTCGAACGAATCCTcacaatcgcaacattaccggaactaagaagcaacaccgtaaagaaacaaacaacaggtaaacacacaagcataatcatggcatgatgcacaatcaagtatga
>NC_057795.1|+|543947389-543947519|81-101
atagtagtgagatccagggtagcggtcatcttgcctgagatcccgcacggaagaagaacgagtccatgaagaagacaagcGGACGTAGTCGAACGAATCCTcacaatcgcaacattactggaactaagaag
>NC_057795.1|+|54450582-54450700|31-52
tgttgtcagtctggacctgtccagcaccttTAGTACCGGTTCGTGGCACGAAccggtactaaaggttgacgtacataaaccattcgtccacccgagccactctgttcttcccctttccc
>NC_057795.1|+|546040536-546040705|109-129
acatgcatgcatatattagtatatactcgctccgtctcaaaatacttgtcggaaaaatggataaaaatagatgtatctataattaaaacacatgtagatacattcattTGTCCGACAAGTATTTTCGGAcggagggagtattagataagttgctagtacatcgtgatgtt
>NC_057795.1|+|546375698-546375838|91-112
ggacgacctttagtatcggttcatgccaagaaccggtactaaaggtgctggagggggcccagactgacaacatcctgccaccactctcatTAGTACCGGTTCGTGGCACGAAccggtgctaaaggttagccacgaaccggt
>NC_057795.1|+|54932205-54932424|151-172
gaggagaaggagaggggaaagggggaagaacagagtgcgggtggacgaagggtttatataggacgacctttagtaccggtttgtgccacgaaccggtactaaaggtgctggaagggccccactctgacaacatcctgccaccactttcttTAGTACCGGTTCGTGGCACGAAccggtgctaaaggttcgccacgaaccggtactaaagagctcctcccgc
>NC_057795.1|-|54932266-54932405|96-117
accggttcgtggcgaacctttagcaccggttcgtgccacgaaccggtactaaagaaagtggtggcaggatgttgtcagagtggggcccttccagcACCTTTAGTACCGGTTCGTGGCacaaaccggtactaaaggtcgtc
>NC_057795.1|+|549553067-549553204|86-106
caatgatagtagtgagatccagggtagcggtcatcttgcctgaaatcccgcaaggaagaagaacgagtccatgaagaagacgaacGGACGTAGTCGAACGAATCCTcacaatcgcaacattaccggaactaagaagca
>NC_057795.1|-|549717164-549717321|97-117
aactagcaagcaaagatagaagtgatatcgagggtaaaggtcatctttcctgaaatcctgataggaagaaggacgagtccatgaagaagacaagcaGACGTAGTCGAACGAATCCTCacaactccggaacgaaactgaagctaacgagagaagcaaac
>NC_057795.1|-|550602193-550602349|31-51
agaagaacgagtccatgaagaagacagatgAACGTAGTCGAACGAATCCTCacaactccggaacgaaaccgaaggcagcctggaaagaagcaaacaacaaggtaaacacacaagcataatcatggcatgatgcacaagcaaatatgatgcatgtccg
>NC_057795.1|-|55200850-55200982|31-51
agaggaacgagtccaagaagaagacaaacaGACGTAGTCGAACGAATCCTCacaactccggaacgaaaccgaagctaatgagagatgcaaaccggaaagaagcaaacaacatggtaaacacataagcataaac
>NC_057795.1|+|552167141-552167276|41-61
tagatgcttgatatcttctaaaataaaattttgtgttataTTCTACTCCCTCCGTCCGGAAatacttgtcattgaaatgaatctatctagatgtattttaactctagatacatccattttcatccatttatgcgac
>NC_057795.1|+|55379996-55380135|96-117
atgtacgtcgacctttagtaccggttcgtgtcatgaaccggtactacaggtgctagaggggccccagactgacaacaccctgccaccactctcttTAGTACCGGTTCGTGGCACGAAccggtgctaaaggttcgccacaa
>NC_057795.1|-|554676004-554676158|96-117
tttatatgtaggatgaactgtagtaccggttcgtggcacggaccggtactaaaggtgctggaagggcccaagtctgacaacatcctgccaccactCTCTTTAGTACCGGTTCGTGGCacgaaccggtgctaaaggttcgccacgaaccggtacta
>NC_057795.1|-|554676027-554676181|39-60
aacagagtgagctggacgaagggtttatatgtaggatgAACTGTAGTACCGGTTCGTGGCacggaccggtactaaaggtgctggaagggcccaagtctgacaacatcctgccaccactctctttagtaccggttcgtggcacgaaccggtgctaa
>NC_057795.1|-|556907056-556907210|39-60
gttacaaagacatttcatttagtacctgttcatttagcACCTTTAGTACCGGTTCGTGGCattccaaatgaactctgaaaaggttgaaagttggcatggtatcatcatttcatccacatagcatgtgcaagaaagtagagagggttacggcaaaa
>NC_057795.1|+|557167918-557168253|201-221
gcttggcagttgagcgaggtagcaaacagtgaaaactgcacttccaactagaggacaaaagttgcacatcgactgctgagcagttggcacacatctcacttgatagtgagtagtttgaggtgaggtgtcatcattgaaaactgcacatccatggatagagaaaaagttgcacatcgactattaggtagttgcacattaagAACTACTCCCTCCGTCCAGAAatacttgtcgtagaaatggatacaaatggatgtatctagagctaaaaaacatacagatacatccattcctcggacaagtatttccggacggagggagtagccagttgcacaaatc
>NC_057795.1|+|557445932-557446086|39-60
aagcgcgggtggacgaagggtttatataggacgaccttTAGTACCGGTTCGTGGCACGAActggtactaaaggtgctagagggggcccaaactgacaacatcctaccaccactctctttagtaccggctcgtggcatgaactggtgctaaaagtt
>NC_057795.1|+|557942417-557942555|24-44
gtttaaaatggactttgcccccaTTCCAAATTACTCGTCTTAGAaatggatgtatctggaactaaaatacatttagatacatccatacatgcgacaagtaattcgggacggagggagtagtagtccaggttcacatcat
>NC_057795.1|+|558809736-558809889|96-116
aactagcaagcaaagatagaagtgatatcgagggtaatggtcatcttgcctgagatcccgcaaggaagaagaacgagtccatgaagaagacaaacGGACGTAGTCGAACGAATCCTcacaactccggaacgaaaccgaagctaatgagagaagt
>NC_057795.1|+|559265285-559265423|24-44
atactagtactccctgtgtcccaTAGTATAAGAACGTTTTTGGCactacactagtgtcaaaaacgttcttatattatgggacggagggagtacgaataaagagatagagagaattaaaaaaaatacacttatagccaac
>NC_057795.1|-|56014713-56015017|41-62
tgtcttttttttgtagtgcgaagggtttatatataggatgACCTATAGTACCGGTTCGTGGCaagaaccggtactaaaggtgctggacgggccccagtctgataacatcttgccaccaccacctttagtaccagttcgtggcacgaactggttctaaaggttctgcatgaaccggtactaaagagagcggcccacctagctgttggaaccgccactaatggtcacagtagtggcggctcaatttcaaactgggactaatgagctgcacattagatcctttttctactatttaaggcatggatttt
>NC_057795.1|-|560951251-560951413|102-123
attagtaccggttcgtggcgaacctttagtaccggttcgtgccacgagccggtactaaagagggtggtggcagggtgttgtcagtctggggcccgtccagcACCTTTAGTACCGGTTCGTGGCatgaaccgatactaaaggtcgacgtacataaacccttcgt
>NC_057795.1|-|561685494-561685631|33-53
ataagagctttggtccccatggattaaatatgGATCTACTCCCTCCGTCCGGAaatagttgtcatcaaaatggatgaaaagaaatgtatctagaactaaaatacgtctagatacatccccttttatccattttgatga
>NC_057795.1|-|56184507-56184645|33-54
gcagggtgttgtcagtctggggcccctccagcACCTTTAGTACCGGTTCGTGGCacgaaccggtactaaaggtcgacctacataaacccttcgtccagccgagccactctgtttttcccctttcccctcacaccctctg
>NC_057795.1|-|562320286-562320422|87-107
ctctgctacagtaatactccctccgtccggaattacttgtcatcaaaatggatgtatctagaactaaaatacatctagatacatccATTTCAATGACAAGTATTTTGggacggagggagtactaaaactggtgttag
>NC_057795.1|+|563947905-563948040|76-96
tactccctccgtccagaattacttgtcatcaaaatggatgtgtctagaactagaatacatctagatacatccattTCAAGGACAAGTATTTTCGGAcggagggagtacaagattcgactccatgaagtagcattac
>NC_057795.1|-|564106672-564106808|87-107
ccgtccggaaatacttgtcatcaaaataaataaaaggggatgtatctagatgtattttagttttatatacattcctttttgtccatTTTAATGACAAGTATTTTCAGacagagggagtatctatgagcttcttgctg
>NC_057795.1|-|56411387-56411723|116-137
agccggccgttctcattagtaccggtttgtggcgaacctatagtaccggtccgtgccacaaaccggtactaaagagggtggtggcagggtgttgtcagtctggggcccatccagcACCTTTAGTACCGGTTCGTGGCacgaaccggtactaaaggtcgacgtacataaacccttcgtccccccgagccactctgttcttcccctttcccctcacttcctctgttcttccccctctctcctcgagctcctcacaaattttgcccataatttgtcaagatttgaaggcccccatccattcaaatgatcacaaaggttagcaactttgtcctttcaactc
>NC_057795.1|-|564911698-564911835|86-106
cctccgtccggaaatacttgtcggagaaatggatgtagctagacggattttagttctagatacatccatttttatccatttctccGACAAGTATTTTCGGACGGAGggagtatttaggaacggagggagtatgtatta
>NC_057795.1|-|567161249-567161379|84-104
cattgataccgaaagcattcatagttgaccaccctgaatccatgtcggctcggatcccgtcatagtaacgcagaatatttcatTACCTACTCCCTCCGTCCGGAaatacttgtcatcaaaacggataaaaa
>NC_057795.1|+|567701834-567701987|96-116
actagcatagcaatgatagtagtgagatccagggtagcggtcatctttcctgaaatcccgctaggaagaagaacgagtccatgaagaagacgaacGGACGTAGTCGAACGAATCCAcacaatcgcaacattacgggaactaagaagcaacaccg
>NC_057795.1|+|567709765-567709902|86-106
caatgatagtagtgagatccagggtagcggtcatcttgcctgaaatcccgctaggaagaagaacgagtccatgaagaagacgaacGGACGTAGTCGAACGAATCCTcacaatcgcaacattacgggaactaagaagca
>NC_057795.1|+|567823011-567823144|31-52
tgtagtcatttgttgaaatctctagaaaggCTTATACTCCCTCCGTCCGGCAatccttgtcgaagaaatagacgtatctagatgtatattagttctacatacaatcatttttattcatttctccgacaaatact
>NC_057795.1|+|568418942-568419080|88-109
aaacctttagcaccggttcgtgccacgaaccgatactaatgagagtggtggcaggatgttgtcagagtggggcccttccagcaccttTAGTACCGGTTCGTGGCACGAAccggtactaaaggtcgtcctatataaatcc
>NC_057795.1|+|568645829-568645982|39-59
ccggtaggaagaagaacaagtccatgaagaagaccaacGGACGTAGTCGAACGAATCCTcacaactctggaacgaaaccgaagataaagagagaagcaaacctgaaagaagcaaataacatggtaaacaaccatcacataatcatggcatgatg
>NC_057795.1|-|570397331-570397467|41-62
gagtggtggcaggatgttgccagagtggggcccttccagcACCTTTAGTACCGGTTCGTGGCacgaaccggtactaaaggtcgtcctatataaatccttcgtccacccgcactctgttcttccccctttcccctctc
>NC_057795.1|-|570450258-570450397|24-45
acgaagggtttatatgcaggacgACCTATAGTACCGGTTCGTGGCaagaaccgatactaaaggtgctggacgggccccagtctgacaacatcctgtcaccacgccctttagtaccggttcgtggcatgaaccggtgctaa
>NC_057795.1|-|570514580-570514831|204-225
atcttgacaaaatttgggaaaaatgtgtgatgagctcgaggggagaagaggaagaacagaggggaggagaggggaaagggggaagaacagagcgagctggacgaagggtttatatgcaggacgacctatagtaccggttcgtggcaagaaccgatactaaaggtgctggacgggccccagtctgacaacatcctgtcaccacgCCCTTTAGTACCGGTTCGTGGCatgaaccggtgctaaaggttccgcacg
>NC_057795.1|-|570514657-570514795|88-109
cgaggggagaagaggaagaacagaggggaggagaggggaaagggggaagaacagagcgagctggacgaagggtttatatgcaggacgACCTATAGTACCGGTTCGTGGCaagaaccgatactaaaggtgctggacgggc
>NC_057795.1|-|570709027-570709195|128-149
aagggggaagaacagagtgcgggtggacgaagggtttatataggacgacctttagtaccggttcgtgccatgaaccggtactaaaggtgctggaagggccccactctgacaacctcctgccaccactTTCTTTAGTACCGGTTCGTGGCacgaaccggtgctaaagatt
>NC_057795.1|+|571429863-571430199|201-222
aaatttggggcaaattttgtgatgaactcgagaggaagaagggaagaacagaggagagggagaggggaaagggggaagaacagagtgcgggtggacgaagggtttatataggacgacctttagtaccggttcgtgccacgaaccggtactaaaggtgctggaagggccccactctgacaacatcctgccaccactttcttTAGTACCGGTTCGTGGCACGAAccggtgctaaaggttcgccacgaaccggtactaaagagctcctcccgcctagccgttggaaccggcactaatggacacattagtgccggttctgttacaaaccgggactaatgtg
>NC_057795.1|-|571429903-571430048|31-52
aggatgttgtcagagtggggcccttccagcACCTTTAGTACCGGTTCGTGGCacgaaccggtactaaaggtcgtcctatataaacccttcgtccacccgcactctgttcttccccctttcccctctccctctcctctgttcttccc
>NC_057795.1|+|571493260-571493392|31-52
ggacgaagggtttatatgcaggaggacctaTAGTACCGGTTCGTGGCACGAAccggtactaaaggtgctggagggggcccagactgacaacatcatgccaccaccctcattagtaccggttcgtggcacgaac
>NC_057795.1|-|571653160-571653290|81-101
gtccgaaaatacttgtcggaggaatgaatgtatctagacgtattttagttctagatacatccgtttttatgcatttctccGACAAGTATTTTCGGACGGAGggagtgcatatttctcatgttcaaggagat
>NC_057795.1|+|571653174-571653312|96-116
gagaaatatgcactccctccgtccgaaaatacttgtcggagaaatgcataaaaacggatgtatctagaactaaaatacgtctagatacattcattCCTCCGACAAGTATTTTCGGAcggagagagtacttcttagtgct
>NC_057795.1|-|571659587-571659740|96-116
ctccgtccggaaatatttgtcatcaaaatgaataaaaggggatgtatctagatgtagtttagttctagatacatctctttttgtccattttgataGACAAGTATTTTCGGACGAAGggagtatgtatttatatattcttgaaaaaaaaagagcg
>NC_057795.1|+|572540722-572540861|24-45
aagggtttatgtacgtcgaccttTAGTACCGGTTCGTGGCACAAAccggtactaaaggtgttggaggggacccagactgacaacatcctgctaccactctctttagtaccagttcgtggcacgaaccggtgctaaaggtt
>NC_057795.1|-|572921532-572921686|39-60
gtggtggcaggatgttgtcagagtggggcccttccagcACCTTTAGTACCGGTTCGTGGCacgaaccggtactaaaggtcgtcctatataaatccttcgtccacccgcactctgttcttccccctttcccctctccctctcttttgttcttccct
>NC_057795.1|-|572991729-572991883|96-117
gatttatgtaggacgacctttagtaccgattcgtgccaagaaccggtactaaaggtgctggaggggggccagactgacaacatcctgccaccactCTCATTAGTACCGGTTCGTGGCacgaaccggtgctaaaggttagccacgaaccggtacta
>NC_057795.1|-|576642938-576643137|149-170
acagagaggaggagaggggaaagggggaagaacagagcgagctggacgaagggtttatatacgggatgacctatagtaccggttcgtgggaagaactggtactaaaggtgctggacgggccccagtctgacaacatcctaccaccacaCCCTTTAGTACCGGTTCGTGGCatgaatcggtgctaaaggttccgcatgaat
>NC_057795.1|-|578723036-578723173|86-106
agcaaagatagaagtgatatcgagggtaatagtcatcctgcctgaaatcccgctaggaagaacgagtccaagaagaagacaaacgGACGTAGTCGAACGAATCCTCacaactccggaatgaaaccgaagctaacgaga
>NC_057795.1|-|579407972-579408137|116-136
catagcgatagaacgaagcaactagcaagcaaagatagaagtgatatcgagggtaatggtcatcttgcctgagatcccgataggaagaagaacgagtccatgaacaagacaaacgGACGTAGTCGAACGAATCCTCacaactccgaaacgaaaccgaagctaacga
>NC_057795.1|-|579415114-579415206|23-43
gagtccatgaagaagacaaacgGACGTAGTCGAACGAATCCTCacaactccggaacgaaaccgaagctaacgagagaagcaaaccggaaagaa
>NC_057795.1|-|579585633-579585770|33-53
tgaaacacttcgtgaacaaacaagcatataagCTCCCTCCGTCCGAAAATACTtgtcatcaaaatggataaaaagggacgtatctagaactaaaatacgtctagatacatctccttttatccattttgatgacaagta
>NC_057795.1|+|579751192-579751345|96-116
aactagcaagcaaagatagaagtgatatcgagggtaatggtcatcttgcctgaaatcccgataggaagaagaacgagtccatgaagaagacaaacGAACGTAGTCGAACGAATCCTcacaactccggaacgaaaccgaagctaacgagagaagc
>NC_057795.1|-|581102733-581102870|86-106
aaagatagaagtgatgtcgagggtaatggtcatcttgcctaaaatcccgcaaggaagaagaacgagtccatgaagaagacaaacaGACGTAGTCGAACGAATCCTCacaatggcaacgtaaccagaactatcaaggag
>NC_057795.1|-|581107642-581107734|51-71
tgcctaaaatcccgcaaggaagaagaacgagtccatgaagaagacaagcgGACGTAGTCGAACGAATCCTCacaatcgcaacatagctgaaac
>NC_057795.1|-|581115183-581115336|96-116
actagcaagcaaagatagaagtgatgtcgagggtaatggtcatcttgcctgaaatcccgcaaggaagaagaacgagtccatgaagaagacaagcgGACGTAGTCGAACGAATCCTCacaatggcaacgtaaccggaactatcaaggagaagcac
>NC_057795.1|+|582263199-582263358|31-54
cgcggcgatgggtatatataggcaatttatTTGTCCCGGTTCGTGGCACGAACCgggactaaagaccacccttctacaccggttcgaggcatgaaccagtaccaatggctatgggcctggagcgaggaccattggtcccggttcgtgcctagaaccggga
>NC_057795.1|-|583061885-583062044|110-130
ggtatggttatcacctttgatattcgtccggaagatgatattgaaggtaatagagacatatgggtaggaggtgtcagtctaaaccccaactcataatactacctactatATGCACTACTCCCTCCGTCCTttgaagagtgtacttccaactttattggaa
>NC_057795.1|+|583423419-583423512|51-72
aaagagagtggtggcagggtgttgtcagtctggggcccgtccagcaccttTAGTACCGGTTCGTGGCACGAAccggtactgaaggtcgacctac
>NC_057795.1|+|583630786-583630931|95-116
tgtaggagggcctttagtaccgattcgtgccaagaaccggtactaaaggtgctggagggggcccagactgacaacatcctgccaccactctcatTAGTACCGGTTCGTGGCACGAAccggtgctaaaggttagccacgaaccggta
>NC_057795.1|+|58571623-58571789|31-51
gccttctacaatgtattgcccaatgatgaaAACTACTCCCTCCGTCCCATAatgcaagacgttttgtgacactacactagtgtgaaaaaacgtcttacattacgggacggagggagtaatatgtagagatggcacattacatgggcacgcgcgtgcatgtgtctgtg
>NC_057795.1|-|58643696-58643964|31-51
agaagaacgagtccatgaagaagacaaacgGACGTAGTCGAACGAATCCTCacaactccggaacgaaaatgaagctaccgagagaagcaaaccggaaagaagcaaacaacatggtaaacaaccatcacataagcatggcatgatgcacaatcaagtatgatgcatgtccgttttaaaaggcatggcatggcaaagtgcaacaaacaatactacaagttaagtggagctcaatatgcaacgagttgcatattgacgaaacaccacattaa
>NC_057795.1|-|58651358-58651511|39-59
cgataggaagaagaacgagtccatgaagaagacaaacgGACGTAGTCGAACGAATCCTCacaactccggaacaaaaatgaagctaccgagagaagcaaaccggaaagaagcaaacaacatggtaaacaaccatcacataagcatggcatgatgc
>NC_057795.1|-|589430928-589431082|96-117
accagttcgtggcaaacctttagcaccggttcgtgccatgaactggtactaatgagagtggtggcaggatgttgtcagagtggggcccttctagcACCTTTAGTACCGGTTCGTGGCacgaaccggtactaaaggtcgtcctatataaatccttc
>NC_057795.1|-|590884717-590884855|96-116
cctagtactccctccgtccggaaatacttgtcggagaaatgcataaaaatagatgtatctagaactaaaatatgtctagatacatccattcctccGACAAGTATTTTCGGATGGAGggagtacgtgcgaataagatagg
>NC_057795.1|-|591235378-591235556|129-149
tagtcacttgttgaaatctctaaaaagacaaatactccctccgtccggaaatacttgtcatcaaaatggataaaaggaaatgtatctagacgtattttagttttagatacatctctttttatccatttTGATGACAAGTATTTTCGAACggatggagtagaaaacagagttggtgatga
>NC_057795.1|-|591480199-591480328|79-100
ctttagtaccggttcgtgccacgaacccgtactaaagagagtggtggcagggtgttgtcagtccggggcccatccagcACCTTTAGTACCGGTTCGTGGCacgaaccggtactaaaggtctacgtgcata
>NC_057795.1|+|592808352-592808484|82-103
ttagcaccggttcgtgccacgaaccggtgctaaagagagtggtgtcagggtgttgtcagtctgggggccgtccagcaccttTAGTACCGGTTCGTGGCATGAAccggtactaaaggtcaacgtacataaaccc
>NC_057795.1|-|593399920-593400058|96-116
actagcaagcaaagatagaagtgatatcgagggaaatggtcatcttgcctgagatcccgcaaggaagaagatcgagtccatgaagaagacaaacgCACGTAGTCGAACGAATCCTCacaactccggaacgaaactgaag
>NC_057795.1|-|595360202-595360368|31-52
ctcgggtggacggagggtttatgtacgacgACCTTTAGTACCGGTTCGTGGCacgaaccgatactaaaggtgctggaggggccctagactgacaacatcctgccaccactctctttagtatcggttcatggcacgaactggtgctaaaggttcgccatgaaccggta
>NC_057795.1|-|59575600-59575731|82-102
atagtagtgagatccagggtagcggtcatcttgcctgaaatcccgctaggaagaagaacgagtccatgaagaagacgaaccAACGTAGTCGAACGAATCCTCacgaacgcaacgttaccggaactatcaaga
>NC_057795.1|-|59583147-59583289|83-103
gatagtagtgagatccagggtagcggtcatcttgcctgaaatcccgctaggaagaagaacgagtccatgaagaagacgaaccAACGTAGTCGAACGAATCCTCacgaacgcaatgttaccggaactatcaagaagaagcaata
>NC_057795.1|-|59590686-59590941|206-226
caagcaacggtttgcataggtaaggtgtcaaaggttagaggttcatggcaatatgggatggctcgataaacagatgataggtagcgcaacaaagcgatagaacgaagcaactagcatggcaatgatagtagtgagatccagggtagcggtcatcttgcctgaaatcccgctaggaagaagaacgagtccatgaagaagacgaaccAACGTAGTCGAACGAATCCTCacgaacgcaacgttaccggaactatcaaga
>NC_057795.1|+|598173858-598174023|42-63
ggtggcaggatgttgtcagagtggggcccttccagaaccttTAGTACCGGTTCGTGGCACGAAccggtactaaaggtcgtcctatataaacccttcgtccgcccacactctgttcttccccctttcccctctccctctcctctgttcttcccttcttcctctcgag
>NC_057795.1|-|598984419-598984754|201-221
acaacggtttgctaggaagggtgaaaaggttagaggctgacatggcaatttgggaggcatggtaaacaagtgataggtaacgcagcatagcgatagaacgaagcaactagcaagcaaagatagaagtgatatcgagggtaatggtcatcttgcctgaaatcccgcaaggaagaagaacgagtccatgaagaagacaaacaGACGTAGTCGAACGAATCCTCacaacttcggaacgaaaccggagctaatgagagaagcaaacccggaaagaagaaaacaatatggtaaacacacaagcataaacatggcatgatgcacagacaagtatgatgcatg
>NC_057795.1|-|598992484-598992622|96-116
actagcaagcaaagatagaagtgatatcgagggtaatggtcatcttgcctgaaatcccgcaaggaagaagaacgagtccatgaataagacaaacaGACGTAGTCGAACGAATCCTCacaactccggaacgaaaccgaag
>NC_057795.1|+|600162661-600162930|219-240
tgggggccttcaaatcttgacaaaatttgggcaaaatgtgtgatgagctcgaggggaagagaggaagaacagagaggagaggggaaaggcagaagaatagaacaagctggacgaagggtttatatgtaggatgacctgtagtaccggttcgtggcacgaactggtactaaaggtgttggaggggccccagtctgacaacatcctgccaccactctcttTAGTACCGGTTCGTGGCACGAActggtgctaacggttcgccatgaaccggta
>NC_057795.1|+|600162769-600162929|31-52
ggacgaagggtttatatgtaggatgacctgTAGTACCGGTTCGTGGCACGAActggtactaaaggtgttggaggggccccagtctgacaacatcctgccaccactctctttagtaccggttcgtggcacgaactggtgctaacggttcgccatgaaccggt
>NC_057795.1|-|600898673-600898765|23-43
gagtccgtgaagaagacaaacgGACGTAGTCGAACGAATCCTCacaactccggaacgaaaccgaagctaacgagagaagcaaaccggaaagaa
>NC_057795.1|-|600906534-600906693|110-130
gatagaacgaagcaactagcaagcaaagatagaagtgatatcgagggtaaaggtcatcttgcctgagatcccgataggaagaagaacgagtccgtgaagaagacaaccgGACGTAGTCGAACGAATCCTCacaactccggaacgaaaccgaagctaacga
>NC_057795.1|+|602518411-602518565|96-117
ttcgtggcgaacctatagtaccggttcgtgccacgaaccggtactaaagagggtggtggcagggtgttgtcagtctggggcccgtccagcaccttTAGTACCGGTTCGTGGCACGAAccggtactaaaggtcgacgtacaaaaacccttcgtccc
>NC_057795.1|-|602518411-602518580|120-141
aaagagtggctcggggggacgaagggtttttgtacgtcgacctttagtaccggttcgtgccacgaaccggtactaaaggtgctggacgggccccagactgacaacaccctgccaccaccCTCTTTAGTACCGGTTCGTGGCacgaaccggtactataggttcgccacgaa
>NC_057795.1|-|602525644-602525777|28-49
gtgttgtcagtctggggcccgtccagcACCTTTAGTACCGGTTCGTGGCacgaaccggtactaaaggtcgacgtacataaacccttcgtccccccgagccactctgttctttccctttcccctcacttcctctg
>NC_057795.1|+|602525647-602525846|149-170
aggaagtgaggggaaagggaaagaacagagtggctcggggggacgaagggtttatgtacgtcgacctttagtaccggttcgtgccacgaaccggtactaaaggtgctggacgggccccagactgacaacaccctgccaccaccctcttTAGTACCGGTTCGTGGCACGAAccggtactataggttcgccacgaaccggta
>NC_057795.1|-|602650338-602650589|28-49
gtgttgtcagtctggggcccgtccaacACCTTTAGTACCGGTTCGTGGCacgaaccagtactaaaggtcgacgtacataaacccttcgtccccccgagccactctgttcttcccctttcccctcacttcctctgttctcccccctctctcctcgagctcctcacaaattttgcccaaaatttgtcaagatttgaaggcccccatccattcaaatgatcacaaaggttagcaactttgtcctttcaactctca
>NC_057795.1|-|604051282-604051420|24-44
cgagtccatgaagaagatagacgAACGTAGTCGAACGAATCCTCacaactccggaacgaaactgaaggcaacccggaaagaagcaaacaacatggtaaacacacaagcataatcatggcatgatgcacaaacaagtatg
>NC_057795.1|+|604055050-604055204|96-117
agctcgaggaagagaggggaagaacagaggaagtgaggggaaaggggaagaacagagtggctcgggtgggcgaagggtttatgtaggtcgaccttTAGTACCGGTTCGTGGCACGAAccggtactaaaggtgctggaggggccccagactggcaa
>NC_057795.1|+|604055130-604055284|96-117
atgtaggtcgacctttagtaccggttcgtggcacgaaccggtactaaaggtgctggaggggccccagactggcaacaccgtgccaccactctcttTAGTACCGGTTCGTGGCACGAAccggtgctaaaggttcgccacgaaccggtactaatgag
>NC_057795.1|+|604115554-604115722|128-149
agaacagagtggctcgggtggacgaagggtttatgtacgtcgacctttagtaccggttcgtgccacgaaccggtactaaaggtgctggacgggccccagactgacaacatcctgccaccactctcttTAGTACCGGTTCGTGGCACGAAccggtgctaaaggttcgcca
>NC_057795.1|-|604115585-604115703|68-89
gttcgtgccacgaaccggtactaaagagagtggtggcaggatgttgtcagtctggggcccgtccagcACCTTTAGTACCGGTTCGTGGCacgaaccggtactaaaggtcgacgtacata
>NC_057795.1|+|606375936-606376092|96-119
aacagcggtggatatatactactccctctgttcggaattactcgtcgaaaaaatgaatgtatctagatgtattttagttgtagatacatttatttTTATGACAAGTAATTCCGAACGCAgggagtaccactactcatactccgtcgtgtgtgggtgc
>NC_057795.1|+|607320041-607320179|24-44
acaccatcatcaccaactctgttTTCTACTCCCTCCGTCCGGAAatacttgtcatcaaaatggataaaaggaaatgtatctaaatacgtctagatacatttccttttatccattttgatgacaagtatttatggacgga
>NC_057795.1|+|607683657-607683782|31-52
gttgtcagagtggggcccttccagcaccttTAGTACCGGTTCGTGGCATGAAccggtactaaaggtcgtcctatataaacccttcgtccacccgcactctgttcttccccctttcccctctccctc
>NC_057795.1|+|609085150-609085418|219-239
agcggtaacatagccaaacaacggtttgcataggaaaggtgtcaaaggttagaggctgacatggcaatatgggaggtatggtaaacaagtgataggtaacgcagcacagcgatagaacgaagcaactagcaagcaaagatagaagtgatatcaagggtaatggtcatcttgcctgagatcccgataggaagaagaacgagtccatgaagaagacaaacGGACGTAGTCGAACGAATCCTcacaactccggaacgaaaccgaagctaacg
>NC_057795.1|+|611470310-611470463|39-59
gagactatcaaaccagcgaaaaacaggcatcataaaccATCTACTCCCTCCGTCCGGAAatacttgtcccagaaatggatgtatctagacatattttagttctagatacatccatttccattcattttcgtgacaagtaattccagacggaggg
>NC_057795.1|+|61219670-61219809|30-50
agaagaacgagtccatgaagaagacaaacAGACGTAGTCGAACGAATCCTcacaactccggaatgaaaccgaagctaacgagagaagcaaaccggaaagaagcaaacaatatggtaaacacacaagcataaacatgtcat
>NC_057795.1|+|612575105-612575259|39-60
ggtaagccatgacagaaaatactcctcctgaggcttagTTTAAACTCCCTCCGTCCGAAAatacttttcataaaaatgactaaaaatggatgtatctgacactaaaatacgtctagacatgtccattccttcgacaagtatttccggacggaggg
>NC_057795.1|-|614613910-614614044|90-110
aaatactccctccgtccggaaatacttgtcaaagtaatggacgtatctagacgtatttaagtgttagatacatctatttttagtcatttTTATGACAAGTATTTTCGAACggagggagtataagcctttttagat
>NC_057795.1|+|617471294-617471426|28-48
tgtgtgtgataatccatcatatatattAACTACTCCCTCCGTCCCGAAaaacacgtcgcaggcatagatcattgccaattttataaaaaagccctcgtagtttcaaaacaatcacaaacaagtccctccaccc
>NC_057795.1|+|618997437-618997625|93-113
agcatagcaatgatagtagtgagatccagggtagcggtcatcttgcctgaaatcccgcaaggaagaagaacgagtccatgaagaagacaaacGAACGTAGTCGAACGAATCCTcacaactccggaacgaaaccgaacctaacgagagaagcaaaccggaaagaagcaaacaacatggtaaacacacaag
>NC_057795.1|+|619152964-619153118|96-117
ttcatggcgaacctatagtaccagttcgtgccacgaactggtactaaagagggtggtggcagggtgttgtcagtctggggcccgtccaacaccttTAGTACCGGTTCGTGGCACGAAccggtactaaaggtcgacatacataaacccttcatccc
>NC_057795.1|-|619941639-619941770|84-105
acgacctttagtaccggttcgtgccacgaaccggtactaaaggtgctggaagggccccactctgacaacatcctgccaccactTTCTTTAGTACCGGTTCGTGGCacgaaccggtgctaaaggtttgccatg
>NC_057795.1|-|620339804-620339943|24-45
ttaattgataccgttgctcttgaATATATATACTCCCTCCGTCCAgaaatacttgtcggagaaatgcataaaaatggatgtatctagaactaaaatacgtctagatacatccattcctccgacaagtatttccggacgga
>NC_057795.1|+|620578704-620578877|131-151
gtgataggtaacgcagcacagcgatagaacgaagcaactagcaagcaaagatagaagtgatatcaagggtaatggtcatcttgcctgaaatcccgcaaggaagaagaacgagtccatgaagaagacaaacAGACGTAGTCGAACGAATCCTcacaactccggaacgaaaccgaa
>NC_057795.1|-|620775357-620775493|31-51
agaaaaacgagtccatgaagaagacaaacgGACGTAGTCGAACGAATCCTCacaactccggaacgaaaccgaagctaacgagagaagcaaaccagaaagaagcaaacaacatggtaaacaaccatcacataaacatg
>NC_057795.1|-|623204216-623204351|86-109
cttctactccctccgttcgaaattacttgtcgcagaaatggaggtatctagacgtattttagttctagatacatccattttcgtaACAAGTAATTCCGAACGGAGGGAGtaacagttagtggattgtcttgatctt
>NC_057795.1|-|624532730-624532883|39-59
cgcaaggaagaagaacgagtccatgaagaagacaaacaGACGTAGTCGAACGAATCCTCacaactccggaacgaaaccgaagctaacaagagaagcaaaccggtaagaagcaaacaaccatggtaaacacacaagcatagtcaaggcatgatgc
>NC_057795.1|+|625760778-625760891|31-51
gtacaaagttgtactaaagctgcgacaaatAATTTGGATCGGAGGGAGTAGtactgtttgtactagtaacaatttacatgacactaatcggcaagaaactaaacccttcaaaaa
>NC_057795.1|-|627189035-627189176|96-119
caaaatgttaatatctactccttccgccccgaattacttgtcgtagaaatggataaaaatggatgtatctagaactaaaatatgtctacatatatTCATTTCTGCGACAAGTAATTCCGgacagatggagtacaatatatcc
>NC_057795.1|+|630146524-630146720|154-175
ccacgaggtgtttgttttaatgtctgaatgggaactgctactgacaatgtgctcaaagaagacgcttaacagtgatatattgataggtatgccatgatcgattatcctcttgtttgtttcatctttgtacagttactaattttggaatcttatGTTATACTCCCTCCGTCCGGAAatactcgtcggaggaatggatg
>NC_057795.1|-|630606102-630606220|69-90
ggtttgtgccacgaaccggtactaatgagagtggtggcaggatgttgtcagagtggggcccttccagcACCTTTAGTACCGGTTCGTGGCacgaaccggtactaaaggtcgtcctatat
>NC_057795.1|+|630862710-630862827|68-88
atactcgtcggaggaatggatatatctagatgtattttagttctagatacatccatttttatgcattTCTTCGACAAGTATTTTCGGAcggaggaagtacatggctgtgtgcattggt
>NC_057795.1|+|630887544-630887698|39-60
ggcagggtgttgtcagtctggggcccgtccagcaccttTAGTACCGGTTCGTGGCACGAAccggtactaaaggtcgacgtacataaacccttcgtccacccgagccactctgttcttcccctttcccctcacttctcctctgttcttcccctttc
>NC_057795.1|-|630905087-630905252|31-51
gccgacgagccggtgttggccgcgacgacgGCGGCTTGGACGAGGATGTGCtggctagggtttacccctagcatgtagagcgcctccctcgttgccgccgcgacgcgggcattggtgaactcctgctgcccggcggcggcctgcgcggcgacctcatccctcgcat
>NC_057795.1|+|631576148-631576316|120-140
attggcatagcaaaaaagcgagcaaactagcatagcaaagatagtagtgatttcgagggtatggtcatcttgcctgaaatcccgcaaggaagaagaacgattccatgaagaagacaaacGGACGTAGTCGAACGAATCCTcacaactccggaacgaaaccgaagctaac
>NC_057795.1|+|631583569-631583722|96-116
aactagcatagcaaagatagtagtgatttcgagggtatggtcatcttgcctgaaatcccgcaaggaagaagaacgattccatgaagaagacaaacGGACGTAGTCGAACGAATCCTcacaactccggaacgaaaccgaagctaacaagagaagc
>NC_057795.1|+|632024839-632025018|129-150
aacagctaggcgggaggagctctttagtaccggttcatggcgaacctttagcaccggttcgtgccacgaactggtactaaagaaagtggtggcaggatgttgtcagagtggggcccttccagcaccttTAGTACCGGTTCGTGGCACGAAccggtactaaaggtcgtcctatataaaccc
>NC_057795.1|-|632636746-632636879|74-94
tgtcatcaaaatggataaaaggagatgtatctagatgtattttagttctagatacatctctttttattcatttTGATGACAAGTATTTTCGAACggagggagtatatgtcaagcccttccaagcctactcggct
>NC_057795.1|-|633248617-633248710|23-44
gtcagagtggggcccttccagcACCTTTAGTACCGGTTCGTGGCacaaaccggtactaaaggtcgtcctatataaatcctacgtccacccgcac
>NC_057795.1|-|634133497-634133674|42-62
tcccgcaaggaagaagaacgagtccatgaagaagacgaacgGACGTAGTCGAACGAATCCTCacaatcgcaacattaccggaactaagaagcaacaccggaaagaaataaacaacatggtaaatgcacgagcataatcatggcatgatgcacaaacaagtatgatgcatgcccggttt
>NC_057795.1|-|634851067-634851214|96-117
tgtgatgagctcgaggcgaagaggggaagaacagacaggagaggggaaagggggaagaacagagcgagctggacgaagggtttatatgtaggatgACCTTTAGTACCGGTTCGTGGCatgaaccggtactaaaggtgctggaggggcc
>NC_057795.1|-|636164865-636165002|31-52
agggtgttgtcagtctggggcccctccagcACCTTTAGTACCGGTTCGTGGCacgaaccggtactaaaggtcaacctacataaacccttcatccagccgagccactccgttcttcccctttcactctgttcttcccct
>NC_057795.1|+|636896388-636896522|74-95
ggttcgtgccaagaaccggtactaaaggtgctggagggggcccagactgacaacatcctgccaccactctcatTAGTACCGGTTCGTGGCACGAAccggtgctaaaggttagccacgaaccggtactaatgagag
>NC_057795.1|+|637683794-637683968|131-152
ccaacggctagccgggaggagctctttagtacaggttcgtggcaaacctttagcaccagttcgtgccacgaaccggtactaatgagagtggtggcaggatgttgtcagagtggggcccttccagcaccttTAGTACCGGTTCGTGGCACGAAccggtactaaaggtcgtcctata
>NC_057795.1|-|637683817-637683982|104-125
ggacgaaggatttatataggacgacctttagtaccggttcgtgccacgaaccggtactaaaggtgctggaagggccccactctgacaacatcctgccaccactCTCATTAGTACCGGTTCGTGGCacgaactggtgctaaaggtttgccacgaacctgtactaaag
>NC_057795.1|-|638206722-638206875|96-116
ctagcatagcaatgatagtagtgagatccagggtagtggtcatcttgcctgaaatcccgctaggaagaagaacgagtccatgaagaagacaaacgGACGTAGTCGAACGAATCCTCacaactccggaacgaaactgaagctaacgagagaagcg
>NC_057795.1|-|638291478-638291608|28-48
gtgggaaaagtttaatgttttggtggtATGAACTACTCCCTCCGTCCCaaaataagtgtctcaactttgtactaacttaagtacaaagttatactagagttgagacactcattttgggacagagggagtat
>NC_057795.1|+|638412113-638412244|81-102
gaagaacagagaggagaggagaggggaaagggggaagaacagagcaagcaggacgaagggtttatatgcaggaggacctaTAGTACCGGTTCGTGGCACGAAccggtactaaaggtgctggagggggcctag
>NC_057795.1|+|638416693-638416949|206-227
gagctaatctagcaatgagagatgaaaggacaaagttgctaacctttgtgatcacttgaatggatgggggcctccaaatcttgacaaattttgggcaaaatgtgtgatgaggtcgaggggaagaggaagaacagagaggagaggagaggggaaagggggaagaacagagcaagcaggacgaagggtttatatgcaggaggacctaTAGTACCGGTTCGTGGCACGAAccggtactaaaggtgctggagggggcctag
>NC_057795.1|-|638705498-638705658|31-52
aagctggacgaagggtttatatgcaggaggACCTATAGTACCGGTTCGTGGCacgaaccggtactaaaggtgctggagggggcccaaactgacaacatcctgccaccacgctcattagtaccggttcgtggcacgaaccggtgctaatggctagccacgaa
>NC_057795.1|+|638863456-638863610|96-117
atgcaggaggacctatagtaccggttcgtggcacgaaccggtactaaaggtgctggagggggcccagactaacaacatcctgccaccactctcatTAGTACCGGTTCGTGGCACGAAccggtgctaaaggttagccacgagccggtactaatgag
>NC_057795.1|+|63958773-63958912|96-117
ttcgtggcaaacctttagcaccggttcgtgccatgaaccggtactaaagagagtggtggcaggatgttgtcagtctggggcccgtccagcaccttTAGTACCGGTTCGTGGCACGAAccagtactaaaggtcgacgtaca
>NC_057795.1|+|64005537-64005663|77-97
tagtgagatccagggtagcggtcatcttgcctgaaatcccactaggaagaagaacgagtccatgaagaagacgaacGGACGTAGTCGAACGAATCCTcacaatcacaacattaccggaactaagaag
>NC_057795.1|+|64013035-64013165|81-101
ataatagtgagatccagggtagcggtcatcttgcctgaaatcccgctaggaagaagaacgagtccatgaagaagacgaacGGACGTAGTCGAACGAATCCTcacaatcgcaacattaccggaactaagaag
>NC_057795.1|+|640366986-640367125|87-110
ccttggcatctactccctccgttcggaattacttgtcgcagaaatggatgtatctagacgtattttacttctagatacatccattcTCGCGACAAGTAATTCCGAACAGAgagagtaggtctcccctcccaaatcactgt
>NC_057795.1|-|640481896-640482165|219-240
accagcagccactagtagaaaaaggacctaatatgagacacattagggacggtttgattttgagacggcactaatgtgtcctttagtgccggttccaacggctagcaggccgttctcattagtaccggttcgtggtgaacctttagcaccggttcgtgccacgaaccggtactaaagagagtggtggcagagtgttgtcagtctggggcccctccagcACCTTTAGTACCGGTTCGTGGCacgaaccggtactaaaggttaacgtacata
>NC_057795.1|-|64096964-64097082|68-89
cggttcgtgccacgaaccggtactaagagagtggtggcagggtgttgtcagtctgggcccctccagcACCTTTAGTACCGGTTCGTGGCacgaaccggtactaaaggtcgatgtacata
>NC_057795.1|-|641130147-641130303|39-62
ctcgcgggcgaggggtatatataggcaattaattggtcCCGGTTCGTGGCACGAACCGGGACtaatgggcagcctttggtcccggattaggtcaccaaccgagaccaatggtggtgggccaggagcgaggcacattggtcccggttcgtcccaccaa
>NC_057795.1|-|641258393-641258530|87-108
acgatgacctttagtaccggttcgtgccacaaaccagtactaaaggtgctggaggggccccagactgacaacatcctgccaccactTTCATTAGTACCGGTTCGTGGCacaaaccggtgctaaaggtttgccacaaac
>NC_057795.1|-|642634876-642635061|41-61
cccgcaaggaagaagaacgagtccatgaagaatacaaacgGACGTAGTCGAACGAATCCTCacaactccggaacgaaaccgaagctaacgagagaagcaaaccggaaagaagcaaacaatatggtaaacacacaagcataaacatgacatgatgcacaaacaaatatgatgcatgtccggtttaat
>NC_057795.1|+|645990929-645991142|90-111
gacgacctttagtatcgcttcgtgccacgaaccagtactaaaggtgttggaagagccccactctgacaacatcctgccaccactttcttTAGTACCGGTTCGTGGCACGAAccggtgctaaaggttcgccacgaaccgatactaaagagctcctcccacctagccgttggaactggcactaatggacacattagtgccggttctgttacaaacc
>NC_057795.1|+|64831629-64831785|30-53
caggcgaggggtatatataggcaactcatTGGTCCCGGTTCGTGGCACGAACCgggactaaagggcagcctttggtcccagttcaagccaccaaccgagaccaatggtggtgggatagaagcgaggcccattggtcccggttcgtcccaccaaccgg
>NC_057795.1|-|648994889-648995043|96-117
actggttcgtggcgaacctttagtaccggttcgtggcacgaaccggtactaaagagggtggtggcagggtgttgtcagtctggggcccgtccagcACCTTTAGTACCGGTTCGTGGCacgaaccggtactaaaggtcgacctacataaacccttc
>NC_057795.1|+|649163182-649163335|96-116
aactagcaagcaaagatagaagtgatatcaagggtaatggtcatcttgcctgaaatcccgataggaagaataatgagtccatgaagaagacaaacGGACGTAGTCGAACGAATCCTcacaactccggaacgaaaccgaagctaacgagagaagc
>NC_057795.1|+|649171083-649171246|104-124
aacgaagcaactagcaagcaaagatagaagtgatatcaagggtaatggtcatcttgcctgaaatcccgataggaagaagaacgagtccatgaagaagacaaacGGACGTAGTCGAACGAATCCTcacaactccggaacgaaaccgaagctaacgagagaagcaa
>NC_057795.1|-|64969719-64969885|116-137
gtgagctcgggtggacgaggggtttatgtaggacgacctttagtaccggttcgtgccaagaaccggtactaaaggtgctggagggggcccggactgacaacatcctgccaccactCTCATTAGTACCGGTTCGTGGCacgaaccggtgctaaaggttagccacgaac
>NC_057795.1|+|651013986-651014099|64-84
aatgaacaaaaggagatgtatctagatatatattagttctagatacatccatttttatccattTTGATGACAAGTATTTTCGTAcggagggagtatctatgtactatggtcatt
>NC_057795.1|-|651294214-651294350|86-107
cgacgacctttagtaccggttcatggcacgaaccggtactaaaggtgctagaggggccccagactgacaacatcctgccaccactCTCTTTAGTACCGGTTCGTGGCacgaaccggtgctaatagttctccatgaac
>NC_057795.1|+|65206597-65206900|41-61
tcccgctaggaagaagaacaagtccatgaagaagacaagcGGACGTAGTCGAACGAATCCTcacaatcgcaacattaccggaacaaagaagcaacaccggaaagaaacaaacaacatggtaaacacacaagcataaacatggcatgatgcacaatcaagtatgatgcatgtccggtctaacgaggcatggcatggcaagtgcaacaaacaatactacaagttaagtggagatcaatatgcaacgagttgcatattgacaaaacaccgcatgcaattatttagtttgatctcggttatgtaccca
>NC_057795.1|+|65214183-65214336|39-59
ccgctaggaagaagaacgagtccatgaagaagacaagcGGACGTAGTCGAACGAATCCTcacaatcgcaacattaccggaacaaagaagcaacaccggaaagaaacaaacaacatggtaaacacacaagcataaacatggcatgatgcacaatc
>NC_057795.1|-|652184786-652184925|96-117
agtgccggttccaacggctagctggccgttctcattagtaccggttcgtggcgaaccttggtggtagggtgttgtcggtctggggcccctctagcACCTTTAGTACCGGTTCGTGGCacgaaccggtactaaaggtccac
>NC_057795.1|-|652750187-652750353|116-137
agccggccgttctcattagtaccggttcgtggcgaacctttagcaccggttcgtgccatgaaccggtactaaagagagtggtggcagggtgttgtcagtctgggacccctccagcACCTTTAGTACCGGTTCGTGGCacgaaccggtcctaaaggtcgacgtacata
>NC_057795.1|-|653025188-653025325|87-108
acgtcgacctttagtaccggttcgtgccacgaaccggtactaaaggtgctggacgggccccagactgacaacaccctgccaccaccCTCTTTAGTACCGGTTCGTGGCacgaaccgacactataggttcgccacgaac
>NC_057795.1|+|653025189-653025343|96-117
ttcgtggcgaacctatagtgtcggttcgtgccacgaaccggtactaaagagggtggtggcagggtgttgtcagtctggggcccgtccagcaccttTAGTACCGGTTCGTGGCACGAAccggtactaaaggtcgacgtacataaacccttcgttct
>NC_057795.1|+|653080559-653080697|96-116
gcttgagatatactccctccgtccggaaatacttgtcagagaaatggatgtatctagacgcattttagttctagatacatccatttttacctattTCTCCGACAAGTATTTTCGGAcggagggagtatgagggattgta
>NC_057795.1|+|653266815-653266951|87-107
agcaaagatagtagtgatttcgagggtatgatcatcttgcctgagatcccgcaaggaataagaacgaatccatgaggaagacaaacGGACGTAGTCGAACGAATCCTcacaactccgggacgaaaccgaagctaaca
>NC_057795.1|+|653357186-653357364|112-133
gcaaaatgtgtgatgagctcgaaaggaagaggggaagaacagaggaggagaggggaaaggggaagaacagagcgagctcgggtggacgaagggtttatgtaggtcgaccttTAGTACCGGTTCGTGGCACGAAccggtactaaaggtgctggacgggccccagactgacaacaccctgc
>NC_057795.1|+|654340016-654340108|23-43
cgaatccatgaagaagacaaacGGACGTAGTCGAACGAATCCTcacaactccggaacgaaaccgaagctacccagagaagcgaaccagaaaga
>NC_057795.1|-|659373445-659373599|96-117
tggacgaagggtttatgtagggcgacctttagtactggtttgttccacgaaccggtactagaggggccccagactgacaacatcctgccagcactCTCTTTAGTACCGGTTCGTGGCacgaaccggtgctaaaggttcaccacgaaccggtacta
>NC_057795.1|-|663278654-663278990|201-222
gaaaaagcacctaatatgagacacattagtgccggtttggttttgagcagcactaatgtgtccattagtgtcggttccaatggctagccggccgttctcattagtaccggttcgtggcgaaccattagtaccggttcgtgccacgaaccggtactaaagagggtggtggcagggtgttgtcagtctggggcccgtccagcACCTTTAGTACCGGTTCGTGGCacgaaccggtactaaaggtcgacctacataaaccctccgtccacctgagctcgctctgttcttcccctttcccctctcctcctttcttcttcccctcttcctctcgagctcatca
>NC_057795.1|+|663278740-663278894|96-117
atgtaggtcgacctttagtaccggttcgtgccacgaaccggtactaaaggtgctggacgggccccagactgacaacaccctgccaccaccctcttTAGTACCGGTTCGTGGCACGAAccggtactaatggttcgccacgaaccggtactaatgag
>NC_057795.1|+|663748977-663749134|107-128
acgaagggtttatgtaggacgacctttagtaccggttcgtgccaagaaccggcactaaaggtgctggagggggcccagactgacaacatcctgccaccactctcatTAGTACCGGTTCGTGGCACGAAccggtgctaaaggttagccacgaaccggta
>NC_057795.1|+|663759731-663759896|42-63
ggttgcaggatgttgtcagagtggggcccttccagcaccttTAGTACCGGTTCGTGGCACGAAccggtactaaaggtcgtcctatataaacccttcttccagccgcactctgttcttccccctttcccctctccctctcctctgttctctccttcttcctctcgag
>NC_057795.1|+|664643812-664643992|117-140
aaaatatacttttctctattaatcatgtctttttaaatagtacttcctccgtttggaattacttgtctcggaaatagatgtatctagaactaaaatacgtctagatacatccatttTCGCGACAAGTAATTCCGAAGGGAgggagtactagtttggattgctaatcacatgtgtcacgtag
>NC_057795.1|+|665424935-665425071|87-107
cacggatggagttgaaacgatgcttgatgtgtctggtcttcttgtgaaacctgggctccttggcaagggcaatagctccagtgttgTGACAGAAGAGAGTGATCAGCcccgacgcattgggtatgactcctaggtcg
>NC_057795.1|+|665619323-665619466|41-62
gtggcagggtgttgtcagtctggggcccgtccagcaccttTAGTACCGGTTCGTGGCACGAAccggtactaaaggtcgacgtacataaacccttcgtccccccgagccactctgttcttcccctttcccctcacttcctctgtt
>NC_057795.1|-|66581513-66581667|96-117
accggttcgtggcaaacctttagcatcggttcatgccacgaaccagtactaatgagagtggtggcaggatgttgtcagagtggggcccttccagcACCTTTAGTACCGGTTCGTGGCacgaaccggtactaaaggtcgtcctatataaatccttc
>NC_057795.1|-|668158373-668158536|41-62
cacaatcagcagcaccaccttcttgctcaagagatataggTAATACTCCCTCCGTCCGAGAAtacttgtcatcaaaatggataaaaaaagatgtatctagaactaaaatacatctagatacatccccttttattcattttgatgacaagtatttccggatggag
>NC_057795.1|-|668158380-668158533|39-59
aatcagcagcaccaccttcttgctcaagagatataggtAATACTCCCTCCGTCCGAGAAtacttgtcatcaaaatggataaaaaaagatgtatctagaactaaaatacatctagatacatccccttttattcattttgatgacaagtatttccg
>NC_057795.1|-|668471234-668471388|96-117
ggtttatgtaggtcgacctttagtactggttcgtgccacgaaccggtactaaaggtgctggaggggccccagactgacaacaccctgccaccactCTCTTTAGTACCGGTTCGTGGCacgaaccggtactaatgagaacggccagctagccgttg
>NC_057795.1|+|668471243-668471397|96-117
gctggccgttctcattagtaccggttcgtgccacgaaccggtactaaagagagtggtggcagggtgttgtcagtctggggcccctccagcaccttTAGTACCGGTTCGTGGCACGAAccagtactaaaggtcgacctacataaacccttcgtcca
>NC_057795.1|+|668918264-668918401|31-52
ggacaaagggtttatatgcaggaggacctaTAGTACCGGTTCGTGGCACGAAccggtactaaaggtgctggagggggcccagattgacaacatcctgccaccaccctcattagtaccggttcatggcacgaaccggtg
>NC_057795.1|-|672230385-672230551|31-52
ctaatgttgtcagagtggggcccttccagcACCTTTAGTACCGGTTCGTGGCacgaaccggtactaaaggtcgtcctatataaatccttcatccacccgcactctgttcttccccctttcccctctccctctcctctgttcttcccttcttcctctcgagttcatca
>NC_057795.1|-|672686377-672686509|83-103
gatagtagtgagatccagggtagcggtcatcttgcctgaaatcccgcacggaagaagaacgagtccatgaagaagacaagcgGACGTAGTCGAACGAATCCTTataatcgcaacattaccggaactaagaagc
>NC_057795.1|-|67520823-67521019|23-44
gtcagagtggggcccttccagcACCTTTAGTACCGGTTCGTGGCacgaaccggtactaaaggtcgtcctatatgaacccttcgtccacctgcactctgttcttccccctttcccctctccctctcctctgttcttcccttcttcctctcgatttcatcacaaaatttgccccaaatttgtcaagatttggaggcccc
>NC_057795.1|+|67520947-67521101|96-117
atataggacgacctttagtaccggttcgtgccacgaaccggtactaaaggtgctggaagggccccactctgacaacatcctgccaccactttcttTAGTACCGGTTCGTGGCACGAAccggtgctaaaggttcaccacgaaccggtactaaagag
>NC_057795.1|+|675481542-675481680|86-107
ctcattagtaccggttcgtgccacgaaccggtactaaagagagtggtggcagggtgttgtcagtctggggcccctccagcaccttTAGTACCGGTTCGTGGCACGAAccggtactaaaggtcaacctacataaaccctt
>NC_057795.1|+|675485451-675485590|24-45
gagtggggcccttccagcaccttTAGTACCGGTTCGTGGCACGAAccggtactaaaggtcgtcctatataaacccttcgtccacccgcactctgttcttccccctttcccctctccctctcctctgttcttcccttcttc
>NC_057795.1|+|676804126-676804280|96-117
tctaggggagaagaggaagaacagagaggagaggagaggggaaatggggaagaacagagcgagctggacgaagggtttatatgcaggaggacctaTAGTACCGGTTCGTGGCACGAAccggtactaaaggtgctggagggggcccagactgacaa
>NC_057795.1|-|677000747-677000886|24-45
tgtcagagtggggccctttcagcACCTTTAGTACCGGTTCGTGGCacgaaccggtactaaagatcgtcctatataaatccttcgtccacccgcactctgttcttccccctttcccctctccctctcctctgttcttccca
>NC_057795.1|+|677000876-677001015|96-117
ccactctgacaacattagtaccggttcgtgccacgaaccggtactaaaggtgctagaagggccccactctgacaacatcctgccaccactctcatTAGTACCGGTTCGTGGCACGAAccggtgctaaaggtttgtcacga
>NC_057795.1|-|677000885-677001053|128-149
ttccaacggctagccgggaggagctctttagtaccggttcgtgacaaacctttagcaccggttcgtgccacgaaccggtactaatgagagtggtggcaggatgttgtcagagtggggcccttctagcACCTTTAGTACCGGTTCGTGGCacgaaccggtactaatgttg
>NC_057795.1|-|677377326-677377479|96-116
tgggagagggacgtactccctccgtccggaaatgcttgtcgcataaatggatggaaatagatgtatctagaattaaaatacatctagatacattcATTTCAATGACAAGTATTTTTggacggagggagtataagtgcgagaggtacccgtccat
>NC_057795.1|-|677877110-677877241|82-102
atactccttccgttcggaattacttgtcgcgaaaatggatgtatttagaactaaaatacgtttagatatattcattttctcGACAAGTATTTTCGGACGGAGgaagtattaaggtaatataggcatgccacc
>NC_057795.1|+|678139164-678139359|154-174
ttctttttgtgcgagctgggcgtgggtgttcatttctaatcccctgctggttcggtcttgaaacagattcacccgtaagatccctcgtttccctcacctaccaagagacaataatattagatgaaatgatattcatatcttgaagctacagaaAGCTACTCCCTCCGTCCGGAAatacttatcatcaaaatgaata
>NC_057795.1|+|678354542-678354698|31-51
aagaagaacgagtccatgaagaagacaaacACACGTAGTCGAACGAATCCTcacaactccggaacgaaaccgaagctaacgagagaagcaaaccggaaagaagcaaacaacatggtaaacacacaagcataatcatggcatgatgcacaatcaagta
>NC_057795.1|+|678361776-678361892|31-51
aagaagaacgagtccttgaagaagacaaatACACGTAGTCGAACGAATCCTcacaactccggaacgaaaccgaagctagcaagagaagcacaccggaaagaagcaaacaacatggta
>NC_057795.1|-|678479761-678479898|31-52
caggatgttgtcagtctgggcccctccagcACCTTTAGTACCGGTTCGTGGCacgaaccggtactaaaggtcatcgtacataaacccttcgtccacccgagctcgctctgttcttcccctttcccctctcctcctctg
>NC_057795.1|-|678668547-678668717|121-141
gcataggcatagcaaaagagcgagcaactagcaagcaaagatagaagtgatttcgagggtatggtcatcttgcccgagatcccgcaaggaagaagaacgagtccatgaagaagtcaaacgAACGTAGTCGAACGAATCCTCacaactccggaacgaaaccgaagctaacga
>NC_057795.1|-|679309104-679309282|112-133
gctcgggtggacgaagggtttatgtaggacgacctttagtaccggttcgtgccaagaaccagtactaaaggtgctggagggggcccagactgacaacatcctgccaccactCTCATTAGTACCGGTTCGTGGCacgaaccggtgctaaaggttagccacgaaccggtactaatgagagc
>NC_057795.1|+|679364090-679364183|23-44
agtggggcccttccagcaccttTAGTACCGGTTCGTGGCACGAAccggtactaaaggtcgtcctatataaatccttcgtccacccgcactctgt
>NC_057795.1|-|679579204-679579357|96-116
actagcaagcaaagatagaagtgatattgagggtaatagtcatcttgcctgagatcccgcaaggaagaagaacgagtccatgaagaagacaaatgAACGTAGTCGAACGAATCCTCacactccggaacgaaaacgaagctaccgagagaagcaa
>NC_057795.1|+|679847828-679848014|124-146
nnnnnnnnnnnnnnnnnnnnnnnnnnnnnnnnnnnnnnnnnnnnnnnnnnnnnnnnnnnnnattagatgctttgtgatttgtgaatgccacgtgtcatccatcagggcgggtctcacctgcttTATATGAGACCTGGTCTCATATAattttttccccaaaagcaagtggacttttcattattaacca
>NC_057795.1|-|680082719-680082876|107-128
ggtggacgaagggtttatataggacgacctttagtaccggttcgtgccacgaaccggtactaaaggtgctagaagggccccactctgacaacatcctgccaccactTTCTTTAGTACCGGTTCGTGGCacgaaccggtgctaaaggtttgccacgaac
>NC_057795.1|+|680082730-680082868|86-107
acctttagcaccggttcgtgccacgaaccggtactaaagaaagtggtggcaggatgttgtcagagtggggcccttctagcaccttTAGTACCGGTTCGTGGCACGAAccggtactaaaggtcgtcctatataaaccctt
>NC_057795.1|-|68202239-68202379|96-118
cccacctcccacctgaaatcgggggagaaagattatatgttttgtgatttgtgaatgccacatgtcatccatcaggacaggtctcacctggtttaTATGAGACCTGGTCTCATATAATttttttcccaaattgcatgcgtc
>NC_057795.1|-|682567775-682567935|110-131
gcgggtggacgaagggtttatataggacgacctttagtaccggttcgtgccacgaaccggtactaaaggtgctggaagggccccactctgacaacatcctgccaccactTTCTTTAGTACCGGTTCGTGGCacgaaccggtgctaaaggttcgccacgaac
>NC_057795.1|+|682567830-682567995|42-63
ggtggcaggatgttgtcagagtggggcccttccagcaccttTAGTACCGGTTCGTGGCACGAAccggtactaaaggtcgtcctatataaacccttcgtccacccgcactctgttcttcctcctttcccctctccctctcctctgttcttcccttcttcctctcgag
>NC_057795.1|+|682671773-682671927|96-117
atgttgtcagagtggggccctttcagcacctttagtaccggttcgtgtcacgaatcggtactaatgttgtcagagtggggcccttccagcatcttTAGTACCGGTTCGTGGCACGAAccggtactaaaggtcgtcctatataaatccttcgtcca
>NC_057795.1|-|683295246-683295399|39-59
tggatgtgtctagaactaaaatacatctagatacatccATTTCAATGACAAGTATTTTTggacagagggagtacaagattcaactccatgaagtagctttacctctaacaatagaaaaaaataggtgacgttggaccatccgatcgagaggggc
>NC_057795.1|+|684441005-684441136|31-52
catccgttcacaaatatacgatgtttctaaCTTATACTCCCTCCGTCCGGAAatacttgtcttaggaattgttgtatctagacttattttagttatagatacatccattttcaaccatttttaagacaagta
>NC_057795.1|-|685906129-685906267|24-44
cggctgcatataccaaaccaaacCATCTACTCCCTCCGTCCGGAaatactcgtcggaggaatggatgtatctagatgtattttagttttagatacattcatttttagacatttcttcgacaagtatttccggacggagg
>NC_057795.1|+|686114284-686114418|31-52
gttgtcagagtggggcccttccagcaccttTAGTACCGGTTCGTGGCACGAAccggtactaatggtcgtcctatataaacccttcgtccacccgcactctgttcttccccctttcccctctccctctcctctgtt
>NC_057795.1|-|686132287-686132441|96-117
ggtttatgtaggacgacctttagtaccggttcgtgccaagaaccgatactaaaggtgctggagggggcccagactgacaacatcctgccaccactCTCATTAGTACCGGTTCGTGGCacgaaccggtgctaaaggttagccacgaaccggtacta
>NC_057795.1|-|686619487-686619641|96-117
ggtttatgtaggacgacctttagtaccggttcgtgccaagaaccggtactaaaggtgctggagggggtccagactgacaacatcctgccaccactCTCATTAGTACCGGTTCGTGGCacgaaccgttgctaaaggttagccacgaaccagtacta
>NC_057795.1|-|68785030-68785167|87-108
tggggaacctttagcaccggtttgtgccacgaaccagtactaaagagagtggtggcaggatgttgtcagtctggggcccgtccagcACCTTTAGTACCGGTTCGTGGCacgaactggtactaaaggtcgacgtacata
>NC_057795.1|-|689165376-689165514|24-44
cgagtccatgaagaagacaaacgGACGTAGTCGAACGAATCCTCacaactccggaacaaaaccgaagctaccgagagaagcaaaccggaaagaagtaaacaacatggtaaacacacaagcataaacatggcatgatgca
>NC_057795.1|+|689460397-689460551|96-117
atgtaggacgacctttagtaccggttcgtgccaagaaccggtactaaaggtgctggagggggcccagactgacaacatcctgtcaccactctcatTAGTACCGGTTCGTGGCACGAAccggtgctaaaggttagccacgaaccggtactaatgag
>NC_057795.1|+|689740627-689740796|42-62
gatatgtatccgtacaggaaaaggacagtcggatatgtatcATCTACTCCCTCCGTCCGGAAataagtgtctcaactttgtactaattttagttcaaagttgtactaaagttgagacacttattttaggacggagggagtataatacttctattgacaggtaatctatta
>NC_057795.1|+|690115038-690115307|31-52
agactgacaacatcctgccaccactctcttTAGTACCGGTTCGTGGCACGAAccggtactaaaggttcaccacgaaccggtactaatgagagcggccggctagccgttggaaccgacattaatggacacattagtgtcggctcaaaatcaaaccggcggtaatgtgtctcagattgtaccctttttatactagtgtagtttcatcaatatattgctattcatgttttatccattatttttctggattaaactaaactagaaaatgcctaa
>NC_057795.1|+|690690979-690691118|24-45
gagtggggcccttccagcaccttTAGTACCGGTTCGTGGCACGAAccgatactaaaggtcgtcctatataaaccctttgtccacccgcactctgttcttccccctttcccctctccctctcctctgttcttcccttcttc
>NC_057795.1|+|691841505-691841643|96-116
tactccctccgtccgaaaatacttgtcattaaaatggataaaagaggatgcatctagacgtattttagttctagatacatctctttttatccattTTGATGACAAGTATTTTCGAAcggagggagtatgttgtaaaaat
>NC_057795.1|-|692408185-692408339|96-117
ggtttatataggacgacctttagtaccggttcgtgccacaaaccggtactaaaggtgctggaagggccccactctgacaacatcctgccaccactTTCTTTAGTACCGGTTCGTGGCacgaaccggtgctaaaggttcgccacgaaccggtacta
>NC_057795.1|-|692852962-692853118|107-127
tcacaaaatagtactccctccgtccagaaatacttgtcatagaaatgggtacaaatgagtagtgtatctaaaactaaaatacatctggatgtacatccattccttgGACAAGTATTTTCGGACGGAGggagtatacaataacaaagtaggaaacaga
>NC_057795.1|+|693281620-693281750|81-101
cctccgtcctgaaatacttgtcgggaaaatgaatgtatctagacatattttagttctagatacatccatttttatgcattTCTCCGACAAGTATTTTCGGAcggagggagtaccttttaacacaacatgga
>NC_057795.1|+|694055854-694055986|82-103
ttagcaccggttcgtgccacgaactggtactaatgagagtggtggcaggatgttgtcagagtggggcccttccagcaccttTAGTACCGGTTCGTGGCACGAAccggtactaaaggtcgtcctatataaaccc
>NC_057795.1|-|694404593-694404724|84-105
ggagaagaggaagaacagagaggagaggagaggggaaagggggagaacagagcgagctggacgaagggtttatatgcaggaggACCTATAGTACCGGTTCGTGGCacgaaccggtactaaaggtgctagagg
>NC_057795.1|+|694611191-694611344|39-59
ccgcaaggaagaagaacgagtccatgaagaagacaagcGGACGTAGTCGAACGAATCCTcacgaacgcaacattaccggaactaagaagcaactccggaaagaaacaaacaacatggtaaacaaccatcacatagacatggcacgatgcacaac
>NC_057795.1|-|700098335-700098489|39-60
gtgttggcagggtgttgtcagtctggggcccctctagcACCTTTAGTACCGGTTCGTGGCacgaaccggtactaaaggtcgacctacataaacccttcgtccacccgagccactctgttcttcccctttcccctcacttcctctgttcttcccct
>NC_057795.1|+|700226916-700227076|100-121
gtttatgtaggtcgacctttagtaccggttcgtgccatgaaccggtactaaaggtgctagaggggccccagactgacaacaccctgccaccactctcttTAGTACCGGTTCGTGGCACGAAccggtactaaaggttcgccatgaaccggtactaatgagaa
>NC_057795.1|-|700388037-700388191|39-60
atatgtatatcgtatgtggaaaattatcgtatgtggaaAATTATACTCCCTCCGTCCGGAaatacttgtcattgaaatagatgtatctagctgtattttagttctagatacatctattttcatccattttgatgacaagtatttccggacggagg
>NC_057795.1|+|700514636-700514805|30-51
cgtatgtggaaaattatcgtatgtggaaaATTATACTCCCTCCGTCCGGAAatacttgtcattgaaatagatgtatctagatgtattttagttctagatacatctattttcatccattttgatgacaagtatttccggacggagggagtaatacccttgaagacccataa
>NC_057795.1|+|727996-728209|90-111
gcgaacctttagcaccggttcgtgccacgaaccggtactaaagagagtggtggtaggatgttgtcagtctagggcccctccagcaccttTAGTACCGGTTCGTGGCACGAAccggtactaaaggtcgacgtacataaacccttcgtccacctgagctcgctctgttcttcccctttcccctctcctcctctgttcttcctctctcttcctcgag
>NC_057795.1|-|73418727-73418863|87-107
aaatgatagtagtgagatccagggtagcggtcatcttgcctgaaatcccgctaggaagaagaacgagtccatgaagaagacgaacgGACGTAGTCGAACGAATCCTCacaactccggaacgaaaccgaagctaacga
>NC_057795.1|-|73671461-73671566|29-49
aagaacgagtccatgaagaagacaaacgGACGTAGTCGAACGAATCCTCacaactccggaatgaaaccgaagctaacgatagaagcaaaccgaaaagaagcaaaca
>NC_057795.1|+|74002376-74002514|96-116
aactatcaagcaaagatagaagtgatatcgagggtaatggtcatcttgcctgagatcccgcaaggaagaagaacgagtccaagaagaagacgaacCCACGTAGTCGAACGAATCCTcacaacttcagaaggaaaccgaa
>NC_057795.1|+|75557863-75557999|31-51
aagaagaacgaatccatgaagaagacaaacGGACGTAGTCGAACGAATCCTcacaactccggaacgaaaccgaagctaacggagaagcaaaccggaaagaagcaagcaacatggtaaacaacatcacataaacatgg
>NC_057795.1|-|77072177-77072330|96-116
ctagcatagtaatgatattagtgagatccaaggtgacggtcatcttgcctgaaatcccgctaggaagaagaacgtgtccatgaagaagatgaacgCACGTAGTCGAACGAATCCTCacaactccagaatgaaaccgaagataacgagagaagca
>NC_057795.1|+|78622757-78622923|104-127
tggcctaaaatgtattatactccctccgttcggaattactcgtccaagaaatgaatgtatctagatgtattttagttgtagatacatccatttttattcatttTTGTGACAAGTAATTCCGAACGAAgggagtattagtttacagacggaatagaaaacaaccaaac
>NC_057795.1|-|78838444-78838700|31-52
tactatgtaaacatgatggcatgatataatTCAAATATACTCCCTCCGTCCCgaaatacttgtcgaaggaatggatgtatctagacatatcttagttttagatacatccatttttattcatttctccgacaagtattttgggacggagggagtatgatttatatagtaagcaagtaagcagatggcaatccatatatgatgtaaaaactaagcaatgcaagacaacatgcatgacatgggtaatataaccctgccaa
>NC_057795.1|+|7903625-7903778|96-116
aaaaagtgatccctgtcccatcgcccgacggggtttggttctttgacaccggtgcgagcagccatatgactggtgagaggggcatgtttgcagccCTGGACGAGGATGTGCACGGCacggtcaggttcggagacggttccagggtagccatctg
>NC_057795.1|-|80172869-80172999|31-51
tctagaactaaaatacatctagatacatccATTTCAATGACAAGTATTTTTggacggagggagtagtagaatgatatgacattgttcatagttaagacattgcaaaatatgacattgtgctatagtgggta
>NC_057795.1|+|80446319-80446458|96-117
ttcatggcgaacctttagcactggttcgtgccacgaaccggtactaaagtgactggtggcaggatgttgtcagtctggggcccctccagcaccttTAGTACCGGTTCGTGGCACGAAccggtactaaaggtcattgtaca
>NC_057795.1|-|80834967-80835059|23-43
gagtccatgaagaagacaaacaGACGTAGTCGAACGAATCCTCacaactccggaacgaaaccgaagctaacgagagaagcaacccagaaagaa
>NC_057795.1|-|80842744-80842897|39-59
cgcaaggaagaagaatgagtccatgaagaagacaaacaGACGTAGTCGAACGAATCCTCacaactccggaacgaaaccgaagctaacgagagaagcaacccagaaagatgcaaacaatatggtaaacaaccatcacataagcatggcatgatgc
>NC_057795.1|-|82792746-82792959|90-111
tataggacaacctttagtgccggttcgtgccaagaaccggtactaaaggtgctggagggggcccagactgacaacatcctgccaccactCTCATTAGTACCGGTTCGTGGCacgaatcagtgctaaaggttagccacgaaccggtactaatgagagcggcccggctagccattggaaccggcactaatgtatacatttgtgccggctcaaatac
>NC_057795.1|+|83374138-83374274|31-51
attagagagtcttatttaaaatatgtttagTTCTACTCCCTCCGTCCGGAAatacttgtcggagaaatgcataaaaatggatgtatctagaactaaaatacgtctagataaatccattcctccgacaagtatttccg
>NC_057795.1|-|84033174-84033337|103-124
gacgaagggattatgtaggacgacctttagtaccggttcgtgccaagaaccggtactaaaggtgctggaggggtcccagactgacaacatcctgccaccactCTCATTAGTACCGGTTCGTGGCacgaaccggtgctaaaggttagccacgaaccggtactaat
>NC_057795.1|+|84335419-84335571|103-124
agggtttatgtaggacgacctttaataccggttcgtgccaagaactggtactaaaggtgttggagggggcccagactgacaacatcctgccaccactctcatTAGTACCGGTTCGTGGCACGAAccggtgctaaaggtttgccacgaaccggt
>NC_057795.1|-|8462941-8463059|68-89
gagaggagaggagaggggaaaggggggagaacagagcgagctggacgaagggtttatatgcaggaggACCTATAGTACCGGTTCGTGGCacgaaccggtactaaaggtgctggaggggg
>NC_057795.1|+|85088679-85088817|86-107
acctatagtaccggttcgtgccatgaaccggtactaaagagggtggtggcagggtgttgtcagtctggggcccgtccagcacctgTAGTACCGGTTCGTGGCACGAAccgggactaaaggtcgacgtacataaaccctt
>NC_057795.1|-|85332470-85332606|31-51
agaagaacgagtccatgaagaagacaaacgAACGTAGTCGAACGAATCCTCacaactccggaacgaaaccgaagctaacgagagaagtaaaccggaaagaagcaaacaacatggtaaacacacgagcataaacatgt
>NC_057795.1|+|8545454-8545599|31-52
ggcgtcaggacggggccccacgatcaccttTAGTACCGGTTCGTGGCACAAAccgttactaaagggctaacctttgagagttgtttttctgcacccacctttgatacacccacggtgcacccacgcaagaaaacgtagcaaaacat
>NC_057795.1|-|85731805-85731940|90-111
tgtaggacgacctttagtaccggttcgtgccaagaaccgatactaaaggtgctggagggggcccagactgacaacatcctgccaccactCTCATTAGTACCGGTTCGTGGCacgaaccggtgctaaaggttagcca
>NC_057795.1|-|8574059-8574220|41-61
atctttgcacggacgaaaatattagtctggcgccatctatCTTCTACTCCCTCCGTCCGGAattactcgtcggagaaatgaatagaaatggatgtatctaaaactaaaatacgtctagatacattcattcctccgacaagtatttccagacggagggagtat
>NC_057795.1|-|86556423-86556547|75-95
tgagatccagggtagcggtcatcttgcctgaaatcccgctagaaagaagaacgagtccatgaagaagacaaacgAACGTAGTCGAACGAATCCTCacaaccgcaacattaccggaactaagaagc
>NC_057795.1|-|91024451-91024604|39-59
tggaaggaagaagaacgagtccatgaagaagacaaacaGACGTAGTCGAACGAATCCTCacaactccgaaacaaaaccgaagctaacgagagaagcaaaccggaaagaagcaaacaatatggtaaacacacaagcataaacatgacatgatgca
>NC_057795.1|-|92766057-92766245|77-97
agtgagatccagggtagcggtcatcttgcctgaaatcccgcaaggaagaagaatgagtccatgaagaagacaagcgGACGTAGTCGAACGAATCCTCacaatcgcaacattactggaactaagaagcaataccggaaagaaacaaacaacatggtaaaccaacaagcataagcatggcatgatgcacga
>NC_057795.1|+|92773170-92773323|96-116
actagcatagcaatgatagtagtgcgatccagggtagcgatcaacttgcctgaaatcccccaaggaagaagaatgagtccatgaagaagacaagcGGACGTAGTCGAACGAATCCTcacgaatgcaacattaccggaactaagaagcaacatcg
>NC_057795.1|-|9953482-9953617|90-111
agtacgacgacctttagtaacggtttgtgccatgaactggtactaaaggtgctggaggggccccagactgacaacatcctgcaaccactCTCTTTAGTACCGGTTCGTGGCacgaaccggtactaatgagagcagt
>NC_057796.1|+|102023107-102023260|39-59
ccgcaaggaagaagaacaagtccatgaagaagacaaacGGACGTAGTCGAACGAATCCTcacaatcgcaacgtaaccggaactatcaaggagaagcgcaaccggaaagaagcaagcaacatagtaaacaatcatcacataaacatggcatgatg
>NC_057796.1|+|102042426-102042585|110-130
agcgatagagcgaacaactagcaagcaaagatagaagtgatttcgagggtatggtcatcttgcctgaaatcccgcaaggaagaagaacgagtccatgaagaagacaaacGGACGTAGTCGAACGAATCCTcacaatcgcaacgtaaccggaactatcaag
>NC_057796.1|-|102621058-102621211|96-116
aactagcaagcaaagatagaagtgatttcgagggtatggtcatcttgcctgagatctcactaggaagaagaacgagtccatgacgaagacaaacaAACGTAGTCGAACGAATCCTCacaactccgaaacgaaaccgaagctaacgagaaaagca
>NC_057796.1|+|105125605-105125772|104-127
cgagaaatgatgaagcttctactcatgaccacaagaagagaacatgccacaagtgcaagaaacctggtcactacatctctgaatgtcctcagtgggacaatgaGGACAACAACAAGAAGAAGAGCAAggaatatgattctgacgacaagaagaagaagaagtcttcaa
>NC_057796.1|-|106374905-106375046|96-119
tagcttagtcataactaatatcccttcgttcggaattacttgtcgcggaaatggatgtatctagacgtattttagttctagatacgtccattttcGAGACAAGTAATTCCGAACGAAGGgaatagcaatttaaaattaaata
>NC_057796.1|+|106659299-106659435|87-107
gcagctggaaatctggacctggaaaagctatgggaggccacctattctgaacaactccaaacaagatgaaacttcacagagattttTTATGGAATACTTGAAGAATAttggagcaaataagtaccagagagggccca
>NC_057796.1|+|108990156-108990312|96-119
aatgatgaagcttccactcatgattacaagaagagaacatgtcacaagtgcaagaaacctggacactacatctctgaatgtccatagtgggacaaTGAGAACAACAAGAAGAAGAAGAGaaaggaatatgattctgatgacaagaagaagaagaaat
>NC_057796.1|+|114940847-114940978|31-52
agtattaataatagaaatgtatgttctaaaATTATACTCCCTCCGTCCGGAAatacttgtcggagaaatagatgaaaatgggtgtatctaaaactaaattgcgtctagatacatccattcctccgataagta
>NC_057796.1|-|115052999-115053091|51-71
tgcctgagatcccgcaaggaagaagatcgagtccatgaagaagacaagtgGACGTAGTCGAACGAATCCTCacaactccggaacgaaaccgaa
>NC_057796.1|-|115519488-115519623|86-109
ctacccatgaccacaagaagagaagatgccacaagtgcaagaaacctggtcactacatctctgagtgtcctcagtgggacaatgaGAACAACAAGAAGAAGAAGAGCAAggaatatgattctgatgacaagaagaa
>NC_057796.1|+|123483328-123483460|91-111
agcaagcaaagatagaagtgatttcgagggtatggtcatcttgcctgaaatcccgctaggaagaagaacgagtccatgaagaagacaaacGGACGTAGTCGAACGAATCCAcacaaacgcgacgttatcggaa
>NC_057796.1|+|123490868-123491019|103-123
gagcgaacaactagcaagcaaagatagaagtgattttgagggtatggtcatcttgcctgaaatcccgctaggaagaagaacgagtccatgaagaagacaaacGGACGTAGTCGAACGAATCCTcacaaacgcgacgttatcggaactaaccc
>NC_057796.1|+|123498413-123498601|93-113
ctagcaagcaaagatagaagtgatttcgagggtatggtcatcttgcctgaaatcccgctaggaagaagaacgagtccatgaagaagacaaacGGACGTAGTCGAACGAATCCTcacaaacgcgacattatcggaactaacccgaagaagcaacaccggaaagaagcaaacaacatgataaacaaccatc
>NC_057796.1|-|126450922-126451075|39-59
cgcaaagaagaagaacgagtccatgaagaagacaagcgGACGTAGTCGAACGAATCCTCacaactccagaacgaaaccgaagctaacgagagaagcaacccggaaagaaacaaacaacatagtaaacaaccaccacatacacatggcatgatgc
>NC_057796.1|+|12717528-12717666|96-116
ttaaccagatgtaaaaaaaaaagagggaatacttgtcgggggaatggatgtatctagatgtattttagttctagatacatgcatttttatgcatcTCTACGACAAGTATTTTCGGAcggagggggtactatagaaagaa
>NC_057796.1|+|129546889-129547020|31-51
aagaagaacgagtccatgaagaagacaagcGGACGTAGTCGAACGAATCCTcacaactccggaacgaaaccgaagctaacgagagaagcaacccggaaagaaacaaacaacatagtaaacaaccactacata
>NC_057796.1|-|130294947-130295100|39-59
cgctaggaagaagaacgagtccatgaagaagacaaacgGACGTAGTCGAACGAATCCTCacaactccggaacgaaaccgaagctaacgagagaagcaacctggaaagaaacaaacaacatagtaaacaaccaccacatacacatgacatgatgc
>NC_057796.1|+|131698629-131698897|31-51
aagaagaacgagtccatgaagaagacaaacGGACGTAGTCGAACGAATCCTcataactccggaacgaaaccgaagctaacaagagaagcaacccggaaagaaacaaacaacatagtaaacaaccatcacagaaacatggcatgatgcacactcaagtatgacgcatgtccggtttaatgagcatggcatgacaaagtgcaacaaacaatactacaaattaagtggatctcaatatgcaacgagttgcatattgacgaaacaccacattt
>NC_057796.1|-|132841275-132841428|96-116
gctgataccatggcggtggcgtcctggttcagagagagagatgtgagaggagggagcagaagggagagatggagggcaggggcaccgcgacctggTGCTGCTCGCCGGAGCAGCGGcggcgaggaggaagacctcgggtggctcaaggcagcgg
>NC_057796.1|-|133400311-133400445|90-110
caagcaaagatagaagtgatttcgagggtatggtcatcttgcctgaaatcccgctaggaagaagaacgagtccatgaagaagacaaacgGACGTAGTCGAACGAATCCTCacaactccggaacgaaaccgaagct
>NC_057796.1|+|133480849-133480941|51-71
ttgcctgagatcctgcaaggaagaagaacgagcccatgaagaagacaatcGGACGTAGTCGAACGAATCCTcacaactccggaacgaaaccga
>NC_057796.1|+|133491720-133491873|96-116
aactagcaaagcaaagatagaagtgatttcgagggtatggtcatcttgcctgagatcctgcaaggaagaagaacgagcccatgaagaagacaatcGGACGTAGTCGAACGAATCCTcacaactccggaacgaaaccgaagctaacgagagaagc
>NC_057796.1|-|133546913-133547066|39-59
tgcaaggaagaagaacgagtccatgaagaagacaaacgGACGTAGTCGAACGAATCCTCacaactccggaaagaaaccgaagctaacgagagaagcaacccggaaagaagcaaacaacacggtaaacacaatcataaacatggcatgatgcaca
>NC_057796.1|-|133555298-133555390|51-71
tgcctgagatcccgcaaggaagaagaacgagtccatgaagaagacaaacgGACGTAGTCGAACGAATCCTCacaactccggaaagaaaccaaa
>NC_057796.1|+|13479946-13480085|24-45
ggagccccgtattatgcttttagTATATACTCCCTCCGTCCCGTAatataaaaacgtttttgacactacactagtgtcaaaaacgttcttatattttgggacggagggagtaatagatagatagaatattccttaggatg
>NC_057796.1|+|136035297-136035459|105-128
agctcgagaaatgatgaagcttctactcatgaccacaagaagagaacatgccacacgtgcaagaaacatggtcactacatctctgaatgtcctcagtgggacatCGAGAACAACAAGAAGAAGAAGAGcaaggaatatgattctgatgacaagaagaagtctt
>NC_057796.1|-|138131696-138131832|87-107
gcaaagatagaagtgatttcgagggtatgttcatcttgcctgaaatcccgcaaggaagaagaacgagtccatgaagaagataaacgGACGTAGTCGAACGAATCCTCacaactccggaacgaaaccgaagctaacga
>NC_057796.1|-|138233363-138233487|75-95
gtgatatcgagggtatggtcatcttgcctgagatcccgcaaggaagaagaacgagtccatgaagaagacaaacgAACGTAGTCGAACGAATCCTCacaatcgcaaggtaaccggaattatcaagg
>NC_057796.1|-|138240951-138241104|96-116
ctagctagcaaagatagaagtgatatcgagggtatggtcatcttgcctgagatcccgcaaggaagaagaaccagtccatatgaagaagacaaacgGACGTAGTCGAACGAATCCTCacaatcgcaacgtgaccgaaactatcaaggagaagcgc
>NC_057796.1|-|138976302-138976606|41-62
caaactagagtgtttttctttcaagttcgtgaacatgtatTATTATACTCCCTCCGTCCGGAaatacttgtcatcaaaatggataaaagcgggtgtatctagatgtattttagttctaggtgcatctctttttatccattttgatgacaagtatttctggacggagggagtattttggatccgttgcaacgcacgggcacattcctagtaagagtatagaaaaggatgaacgagggaaggccttatttgcaaacgtggagaggggtgtgggtatctttttgcaaaattaccatagtttccttcct
>NC_057796.1|-|139667325-139667503|129-149
ttcggggtggtggggcaggctgctgtttggcctgagtgtccgctttatcccgaccgcggggtggccggtcggccaccctgtctcgaccacatggtggtcgttccgcattacacgagggagatgtgtgcTCTGGTGCTTCCTCGTCGAATtgaggtagcagtctgcgtttcgggtagctc
>NC_057796.1|-|140064845-140065023|129-149
tggtaggtagcgcggcatagcaatagagcgaacaactagcaagcaaagatagaagtgattttgagggtatggtcatcttgcctgagatcccgataggaagaagaacgagtccatgaagaagacaaacgCACGTAGTCGAACGAATCCTCacaactccggaacgaaaccgaaggtaacga
>NC_057796.1|-|140072609-140072762|96-116
aactagcaagcaaagatagaagtgattttgagggtatggccatcttgcctcagatcccgataggaagaagaacgagtccatgaagaagacaaacgCACGTAGTCGAACGAATCCTCacaactccggaacgaaaccgaaggtaacgagagaagca
>NC_057796.1|-|140252858-140253031|121-144
gtcttcaagatccagctcgagaaatgatgaagcttccactcatgaccacaagaagagaacataccacaagtgcaagaaacctggtcactacatctctgagtgtccacaatgggacaatgaGAACAACAAGAAGAAGAAGAGCAAggaatatgattcttatgacaagaagaagaa
>NC_057796.1|+|141528236-141528366|31-51
aagaagaacgagtccatgaagaagacaaacGGACGTAGTCGAACGAATCCTcacaactccggaacgaaaccaaagctaacgagagaagcaaactggaaagaagcaagcaacatggtaaacacacaagcata
>NC_057796.1|+|141685746-141685866|68-91
agaagagaacatgccacaagtgcaagaaacttggtcactacatctctgagtgttctcagtgggacaaTGAGAACAACAAGAAGAAGAAGAGcaaggaatatgattctgatgacaagaagaa
>NC_057796.1|-|142680821-142680974|39-59
cgctgggaagaagaacgagtccatgaagaagacaaacgGACGTAGTCGAACGAATCCTCacaactccggaacgaaaccgaagctaacgagggaagcaacccggaaagaaacaaacaacatagtaaacacacaatcataaacatggcatgatgca
>NC_057796.1|+|147564457-147564715|31-54
ctacaactctgagtgtccacagggggacaaTGAGAACAACAAGAAGAAGAAGAGcaaggaatgtgattctgatgacaagaagaagagcaaatcctcaaagtcttcttccaagtcttcgtccaagtcttcatcacataagaagagctcatctggcaaggctcgtgcttttgttggcaaggagatggattcagaggaggagtctgctttagaggagacggaggtggagtatgaggaggagtccgaccctggcgttgcaagt
>NC_057796.1|-|150711181-150711319|24-44
cgagtccatgaagaagacaaacgGACGTAGTCGAACGAATCCTCacaactccggaacgaaaccgaagctaacgagagaagcaacccggaaagaaacaaacaacatagtaaacaaccaccacatacacatggcatgatgc
>NC_057796.1|+|153733503-153733656|39-59
ccgcaaggaagaagaacgagtccatgaagaagacaaacGGACGTAGTCGAACGAATCCTcacaactccggaacgaaaccgaagctaacgagagaagcaacccggaaagaaacaaacaacatagtaaacaaccaccacataaacatggcatgatg
>NC_057796.1|-|153771713-153771897|42-62
tcccgctaggaagaagaacgagtccatgaagaagacaaacgGACGTAGTCGAACGAATCCTCacaactccggtatgaaactgaagcttggaagcgtgcaaacgggacggttcgggtttggtgcaatgtagatgtcaggaccccgattctaagtcacaccgatctagcctgtaacacctcatatca
>NC_057796.1|-|154079151-154079406|31-51
gtagcagcctcagctagtgtcccttctgggGAAGAGAGTGAGCACAGCCCGgtaaggccagatgtggatcaggactaagaagagcacgacaatggaggcaaccccaaggacgcggcaaggaagaaagtggtgcagcgcccagtatacttcgtcagctccctattgcaagggctagatccaggtattccggcgtgtaaaaattgattttgggcctagtcatggcctcagggaaactgtaccactacttccaaaccca
>NC_057796.1|-|154210338-154210533|154-174
aatatgggaggcatgatatagcaagtggtaggtagcgcaacatagcaaaagagcgaacaactagcaagcaaagatagaagtgatatcgagggtatggtcatcttgcctgaaatccctctaggaagaagaacgagtccatgaagaagacaaacgGACGTAGTCGAACGAATCCTCacaactccggaacgaaaccgaa
>NC_057796.1|-|156241684-156241853|109-129
taaaaagacaaatactccctccgtccggaaatacttgtcatcaaaatggataaaaggaaatgtatctagacgtattttagttttagatacatctctttttatccatttTTATGACAAGTATTTTCGTACggagggaggtacaaaatagggttggtgatgatggtgtgcat
>NC_057796.1|-|159438895-159439029|26-46
aacgagtccatgaagaaaacaaacgGACGTAGTCGAACGAATCCTCacaactccggaacaaaaccgaagctaacgagggaagcaacccggaaagaaacaaacaacatagtaaacacacaatcataaacatggcat
>NC_057796.1|-|160088093-160088234|96-119
aatgatgaagcttctactcatgaccacaagaagagaacgtgccacaagtgcaagaaacctggtcactacatctctgcgtgtccgcagtgggacaaTGAAAACAACAACAAGAAGAAGAGcaaggaatatgattctgatgaca
>NC_057796.1|-|162270085-162270238|96-116
actagcaagcaaagatagaagtgatatcgagggtaatggtcatcttgcctgagatcccgcaaggaagaagaacgagtccatgaagaagacaaacgGACGTAGTCGAACGAATCCTCacaatcgcaacgtaaccggaactatcaaggagaagcgc
>NC_057796.1|-|163526258-163526394|31-51
agaagaacgagtccatgaagaagacaaatgGACGTAGTCGAACGAATCCTCacagctccggaacaaaaccgaagctaatgacagaagccaaccggaaagaagcaaacaacatggtaaacacacaagcataagcatga
>NC_057796.1|-|164001648-164001785|88-108
agcaaaaatagaagtgatatcgagggtatggtcatcttgcctgagaccccgcaaggaagaagaacgagtccaagaagaagacaaacgGACGTAGTCGAACGAATCCTTacaatcgcaacgttaccggaactaacccga
>NC_057796.1|-|164026476-164026635|105-125
gagcgaacaactagcaaagcaaaaatagaagtgatatcgagggtatggtcatcttgcctgcgatcccgcaaggaagaagaacgggtccaagaagaagacaaacgGACGTAGTCGAACGAATCCTTacaatcgcaacgttaccggaactaacccgaagaag
>NC_057796.1|-|16656869-16657023|39-60
gtggtggcaggatgctgtcattctggggcccctccagcACCTTTAGTACCGGTTCGTGGCacgaaccggtagtaaaggtactcatatgtaaacccttcgtccacccgcgatcgagctcgccctgttcttaccctttcccctctcctctctgttct
>NC_057796.1|+|167674471-167674624|104-124
aaccatcatttctctctttgttgaatctgctggtactccaatattcccagagtaataagttgctcgggtgaagcaaccatcacttcacctttcccacagtaagTACTACTCCCTCCGTCTAGGTgaataagtaatcttagattgtgcaccgtga
>NC_057796.1|-|168542477-168542748|31-54
catctctgagtgtccacagtgggacaatgaGAACAACAAGAAGAAGAAGAGCAAggaatatgatcctgatgacaagaagaagaagaaatcctcaaagtcttcttccaagtcctcatccaagtcttcatctcataagaagagctcatctggcaaggctcgtgcttttgtgggcaaggagatggattcagaggaggagtctgcttctgaggaggtggaggtggagtctgaggaggagtctgaccctggcgttgcaagtctggctctagctacag
>NC_057796.1|-|17008961-17009095|74-95
agcaccggttcgtgccacggaccggtactaaagtgagtggtggcaggatgttgtcagtccggggccctccagcACCTTTAGTACCGGTTCGTGGCacgaaccggtgcaaaggtcgtcctacataaacccttcgtc
>NC_057796.1|-|172219935-172220076|24-47
tagttctagataaatccatttccGAGACAAGTAATTCCGAACGAAGGgagtataggggttgttattgattgcaataaaagcaaggtcacttttcatatcaatggtaatgagcatacgatgcactttccgaagaaacaattcc
>NC_057796.1|+|172542854-172543007|39-59
tcgcgaggaagaagaacgagtccatgaagaagacaaacAGACGTAGTCGAACGAATCCTcgcaactccggaacgaaaccgaagctaacaagagaagcaaaccacaaagaagcaaacaacatggtaaacacacgagcataaacatggcatgatgc
>NC_057796.1|+|172749088-172749227|87-110
gcttctactcatgaccacaagaagagaacatgccgcaattgcaagaaacatggtcactacatctctgagtgtccatagtgggacaaTGAAAACAACAAGAAGAAGAAGAGtaaggaatatgattctgatgacaagaagaa
>NC_057796.1|+|172899358-172899535|42-62
atcccgcaaggaagaagaacgagtccatgaagaagacaaacGGACGTAGTCGAACGAATCCTcacaatcgcaacgttaccggaactaccaagaagaaggaacaccggaaagaaacaaaacaacatggtaaacaaccatcacatacacatggcatgatgcataatcaagtatgatgcat
>NC_057796.1|+|173568998-173569103|58-78
ggtcatcttgcctgagatcccacaaggaagaagaacgagtccatgaagaagacaaatGGACGTAGTCGAACGAATCCTcacaactccggaacgaaactgaagctaa
>NC_057796.1|+|173576442-173576574|31-51
aagaagaacgagtccatgaagaagacaaatGGACGTAGTCGAACGAATCCTcacaactccggaacgaaaccgaagctaacgagagaagcaaaccggaaagaaacaaacaacatgataaacaaccatcacataa
>NC_057796.1|+|178681300-178681459|110-130
cctcttctcccttaagctggccactccccgccgtctcccatcccatctccgctgtgccgcagcagttgcgtctccgctccctcgccgcctccctgctgccgcctcgaacGGCTCGCCGGAGCAGCGGGCCtcggaaacggtagtcctctctcccgtttga
>NC_057796.1|-|17941225-17941379|96-117
agggtttatataggacgacctttagcaccgttcgtgccacgaaccggtactaaaggtgctgcagggccccagactggcaacatcctgccaccactCTCTTTAGTACCGGTTCGTGGCacgaaccggtgctaaaggttcgccacgaaccgctacta
>NC_057796.1|+|17941262-17941379|67-88
tgccacgaaccggtactaaagagagtggtggcaggatgttgccagtctggggccctgcagcaccttTAGTACCGGTTCGTGGCACGAAcggtgctaaaggtcgtcctatataaaccct
>NC_057796.1|+|181435605-181435718|31-51
aagaagaacgagtccatgaagaagacaagcGGACGTAGTCGAACGAATCCTcacaactccggaacgaaaccgaagctaacgagagaagcaacccggaaagaaacaaacaacata
>NC_057796.1|+|181443685-181443838|104-124
agagcgaacaactagcaagcaaagatagaagtgatttcgagggtatggtcatcttgcctgagatcccgcaaggaagaagaacgagtccatgaagaagacaagcGGACGTAGTCGAACGAATCCTcacaactccggaacgaaaccgaagctaacg
>NC_057796.1|-|181724137-181724307|31-51
agaagaacgagtccatgaagaagataaacgGACGTAGTCGAACGAATCCTCacaactccggaacgaaaccgaagataacgagagacgtaaaccgaaaagaagcaaacaacatggtaaacaaccaccacatacacatggcatgatgcacaaacaagtatgatgcatgtccga
>NC_057796.1|-|181731810-181732065|206-226
catagccaaacaacggtttgctgggaaaggtgggttagaggcttgacatggcaatatgggaggcatgatatagcaagtggtaggtagcgcggcatagcaatagagcgaacaactagcaagcaacgatagaagtgatttcgagggtatggtcatcttgcctgagatcccacaaggaagaagaacgagtccatgaagaagataaacgGACGTAGTCGAACGAATCCTCacaactccggaacgaaaccgaagataacga
>NC_057796.1|+|1833027-1833190|103-124
tctgtgatgagctcgaggggaagagaggaagaacagagaggagaggggaaagggggaagaatagagcgagctggacgaagggtttatatgtaggatgacctgTAGTACCGGTTCGTGGCACGAAccggtactgtaggtgctggacgggccccagtctgacaaca
>NC_057796.1|-|188337452-188337568|31-51
agaagaacgagtccatgaagaagacaaacgGACGTAGTCGAACGAATCCTCacaactccggaacgaaaccgaagctaacgagagaagcaacccggaaagaaacaaacaacatagtaa
>NC_057796.1|+|191213824-191213916|51-71
ttgcctgagatcccgcaaggaagaagaacgagtccaagaagaagacaagcGGACGTAGTCGAACGAATCCTcacaactccggaacgaaaccga
>NC_057796.1|-|191224395-191224533|96-116
actagcaagcaaagatagaagtgatatcgagggtaatggtcatcttgcctgagatcccgcaaggaagaagaaggagtccaagaagaagacaagcgGACGTAGTCGAACGAATCCTCacttgacttaattaaagtgcatc
>NC_057796.1|+|192152820-192152954|90-110
gcaagcaaagatataagtgatttcgagggtatggtcatcttgcctgagatcccgctaggaagaagaacgagtccatgaagaagacaaacGGACGTAGTCGAACGAATCCTcacaaccccggaacgaaaccgaagc
>NC_057796.1|+|192161004-192161307|41-61
tcccgctaggaagaagaacgagtccatgaagaagacaaacGGACGTAGTCGAACGAATCCTcacaaccccggaacgaaaccgaagctaacgagagaagcaacccggaaagaaacaaacaacatagtaaacaaccaccacatacacatggcatgatacaaaaacaaatatgatgcatgtccggtttaaagaggcttggcatggcaaagtgcaacaaacaacactacaaattaaatggagctcaacatgcaacgagttgcatattgacgaaacaccaccttccagttatttagttcgctctcggtt
>NC_057796.1|+|192682217-192682552|201-221
caaacaacggtttgctaggaagggtgacaaaggttagaggttcatggcaatatgggaggcatgaaatagcaagtggtaggtagcgccgcatagcaatagagcgaacaactagcaagcaaagatagaagtgatttcgagggtatggtcatcttgcctgagatcccgcaaggaagaagaacgagtccatgaagaagacaagcGGACGTAGTCGAACGAATCCTcacaactccagaacaaaaccgaagctaacgagagaagcaacccggaaagaaacaaacaacatagtaaacaaccatcaaagaaacatggcatgatgcacaatcaagtatgatgcat
>NC_057796.1|+|192708949-192709102|96-116
aactagaaagtaaagatagaagtgatatcgagggtaatggtcatcttgcctgaaatcccgctaggaagaagatcgaatccaagaagtagacaaacGGACGTAGTCGAACGAATCCTcacaactccggaaggaaaccgaagctaacgagagaagc
>NC_057796.1|-|193567375-193567511|41-62
agcttaaggttttctgagggttctcttatcccatcaaagtATTTATATACTCCCTCCGTCCCaaaattcttgtcttagatttgtctagatacggatgtatcgagtcacgttttagtattagatacatccgtatctag
>NC_057796.1|+|19855753-19855949|23-44
tccggggcccctccagcaccttTAGTACCGGTTCGTGGCACGAAccggtgctaaaggtcgtcctacataaacccttcgtccacccgagctcgctctgttcttcccctttcccctctcctctctgttcttcccctcttcctctcgagctcatcacacattttgcccaaaatttgtcaagatttgaaggcccccatcca
>NC_057796.1|+|198934499-198934652|96-116
gcaactagcaagcaaagatagaagtgatttcgaggggtggtcatcttgcctgagatcccgcaaggaagaagaacgagtccatgaagaagacaagcGGACGTAGTCGAACGAATCCTcacaactccggaacgaaaccgaagctaacgagagaagc
>NC_057796.1|-|199578100-199578192|51-71
tgcctgaaatcccgctaggaagaagaacgagtccacgaagaagacaaacgGACGTAGTCGAACGAATCCTCacaactccgtaacgaaaccgaa
>NC_057796.1|-|199586255-199586505|204-224
atggccaaacaattgtttgctaggaaggtgggttagaggcttgacatcgcaatatgggaggcatgatataacaagtggtaggtagcgcggcatagcaatagagcgaacaactagcaagcaaagatagaagtgattttgagggtatggtcatcttgcccgaaatcccgctaggaagaagaacgagtccacgaagaagacaaacgGACGTAGTCGAACGAATCCTCacaactccgtaacgaaaccgaagctaa
>NC_057796.1|-|199594401-199594542|82-102
gatagaagtgatttcgagggtatggtcatcttgcccgaaatcccgctaggaagaagaacgagtccacgaagaagacaaacgGACGTAGTCGAACGAATCCTCacaactccggaacgaaaccgaagctaacgagagaagcaac
>NC_057796.1|-|200459101-200459254|96-116
ttgagtactccctccgttcgaaaatactcgtcggagaaatggataaaaatagatgcatctagaactaaaatacatctagatacattcatttctccGACAAGTATTTTCGGACGGAGagagtatatgtttttattcaatattcaaattattacat
>NC_057796.1|+|201012691-201012783|51-71
ttgcctgaaatcccgcaaggaagaagaacgagtccatgaagaagacaaacAGACGTAGTCGAACGAATCCTcacaactccggaacgaaaccga
>NC_057796.1|-|202034418-202034571|39-59
cgctaggaagaagaacgagtccacgaagaatacaaacgGACGTAGTCGAACGAATCCTCacaactccagaacgaaaccgaagctaacgagagaagcaacccggaaaaaaacaaacaacatagtaaacaaccaccacatacacatggcatgacgc
>NC_057796.1|-|202535343-202535481|24-44
cgagtccatgaagaagacaaacaGACGTAGTCGAACGAATCCTCacaactccagaacaaaaccgaaactaacgagagaagcaacccggaaagaaaaacaacatagtaaacacacaagcataaacatggcatgatgcaca
>NC_057796.1|+|203840879-203841067|77-97
ctcatcatttttgcttatgtggcatctatgttactacctatattactcccactatgaccagccttatgcgcagagaAATTAGGATCGGAGGGAGTACtagtagtagtagtactactttgatgtgtcgcgtcaactcgcacaagtatgcaacacttcctgaacaaacaagcatataagctgttatactta
>NC_057796.1|+|204002488-204002700|104-124
tgcgcagagaaattaggatcggagggagtactactagtagtactactttgatgtgtcgcgtcaactcgcacaagtatgaaacacttcatgaacaaacaagcatATAAGCTCCCTCCGTCCGAAAatacttgtcatcaaaatggataaaaatggacgtatctagaactaaaatacgtctagatacatctccttttatccattttgatgacaagt
>NC_057796.1|-|2041354-2041553|31-52
agtgccggttccaacgactagccagccgctTTCATTAGTACCGGTTCGTGGCcgacctttagcaccggttcgtgccacaaaccggtactaaagtgagtggttgtaggatgttgtcagttcggggcccctccagcacctttagtaccggttcatggcacgaaccggtgctaaaggtcgtcctacataaacccttcgtccac
>NC_057796.1|+|204712084-204712222|24-44
tgccttttctctcataatttgcaAGGTACTCCCTCCGTCCGACAaaagttgtcaccatggcatttttgcaaaaaagtcctccccaaactcccaacataacccgcgctcctcgtcttctccagtcgtctgcccacgctcc
>NC_057796.1|-|204737376-204737508|91-111
gcaagcaaagatagaagtgatttcgagggtatggtcatcttgcctgagatcccgcaaggaagaagaacgagtccatgaagaagacaaacgTACGTAGTCGAACGAATCCTCacaactccggaacgaaaccaaa
>NC_057796.1|-|204756536-204756674|96-116
caagtttcagcttatttggagttgtgcagaataggtggcctgacgtagcttttccaggtccagatttccagctgccggaattctccctcttggtgTGTACTCCCTCCGTCCGAGAAaagttgtcatcaccttagttcaa
>NC_057796.1|-|204885140-204885281|96-119
atgaattgatgccttattttgtactaccttcgtcgaaaattacttatcactcaaatggatgtatatactcatattttagtgctagatacatccatTGGAGCGACAAGTAATTCCGAATAgagggagtatttaggtgggagct
>NC_057796.1|+|205088388-205088480|23-43
cgagtccatgaaggagacaagcGGACGTAGTCGAACGAATCCTcacaactccggaacgaaaccgaagctaacgagagaagcaaaccggaaaga
>NC_057796.1|+|205282136-205282277|96-119
tcaaatcctacttgcagggtactccctccgttcggaattacttgtcgcggaaatggatgtatctagacgtattttagttctagatacatccatttCCGACACAAGTAATTCCGAACGGAgggagtaggttcttaccactact
>NC_057796.1|+|206871003-206871140|33-53
ctagaactaaaatacatctagatacatccattTCAATGACAAGTATTTTTGGAcggagggagtacaagattcgactccatgaagtagctttacctctaacaatagaagaagaaaaaattgtgacgttggaccatccga
>NC_057796.1|-|20847247-20847365|31-52
ccttcccactgttcccttccattgcgtggaTGAAACCTTCAGCTATCCACTGcttcaccaaatcatccttccagattacacagtcctcttcatacaaacatagatatagcatgcatgct
>NC_057796.1|-|2097150-2097288|96-116
atgaatactccctccgtcccaaaatacttgtcggagaaatggataaaattgaatgtatctataactaaaatacgtctagattcatccatttctccGACAAGTATTTTCGGACGGAGggagtataatataaaattcagag
>NC_057796.1|-|211312192-211312349|42-62
tcccgcaaggaagaagaacgagtccatgaagaagacaaacgGACGTAGTCGAACGAATCCTCacaactccggaatgaaaccaaagctaacgagagaagcaacccggaaagaaacaaacaacatagtaaacaaccaacacatacacatggcatgatgca
>NC_057796.1|-|212468339-212468493|96-117
accggttcgtggcgaacctttagcaccggttcgtgccacgaaccggtactaaagagagtggtggcaggatgttgtcagtctggggcccctccagcACCTTTAGTACCGGTTCGTGGCacgaaccggtactaaaggtcgacgtacataaacccttc
>NC_057796.1|+|212468348-212468502|96-117
atgtacgtcgacctttagtaccggttcgtgccacgaaccggtactaaaggtgctggaggggccccagactgacaacatcctgccaccactctcttTAGTACCGGTTCGTGGCACGAAccggtgctaaaggttcgccacgaaccggtactaatgag
>NC_057796.1|-|212758945-212759063|31-52
gaaacactttgtgaacaaacaaacatataaACTCCCTCCGTCCGAAAATACTtgtcataaaaatggataaaaagggacatatctagaactaaaatacatctagatacatctccttttat
>NC_057796.1|+|216537578-216537731|96-116
caactagcaagcaaagatagaagtgatttcgagggtatggtcatcttgcctgagatccctcaaggaagaagatcgaatccatgaagaagacaaacGGACGTAGTCGAACGAATCCTcacaactccagaacgaaaccgaagctaacgagagaagc
>NC_057796.1|+|218556060-218556152|51-71
ttgcctgagatcccgctaggaagaagaacgagtccatgaagaagacaaaaGGACGTAGTCGAACGAATCCTcacaactccggaaataataaac
>NC_057796.1|-|219398826-219398965|24-45
gatgcttcgatgttgtgttggtgCTTTATACTCCCTCCGTCCGGAaatacttgtcatcaaaatggataaaaggagatgtatctagacgtattttagttctagatacatcccgttttgtccattttgatgacaagtattnn
>NC_057796.1|+|220510403-220510557|96-117
tcgaggtagaggggaagaacagagaggagaggggaaaggggaaaatagagcaagctcgatcgcgggtggacgaagggtttatataggacgaccttTAGTACCGGTTCGTGGCAAGAAccggtactaaaggtgctggaggggcccagtctgacaac
>NC_057796.1|-|222647682-222647821|91-111
gcaagcaaagatagaagtgatttcgaggttatggtcatcttgcctgaaatcccgcaaggaagaagaacgagtccatgaagaagacaagcgGACGTAGTCGAACGAATCCTCacaactccggaacgaaaccgaagctaacg
>NC_057796.1|-|222655854-222656015|102-122
gcgaacaactagcaagcaaagatagaagtgatttcgagggtatggtcatcttgcctgaaatcccgcaaggaagaagaacgagtccatgaagaagacaagcgGACGTAGTCGAACGAATCCTCacaactccagaacgaaaccgaagctaacgagagaaacaac
>NC_057796.1|-|224492314-224492447|84-104
cttcgttgaatccgttggtactccaatattccaagtgtaataagttgctcgggcgaagcaatcatcacttcacctttcccacaGTAAGTACTACTCCCTCCGTCtaggtgaataagtcatcttagtgcaccgtg
>NC_057796.1|+|225846667-225846784|31-51
aagaagaacgagtccatgaagaagacaaacGGACGTAGTCGAACGAATCCTcacaactccggaacgaaaccgaagctaacgagagaagcaaaccggaaagaagcaaacaacatggtaa
>NC_057796.1|+|225854034-225854203|42-62
atcccgcaaggaagaagaacgagtccatgaagaagacaaacGGACGTAGTCGAACGAATCCTcacaactccggaacgaaaccgaagctaacgagagaagcaaaccggaaagaagcaaacaacatggtaaacaaccatcacagaaacatggcatgatgcacaatcaagtat
>NC_057796.1|+|228593019-228593156|33-53
caccagttatttctatggctcgctcaagtatgAACTACTCCCTCCGTCCCAAAataagtgtctcaactttgtactaactttagtacaaagttgtattaaggtcaagacacttattttgggacggagggagtatttgct
>NC_057796.1|+|228609289-228609425|31-51
ccagttatttctatggctcgctcaagtatgAACTACTCCCTCCGTCCCAAAataagtgtctcaactttgtactaactttagtacaaagttgtattaaggtcaagacacttcctttcggatggagggagtatttgcta
>NC_057796.1|-|231087796-231087949|39-59
cgcaaggaagaagaacgagtccatgaagtagacaaacgGACGTAGTCGAACGAATCCTCacaactccggaacgaaaccgaagctaatgagagaagcaacccggaaagaaacaaacaacatagtaaacaaccaccacatacacatggcatgatgc
>NC_057796.1|-|231359490-231359582|23-43
gagtccatgaagaagacaaacgGACGTAGTCGAACGAATCCTCacaactccggaaagaaaccgaagctaacgagagaagcaacccggaaagaa
>NC_057796.1|-|232486304-232486457|39-59
cgcaaagaagaagaacgagtccatgaagaagacaagcgGACGTAGTCGAACGAATCCTCacaactccggaacgaaaccgaaggtaacgggagaagcaaaccggaaagaaacaaacaccatagtaaacaaccaccacatacacatggcatgatgc
>NC_057796.1|-|232856440-232856581|24-47
cctccgttccgaattacttttcaCAGGTATGGATGTATCTAGATGTAttttagttctaaatacatccatttctgtgacgactaatttagaacagagggagtatttatgatactatactctatgtgttatactatgcgctaaa
>NC_057796.1|+|234264530-234264671|96-119
tgccacaagtgcaagaaacctggtcactacatctctgagtgtcctcagtgggacaatgagaacaacaacaagaagaagagcaaggaatatgattcTGATGACAACAAGAAGAAGAAGAAatcctcaaagtcttcgtccaagt
>NC_057796.1|-|23643917-23644052|31-51
agaagaacgagtccatgaagaagacaagcgGACGTAGTCGAACGAATCCTCacaactccggaacgaaaccgaagctaacgagagaagcaacccggaaagaaacaaaaaacatagtaaacaaccaccacatacacat
>NC_057796.1|-|23651237-23651374|86-106
aaaagatagaagtgatttcgagggtatggtcatcttgcctgagatcccgcaaggaagaagaacgaatccatgaagaagacaagcgGACGTAGTCGAACGAATCCTCacaactccggaacgaaaccgaagctaacgaga
>NC_057796.1|+|237122432-237122570|24-44
acgagtcgatgaagaagacaaacGGACGTAGTCGAACGAATCCTcacaactctggaacgaaaccgaagctaacgagagaagaaaaccggaaagaagcaaacaacatggtaaacacacaagcataaacatggcatgatgc
>NC_057796.1|-|23904041-23904133|23-43
gagtccatgaagaagacaaacgGACGTAGTCGAACGAATCCTCgcaactccgaaacgaaaccgaagctaacgagagaagcaacccggaaagaa
>NC_057796.1|+|246365696-246365849|96-116
caattagcaagcaaagatagaagtgatttcgagggtatggtcatcttgcctgagatcccgcaaggaagaagaacgagtccatgaagaagaaaaacGGACGTAGTCGAACGAATCCTcacaactccggaacgaaaccaaagctaacgagagaagc
>NC_057796.1|+|246373894-246374030|30-50
agaagaacgagtccatgaagaagacaaacGGACGTAGTCGAACGAATCCTcacaactccgaaacgaaaccgaacctaacgagagaagccacccggaaagaaacaaacaacatagtaaacgaacaagcataagcatgg
>NC_057796.1|-|246575955-246576133|34-54
ggaagaagaacgagaccatgaagaagacaaacgGACGTAGTCGAACGAATCCTCacaactccggaacgaaaccgaagctagcaagagaagcaacccggaaagaaacaaacaacatagtaaacaaccatcacacgaacatggcatgatgcacaaccaagtatgatgcatgtccggtttaa
>NC_057796.1|+|248502261-248502446|126-146
aggcgtcagttgttctaccaagttgccgattgttcctcccaaaaatatcaggcatagccactgctagtactccctccgtcccataatataagacgtttttgcaagctagcataacttgtaaaaacGTCTTATATTGTGGGACGGAGggagtagtatttacgagtttgatcgctgctactactcgtc
>NC_057796.1|+|249425434-249425572|24-44
acgagtccatgaagaagacaaacGGACGTAGTCGAACGAATCCTcacaactccggaacgaaaccgaagctaacgagagaagcaacgcggaaagaaacaaacaacatagtaaacaaccaccacatacacatggcatgatg
>NC_057796.1|+|249433112-249433248|87-107
agcaaagatagaagtgatttcgagggtatgatcatcttgcctgaaatcccgctaggaagaagaacgagtccataaagaagacaaacAGACGTAGTCGAACGAATCCTcacaactccggaacgaaaccgaagctaaag
>NC_057796.1|+|261827095-261827264|117-140
tcttcacgatccaactcaagaaatgatgaagcttccactcatgattacaagaagagaacatgtcacaagtgcaagaaacctggacactacatctctgagtgtccacagtgggacaaTGAGAACAACAAGAAGAAGAAGAGcaaggaatatgactctgatgacaagaagaa
>NC_057796.1|-|263419881-263420012|31-51
ttgacactacgctagtgtaaaaagcgttctTATATTATGGGACGGAGCGAGtagatggtattattatacgttgtgtacctgagcatgaacagggacaaatcctatggaaatgtcattccgaagcttatggag
>NC_057796.1|+|265531069-265531281|90-110
caagcaaagatagaagtgatatcgagggtaatggtcatcttgcctgaaatcccgcaaggaagaagaacgagtccatgaagaagacaaacGGTCGTAGTCGAACGAATCCTcacaactccggaacgaaaccgaagctaacgagagaagcaacccagaaagaaacaaacaacatggtaaacaaccatcatatgatcatggcatgatgcacaatca
>NC_057796.1|+|265538027-265538119|23-43
tgagtccatgaagaagacaaacGGTCGTAGTCGAACGAATCCTcacaactccggaacgaaaccgaagctaacgagagaagcaacccagaaaga
>NC_057796.1|+|266311342-266311520|31-51
aagaagaacgagtccatgaagaagacaaacGGACGTAGTCGAACGAATCCTcacaactccggaacgaaaccaaagctaacgagagaagcaacccggaaagaaacaaacaacatagtaaacaaccatcacatacacatggcatgatgcacaaacaagtatgatgcatgtccatttaaaga
>NC_057796.1|-|268707008-268707138|31-51
agaagaacgagtccatgaagaagacaaacgGACGTAGTCGAACGAATCCTCacaactctggaacggaaccgaagctaacgagagaagcaacccggaaagaaacaaacaacatagtaaacaaccatcacaga
>NC_057796.1|-|270594735-270594891|31-51
ggacaaacgagtccatgaagaagacaaacgGACGTAGTCGAACGAATCCTCacaactccgaaacgaaaccgaagctaacgagagaagccaaccggaaagaagcaaacaacatggtaaacacacaagcataagcatgccatgatgcacaaacaagtat
>NC_057796.1|+|278341599-278341691|23-43
cgaatccatgaagaagacaaacGGACGTAGTCGAACGAATCCTcacaactccggaacgaaaccgaagctaacgagagatgcaaaccggaaaga
>NC_057796.1|+|278348994-278349111|31-51
aagaagatcgaatccatgaagaagacaaacGGACGTAGTCGAACGAATCCTcacaactccggaacgaaaccgaagctaacgagagacgcaaaccggaaagaaacaaacaacatagtaa
>NC_057796.1|+|280173265-280173418|39-59
ccgcaaggaagaagaacgagtccatgaagaagacaaatGGACGTAGTCGAACGAATCCTcacaactccggaacgaaaccgaagctaacgagagaagcaacccggaaagaaacaaacaacatagtaaacacacaatcacataagcatggcatgat
>NC_057796.1|+|280189565-280189718|96-116
caactagcaagcaaagatagaagtgatttcgagggtatgatcatcttgcctgagatcccgcaaggaagaagaacgagtccatgaagaagacaaacGGACGTAGTCGAACGAATCCTcacaactccggaacgaaactgaagctaacaagagaagc
>NC_057796.1|+|28018967-28019146|34-55
ctcaaaaggttattttgttgaagaatattttatAATATACTCCCTCCGTCCCAAAataaatatctcaactttgtactaactctagtataaagttgtattaagattaagacacttattttgagacggaggaagtacaacttaacaggaatctgttttttagttggaaattgctgcctttta
>NC_057796.1|+|281833741-281833879|96-116
cgactagcaagcaaagatagaagtgatttcgagggtatggtcatcttgcctgaaatcccgctaggaagaagaacgagtccatgaagaagacaaatGGACGTAGTCGAACGAATCCTcacaactccggaacgaaaccgaa
>NC_057796.1|+|281848478-281848616|96-116
caactagcaagcaaagatagaagtgatttcgagggtatggtcatcttgcctgaaatcccgctaggaagaagaacgagtccatgaagaagacaaacGGACGTAGTCGAACGAATCCTcacaactccggaacaaaaccgaa
>NC_057796.1|+|282227433-282227595|41-61
tcccgcaaggaagaagaacgagtccatgaaggagacaagcGGACGTAGTCGAACGAATCCTcacaactccagaacgaaaccgaagctaacaagagaagcaaaccggaaagaagcaaacaacatagtaaacaaccatcacataaacatggcatgatgcacaatc
>NC_057796.1|-|282531288-282531452|104-124
gagcgaacaactagcaagcaaagatagaagtgatttcgagggtatggtcatcttgcctgagatcccgcaaggaagaagaacgagtccatgaagaagacaaacgGACGTAGTCGAACGAATCCTCacaacttcggaacgaaaccgaagctaacgagagaagcaacc
>NC_057796.1|+|283446908-283447061|39-59
ctgcaaggaagaagaacgagtccatgaagaagacaaacGGACGTAGTCGAACGAATCCTcacaactccggaacaaaaccgaagctaacgagagaagcaacccggaaagaaacaaacaacatagtaaacaaccaccacatacacatggcatgatg
>NC_057796.1|-|283731487-283731640|96-116
aactagcaagcaaggatagaagtgatttcgagggtatgatcatcttgcctgaggtcccgcgaggaagaagaacgagtccatgaagaagacaagcgGACGTAGTCGAACGAATCCTCacaactctggaaagaaaccgaagctaacgagagaagca
>NC_057796.1|-|284356618-284356751|74-94
gtactccctccgtccggaattacttgtcatcaaaatggatgtgtctagaactaaaatacatctagatacatccATTTCAATGACAAGTATTTTTggacggagggagtacaagattcgactgcatgaagtagctt
>NC_057796.1|-|285267983-285268119|87-107
gcaaagatagaagtgattccgagggtatggtcatcttgcctgagatcccgcaaggaaggagaacgagtccatgaagaagacaaacgGACGTAGTCGAACGAATCCTCacaactccggaacgaaaccgaagctaacgc
>NC_057796.1|-|285283963-285284055|23-43
gagtccatgaagaagacaaacgGACGTAGTCGAACGAATCCTCacaactccgtaacgaaaccgaagctaatgcgggaagcaaaccggaaagaa
>NC_057796.1|+|285486533-285486625|51-71
ttgcctgagatcccgcaaggaagaagaacgagtccatgaagaagacaagcGGACGTAGTCGAACGAATCCTcacaactccggaatgaaaccga
>NC_057796.1|+|286887604-286887742|33-54
gagaattatttgagaattttatgaatgacagaAATATACTCCCTCCGTCCCAAAataagtgtctcaagcttagtacaactttgtactagagctagtacaaagttgagacagttattttaggacggagggagtaggttgc
>NC_057796.1|+|288937773-288937909|87-107
tacttgccacctcatcatttttgcttatgtggcatctatgttactacctatgttactcccactatgaccagccttatgcgcagagaAATTAGGATCGGAGGGAGTACtactagtagtagtactactttgatgtgttg
>NC_057796.1|+|289322132-289322249|68-88
cgagggtaatggtcatcttgcctgaaatctcgctaggaagaagaacgagtccatgaagaagacaaaaGGACGTAGTCGAACGAATCCTcacgactccggaacgaaaccgaagctaacg
>NC_057796.1|+|297837545-297837730|41-61
agggagtaatccatcctcggggctgagggtttgtaccagtAGCTACTCCCTCCGTCCGGAAatacttttcatcaaaatggataaaaggagatgtatctagaagtattttagttctagatacattactttttatccattttgatgacaagtattttcggacggagggagtatgtgtttaatctctct
>NC_057796.1|-|302612345-302612501|96-119
gatgaagcttctactcatgaccacaagaagagaacatgccacaagtgcaagaaacctggtcactacatctctgagtgtcctcagtgggacaatgaGAACAACAAGAAGAAGAAGAGCAAggaatatgattctgatgacaagaagaagaagaaatcct
>NC_057796.1|-|30271155-30271261|29-50
gatgttgtcagtccggggcccctccagcACCTTTAGTACCGGTTCGTGGCacgaaccggtgctaaaggtcgtcctacataaacccttcttccatccgagctcactct
>NC_057796.1|-|303891810-303891951|82-102
gatagaagtgattttgagggtatggccatcttgcctgaaatcccgcaaggaagaagaacgagtccatgaagaagacaaacgGACGTAGTCGAACGAATCCTCacaaacgcaatgttaccggaactatcaagaagaagctgtt
>NC_057796.1|-|306793175-306793328|39-59
cgcaaggaagaagaacgagtccgtgaagaagacaagcaGACGTAGTCGAACGAATCCTCacaactccagaacgaaaccgaagctaacgagagaagcaaaccggaaagaagcaaacaacatagtaaacaaccatctcatacacatggcataatgc
>NC_057796.1|-|308023158-308023408|204-224
agccaaacaacggtttgctaggaaggtgacaaaggttagaggttcatggcaatttgggaggcttgaagagcaagtgaataggtaacgcggcatagcaatagagcgaacaactagcaagcaaagatagaagtgatttcgagggtatggtcatcttgcctgagatcccgcaaggaagaagatcgagtccatgaagaagacaaacgGACGTAGTCGAACGAATCCTCacaactccggaacgaaactgaagctaa
>NC_057796.1|-|308076158-308076295|86-106
caaagatagaagagatttcgagggtatggtcatcttgcctgagatcccgcaaggaagaagaacgagtccacgaagaagacaatcgGACGTAGTCGAACGAATCCTCacaactccggaatgaaaccgaagctaacgaga
>NC_057796.1|-|310097625-310097781|96-119
gatgaagcttccactcatgactacaagaagagaacatgtcacaagtgcaagaaacctggacactacatctctgagtgtccacagtgggacaatgaGAACAACAAGAAGAAGAAGAGCAAggaatatgattctgatgacaagaagaagaagaaatcct
>NC_057796.1|-|312166190-312166307|31-51
agaagaacgagtccatgaagaagacaaatgGACGTAGTCGAACGAATCCTCacaactccggaacgaaaccgaagctaacgagagaagcaacccggaaagaaacaaacaacatagtaaa
>NC_057796.1|-|31218294-31218432|96-116
actccctccgtccagaaatacttgtcatcaaaatgaataaaaggaaatgtatctagatgtattttagttctagatacatccctttttatccgtttTGATGACAAGTATTTTCGAACggagggagtaatttactgcacat
>NC_057796.1|-|31219420-31219558|96-116
actccctccgtccggaaatacttgtcatcaaaatgaataaaaggaaatgtatctagatgtattttagttttagatacatccctttttatccgtttTGATGACAAGTATTTTCGAACggagggagtaatttactgcacat
>NC_057796.1|-|312495361-312495499|24-44
cgagtccatgaagaagacaaacgGACGTAGTCGAACGAATCCTCacaactccggaacgaaaccgaagctaacgagagaagccaaccggaaagaagcaaacaacatggtaaacacacaagcataagcatgacatgatgca
>NC_057796.1|-|316486094-316486211|68-88
cgagggtatggtcatcttgcctgagatcccgcaaggaagaagaacgagtccatgaagaagacaaacgGACGTAGTCGAACGAATCCTCacaactccggaacgaaaccgaagctaacga
>NC_057796.1|-|317133083-317133221|96-116
agctagcaagcaaagatagaagtgatttcgagggtatggtcatcttgcctgaaatcccgcaaggaagaagaacgagtccatgaagaagacaagcgGACGTAGTCGAACGAATCCTCacaactccggaacgaaaccgaag
>NC_057796.1|-|317144981-317145073|23-43
gagtccatgaagaagacaagcgGACGTAGTCGAACGAATCCTCacaactccggaacgaaaccgaaggtaacgagagaagcaacccggaaagaa
>NC_057796.1|-|320251952-320252086|82-105
gaccacaagaagagaacatgccacaagtgcaagaaacctggtcactacatctctgagtgtcctcagtgggagggacaataaGAACAACAAGAAGAAGAAGAGCAAggaatatgattctgatgacaagaagaagaa
>NC_057796.1|+|320728593-320728725|83-103
aaagatagaagtgatttcgagggtatgtcatcttgcctgaaatcccgcaaggaagaagaacgagtccatgaagaagacaaacGGACGTAGTCGAACGAATCCTcacaatcgcaacgtaaccggaactattaag
>NC_057796.1|+|321667776-321667906|84-104
tcaccagccttagtttctagatcagtactctgaatagtagcataagaaacattatgctgatttggatatgttaaagtctttaaAACTACTCCCTCCGTCCCATAatataagcgcattttttacactagtgt
>NC_057796.1|+|32374177-32374331|96-117
gcaggagtatagccaatatggccggcaaattgggaagtctattggtaaacttacgccaactactgacagtgtcaagtgcgtatacaactaacattATAACACTCCCTCCGTCCGAAAaagcttagctttttcggatggagggagtacttattaaa
>NC_057796.1|-|324195966-324196119|96-116
actagcaagcaaagatagaagtgatatcgagggtaatggtcatcttgcctgagatcccgcaaggaataagaacgagtccatgaagaagacaaacgGACGTAGTCGAACGAATCCTCactaacgcgacgttatcagaactaacccgaagaagcaa
>NC_057796.1|+|324235900-324236053|39-59
cgctaggaagaagatcgaaatccatgaagaagacaaacGGACGTAGTCGAACGAATCCTcacaactctggaacgaaaccgaagctaacgagagaagcaacccggaaagaaacaaacaacatagtaaacaaccatcacatacacatggcatgatg
>NC_057796.1|+|32532287-32532404|30-50
agaagaacgagtccatgaagaagacaaacAGACGTAGTCGAACGAATCCTcacaactccggaacgaaaccgaagctaacgagagaagccaaccggaaagaagcaaacaacatggtaaa
>NC_057796.1|-|325858958-325859100|41-61
cccgcaagaaagaagaatgagtccatgaagaagacaaacgGACGTAGTCGAACGAATCCTCacaactccggaacgaaaccgaagctaacgagagaagcaaaccagaaagaagtaaacaacttgataaacacacaagcataaac
>NC_057796.1|-|325888360-325888506|32-52
aagaagaacgagtccatgaagaagacaaacgGACGTAGTCGAACGAATCCTCacatctccggaacgaaaccgaagctaacgagagaagcaaaccggaaagaagcaagcaacatggtaaacacataagcataaacatggcatgatgca
>NC_057796.1|+|325953374-325953511|33-53
agaagaagaacgagtccatgaagaagacaagcGGACGTAGTCGAACGAATCCTcacaactccggaacgaaaccgaagctaacgagagaagcaacccggaaagaaacaaacaacatagtaaacaaccaccacataaaca
>NC_057796.1|+|325960907-325961060|96-116
cggctagcaagcaaagatagaagtgatttcgagggtatggtcatcttgcctgaaatcccgcaaagaagaagaacgagtccatgaagaagacaagcGGACGTAGTCGAACGAATCCTcacaactccggaacgaaaccgaagctaacgagagaagc
>NC_057796.1|+|328569595-328569748|96-116
aactagcaaagcaaagatagaagtgatttcgagggtatggtcatcttgcctgaaatcccgctaggaagaagaacgagtccatgaagaagacaaacGGACGTAGTCGAACGAATCCTcacaactccggaacgaaaccgaagctaacgagagaagc
>NC_057796.1|+|331817619-331817711|51-71
ttgcctgagatcccgcaaggaagaagaacaagtccatgaagaagacaaacGGACGTAGTCGAACGAATCCTcacaatcgcaacgttaccggaa
>NC_057796.1|+|333055214-333055352|96-116
ttttaaattctactccctccgtccggaaatacttgtcgcaggaatggatgtatctagacatattttagttttggatacatctatttttatccattTCTCCGACAAGTATTTTCGGAcggagggagtagtaaatccaaag
>NC_057796.1|-|33512768-33512921|39-59
ttttagttttggatacatctatttttatccatttctccGACAAGTATTTTCGGACGGAGggagtactacgttgtaaggtcctcgagaataatcaataaaatggccgcatgcatctcccagatgcagaggctggggtcatcctccttttctaaaa
>NC_057796.1|+|336032717-336032868|30-50
agaagaacgagtccatgaagaagacaaacAGACGTAGTCGAACGAATCCTcacaactccagaacgaaaccgaagctaacgagagaagcaacccggaaagaaacaaacaacatagtaaacaaccatcacatcaacatggcatgatgcacaatc
>NC_057796.1|+|340069100-340069253|39-59
ccgcaaggaagaagaacgagtccatgaagaagacaaacGGACGTAGTCGAACGAATCCTcacaactccggaacgaaaccgaagctaacgagagaagccaaccggaaagaaacaaacaacatagtaaacaaccaccacatacacatggcaagatg
>NC_057796.1|+|340076876-340077040|42-62
atcccgcaaggaagaagaacgagtccatgaagaagacaaacGGACGTAGTCGAACGAATCCTcacaactccggaacgaaaccgaagctaacgagagaagccaaccggaaagaaacaaacaacatagtaaacaaccaccacatacacatggcaagatgcgcaaaca
>NC_057796.1|+|340103421-340103559|24-44
acgagtccatgaagaagacaaacGGACGTAGTCGAACGAATCCTcacaactccggaacgaaaccgaagctaacgagagaagccaaccggaaagaaacaaacaacatagtaaacaaccaccacatacacatggcaagatg
>NC_057796.1|+|341116000-341116177|47-67
tttaatatagcatataattttcagccaaggtttactaactgaagtgAACTACTCCCTCCGTCCCATAatataagatgttattacaaccaatatactcacatattgattgtagtaacatcttatattatgggatggagggagtagctattatcataatgctggattagtgcattgttaa
>NC_057796.1|-|341580160-341580297|33-53
gaagaagagcgagtccatgaagaagacaaacgGACGTAGTCGAACGAATCCTCacaactccggaacgaaaccgaaggtaacgagagaagcaacccggaaagaaacaaacaacatagtaaacaaccatcacataaacat
>NC_057796.1|+|344988819-344988957|96-116
caactagcaagcaaagatagaagtgatttcgagggtatggtcatcttgcctgaaatcccgcaaggaagaagaacgagtccatgaagaagacaaacGGACGTAGTCGAACGAATCCTcacaatcgcaacgtaaccggaac
>NC_057796.1|+|345476711-345476864|96-116
gacagcgacgtactccctccgtccagaaatacttgtcgtagaaattgatgaaaataaatgcatctagaataaaaatacatctagatacatccatcTCTCCGACAAGTATTTTCGGAcggaggaagtactacgtgagacaaaccgtgttgattgg
>NC_057796.1|-|347579823-347579991|128-149
tgaggcagatgataatggctccaactgtcgaactgaggcagaaagcactagatcgtcttctgccttaccagaggtccgactttgaaggcattttccgtgccatggatggtatgtggaaaatctctatCTATTCATATACTCCCTCCGTCtggaattagatgacgctcaa
>NC_057796.1|+|349282376-349282538|103-123
gagcgaacaactagcaagtaaagatagaagtgatttcgagggtatggtcatcttgcctgagatcccgcaaggaagaagaacgagtccatgaacaagacaaacAGACGTAGTCGAACGAATCCTcacaatcgcaacgttaccggaactatcaagaagaagcaac
>NC_057796.1|-|34962247-34962339|51-71
tcttgcctgagatcccgcaaggaagaacgagttcatgaagaagacaaacgGACGTAGTCGAACGAATCCTCacaactccggaacgaaaccgaa
>NC_057796.1|-|34970024-34970153|81-101
aagatagaagtgatatcgagggtatggtcatcttgcctgagatcccgcaaggaagaacgagttcatgaagaagacaaacgGACGTAGTCGAACGAATCCTCacaactccggaacgaaaccgaagctaacg
>NC_057796.1|+|35505245-35505501|206-227
aaaaagggtcaaatgtcaagcacattagtgccggtttgcttttgagccggcactaatgtgtgcattagtgccggttccaatggctagccggctgctttcattagtaccggttcatggccgacctttagcaccgattcgtgccacggaccggtactaaagtgagtggtggcaggatgttgtcagcccggggcccctccagcaccttTAGTACCGGTTCGTGGCACGAAccggtgctaaaggtcgtcctacataaaccc
>NC_057796.1|-|35635025-35635141|31-51
agaagaatgagtccatgaagaagacaaacgGACGTAGTCGAACGAATCCTCacaatcgcaacataaccggaacaataaaggagaagcgcaaccggaaagaagcaagcaacatagtaa
>NC_057796.1|-|35655632-35655737|58-78
gtcatcttgcctgaaatcccgcaacgaagaagaatgagtccatgaagaagacaaacgGACGTAGTCGAACGAATCCTCacaatcgcaacataaccggaacaataaa
>NC_057796.1|-|358348997-358349134|86-106
tcgggtttggggcgtcagacaagcctgctggattctcttacaccatggaaacttgggccgaggtaagtcctcggtttggctaataCCCCCTCTGTAAACAAATGTAaagacgttttaggtcacttacggaggaagaag
>NC_057796.1|+|360767931-360768084|96-116
caactagcaagcaaagatagaagtgatttcgaaggtatggtcatcttgcctgaaatcccgcaaggaagaagaacgagtccatgaagaagacaaacGGACGTAGTCGAACGAATCCTcacaactccggaatgaaaccgaagctaacgagagaagc
>NC_057796.1|-|361034555-361034708|96-116
aactagcaagcaaagatagaagtgatttcgagggtatggtcatcttgcctgaaatcccgctaggaagaagaacgagtctgtgaagaagacaaacaGACGTAGTCGAACGAATCCTCacacctccggaacgaaaccgaagctaacgagagaagca
>NC_057796.1|-|361042255-361042393|96-116
aactagcaagcaaagatagaagtgatttcgagggtattgtcatcttgcctgaaatcccgctaggaagaagaacgagtccatgaagaagacaaacgGACGTAGTCGAACGAATCCTCacaactccggaacgaaaccgaag
>NC_057796.1|-|365585404-365585574|121-141
agcgcggcatagcaatagagcgaacagctagcaagcaaagatagaagtgatttcgagggtatggtcatcttgcctgagatcccgcaaggaagaagaacgagtccatgaagaagacaagcgGACGTAGTCGAACGAATCCTCacaactccggaaagaaaccgaagctaacga
>NC_057796.1|-|365593465-365593598|41-61
cccgcaaggaagaagaacgagtccatgaagaagacaagcgGACGTAGTCGAACGAATCCTCacaactccggaaagaaaccgaagctaacgagagaagcaacccggaaagaaacaaacaacatagtaaacaacca
>NC_057796.1|-|368231330-368231467|88-108
agatggtactccctccgtccggaaatacttgtcggagaatctagacgtattttagttatagatacatccattttcatttattttttcGACAAGTATTTTCGGACGGAGggagtagaagcaagagtaggccctctacac
>NC_057796.1|+|371169403-371169536|41-61
tcccgcaaggaagaagaacgagtccatgaagaagacaagcGGACGTAGTCGAACGAATCCTcacaactccggaacgaaaccgaacctaatgagagaagcaacccggaaagaaacaaacaacctagtaaacaacc
>NC_057796.1|+|371177032-371177185|96-116
ctactagcaagcaaagatagaagtgatttcgggggtatagtcatcttgcctgaaatcccgcaaggaagaagaacgagtccatgaagaagacaagcGGACGTAGTCGAACGAATCCTcacagcgccggaacgaaaccgaagctaatgagagaagc
>NC_057796.1|+|374258878-374259031|39-59
ccgcaaggaagaagaacgagtccatgaagaagacaaacAGACGTAGTCGAACGAATCCTcacaactccggaacgaaaccgaagctaacgagagaagcaacccggaaagaaacaaacaacatagtaaacaaccaccacatacacatggcatgatg
>NC_057796.1|-|37786115-37786251|74-97
acaagaagagaacatgtcacaagtgcaagaaacctggacactacatctctgagtgtccacagtgggacaatgaGAACAACAAGAAGAAGAAGAGCAAggaatatgattctgatgacaagaagaagaaaaaatcctca
>NC_057796.1|+|378606047-378606185|24-44
acgagtccatgaagaagacaaatGGACGTAGTCGAACGAATCCTcacaactctggaacgaaaccgaagctaatgagagaagcaagccggaaagaagcaaacaacatggtaaacacacaagcataaatatggcatgatgc
>NC_057796.1|+|378618542-378618659|31-51
aagaagaacgagtccatgaagaagacaaatGGACGTAGTCGAACGAATCCTcacaactccggaacgaaaccgaagctaatgagagaagcaaaccggaaagaagcaaacaacatggtaa
>NC_057796.1|-|379694986-379695081|51-74
tgtaagaaacctggacactacatctctgagtgtccacagtgggacaatgaGAACAACAAGAAGAAGAAGAGCAAggaatatgattttgatgacaag
>NC_057796.1|+|382964948-382965160|104-124
tctagagagcaagaaggtgacggtgatgggtcacgtgtccccggcgggtgtcctcgagagcgtctcaaaggtcaagaaggctgagctgctgatgtgaatctccTCATCATCCATCCTACCCAGCatgaagtattactactagctgaatttggaaaagaaaagaaaagacacttctcaccggctgacaatgggatccaccaaaagataaataaa
>NC_057796.1|+|384457677-384457872|23-43
cgagtccatgaggaagacaaatGGACGTAGTCGAACGAATCCTcacaactccggaacgaaaccgaagctaacgagagaagcaacccagaaagaaacaaacaacatagtaaacaaccaccacatacacatggcatgatgcaaaatcaagtacgatgcatgtccgatttaatgaggcatggcatggcaaagtgcaaca
>NC_057796.1|+|384595606-384595742|87-107
agcaaagatagaagtgatttcgagggtatcgtcatcttgcctgagatcccgcaaggaagaagaacgagtccatgaagaagacaaacGGACGTAGTCGAACGAATCCTcacaactccggaacgaaaccgaagctaacg
>NC_057796.1|-|386882457-386882583|77-97
aagtgatttcgagggtatggtcatcttgcatgagatcccgcaaggaagaagaacgggtccatgaagaagacaaacgGACGTAGTCGAACGAATCCTCacaaacgcaacgtaaccggaactatcaagg
>NC_057796.1|-|386889686-386889803|31-51
agaagaacgagtccatgaagaagacaaacgGACGTAGTCGAACGAATCCTCacaaacgcaacgtaaccggaactatcaaggagaagcgcaaccggaaagaaggaaacatcatggtaaa
>NC_057796.1|+|387425176-387425268|51-71
ttgcctgaaaaccagcaaggaagaagaacgagtccatgaagaagacaagcGGACGTAGTCGAACGAATCCTcacaactccggaacgaaaccaa
>NC_057796.1|+|38748006-38748126|69-92
aagaagagaacatgtcacaagtgcaagaaacttggacactacatctctgaatgtccacagtgggacaaTGAGAACAACAAGAAGAAGAAGAGcaaggaatatgattcagatgacaagaaga
>NC_057796.1|+|388112871-388113024|39-59
ccgctaggaagaagaacgagtccatgaagaagacaaacGGACGTAGTCGAACGAATCCTcacaactccggaacgaaaccgaagctaacgagagaagcaacccggaaagaaacaaacaacatagtaaacaaccatcacataaacatggcatgatg
>NC_057796.1|+|388120259-388120390|31-51
aagaagaacgagtccatgaagaagacaaacGGACGTAGTCGAACGAATCCTcacaactccataacgaaaccgaagctaacgagagaagcaacccggaaagaaacaaacaacatagtaaacaaccatcacata
>NC_057796.1|-|388972521-388972682|102-122
gcgaacaactagcaagcaaagatagaagtgattttgagggtatggtcatcttgccttaaatcccgcaaggaagaagaacgagtccatgaagaagacaaacgGACGTAGTCGAACGAATCCTCacaactccggaacgaagctgaagctaacgagagaagcaaa
>NC_057796.1|-|388980547-388980685|96-116
aactagcaagcaaagatagaagtgattttgagggtatggtcctcttgccttaaatcccgcaaggaagaagaacgagtccatgaagaagacaaacgGACGTAGTCGAACGAATCCTCacaactccggaacgaaaccgaag
>NC_057796.1|+|389826942-389827106|42-62
atcccgctaggaagaagaacgagtccatgaagaagacaaacGGACGTAGTCGAACGAATCCTcacaactccggaacgaaaccgaagctaacgagagaagcaaaccggaaaggagcaagcaacatggtagacgcacaagcataaacatggcatgatgcacaaccaa
>NC_057796.1|-|390345518-390345647|81-101
atagaagttattttgagggtatggtcatcttgcctgaaatcccgctaggaagaagaacgagtccatgaagaagacaaactGACGTAGTCGAACGAATCCTCacaactccagaacgaaaccgaagctaacg
>NC_057796.1|-|390365211-390365364|96-116
aactagcaagcaaagatagaagtgatttcgagggtatggtcatcttgcctgaaatcccgctaggaagaagaacgagtccatgaagaagacaaacgGACGTAGTCGAACGAATCCTCacaactccggaacgaaaccgaagctaacaagagaagca
>NC_057796.1|-|390704772-390704925|96-116
actagcaagcgaagatagaagtgatttcgagggtatggtcatcttgcctgagatcccgcaaggaagaagaaacgagtccatgaagaagacaaacaGACGTAGTCGAACGAATCCTCacaactccggaacgaaaccgaagctaacgagagaagca
>NC_057796.1|+|392288977-392289130|96-116
caactagcaagcaaaggtagaagtgatttcgagggtatggtcatcttgcctgagatcccgcaaggaagaagaacaagtccgtgaagaagacaagcAGACGTAGTCGAACGAATCCTcacaactccggaacgaaaccgaagctaacgagagaagc
>NC_057796.1|+|392303767-392303905|96-116
caactagcaagaaaagatagaagtgatttcgagggtatggtcatcttgcctgagatcccgcaaggaagaagaacgagtccgtgaagaagacaagcGGACGTAGTCGAACGAATCCTcacaactccggaacgaaaccgaa
>NC_057796.1|-|392630670-392630806|87-107
gcaaagatagaagtgatttcgagggtatggtcatcttgcctgaaatcccgctaggaagaataacgagtccgtgaagaagaaaaacgGACGTAGTCGAACGAATCCTCacaactccggaacgaaaccgaagctaacga
>NC_057796.1|-|392638181-392638319|24-44
cgagttcgtgaagaagacaaatgGACGTAGTCGAACGAATCCTCacaactccggaacaaaaccgaagctaacgagagaagcaacccggaaagaaacaaacaacatagtaaacaaccaccacatacacatggcatgatgc
>NC_057796.1|-|398224920-398225078|97-118
taccggttcgtgccaaacttttagtgccggttcatgccacgaaccggtaccaaagagagtggtggcaggatgttgtcagtctggggcccctccaacACCTTTAGTACCGGTTCGTGGCacgaaccggtactaaaggccgtcctatataaacccttcgtc
>NC_057796.1|+|403802524-403802736|90-110
atttaccggggttttgtttttaagaatttttttgatggatccataattttttcaatccgaagacaaaatgagcttagttcacacaaaaaATCTACTCCCTCCGTCCGGAAatacttgtcggaggaatgaatgtatctagacgtattttagttttagatgcattcatttgtatccatttttgcgacaagtatttccggacggagggagtactta
>NC_057796.1|+|405489247-405489384|86-106
cagcctgtgagccggctggatacgagcctggatcgccaggagctgctcctccagcgagcggccggcggtcggcgagatctcgaagCCGGCCTGCCTCTTCCCTGGCgacgagcttcgatggcctggttggcagcagtg
>NC_057796.1|-|405654280-405654433|96-116
tctaatactccctccgtccggaaatacttgtctgaggaatggatgaatctagatgtattttagttctagatacatccatctgtatccattttttcGACAAGTATTTTCGGACGGAGggagtatcatctaatattatgcgggcaaggtctttcgc
>NC_057796.1|-|408364510-408364663|96-116
accagcaagcaaagatagaagtgatatcgagggtaaaggtcatcttgcctaagatctcgcaaggaagaagaacaagtccatgaagaagacaaacgGACGTAGTCGAACGAATCCTCacaactccagaacaaaaccgaagctaacgagagaagca
>NC_057796.1|-|408862662-408862793|84-105
catgatgtgaggattatcctgattggtgcacagaagaattatgtccttgatgcaccgctaggtgatagacccaatgcaggagcAAATATATACTCCCTCCGTCCCaaaattcttgtcgtagatttgtctaaa
>NC_057796.1|-|411339582-411339744|41-61
tcttcaatcgaccaatactcacatcatccagttagaagttAGCAACTACTCCCTCCGTCCCataatataagagcgtttttgacactacactagtgtaaaaaacactcttatattatgggactgagggagtacatactagaccaggaaaactccactgtctgta
>NC_057796.1|-|41170099-41170252|96-116
ttgtactaagtttaatacttcctccgtccggaaatacttgtctaaaaaatagatgtatctagaactaaaatacatctagacacatctatttctccGACAAGTATTTTCGGACGAAGagagtacaaagttagtataaaattgagtctaattattt
>NC_057796.1|+|412076013-412076147|26-46
aatatgaactggaaattttgtagccAACTACTCCCTCCGTCCCAAAataagtgtctcagctttgtactaactctagtacaaagttgtactaatcttgagacacttattttgggacggagggagtacttgcgcatg
>NC_057796.1|+|412315640-412315766|77-97
cgtccgaaaatacttgtcatagaaatgaatacaaatgggtgtatctagaactaaaatacatctagatacatccattCCTTGGACAAGTATTTTCGGAcggaggaagtactactcattgtatattggt
>NC_057796.1|+|414492003-414492156|39-59
ccgctaggaagaagaacgagtccgtgaagaagacaaacGGACGTAGTCGAACGAATCCTcacaactccggaacgaaaccgaagctaacgggagaagcaacccggaaagaaacaaacaacatggtaaacaaccatcacgtaaacatggcatgatg
>NC_057796.1|+|415007386-415007540|96-117
ttcgtggccgaccttgagcaccggttcgtgccacggaccggtactaaagtgagtggtggcaggatgttgtcagtccggggcccctccagcaccttTAGTACCGGTTCGTGGCGCGAAccggtgctaaagatcgtcctacataaacccttcgtcca
>NC_057796.1|+|416019802-416019943|96-119
tgatgagcttccactcatgattacaagaagagaacatgtcacaagtgcaagaaacctggacactacatctctgaatgtccacagtgggacaatgaGAACAACAACAAGAAGAAGAGCAAggaatatgattctgatgacaaga
>NC_057796.1|+|418859441-418859595|39-60
gatcgcgggtggacgaagggtttatataggacgaccttTAGTACCGGTTCGTGGCACGAAccggtactaaaggtgctggaggggccccagactgacaacatcctgccaccactctatttagtaccggttcgtggcacgaaccggtgctaaaggtt
>NC_057796.1|-|422311238-422311376|24-44
cgagtccatgaagaagacaaacgGACGTAGTCGAACGAATCCTCacaactccggaacgaacccgaagctaacgagagaagcaacccggaaagaaacaaacaacatagtaaacaaccaccacatacacatggcatgatgc
>NC_057796.1|-|422319209-422319339|28-48
agaacgagtccatgaagaagacaaacgGACGTAGTCGAACGAATCCTCacaactccggaacgaacccgaagctaacgagagaagcaacccggaaagaaacaaacaacatagtaaacaaccaccacatacac
>NC_057796.1|+|422468252-422468437|41-61
acacccatgaccaactgtggatccgcccctggtgacacttATTTTGGATCGGAGGGAGTAAcatttaaggccaaacccatttatcttcttcgctttcttatctgtagggatgaactcgatattgttgaatcattcgcgtcaaggttgcctgttgatacatgggtgagctgcaagtttgaaatgatt
>NC_057796.1|+|424406589-424406728|87-110
gcttctactcatgaccacaagaagagaacatgccacaagtgcaagaaacctggtcactacatctctgaatgtcctcactgggacaaTGAGAACAACAAGAAGAAGAAGAGcaaggaatatgattctgatgacaagaagaa
>NC_057796.1|-|425067034-425067204|21-44
atataggcaactaatttgtcCCGGTTCGTGGCACGAACCGGTACtaaagccccaccttctgtcccggttctaggcacgaaccggtaccaatggctgtgggccaggagcgcggcccattggtcccggttcatgcctagaaccggtacaaatggatccagacgaaccgggacc
>NC_057796.1|+|426707283-426707443|105-126
gaagggtttatataggacgacctttagtaccggttcgttgcacgaaccagtattaaaggtgttggttgggccccagactaacaacatcctgacaccactctcttTAGTACCGGTTCGTGGCACGAAccggtgctaaaggttcgcaacgagccggtactaat
>NC_057796.1|-|42815549-42815884|201-221
gatagtactagatgtcttcatttattactttatagactcattttgcattggaaagcgctatgtgatggtaacatattatgttactctattttcctctctcctcattaattacttgccacctcatcatttttgcttatgtggcatctatgttactacatatgttactcccactatgaccagccttatgcacagagaaattaGGATCGGAGGGAGTACTACTAgtagtagtactactttgatgtgtcgcgtcaactcgcacaattatgcaacacttcctgaataaacaagcatataagctgttatacttacttcttataagctattatacttcttacc
>NC_057796.1|-|433162449-433162702|28-51
ctctgagtgtccacagtgggacaatgaGAACAACAAGAAGAAGAAGAGCAAggaatatgattctgatggctagaagaagaagaaatccgcaaagtcttcttccaagtcttcgtgcaagtcttcatcacataagaagagctcatctggcaaggctcgtgcttttgttggcaaggagatggttcagaggaggagtctgcttctgaggaggcagaggtggagtctgaggaggagtccgaccctggcgttgcgagtct
>NC_057796.1|+|438383175-438383312|86-106
gcaaagatagaagtgatttcgagggtatgatcatcttgcctgagatcccgcaaggaagaagaacgagtccatgaagaagacaaacAGACGTAGTCGAACGAATCCTcacaactccggaatgaaaccgaagctaacgag
>NC_057796.1|-|443467151-443467290|24-45
gcaacctcgatttgacttgtgtgTTGTATACTCCCTCCGTCCGGAaatacttgtcatcaaaatggataaaaggagatgtatctagagctagatatatacatctccttttatccattttgatgacaagtatttccggtaga
>NC_057796.1|-|446465024-446465158|90-110
caagcaaagatagaagtgatttcgagggtatggtcatcttgtctgagatcccgcaaggaagaagaacgagtccatgaagaagacaaacgGACGTAGTCGAACGAATCCTCacaactccggaacgaaactgaagct
>NC_057796.1|+|448104206-448104359|104-124
catagcagtgattattgtctactccctccgtctcaaatacttgtcggagaaatggataaaattagatgtatctataactaaaatacgtctagattcatccattTCTCCGACAAGTATTTTCGGAcggagggagtagataagagcagaattattt
>NC_057796.1|-|449353886-449354047|41-61
cccgcaaggaagaagaacgagcccatgaagaagacaaacgGACGTAGTCGAACGAATCCTCacaactccggaatgaaaccgaagctaacaagagaagcaaaccggaaagaagcaaacaacatggtaaacaaccaagcataatcatggcatgatgcacaatca
>NC_057796.1|+|451743230-451743323|23-44
tctggggcccctccagcaccttTAGTACCGGTTCGTGGCACGAAccggtgctaaaggtcgtcctacataaacccttcatccacccgagcttgct
>NC_057796.1|+|455901946-455902039|51-72
aaagtgagtggtggcaggatgttgtctgtccggggctcctccagcaccttTAGTACCGGTTCGTGGCACGAAccggtgctaaaggtcgtactac
>NC_057796.1|+|457292711-457292868|31-52
ctaatgaggctgtggccccacgagcaccttTAGTACCGGTTCGTGGCACGAAccggtactagagtttcttactaagcagttttttagtcccaccttgctagctgagaggcactacgagcggtttataagccctgagtgcagagacgatgaagaagagg
>NC_057796.1|+|461281397-461281550|39-59
ccgcaaggaagaagaacgagtccatgaagtagacaaccGGACGTAGTCGAACGAATCCTcacaactccggaacgaaaccgaaggtaacgagagaagcaacccggaaagaagcaaacaacatagtaaacaaccaccacatacacatggcatgatg
>NC_057796.1|+|461621538-461621669|31-51
aagaagaacgagtccatgaagaagacaaacGGACGTAGTCGAACGAATCCTcacaactccggaacgaaaccgaagctaacgagagaagcaacccggaaagaaacaaacaacatagtaaacaaccaccacata
>NC_057796.1|-|46204757-46204911|39-60
gtggtggcaggatgttgtcagtccggggcccctccagcACCTTTAGTACCGGTTCGTGGCacgaaccggtgctaaaggtcgtcctacataaacccttcgtccacccgagcttgctctgttcttcccctttcccctctcctctccgttctttccct
>NC_057796.1|+|462871044-462871380|116-137
gtgggccacctgtaaggtggttgatgcccttcttcggccgcaagaaagctaatttttggtaaaaaaatcacggcgaaggtttcagcccaatcggagttacggatctccatatataTATATACTCCCTCCGTCCTGAAaaacatgtcgcggcggcatttttgcaaaaaaaacctctcatttttcccgaccaaacccgcgctccttgtcctcctcctccgacagaagcagcagctgcgctgctctccgccgccactgcttcgctgctccccgccgtcgcagctccccttctcccccgctctcccaccgccgtagctcccctgctcccccgctctcccgc
>NC_057796.1|-|463054011-463054124|31-51
agaagaacgagtccatgaagaagacaaacgGACGTAGTCGAACGAATCCTCacaactccagaacgaacccgaagctaacgagagaagcaaaccggaaacaaacaaacaacatag
>NC_057796.1|-|464407204-464407342|86-107
ggacgacctttagtaccggttcgtgccaccaaccggtactaaaggtggtggaggggccccagactgacaacaacgtgccaccactCTCTTTAGTACCGGTTCGTGGCacgaaccggtgctaaaggttcggcacgaaccg
>NC_057796.1|+|464986483-464986637|39-60
atggattttttatgcttcatctacattaagcagtatgaTATATACTCCCTCCGTCCAGAAatacttgtcatacaaatggatgtatctagacgcattttagttctaaatacatccacttttattcatttctacgacaagtaattccggaaggaggg
>NC_057796.1|+|46659082-46659259|47-67
ctgagatcccgctaggaagaagaacgagtccatgaagaagacaagcGGACGTAGTCGAACGAATCCTcacaactccggaaccaaaccgaagctaacgagaaaagcaacccggaaagacacaaacaacaaagtaaacaaccatcacagaaacatggcatgatgcacaatcaagtatgat
>NC_057796.1|+|46680637-46680729|51-71
ttgcctgagatcccgctaggaagaagaacgagtccatgaagaagacaagcGGACGTAGTCGAACGAATCCTcacaactccggaaccaaaccga
>NC_057796.1|-|468017500-468017593|51-72
gtactaaagagactggtcgcaggatgttgtcagtctggggtccctccagcACCTTTAGTACCGGTTCGTGGCacgaaccggtactaaagatcgt
>NC_057796.1|+|468972515-468972668|96-116
tactccctccgtccgaaaatacttgtcatcaaaatgtttaaaaaaggatgaatctagaactaaaatacatctagatacatctccttttatccattTTGATGACAAGTATTTTCGAAcggaggaagtaatttcattcaaatatgtatggaaaaaa
>NC_057796.1|-|469621529-469621667|24-44
cgagtccatgaagatgacaagcgGACGTAGTCGAACGAATCCTCacaactccggaacgaaaccgaagctaacgagagaagcaacccggaaagaaacaaaaacatagtaaacaatcatcacataaacatggcatgatgca
>NC_057796.1|-|469629189-469629342|96-116
aactagcaagcaaagatagaagtgatttcgagggtatggtcatcttgcctgaaatcccgcaaggaagaagaacgagtccatgaagatgacaagcgGACGTAGTCGAACGAATCCTCacaactccggaacaaaaccgaagctaacaagagaagca
>NC_057796.1|+|46982542-46982678|74-97
tctacaagaagagaacatgtcacaagtgcaagaaacctggacactacatctctgagtgtccacagtgggacaaTGAGAACAACAAGAAGAAGAAGAGcaaggaatatgattctgatgacaagaagaagaagaaatcc
>NC_057796.1|+|471039498-471039802|41-62
gagcaatgaatcttgacagttcgttttctatcgtctctatAATATACTCCCTCCGTCCCAAAataagtgattcaaccttactaaagttaatacaaagttgagtcacttattttgggacggatggagtataatagattactttttgaactgttcagcaggctacaggtccatactgaccttcaatatctctttgcagctcagagcgcttcacagacggtcaggctagtgactggtggaaagagaaccatgacaaggtccacgggcggtacaacgtgaggatgagcttgcagtcggcgacatcaggt
>NC_057796.1|+|472444187-472444322|41-61
tcgattcaagtacgacgggatttaagggaaaaaaattaagATCTACTCCCTCCGTCCGGAAatacttgtcggagaaatgaatgtatctagatgtattttagttctagatacatctatttttatccatttttccgac
>NC_057796.1|-|47341380-47341500|68-91
gttccgaattacttgtcgcagaaatagatgtatctagaactaaaaaatgtctagatacatccatttcTACGACAAGTAATTCCGAACGAAGtgagtactatatatgatatatctcgaagat
>NC_057796.1|+|473445088-473445219|31-51
gaactctgcacccacagagggcccctaatcGGCTACTCCCTCCGTCCGGAAaaagttgtctccgacaacattttgcgaaaagcacctctcctttcttccgacaaactatgcagccctcactccgaccgcttc
>NC_057796.1|-|473742876-473743014|96-116
tacttgtctcggaattggatgtatctagaactaaaatacgtctagatacatccatttctacgacaagtaattccgaacagagggagtagataggaGTAAACTACTCCCTCCGTCCCataatataagagcgttttttaca
>NC_057796.1|-|473742904-473743043|87-110
cttagctagctactccctccgttcggaattacttgtctcggaattggatgtatctagaactaaaatacgtctagatacatccatttCTACGACAAGTAATTCCGAACAGAgggagtagataggagtaaactactccctcc
>NC_057796.1|+|474546378-474546508|30-51
ttgtcagtccggggcccctccaacaccttTAGTACCGGTTCGTGGCACGAAccggtgctaaaggtcgtcctacataaacccttcgtccacccgagctcgctctgttctttccctttcccctctcctctctg
>NC_057796.1|-|47852840-47852958|68-89
gttcgtgccatgaaccggtactaaaggtgctggaggggccccggactgacaacatactgccaccactCACTTTAGTACCGGTTCGTGGCacgaaccggtgctaaaggtcggccacgaac
>NC_057796.1|+|485418663-485418802|24-45
gtccggggcccctccagcaccttTAGTACCGGTTCGTGGCACGAAccggtgctaaaggttgtcctacataaacccttcgtccacccgagctcactcagtttcttcccctttcccctctcctctctgttcttcccctcttc
>NC_057796.1|-|489045357-489045627|219-241
gtgcaagagtgtgcaccttgacatggaaaagaattctataagagcaggtctcacgggttagcaggtgcgacccatcctgacggatgacacatggcattcacaaatcataaagcatctacctcaccctccacctgaaatcaggggggggggggggattatatgctttgtgatttgtggatgccacgtatcatccatcagggcgggtctcacctgctaaaTATGAGACCTGGTCTCATATAATcttttttccccttgacatgttgcaggaggg
>NC_057796.1|-|490065304-490065478|24-45
gttccaatggctagccagccgctTTCATTAGTACCGGTTCGTGGCcgacctttagcaccagttcgtgccacggaccggtactaaagtgagtggtggcaggatgttgtcagtccggggcccctccagcacctttagtaccggttcatggcacgaactggtgctaaaggtcgtccta
>NC_057796.1|-|490414733-490414826|23-44
gtcagtccggggcccctccagcACCTTTAGTACCGGTTCGTGGCacgaaccggtgctaaaggtcgtcctacataaacccttcgtccacccgagc
>NC_057796.1|-|490590292-490590454|103-123
aaagagcaactagcaaagcaaagatagaagtgatttcgaggggtggtcatcttgcccgaggtcccgcaaggaagaagaacgagtcgatgaagaagacaaacgGACGTAGTCGAACGAATCCTCacaactccggaaagataccgaagctaacgagagaagcaac
>NC_057796.1|+|492579365-492579457|23-43
cgagtccataaaaaagacaaacGGACGTAGTCGAACGAATCCTcacaactccggaacgaaaccgaagctaacgagagaagcaaaccggaaaga
>NC_057796.1|+|493774343-493774479|87-107
gtactccctccgtccaaaaatacttgtcgcataaatgaatgaaaatggatgtatctagaattaaaatacatctagatacattcattTCAATGACAAGTATTTTTGAAcggaggaagtgcgtataaattagtgacgca
>NC_057796.1|+|51083278-51083431|96-116
gtactacctccgtccgaaaatacttgtcatcaaaatgaataaaagggatgtatctagatgtatattagttttagatacatacctttttatccattTTGATGACAAGTATTTTCGAAcggagggagtacgttttttttgtctgtcaccctcgctg
>NC_057796.1|+|51190851-51191037|126-147
aatagggcgagctcgggtggacgaagggtttatgtaggacgtcctttagtaacggttcttaacatggaccggtactaaaggtgctgggggggcccagactgacaacatcctgccaccactctcatTAGTACCGGTTCGTGGCACGAAccggtgctaaaggttcgccacgaaccggtactaatgagag
>NC_057796.1|+|52125446-52125584|96-116
caactagcaagcaaagatagaagtgatatcgagggtatggtcatattgcctgagatcccgcaacgaagaagaacgagtccatgaagaagaaaaacGGACGTAGTCGAACGAATCCTcacaactccagaacggaaccgaa
>NC_057796.1|-|53455401-53455554|96-116
aactagcaagcaaagatagaagtgatttcgagggtatggtcatcttgcctgagatcccgctaggaagaagaacgagtccatgaagaagacaaacaGACGTAGTCGAACGAATCCTCaaaactccggaacgaaaccgaagctaacgagagaagca
>NC_057796.1|-|55907662-55907791|30-50
tcggaagaagatgcacaaagtaaagttatTATCTACTCCCTCCGTCCGGAaatacttgtcggacagatagatgtatctagatgtattttagttgtagatacatctatttttatccatttctccgacaagt
>NC_057796.1|-|56671475-56671613|96-116
taattacttgacacctcatcatttttgcttatgtggcatctatgttactacctatgttactcccactatgaccagcctcatgtgcagagaaattaGGATCGGAGGGAGTACTACTAgtagtagtactactttgatgtgt
>NC_057796.1|+|56944740-56944901|102-122
agcgaacaactagcaagcaaagatagaagtgatttcgagggtatggtcatcttgcctgagatcccgcaaggaagaagaacgagtccatgaagaagacaaacGGACGTAGTCGAACGAATCCTcacaactccggaacgaaaccgaagctaacgagagaagcaa
>NC_057796.1|+|59178920-59179076|105-128
agctcaagaaatgatgaagcttccactcatgactacaagaagagaacatgtcacaagtgcaagaaacctggacactacatctctgagtgtccacagtgggacaaTGAGAACAACAAGAAGAAGAAGACcaaggaatatgattctaatgacaagaagc
>NC_057796.1|+|5949230-5949369|96-117
tgccaccactctctttagtaccggttcgtgacacgaaccggtactaaaggtgctgaaggggccccagactgacaacatcctgccaccactctcttTAGTACCGGTTCGTGGCACAACtggaattaggggcacaactggaa
>NC_057796.1|+|59976233-59976325|51-71
ttgcctgagatcccgcaaggaagaagaatgagtccatgaagaagacaaacGGACGTAGTCGAACGAATCCTcacaactccggaacgaaaccga
>NC_057796.1|+|64671100-64671271|120-143
aagtcttcacgatccagcttaagaaatgatgaagcttccactcatgactacaagaagagaacatgtcacaagtgcaagaaacctggacactacatctctgagtgtccacagtgggacaaTGAGAACAACAAGAAGAAGAAGAGcaaggaatatgattctgatgacaagaaga
>NC_057796.1|-|65051499-65051629|31-51
agaagaacgagtccatgaagaagacaaacgGACGTAGTCGAACGAATCCTCacaactccggaacgaaaccgaagctaacgagagaagcaacccggaaagaaacaaacaacatagtaaacaaccaccacata
>NC_057796.1|-|65603289-65603419|81-101
cctgcgtgattgggcttggcgatgtattcatggatggtctgatcgacctgtctctcgtgctggaaaagaaacactgttaaAATCTACTCCCTCCGTCCGGAaatacttgtcctaaaaatggataaaatgag
>NC_057796.1|-|65996115-65996299|124-144
gtagcgcgccatagcgatagagcgaacaactagcaagcacagatagaagtgatatcgagggtaatggtcatcttgcctgagatcccgcaaggaagaagaacgggtccatgaagaagacgaacgGACGTAGTCGAACGAATCCTCacaactccggaacgaagccgaagctaacgagagaagcaaac
>NC_057796.1|+|68166240-68166373|84-104
aaagatagaagtgatttcgagggtatggtcatcttacctgagatcccgcaaggaagaagaacgaggccatgaagaagacaaacGGACGTAGTCGAACGAATCCTcacaactccggaaagaaaccgaagcttacg
>NC_057796.1|+|68174041-68174173|28-48
aagaacgaggccatgaagaagacaaacGGACGTAGTCGAACGAATCCTcacaactccggaaagaaaccgaagctaacaagagaagcaacccggaaagaaacaaacaacatagtaaacaaccaccacatacaga
>NC_057796.1|+|7000347-7000549|24-45
aacggctagccagccgctttcatTAGTACCGGTTCGTGGCCGACCtttagcaccggttcgtgccacggaccggtactaaagtgagtggtggcaggatgttgtcagtccggggcccgtccagcacctttagtaccggttcatggcacgaaccggtgctaaaggtcgtcctacataaacccttcgtccacccgagctcgctctgt
>NC_057796.1|+|73072750-73072903|96-116
aactagcaaagcaaagatagaagtgatttcgagggtatggtcatcttgcctgagatcccgctaggaagaagaacgagtccatgaagaagacaaacGGACGTAGTCGAACGAATCCTcacaactccggaacgaaaccgaagctaacgagagaagc
>NC_057796.1|+|73080742-73080997|31-51
aagaagaacgagtccatgaagaagacaaacGGACGTAGTCGAACGAATCCTcacaactccggaacgaaaccgaagctaatgagagaagcaacccggaaagaaacaaacaacaaagtaaacacacaaacataaacatggcatgatgcacaatcaagtatgatgcatgttcggtttagtgaggcatggcatggcaaagtgcacaaacgaaactacaagttaagtggagctcaatatgcaacgagttgcatattgacga
>NC_057796.1|+|7432544-7432711|31-52
cggttccaacggctagccggccgctttcatTAGTACCGGTTCGTGGCCGACCtttagcaccggttcgtgccacggaccggtactaaagtgagtggtggcaggatgttgtcagtccagggcccctccagcatctttagtaccggttcgtggcacgaaccggtgctaaag
>NC_057796.1|+|7432576-7432728|103-124
gtaccggttcgtggccgacctttagcaccggttcgtgccacggaccggtactaaagtgagtggtggcaggatgttgtcagtccagggcccctccagcatcttTAGTACCGGTTCGTGGCACGAAccggtgctaaaggtcgtcctacataaacc
>NC_057796.1|-|75572357-75572663|244-267
agctgtttcctcatctgaagaagaatctgactgcagttctgatgatcctgaagacatcggaaagcaacttgctatgcttgtgaagaagttccagaagttcactaagaagaagggcttcagaaagttttcacgatccagctcaagaaatgatgaagcttccactcatgactacaagaagagaacatgtcacaagtgcaagaaacctagacactacatctctgagtgtccacagtgggacaatgaGAACAACAAGAAGAAGAAGAGCAAggaatatgattctgatgacaagaagaagaagaaatcctca
>NC_057796.1|+|76931590-76931730|86-109
tgcgtcatctactcccttcgttcggaattacttgtcgcaaaaatgaatgtatctagacgtattttagttctagatacatccatttCCGAGACAAGTAATTCCGAACGAAgggagtacattgaagagtacgtaccccacaat
>NC_057796.1|-|76944114-76944270|96-119
agctagcaaggtgggactaaaaaactgcttagtaagaaactctagtaccggttcgtgccacgaaccggtactaaaggtgctcgtggggccacagcCTCATTAGTACCGGTTCGTGGCACcaacagggaccaaagggtggaattggtcccggttcgtg
>NC_057796.1|-|76944124-76944292|118-139
taaaccgctcgtagtgcctctcagctagcaaggtgggactaaaaaactgcttagtaagaaactctagtaccggttcgtgccacgaaccggtactaaaggtgctcgtggggccacagcCTCATTAGTACCGGTTCGTGGCaccaacagggaccaaagggtggaattggtc
>NC_057796.1|+|76944160-76944314|39-60
aaccggtactaatgaggctgtggccccacgagcaccttTAGTACCGGTTCGTGGCACGAAccggtactagagtttcttactaagcagttttttagtcccaccttgctagctgagaggcactacgagcggtttataagtcctgagtgcagagacga
>NC_057796.1|-|77069248-77069385|87-108
ctttcatctttgacgagaggcttcccgtaatggtatttgtgttcgtccacctccacgatttcataatgtgctcgtggggccacaacCTCATTAGTACCGGTTCGTGGCaccaaccgggaccaaagggtggaattggtc
>NC_057796.1|+|7718424-7718580|39-62
accgggaccaatgggcctcactcctggcccacaaccatTGGTCCCGGTTCGTGGCACGAACCgggacagaaggatatcctttagacccggttcgtgccacaaaccgggacaaattagtcgcctatatatacaccctcgccggcgagcagagcacttc
>NC_057796.1|-|7736221-7736365|41-64
gggaccaatgggccttgctcctggcccacaaacattggtcCCGGTTCGTGGCACGAACCGGGACagaaggatgtcctttagacccggttcgtgccacaaaccgggacaaatgactcgcctatatataccccctcgccggcgagca
>NC_057796.1|-|78485729-78485882|96-116
ggctagcaagcaaagatagaagtgatttcgagggtatggtcatcttgcctgagatcccgcaaggaagaagaacgagtccatgaagaagacaagcgGACGTAGTCGAACGAATCCTCacaactccggaaagaaaccgaagctaacgagagaagca
>NC_057796.1|-|79526351-79526504|96-116
agtagcaagcaaatatagaagtgatatcgagggtaatggtcatcttgcctgagataccacaaggaagaagaatgagtccatgaagaagacaaacgGACGTAGTCGAACGAATCCTCacaactccggaacgaaaccgaagctaacaagagaagca
>NC_057796.1|+|84310324-84310492|118-139
tggacaaaatgtgtgatgagctcgaggaagaggggaagaacagagaggagagggaaaagggaaaaaacagagcgagctcgatcgcgggtggagggagggtttatataggacgaccttTAGTACCGGTTCGTGGCACGAAccgatactaaaggtgttggaggggacccag
>NC_057796.1|+|8475161-8475279|68-89
tgccacggaccggtactaaagtgtgtggtggcaggatgttgtcagtccggggcccctccagcaccttTAGTACCGGTTCGTGGCACGAAccggtgctaaaggtcgtcgtacataaaccc
>NC_057796.1|+|84908741-84908896|39-61
gccaagtgtcatccatcaaggtgagtctcacgtggtggCTTGTGAGACCTGGTCTCATAAGacacttccaactcaagtttttcttcaaaagatttcatcatatcatcaacgatatgtttagtaaaagctttatttggaccataaatatgaggagag
>NC_057796.1|-|8504385-8504522|31-52
aggatgttgtcagtccgcggcccctccagcACCTTTAGTACCGGTTCGTGGCacgaaccggtactaaaggtcgtcctacataaacccttcgttcacccaagctcgctctgttcttcccctttcccctctcctctctgt
>NC_057796.1|-|85266649-85266802|96-116
aactagcaagcaaagatagaagtgatttcgagggtatggtcatcttgcctgagatcccgcacggaagaaaaatgagtccatgaagaagacaaacgGACGTAGTCGAACGAATCCTCacaactccggaacgaaaccgaagctaacgagagaagca
>NC_057796.1|-|86008250-86008363|31-51
agaagaacgggtccatgaagaagacaaacgGACGTAGTCGAACGAATCCTCacaactccggaacgaaaccgaagctaacgagagacgtaaaccggaaagaagcaaacatcatgg
>NC_057796.1|+|8826583-8826731|28-49
ttccaacggctagcgagccgatttcatTAGTACCGGTTCGTGGCCGACCtttagcaccggttcgtgccacagaccggtactaaagtgattggtggcaggatgttgtcagttcggggcccctccagcacctttagtaccggttcatggca
>NC_057796.1|+|89319870-89320014|95-115
aactagcaagcaaagatagaagtgattttgagggtatggtcatcttgcctgagatcccgcaaggaagaagaacgagtcaatgaagaagacaaacGGACGTAGTCGAACGAATCCTcacaactccggaacgaaaccgaagctaacg
>NC_057796.1|-|97697978-97698116|24-44
aggactacaggccaatcactctaCTTAATTGCTGCCTCAAGCTTattacaaaactcctggccaaccgtctgtagaaggtcattctaaaaatcattcatcgtaatcagtatggattcatacatggaagatctattcagga
>NC_057796.1|-|98858831-98859000|109-129
agcatcgagacaactagcatagcaaagatagtagtgagatccaaggtgacggtcatcttgcctgaaatcccgctaggaagaagaatgagtccatgaagaagatgaagcCACGTAGTCGAACGAATCCTCacaaacgcaacgaaacaggaactatcgagaggaagcacaac
>NC_057796.1|-|99630263-99630380|68-88
tcgtcctaaaaatagataaaatggatgtatctataactaaaataagtctagatacaaccatttctagGACAAGTATTTTCGGACGGAGggagtatgagaacccaatttcagttttgaa
>NC_057796.1|-|99659712-99659873|41-61
tattttagttctagatacatctctttttatccattttgaaGACAAGTATTTTCGGACGGAGggagtacaattttacctatctttttacccctgagggattgacaacccctctcttacgtcgcgttgcaagtatttgttctttgtgtgcaggagctgtttacg
>NC_057797.1|+|100072045-100072180|90-111
gaggaagaagggaagaacagaggagagggagaggggaaagggggaagaacagagtgctggtggatgaagggtttatataggacggccttTAGTACCGGTTCGTGGCACGAAccggtactaaaggtgctagaggggc
>NC_057797.1|+|100072139-100072275|76-97
ccggttcgtggcacgaaccggtactaaaggtgctagaggggccccactctgacaacatcctgccaccactctcatTAGTACCGGTTCGTGGCACGAAccggtgctaaaggttcgccacgaaccggtactaaagatct
>NC_057797.1|+|103010429-103010580|30-50
agaagaacgagtccatgaagaagacaaacAGACGTAGTCGAACGAATCCTcacacctccggaatgaaactgaaactaacgagagaagcaacccggaaagaatcaaacaacatggtaaacaaccatcacataatcatggcatgatgcacaatc
>NC_057797.1|-|10362661-10362846|126-146
aacccatgcacccacagaacggagcctgatgtgcctcatgttcgtccagggtgttccggattcccgagggcctctgtcagcacgtccttctctctgtctggaatgaacgtccctttctgcgctgcCTTGATTGCTGCCTCAAGCTTccttatgggtattgcaagttgctcattcgtccaaacacac
>NC_057797.1|+|105760755-105760943|77-97
gaagtgatttcgagggtatgatcatcttgcctgaaatcccgcaaggaagaagaacgagtccatgaagacgacaaacAGACGTAGTCGAACGAATCCTcacaacacgacgtcaccggatacaacccgaagaagcacaccggaaagaagcaaacaacatagtaaacaagcaccacataagcatggcatgat
>NC_057797.1|+|106321237-106321390|39-59
atgtattttagttttagatacatccctttttgtccattTTGATGACAAGTATTTTCGAAtgaagggagtataatattatgttagaaggagcaattaatatcaaagaataaaccatagaggcacattatatatatatataaaattaagaaattag
>NC_057797.1|-|106501743-106501881|96-116
aactagcaaacaaagatagaagtgatttcgaggctatggtcatcttacctgaaaccccgcaaggaagaagaacgagtccatgaagaagacaaacgGACGTAGTCGAACGAATCATCacaaacgcgacgttattcggaac
>NC_057797.1|-|10766570-10766723|96-116
agaatgaaaacaatcatcagtactggactaggcacctgcttcaacccatgttctaaaagagatgtttatccctcccaggagtacatttgatggttTATTATGGGACGGAGGTAATAtgtatcaagtaactacaaaaacaagttgagtaaaatag
>NC_057797.1|+|108079355-108079485|81-101
gatagaagtgatttcaagggtatggtcatctttcctgagatcccgcaaggatgaagaacgagtccatgaagaagacaaacGGACGTAGTCGAACGAATCCTcacaacacgatattatcggaaccaacccaa
>NC_057797.1|-|11413111-11413281|109-130
ggatttgcattaatgccggttcgtgttgaacctttagtaccggttcgtggcacgaaccggtactaaaggggtggtggcaggctggcgtcaggctggggccccacgatcACCTTTAGTACCGGTTCGTGGCacgaaccggtactaaaggtctaacctttagtaccggttcat
>NC_057797.1|-|11413151-11413282|31-52
cggatttgcattaatgccggttcgtgttgaACCTTTAGTACCGGTTCGTGGCacgaaccggtactaaaggggtggtggcaggctggcgtcaggctggggccccacgatcacctttagtaccggttcgtggca
>NC_057797.1|+|116725676-116725829|96-116
aactagcatagcaaagatagtagttatttcgagggtatgatcatcttgcctgaaatcccgcaaggaagaagaacgagtccatgaagaagacaaacGGACGTAGTCGAACGAATCCTcacagtcacgacgttatcggaaccaacccgaagaagca
>NC_057797.1|-|118831940-118832076|31-51
agaagaacgagtccatgaagaagacaaacgGACGTAGTCGAACGAATCCTCacaactccggaacggaaccgaagctaacaagggaaacaaccggaaagaagcaaacaacatagtaaacaaccatcacataacatggc
>NC_057797.1|-|118840151-118840282|31-51
agaagaacgagtccatgaagaagacaaacgGACGTAGTCGAACGAATCCTCacaactccggaaggaaccgaagctaacaagggaaacaaccggaaagaagcaaacaacatagtaaacaaccatcacataaca
>NC_057797.1|-|122397074-122397411|116-138
cacaaatcacaaagcatccaccccacccccacctgaaatcagaggggagagattagatgctttgtgatttgtgaatgccacatgtcattcatcaaggcgggtctcacctgatttaTATGAGACCTGGTCTCATATAAAttttttccctgctgacacatccatccacgtttgactccagagccttaaccgccacgtccgtccaccgagcgcgcgccagatgcggcggtggcagtgtcgcctcgcggctgccggggccctgctcgccgtcgtgctggctctgtgcgtcgcggggccgcgctcgccggcgccgctgcggttcgcgccgggtggccggttca
>NC_057797.1|-|122668669-122668825|39-62
cctggtcactacatctctgagtgtccgcagtgggacaaTGAGAACAACAACAAGAAGAAGAGcaagtaatatgattttgacgacaagaagaagaagaaatactcaaagtattcttccaagtcttcatcaaagtcttcatcacacaagaagagctcat
>NC_057797.1|-|122864415-122864569|103-126
ctgcatcccggcctgggtaacgatactggtggccgtcgggagcatggttggcactgtgatcgggtttctcataccccaggattgctgccgcgggattcactgAACTGAACAACAACAAGAAGAAGGcagctatgttagcggttaatttatctggt
>NC_057797.1|+|123533511-123533764|28-51
ctctgagtgtccacagtgggacaatgaGAACAACAACAAGAAGAAGAGCAAggaatatgactctgacgacaagaaaaagaagaaatactcaaagtcttcttccaagtcttcctcaaagtcttcatcacacaagaagagctcatctggcaaggcacgtgcatttgttggcaaggaaatggatttagaggaggagtccgcttctgaggaggcggaggtggagtctgaggaggagtccgattctggcgttgcaagtc
>NC_057797.1|-|127301593-127301728|31-51
gcgagagagtgtgaagagagcaactactccCTCCGTTCCAAATTACTCGTCaaagaaatggatgtatctagaactaaaatacatgtagatacatccatacctgcgacaagtaattcagaacggagggagagggcga
>NC_057797.1|+|128960539-128960674|41-61
tctcgcaaggaagaagaacgagtccatgaagaagacaaacGAACGTAGTCGAACGAATCCTaacaactctgaaacgaaactgaagctaacgagagaagcaacccggaaagaaacaagcaacatagtaaacacccat
>NC_057797.1|+|128984319-128984465|32-52
aaggaagaacgagtccatgaagaagacaaatGGACGTAGTCGAACGAATCCTcacaaacgcgacgttatcggaactaacctgaagaagcaacaccggaaagaagcaaacaaccctcacataagcatggcatgatgcacaaccaagta
>NC_057797.1|-|129415699-129415852|39-59
cgcaaggaagaagaacgagtccatgaggaagacaaacgGACGTAGTCGAACGAATCCTCacaactccggaacgaaaacgaagctaacgatagaagcaacccgggaagaagcaagcaacatagtaaacacacaagcataaacatggcatgatgct
>NC_057797.1|-|129616133-129616271|96-116
ctttatttcttgtttgaaccaagtactccctccgtccggaattacttgtcatcaaaattgatgtgtctagaactaaaatacatctagatacatccATTTCAATGACAAGTATTTTTggacggagggagtacaagattcg
>NC_057797.1|+|129821130-129821286|96-119
gtagattagtactccctccctccggaaatacttgttatagaaatggatgcatctagacgtattttaattctagatacatccacttttattcatttCTGCGACAAGTAATTCCGGACAGAgggagtactagccccctccaaaaatccataggggtggc
>NC_057797.1|+|130689303-130689457|96-117
atgtaggacgacctttagtaccggtttgtgatacgacccggtactaaaggtgctggaggggccccggactgacaacatcctgccaccactcacttTAGTACCGGTTCGTGGCACGAAccagtgctaaaggttcaccacgaactggtactaatgag
>NC_057797.1|+|131141849-131141987|24-44
acgagtccatgaagaagacaaacAGACGTAGTCGAACGAATCCTcacaactccggaacgaaaccgaagctaacgcgagaagcaacccgaaaagaagcaagcaacatactaaacaaacatcacataagcatggcacgatg
>NC_057797.1|+|131149417-131149509|23-43
cgagtccatgaataagacaaacGGACGTAGTCGAACGAATCCTcaaaactccagaatgaaaccgaagctaacacgagaagcaacccggaaaga
>NC_057797.1|+|131802901-131803054|39-59
gggcccatgcggaggaggtgcggcgtcggcgggcgttgCTGACGCCGGAGCAGCGTGCCttaccgcactacgccgtcgactcgccctactgggctcgatggttcgcctttgagcacgaggaggcgaggcgacacggcgtctgtggcgtcgagcg
>NC_057797.1|-|13447374-13447467|51-72
ggcactaaaggggtggtggcaggctggcgtcaggccggggccccacgatcACCTTTAGTACCGGTTCGTGGCacgaaccggtactaaaggtcta
>NC_057797.1|-|134854803-134854966|41-61
cccgaaaggaagaagaacgagtccatgaagaagacaaacgGACGTAGTCGAACGAATCCTCacaactctagaacggaaccgaagctaatgagggaaacaaccggaaagaagcaaacaacatagtaaacaaccatcacataatatggcatgatgcacaaccaagt
>NC_057797.1|+|135493962-135494094|83-103
aagatagaagtgatttcgagggtatggtcatcttgcctgagatcccgcaaggaagaagaacgagtccatgaagaagataaacAGACGTAGTCGAACGAATCCTcacaaacgcgactttatcggaactaaccca
>NC_057797.1|-|143860002-143860132|81-102
acctttagtaccggttcgtgatacgacccggtactaaaggtgctggaggggccccggactgacaacatcctgccaccactCACTTTAGTACCGGTTCGTGGCacgaaccggtgctaaaggttcgccacgaa
>NC_057797.1|-|145062146-145062282|31-51
aaaagaacgagtccatgaagaatacaaatgGACGTAGTCGAACGAATCCTCacaaacgcgacgttaacggaaccaacccaaagaagcatcaccggaaagaagcaaacaacatcgtaaacaaacatcacataaacatg
>NC_057797.1|+|147954697-147954878|126-149
tgaagcttctgctcatgactacaagaagaaaacatgtcacaagtgtaagaaacctggccacttcatctctgagtgtccgcagtgggacaatgagaacaaaaagaagaagaaggcaaggaatgtgaCTCTCACAACAAGAAGAAGAAGAAatactcaaagtcttcttcaaagtattcatcaca
>NC_057797.1|-|149593909-149594062|39-59
taccaacttgggctgggtccaaaatagatttatagtccCTCCGTTCCAAATTACTCGTCataaaaatgaatgtatctagaactaaaatacatctagatacatccatacctgcgacaaataattcggaacagagggagtacatgttaaaaaatta
>NC_057797.1|+|151448165-151448309|82-105
tcatgactacaagaagagaacatgtcacaagtgcaagaaacatggccactacatctctgagtgtccacagtgggacaatgaGAACAACAACAAGAAGAAGAGCAAggagtatgactctgacaacaagaagaagaataaatactta
>NC_057797.1|+|151598988-151599142|39-60
cattccaacaaaatgatgtccagcagaaattcaagtagGATATACTCCCTCCGTCCCAAAataagtgtctcaagcttagcacaactttgtacatgagttagtacaaagttaagacacttattttgggacagagggagtatatgaatgtccactat
>NC_057797.1|-|153471497-153471685|77-97
actttttaacttgtatcttaggccgtaagggactatactacttagcattataattttctagatttccttttaacccTATTATGGATCGGAGGGAGCAcaaactaagggtaaaaggaaatctacaaaattgtaaccagctagtgttgtactataacctttagtatagatacctgaacagagaagaaaaat
>NC_057797.1|+|154175277-154175415|86-107
acctttagtactagttcatgccaagaaccggtactaaaggggctggaggggccccagtctgacaacatcctgccaccactctcatTAGTACCGGTTCGTGGCACGAAccagtgctaaaggttcgccacaaaccggtact
>NC_057797.1|-|155358906-155359104|154-177
tcccgatcaagctcaaggaatgatgaagcttctgctcacgactacaagaagaaaacatgtcacaagtgcaagaaacctggccacttcatctctgagtgtccacagtgggacaatgagaacacaaagaagaagaagagcaaggaatatgactctGACAACAAGAAGAAGAAGAAATACtcaaagtcttcgtccaagtctt
>NC_057797.1|-|157594382-157594535|96-116
aactagcaagcaaacatagaagtgatttcgagggtatggtcatcttgcctgagatcccgcagggaagaagaacgagtccatgaagaagacaaacgGACGTAGTCGAACGAATCCTCacaactccagaacgaaactgaagctaatgagagaagca
>NC_057797.1|-|158803758-158803917|110-130
tccactatggactacatacggaacaaaataagtgaacctacactctaaagtatgtctatatacatctttatgtagtttgtagtggaatctctaaaaagacttatatttaGGATCGGAGGGAGTACAAGCCaagttctataatgaaaaaatcccactagta
>NC_057797.1|+|162070444-162070597|96-116
gcccccggaccttttcggtgaccgtatgacaacttcctatatataaatcttcacctccggaccattctggaactcctcgtgacgtccgggatctcATTCGAGACTCTGAACAACATtcggtaatcacatacaagtcttcctaataaccctagcg
>NC_057797.1|+|16227516-16227714|149-169
aaatagaccgggattacaagttcagagtgccaatttccggaatttaaagttcagggtttgatttagcttttgtctacaacttcaaggtttattttggacttttttccaaaatataagaacgcttttaacatcatactagtgtaaaaaaCGTTCTATTATGGGACGGAGGgagtaatacgtaataacaagaaaaccacga
>NC_057797.1|-|162552293-162552457|104-124
gaacgaacaactagcaagcaaagatagaagtgatttcgagggtatggtcatctttcctgagatcccgcaaggaagaagaacgagtccatgaagaagacaagcgGACGTAGTCGAACGAATCCTCacaactccggaacgaaaccgaagctaacgagagaagcaacc
>NC_057797.1|-|162876963-162877099|88-108
agcaaagatagaagtgatttcgagggtatggtaatcttgcctgaaaagctgcaaggaagaagaacgagtccatgaagaagacaaacgGACGTAGTCGAACGAATCCTCacaacgcgatgttatcggaactaaacccg
>NC_057797.1|-|162885051-162885204|96-116
aactagcaagcaaagatagaagtgatttcgagggtatggtcatcttgcctgaaaacccgcaaggaagaagaacaagtccatgaagaagacaaacgGACGTAGTCGAACGAATCCTCacaacgcgacgttatcggaactaaacccgaggaagcaa
>NC_057797.1|-|163688116-163688269|39-59
cgcaaggaagaagaacgagtccatgaagaagacaaacgGACGTAGTCGAACGAATCCTCacaacacgacgttaccgaaaacaacccgaagaagcaacaccggaaagaagcaaacaacatagtaaacaaccaccacataatcaaggcatgatgca
>NC_057797.1|-|164229469-164229607|96-116
aactagcaagcaaagatagaagtgatttcgagggtatggtcatcatgcctgagatcccgcaaggaagaagaacgagtccatgaagaagacaaataGACGTAGTCGAACGAATCCTCacaaacgcgacgttatcggaact
>NC_057797.1|-|164423906-164424045|87-110
tctgcttatgactacaagaaaagatcatgccacaagtgcaagaaacctggccactacatctctgagtgtccgcagtgggacaatgaGAACAACAAGAAGAAGAAGAGCAAggagtatgactctgatgacaacaagaagaa
>NC_057797.1|-|166669907-166670108|149-172
atcaagttcaaggaatgatgaagctcctgctcatggctacaagaagaaaacatgtcacaagtgcaagaaacttggccacttcatctctgagtgtccacagtgggacaatgagaacaaaaagaagaagaagagctaggaatatgactctGACAACAAGAAGAAGAAGAAGAAAtactcaaagtcttcatcacacaagaagagc
>NC_057797.1|+|168846622-168846957|116-136
gcgatgtttgtttggtatttggctcagacattcgacaccccttcattaagtgaatatgagtagcgataattgttgtcaagatggtggcttcaggcttactgatgtactccctccgTTCCAAATTACTCGTCACAGAaatggatgtatctagaactaaaatacatctagatacatccgtacttgcgacaaataattcgaaacggaaggagtattaatttgtaaggtcttcgtgaacaaatggttgcatgcatcgtccaaatgcaaaggttgggggtatatcctcctttctaaaaaaactctgttctcccttcctctcgtcgctcctagagacgtggc
>NC_057797.1|-|16999073-16999229|96-119
ctccctgtgtaaagaaatactccctccgttcggaattacttgtcttggaaatggatgtatctaaaactaaaatacatatagatacatccatcttcAAGACAAGTAATTCCGAACGAAGGgagtataagaattctttacggagggagtacatattgct
>NC_057797.1|+|171792791-171792949|97-118
accgatgtccaatgatctactcctggatcactattgtacccctttgccaaactcatggcaaggtacataataggtctggtatacaacatgacatacTTTATACTCCCTCCGTCCGCAAatacttgtcatcaaaatggataaaaagagatgtatctagaa
>NC_057797.1|-|173787354-173787493|96-117
ggtttatgtaggatgacctttagtaccggttcgtgccacgaaccggtactaaaggggctggaggggccccagtctgacaacatcctgccaccactCTCATTAGTACCGGTTCGTGGCacgaaccggtgctaaaggttcgc
>NC_057797.1|+|173787413-173787612|31-52
gttgtcagactggggcccctccagccccttTAGTACCGGTTCGTGGCACGAAccggtactaaaggtcatcctacataaacccttcacacccgagctcgctctgttcttcccctttcccctctcctctctgttcttcccctcttcctctcgagctcatcacacattttgcccaaaatttgtcaagatttgaaggcccccat
>NC_057797.1|-|175179612-175179704|51-71
tgcctgaaatcccgcaaggaagaagaacgagtccatgaagaagacaagcgGACGTAGTCGAACGAATCCACacaaacgcgacgttatcgaaac
>NC_057797.1|-|177049968-177050121|39-59
atttttttacatgatatttgttgttaacttaatatgtaGCGAACTACTCCCTCCGTCCCataatataagaacgtttttgacactagtgtagtgtccaaaacactcttatattatgggacagagggagtagtttttgcaaatgatacatgtttta
>NC_057797.1|-|179796720-179797058|116-139
cacgatctagctcaaggaatgatgaagcttatgatcatgactacaagaagagaacatgccacaagtgcaagaaacctggtcactacatctcggagtgtccgcagtgggacaatgaGAACAACAAGAAGAAGAAGAGCAAggaatatgattctgacgacaagaagaagaagaaatactcaaagtcttcttacaagtcttcctcaaagtcttcatcacgcaagaagagctcatctggcaaggctcgtgtgtttgttggcaaggaaatggattcagaggaggagtctgcttctgaggaggcggaggtggagtctgaggaggagtccgattctggcgttgcaa
>NC_057797.1|-|1845406-1845547|96-119
tcgtcattgccaagtactccctccgttcggaattactcgtccaagaaatgaatgtatctagatgtattttagttgtagatatatccatttttgtaACAAGTAATTCCGAACGGAGGGAGtataaccagttcggggcagacat
>NC_057797.1|-|185781468-185781641|121-144
tctgctcatgactacaagaagagaacatgccacaagtgcaagaaacctgaccactacatctctgagtgtccatagtgggcaatgagaacaagaagaagaagaggcgcaaggagtatgattCTGACAACAACAAGAAGAAGAAATactcaaagtcttcttccaagtcttcctcaa
>NC_057797.1|-|188518357-188518552|154-174
gggaggcatgataagcaagtggtaggtatcgcagcataggcatagcaaaagagcgagcaactagcaagcaaagatagaagtgatttcgagggtatgatcatcttgcctgagatcccgcaaggaataagaacgagtccatgaagaagacaaacgGACGTAGTCGAACGAATCCTCacaaatgcaacgttaccggaac
>NC_057797.1|-|192699836-192699977|96-119
gatgaagcttccactcatgaccacaagaaaagaacatgtcacaagtgcaagaaacctggtcactacatctctgagtgtccgcagtgggacaatgaGAACAACAAGAAGAAGAAGAGCAAggaatatgattctaatgacaaga
>NC_057797.1|-|192858130-192858349|49-70
actaatgagagtggtggcaggatgttgtcagactggggcccctccaacCCCTTTAGTACCGGTTCGTGGCacaaaccggtactaaaggtcgtcctacataaacccttcacacccgagctcgctctgttcttcccctttcccctctcctctctgttcttcccctcttcacacattttgcccaaaatttgtcaagatttgaaggcccccatccattcaaatg
>NC_057797.1|-|194346034-194346193|100-120
gagcaactagcaagcaaagatagaagtgatttcgagggtatgatcatcttgcctgaaatcccgcaaggaagaagaacgagtccatgaagaagacaaacgGACGTAGTCGAACGAATCCTCacaacacgacattatcggatccaacccgaagaagcaaaca
>NC_057797.1|-|194353906-194354035|30-50
gaagaacgagtccatgaagaagacaaacgGACGTAGTCGAACGAATCCTCacaacacgatgttaccggatccaacccgaagaagcaaacaccggaaagaagcacacaacatagtaaacaaaccaacacat
>NC_057797.1|+|194401009-194401162|104-124
acagcgagcaactagcaagcaaagatagaagtgattttgagggtatggtcatcttgcctgagatcccgcaaggaagaagaacgagtccatgaagaagataaacGGACGTAGTCGAACGAATCCCcacaactccggaacgaaaccgaagctaacg
>NC_057797.1|+|194408954-194409107|96-116
caacaagcaaccaaagatagaagtgatttcgagggtatggtcatcttgcctgagatcccgcaaggaagaagaacgagtccatgaagaagataaacGGACGTAGTCGAACGAATCCCcacaactccggaacgaaaccgaagctaacgcgagaagc
>NC_057797.1|+|194712371-194712508|33-53
ggaagaagaatgagtccatgaagaagacaaacGGACGTAGTCGAACGAATCCTcacaactccgaaatgaaactgaagctaacgagagaagcaacccggaaagaagcaagcaacatagtaaacaaccagcacataatca
>NC_057797.1|+|194774554-194774690|31-51
aagaagaacgagtccatgaagaagacaagcGGACGTAGTCGAACGAATCCTcacaactctggaatgaaaccgaagctaacgcgagaaggggtaggtgggctgccggtggggatagtgggctgtgtagagaggaggtg
>NC_057797.1|+|196184251-196184398|101-121
gcgagcatctagcaagcaaagatagaagtgatttcgagggtatggtcatcttgcctaagatcccgcaagaaagaagaacgagtccatgaagaagacaaacGGACGTAGTCGAACGAATCCTcacaaacgcgacattattggaactaac
>NC_057797.1|+|196265815-196265952|86-106
gcaaagatagaagtgatttctagggtatgctcatcttgcctgagatcccgcaagaaagaagaacgagtccatgaagaagacaaacGAACGTAGTCGAACGAATCCTcacaactccggaccgaaaccgaagctaacgag
>NC_057797.1|+|196482522-196482663|96-119
atatcaggatattatgtcatactccctctgttccgaattacttgccacagaaatagatgtatctaaaactaaaaaatttctaaatacatccatttCTATGACAAGTAATTCCGAACGAAgggagtacttattttgttagcca
>NC_057797.1|+|196746086-196746222|87-107
agcaaagatagaagtgatttcgagggtatgatcatcttgcctaaaatcccgcatggaagaagaacgagtccatgaagaagacaaacAAACGTAGTCGAACGAATCCTcacaacgcgacgttaccggaaccaacccaa
>NC_057797.1|+|197728306-197728445|96-117
atgtaggacgacctttagtaccggttcgtgatacgacccggtactaaaggtgctggaggggccccggactgacaacatcctgccaccactcacttTAGTACCGGTTCGTGGCACTAActggtgctaaaggttcgccacga
>NC_057797.1|+|197746673-197746944|219-242
tctgatgaagaatctgactgcagttctgatgatcctgaagatattggaaaggagcttgctatgctagtgaagaagttcactaggaagaaaggcttcagaaagtcttcacgatccagcccaaggaatgatgaagcttctactcatgactacaagaagagaacatgccacaagtgcaagaaacctggtcactacatctctgagtgtccgcggtgggataaTGAGAACAACAAGAAGAAGAAGTGcaaggaatatggttctaacgacaagaagaa
>NC_057797.1|+|198727136-198727289|39-59
tagaattgcctcgcctggagtagcatgtactccctccaTTCCAAATTACTCGTCACAGAaatggatgtatctagaactaaaatacatctagatacatccatgcccgcgacaagtaattcggaacggagggagtaggtggttagactagatagaa
>NC_057797.1|-|201076553-201076717|42-62
aaatggatgtatctagaactaaaatacatctagatacatcaATTTCAATGACAAGTATTTTTggacggagggagtagcaagtactgcctaaggcaggacggaaaccagctcctcctgtaaaggttccgctccactgaatgcctcgcaacaatgtgcccaatctat
>NC_057797.1|+|201735818-201735959|96-119
aatgatgaagcttctgctcatgactacaagaatagaacatgtcacaagtgcaagaaacctggccactacatctctgagtgtccacagtgggacaaTGAGAACAACAAGAAGAAGAAGAGcaaggagtatgactctgatgaca
>NC_057797.1|+|20258697-20258834|33-53
gcaggccgtggatgcggttgccggagtcgtcgAGGCAGTCCTCGATGTCGCAGgtgatttcgcggatctgctttatccagtccatcatccggtggccgtggccgtgtgtgccactcccatcggcgacggtgaggtcgc
>NC_057797.1|+|204085671-204085809|96-116
caactagctagcaaagatagaagtggtttcgagggtatggtcatcttgcccgagatcccgcaaggaagaagaatgagtccatgaagaagataaacGGACGTAGTCGAACGAATCCTcacaacacgacgttatcggaacc
>NC_057797.1|+|206698319-206698537|49-69
gcctgagatcccgcaaggaagaagaacgagtccatgaagaagacgaacCAACGTAGTCGAACGAATCCTcacaactccggaacgaaaccaaagctaatgagagaagcagcctagaaagaagcaagcaaaatagtaaacaaccatcacataaacatggcatgatgcacaaccaagtatgatgcatgtccgatttaatgaggcatggcatggcaaagtgca
>NC_057797.1|-|207347308-207347461|96-116
aactagcaagcaaagatagaagtgatttcgagggtatggtcatcttgcctgaaatcccgcaaggaagaagaacgagtccatgaagaagacaaacgGACGTAGTCGAACGAATCCTCacaactccggaacgaaaccgaagctaacgagagaagca
>NC_057797.1|-|208163912-208164113|149-172
agagattcaccaagaagaaagacttcagaaagttttcacgatccagctcaagaaatgatgaagcttctgctcatgactacaagaagagaacatgccacaagtgcaagaaacctggtcactacatctctgagtgtccgcaatgggacaaTGAGAACAACAACAAGAAGAAGAGcaaggagtatgattctgacgacaagaagaa
>NC_057797.1|-|210315503-210315691|77-97
aagtgatttcgagggtatggtcatcttgcctgagatcccgcaaggaagaagaacgaatccatgaagaagacaaacaGACGTAGTCGAACGAATCCTCacaactccagaaaggaactgaagctaatgagagaagcaacctggaaagaagcaaacaacatagtaaacaaccatcacataaacatggcatga
>NC_057797.1|+|210930013-210930151|24-44
catccatggcaacgcggcggctgCGCTCGCCGGAGCAGCATGTCgtcgacgacgtccggcgtgctccttcatcgagcatggttgctagcgtccgcatacatggcgcatcaaggagggaggatgggcgccggccaccgcg
>NC_057797.1|-|212847794-212847886|23-43
ttatcatgatataaggtactccCTCCATTCCAAATTACTCGTCacagaaatggatgtatctagaactaaaatacatctagatacatccatacc
>NC_057797.1|-|21308657-21308811|96-117
ggtttatgtaggacgacctttagtaccggttcgtgccaagaaccggtactaaaggggctggaggggccccagtctgacaacatcctgccaccactCTCATTAGTACCGGTTCGTGGCacgaaccgctgctaaaggttcgccacgaaccggtacta
>NC_057797.1|-|214130148-214130264|64-87
ttacttgtcgtggaaatggatgtatctagatgtattttagttctagatacatccatttccgaaACAAGTAATTCCGAACGGAGGGGGtagcagataagactcctagacttttgaatt
>NC_057797.1|+|21440724-21440891|21-41
agtccatgaagaagacaaacGGACGTAGTCGAACGAATCCTcacaactccggaacgaaaccgaagctaacgagagaagcaacccggaaacaaacaaacaacatagtaaaacaacaagcacaaacatggcatgatgcacaaccaagtatgatgcatgtccggtttaata
>NC_057797.1|+|215392821-215393041|151-173
gcatcttgatctatctctatgaatcttgatgcccaatatataagctgcttcaccgaggtctttcattgaaaaactcttatgcaagcatccttttatgctatccagaaattctatatcatttccaatcaacaatatgtcatccactatatgCACTACATTATGGAATGATGGGGgagtacaagccgatggatgaagctaacctcggggggaaatggtggcca
>NC_057797.1|+|215444045-215444198|104-124
agaacgaacaactagcaagcaaagatagaagtgatttcgagggtatgatcatcttgcctgagatcccgcaaggaagaagaacgagtccatgaagaagacaagcGGACGTAGTCGAACGAATCCTcacaaacgcgacgttaccagaactaacaag
>NC_057797.1|-|216347227-216347439|104-124
agacaaatactccctccgtccggaaatacttgtcatcaaaatggataaaaggaaatgtatctagatgtattttagttttagatacatcactttttatccatttTGATGACAAGTATTTTCGAACggagggagtagaaaacagagttggggatgatggtgtgcgtgccatcctgcaatataggccgtcggatttatgtctaacggataggaaag
>NC_057797.1|+|220259798-220259986|93-113
tgaggaactcaaagcaggactagccaaacttggatcgaagctctcagaagctgaagtaaagcagttgatggatgcggtacacaactcttctgAACTACTCCCTCCGTCCCATAatatatgacgtttttgcagttcaaaaacgtcttacattatgggacagagtagtattacagtatttttttccaacca
>NC_057797.1|+|226674979-226675073|51-73
gtgatttgtgaatgccacatgtcatccatcagcacgggtctcacttggttTATATGAGACCTGGTCTCATATAattttttcccgtgctttgtagg
>NC_057797.1|-|227912212-227912350|24-44
agtgtgaagagagcaacaactccCTCCATTCCAAATTACTCGTCaaagaaatggacgtatctagaactaaaatacatctagatacatccatacctgcgacaagtaatttggaacggagggagagggcgagagactgtga
>NC_057797.1|+|22866106-22866260|39-60
ggcaggatgtagtcagagtggggcccctccaacaccttTAGTACCGGTTCGTGGCACGAAccggtactaaaggtcatcctatataaacccttcgtccaccagcactctgttcttccccctttccctctccctctcctctgttcttcccttcttcc
>NC_057797.1|-|229516814-229517015|159-179
acggtaattttctagtgatccaaagactacttcaagggcgatggagcctgtacagttggcctccatacctggtataatacctctgaaggtggttttagtgggcttgatcactgaatgatcgatgcccatcttgcgcactgtgtcctggtaaagcaggtTTAGACTACTCCCTCCGTCCAgaaggactcgcgtgaggtggaac
>NC_057797.1|-|233548989-233549142|96-116
cgtgatctgaggtttatcctcattgctgcacagaagaattatgtccttgatgcacagctaggtgacaaacctattgcaggagtagatgtagacgtTAAGAACGTTTTTGACAAAAGctcggtatgatgactacttgatagttaagtgcaccatg
>NC_057797.1|-|234277485-234277638|39-59
cgaaaggaagaagaacgagtccatgaagaagacaaacgGACGTAGTCGAACGAATCCTCacaactccggaacgaaaccgaagctaatgagagaagcaacccggaaagaagcaagaaacatagtaaacaaccatcacataagcatggcatgatgc
>NC_057797.1|-|235536793-235537131|201-224
tgatcctgaagacattggaaaggagcttgctatgcttgtgaagaattccataaattcaccaagaagaaaggcttcagaaagtcctcacgatccagctcaaggaatgatgaagcttctgctcatgactacaagaagagaacatgccacaagtgcaagaaacctggtcactacatctctgagtgttcgtagtgggacaatgaGAACAACAAGAAGAAGAAGAGGAAggaatatgattccgacgaaaagaaaaagaagaaatactcaaagtcttcctccaagtcttcctcaaagtcttcatcacacaagaagagctcatctggcaaggcccgtgcatttgtc
>NC_057797.1|-|235578657-235578810|39-59
cgcaaggaagaagaacgagtccatgaagaagacaaacaGACGTAGTCGAACGAATCCTCacaaacgcgacgttatcggaaacgaccggaagaagcaacaccggaaagaaacaaacaacatagtaaacaaccaccacagaatcatggcatgatgc
>NC_057797.1|-|235615056-235615209|96-116
aactagcaagcaaagatagaagtgatttcgagggtatgatcatcttgcctgagattccgcaaggaagaagaacgagtccatgaagaagacaaacgGACGTAGTCGAACGAATCCTCacaaacgcgacgttatcggaaacgaccggaagaagcaa
>NC_057797.1|-|237729513-237729672|100-120
cgagcaactagcaagcaaagatagaagtgatttcgaggtatgatcatcttgcctgagatcccacaagaaagaagaacgagtccatgaagaagacaaacgGTCGTAGTCGAACGAATCCTCacaactccggaacgaaaccgaagctaacaagagaagcaac
>NC_057797.1|+|24053253-24053407|96-117
atgtaggacgacctttagtaccggttcgtgccaagaaccggcactaaatgggctggagtggccccactctgactacatcctgccaccactttcatTAGTACCGGTTCGTGGCACGAAccggtgctaaagtttcgccacgaaccggtactaatgaa
>NC_057797.1|-|241788250-241788588|201-224
aaattcaccaagaagaaaggctttagaaagtcttcacgatccaactcaagaaatgatgaagcttctactcatgaccacaagaagagaacatgccacaagtgcaagaaacctggtcactacatctctgagtgtccatagtgggacgtacgttcaatctatactggcgagcgtctttcctcttataaagcatgagctgacaaTGAAAACAACAACAAGAAGAAGAGcaagaatatgattctgatgacaacaagaagaagaaatcctcaaagtcttcttacaagtcttcatcaaagtcttcatcacacaagaagagctcatctggcaaggctcatgcttttg
>NC_057797.1|+|242248309-242248462|39-59
atgtgtctagaactaaaatacatctagatacatccattTCAATGACAAGTATTTTTGGAcagagggagtacaagattcgactccatgaagtagctttacctctaacaatagaaggaaaaaaatatgtgacgttggaccatccaatcgagagagg
>NC_057797.1|+|24387306-24387438|81-103
aaatcaggggggagagagattagatgctttgtgatttgtgaatgccacgtgtcattcatcagaacgggtctcacctgcttTATATGAGACCTGGTCTCATATAatttttttcccgtccctccagatgaacggg
>NC_057797.1|+|243937079-243937216|86-106
gcaaagatagaagtaattttgagggtatggtcatcttgcctgagatcccgcaaggaagaagaacgagtccatgaagaagacaaatTGACGTAGTCGAACGAATCCTcacaaacgcgacgttatcggaactaacccgaa
>NC_057797.1|-|244167125-244167266|41-61
gaccatgatgatagtgtcgtcagcatactggaggatggagATCCCAGAGCCACCGGCGTGGtgggtagtaatcccacgaatatggcccgcggctttcgccttatcaaggatggacgccagcgcgttgacgaccatattgaac
>NC_057797.1|-|2456287-2456426|96-117
ggtttatataggacgacctttagtaccggttcgtggcacgaaccggtactaaaaatgctggaggggccccactctggcaacatcctgccaccactCTCATTAGTACCGGTTCGTGGCacgaaccggtgctaaaggttcgc
>NC_057797.1|-|2456333-2456439|29-50
ctggtggacgaagggtttatataggacgACCTTTAGTACCGGTTCGTGGCacgaaccggtactaaaaatgctggaggggccccactctggcaacatcctgccaccac
>NC_057797.1|+|245890457-245890574|68-88
tcgagggtattgtcatcttgcctgaaatcccgcaaggaagaagaacgagtccatgaaaaagataaacGGACGTAGTCGAACGAATCCTcagaaacgcgacgctatcgaaaccaacccg
>NC_057797.1|+|245906563-245906655|51-71
ttgcctgaaatcccgcaaggaagaagaacgcgtccatgaagaagataaacGGACGTAGTCGAACGAATCCTcacaaacgcgacgttatcggaa
>NC_057797.1|+|247461185-247461347|102-123
agggtttatgtaggacgacctttagtatcggttcgtgccaagaactggtactaaaggggctggaggggcccagtctgacaacatcctgccaccactctcatTAGTACCGGTTCGTGGCACGAAccggtgctaaaggttcgccatgaaccggtactaatgaaag
>NC_057797.1|+|248087402-248087535|74-94
gtgatttcgagggtatggtcatcttgcctgaaatcctgcaaggaagaagaatgagtccatgaagaagacaaaaGGACGTAGTCGAACGAATCCTcacgacacgacgttatcggaaccaacccgaagaagcaaca
>NC_057797.1|+|248312537-248312632|51-74
aagtgcaagaaacctggccactacatctctgagtgtccacggtgggacgaTGAGAACAACAAGAAGAAGAAGAGcaaggagtatgactctgacgac
>NC_057797.1|+|249919543-249919682|96-117
gttcgtgttgaacctttagtaccgattcctggcacgaaccggtactaaaggggtggtggcaggctggcatcagcccgaggccccacgatcaccttTAGTACCGGTTCGTGGCACGAAccggtactaaaggtctaaccttt
>NC_057797.1|+|250048452-250048640|93-113
ctagcaagcaaagatagaagtgatttcgagggtatggtcatgttgcctgagatccctaaaggaagaagaacgagtccatgaagaagacaaatGGACGTAGTCGAACGAATCCTcacaactccggaacggaaccgaagctaacgagggaaacaaccggaaagaataaaacaacatagtaaacaaccatca
>NC_057797.1|+|251167773-251167926|96-116
caactagcaagcaaagatagaattgatatcgagggtatggtcatccttcttgagatcccgcaaggaagaagaatgagtccaagaagtagacgaccCAACGTAGTCGAACGAATCCTcacaactctggaacgaaaccgaagctaacgagagaggc
>NC_057797.1|-|251862079-251862232|96-116
actaagcaagcaaagatagaagtgatttcgagggtatggtcatcttgccagagatcccgcaaggaagaagaacgagtccatgaagaagataaacaGACGTAGTCGAACGAATCCTCacacaggcgacgttatcggaaccaacctgaagaagcaa
>NC_057797.1|+|25207483-25207818|116-136
gaatttgggaagttcacagaatttgaagaagttcatgaaaattgaaaaagttcacggatttggaaaaatcaggaaaatttggaaaaagttcacaaatttacgaaagtacacaaaaTACTACTCCCTCCGTCTGGAAatacttgtccgaggaatggatgtatctagatgtattttaattctagatacatctatttatatccattttgacgacaagtatttccgaacggagggagtagtaatttcaataaagtagaaaaagttcattaatttgagaaaaaatcatgaatttgaaaaatgattaggagtttgaaaaaagatcatgggtttgagttcaca
>NC_057797.1|+|253445526-253445658|23-43
cgagtccatgaagaagacaaacGGGCGTAGTCGAACGAATTCTcacaaacgcgacgttatcggaaccaaccggaagaagcaacactggaaaaggagcaaacaacatagtaaagaaccatcacatagtcatgga
>NC_057797.1|+|253987576-253987729|96-116
ctagcatagcaaaagatagtaatgaggtccaatgtgatggtcatcttgcctgaaatccagctaggaagaagaccgaatccatgaagtagatgaacCAACGTAGTCGAACGAATCCTcacaaatcgcaacttgactggaactatcgagaataagc
>NC_057797.1|+|254811911-254812044|74-94
gtgatttcgagggtatggtcatctttcctgtgatcccgcaaggaagaagaacgagtccatgaagaagacaagcGGACGTAGTCGAACGAATCCTcacaactccggaacggaaccgaagctaacgagggaagcaa
>NC_057797.1|+|254898286-254898439|39-59
taacgccatgaaattcctctccccttacctaaatagttTTCTACTCCCTCCGTCCGGAAatacttgtcggagaaatggatgtatctagacacattttagttctagatacatccatttttagccatttcttcgacaagtatttccggacagaggg
>NC_057797.1|+|254917713-254917851|24-44
cctctccccttacctaaatagttTTCTACTCCCTCCGTCCGGAAatacttgtcggagaaatggatgtatctagacacattttagttctagatatatccatttttagccatttcttcgacaagtatttccggacggaggg
>NC_057797.1|-|255104360-255104499|91-111
gcaagcaaagatagaagtgattttgagggtatggtcatcttgcctgagatcccgcaaggaagaagaacgagtccatgaagaagacaaacgGACGTAGTCGAACGAATCCTCacaaacacgacataatcggaactaacccg
>NC_057797.1|+|255815480-255815783|244-264
aactagcaacactataagacgggctaagcaaagcggtaacatagccaaacaacggtttgctagggaaggtgggttagaggcttgtcatggcaatatgggaggcatgatatagcaagtggtaggtatcgcggcatagcaatagagcgagcaactagcaagcaaagatagaagtgatttcgagtgtatggtcatcttacccaaaatcctgcaaggaagaagaatgagtccatgaagaagacaaacGGACGTAGTCGAACGAATCCTcacaacacgacgttatcggaaccaacctgaagaagcacac
>NC_057797.1|+|255926906-255927209|244-264
actagcaacgctttaagagtggctgagaaaaagcggtaacatagccaaacaacggtttgctaggtaaggtcggttagaggcttgacatggcaatatgagaggcatgatataacaagtgttaggtatcgcaacatagcaaaagagcgagcaaatagcaagcagagatagaagtgatttcgagggtatggtcatcttgcctgagatcccgcaaggaagaagaacgagtccacgaagaagacaaccGGACGTAGTCGAACGAATCCTcacaaacgcgacgttattggaactagcccgaaaaagaaac
>NC_057797.1|+|25649993-25650128|90-111
gacgacctttagtaccggttcatgccaagaaccggtactaaaggggctggaggggccccagtctgacaacatcctgccagcactctcatTAGTACCGGTTCGTGGCACGAAccggtgctaaaggttcgccatgaac
>NC_057797.1|-|257609801-257609942|96-119
atgtcacaagtgcaagaaacttggccacttcatctctgagtgtccacagtgggacaatgagaacaaaaagaagaagaagagcaaggaatatgactCTCACAACAACAAGAAGAAGAAATactcaaagtcttcctcaaagtct
>NC_057797.1|+|258138237-258138428|77-100
agaaacctggccactacatctttgagtgtccgtagtgggacaatgagaacaagaagaagaagagcaaggagtatgaCTCTGACAACAAGAAGAAGAAGAAatactcaaagtcttcttccaagttttcctcaaagtcttcctcacacaagaagagctcatctggcaaggcacatgcatttgttggcaaggaaa
>NC_057797.1|-|259443987-259444202|104-127
aatatcatatgccaccataccttagatgctactccctccaatccaaattactcgtcgaagaaatggatgtatctagaaataaaatacatctagatacatccatACCCGCGACAAGTAATTCCGAATAgagggtgtatatgtcgatacgactttcttcgagcttgtagatctgagaaatagcagctcacatgatgtgtctcaatatttttgcaggaa
>NC_057797.1|-|261677914-261678046|91-111
gcaagcaaagatagaagtgatttcgagggtatggtcatcttgcctcaaatcccgcaaggaagaagaactagtccatgaagaagacaaacgGACGTAGTCGAACGAATCCTCacaaacgcaatgttatcggaac
>NC_057797.1|-|264308042-264308195|39-59
cgcaaggaagaagaatgagtccatgaagaagacaaacgGACGTAGTCGAACGAATCCTCacaacgcgacgttatcggaactaacccgaagaagcaaaccagaaagaagcaaacaacatagtaaacaaccatcacataaacatggcatgatgcac
>NC_057797.1|+|264548258-264548389|82-102
aagatagaagtgatttcgagggtatggtcatcttgcctgagatccccaaggaagaagaacgactccatgaagaagacaaacGGACGTAGTCGAACGAATCCTcacaaacgcggcgtaatcggaaccaacccg
>NC_057797.1|+|264625388-264625586|149-169
tgggaggcatgataaacaagtggtaggtagcacgacatagcgatataacgaacaattagaaagcaaagataaaagtgatatcgggggtaatgatcatctttcctgagaccccgcaaggaagaagaacgagtccatgaagaagacaaatGGACGTAGTCGAACGAATCCTcacaactctggaatgaaactgaagctaacg
>NC_057797.1|+|266933873-266934026|96-116
caactaccaagcaaagatataagtgattttgaggttatggtcatcttgcctgagatcccgcaaggaagaagaacgagtccatgaagaagacaaacAGACGTAGTCGAACGAATCCTcacaactccggaacggaaccgaagcttacgagagaagc
>NC_057797.1|-|268523020-268523152|23-43
gagtccatgaaggagacaaacaGACGTAGTCGAACGAATCCTCacaactccggaatgaaaccgaagctaacgagagaagcattccgaaaagaagcaagcaacatagtaaacaaccaccacataagcatggcat
>NC_057797.1|+|269523538-269523674|87-107
agcaaagctggaagtgatttcgagggtatggtcatcttgcctgaaatcccgcaaggaagaagaacgagtccatgaagaagacaagcGGACGTAGTCGAACGAATCCTcacaaacgcggcgttatcggcactaacccg
>NC_057797.1|+|272682075-272682241|117-137
gcggcatagcaatagagcgagcaactagcaagcaaagatagaagtgattttgagggtatggtcatcttgcctaagatcccgcaaggaagaagaacgagtccatgaagaagacaaacGGACGTAGTCGAACGAATCCTcacaactccggaacgactccgaagctaacg
>NC_057797.1|+|272739701-272739860|105-125
tagagcgagcaactagcaagcaaagatagaagtgattttgagggtatggtcatcttgcctgagatcccgcaaggaagaagaatgagtccatgaagaagacaaacAGACGTAGTCGAACGAATCCTcacaactccggatcgactacgaagctaacgagagg
>NC_057797.1|-|275779313-275779406|51-72
gtactaaaggggctggaggggccccagtctgacaacatcctgccaccactCTCATTAGTACCGGTTCGTGGCacgaactggtgctaaaggttcg
>NC_057797.1|+|276826964-276827117|39-59
tcgcaaggaagaagaacgagtccatgaagacgacaaacGGACGTAGTCGAACGAATCCTgacagctctggaacgaaaccgaagctaacgagagaagcaacgtggaaagaagcaagcaacatagtaaaaaaccatcacataaacatggcatgatg
>NC_057797.1|-|277275633-277275775|41-61
cccgcaaggaagaagaacgagtccatgaagaatacaaacgGACGTAGTCGAACGAATCCTCacaactccggaatgaaagcaaagctaacgcaagaaggaacccggaaagaagcaaacaacaaagtaaacaaccatcacataag
>NC_057797.1|-|278013813-278014025|104-124
gcgagcaaactagcatagcaaagatagtagtgatttcgagggtatgatcatcttgcctgaaatcccgcaaggaagaagaacgagtccaagaagaagacaaacgGACGTAGTCGAACGAATCCTCacaactccggaacgaaaccgaagctaacgagagaagcaacccggaaagaaacaaacaacatagtaaacacacaagcataaacaagtcat
>NC_057797.1|+|280364210-280364348|96-116
actagcatagcgaagatagtagtgagatccaaggtgacggtcatcttgcctgagatcccgctaggaagaagaatgattccatgaagaatacgatcCCACGTAGTCGAACGAATCCTcacaatcgcaacgaaataggaac
>NC_057797.1|+|280782054-280782171|68-88
tcgagggtatggtcatcttgcctgagatcccgcaaggaagaagaatgagtccatgaggaagacaaacGGACGTAGTCGAACGAATCCTcacaaacgcaacgttatcggaaccaacccg
>NC_057797.1|+|280794153-280794306|39-59
ccgcaaggaagaagaacgagtccatgaggaagacaaacGGACGTAGTCGAACGAATCCTcacaaacgcaacgttatcggaaccaacccgaagaagccacaccgaaaagaagcaaacaacatagtaaacaaccatgacataagcatggcatgatg
>NC_057797.1|+|282763735-282763898|41-61
tcccgcaaggaagaagaacgagtccatgaagaagacaaacGGACGTAGTCGAACGAATCCTcacaacaccggcacgaaaccgaagctaacgagagaagcaacccggaaagaagcaagcaacatagtaaacaatcatcacataaacatggcatgatgcgcaaaca
>NC_057797.1|+|282884802-282884955|96-116
caactaacaagcaaagatagaagtgatttcgagggtatggtcatcttgcctgagatcccgcaaggaagaagaacgagtccatgaagaagacaaacGGACGTAGTCGAACGAATCCTcacaactccggaacgaaaccgaagctaatgagagaagc
>NC_057797.1|+|284329389-284329526|33-53
ggaagaagaacaagtccatgaagaagacaaacAAACGTAGTCGAACGAATCCTcacaaatccggaacggaaccgaagctaacgagagaagcaacccggaaaaaagcaagcaacatggtaaacacacaagcataaacat
>NC_057797.1|-|284351069-284351210|41-61
cccgcagggaagaagaacgagtccatgaagaagacaaacgGACGTAGTCGAACGAATCCTCacaaacgcgaagttaccggaacgaacccgaagaagcaacaccggaaagaagcaaacaccatagtaaacaaccatcacataa
>NC_057797.1|+|286346415-286346574|100-120
cgaacaactagaaagcaaagatagaagtgatttcgagggtatggtcatcttgcctgagatctcgcaaggaagaagaacgagtccatgaagaaggcaaatGGACGTAGTCGAACGAATCCTcacaactttggaacggaaccgaagctaacgagagaagaaa
>NC_057797.1|-|286847044-286847182|24-44
cgagtccatgaagaagacaaacaGACGTAGTCGAACGAATCCTCacaactccggaacgaaactgaagctaacgagagaagcgaaccgaaaagaagcaagcaacatggtaaacacacaagcgtaagcatggcatgatgca
>NC_057797.1|+|287385915-287386085|31-51
aagaagaacgagtccatgaagaagacgaacGGACGTAGTCGAACGAATCCTcacaactccggaacgaaaccgaagctaacacgagatgcaacccggaaagaagcaagcaacatagtaaacaaacatcacataagcatggcacgatgcgcaaccaagtatgatgcatgtcca
>NC_057797.1|-|287511637-287511775|96-116
actaagcaagcaaagatagaagtgatttcgagggtatgatcatcttgcctgaaatcccgcaagaaagaagaacgagtccatgaagaaggcaaatgGACGTAGTCGAACGAATCCTCacaacacgacgttaccagaacca
>NC_057797.1|-|28809862-28810015|39-59
cgcaaggaagaagaacgagtccatgaagaaggcaaatgGACGTAGTCGAACGAATCCTCacaacacgacgttatcggaaccaacccaaataagcaacaccggaaagaagcacacaacatagtaaacaaccgacacatgaacatggtatgatatg
>NC_057797.1|-|2889365-2889458|51-72
gtactaaaggggctggaggggccccagtccgacaacatcctgccaccactCTCATTAGTACCGGTTCGTGGCacgaaccggtgctaaaggttcg
>NC_057797.1|-|289005667-289005805|96-116
ctgatggatcttgtagtatggcccatcgcctttcccagctttctcggcagctatagcctcccgacagtcagcgcacgtggcagcttccttaccggGACTTTGGCCATGGCCTTCTTgccggtactaggtgtgcccgatt
>NC_057797.1|+|289132129-289132285|96-119
aatgatgaagcttctgctcatgactacaagaagagaacatgtcacaagtgcaagaaacctggccactagatctctgagtgtccatagtgggacaaTGAGAACAACAAGAAGAAGAAGAGcaaggagtatgactctgacgacaagaagaagaagaaat
>NC_057797.1|-|289914053-289914194|96-119
catgccacaagtgcaagaaacctggccactacatctctgagtgtccgcagtgggacaatgagaacaacaagaagaagagcaaggagtatgactctGACAACAAGAAGAAGAAGAAATACtcaaagtcttcttccaagtcttc
>NC_057797.1|-|290490102-290490255|39-59
cgctaggaagaagaacgagtccatgaagaagacaaacgGACGTAGTCGAACGAATCCTCacaactccggaatgaaaccgaaggtaacgagagaagcaacccggaaagaagcaagcaacatagtaaacaaccatcacataaacatggcatgatgc
>NC_057797.1|-|290557675-290557828|96-116
catagcaatagagcgagcaactagaaagcaaagatagaagtgatttcgagggtatggtcatcttgcctgaaatcctgcaaggaagaagataaacgGACGTAGTCGAACGAATCCTCacaaacgcgacgttatcagaaccaacccgaagaagcaa
>NC_057797.1|+|291308224-291308365|41-61
aagattgcaaagcctctttccaacctcctcgagaagcatgTCAAGTATTTCTGGACGCATGagtgtgaagttgccttcaacaccctcaaagagaagttagtcagagctcctgacttgactcccctgacgaatccaagccatt
>NC_057797.1|+|292690798-292690890|23-43
tgaatccatgaagaagacaaacAGACGTAGTCGAACGAATCCTcacaaacgcaacgttatcggaaccaacccgaagaagcaacaccggaaaga
>NC_057797.1|-|29351654-29351793|96-117
ggtttatgtacgatgacctttagtaccggttcgtgacacgaaccggtactaaaggtgctggaggggccccagactgacaacatcctgccaccactCTCTTTAGTACCGGTTCGTGGCacgaactgatgctaaatattggc
>NC_057797.1|+|293916995-293917148|39-59
ccgcaaggaagaagaacgagtccacgaagaagacaaacGGACGTAGTCGAACGAATCCTcacaaacgcgacgttaacggaaccaacctgaagaagaaacaccggaaagaagcaaacaacatggcaaacaaccaccacataaacatggcatgatg
>NC_057797.1|-|296001176-296001332|96-119
gatgaagctcctgctcattactacaagaagaaaacatgtcacaagtgcaagaaacttggccacttcatctctgagtgtccacagtgggacaatgaGAACAACAAGAAGAAGAAGAGCAAggaatatgactctgatgacaagaagaagaagaagaaat
>NC_057797.1|+|297886213-297886348|41-61
tcccgcaaggaagaagaacgagaccatgaagaagacaaacGGACGTAGTCGAACGAATCCTcacaaacgcgacgttatcggaaccaacccgaagaagcaacaccggaaaggagaaaacaacatagtaaacaaccat
>NC_057797.1|+|300388682-300388870|126-149
tttagaaagtcttcacgatccagctcaaggaatgatgaagcttctgctcatgactacaagaagagaacatgccacaagtgcaagaaacctggtcactacatctctgagtgtccgcagtgggacaaTGAGAACAACAAGAAGAAGAAGAGcaagaaatatgattctgacgacaagaagaagaaatactca
>NC_057797.1|+|306694791-306695126|201-221
gccaaacaacggtttgctaggaaaggagggttagaggcttggcatggcaaaacgggaggcatgatatagcaagtggtaggtatcgcgacacagcaatagagcgagcaactagcaaggaaagaaagaagtgatttcgagggtatggtcatcttgcctaagatcccacatggaagaagaacgagtccatgaagaagacaagcGGACGTAGTCGAACGAATCCTcacaaactcgacattatatgacgaataggaaggaaactatggcaagtttgcaaaaagtaacccacaccactctccacatttacaaataaggcctctctcgttcgtccttttctct
>NC_057797.1|-|307157627-307157765|96-116
ctttatttcttgtttgaaccaagtactccctccatccggaattacttgtcatcaaaatggatgtgtctagaactaaaatacatctagatacatccATTTCAATGACAAGTATTTTTggacggagggagtacaagattcg
>NC_057797.1|+|30756305-30756397|51-71
tcatcaaaatggatgtgtctagaactaaaatacatctagatacatccattTCAATGACAAGTATTTTTGGAcggagggagtacaagattcgac
>NC_057797.1|+|31369461-31369717|31-52
aaaaaagaaagaaaagcaaaatttaaatgaATTATACTCCCTCCGTCCGGAAatacttgtcgcagaaatgcataaaaatagatgtatctagaactaaaatacatctagatacatccattccttcgacaagtatttccggacggagggagtagtaaagaaataaaaagtaaaaaccaccgcaaacccgagagaaacaaaaaaccaaaagaaaactgcaagccccaatagagaaataaagaacaaagaaaaacaacaaa
>NC_057797.1|-|314048964-314049102|24-44
cgattccatgaagaagataaacgGACGTAGTCGAACGAATCCTCacaactccggaacgaaaccgaagctaacgagagaagaaacccggaaagaggcaagcaacatggaaaacaaccatcacataaacatggcatgatgc
>NC_057797.1|-|314114625-314114778|96-116
caattaacctccaaagcattaatgatgttctgattactctcattccgaagaatggttccccatctatagttaatgattataggccaatcaccctgCTCAATTGCTGCCTCAAGCTTattacaaaactcctggccaaccgacttcaaaaggtcat
>NC_057797.1|-|31442019-31442214|154-174
tagactagagtactgccccatttggtgtctcttttagcaagtgcttgatcgatcctcatccccccatctcattgcaagttgcatcttgcaaaacacatcaaacacaaattggctaccagctgtggcgctcccagatgccatgccacttgctagTTGCTACTCCCTCCGTCCGGAaatacttgtcgcacaaatagat
>NC_057797.1|+|317895414-317895545|31-51
aagaagaacgagtccatgaagaagacaaacAGACGTAGTCGAACGAATCCTcacaaacgcaacattatcgaaaccaacccgaagaagccacaccggaaagaagcaaacaacatagtaaacaacaacgacata
>NC_057797.1|+|318180222-318180356|90-110
acgttccccagtttctgaccagttcagaggggttcgacactttcgtccatataacacttcgaagggggccatcttcagactagcttgatAGCTACTCCCTCCGTCCGGAAaaacttgtcatcaaaatggacaaaa
>NC_057797.1|-|318487931-318488087|96-119
gatgaagcttcctcccgtgactacaagaagagaatgtgccacaagtgcaagaatcctggccactacatctctgaatgtcctcagtgggtcaatgaGAACAACAAGAAGAAGAAGAGCAAggaatatggttctgatgacaagaagaagaagaaatcct
>NC_057797.1|+|318826840-318826993|96-116
caactaggaagcaaatatagaagtgatttcgagggtatggtcatcttgcctaagatcccgcaaggaagaagaacgagtccatgaagaagacaaacGGACGTAGTCGAACGAATCCTcacaattccggaatgaaaccgaagctaatgagagaagc
>NC_057797.1|-|319023887-319024024|86-106
caaagatagaagtgatttcgagggtatgatcatcttgtctgagatcccgcaaggaagaagaaggagtccatgaagaagacaaacaGACGTAGTCGAACGAATCCTCacaactccggaacgaaaccgaagctaacgaga
>NC_057797.1|-|320119174-320119336|103-123
agcgaacaactagcaagcaaagatagaagtgatttcgagggtatggtcatcttgcctgagataccgcaaggaagaagaacgagtccatgaagaagacaaacaGACGTAGTCGAACGAATCCTCacaactcccgaaaggaaccgaagctaacgagagaaacaaa
>NC_057797.1|+|322867370-322867526|96-119
aatgatgaagcttcctcccgtgactacaagaagatagcatgccacaagtgcaagaaacctggtcactacatctctgaatgtcctcaatggaacaaTGAGAACAACAAGAAGAAGAAGAGcaagtaatatgattctgatgacaagaagaataagaaat
>NC_057797.1|-|323566360-323566497|33-53
gaagaagaacgagtccatgaagaaggaaaacgGACGTAGTCGAACGAATCCTCacaactccggaacgaaaccgaagctaacgagagaagcaacccagaaagaagcaagcaacatagtaaacaaccatcacataagcat
>NC_057797.1|-|323574623-323574715|23-43
gagtccatgaagaaggaaaacgGACGTAGTCGAACGAATCCTCacaactccggaacaaaactgaagctaacgagagaagcaactcagaaagaa
>NC_057797.1|+|324573789-324574057|31-51
aagaagaacgagtccatgaagaagacaaacGGACGTAGTCGAACGAATCCTcacaactccggaatggaaccgaagctaacaagggaaacaaccggaaagaagcaaacaacatagtaaacaaccatcacataacatggcatgatgcacaaccaagtatggtgcatgtccggtttaaatatgcatggcatggcaaagggcacaaacaaaactacaagttaagtggatctaaatatgcaacgagttgcatattgacagacaccacaataatt
>NC_057797.1|+|325822508-325822625|31-51
taatgattacaggccaatcaccctgctcaaTTGCTGCCTCAAGCTTATTACaaaactcctggccaaccgacttcaaaaggtcatactcaaaatcatccaccgcaaccaatatggcttc
>NC_057797.1|-|327332544-327332685|96-119
actagtaacatatatactccctccattcggaattacttgtcgtaggaatggatgtatctagacatattttagttatagatacatctattttcgaaACAAGTAATTCCGAACGGAGGGAGtacatgttattagtctaagttat
>NC_057797.1|-|328754676-328754832|96-119
gatgaagcttctgctcatcactacaagaagagaacatgccacaagtgcaagaaacctggtcactacatctctgagtgtccgcagtgggacaatgaGAACAACAAGAAGAAGAAGAGCAAggaatgtgattctgacgacaagaagaagaagaagaaga
>NC_057797.1|-|329004733-329004825|23-43
gagtccatgaagaagacaagcgGACGTAGTCGAACGAATCCTCacaactccggagtgaaaccaaagctaacgagagaagcaacccgaaaagaa
>NC_057797.1|+|335484232-335484385|39-59
ctgcaaggaagaagaacgagtccatgaagaagacaaacGGACGTAGTCGAACGAATCCTcacaactccggaacgaaaccgaagctaacgcgagaagcaacctagaaagaagcatgatgcacaaccaagtatgatgcatgtccggtttaaagagg
>NC_057797.1|-|339325124-339325262|96-116
aactatcaagcaaagatagaagtgatttcgagggtatggtcatcttgcctgagatcccgcaaggaagaagaacgagtccatgaagaaggcaaacgGACGTAGTCGAACGAATCCTCacaactccggaacgaaaccgaag
>NC_057797.1|+|339483229-339483450|151-174
ccaaaaattcaccaagaagaaaggcctcagaaagtcgtcacggtcaagctcaaggaatgatgaagcttctgctcatgactacaagaagagaacatgtcacaagtgcaagaaacctggccactacatctctgagtgtccacagtgggacaaTGAGAACAACAAGAAGAAGAAGAGcaaggagtatgactctgacgacaagaagaagaagaaatactcaaaatc
>NC_057797.1|-|34109063-34109216|96-116
ccataatcttgttgaattatgaagacaatgtactactccctccgtcccataatataagatcattttgcaagctaaaacagcttacaaaacgatctTATTATGGGACGGAGGGAGTAcaaaaccatgattaatgtgcaaaacggggcctgtagcc
>NC_057797.1|-|34109071-34109208|88-108
ttgttgaattatgaagacaatgtactactccctccgtcccataatataagatcattttgcaagctaaaacagcttacaaaacgatctTATTATGGGACGGAGGGAGTAcaaaaccatgattaatgtgcaaaacggggc
>NC_057797.1|+|341283333-341283502|128-150
ttcatgcatatctcattgccccatatgcaaaaagggtcgatgcatggatccttgccaagggcatatgtacctacaagcaacaagtcaatattagaagctaaaaagtgtccaagcctggatctatatgCACTACATTATGGAATGATGGGGggagtacaagccaaggaatg
>NC_057797.1|-|347556732-347556867|86-106
caaagatagaagtgatttcgagggtatggtcatcttgcctaagatcctgcaaggaagaagaacgagtccatgaagaagacaaacgGACGTAGTCGAACGAATCCTCacaaacgcgacgttatcagaaccaacccga
>NC_057797.1|+|349089765-349089932|118-138
cgcggcatagcaatagagcgaacaactagcaagcaaacatagaagtgatttcgagggtatggtcatcttgcctgagatcccgcgaggaagaagaccgaaaccacaaagaagacaagcGAACGTAGTCGAACGAATCCTcacaactccggaacgaaaccaaagctaacg
>NC_057797.1|-|351799120-351799257|90-113
attccagttcgatgcacatgatacatggctactacctcatatggaaattttttgcatactcaggtatcatggagaatctaagaagcaagGACAACAAGAAGAAGAAGAATATGgacgagaagacggagaagaaggagc
>NC_057797.1|+|352508858-352509011|39-59
ccgcaaggaagaagaacgagtccatgaagaaggcaaacGGACGTAGTCGAACGAATCCTcacaacacgacgttatcagaactaacccgaagaagcaacaccggaaagaagcaaacaagtaaacaaccaacacataatcatggcatgatgcacaa
>NC_057797.1|+|353501912-353502071|100-120
cgagcaactagcaagcacagatagaagtgatttcgagggtatggtcatcttgcctgagattccgaaaggaataagaacgagtccatgaagaagacaaatGGACGTAGTCGAACGAATCCTcacaacatgatgttaccggattaccgagaagaagtacacc
>NC_057797.1|+|360094515-360094675|42-65
aacaacaccaagatacacaagatgtcgaggcacaacatcaaGAACAACAACAAGAAGAAGATCTGgcatttgaggcgcaacgtgcccttcgagattcaagtcaagccgtagccatgcgcaaccgacaagctcgtgagcaacaagaagtgcttcacaaagaa
>NC_057797.1|-|36167848-36168015|117-138
atagagtgctggtggacaaagggtctatgtaggacgacctttagtaccggttcatgccaagaaccggtactaaaggggctggaggggccccattctgacaacatcctgccaccactCTCATTAGTACCGGTTCGTGGCacaaaccggtgctaaaggttcgccacgaac
>NC_057797.1|-|361903210-361903411|159-179
aatatgggaggcatgataagcaagtggtaggtatcgcagcataggcatagcaaaagagcgagcagctagcaagcaaagatagaagtgatttcgagggtatggtcatcttgcctgaaatcccgcaaggaagaagaatgattccatgaagaagacaaatgGACGTAGTCGAACGAATCCTCacaactccggaacggaaccgaag
>NC_057797.1|-|363019299-363019438|87-110
tctgctcatgactacaagaagagaacatgccacaagtgcaagaaacctggccactacatctctgagtgtccgcagtgggacaatgaGAACAACAAGAAGAAGAAGAGCAAggaatatgactctgacgacaagaagaagaa
>NC_057797.1|-|363204546-363204849|41-61
acatggtggtcggtccgcattgcgcgagggagatatatgcTCCGGTGCTTCCTCGTCGAATtgaggtagcaatctgcgtttcgggtagctcttggttgggcggttgaggccatattccttggttgttaagacgtcagtccatctgtcgacgagcaggtcttgttcagcttgaagctgttgttgtttctttttcaggccccttgcagtggctatgagttgaatcttaaagcgctcctgctcaagaggatcctctggcatgatgaagtcttcgttgcgaggcttctattctccttggagggcggat
>NC_057797.1|-|363204706-363204839|31-51
cggtccgcattgcgcgagggagatatatgcTCCGGTGCTTCCTCGTCGAATtgaggtagcaatctgcgtttcgggtagctcttggttgggcggttgaggccatattccttggttgttaagacgtcagtccatct
>NC_057797.1|+|364667168-364667321|39-59
ccgcaaggaagaagaacgagtccatgaagaaaacaaacGGACGTAGTCGAACGAATCCTcacaactccggaacgaaaccgaagctaacaagagaagcaaaccggaaagaagcaaacaaccatggtaaacacacaagcatagtcaaggcatgatg
>NC_057797.1|+|364677672-364677808|31-51
aagaagaacgagtccatgaagaagacaaatGGACGTAGTCGAACGAATCCTcacaactccggaacgaaaccgaagctaacaagagaagcaaaccggaaagaagcaaacaaccatggtaaacacacaagcatagtcaa
>NC_057797.1|+|366338847-366338979|82-103
ttagtatcggttcgtgatacgacccggtactaaaggtgctggaggggccccggactgacaacatcctgccaccactcacttTAGTACCGGTTCGTGGCACGAAtcggtgctaaaggttcgccacgaaccggta
>NC_057797.1|-|367083340-367083432|51-71
tgcctgaaatccaactaggaagaagaacgagtccatgaagaagaagatccCACGTAGTCGAACGAATCCTGacaatcgcaacgaaacaggaac
>NC_057797.1|+|370594984-370595116|83-103
agcaagcaagtgatttcgagggtatggttatcttgcctgaaatcccgcaaggaagaagaatgagtccatgaagaagacaaacGGACGTAGTCGAACGAATCCTcacaaacgcgacgttatcgtaactaacctg
>NC_057797.1|-|371955757-371955890|41-61
cccgcaaggaagaagaatgagtccatgaagaagacaaacaGACGTAGTCGAACGAATCCTCacaactccggaacgaaactgaagctaacgagagaagcaactcgggaagaagcaagcaacatagtaaacaacca
>NC_057797.1|-|377880401-377880554|96-116
actagcaagcaaagatagaagtgatttcgagggtatggtcatcttgcctgagatcccgcaaggaagaagaacgagtccatgaagaagacaaagcgGACGTAGTCGAACGAATCCTCataactccggaatgaaaccgaagctaacacgagaagca
>NC_057797.1|-|377888370-377888508|96-116
aactagcaagcaaagatagaagtgatttcgagggtatggtcatcttgcctgagatcccgcaaggaagaagaacgagtccataaagaagacaaagcGACGTAGTCGAACGAATCCTCacaactctggaacgaagccgaag
>NC_057797.1|-|378870551-378870689|96-116
aactagcaagcaaagatagaagtgatttcgagggtatggtcatcttgcctaagatcccgcaaggaagaataacgagtccatgaagaagacaatcaGACGTAGTCGAACGAATCCTCacaactccggaacgaaaccgaag
>NC_057797.1|-|378876930-378877066|31-51
agaagaacgagtccatgaagaagataaatgGACGTAGTCGAACGAATCCTCacaaccccggaacggaactgaagctaacgagagaagcaacccggaaagaaactagcaacatagtaaacaaccatcacataaacatg
>NC_057797.1|-|378893735-378893912|42-62
tcccacaaggaagaagaacaagtccatgaagaagacaaacgGACGTAGTCGAACGAATCCTCacaaccctggaacggaaccgaagctaacgagaaaagcaacccggaaagaaacaagcaacatagtaaacaaccatcacataaacatggcatgatgcacaaccaagtatggtgcatgt
>NC_057797.1|+|37943590-37943769|126-147
aacagagcgagctcgggtggacgaagggtctatgtaggacgacctttagtaccggttcgtgccaagaaccggtactaaaggggctggaggggccccatctgacaacatcctgccaccactctcatTAGTACCGGTTCGTGGCACGAActggtgctaaaggttcgccacaaaccggtacta
>NC_057797.1|-|37948178-37948391|90-111
cagtgccaaacaacgatattcaagtgcaaataaataacatggtctttcaggctttgtaagcgtagaataattagagaagtaccatacacTAGTATATACTCCCTCCGTCCAaaaatacttgtcaggaaaattaataaaaatggatgtatctagaactaaaatacgtttagatacctccatttcttagacgagcatttctggacggagggagtac
>NC_057797.1|-|382240613-382240751|86-107
ggacgacctttagcaccggttcgtgccacgatccggtactaaaggtgctggaggccccccagactgacaacatcctgccaccactCTCTTTAGTACCGGTTCGTGGCacgaaccggtgctaaagatttgccacgaacca
>NC_057797.1|+|383019414-383019577|41-61
atccgcaaagaagaagaacaagtccataaagaagacaaacGGACGTAGTCGAACGAATCCTcacaactccggaaacaaaccgaagctaacgcgagaagcaacccggaaagaagcaaacaacatagtaaacaaacatcacataagcatggcatgataagcaaaca
>NC_057797.1|-|384400623-384400811|93-113
tagcaagcaaagatagaagtgattttgagggtatggtcatcttgcctgaaatcccgcaaggaagaagaacgagtccatgaagaagataaacgGACGTAGTCGAACGAATCCTCacaacacgacgctatcggaaccaacccgaagaagcaacaccggaaagaagcaaacaatcatggtaaacaaccatca
>NC_057797.1|+|386403375-386403528|96-116
ccttctcactaagagaccatgttaaaactgtgttttcatccttacctcgcaatagtattgattcttgggaaaaatgtatggatgcttttattgctAACTACTCCCTCCGTCCCATAatgtaagacgttttttgacactacactagtgtcaaaaa
>NC_057797.1|-|386732951-386733095|82-105
tcatgactacaagaagagaacatgccacaagtgcaagaaacctggccactacatctctgagtgtccgcagtgggacaatgaGAACAACAAGAAGAAGAAGAGCAAggagtatgattctgacgacaataagaagaagaaatactca
>NC_057797.1|-|388860494-388860682|126-149
aggcttctgtttctccccctttcctcctcgaacacaattatacggctgtcattgttacatactccctccattccaaaatataatacgtccgcgctttccgaggtccaactttgaccataaatttaATCAACGAGACCAACTGCGGCAGGagaaaaaaatatataattgaaaacttctttggaatatgaa
>NC_057797.1|-|388862864-388863020|96-119
aacacaattatacggctgtcattgttacatactcccctccattccaaaatataatacgtccgcgcttcccgaggttcaactttgaccataaatttAATCAACGAGACCAACTGCGGGGGaaaaaatatatataattgaaaacttctttggaatgtga
>NC_057797.1|+|389459813-389459969|96-119
aatgatgaagtttctgcacatgactacaagaagagatcatgccacaagtgcaagaaacctggccactacatctctgagtgtccgcagtggaacaaTGAGAACAACAAGAAGAAGAAGAGtaaggactatgactctgacgacaagaagaagaagaaat
>NC_057797.1|-|391041150-391041281|31-51
agaagaacgagtccatgaagaagacaaatgGACGTAGTCGAACGAATCCTCacaactccggaatgaaaccgaagctaacgtgagaagcaacccggaaagaagcaagcaacatagtaaacaaccaacacatga
>NC_057797.1|-|391062114-391062267|39-59
cgcaaggaagaagaacgagtccatgaagaagacaaatgGACGTAGTCGAACGAATCCTCacaactccggaatgaaaccgaagctaacgtgagaagcaacccggaaagaagcaagcaacatagtaaacaaccaacacatgaacatggcatgatgc
>NC_057797.1|-|39202756-39202905|96-119
cggccgcttactaatcgctcggtactactccctccgttcggaattagttgtctcggatatgaatgtatctagaactagaatatgtctagatacatCTATTTCTGCGACAAGTAATTCCGtatacagtgcttcgaagatactcctcctgtg
>NC_057797.1|-|392123148-392123285|33-53
gaagaagaacgagtccaagaagaagacaaacgGACGTAGTCGAACGAATCCTCacaactccgaaacagaaccgaagctaacgagagaagcaacccggaaagaagctagtaacatagtaaacaaccatcacataaacat
>NC_057797.1|+|392472191-392472332|96-119
gatgaagcttctgctcatgactacaagaagagatcatgccacaagtgcaagaaacctggccactacatcgctgagtgtccgcagtgggacaatgaGAACAACAACAAGAAGAAGAGCAAggagtatgactctgacgacaaga
>NC_057797.1|+|393369011-393369184|24-44
tgcttgcccatggcgatcttaacTTCTACTCCCTCCGTCCGGAAatacttgtcatcaaaatgaacaaaaggggatgtatctagacatattttagttctagatacatctctttttattcattttgatgacaagtattttcggacggagggagtaactcatagatctactagcctt
>NC_057797.1|+|393402131-393402293|41-61
tcccgcaaggaagaagaacgagtccatgaagaagacaaacGTACGTAGTCGAACGAATCCTcacaaacgcgacgttagcggaaccaacccgaagaagcaacaccggaaagaagcaaaacacatagtaaccaaccaccacataaacatggcatgatgcacaatc
>NC_057797.1|+|393410296-393410433|31-51
aagaagaacgagttcatgaagaagacaaacGGACGTAGTCGAACGAATCCTcacaaacgcgacgttatcggaaccaacccgaagaagcaacacaggaaagaagcaaaacacatagtaaacaaccaccacataaacatg
>NC_057797.1|+|395062507-395062660|96-116
tgacatatatcgctgggtaacacgtcttctgcaccatagaccatgaagaagggcgtatagcctgttgatctgttgggagtagtccgtatactccaAAGGACTGAAGGGAGCTCGTCaaccgaataacctggagtgcgctcgagaggaactatga
>NC_057797.1|+|395561415-395561627|104-124
agagcgagcatctagcaagcaaagatagaagtgatttcgagggtatggtcatcttgcctgagatcccgcaaggaagaagaacgagtccaagaagaaggcaaacTAACGTAGTCGAACGAATCCTcacaaacgcgacgttaccggattaccgagaagaagtacaccggaaagaaagcaaacaacatagtaaacaaccatcacataaacatggca
>NC_057797.1|+|398774230-398774394|104-124
ccaacccccaaactacaaaaggccagacgagtggaatagtctttaaggcagatgcaggcttgtgagacatgtttgagtaaaactggcagccttcgcacttgtcAACTACTCCCTCCGTCCCAAAataagtgtctcaactttgtactagttgtagtacaaatttgt
>NC_057797.1|+|401407097-401407235|96-116
acggatcgagtgcgagcaagtggtacatctgctcgtcgaaggcagcacggtactcggcgacggtgcctgtctgccggagttgcaggagcttgtgcATCACCATCTCGAACTCGTCGgcgccaaactcctccaggatcgc
>NC_057797.1|-|403813802-403813960|97-118
atgagctcgaggggagaagaggaagaacagagaggagaggagaggggaaagggggaagaacagagcgagctggacgaagggtttatatgcaggaggACCTATAGTACCGGTTCGTGGCacgaaccagtactaaaggtgctggagggggcccagactgac
>NC_057797.1|-|40544438-40544569|84-105
atgacctttagtaccggttcgtgccaagaaccggtactaaaggggctggaggggccccagtctgacaacatcctgccaccactCTCATTAGTACCGGTTCGTGGCacgaaccggtgctaaaggttcgccacg
>NC_057797.1|+|405521059-405521198|24-45
gggtttatatgcaggaggacctaTAGTACCGGTTCGTGGCACGAAccagtactaaaggtgctggagggggcccagactgacaacatcctgccaccaccctcattagtaccggttcgtggcatgaaccggtgctaaaggtt
>NC_057797.1|+|406448009-406448186|117-137
cctagggatagcatcaagataactagcatagaaaagatagtagtgagatccaaggtgacagtcatcttgcctgaaatcttgctaggaagaagaacgagtccatcaagaatacgatcCCACGTAGTCGAACGAATCCTcacaatcgcaacgaaacaggaactatcaaggaggagcacaa
>NC_057797.1|-|406489004-406489140|84-107
accagtcagtgccatacaagatgagtacccagaggaacatggagcctatgttgtgttcaccagcgtggctgatgcctgacgcaGCAGACAACAACAACAAGAAGAAGtgcaagcagtggcctccagcactccagaat
>NC_057797.1|-|407802736-407802889|96-116
ttatctactccctccgtccgaaaatacttgtcgtagaaatggatataaatggatgtatttagaattaaaatacatctagatacatccattcctcgGACAAGTATTTTCGGACGGAGggagtatatgataagtaagttgggaggcgaaacattga
>NC_057797.1|-|408032398-408032490|23-43
gttgcaggagcttgtgcatcacCATCTCGAACTCGTCGGCGCCaaactcctccaggatcgccgatgtaaacacgtcccacgtgatgttgcgat
>NC_057797.1|-|408846075-408846243|30-50
agaagatgagtccatgaagaagacaaacaGACGTAGTCGAACGAATCCTCacaactctgaaatgaaaccgaagctaacgagagaagcaaaccaaaaagaagcaaacaacatggtaaacacacaagaataaacgtggcatgatgcgcaaacaagtatgatgcatgaccgg
>NC_057797.1|+|413577299-413577487|41-64
agaataccctgatgtagttgctagtccagaaccaaggcaaCAACAACAACAAGAAGAATAATAGcaacccaccgccagcaccaccagttgacaacttagcccgttttctaaggttgcagacaccggtgttttccagcagcaccgagccaatagttgctgatgattggctacgtaggactggaagggagt
>NC_057797.1|+|415232329-415232464|91-114
atagtactccctccgccccgaattactcgtcacggaaatggataaaaatggatttatctataactaaaatacgcctagatacatccattcCTGCGACAAGTAATTCCGGACAGAgggagtactttcaatgttgaat
>NC_057797.1|+|41524860-41524952|23-43
ttcaacattgctgctccctccgTTCCAAATTACTCGTCTCAGAaatggatatatctaaaactaaaatacatctagatacatccatttctgcga
>NC_057797.1|-|416213469-416213637|30-50
aaaggcaaatactcctttccggtttacagGGCTATACTACTCCCTCCGTCtaggtgtttaagtcatcttaggctagccatagtgggagtaacttagctagtaacatagcgcactccaagaattttttgcttatgtggcaagtaattaatgagaggtggtaacataatat
>NC_057797.1|+|417403973-417404117|82-105
ctcccgtgactacaagaagagaatgtgccacaagtgcaagaaacctggtcactacatctctgaatttcctcaatgggacaaTGAGAACAACAAGAAGAAGAAGAGcaaggaatatgattctgatgacaagaagaagaagaagaaa
>NC_057797.1|-|418249044-418249187|83-104
agctcgagaggaagggaagaacagaggagaggggaaagggggaagaagtgagcttgggtggacgaagggtttatatagggcgACCTTTAGTACCGGTTCGTGGCacgaaccggtactaaaggtgctggtggggcctaagactga
>NC_057797.1|-|420629121-420629258|90-113
gcttctgctcatgactacaagaagagaacatgccacaagtgcaagaaacctggtcactacatctctgagtgtccgaagtgggacaatgaGAACAACAAGAAGAAGAAGAGCAAggaatatgactctgacgacaagaag
>NC_057797.1|+|420896753-420896866|64-84
gggtatggtcatcttgcatgagatcccgcaaggaagaagaacgattccatgaagaagacaaacGGACGTAGTCGAACGAATCCTcacaaacgcggcgttatcgaaactaacccg
>NC_057797.1|-|421802284-421802482|31-51
agaagaacgagtcaatgaagaagacaaacaGACGTAGTCGAACGAATCCTCacaactccggaatggaacctaagctaacgagagaagcaacccggaaagaagcaaacaacatagtaaacaaccatcacatgagcatggcacgatgcacaaccaagtatgatgcatgtccggtttaatgaggcatggcatggctaagtgc
>NC_057797.1|+|42288715-42288810|51-74
tgcaagaaacctggccactacatctctgagtgtccacagtgggacaatgaGAACAACAACAAGAAGAAGAGCAAggagtatgactccgacgacaag
>NC_057797.1|-|423965585-423965741|96-119
aatgatgaagcttctgcttatgactacaagaaaagatcatgtcacaagtgcaagaaacctggccactacatctctgagtgtccgcagtgggacaaTGAGAACAACAACAAGAAGAAGAGcaaggagtatgactctgacgacaagaagaagaagaaat
>NC_057797.1|-|425866984-425867114|81-101
atagtagtgatttcgagggtatgatcatcttgcctaaaatcccgcaaggaagaataacgagtccatgaagaagacaaacgGACGTAGTCGAACGAATCCTCacaacacgacgttatcggaaccaacccgaa
>NC_057797.1|-|426243960-426244099|30-50
gaagagcgagtccaagaagtagacaacccAACGTAGTCGAACGAATCCTCacaaccccggaaaaaaaccgaagctaacgagagaagcaacccggaaagaagcaagcaacatagtaaacaaccatcacataaacatggcat
>NC_057797.1|+|427308994-427309138|41-63
aatgccacatgtcattcatcagggcgggtctcacctgattTATATGAGACCTGGTCTCATATAatttttttccgtcgcgagctatgggattttgattggatgggcggtgtttgtttccacttgcgggcgatggccgatggggagg
>NC_057797.1|+|42832875-42833045|42-63
acatagtgctggtggacaaagggtttatataggacgaccttTAGTACCGGTTCGTGGCACGAAccggtactaaaggtgctggaggggctccactctgacaacatcctgccaccactctcattagtaccggttcgtggcacgaaccggtgctaaaggttcaccacgaaccgg
>NC_057797.1|+|42832901-42833055|96-117
atataggacgacctttagtaccggttcgtggcacgaaccggtactaaaggtgctggaggggctccactctgacaacatcctgccaccactctcatTAGTACCGGTTCGTGGCACGAAccggtgctaaaggttcaccacgaaccggtactaaagat
>NC_057797.1|+|430443067-430443231|104-124
agagcgagcaactagcaagcaaagatcgaagtgatttcgagggtatggtcatcttgcctgagatcccgcaaggaagaagaatgagtccatgaagaaggcaaacATACGTAGTCGAACGAATCCTcacaacgcgacattatcagaactaacctgaagaagcaacac
>NC_057797.1|+|433491671-433491788|68-88
cgagggtaatggtcatcttgcctgaaatcccgctaggaagcaaaacgagtccatgaagaagacaaatGGACGTAGTCGAACGAATCCTctcaagtccgaaacgaaaccgaagctaacg
>NC_057797.1|+|433544945-433545037|51-71
ttgcctgaaatcctgctaggaagaagaacgactccatgaagaagacaaacGGACGTAGTCGAACGAATCCTctcaactccgtaacgaaaccga
>NC_057797.1|-|435151973-435152138|31-51
atatcattggtacatcctatatactactctCTCCATTCCAAATTACTCGTCatataaatggatatatctagaattaaaatacatctagatacatccatacctgcgacaagtaattcggaacggagggagtagtacctaaatagttatcccactatctctaattctc
>NC_057797.1|+|43585760-43585912|30-51
attagatgcgtgatgactttagtttttatATTATACTCCCTCCGTCCGGAAatacttgtcatcaaaatgaataaaaggggattatccagatgtattttagttctagatacatctctttttgtccattttgatgacaagtattttcggactttg
>NC_057797.1|-|436738946-436739109|41-61
tccgcaaggaagaagaacgagtccatgaagaagacaaacgGACGTAGTCGAACGAATCCTCacaacacgacgttatcggaaccaacccgaagaagcaacaccggaaaggagcaaacaatcatggtaaacaaccaccacataatcatggcatgatgcacaacaag
>NC_057797.1|+|44266849-44266954|58-78
tagaaatggatgtatctagatgtattttagttctagatacatctatttttatccattTCTCCGACAAGTATTTTCGGAcagagggagtagtagtgagggttaaaaa
>NC_057797.1|-|446492968-446493107|96-117
ggtttatataggacgacctttagtaccggttcgtggcacgaaccggtactaaaggtgctggaggggccccactctgacaacatcctgccaccactCTCATTAGTACCGGTTCGTGGCacgaaccggtgctaaaggtttgc
>NC_057797.1|-|446493049-446493142|51-72
agaaagggggaagaacagagtgctggtggacgaagggtttatataggacgACCTTTAGTACCGGTTCGTGGCacgaaccggtactaaaggtgct
>NC_057797.1|-|447643073-447643242|109-129
gcgatagaacgaacaactagaagcaaagatagaagtgatttcgagggtatggtcatcttgcctgagatcccgcaaggaagaagaacgagtccatgaagaagacaaacaGACGTAGTCGAACGAATCCTCacaactcgggaacgaaaccgaagctaacgagagaagcaaac
>NC_057797.1|+|449329144-449329236|23-43
cgagtccatgaagaagacaaacGGACGTAGTCGAACGAATCCTcacaaacgcaacgttatcggaaccaacccgaagaagcaacaccggaaaga
>NC_057797.1|-|451461231-451461369|24-44
cgagtccatgaagaagacaaacgGACGTAGTCGAACGAATCCTCacaaacgcgacattatccgaaccaacccgaagaagcaacaccggaaagaagcaaaccacatagtaaacaaccctcacataaacatggcatgatgc
>NC_057797.1|-|451496931-451497084|96-116
atctagcaagcaaagatagaagtgatttcgagggtatggtcatcttgcctgagatcccgcaaggaagaagaatgagtccatgaagaagacaaacgGACGTAGTCGAACGAATCCTCacaaacgagacgttatcggaaccaacccgaagaagcaa
>NC_057797.1|+|45168020-45168158|86-107
aagaagggaagaacagaggagagggagagggtaaagggggaagaacagagtgctggtggacgaagggtctatataggatgaccttTAGTACCGGTTCGTGGCACGAAccggtactaaaggggctggaggggccccagtc
>NC_057797.1|-|452414688-452414841|96-116
aactagcaagcaaagatagaagtgatttcgagggtatggtcatcttgcgtgagatcccgcaaggaagaagaacgagtccgagaagtagacgacccAACGTAGTCGAACGAATCCTCacaactcccgaacagaaccgaagctaacaagagaagca
>NC_057797.1|+|455250851-455250995|95-115
aactagcaagcaaagatagaagtgatttcgagggtatggtcatcttgcctgagatcccgcaaggaagaagaacgagtccatgaagaagacaaccAGACGTAGTCGAACGAATCCTcacaaacacaacgttatcggaaccaacccg
>NC_057797.1|-|455731351-455731504|39-59
cgcaaggaagaagaacgagtccatgaagaagacaaatgGACGTAGTCGAACGAATCCTCacaaacgcaacgttaccggatctaacccgaagaagaaacaccggaaagaagcaaacaacatagtaaaacaaccaccacatagacatggcatgatg
>NC_057797.1|-|456148888-456149044|96-119
tcacaagtgtaagaaacctggccacttcatctctgagtgtccgcagtgggacaatgagaacaaaaagaagaagaagagcaaggaatatgactctaACGACAACAACAAGAAGAAGAAATactcaaagtcttcttccaagtcttcctcaaagtcttca
>NC_057797.1|-|456471163-456471316|96-116
aactagcaagcaaagatagaagtgatttcgagggcatggtcatcttgcctgagatcccacaaggaagaagaacgagaccatgaagaagacaaccgAACGTAGTCGAACGAATCCTCacaaatgcgacattattggaactaacccaaagaagcaa
>NC_057797.1|-|458826222-458826352|81-101
atagaagtgatttcgagggtatggtcatcttgcctgagatcccgcaaggaagaagaacgagtccatgaagaagacaaacgGACGTAGTCGAACGAATCCTCacaactccggaatgaaaccgaagctaacgg
>NC_057797.1|+|461702618-461702763|31-52
ttgaaatacacgtattaggtgggctcgttaTATATACTCCCTCCGTCCAGAAatacttgtcatcaaaatggataaaagggatgtatctagatgtattttagttttagatacatccctttttgtccattttgatgacaagtattttc
>NC_057797.1|-|464057609-464057722|31-51
agaagaacgagtccatgaagaagacaaacgGACGTAGTCGAACGAATCCTCacaaacgcgacgttatcgaaaccaaccctaagaagcaacaccggaaataagcaaacaacatgg
>NC_057797.1|+|46589963-46590100|30-51
tggacgaagggtttatataggacgaccttTAGTACCGGTTCGTGGCACGAAccggtactaaagatgctggaggggccccactctgacaacatcctgccaccactctcattagtaccagttcgtggcacaaaccggtac
>NC_057797.1|+|466000799-466000968|109-129
tagcatcgagacaactagcatatcaatgatagtagtgagatccaaggtgacagtcatcttgcctaagatcctgctaggaagaagaccgaatccatgaagtagacgaacCAACGTAGTCGAACGAATCCTcacaatcccaacgtcacaggaactatccagaagaagcacaa
>NC_057797.1|+|466334931-466335071|86-109
cttctgctcatgactacaagaagagaacatgtcacaagtgcaagaaacctggccactacatctctgagtgtccacagtgggacaaTAAGAACAACAAGAAGAAGAAGAGcaaggagtatgactctaacaacaagaagaaga
>NC_057797.1|+|467859078-467859211|41-61
tcccgcaaggaagaagaacgagtccatgaagaagacaaacAGACGTAGTCGAACGAATCCTcacaaacgcaacattatcggaaccaacccgaagaagctacaccggaaagaagtaaacaacatagtaaacaacc
>NC_057797.1|+|47042685-47042839|96-117
atgtaggacgacctttagtaccggttcgtgacacgaaccggtactaaaggtgctggaggggccccagactgacaacatcctgccaccactctcatTAGTACCGGTTCGTGGCACGAAccggtgctaaaggttcgccacgaatcgagagcggcccg
>NC_057797.1|-|471414613-471414752|30-50
atttcgagactcctcgtcatgtccgtgatCTCATTCGAGACTCTGAACAAacttcggtcaccaaaacacataactcataatataaatcgtcatcgaacattaagcgtgcggaccctacgggttcgagaactatgtagaca
>NC_057797.1|+|473469023-473469193|109-130
ggatgaagggtctatgtagaacgacctttagtaccggttcgtgatacgacccggtactaaaggtgctggaggggccccagactgacaatatcctgccaccacccacttTAGTACCGGTTCGTGGCACGAAccggtgctaaaggtttgccacaaaccggtactaatgagagt
>NC_057797.1|+|473668451-473668629|34-54
tctagaactaaattgcatctagatacatccattCCTCCGACAAGTATTTTCGGAcggagggagtatttgcaactcgaaataggggctacggattaagcgaagattggctaaggacgaggtgacgatgcgcgtgggaaatggttccaaagtcgatgtgatcgcagtcggcacgctacctc
>NC_057797.1|+|480164774-480164930|96-119
aatgatgaagcttctgctcatgactacaagaagagaacatgccacaagtgcaagaaacctggccactacatctctgagtgtccgcagtgggacaaTGAGAACAACAAGAAGAAGAAGAGcaaggagtatgattctgacgacaagaagaagaagaaat
>NC_057797.1|+|481883101-481883237|30-50
agaagaacaaatccatgaagaagacaaatGGACGTAGTCGAACGAATCCTcacaactccggaatgaatccgaagcttacgagagaagcaaaccggaaagaagcaagcaatatagtaaacacacaagcataaacatgg
>NC_057797.1|+|481935273-481935407|82-105
caagaaacctggccactacatctctgaatgtccgcagtgggacaatgagaacaacaagaagaagagcaaggaatatgactcTGACAACAACAAGAAGAAGAAATActcaaagtcttcttccaagtcttccttaaa
>NC_057797.1|+|482549070-482549162|51-71
tcatcaaaatggatgtgtctataactaaaatacatctagatacatccattTCAATGACAAGTATTTTTGTAcggagggagtacaagattcgac
>NC_057797.1|+|482759107-482759260|39-59
aaaaaaaaagttgcgtttgaactatggtactccctccgTTCCAAATTACTCGTCTTAGAaatggatgtatctacaattaaaatacatctagatacatccatacatgtgacaagtaattcggaacgaagggagtatgattctagagtcacgctac
>NC_057797.1|-|489599093-489599246|96-116
aaacatactccctccgtccggaaatactcgtcggagaaatgaatgtatctagatgtattctagttctagatacattcatttttatgcatttcttcGACAAGTATTTTCGGACGGAGggagtaccaaattggacatcgacaaaatttatccaaaa
>NC_057797.1|-|492069432-492069565|74-94
tgatttcgagggtatggtcatcttgcctgagatcccgcaaggaagaagaacgagtccatgaagaagacaagcgGACGTAGTCGAACGAATCCTCacaaacgcgacgttatcggaaccaactcgaagaagcaaca
>NC_057797.1|-|492077191-492077283|51-71
tgcctgagatcccgcaaggaagaagaacgagtccatgaagaagacaagcgGACGTAGTCGAACGAATCCTCacatacgcgacgttatcggaac
>NC_057797.1|-|495648387-495648541|103-126
agaaaacatgtcacaagtgcaagaaacctggccacctcatctctgagtgtccacagtgggacaatgagaacaaaaagaagaagaagagcaaggaatatgactCTGACAACAACAAGAAGAAGAAATactcaaagtcttcttccaagtcttcctca
>NC_057797.1|+|49620771-49620972|149-172
aataattcaccaagaagaaaggcttcagaaagtcttcatgatcaagctcaaggaatgatgaaccttctgctcatgactacaagaagagaacatgccacaagtgcaagaaacttggccactacatctctgagtgtccgcagtgggacaaTGAGAACAACAAGAAGAAGAAGAGcaaggagtatgattctgacgacaagaagaa
>NC_057797.1|+|497718705-497718841|87-107
gcaaagatagaagtgatttcgagggtatggtcatcttgcctgaaatcccgcaaggaagaagaacaagtccatgaagaagacaaagcGGACGTAGTCGAACGAATCCTcacaacacgacattatcggaactaacctga
>NC_057797.1|+|499003101-499003239|96-116
cactcggaacctttacgatgtctgaatatagccttccaatatatcgatctttatgtctcgaccattttgagactcctcgtcatgtccccgatctcATTCGAGACTCTGAACAAATTtcggtacatcaaaacacataaac
>NC_057797.1|+|499713166-499713296|84-104
actccctccgtccggaaatacttgtcgtaaaatggatacgaatggatgtatctagaactaaaatacatctagatacatccattCCTCGGACAAGTATTTTCGGAcggagggagtagtaattaggaatatat
>NC_057797.1|-|500631425-500631578|39-59
cgcaaggaagaagaatgagtccatgaagaagacaaacaGACGTAGTCGAACGAATCCTCccaaacgcgacattatcggaactaacccgaagaagcaacactaaaaagaagcaaacaacatagtaaacaaccatcacgtaaacatggcatgatgc
>NC_057797.1|-|503752217-503752387|128-151
gcatcggctccccatgaaggcacaggttacatagtgtgctcacacgcattactcactccattcggaagagcttgttgcagaaatgaatttatctagacgtattttagttctagatacatccatttctGAGACAAGTAATTCCGAACGAAGGgagtatatatcatgcctagt
>NC_057797.1|+|504221727-504221844|68-88
tcgagggtatggtcatcttgcctgaaatcccgcaaggaaaaagaacgagtccatgaagaagacaaacAGACGTAGTCGAACGAATCCTcacaaacgcgacgttatcggaactaacccg
>NC_057797.1|-|504265152-504265318|117-137
cgacataacgatagagcgaacaactagcaagcaaagatagaagtgatttcgagggtatggtcatcttgcctgagatcctgcaaggaagaagagcgagtccatgaagaagacaaacgGACGTAGTCGAACGAATCCTCacaaatgcgatgttaccggaactaataaga
>NC_057797.1|-|504291788-504291941|39-59
cgcaaggaagaagaacgagtccatgaagaagacaaacgGACGTAGTCGAACGAATCCTCccaaatgcgacgttaacggaactaatccgaagaagcaacaccggaaagaaagcaaacaatatagtaaacaaccaccacatggacatggcatgatg
>NC_057797.1|+|504294563-504294701|96-116
caactagcaagcaaagatagaagtgatttcgagggtatggtcatctttcctgaaatcccgcaaggaagaagaacgagtccatgaagaagacaaacGGACGTAGTCGAACGAATCCTcacaaatgcgacgttatcggaac
>NC_057797.1|+|505001445-505001578|41-61
gttggttctagcaccgccatactgggatgtactccctccgTTCCAAATTACTCGTCACAGAaatggatgtatctagaactaaaatatatctagatacattcatacttgcgacaagtaatttggaacggagtgag
>NC_057797.1|+|505797100-505797270|31-51
aagaagaacgagtccaagaagtagacgaccCAACGTAGTCGAACGAATCCTcacaacttcggaacgaaaccgaagctaacgagagaagcaacccgaaaagaagcaagcaacatagtaaacaaccatcacataaacatggcatgatgcacaaaaaagtatgatgcatgtccg
>NC_057797.1|+|506035371-506035525|39-60
cagaattaacaaaatgtccaactcaaacttgtggatatTGTATACTCCCTCCGTCCGGAAatacttgtcatagaaatggatacaaatgggtgtatctaaaactaaaatacatctagatacatccattctttggacaagtatttccggacggaggg
>NC_057797.1|+|506604870-506605011|96-119
aatgatgaagcttctgctcatgactacaagaagagaacatgccacaagtgcaagaaacctggccactacatctctgagtgtccgcagtgggacaaTGAGAACAACAAGAAGAAGAAGAGcaaggagtatgactctgacgaca
>NC_057797.1|-|507076656-507076795|88-111
ttctgctcatgactacaagaagagaacatgccacaagtgcaagaaacctggccactacatctctgagtgtccacaatgggacaatgaGAACAACAAGAAGAAGAAGAGCAAggagtatgactctgacgacaagaagaaga
>NC_057797.1|-|508862008-508862147|30-50
gaagaacgagtccatgaagaagacaaacgGACGTAGTCGAACGAATCCTCacaactccagaacgaaaccgaagctaacgcgagaagtaacccgaaaagaagcaaacaacatagtaaacaaccaccacataagcatgacat
>NC_057797.1|-|510466070-510466223|96-116
aactagcaagcaaagatagaagtgatttcgagggtatggtcatcttgcctgagatcccgcaaggaagaagaacgagtccatgaagaagacaaacgAACGTAGTCGAACGAATCCTCacaacacgacgttatcggaaccaacccaaagaagaaac
>NC_057797.1|-|511611962-511612092|81-101
gatagaagtgatttcgagggtatggtcatcttgcctgagatcccgcaaggaagaagaatgagtccatgaagaagacaatgGACGTAGTCGAACGAATCCTCacaaacgcgacgttatcggaactaacccga
>NC_057797.1|-|511613048-511613178|28-48
agaacgagtccatgaagaagacaaacgGACGTAGTCGAACGAATCCTCacaaacgcggcgttatcggaactaacccgaagaagcaacaccggaaagaagcaaacaacatagtaaacaaccatcgcataaac
>NC_057797.1|-|511614176-511614329|39-59
cgcaaggaagaagaacgagtccatgaagaagacaaacgGACGTAGTCGAACGAATCCTCacaaacgcggcgttatcggaactaacccgaagaagcaacaccggaaagaagcaaacaacatagtaaacaaccatcgcataaacatggcatgatgc
>NC_057797.1|-|511622215-511622359|95-115
actagcaagcaaagacagaagtgattttgagggtatggtcatcttgcctgagatcccgcaaggaagaagaacgagtccatgaagaagacaaacgGACGTAGTCGAACGAATCCTCacaaacgcgacgttatcagaactaacccga
>NC_057797.1|+|513378852-513379156|244-265
gttgttttgcttcttgttacgatctaagttgcaacttgttattattcgagctcagcaaccattgtcacggataagatgaccagccgatcaaaaggattcggctttgtgaaatttgcctccgaggaagaggccaataaagcacgggaagagatgaacagcaaggcaagtttttattttcttctcttctttcgaaaactaggaggaaccgtgcgtttatcactatagtgctgttgctagttcaatATATTACTCCCTCCGTCCGAAGatacttgtcatcaaaatggataaaaagagatgtatctaga
>NC_057797.1|-|516390508-516390640|83-103
agatagaagtgatttcgagggtatggtcatcttgcctgagatgccgcaaggaagaagaacgagtccatgaagaagacaagcgGACGTAGTCGAACGAATCCTCacaactccggaacgaaaccgaagctaatga
>NC_057797.1|-|516398325-516398478|96-116
aactagcaagcaaagatagaagtgatttcaagggtatggtcatcttgcctgagatcccgcaaggaagaagaacgagtccatgaagaagacaagcaGACGTAGTCGAACGAATCCTCacaactccggaacgaaaccgaagctaatgagagaagca
>NC_057797.1|-|516689368-516689508|96-118
tcccccacccccacttaaaatcaaggggagagattagatgctttgtgatttgtgaatgccacgtgtcatccatcaggataggtctcacctgctaaCTGTGAGACCTGGTCTCATATAAtttttttccgaggggatgggagg
>NC_057797.1|+|51839283-51839447|104-125
aagggtttatgtaggacgacctttagtaccggttcgtgccaagaaccggtactaaaggggctggagggtccccagtctcacaacatcctgccaccactctcatTAGTACCGGTTCGTGGCACGAAccggtgctaaaggttcgccacgaactggtactaatgaaag
>NC_057797.1|-|519768863-519769001|96-116
aactagcaagcaaagatagaagtgatttcgagggtatggtcatcttgcctgagatcccgcaaggaagaagaacgagtccatgaagaagacaaatgGACGTAGTCGAACGAATCCTCacaaacgcgacgttatcggaact
>NC_057797.1|+|522562977-522563113|87-107
agcaaagatagaagtgatatcgagggtatggtcatcttgcttgagatccgacgaggaataagaatgagtccatgaagaagacaaacAGACGTAGTCGAACGAATCCTcacaaatgcaacgtaaccagaactatcaag
>NC_057797.1|-|523267563-523267716|96-116
aactagcaagcaaagatagaagtgatttcgagggtatggtcatcttgcctgaaatcccgcaaggaagaagaacgagcccatgaagaagacaaacgGACGTAGTCGAACGAATCCTCacaactccggaacggaaccgaagctaacgagggaagca
>NC_057797.1|-|523273213-523273366|31-51
agaagaacgagcccatgaagaagacaaacgGACGTAGTCGAACGAATCCTCacaactccggaacggaaccgaagctaacgaagttaactaaaagaagttgagttggataaaaaggagatttgaagaatggtgcaaatgtgttatgggtgatttc
>NC_057797.1|+|523350307-523350399|23-43
cgagtccatgaagaagtcaaacGGACGTAGTCGAACGAATCCTcacaaacgcgacgttatcggaaccaacccgaagaagcaaacactggaaaa
>NC_057797.1|+|524514654-524514832|31-51
aagaagaacgagtccatgaagaagacaaatGGACGTAGTCGAACGAATCCTcacaactctagaacgaaaccgaagctaacgagagaagcaacccggaaataagcaagcaacatagtaaacaaccatcacataaacatggcatgatgcacaaccaagtatgatgcatgtccggtttaatg
>NC_057797.1|-|52462022-52462158|87-107
gcaaagatagaagtgatttcgagggtatggtcatcttgcctgagatcccgcaaggaagaagaacgagtccatgaagaagacaaacgGACGTAGTCGAACGAATCCTCacaacacgatgttatcggaaccaacccgaa
>NC_057797.1|-|527246641-527246757|31-51
agaagaacgagtccatgaagaaggcaaatgGACGTAGTCGAACGAATCCTCacaaacgcgatgttatcggaaccaacccgaagaagcaacaccggaaagaagcacacaacatagtaa
>NC_057797.1|-|531620070-531620226|96-119
aatgatgaagcttcctcccgtgactacaagaagagaacgtgccacaagtgcaagaaacctagtcactacatctctgaatgtcctcaatgggacaaTGAAAACAACAACAAGAAGAAGATcaaggaatatgattctgatgacgagaagaagaagaaat
>NC_057797.1|+|534581652-534581814|103-123
agcaagcaactaagcaagcaaagatagaagtgatttcgagggtatggtcatcttgcctgagatcccgccaggaagaagaacgagtccatgaagaagataaacGGACGTAGTCGAACGAATCCTcacaacacgacgttatcggaaccaacccgaagaagcaata
>NC_057797.1|+|53558722-53558888|104-127
catcggtcgatcgaccaaagtacctgatgccccatggccgaggcgggcgagttgccgttgccgttgccgctgcagccagtcatccggtcgatctctccacaccAAACAACAACAAGAAGAAGACTGCgacgacgaggaagaagaagcaggttccagaggccgtggga
>NC_057797.1|+|536806731-536806880|96-119
aatgataaagcttctgctcatgactacaagaagagaacatgccacaagtgcaagaaacctggtcactacatctctgagtgtctgcagtgggacaaTGAGAACAACAAGAAGAAGAAGAGcaaggaatatgatttgacgacaagaaataga
>NC_057797.1|+|539965296-539965413|30-50
aagaataagagtccatgaagaagacaaacGGACGTAGTCGAACGAATCCTcacaaacgcgacattatcggaactaacccgaataagcaacaccagaaagaagcaaacaacatagtaaa
>NC_057797.1|-|542055890-542056043|96-116
atcttgcaagcaaagatagaagtgatttcgagggtatggtcatcattcctgagatcccgcaaggaagaagaacgagtccatgaagaagacaaacaGACGTAGTCGAACGAATCCTCacaattgcaacattatcgaaaccaacccgaagaagcaa
>NC_057797.1|+|549388955-549389072|69-89
tccgtctggaattacttttcatcaaaatggatgtgtctagaactaaaatacatctagatacatccattTCAATGACAAGTATTTTTGGAcggagggagtacaagattcgactccatga
>NC_057797.1|-|550000569-550000723|96-117
ggtttatataggacgacctttagtaccggttcgtggcatgacccgatactaaaggtgctggaggggccccggactgacaacatcctgcctccactTTCATTAGTACCGGTTCGTGGCacaaaccggtgctaaaggttcgccacgaaccggtacta
>NC_057797.1|-|550000648-550000804|96-119
tgatgaactcgagaggaagaagggaagaacagaggagagggagaggggaaagggggaagaacagagtgctggtggacgaagggtttatataggacGACCTTTAGTACCGGTTCGTGGCAtgacccgatactaaaggtgctggaggggccccggactg
>NC_057797.1|-|550000649-550000803|96-117
gatgaactcgagaggaagaagggaagaacagaggagagggagaggggaaagggggaagaacagagtgctggtggacgaagggtttatataggacgACCTTTAGTACCGGTTCGTGGCatgacccgatactaaaggtgctggaggggccccggact
>NC_057797.1|+|552222376-552222469|23-44
agggtttatataggatgaccttTAGTACCGGTTCGTGGCACGAAccggtactaaaggggctggaggggccccagtctgacaacatcctgccacc
>NC_057797.1|+|552222392-552222529|87-108
gacctttagtaccggttcgtggcacgaaccggtactaaaggggctggaggggccccagtctgacaacatcctgccaccactctcatTAGTACCGGTTCGTGGCACGAAccggtgctaaaggttcaccacgaaccggta
>NC_057797.1|-|553605918-553606072|96-117
accggttcgtggccgacctttagcaccggttcatgccacggaccggtactaaagtgagtggtggcaggatgttgtcagtccaggggccctccagcACCTTTAGTACCGGTTCGTGGCatgaactggtgctaaaggccatcctacataaacccttc
>NC_057797.1|+|553881999-553882140|82-102
accaagtactccctccgtccggaattacttgtcatcaaaatggatgtgtctagaactaaaatacatctagatacatcaattTCAATGACAAGTATTTTTGGAtggagggagtacaagattcgactccatgaagtagctttac
>NC_057797.1|+|555028562-555028657|51-74
aagtgcaagaaacctggccactacatctctgagtgtccacagtgggacaaTGAGAACAACAAGAAGAAGAAGAGcaaggagtatgactctgacggc
>NC_057797.1|+|558348908-558349104|154-175
taatgtgaccattagtgccggttccaacggctagttgggccgctaccattagtaccggttcgtggcgaatctttagcaccggttcgtgcgacaaaccggtactaaagagagtggtggcaggatgttgtcagtctgggggccctccagcaccttTAGTACCGGTTCGTGGCACGAAccggtgctaaaggtcgtcctat
>NC_057797.1|+|56008274-56008428|96-117
atgtaggacgacctttagtaccggttcatgcgaagaaccagtactaaaggggctggaggggccccagtctgacaacatcctgccaccactctcatTAGTACCGGTTCGTGGCACGAAccggtgctaaaggttcgccatgaaccggtactaatgaa
>NC_057797.1|+|56152547-56152679|82-103
agggaagaacagaggagagggagaggggaaagggggaagaacagagtgctggtggacgaagggtttatataggacgaccttTAGTACCGGTTCGTGGCACGAAccggtagtaaaggtgctggaggggccccac
>NC_057797.1|-|562486600-562486756|96-119
aaatgacgaagcttcttgcttgactagaagaagagaacatgccacaagtgcaagaaacctggtcactacatctctgaatgtcctcaatgggacaaTGAGAACAACAACAAGAAGAAGAGcaaggaatttgattttgatgacaagaagaagaaaaaaa
>NC_057797.1|+|565682037-565682129|51-71
ttgactaagatcccgcaaggaagaagaacgagtccatgaagaaggcaaacGGACGTAGTCGAACGAATCCTcacaactccggaacgaaaccaa
>NC_057797.1|+|567628693-567628824|79-102
tgactacaagaagagaacatgtcacaagtgcaagaaacctggccactacatctctgagtgtccacagtgggacaatgaGAACAACAACAAGAAGAAGAGCAAggagtatgactccgacgacaagaagaagaa
>NC_057797.1|-|570542584-570542805|151-174
aaaattcaccaagaagaaaggcttcagaaagtcttcacgatcaagctcaaggaatgatgaagcttctgctcatgactacaagaaaagatcatgccacaagtgcaagaaacctggccactacatctctgagtgtccgcagtgggacaatgaGAACAACAAGAAGAAGAAGAAGAAgagcaaggagtatgactccgacgacaagaagaagaagaaatactcaaa
>NC_057797.1|+|570719837-570719990|96-116
caggcttgtcctttgctacagaaaggattgggccaccttactgcaccttgtttacttttgttacttgttacccattatgaattatcttatcacacAACTACTCCCTCCGTCCCGTAatataagagcatttttgacactagtgtagtgtcaaaaa
>NC_057797.1|+|571109108-571109242|82-105
tgctcatgactacaagaagagaacatgccacaagtgcaagaaacctggtcactacatctctgagtgtccgcagtgggacaaTGAGAACAACAAGAAGAAGAAGAGcaaggagtatgattctgatgacaagaagaa
>NC_057797.1|+|571509734-571509865|82-102
ctcctctctatctctttcttcgtactccctccatcccataatataagaatgtttttgacactagtgtagtgccaaaaatgtTCTTATATTATGGGACACAGGgagtactagtatttattgcatttgccaagg
>NC_057797.1|+|571789621-571789752|82-102
agatagaagtgatttcgagggtaaggtcatcttgcctgagatcccacaaggaagaagaacgagtccatgaagaagacaaacGGACGTAGTCGAACGAATCCTcacaaacgcaacgatatcggaactaacccg
>NC_057797.1|+|573190664-573190806|83-103
agatagtagtgagatccaaggtgatggtcatcttgcttgaaatcccgctaggaagaagaacgagtccatgaataagacgatcCCACGTAGTCGAACGAATCCTcacaatcgtaatgaaacgggaactatcaagaaggagcaca
>NC_057797.1|-|578479011-578479149|96-116
aactagcaagcaaagatagaagtgattttgagggtatggttattttgcctgaaatcccacaaggaagaagaacgagtccgtgaagaagataaacgGACGTAGTCGAACGAATCCTCacaacacgacgttatcagaacta
>NC_057797.1|-|578486577-578486669|51-71
tgcctgaaatcccgcaaggaagaagaacgagtccgtgaagaagacaaacaGACGTAGTCGAACGAATCCTCacaacacgatgttatcggaact
>NC_057797.1|+|581131277-581131416|87-110
tgcaagaaacctggccactacatctctgagtgtccgcagtgggacaatgagaacaacaagaagaagaagagtaaggagtatgattcTGACAACAACAAGAAGAAGAAATActcaaagtcttcttgcaagtcttcctcaaa
>NC_057797.1|+|581131286-581131442|39-62
cctggccactacatctctgagtgtccgcagtgggacaaTGAGAACAACAAGAAGAAGAAGAGtaaggagtatgattctgacaacaacaagaagaagaaatactcaaagtcttcttgcaagtcttcctcaaaatcttcatcacacaagaagagctcat
>NC_057797.1|+|582645503-582645707|159-182
aagaagttccaaaaattcaccaagaagaaaggcttcagaaagtcttcacgatcaagctcaaggaatgatgaagcttctgctcatgactacaagaaaagatcatgccacaagtgcaagaaacctggccactacatctctgagtgtccgcagtgggacaaTGAGAACAACAAGAAGAAGAAGAGaaaggagtatgactctgacgaca
>NC_057797.1|-|58297887-58298018|31-52
aataggcaatagcccaatacatcttaattcTAGTATATACTCCCTCCGTCCTaaaataagtgtctcaagcttagtacaactttgtactaacactaaagttagtacaaagttgagacacttattctgggacgg
>NC_057797.1|-|583586543-583586724|31-54
ctacatctctgagtgtccatagtgggacaaTGAGAACAACAACAAGAAGAAGAGcaaggagtatgactctaacgacaagaagaagaagaaatactccaagtcttcctccaagtcttcatcatacaagaagagctcatctggcaaggcacgtgcgtttgttggcaaggaaatggattctgagg
>NC_057797.1|+|586034188-586034341|96-116
tgccatgtagtaccccctccgtcccgaaatactcgtcgaagaaatgaataaaaatgtatgtatctagaactaaaatacgtctagatacatccattTCTCCGACAAGTATTTTCGGAtggagggagtacaaaatagtgtcttgttcgcatcattg
>NC_057797.1|-|58616781-58616917|31-51
aatcatttgttgaaatatctaaaaaagactTATACTCCCTCCGTCCGACAAtacttgtcatcaaaatggataaaaagagatgtatctaaaactaaaatacgtctagatacattcctttttatctattttgatgacaa
>NC_057797.1|+|586178627-586178780|39-59
ccgcaaggaagaagaacgagtccatgaagaagacaaacGGACGTAGTCGAACGAATCCTcacaaatgcaacgttatcggaaccaacccgaagaagcaacaccggaaagaagcaaacaacatagtaaacaaccaccacataatcatggcatgatg
>NC_057797.1|+|586198670-586198823|96-116
caactagcaagcaaagatagaagtgatttcgagggtatggtcatcttgtctgagatcccgcaaggaagaagaacgagtccatgaagaagacaaacGGACGTAGTCGAACGAATCCTcacaaacgcaacgttatcggaaccaacccgaagaagca
>NC_057797.1|-|588802465-588802607|83-103
agatagaagtgatttcaagggtatgattatcttgcctgaaattccgcaaggaagaagaacgagtccatgaagaagacaaacgGACGTAGTCGAACGAATCCTCacaaacatgacgttaccagaactaaaaagaagaagcaaca
>NC_057797.1|-|588808619-588808772|96-116
agctagcaagcaaagatagaagtgatttcaagggtatgattatcttgtctgaaatcccgcaaggaagaagaacgagtccatgaagaagacaaacgGACGTAGTCGAACGAATCCTCacaaacgtgacgttaccggaactaacaagaagaagcaa
>NC_057797.1|+|590713635-590713791|96-119
aatgatgaagcttctgctcacgaatacaagaagaaaacatgtcacaagtgcaagaaacctggccacttcatctctgagtgtccacagtgggacaaTGAGAACAACAAGAAGAAGAAGAGcaaggaatatgactctgacgacaagaagaagaagaaat
>NC_057797.1|+|592953473-592953779|244-267
tgaagacattggaaaggagctagctatgctcgtgaagaagttccagaagttctccaagaagaatcacttcgtagagtcttcaagatccagctcaagaaatgatgaggcttccactcgtgaccacaagaagagaacatgccacgaatgcaagaagccatgccactgcatatatgagtgtcctcaatgggacaaggaatctaagaagaagaagaagaagaagaagaagagcaagggatatgattcTGATAACAACAAGAAGAAGAAGAAatcctcaaagtcttcttcaaagttttcatcaaagtcttcg
>NC_057797.1|+|593607895-593608066|120-143
aagtcttcacgatctagctcaagaaatgatgaagcttctactcatgattacaagaagagaacatgtcacaagtgcaagaaacctggtcactacatctctgagtgtccgcagtgggacaaTGAGAACAACAAGAAGAAGAAGAGcaaggaatatgattctgatgacaagaaga
>NC_057797.1|+|595009250-595009380|31-51
aagaagaacgagtccatgaagaagacaaacAGACGTAGTCGAACGAATCCTcacaaacgcgacgttatcggaaccaacccgaagaagcaacaccggaaagaagcaaaacacatagtaaacaaccaccacat
>NC_057797.1|-|595487700-595487853|39-59
ttgtttaatttggctcgaataatgttaaatagtactccCTCCGTTCCAAATTACTCGTCacagaaatggatgtatctaaaactaaaatacatctaaatacatccatacttgcgacaagcaattcgggacggagggagtatgtgtttaggtaaat
>NC_057797.1|+|600038795-600038948|96-116
aactagcatagcaaagatagtagtgatttcgagggtatggtcatcttgcctgaaatcccacaaggaagaagaacgagtccatgaagaagacaaacGGACGTAGTCGAACGAATCCTcacaactcgatgttatcggaaccaacccgaagaagcaa
>NC_057797.1|-|600347776-600347930|96-117
ggtctatgtaggacgacctttactaccggttcgtgatacgacccggtactaaaggtgatggaggggccccggactgacaacatcctgccaccactCACTTTAGTACCGGTTCGTGGCatgaaccggtgctaaaggttcgccatgaaccggtacta
>NC_057797.1|-|600595104-600595407|244-264
aacgctataagaggggttgagcaaagcggtaacatagccaaacaacggttttctaggacaaggtgggttagaggcttggttcaacaatatgggaggcatgataagcaagtggtaggtatcgcagcataggcatagcgaaagagagagcaactagcaagcaaagatagaagtgatttcgagggtatggtcatcttgcctgaaatcctgcaaggaagaagaacgagtccatgaagaagacaaacgGACGTAGTCGAACGAATCCTCacaacacgacgttatcggaaccaacccgaagaagtaacac
>NC_057797.1|-|602685030-602685208|126-146
gtttccatttccgcataaaaatttccatttccacttccgttttgcaaatttccatttccgttttcatatctcctcttcgtttccatttttcttcggaaaaacggaaagtttccactccattttcaTCCCTACTCCCTCCGTCCGGAaatacttgtcgtagaaatggatgaaaatggatg
>NC_057797.1|+|603611336-603611468|31-51
aagaagaacgagtccatgaagaagacaaacGGACGTAGTCGAACGAATCCTcacaactccggattgaatccgaagctaacgagagaagcaaaccggaaagaagcaaacaacatagtaaacacacaagcataaa
>NC_057797.1|+|604370801-604370936|41-61
tcccacaaggaagaagaacgagtccatgaagaagacaaacGGACGTAGTCGAACGAATCCTcacaactccggattgaatccgaagctaacgagagaagcaaaccggaaagaagcaaacaacatagtaaacacacaa
>NC_057797.1|+|609088400-609088533|74-94
ttcagcatggaatattattaagtgtgctttcccagaaaataatgttggtagtagactaatagtaactacaagaATCAAGACTTTGGCCATGGCAtgttgtttcggtcaccacgagcacattcttgaaatgaaac
>NC_057797.1|+|609100264-609100433|120-141
cgagatcgggtggacgaagggtttatgtaggatgacctttagtaccagtttgtgccaagaaccggtactaaaggggctggaggggccccattctgacaacatcctgccaccactctcatTAGTACCGGTTCGTGGCACGAAccggtgctaaaggttcgccacgaaccggt
>NC_057797.1|+|610595521-610595659|86-107
acctttagtatcggtttgtgccaagaaccggtactaaaggggctggaggggccccattctgacaacatcctgccatcactctcatTAGTACCGGTTCGTGGCACGAAccggtgctaaaggttcgccacgaaccggtact
>NC_057797.1|-|613733356-613733510|104-125
tggacgaagggtctatgtatgacgacctttagtatcggttcgtgatacgactcagtactaaaggtgctggaggggcccgcactgacaacatcctgccaccactCACTTTAGTACCGGTTCGTGGCatgaaccagtgctaaaggttcgccacgaac
>NC_057797.1|+|614802281-614802460|34-55
gctttagctgaggttccggtttattatagttaaTATATACTCCCTCCGTCCTGAAatacttgtcggagaaatgcataaaaatggatgtatctagaattaaaatacgtctagatacatacattcctccgacaagtatttccggacggagggagtacatcgctataatatgtacataagtag
>NC_057797.1|+|615517106-615517223|69-89
atcaaaataaataaaaggggatgtatctagatgtattttagttctagatacactccttcttgtccattTTGACGACAAGTATTTTCGGAtggagggagtatacgacatgcagatgtta
>NC_057797.1|-|615759486-615759698|104-124
gagcgagcatctagcaagcaaagatagaagtgatttcgagggtatggtcatcttgcctgagatcccgcaaggaagaagaacaagtccatgaagaaggcaaacgGACGTAGTCGAACGAATCCTCacaaacgcgacgttatcggaaccaacccgaagaagcaacaccagaaagaagcaaacaacatggtaaacaaccatcacataatcatgaca
>NC_057797.1|+|618347446-618347584|24-44
ttcacgtgagttacttccgacttAACTACTCCCTCCGTCCCAAAataagtgtcttaaccttagtacaattttgtactaacgttagtacaaagttgagacacttattttgggacggagggatgagaatccttagcatcat
>NC_057797.1|-|619118069-619118223|96-117
tgaagatcgggaggtatcaactgcgcccttaagagttcaagaacaactcttggacgatgaaacacgagctctccaggtaatatttggatgggataTAATATATACTCCCTCCGTCCCaaagtaagtgtctcaactttagtacaaagttgtactaa
>NC_057797.1|-|619860390-619860530|86-109
ctactcatgactacaagaagagaacatgccacaagtgcaagaaacctggtcactacatctctgagtgtccacaatgggacaatgaGAACAACAAGAAGAAGAAGAGCAAggaatatgactctgacgacaagaagaagaaga
>NC_057797.1|+|620658926-620659071|95-116
tgtaggacgaccttttgtaccggttcgtgatacgacccggtactaaaggtgctggaggggccccggactgacaacatcctgccaccactcacttTAGTACCGGTTCGTGGCATGAAccggtgctaaaggttcaccacgaaccggta
>NC_057797.1|-|622748374-622748586|104-124
tgtctttgtccttttctttggtggttctctacacacaagagataggaaagtattgaacatggttggaagaataatgcaaaaatgagtaaatctatactactccCTTCGTTCCAAATTACTCGTCacaaaaatggatgtatctagaactaaaatacatctagatacatccatacctgcgacaagtaattcggaatggagggagtacctcacagc
>NC_057797.1|+|623037629-623037782|39-59
ccgcaaggaaggagaacgagtccatgaagaagacaaacAGACGTAGTCGAACGAATCCTcacaaacgcgacgttactggaactaacaagaagaagcaacaccgaaaagaagcaaaaaacatggtaaataaccatcacataaacatggaatgatg
>NC_057797.1|+|623054936-623055053|31-51
aaggagaacgagtccatgaagaagacaaacTGACGTAGTCGAACGAATCCTcacaaacgcgacgttaccggaactaacaagaagaagcaacaccggaaataagcaaacaacatggtaa
>NC_057797.1|-|624269526-624269619|51-72
tgtactaaaggggtggtggcaggctggcgtcaggacggggccccacgatcACCTTTAGTACCGGTTCGTGGCatgaaccgatactaaaggtcta
>NC_057797.1|-|628168151-628168305|96-117
ggtctatgtaggacgacctttagtaccggttcgtgatacggcccggtagtaaaggtgctggaggggccccggactgacaacatcctgccaccactCACTTTAGTACCGGTTCGTGGCacgaaccggtgctaaaggttcgccacgaaccggtacta
>NC_057797.1|+|629702089-629702393|244-265
cctttgtgatcatttgaatggatgagggcctacaaatcttgacaaatttggggcaaattttgtgatgaactcgagaggaagaagggaagaacagaggagagggagaggggaaagggggaagaacagagtgcgggtggacgaagggtttatataggacgacctttagtaccggttcgtgccacgaaccggtactaaaggtgctggaagggccccactctgacaacatcctgccaccactttcttTAGTACCGGTTCGTGGCACGAAccggtgctaaaggtttgccacgagccggtactaaagagct
>NC_057797.1|-|629702236-629702492|206-227
gtagaaaaagggtcaaatgtgagacacattagtcccggtttgtaacagaaccggcactaatgtgtccattagtgccggttccaacggctaggcgggaggagctctttagtaccggctcgtggcaaacctttagcaccggttcgtgccacgaaccggtactaaagaaagtggtggcaggatgttgtcagagtggggcccttccagcACCTTTAGTACCGGTTCGTGGCacgaaccggtactaaaggtcgtcctatata
>NC_057797.1|-|629836982-629837116|74-95
gtaccggttcgtgccaagaaccggtactaaaggggctggaggggccccagtctgacaacatcttgccacaactCTCATTAGTACCGGTTCGTGGCacgaaccggtgctaaaggttcaccacgaaccggtactaat
>NC_057797.1|+|633878063-633878231|128-149
tcttgacaaatttggggcaaattttgtgatgaactcgagaggaagaagggaagaacagaggagagggagaggggaaagggggaagaacagagtgctggtggacgaagggtttatataggacgaccttTAGTACCGGTTCGTGGCACGAAccggtactaaaggtgctgga
>NC_057797.1|-|634742489-634742627|96-116
ttacataagtactccgtccgtccagaaatacttgtcggacaaatagatgtatctagaaattttttagttccagatacatccatttttatccatttCTCCGACAAGTATTTCTGGACcgagagagtatgataatttatta
>NC_057797.1|+|63513432-63513590|97-118
tatgtaggacgacctttagtaccggttcgtgatacgtcccggtactaaaggtgctggaggggctccggactgacaacatcctgccaccactcacttTAGTACCGGTTCGTGGCACGAAgcggtgctaaaggttcgccacgaaccggtactaatgatgcc
>NC_057797.1|+|636006454-636006608|96-117
atgtaggacgacctttagtaccggttcgtgccaagaaccggtactaaaggggctggaggggccccagtctgacaacatcctgccaccactctcatTAGTACCGGTTCGTGGCACGAAccggtgctaaaggttcgccacgaaccggtactaatgaa
>NC_057797.1|+|637470686-637470899|104-125
ctcttgagcactgcgttggtttttccttgaagaggaaagggtaatgcagtaaagcagcgtaagtatttccactagtagaaaaagggtcaaatgtgaagcacatTAGTACCGGTTCGTGGCAGGATgttgtcagtccggggcccctccagcacctttagtactgggtcgtatcatgaaccggtactaaaggttgtcctacatacacccttcgtcc
>NC_057797.1|+|637492943-637493079|74-97
actacaagaagaaaacatgccacaagtgtaagaaacctggccactacatctctgagtgtccgcagtgggacaaTGAGAACAACAAGAAGAAGAAGAGcaaggagtatgactctaacgacaagaagaagaagaaatac
>NC_057797.1|+|63878711-63878866|39-61
tgccacatgtcattcatcagagcgggtctcacctgattTATATGAGACCTGGTCTCATATAattttttttccgagcggagcaggagaaatctccgtccaatgtccgtgccctgcgccctgcgacgcggagatgttggacgaatctgtgtgtgcgcc
>NC_057797.1|+|640983125-640983217|51-71
tttcctgagatcccgcaagcaagaagaacgagtccatgaagaagacaagtGGACGTAGTCGAACGAATCCTcacaactctggaacgaaaccga
>NC_057797.1|+|641471776-641471929|39-59
ccgcaaggaagaagaacgagtccatgaagaagacaaacGGACGTAGTCGAACGAATCCTgacaaccgcgacgttaccggaaccaacccaaagaagcaaacaccggaaagaagcacacaacatagtaaacaaccaacacaagaacatggtatgat
>NC_057797.1|+|641953601-641953742|96-119
aatgatgaagcttctgctcatgactacaagaagagaacatgccacaagtgcaagaaacctggtcactacatctctgagtgtccgcagtgggacaaTGAGAACAACAAGAAGAAGAAGAGcaaggagtatgattctgacgaca
>NC_057797.1|+|644782551-644782690|30-50
caaggaaggagtccatgaagaagacaagtGGACGTAGTCGAACGAATCCTcacaactccagaacgaaaccgaagctaatgacataagcaacccggaaagaagcaagcaacatagtaaacaaccatcacataagcatggca
>NC_057797.1|+|647188994-647189167|131-151
aagtggtaggcatcatgtcatagcaatagagcgaataactagcaagcaaagatagaagtgatttcgagggtttggtcatcttgcctgagatcccgcaaggaagaagaacgagtccatgaagaatacaaatGGACGTAGTCGAACGAATCCTcacaaacacgatgttatcggaac
>NC_057797.1|-|64908304-64908466|103-123
agcgagcaactagcaagcaaagatagaagtgatttcgagggtatggtcatcttgcctgaaatcccgataggaagaagaacgagtccatgaagaagacaaacgGACGTAGTCGAACGAATCCTCacaactctggaacgaaactgaagctaatgagagaggcaac
>NC_057797.1|+|65024856-65025023|31-51
aagaagaacgagtccatgaagaagacaaatGGACGTAGTCGAACGAATCCTcacaactccggaccgaaaccgaagctaacgagagaagcaaaccggaaagaagcaagcaacatagtaaacaaccatcacatcaacatggcatgatgcacaaccaagtatgatgcatgt
>NC_057797.1|+|650850308-650850447|87-110
gcttctgctcatgactacaagaagagaacatgccacaagtgaaagaaacctggccactacatctctgagtgtccgcaatgggacaaTGAGAACAACAAGAAGAAGAAGAGcaaggaatatgactctgacgacaagaagaa
>NC_057797.1|-|651176616-651176752|87-107
gcaaacatataagtgatttcgagggtatggtcatcttgcctgagatcccacaaggaacaagaacgaattcatgaataagacaagcgGACGTAGTCGAACGAATCCTAatgaacgcgattgagggagtcctggattag
>NC_057797.1|+|654902526-654902668|41-61
tcccgcaaggaagaagaacgaatccatgaagaagacaaacGGACGTAGTCGAACGAATCCTcacaactccggaacgaaaccgaagctaacgagagaagcaacccagaaagaaacaaacaacatagtaaacacacaagcataaa
>NC_057797.1|+|65520022-65520175|39-59
ccgcaaggaagaagaacgagtccatgaagaagacaaatGGACGTAGTCGAACGAATCCTcacaactccggaccgaaaccgaagctaacgagagaagcaaaccggaaagaagcaagcaacatagtaaacaaccatcacatcaacatggcatgatg
>NC_057797.1|-|656404256-656404524|31-51
agaagaacgagtccatgaagaagacaaacgGACGTAGTCGAACGAATCCTCacaactccggaacgaaaccaaagctaacgcgagaagcaacccggaaagaagcaaacaccatggtaaacaaccatcacataatcatggcatgatgaacaaccaagtatgatgcatctccgggttaatgaggcatggcatggcaaagtgcaacaaacaacactacaaattaagtgtagctcaatatgcaacgagttgcatattgacgaaacaccacatga
>NC_057797.1|+|657039694-657039847|96-116
ccgttcgaaaatactatttgtcatcaaaatggatgaaaaggatgtatctagaattaaaatatgtctagatacatcttcttttatcaattttaatgATAAATATTTCTGGACGGAGGgagtaggttcttctcttcggtttccaaacactcaaaaa
>NC_057797.1|+|66153018-66153172|39-60
aactaaaaattcaacttgtttccaaccatcagatcagcAATATACTCCCTCCGTCCCAAAataagtgtgtcaactttgtactaaggttgagacatttattttgggacggagggagtacttgcatagctcattgatccatcaacaccccagcatta
>NC_057797.1|+|664432710-664432911|24-44
acgagtccatgaagaagacaaacGGACGTAGTCGAACGAATCCTcacatctccggaacagaaccgaagctaacgagagaagctacccgaaaagaaacaagcaacatagtaaaacaatcatcacacgaacaaggcatgatgcacaaccaagtatgatgaatgtccggtttaatgaggcatggcatggcaaaatgcacaagcaa
>NC_057797.1|+|664440993-664441146|96-116
caactagcaagcaaagatagaagtgatttcgagggtatggtcatcttgcctgaaatcccggaaggaagaagaacgagtccatgaagaagacaaacGGACGTAGTCGAACGAATCCTcacatctccggaacagaaccgaagctaacgagagaagc
>NC_057797.1|-|668678272-668678426|96-117
accggttcgtggagaacctttagcaccggttcgtgccatgaaccggtattaatgagagtggtggcaggatgttgtcagactggggcccctccatcTCCTTTAGTACCGGTTCGTGGCacgaaccggtactaaaggtcgtcctacataaacccttt
>NC_057797.1|-|669231522-669231692|109-130
ggatttgcattaatgccggttcgtgttgaacctttagtaccggttcgtggcacgaaccggtactaaaggggtggtggcaggctggcgtcaggttggggccccacaatcACCTTTAGTACCGGTTCGTGGCatgaaccggtactaaaggtctaacctttagtaccggttcgt
>NC_057797.1|-|669231562-669231693|31-52
tggatttgcattaatgccggttcgtgttgaACCTTTAGTACCGGTTCGTGGCacgaaccggtactaaaggggtggtggcaggctggcgtcaggttggggccccacaatcacctttagtaccggttcgtggca
>NC_057797.1|+|670604665-670604796|82-102
tcatccgtccaaaaatacttatcggagaaatgcataaagatggatgtatctacaattaaaatacatctagattcatccattTCTCAGACAAGTATTTTCGGAtgaagggagtagtatttaacaccctccttg
>NC_057797.1|+|673006697-673006965|31-51
aagaagaacgagtccatgaagaagacaaacGGACGTAGTCGAACGAATCCTcacaactccggaacaaaaccgaagctaacgagagaagcaacccggaaagaaacaaacaacatagtaaacacacaagcataaacaagtcatgatgcacaaacaagtatgatgcatgtccggcttaatgaggcatggcatagcaaagtgcaacaaacaatactacaagttaagtggagctcaacatgcaacgaggtgcatgttgacggaacaccacatca
>NC_057797.1|+|673014534-673014687|96-116
aactagcatagcaaagatagtagtgatttcgagggtatgatcatcttgcctgaaatcccgcaaggaagaagaacgagtccatgaagaagacaaacGGACGTAGTCGAACGAATCCTcacaactctggaacaaaaccgaagctaacgagagaagc
>NC_057797.1|+|674470921-674471053|82-103
agggaagaacagaggagagggagaggggaaagggggaagaacagagtgctggtggacgaagggtttatataggacgaccttTAGTACCGGTTCGTGGCACGAActggtactaaaggtgctggaggggccccac
>NC_057797.1|+|677611939-677612092|39-59
atgttttcagtctatcaaccggcaacacacgggttagcTCCTACTCCCTCCGTCCGTAAatacttgtcctaaaaatagttgaaaatggatgtcctagaaataactctagatacaaccatttttagggtaagtattttcggacggagggagtagt
>NC_057797.1|-|679836732-679836944|104-124
acccacaactcccaaccacccatcgaactcattcactaccccgagagaaatcaatctctctggcctgagccatcctcatctccagcgccggcgtcgacgccatGTCTGCTTCCTCGTCGAACTCgctccccatcccacccgactggcttctgccgctcttgcagtgtccactgtgtgacgacgagatcgagtccaatgttgcgaggtcaggca
>NC_057797.1|-|679836783-679836936|96-116
ctcccaaccacccatcgaactcattcactaccccgagagaaatcaatctctctggcctgagccatcctcatctccagcgccggcgtcgacgccatGTCTGCTTCCTCGTCGAACTCgctccccatcccacccgactggcttctgccgctcttgc
>NC_057797.1|+|683870350-683870481|31-51
ccaataccttcttgagtagtactccctccgTTCCAAATTACTCGTCTTAGAaatagatgtatctagaactaaaatacatctagatacatccatttctgcgacgagtaattcggaacggaggcagtagtacta
>NC_057797.1|-|684008131-684008335|24-47
gagtgtccacagtgggacaatgaGAACAACAAGAAGAAGAAGAGCAAggaatatgactcttacgacaagaagaagaagaaatactcagagtcttcttccaagtcttcctcaaagtcttcatcacacaagaagagctcatctggcaaggcacatgcatttgttggcaaggaaatggattcagaggaggagtccgcttctgaggagg
>NC_057797.1|+|684188592-684188756|42-62
ataccgtaaggaagaagaacaagtccatgaagaatacaaacAGACGTAGTCGAACGAATCCTcacgactccggaacgaaaccgaagctaacgagagaagcaacccggaaataaacaagcagcataataaacaaccatcacataaacatggcatgatgcacaacca
>NC_057797.1|+|68674456-68674573|30-50
agaagaacgagtccatgaagaagacaaacGGACGTAGTCGAACGAATCCTcagaaacgcgacgttatcggaacccgcccgaagaagcaacaccggaaagaagcacacaacatagtaaa
>NC_057797.1|-|687116184-687116276|23-43
gagccttccaagatgctactccCTCCGTTCCAAATTACTCGTCtcaggaatggatgtatctagaactaaaatacatctagatacatccatttc
>NC_057797.1|-|687719265-687719400|83-106
ctgctcatgactacaagaagagaacatgccacaagtgcaagaaacctggccactacatctctgagtgtcctcagtgggacaaTGAGAACAACAACAAGAAGAAGAGcaaggaatatgactctgacgacaagaagaa
>NC_057797.1|+|691175474-691175627|39-59
ccgcaaggaagaagaacgagtccatgaagaagacaaacGGACGTAGTCGAACGAATCCTcacaacacgacgttaccggaaccaacccaaagaagcaatcaccggaaaagaagcacacaacatagtaaacaactaccacataggcatggcatgat
>NC_057797.1|+|691386237-691386374|87-108
gacctttagtactggttcgtgccaagaaccggtactaaaggggctggaggggcccctgtctgacaacatcctgccaccactctcatTAGTACCGGTTCGTGGCACGAActggtgctaaaggttcgccatgaaccggta
>NC_057797.1|+|69176189-69176327|96-116
caactagcaagaaaagatagaagtgatttcgagggtatggtcatcttgcatgagatcctgcaaggaagaagaacgagtccatgaagaagacaaacAGACGTAGTCGAACGAATCCTcacaactccggaacggaaccgaa
>NC_057797.1|+|691830378-691830517|87-110
tctactcatgaccataagaagagaacatgccacaagtgcaagaaacctggtcactacatctctgagtgtccgcagtgggacaatgaAAACAACAACAAGAAGAAGAGCAAggaatatgattctgatgacaagaagaagaa
>NC_057797.1|+|69207611-69207764|39-59
ccgcaaggaagaagaacaagtccatgaaaaagacaaacGGACGTAGTCGAACGAATCCTcacaactcctgaacagaaccgaagctaatgagagaagcaacccggaaataagcaagcaacatagtaaacaaccatcacaaaaacatggcatgatg
>NC_057797.1|+|693540597-693540723|77-97
gaagtgatttcgagggtatggtcatcttgcctgagatcccgaaaggaagaagaacgagtccatgaagaagacaaacGGACGTAGTCGAACGAATCCTcacaactccggaacgaaaccgaagctaacg
>NC_057797.1|+|693588109-693588262|39-59
ccgaaaggaagaagaacgagtccatgaagaagacaaacGGACGTAGTCGAACGAATCCTcacaactccggaacgaaaccgaagctaacgagagaagcaacccggaaagaagcaagcaacatagtaaacaaccatcacataaacatggcatgatg
>NC_057797.1|+|693630994-693631125|31-51
aagaagaacgagtccatgaagaagacaaatGGACGTAGTCGAACGAATCCTcacaattccggaacgaaaccgaagctaacgagagaagcaacccggaaagaagcaagcaacatagtaaacaaccatcacata
>NC_057797.1|+|696001515-696001669|96-117
atgtaggacgacctttagtatcggttcgtgccaagaaccggtactaaaggggctggaggggccccagtctgacaacatcctgccaccactctcatTAGTACCGGTTCGTGGCACGAAccggtgctaaaggttcgccatgaaccggtactaataaa
>NC_057797.1|+|696296157-696296314|97-117
cgtcatgtcgtcactgggccattcttattccaatcttttattccaaagatcgcgactccggacgccatagtgttccattttcaagaagactctctcTACTACTCCCTCCGTCTGGGTttattaggctactgccaatgcatgggtgcttagatgaggtg
>NC_057797.1|+|697547339-697547517|112-133
ggtggacgaagggtttatgtaggacgacctttagtaccggttcatgccaagaaccggtactaaaggggctggagggccacctgtctaacaacatcctgccaccactctcatTAGTACCGGTTCGTGGCACGAAccggtgctaaaggttcgccacgaaccggtactaatgaaagcagccc
>NC_057797.1|-|697753395-697753554|110-130
gcaaaagggcgagcaactagcaagcaaagatagaagtgatttcgagggtatggtcatcttgcctgagatcccggatggaagaagaatgagtccatgaagaagacaaacgGTCGTAGTCGAACGAATCCTCacaaacgcgacgttatcggaactaacccga
>NC_057797.1|-|69981303-69981476|24-44
gggcaaaatgactactccctccaTCTCATAATATAAGAACGTTTcacgtttttttttagaaaaggaagatgacccccggcctctgcatctggacgatgcatacggccactttattaattattatcataaaatcttacaaaactatacaatagcaaaactaaagccaccgtctaa
>NC_057797.1|+|700583390-700583530|86-109
acaagtgactactcccttcgttcggaattacttatcgcagaaatgaatgtatctagatatattttagttctagatacatccatatTCGAGACAAGTAATTCCGAACGAAgggagtacatacgaaacaaaatgagtgaatat
>NC_057797.1|-|701846972-701847111|96-117
accggtccgtggcgaacctttagcaccagttcgtgccacgaaccggtactaaagaaagtggtggtaggatgttgtcagagtggggcccctccagcACCTTTAGTACCGGTTCGTGGCacgaactggtactaaaggtcgtc
>NC_057797.1|-|701958828-701958967|96-117
tgccggttcatgttgaacctttagtaccgattcgtggcacgaaccggtactaaaggggtggtggcaggctggcgtcaggccggggccccacgatcACCTTTAGTACCGGTTCGTGGCacgaaccggtactaaaggtctaa
>NC_057797.1|+|704216024-704216183|105-125
aagagcgagcatctagcaagcaaagatagaagtgatttcgagggtatgaacatcttgcctgaaatcccgcaaagaagaagaacgagtccatgaagaagacaaacAGACGTAGTCGAACGAATCCTcacaacacgatgttatcggaaccaacccgaagaag
>NC_057797.1|+|704223804-704223957|96-116
catctagcaagcaaagatagaagtgatttcgagggtatgaacatcttgcctgaaatcccgcaaagaagaagaacgagtccatgaagaagacaaacGGACGTAGTCGAACGAATCCTcacaacacgacgttatcggaaccaacctgaagaagcaa
>NC_057797.1|+|705699326-705699488|110-133
gatcaagctcaaggaatgatgaagcttctgctcatgactacaagaagagaacatgccacaagtgcaagaaacctggccactacatctctgagtgtctgcagtgggacaaTGAGAACAACAAGAAGAAGAAGAGcaaggagtacgactctgacgacaagaagaa
>NC_057797.1|+|706750783-706750922|87-110
tgcaagaaaccaggtcactaaatctttgagtgtccgcagtgggacaatgagaacaacaagaagaagaagagcaaggaatatgattcTGACAACAACAAGAAGAAGAAATActcaaagtcttcttccaagtcttcatcaaa
>NC_057797.1|-|708230084-708230220|76-97
tagtactggttcgtggcacgaaccggtactaaaggtgctggaggggccccactctgacaacatcctgccaccactCTCATTAGTACCGGTTCGTGGCacgaaccggtgctaaaggttcgccacgaaccggtactaat
>NC_057797.1|-|708551213-708551354|96-119
attgaacatctctatgcgatagtgtcatcagtactccctctattccaaaatatagtgcacccgcgcttcccgaggtccaactttgaccataaattTAGCCAACGAGACCAACTGCGGTGggagaaaaaattatataattgaa
>NC_057797.1|+|709407529-709407689|97-120
tgatgaagcttcttctcatgactacaagaagagaacatgccacaagtgcaagaaacctggtcactacatctctaaatgtctgcagtgggacaatgaGAACAACAACAAGAAGAAGAGCAAtgaatatgattctgacgacaagaagaagaagaaatactcaa
>NC_057797.1|-|709732092-709732230|24-44
gattccctctgccacatccatagGTTCTACTCCCTCCGTCCGGAaacactggtaggaggaatggatgtatctagatgtattttagttctagatacattcatttttatgcatttctccgacaagtattaccggacagagg
>NC_057797.1|-|710382944-710383098|96-117
ggtctatgtaggacgacctttagtaccggttcgtgatacgacccggtactaaaggtgctggaggggccccggactgacaacatcctgccaccactCACTTTAGTACCGGTTCGTGGCacgaacccgtgctaaaggttcgccatgaaccggtacta
>NC_057797.1|+|713527856-713527996|31-54
caatgacaaaggtggacttggattcaactcCAACAACAACAAGAAGAAGTCCAAggtgaacaacaagaagggccaaaaacaagtcaagagttcggccaagattatttgcttcaagtgcaaaattgaagggcatcatgttag
>NC_057797.1|-|716239271-716239427|96-119
gatgaagcttctgctcatgactacaagaagagaacacgccacaagtgcaagaaacctagtcactacatctctgagtgtccgcagtgggacaatgaGAACAACAAGAAGAAGAAGAGCAAggaatatgattctgacaacaacaacaagaagaaatact
>NC_057797.1|-|716281828-716281960|81-104
catgactacaagaagagaacatgtcacaagtgcaagaaacctggccactacatctctgagtgtccgcagtgggacaatgaGAACAACAAGAAGAAGAAGAGCAAggaatatgattctgacgacaagaagaaga
>NC_057797.1|+|717905509-717905707|149-169
caatacaaaactaatttgcgaggcgcagatatatgtgaacaaggattatgatgtgtaacctaatactcactccagctgaaaatacttgtcgaagaaatggatgtatctagtcgtattttaattctagatacatccatttttattgattTCTCCGACAAGTATTTTCGGAgggagagactatataaaaaggctcagagac
>NC_057797.1|+|718618617-718618788|31-52
gtggacgaagggtttatataggacgaccttTAGTACCGGTTCGTGGCACGAAccggtactaaaggtgctggaggggccccactctgacaacatcctgccaccactctcattagtaccggttcgtggcacgaactggtgctaaaggttcgccacgaaccggtactaatgaaag
>NC_057797.1|+|718618632-718618786|96-117
atataggacgacctttagtaccggttcgtggcacgaaccggtactaaaggtgctggaggggccccactctgacaacatcctgccaccactctcatTAGTACCGGTTCGTGGCACGAActggtgctaaaggttcgccacgaaccggtactaatgaa
>NC_057797.1|+|720560742-720560914|109-132
atcaagctcaaggaatgatgaagcttctgcttatgactacaagaaaagatcatgccacaagtgtaagaaacctggccactacatctctgagtgtccgcagtgggacaaTGAGAACAACAAGAAGAAGAAGAGcaaagagtatgactttgacgacaagaagaagaagaaatact
>NC_057797.1|-|721409357-721409533|24-47
caaaccggtactataggtcagacCCCTTTAGTACCGGTTCGTGGCACaaactggtactaaaggttagccctttagtaccggtttgtgcgacgaaccggtactaaaggtgatcgtggggccccagcctgccatcacccctttagtaccggttcgtggcacgaaccggtactaaaggtt
>NC_057797.1|-|721460523-721460660|33-53
tttgacaaaataatgattcaaaaataccccttCCGATCCAAATTACTCGTCGCagaaatggatgtatctagaactaaaatacatctagatacattcatacctgcaacaagtaattcggaatggaaggagtagtatttt
>NC_057797.1|-|722199694-722199833|96-117
ggtctatgtaggacgacctttagtaccggtccgtgatacgacccggtactaaaggtgctggaggggccccggactgacaacatcatgccaccactCACTTTAGTACCGGTTCGTGGCacaaaccggtgctaaaggttcgc
>NC_057797.1|+|722359443-722359602|31-51
cggtggcttaccagtcatatactcccttcgTTCCAAATTACTCGTCACAAAaatggctgtatctgaaactaaaatacatctagacacatccatacctgtgataagtaattcggaacggagggagtaccctacatcggctgctttggtgcatggagccgtc
>NC_057797.1|+|723892559-723892713|96-117
tatgtaggatgacctttagtaccggttcatgatacgacccggtactaaaggtgctggaggggcccggactgacaacatcctgccaccactcacttTAGTACCGGTTCGTGGCATGAAccggtgctaaaggttcgccacgaaccggtactaatgag
>NC_057797.1|+|724964034-724964174|86-109
atacatttatttttgcttcgttcgaaattatttgtctcgaatatggatgtatctagaactaaaatacatttagatacatccatttCTGTGACAAGTAATTCCGAACGAAgggagtagttagcaaggaaagttacgtgactc
>NC_057797.1|-|725919858-725920021|104-124
tgcctaaaatacatactccttccgtccggaaatacttgtcggagaaatggatgtagctagacgcattttagttctatatacatccatttttatccatttcaccGACAAGTATTTTCGGACGGAGggagtagtagtttatccttagcggcaacaccgggtggccg
>NC_057797.1|+|727041904-727042042|24-44
ggacatgtgatgttacagtaactAGCTACTCCCTCCGTCCGGAAatagttgtcatcaaaatgaataaaaaaagatgtatctagatgtattttagttttagatacatccatttttgtccattttgatgacaagtatttcc
>NC_057797.1|-|728580118-728580272|39-60
gttgccgttgcaccgcaatgatgtcaagcagcagctctTGGGATATACTCCCTCCGTCCTgtaatataagaatgtttttgacactacactagtgtcaaaaacgttcttatattatgggacagagggagtagaattgtataccttgatctcattaa
>NC_057797.1|-|729593874-729594025|30-50
gaagaatgagtccatgaagaagacaactgGACGTAGTCGAACGAATCCTCacaaacgtgatgttattggaactaacccgaggaaggaacaccggaaagaagcaaacaacatggtaaacaaccatcacataatcatggcatgatgcacaacca
>NC_057797.1|-|731511233-731511387|96-117
ggtttatgtaggacgacctttagtaccggtttgtgccaagaaccggtactaaaggggttggaggggccccagtctgacaacatcctgccaccactCTCATTAGTACCGGTTCGTGGCacgaaccggtgctaaaggttcgccacgaaccggtacta
>NC_057797.1|-|733592-733725|81-104
gtaatagaaaagatactactccctccattccaaaatatagtgagcccgcgctttccgaggtccaactttgaccataaattTAGCCAACGAGACCAACTGCGGTGggagaaaaattatataattgaaaacttctt
>NC_057797.1|+|735976295-735976413|69-90
gtgccaagaaccggtactaaaggggctggaggggcacctgtctgacaacatcctgccaccactctcatTAGTACCGGTTCGTGGCACGAAccggtaataaaggttcgccacgaaccggt
>NC_057797.1|-|736828195-736828333|33-54
tgatccggtgcgcggccaggctgagcctgagaCGAAATATACTCCCTCCGTCCTgaaatacttgtcgaagaaatgcataaaaataaatgtatctagaattaaagtacgtctagatacatccattcctccgacaagtatt
>NC_057797.1|-|745897007-745897124|67-88
ttcgtgccatgaaccagtactaaagaaagtggtggcaggatgttgtcagagcagggcccctccagcACCTTTAGTACCGGTTCGTGGCacgaaccggtactaaaggtcgtcctatata
>NC_057797.1|-|751203080-751203234|96-117
ggtctatgtaagacgacctttaataccggttcgtgatacgacccggtgctaaaggtgctggaggggccccggactgacaacatcctgccaccactCACTTTAGTACCGGTTCGTGGCacgaaccgatgctaaaggttcgcaacgaaccggtacta
>NC_057797.1|+|75287370-75287501|79-102
ccgtgactacaagaagagaacgtgccacaagtgcaagaaacctggtcactacatctttgaatgtcctcaatgggacaaTGAGAACAACAAGAAGAAGAAGAGcaaggaatatgattctgatgacaagaagaa
>NC_057797.1|-|754028933-754029087|30-51
tctggtggacgaagggtttatataggacgACCTTTAGTACCGGTTCGTGGCacgaaccggtagtaaaggtgctggaggggccccactctgacaacatcctgccaccactctcattagtactggtccgtggcacgaaccggtgctaaaggttcacc
>NC_057797.1|-|755682901-755683040|96-117
aactcgagaggaagaagggaagaacagaggagagggccggagaggggaaagggggaagaacagagtgctggtggacgaagggtttatataggacgACCTTTAGTACCGGTTCGTGGCacgaaccggtactaaaggtgctg
>NC_057797.1|-|756076822-756076978|96-119
tgatgaagcttcctctcgtgactacaagaaagaacatgtcacaagtgcaagaaacctggtcactacatctctgaatgtcctcaatgggacaatgaGAACAACAAGAAGAAGAAGAGTAAggaatatgattatgatgacaagaaatagaagaaatcct
>NC_057797.1|+|756560550-756560689|96-117
gagaggaagaagggaagaacagaggagagggccggagaggggaaagggggaagaacagagtgctggtggacgaagggtttatataggacgaccttTAGTACCGGTTCGTGGCACGAAccggtactaaaggtgctggaggg
>NC_057797.1|+|758238903-758239033|81-101
tacaacagctacagattctttatctttaagcaaagtgcttgttgcatctaattctcccatgactgaaccaggaacagaatTATCTGCCTCAAGCTTGCTCTcgttgttgtagagttctctaaagattccgt
>NC_057797.1|+|758580301-758580479|31-51
gtgccgggtgtgcgatttgtactccctccaTCCCAAATTACTCGTCGTTGAaatggatgtatctagaattaaaatacatccaaatacatccatacgtgcgacaaataattcggaatggagggagtaccatttttctgcaagcgaagaatagcatggtccaaacacagaatacgaagacg
>NC_057797.1|-|759503562-759503781|151-172
attttgtgatgaactcgagaggaagaagggaagaacagagtgctggtggatgaagggtttatataggacgacctttagtaccggttcgtggcacgaaccggtactaaaggtgctggaggggccccactctgacaacatcctgccaccactCTCATTAGTACCGGTTCGTGGCacgaaccggtactaatgaaagcggcccggctatccgtaggaaccggca
>NC_057797.1|-|759503640-759503733|23-44
gatgaagggtttatataggacgACCTTTAGTACCGGTTCGTGGCacgaaccggtactaaaggtgctggaggggccccactctgacaacatcctg
>NC_057797.1|-|759849112-759849250|96-116
tcaagagcaaataagttcatccctacacaggctagggatattagccggtccagaacgcagccaaagaaccgtgcggttctcgatctacttcctccGTACCAAATTACTCGTCGTAGttttagttcaaatttgaactaaa
>NC_057797.1|-|760107876-760108088|90-110
acaatcaccaggaggaaaagcaaaactgttgcagccaatagccttttgttatctgatgaccatgacttgtaaaacacgtacttcctctgTAAACTAATATAAGAACGTTTagattactaaagtagtgatctaaatactcttatattagtttacggaggaagtacagtgcaaccgcgacctgtcacggtaatgaataagatgcaaaccgggaca
>NC_057797.1|-|761823522-761823653|84-105
acgacctttagtaccggttcatgatacgacccggtactaaaggtgctggaggggccccagactgacaacatcctgccaccactCACTTTAGTACCGGTTCGTGGCacgaaccggtgctaaaggttcgccacg
>NC_057797.1|-|768172410-768172564|96-117
ggtctatgtaggacgacatttagtaccggttcgtgccaagaaccggtactaaaggggctggaggggccccattctgacaacatcctgccaccactCTCATTAGTACCGGTTCGTGGCatgaaccggtgctaaaggttcgccacgaaccggtacta
>NC_057797.1|+|769181403-769181573|42-63
acagagtgctagtggacgaagggtttatataggacgaccttTAGTACCGGTTCGTGGCACGAAccggtactaaaggggctggaggggccccattctgacaacatcctgccaccactctcattagtaccggttcgtggcacgaaccggtgctaaaggttcgccacgaaccgg
>NC_057797.1|+|769181429-769181583|96-117
atataggacgacctttagtaccggttcgtggcacgaaccggtactaaaggggctggaggggccccattctgacaacatcctgccaccactctcatTAGTACCGGTTCGTGGCACGAAccggtgctaaaggttcgccacgaaccggtactaatgat
>NC_057797.1|+|769392133-769392270|26-49
tctctgattgaccgcagtgggacaaTGAGAACAACAAGAAGAAGAAGAGcaaggtattgggtctaggtagagttgcaatctcaagggatcaacacatggataaattgatgcttgttgaatcccttggtttcaacttaa
>NC_057797.1|-|770128834-770128987|39-59
cgcaaacaaagataaaagtgagacggagggaatgctctCATATTATGGGACGGAGAAAGtagttcgttacatgacccaaacaaagataaaagtgagaggggagagagggagagcgagttggggcatatatacagtagaagagaaggaaaccccg
>NC_057797.1|-|770128899-770129077|129-149
tactactccctccacaccagaatataagatgtttttagttcaaattaaattgcaaaaacttcttatattttggtacaaaggtagtactaccgcaaacaaagataaaagtgagacggagggaatgctctCATATTATGGGACGGAGAAAGtagttcgttacatgacccaaacaaagataa
>NC_057797.1|+|770170874-770171027|96-116
ctgagtggaacgagaccttcttcttcgccgtctccggcgacgctccggagctcagggtcaagatcatggacagtgacgccctctcggccgacgacCTCGTCGGAGAAGCATGGCAAgtaccacacaaacacacctcctgtactctcggatccaa
>NC_057797.1|-|770175380-770175518|96-116
tgctcccactcgcacttagtttgatgacatatttaaattgtactccctccgtctcataatataagacatttttgcaagctaacatagcttgcaaaAACATCTTATATTGTGGGACGgaaggagtatttaccacaaggca
>NC_057797.1|-|770837742-770837890|28-49
atgttgtcagagtgggagccctccagcACCTTTAGTACCGGTTCGTGGCacgaaccggtactaaaggtcgtcctatataaacccttcgtccacccgcaccctgttcttccccctttcccctctccctctcctctgttcttcccttcttc
>NC_057797.1|-|770967782-770967929|101-121
gcaaactagcatagcaaagatagtagtgatttcgacggtatgatcatcttgcctgagatcccgcaaggaagaagaatcgagtccatgaagaagacaaacgGACGTAGTCGAACGAATCCTCacaacccgacgttaccgacaccaaccc
>NC_057797.1|-|771285837-771285976|96-117
ggtctatgtaggacgacctttagtaccggtccgtgatacgacccgatactaaaggtgctggaggggccctggactgacaacatcctgcgaccactCACTTTAGTACCGGTTCGTGGCacgaatcggtgctaaaggttcgc
>NC_057797.1|-|773103178-773103364|41-62
tcttgtcccattaaacagagaaaactcgtaacacgtcaacAAAAATATACTCCCTCCGTCCCgaaaaacatgtcacgggcctagttcactggtaatttgagaaaaaaaaactcatgatttcaaaagcgtttcaaacaagtctctccgccccgtcttctgccttcgcccgtggccaggggtcgccctc
>NC_057797.1|-|773484859-773484994|90-111
tgtaggacgacctttagtaccggttcgtgatacgacccggtactaaaggtgctgaaggggccccgaactgacaacatcctgccaccactCACTTTAGTACCGGTTCGTGGCacgaacaagtgctaaaggttcgcca
>NC_057797.1|+|773960198-773960352|96-117
ttcatggcgaacctttagcaccgattcgtgccacgaaccggtactaatgaaagtggtggcaggatgttgtcagagtggggcccctccagcaccttTAGTACCGGTTCGTGGCACGAAccggtactaaaggtcgtcctatataaacccttcgtcca
>NC_057797.1|-|775102998-775103135|87-108
aggacgacctctagtaccggttcgtggcacgaaccggtactaaaggtgctggaggggccccactctgacaacatcctgccaccactCTCATTAGTACCGGTTCGTGGCacgaaccggtgctaaaggttcgccacgaac
>NC_057797.1|-|775103041-775103159|31-52
tgctggtggatgaagggtttatataggacgACCTCTAGTACCGGTTCGTGGCacgaaccggtactaaaggtgctggaggggccccactctgacaacatcctgccaccactctcattagt
>NC_057797.1|+|776011673-776011791|69-90
gtgccaagaaccggtactaaaggggctggaggggccccagtctgacaacatcctgccaccactctcatTAGTACCGGTTCGTGGCACGAActggtgctaaaggttcgccacgaaccggt
>NC_057797.1|+|778405297-778405389|51-71
atctagatgtattttagttctagatacatccccttttgtctattttgatgACAAGTATTTCTGGACAGAGAgagtaccttcaagttgtggcct
>NC_057797.1|-|779085318-779085483|42-63
gccggttcgaacggacttgcattaatgccggttcatgttgaACCTTTAGTACCGGTTCGTGGCacgaaccggtactaaaggggtggtggcaggctggcgtcaggctggggccccatgatcacctgagggttaataggattgacatcttactattgtcagaaaaaca
>NC_057797.1|-|779725634-779725796|41-62
gtatacattagtgccggttccaacggctagccaggccgctTTCATTAGTACCGGTTCGTGGCgaaactttagcaccggttcgtgccacgaaccggtactaatgagagtggtggcaggatgttgtcagactggggcccctccagcccctttagtaccggttctt
>NC_057797.1|+|779781193-779781343|101-124
ttataatactacatctatagtgcatactctcttcgtttggaattactcattcaagaaataaatgtatctaaatgtattttagttatagatatatccatttTTGTGACAAGTAATTCCGAACGAAgggagtagtaacatagattagtatcat
>NC_057797.1|+|78016990-78017134|95-115
atctagcaagcaaagatagaagtgatttcgagggtatggtcatcttgcctgaaatcccgcaaggaagaagaacgagtccatgaagaagacaaacGGACGTAGTCGAACGAATCCTcacaacgcagagttaacggaaccaacccta
>NC_057797.1|+|78025436-78025566|81-101
gatagaagtgatttcgagggtatggtcatcttgcttcaaatcccgcaaggaagaagaacaagtccatgaagaagacaaacAGACGTAGTCGAACGAATCCTcacaacgcgatgttaacggaaccaacccga
>NC_057797.1|-|783231445-783231624|129-150
ggttccaacggccagctgaccgctttcattagtaccggttcgtggccgacctttagcaccggttcgtgccacggatcggtattaaagtgagtggtcgcaggatgttatcagtccggggcccctccaacACCTTTAGTACCGGTTCGTGGCacgaaccggtgataaaggtcgtcctacata
>NC_057797.1|-|784922421-784922565|41-64
tatatctagatgtattttagttgtagatacctccatttttGTGACAAGTAATTCCGAACGAAGGgagtaccaagcagcgacgtatgttttcttgcccactactgtactcgcctcaccaagtcaccaagctgcatgtgttgctctg
>NC_057797.1|+|785322239-785322366|77-98
accggtttgtgccaagaaccggtactaaaggggctggaggggccccaatctgacaacatcctgccaccactctcatTAGTACCGGTTCGTGGCACGAAccggtgctgaaggttcgccacgaaccgata
>NC_057797.1|-|785544101-785544320|151-172
catcgagagggcctgaacctgggtaaaaacatcgtgtccctcgtctcctgttaccatccgcctagacgcacagttcgggaccccctacccgagatccaccggttttgacaccgacagtggggccatagcctggccgcaggctgacacaacCCCTTTAGTACCGGTTCGTGGCatgaactggtactaaaggttcgccacgaatcggtgctattgatcgccg
>NC_057797.1|-|785726144-785726297|96-116
gaagcgggtgatatgcaattcatatatggaaggcctgggtattgattggtctgctctcagatatgtcatgtacatgaaagctatttgcggagggtAAGAACTACTCCCTCCGTCCAttatataagggcattttggacatcacactagtgtaaaa
>NC_057797.1|-|79671534-79671675|96-119
gatgaagtttctgctcatgactacaagaagagaacatgccacaagtgcaagaaacctggccactacatctctgagtgtctgcaatgggacaacgaGAACAACAAGAAGAAGAAGAGCAAggaatatgattctgacgacaaga
>NC_057797.1|-|80352310-80352645|201-221
aactgatttcacttatttcaaatcactgctttcacacatttcaaagaactgtggtactgcatgggactctccctctccaactctaaaatagccaatagggccatagaatatactccctccgtccggaaatacttgtcggagaaatggatgtatctagatgtattttaattctacatacatccatttttatctatttctccGACAAGTATTTTCGGACGGAGggagtactagaaggcaagggagatcagaggttgacttgtaacagcacccccttgtatgggtcaaaccaaaggagcagccgagcctcaagattactgttagcaaacagaaaataat
>NC_057797.1|+|81566418-81566580|103-123
gagcgaacaactagcaagcaaagatagaagtgatttcgagggtatggtcatcttgcctgagatcccgcaaggaagaagaacgagtccaagaagatggcaaccAGACGTAGTCGAACGAATCCTcacaactccggaacgaaaccgaagctaacaagagaagcaa
>NC_057797.1|-|82973360-82973513|96-116
aactagcaaacaaagatagaagtgatttcgagggtatggtcatcttgcctgagattccgcaaggaagaagaacgagtccatgaagaatacaaacgGACGTAGTCGAACGAATCCTCacaaacgcgacgttatcggaactaacttgaagaagcaa
>NC_057797.1|-|83849545-83849699|39-60
ttgacacaacccagcattgatgtcatataggagtattaATTAATATACTCCCTCCGTCCCaaaataagtgtctcgagcttagtacaactttatactaaagttagtacaaagttgagacagttattttgggacagagggagtataattctgtacat
>NC_057797.1|-|87579267-87579397|81-102
acctttagtaccggttcgtgccaagaaccggtactaaaggggctggaggggcacctgtctgacaacatcctgccaccactCTCATTAGTACCGGTTCGTGGCacgaaccggtgctaaaggttttccacgaa
>NC_057797.1|+|87820014-87820170|107-127
aatagagcgagcaactagcaagcaaagatagaagtgatttcgagggtatggtcatcttgcctgaaatctcgcaaggaagaagaacgagtccatgaagaagataaatGGACGTAGTCGAACGAATCCTcacaacacgacgttatcggaaccaacccga
>NC_057797.1|+|8879077-8879231|96-117
gagaggaagaagggaagaacagatgagagggccggagaggggaaagggggaagaacagagtgctggtggacgaagggtttatataggacgaccttTAGTACCGGTTCGTGGCACGAAccggtactaaaggtgctggaggggccccactctgacaa
>NC_057797.1|+|8879157-8879311|96-117
atataggacgacctttagtaccggttcgtggcacgaaccggtactaaaggtgctggaggggccccactctgacaacatcctgccaccaccctcatTAGTACCGGTTCGTGGCACGAAccggtgctaaaggttcgccacgaaccggtactaatgaa
>NC_057797.1|-|89127735-89127891|31-51
ctcatctaaacttgcctagataggtactccCTCCGTTCCAAATTACTCGTCacagaaatggatgtatctagaaccaaaatacatctagatacatccatacccacgacgagtaatttggaacggaaggagtagttttcatatgcttcaccccttgcca
>NC_057797.1|-|96850705-96850842|87-108
aggatgacctttagtaccggttcgtgatacgacccggtactaaaggtgctggagggcccccggactgacaacatcctgccaccactCACTTTAGTACCGGTTCGTGGCacgaaccggtgctaaaggttcgccacgaac
>NC_057797.1|-|97025424-97025553|81-101
atagtagtgatttcgagggtatgatcatcttgcctgaaatcccgcaaggaagaagaacgagtccatgaagaagacaaacgGCCGTAGTCGAACGAATCCTCacaacttcggaacgaaaccgaagctaaca
>NC_057797.1|-|97033556-97033693|86-106
caaagatagtagtgatttcgagggtatgatcatcttgcctgaaatcccgcaaggaagaagaacgagtccatgaagaagacaaacgGCCGTAGTCGAACGAATCCTCacaactccggaacgaaaccgaagctaacaaga
>NC_057797.1|+|97291259-97291396|87-108
gacctttagtaccggttcgtgccaagaaccggtactaaaggggctggaggggccccagtctgacaacatcccgccaccactctcatTAGTACCGGTTCGTGGCACGAAccggtgctaaaggttcgccacgaaccggta
>NC_057797.1|+|99008255-99008401|96-116
catctagcaaacaaagatagaagtgatttcgagggtatggtcatcttgcctgagatcccgcaaggaagaagaacgagtccatgaagaagacaaacGGACGTAGTCGAACGAATCCTcgcaaacgcaacgttatcggaaccaacccga
>NC_057797.1|+|99015930-99016083|96-116
catctagcaagcaaagatagaagtgatttcgagggtatggtcatcttgcctgagatcccgcaaggaagaagaactagtccatgaagaagacaaacGGACGTAGTCGAACGAATCCTcacaaacgcaacgttattggaaccaacccgaagaagca
>NC_057797.1|+|99945525-99945679|96-117
actcgagaggaagaagggaagaacagaggagagggagaggggaaagggggaagaacagagtgctggtggacgaagggtttatataggacgaccttTAGTACCGGTTCGTGGCACGAAccggtactaaaggtgctggaggggccccactctgacaa
>NC_057798.1|-|100698002-100698133|31-52
aggatgttgtcagagtggggcccttccagcACCTTTAGTACCGGTTCGTGGCacgaaccggtactaaaggtcgtcctatataaatccttcgtccacccgcactttgttcttccccctttcccctctccctct
>NC_057798.1|-|101030999-101031198|149-170
acagaggagagggagaggggaaagggggaagaacagagtgctggtggacgaaggatttatataggacgacctttagtaccggttcgtgccacgaaccggtactaaaggtgctggaagggccccactctgacaacatcctgccaccactCTCATTAGTACCGGTTCGTGGCacgaaccggtgctaaaggtttgccacgaac
>NC_057798.1|+|101031055-101031241|41-62
gtggcaggatgttgtcagagtggggcccttccagcaccttTAGTACCGGTTCGTGGCACGAAccggtactaaaggtcgtcctatataaatccttcgtccaccagcactctgttcttccccctttcccctctccctctcctctgttcttcccttcttcctctcgagttcatcacaaaatttgccccaa
>NC_057798.1|-|10167740-10167894|96-117
ggtttatgtaggacgacctttagtaccggttcgtgccaagaaccggtactaaaggtgctggagggggcccagactgacaacatcctgccaccactCTCATTAGTACCGGTTCGTGGCacgaaccggtgctaaaggttagccacgaaccggtacta
>NC_057798.1|+|10208424-10208561|87-108
gacctttagtaccggttcgtgccaagaaccggtactaacggtgctggaggggggccagactgacaacatcctgccaccactctcatTAGTACCGGTTCGTGGCACGAAccggtgctaaaggttagccacgaaccggta
>NC_057798.1|+|103391505-103391623|30-51
accgttgagattgactgtcttagtgaaaaAATATACTCCCTCCGTCCAGAAatacttgtcggagaaatggataaaaatggatgtatctaaaactaaaatacatccagatacatccattc
>NC_057798.1|-|103484351-103484515|42-62
tcccgataggaagaagaacgagtccatgaagaagacaaacaGACGTAGTCGAACGAATCCTCacaactccggaacgaaaccgaagctaacgagagaagcaaaccggaaagaagcaaacaatatggtaaacacacaagcataattatggcatgatgcacaaacaag
>NC_057798.1|-|103492487-103492654|128-148
taggtagcgcaacatagtgatagaacgaagcaactatcaagcaaagatagaagtgatatcgagggtaatggtcatcttgcctgagatcccgataggaagaagaacgagtccatgaagaagacaaacgGACGTAGTCGAACGAATCCTCacaactccggaacaaaaccg
>NC_057798.1|-|105794485-105794617|82-103
gacctttagtaccggttcgtgccacgaaccggtactaaaggtgctggacgggccccagactgacaacaccctgcaaccaccCTCTTTAGTACCGGTTCGTGGCacgaaccggtactaaaggttcgccatgaac
>NC_057798.1|+|105794541-105794683|41-62
gttgcagggtgttgtcagtctggggcccgtccagcaccttTAGTACCGGTTCGTGGCACGAAccggtactaaaggtcgatgtacataaacccttcgtccacccgagccactctgttcttcccctttcccctcacttcctctgt
>NC_057798.1|-|106310372-106310540|120-140
gcagcaagcgatagaacaaagcaaatagcatggcaatgatagtagtgagatccagggtagcggtcatcttgcctgaaatcccgctaggaagaagaacaagtccatgaagaagatgaacgGACGTAGTCGAACGAATCCTCacaatcgcaacattactggaactaagaag
>NC_057798.1|-|106712942-106713102|97-120
aagagaacctgtcacaagtgtaagaagccgaggcactacatctctgagtgtcctcagtgggacaacaagaagaagaagatcaaggaatatgactctGACAACAAGAAGAAGAAGAAATCAtcaaagtcttcttccaagtcctcatcaaattcttcatctcg
>NC_057798.1|-|108082893-108083046|39-59
cgcaaggaagaagaacgagtccatgaagaagacaaacgGACGTAGTCGAACGAATCCTCacaactctggaacgaaaccgaagctaacgagagaagcaaaccggaaagaagcaaacaacatggtaaacacacaagcataaacatgtcatgatgca
>NC_057798.1|+|108659426-108659562|86-107
acctttagtaccggttcgtcccacgaaccggtactacaggtgctggaagggccccactctgacaacatcctgccaccactctcatTAGTACCGGTTCGTGGCACGAAccggtgctaaatgtttgccacgaaccggta
>NC_057798.1|-|108893335-108893489|96-117
atcggttcgtggcgaacctttagcaccggttcgtggcacgaaccagtgctaaagagagtggtggcagggtgttgtcagtctggggcccgtccagcACCTTTAGTACCGGTTCGTGGCacgaacaggtactaaaggtcgacgtacataaacccttc
>NC_057798.1|+|109532454-109532722|31-51
aagaagaacgagtccatgaagaagacaaacGGACGTAGTCGAACGAATCCTcacaactccggaacgaaaacgaagctaccgagagaagcaaaccggaaagaagcaaacaacatggtaaacaaccatcacataagcatggcatgatgcacaatcaagtatgatgcatgtccggtttaaagaggcatggcatggcaaagtgaagcaaacaacactacaatttaagtggagctcaatatgcaatgagttgcatattgacaagacaccacatt
>NC_057798.1|-|110467712-110467865|39-59
cgcaaggaagaagaatgagtccatgaagaagacaaacgAACGTAGTCGAACGAATCCTCacaactccggaacgaaaccgaagctaacgagaggagcaaaccggaaagaagcaaacaatatggtaaacacacaagcataatcatggcatgatgca
>NC_057798.1|-|110475856-110475985|81-101
tagaagtgatatcaagggtaatggtcatcttgcctgagatcccgcaaggaagaagaacgagtccatgaagaagacaaacgAACGTAGTCGAACGAATCCTCaaaactccagaacgaaaccgaagctaacg
>NC_057798.1|+|111012094-111012248|39-60
ggcaggatgttgtcagtctggagcccgtccaacaccttTAGTACCGGTTCGTGGCACGAAccggtactaaaggtcgacgtacataaacccttcgtccacccgagtcactctgttcttcccctttcccctcacttcctctgttcttcccctctctt
>NC_057798.1|+|112587921-112588050|30-50
tgcactgcaccgcatgctttggattagttAACTACTCCCTCCGTCCAGAAttacttgtcatcaaaatggatgaaaatgaatgtatctggaactaaaatacatctaaatacatccattttaatgacaagta
>NC_057798.1|+|115510431-115510564|74-94
tgagatccagggtagcggtcatcttccctgaaatcccgctaggaagaagaacgagtccatgaagaagacaagcGGACGTAGTCGAACGAATCCTcacactccggaacgaaaccgaagctaacgagagaaacaaa
>NC_057798.1|-|115883868-115884005|87-108
tggcgaacctttagcaccggttcatgccacgaaccggtaataaagaaagtggtgacaggatgttgtcagagtggggcccttccagcACCTTTAGTACCGGTTCGTGGCacgaaccggtactaaaggtcgtcctatata
>NC_057798.1|+|116834132-116834265|84-104
aagatagaagtgatatcgagggtaatggtcatcttgcctgaaatcctgataggaagaagaacgagtccatgaagaagacaaacGGACGTAGTCGAACGAATCCTcacaactccgaaatgaaaccgaagctaacg
>NC_057798.1|+|116850548-116850701|96-116
aactagcaagcaaagatagaagtgatatcgagggtaatggtcatcttgcctgaaatcccgataggaagaagaacgagtccatgaagaagacaaatAGACGTAGTCGAACGAATCCTcacaactccggaacgaaactgaagctaacgagagaagc
>NC_057798.1|+|11825590-11825728|33-54
atgttgtcagagtggggccctgccagcaccttTAGTACCGGTTCGTGGCACGAAccggtactaaaggtcgtcctatataaacccttcgtccacccgcactctattcttcctcctttcccctctccctctcctctgttct
>NC_057798.1|-|118468384-118468519|31-51
gggatgtttggttgaaggaattgaaattggTAGCTACTCCCTCCGTCCGGAaatacttgtcatcaaaatgaataaaaatagatgtatctagacatattttaattttagacacatccttttttatccattttgatga
>NC_057798.1|-|118858774-118858913|96-117
ggtttatataggacgacctttagtaccggttcgtgccacgaaccggtactaaaggtgctggaagggccccactctgacaacatcctgccaccactTTCTTTAGTACCGGTTCGTGGCacgaaccggtgctaaaggttcgc
>NC_057798.1|+|118858777-118858914|87-108
aacctttagcaccggttcgtgccacgaaccggtactaaagaaagtggtggcaggatgttgtcagagtggggcccttccagcaccttTAGTACCGGTTCGTGGCACGAAccggtactaaaggtcgtcctatataaaccc
>NC_057798.1|+|11912454-11912594|30-51
ttgtcagagtggggcccttccagcaccttTAGTACCGGTTCGTGGCACGAAccggtactaaaggtcgtcctatataaacccttcgtccacccgcactctattcttcctcctttcccctctccccctcctctgttcttccct
>NC_057798.1|+|119176174-119176328|104-125
aagggtttatgtaggacgacctttagtaccggttcgtaacacaaaccggtattaaaggtgctggagggcccccagactgacaacatcccgcaactactcacttTAGTACCGGTTCGTGGCACGAAccggtgctaaaggttctccacgaaccggta
>NC_057798.1|+|119447035-119447168|23-44
agtggggcccttctagcaccttTAGTACCGGTTCGTGGCACGAActggtactaaaggtcgtcctatataaatccttcgtccacccgcactctgttcttccccctttcccctctccctctcttttgttcttccct
>NC_057798.1|+|120134592-120134734|83-103
tgatagtagtgagatccagggtagcggtcatcttgcctgaaatcccgctaggaagaagaacgagtccatgaagaagacgaacGGACGTAGTCGAACGAATCCTcacactcgcaacattactggaactgagaagcaacaccaga
>NC_057798.1|-|121697063-121697216|96-116
aactagcaagcaaagatagaagtgatatcgcgggtaatggtcatcttgcctgaaatcccgcaaggaagaagaacgagtccatgaaaagacaaacgGACGTAGTCGAACGAATCCTCaccaacacaacattacaggaactagaagcaacaccgga
>NC_057798.1|+|123120806-123120942|87-107
gcaatggtagtagtgatatccaaggtggtggtcatcttgcctgaaatcccactaggaagaagaacgagtccaagaagaagaccaacGGACGTAGTCGAACGAATCCTcacaactccggaacgaaccgaagctaccga
>NC_057798.1|-|124772792-124772945|39-59
tggatgtgtctagaactaaaatacatctagatacatccATTTCAATGACAAGTATTTTTggacggagggagtacaagattcgactccatgaagtagctttacctctaacaatagaagaagaaaaatagtaggtgacgttggaccatccgatcga
>NC_057798.1|+|127908418-127908571|96-116
actagcatagcaatgatagtgatgagatccaaggtgacggtcatcttgcctggaatcccgctaggaagaagaacgagtccatgaagaatacaagcGGACGTAGTCGAACGAATCCTcacaactccggaatgaaaccaaagctaacgagagaagc
>NC_057798.1|+|128570909-128571046|33-53
ggaagaagaacgagtccatgaagaagacaaacGAACGTAGTCGAACGAATCCTcccaactccggaacgaaaccgaagctaacaagagaggcaaactggaaagaagcaaacaaccatggtaaacacacaaacataaaca
>NC_057798.1|-|131480924-131481077|39-59
cgcaaggaagaagaatgagtccatgaagaagacaaacgGACGTAGTCGAACGAATCCTCacaactccggaacgaaaccgaagctaacgagagaagcaaaccggaaagaagcaaacaatgcggtaaaaacacaagcataatcatggcatgatgca
>NC_057798.1|+|131838076-131838190|64-85
cacgaaccggtactaaaggggtggtggcaggctggcgtcaggccggggccccacgatcaccttTAGTACCGGTTCGTGGCACGAAccggtactaaaggtctaacctttagtaccg
>NC_057798.1|+|135256582-135256756|131-152
ggaagaacagagtggctcgggtagatgaagggtttatgtatgtcgacctttagtaccggttcgtgccacgaaccggtactaaatgtgctggacgggccctagactgacaacatcctactaccactctcttTAGTACCGGTTCGTGGCACGAActggtgctaaaggtttgccacaa
>NC_057798.1|-|136122466-136122596|81-102
acctttagtaccggttcatgccaagaaccggtattaaaggtgctggagggggcccagactgacaacatcctgccaccactCTCATTAGTACCGGTTCGTGGCacgaaccgatgctaaaggttagccacgaa
>NC_057798.1|-|139446363-139446469|58-79
gagaggggaaatggggaagaacagagcgagctggacgaagggtttatatgtaggacgACTTGTAGTACCGGTTCGTGGCatgaaccggtactaaaggtgctagacgg
>NC_057798.1|-|14078832-14078970|33-54
agacctgacggattgggtcttggtgcccccttTGTTATACTCCCTCCGTCCGGAattacttgttgcataaatggatagaaatggacgtatctagaactaaaataagtctagatacatccacttcgcggacaagtatttc
>NC_057798.1|+|142804296-142804434|24-44
acgagtccatgaagaagatgaacGGACGTAGTCGAACGAATCCTtacaactccggaacgaaaccgaagctaacgagagaagcaaaccggaaagaagcaaacaatatggtaaacacaaaagcataatcatggcatgatgc
>NC_057798.1|+|142812027-142812119|23-43
cgagtccatgaagaagatgaacGGACGTAGTCGAACGAATCCTtactactccggaacgaaaccgaagctaatgagagaagcaaactggaaaga
>NC_057798.1|-|144147530-144147661|31-51
gcgccattgatagggaggtgagcgcttgaaGGTACTCCCTCCGTCCGAGAAaagttgtccccaacgacattttatgaaaatcacctccccgttcttccgacaaactacgcagccatccctccgtctgcttct
>NC_057798.1|-|145204580-145204736|31-51
cttgggggtgatataatttttgattgttccATGCTACTCCCTCCGTCCGGAaatacttgtcggagaaatgaatgtatctagacgcattttagttctagatacctccatttttacctatttcttcgacaagtattttcggacggagggagtattatat
>NC_057798.1|-|145672007-145672124|30-50
tagatgcattcatttatgtccatttctgcGACAAGTATTTTCGGACGGAGggaataccataaccaggttggctaaccaattcggatgtttaatttccctaataaacccagcctctaag
>NC_057798.1|+|145716853-145716993|96-118
acaccaccccccatctgaaatcaggggggagagattagatgctttgtgatttatgaatgaaacatgtcatccatcagggcgggtctcacctgattTATATGAGACCTGGTCTCATATAatttttttccgtgttgttgctaa
>NC_057798.1|+|146047839-146048037|31-51
aagaagaacgagtccatgaagaagacaaacGGACGTAGTCGAACGAATCCTcacaactccggaacgaaaccgaagataatgagagaagcaaaccggaaagaagcatacaacatggtaaacaactatcacataatcatggcatgatgcacaaacaagtatgatgcatgaccggtttaaagaggcatggcatggcaatatg
>NC_057798.1|+|149062654-149062785|31-51
aataagaacaagtccatgaagaagacaaacAGACGTAGTCGAACGAATCCTcacaactccggaccaaaaacgaagctaccgagagaagcaaactggaaagaagcaaacaacatggtaaacaaacatcacata
>NC_057798.1|+|149070581-149070734|39-59
ccgcaaggaataagaacaagtccatgaagaagacaaacAGACGTAGTCGAACGAATCCTcacaactccggaacgaaaacgaagctaccgagagaagcaaaccggaaagaagcaaacaacatggtaaacaaacatcacataaaaatggcatgatg
>NC_057798.1|+|15010299-15010438|96-117
tcgaggggagaagaggaagaacagagaggagaggagaggggaaagggggaagaacagagcgagctggacgaagggtttatatgcaggagaacctaTAGTACCGGTTCGTGGCACGAAccggtactaaaggtgctggaggg
>NC_057798.1|+|15010379-15010518|96-117
atgcaggagaacctatagtaccggttcgtggcacgaaccggtactaaaggtgctggagggggcccacactgacaacatcctgccaccaccctcatTAGTACCGGTTCGTGGCACGAAccggtgctaaaggttagccacga
>NC_057798.1|-|154735580-154735718|96-116
cctccgtccaaaaatacttgtcgtcaaaatggataaaaagggatgtatctagatgtattttagttctagatacatccctttttatccattttgacGACAAGTATTTTCGGACGGAGggagtatgatttccttcttccaa
>NC_057798.1|-|154735614-154735753|24-45
gtacaaactactaagtagtatggTACTATATACTCCCTCCGTCCAaaaatacttgtcgtcaaaatggataaaaagggatgtatctagatgtattttagttctagatacatccctttttatccattttgacgacaagtatt
>NC_057798.1|-|157519037-157519180|41-63
ctagatacatccatattttaacaaatagaaggcatgcactATTATGGAATGGAGGGAGTAGAAtggatgcaagtttcggtattgggaagaagagtacatcgatatattgacagagcacaatttagtagatgttctagcactttt
>NC_057798.1|+|157614773-157614951|31-51
[truncated: 1,942,418 more chars]
