# Supplementary material for: AmiR-P3: An AI-based microRNA prediction pipeline in plants
Source: PLoS One. 2024 Aug 1;19(8):e0308016. doi: 10.1371/journal.pone.0308016 (PMC11293646; doi:10.1371/journal.pone.0308016)
Supplement: S1 File — The compiled positive and negative datasets employed to train and test the implemented classification model. (ZIP) [file pone.0308016.s004.zip › S1_File/Z.mays/Z.maPositive.txt]

>NC_050096.1|+|12699674-12699822|22-42
tgtttgtgcagcacaagaagaTGAAGCTGCCAGCATGATCTGaaaccatacgtgttctttgattcccatctgaagaaagagttggctttcatggagaaccgacggtcagatcatgtggcagtttcattttctcgtggcagcacaccgtc
>NC_050096.1|+|12699674-12699822|109-128
tgtttgtgcagcacaagaagatgaagctgccagcatgatctgaaaccatacgtgttctttgattcccatctgaagaaagagttggctttcatggagaaccgacggtcaGATCATGTGGCAGTTTCATTttctcgtggcagcacaccgtc
>NC_050096.1|+|161618621-161618782|121-140
cgcctctcctgcgaggggagagtgggagatgaaggagccttgcatcgatgtcaccgccggaggagcgctcgccttcttcgcgcaccgccgcaatagccgccctcggacccctcgcctcgcTCTTCCTTGTTCCTCCCATTttccctcccttccccatgtcac
>NC_050096.1|+|161618621-161618782|23-41
cgcctctcctgcgaggggagagTGGGAGATGAAGGAGCCTTgcatcgatgtcaccgccggaggagcgctcgccttcttcgcgcaccgccgcaatagccgccctcggacccctcgcctcgctcttccttgttcctcccattttccctcccttccccatgtcac
>NC_050096.1|+|246976587-246976709|83-102
tgtaacgatcgtcttgttgaggggaatgtcgtctggcgcgagaccgtaccagacgacgtgctctctcggtcgtcggacggtcTCGGACCAGGCTTCATTCCCcccaacagctcagtccatcag
>NC_050096.1|+|246976587-246976709|23-43
tgtaacgatcgtcttgttgaggGGAATGTCGTCTGGCGCGAGAccgtaccagacgacgtgctctctcggtcgtcggacggtctcggaccaggcttcattccccccaacagctcagtccatcag
>NC_050096.1|+|251562567-251562684|22-42
tgctaggacaatgccgggaggTATTGGCGTGCCTCAATCCGAaggcgtggctgactggcgcggcagccatgttcttggattgagccgcgtcaatatctccccttgcttgtctcgcatc
>NC_050096.1|+|251562567-251562684|77-97
tgctaggacaatgccgggaggtattggcgtgcctcaatccgaaggcgtggctgactggcgcggcagccatgttcttGGATTGAGCCGCGTCAATATCtccccttgcttgtctcgcatc
>NC_050096.1|+|279862332-279862475|43-63
tgagaggtggtggcgttgaactggttggctgagagagtgcgaTGTTGGCACGGTTCAATCAAAtcgccggccgggttgacttgttgattgagccgtgccaatatcacaaccttctctagcctaggcggccgggctacagttttg
>NC_050096.1|+|279862332-279862475|85-105
tgagaggtggtggcgttgaactggttggctgagagagtgcgatgttggcacggttcaatcaaatcgccggccgggttgacttgtTGATTGAGCCGTGCCAATATCacaaccttctctagcctaggcggccgggctacagttttg
>NC_050096.1|-|281340970-281341085|23-43
ggtagcttcatgtctgtcgaggGGAATGACGTCCGGTCCGAACgagccacggctgctgctgcgccgccgcgggcttcggaccaggcttcattccccgtgactcatggagacggcag
>NC_050096.1|-|281340970-281341085|76-95
ggtagcttcatgtctgtcgaggggaatgacgtccggtccgaacgagccacggctgctgctgcgccgccgcgggctTCGGACCAGGCTTCATTCCCcgtgactcatggagacggcag
>NC_050096.1|-|290387857-290388038|125-145
gtcgtcggaaactaataaagggccaggggcgggatcgatatgcctggctccctgtatgccactcgcatggctgccaactcatcatgcatacactgctagctagtcgttggctccactgcggatgGCGTGCGTGGAGCCAAGCATGaccgatcatctcctcctcccgttttgtttagtactaa
>NC_050096.1|-|290387857-290388038|41-61
gtcgtcggaaactaataaagggccaggggcgggatcgataTGCCTGGCTCCCTGTATGCCActcgcatggctgccaactcatcatgcatacactgctagctagtcgttggctccactgcggatggcgtgcgtggagccaagcatgaccgatcatctcctcctcccgttttgtttagtactaa
>NC_050096.1|-|294537989-294538161|113-135
tatacggcgtggatcggaactgcccaagggaacgagtgaagctgccagcatgatctagctctgagtgatcacccgaaaaagaacaatagttctaggtggtcatgccttgctaGGTCATGCTGCTGCAGCCTCACTtcttcccgtcgttgggcataacatggtggctgtgttag
>NC_050096.1|-|294537989-294538161|37-57
tatacggcgtggatcggaactgcccaagggaacgagTGAAGCTGCCAGCATGATCTAgctctgagtgatcacccgaaaaagaacaatagttctaggtggtcatgccttgctaggtcatgctgctgcagcctcacttcttcccgtcgttgggcataacatggtggctgtgttag
>NC_050096.1|+|299596997-299597217|22-42
aagggtatggaacaacccttgAAGCTCAGGAGGGATAGCGCCtaggaaaacacatagatcggagccggccgcgaggagaaagaaagagccaagagatatgtgtgatgaataatctacatggatcttggctagcttttgtgttctcctctggaggcgtggttctgtctatcaatctgaagcgctatctatcctgagctccacggcttgttcttaccacacgc
>NC_050096.1|+|299596997-299597217|180-200
aagggtatggaacaacccttgaagctcaggagggatagcgcctaggaaaacacatagatcggagccggccgcgaggagaaagaaagagccaagagatatgtgtgatgaataatctacatggatcttggctagcttttgtgttctcctctggaggcgtggttctgtctatcaatctgaagCGCTATCTATCCTGAGCTCCAcggcttgttcttaccacacgc
>NC_050096.1|+|305227372-305227500|22-42
gaagtaagaggccatctttggTAGCCAGGGATGATTTGCCTGtggttcctgtcgttgccatgccaatgcctgtactgttcgatctacgggcaaatcatccctgctaccggagtgtctcttactcttctc
>NC_050096.1|+|305227372-305227500|89-108
gaagtaagaggccatctttggtagccagggatgatttgcctgtggttcctgtcgttgccatgccaatgcctgtactgttcgatctacgGGCAAATCATCCCTGCTACCggagtgtctcttactcttctc
>NC_050096.1|+|46682191-46682346|22-42
gagcggcgtgtttgtgcagggTGGAGAAGCAGGACACGTGAGcgaccatccagttccactcccgctggctcgctgctggagctcccggcggcttggtgagtttgggtggtcgttcatgtgtccgccctctccaccgagcaccggcacatcccaccc
>NC_050096.1|+|46682191-46682346|115-135
gagcggcgtgtttgtgcagggtggagaagcaggacacgtgagcgaccatccagttccactcccgctggctcgctgctggagctcccggcggcttggtgagtttgggtggtcgttCATGTGTCCGCCCTCTCCACCgagcaccggcacatcccaccc
>NC_050096.1|+|6365308-6365470|22-42
gctggctagtagcagcagcggTGGAAGGGGCATGCAGAGGAGgagcacgagcgaggtgtggctggaagaagcagccggggcctgtgtgctatatacccctcgcaagctctcctcactcctctcctgtgcctgcctcttccattccttctgctacgccattata
>NC_050096.1|+|6365308-6365470|123-143
gctggctagtagcagcagcggtggaaggggcatgcagaggaggagcacgagcgaggtgtggctggaagaagcagccggggcctgtgtgctatatacccctcgcaagctctcctcactcctctCCTGTGCCTGCCTCTTCCATTccttctgctacgccattata
>NC_050096.1|+|7912072-7912237|43-63
catcgaaaaggaaattgaggagaaatggaatagtagctatgaTGTTGGCTCGGCTCACTCAGAcgacgtacgcgcgcgagatcatgtgctatgccgctgctgtttctgattgagccgtgccaatatcttagtactcttccatgcatacgtcgtctatgtgccgtgt
>NC_050096.1|+|7912072-7912237|107-127
catcgaaaaggaaattgaggagaaatggaatagtagctatgatgttggctcggctcactcagacgacgtacgcgcgcgagatcatgtgctatgccgctgctgtttcTGATTGAGCCGTGCCAATATCttagtactcttccatgcatacgtcgtctatgtgccgtgt
>NC_050097.1|+|1029115-1029280|41-62
ctgccccccatccatgccgtccaggaagctggtggaggacTCCAAAGGGATCGCATTGATCTattctcacctgccgcctgctgcatgcgatgcgagtcgacgacaagatcagtgcaatccctttggaattttccactcgcgccttcacccccgccgcacgtgccac
>NC_050097.1|+|1029115-1029280|108-129
ctgccccccatccatgccgtccaggaagctggtggaggactccaaagggatcgcattgatctattctcacctgccgcctgctgcatgcgatgcgagtcgacgacaagATCAGTGCAATCCCTTTGGAATtttccactcgcgccttcacccccgccgcacgtgccac
>NC_050097.1|+|201450039-201450265|74-97
tggctcctctcccttaacaccgttagtggaaatcagaattagtgattaaaaaacaaggggtaaaatgataattGCAAGGTCAGAGAAGGATATAATCacaattaattttcagggttaattgtgattatacccatctctcaccttgcaattgtgattttacccctcgttttattttattttattcacgaattctgattttcactaacgatgttaaaggggaggggcaa
>NC_050097.1|+|201450039-201450265|125-148
tggctcctctcccttaacaccgttagtggaaatcagaattagtgattaaaaaacaaggggtaaaatgataattgcaaggtcagagaaggatataatcacaattaattttcagggttaattgtgaTTATACCCATCTCTCACCTTGCAAttgtgattttacccctcgttttattttattttattcacgaattctgattttcactaacgatgttaaaggggaggggcaa
>NC_050097.1|+|208051362-208051521|38-58
gttaccaaaagctatcaagtgtcaggcactaaaagtgAGAGTTGGAGGAAAGAAAACTaatcggctatcagattctgcaatggcttgatgcataaacatgattgccgttccgtttgttttcctctaatatctcaccttcactagacagaagatgtacgct
>NC_050097.1|+|208051362-208051521|113-134
gttaccaaaagctatcaagtgtcaggcactaaaagtgagagttggaggaaagaaaactaatcggctatcagattctgcaatggcttgatgcataaacatgattgccgttccgTTTGTTTTCCTCTAATATCTCAccttcactagacagaagatgtacgct
>NC_050097.1|-|223359890-223360081|136-156
ctagctcgatcaaggtgtatcagtgacaaggaccacgctggagaagcagggcacgtgcatgcgcataccatatagctagacgatgttctctctcgctccgctcgaccaagcttcatgtatggatgggtacgcacgCACGTGTTCTCCTTCTCCATCgaggtctttctcacttggccatggccatgaaatcga
>NC_050097.1|-|223359890-223360081|39-59
ctagctcgatcaaggtgtatcagtgacaaggaccacgcTGGAGAAGCAGGGCACGTGCAtgcgcataccatatagctagacgatgttctctctcgctccgctcgaccaagcttcatgtatggatgggtacgcacgcacgtgttctccttctccatcgaggtctttctcacttggccatggccatgaaatcga
>NC_050097.1|+|241239776-241239931|41-61
cactaaaccattgtgaggaagaggtgaaagatagggaataTGCCTGGCTCCCTGTATGCCGctcgcatggctaccaccgcctgtggtcgttgcggctggcgtgcgaggtgccaggcatgttttaataattatctccctcccccctctctctcatat
>NC_050097.1|+|241239776-241239931|99-119
cactaaaccattgtgaggaagaggtgaaagatagggaatatgcctggctccctgtatgccgctcgcatggctaccaccgcctgtggtcgttgcggctgGCGTGCGAGGTGCCAGGCATGttttaataattatctccctcccccctctctctcatat
>NC_050097.1|+|51255088-51255275|109-130
tggatgggttgaatttgagagtgagcatggaagaggaagagagggtctaagagcagtgggcatgggaacacggaggaaggcctatgagtggaaagctcattttgggtcTTCCTGATGCCTCCCATGCCTAtcgttgttaggtgctccttcctcttgcttttggctcacatgacatacacgatgagtgt
>NC_050097.1|-|6539300-6539405|22-43
ctaggtttgatgtccctaggaGTTCTATGCAAGCACTTCACGAggcattgtttcaagagcttttgtgaagtgtttgggggaactcttgtctcaaatcatttgcatg
>NC_050097.1|-|6539300-6539405|65-85
ctaggtttgatgtccctaggagttctatgcaagcacttcacgaggcattgtttcaagagcttttGTGAAGTGTTTGGGGGAACTCttgtctcaaatcatttgcatg
>NC_050097.1|-|6539956-6540065|69-89
caaaattttgtgttactaggagttacctacaagcacgtctcgataccttggcttaataaaggccagttGTGAAGTGTTTGGGGGAACTCttggtatcatgaagcaattag
>NC_050097.1|-|6539956-6540065|22-43
caaaattttgtgttactaggaGTTACCTACAAGCACGTCTCGAtaccttggcttaataaaggccagttgtgaagtgtttgggggaactcttggtatcatgaagcaattag
>NC_050097.1|-|6540116-6540221|22-43
ctaggtttgatgtccctaggaGTTCTATGCAAGCACTTCACGAggcattgtttcaagagcttttgtgaagtgtttgggggaactcttggtttctcaaatcatttgc
>NC_050097.1|-|6540116-6540221|65-85
ctaggtttgatgtccctaggagttctatgcaagcacttcacgaggcattgtttcaagagcttttGTGAAGTGTTTGGGGGAACTCttggtttctcaaatcatttgc
>NC_050097.1|-|6549420-6549544|22-43
caatgtcgggtgttactatgaGTTCCCTTCAAGCACTTCACATgaggcaccattcaaataacacatttcaagattaggtgcatgtgaagtgtttgggggaactctttgagagcacctagaggggg
>NC_050097.1|-|6549420-6549544|84-104
caatgtcgggtgttactatgagttcccttcaagcacttcacatgaggcaccattcaaataacacatttcaagattaggtgcatGTGAAGTGTTTGGGGGAACTCtttgagagcacctagaggggg
>NC_050097.1|-|6549597-6549706|22-43
caacgttttgtgttactaggaGTTCCCTACAAGCACTTCACGAtaccttggcttaataaaggccagttgtgaagtgtttgggggaactcttggtatcatgaagcattttg
>NC_050097.1|-|6549597-6549706|69-89
caacgttttgtgttactaggagttccctacaagcacttcacgataccttggcttaataaaggccagttGTGAAGTGTTTGGGGGAACTCttggtatcatgaagcattttg
>NC_050097.1|-|6550238-6550362|84-104
caatgtctggtgttaccatgagttcccttcaagcacttcacatgaggcaccattcaaataacacatttcaagattaggtgcatGTGAAGTGTTTGGGGGAACTCttggtggcacaacatccatac
>NC_050097.1|-|6550238-6550362|22-43
caatgtctggtgttaccatgaGTTCCCTTCAAGCACTTCACATgaggcaccattcaaataacacatttcaagattaggtgcatgtgaagtgtttgggggaactcttggtggcacaacatccatac
>NC_050097.1|-|6550397-6550550|95-115
tgatatgagttgaaggccaggcaacgttttgtgttactaggagttccctacaagcacttcacaataccttggctcaataaattaaaggccagttGTGAAGTGTTTGGGGGAACTCttggtatcatgaagcatttagttataataatatatgatg
>NC_050097.1|-|6550397-6550550|43-64
tgatatgagttgaaggccaggcaacgttttgtgttactaggaGTTCCCTACAAGCACTTCACAAtaccttggctcaataaattaaaggccagttgtgaagtgtttgggggaactcttggtatcatgaagcatttagttataataatatatgatg
>NC_050097.1|-|6551052-6551240|130-150
aagagtcctgatttgttgattattggttggttgtcacctggagttctcctcaaaccacttcagttgctgcacctagctagtttaatggcactgtgcttgcgtgcaagcggccggagctgtgtgtagctaGTGAAGTGTTTGGGGGAACTCtgggtgtcaatcagcaatttgtgctggctagctaggtct
>NC_050097.1|-|6551052-6551240|43-65
aagagtcctgatttgttgattattggttggttgtcacctggaGTTCTCCTCAAACCACTTCAGTTgctgcacctagctagtttaatggcactgtgcttgcgtgcaagcggccggagctgtgtgtagctagtgaagtgtttgggggaactctgggtgtcaatcagcaatttgtgctggctagctaggtct
>NC_050097.1|+|67762501-67762680|41-61
aggcggccttgcatgagggccagagctagcctgcctctggTAGCCAAGGATGACTTGCCTAcatggtctcgctagttccggttgttgcatgcatgccactatgccagtcctgctgggtttgtgggcggtctccttggctagcctgagtggctcttgcctgtcatggaaggcctcttcttc
>NC_050097.1|+|9342027-9342184|43-63
acccaatataatagatctctggggaatcgaaaacctacgggaTATTGGTGCGGTTCAATCAGAaagcttgcgctccaaagcccaggggctccactctttgactgagccgtgccaatatcacgtcctcgctttgcttgcccatgcatcctcattccttc
>NC_050097.1|+|9342027-9342184|99-119
acccaatataatagatctctggggaatcgaaaacctacgggatattggtgcggttcaatcagaaagcttgcgctccaaagcccaggggctccactcttTGACTGAGCCGTGCCAATATCacgtcctcgctttgcttgcccatgcatcctcattccttc
>NC_050098.1|+|120490503-120490732|37-57
atcctggatgaaaacacaaatgctcttgcgaatgagTGAAGCTGCCAGCATGATCTAgctctgatttggttggcaccatattagcaggcgtccacgcacagctagactagagtggcctcgcgcgctctcgtctggtctgtgtctcgctttgtgcctgcaaatcgttgttagatcatgcatgacagcctcattccttcacaattctggggcatgtattgctgatgacgctg
>NC_050098.1|+|120490503-120490732|171-192
atcctggatgaaaacacaaatgctcttgcgaatgagtgaagctgccagcatgatctagctctgatttggttggcaccatattagcaggcgtccacgcacagctagactagagtggcctcgcgcgctctcgtctggtctgtgtctcgctttgtgcctgcaaatcgttgttaGATCATGCATGACAGCCTCATTccttcacaattctggggcatgtattgctgatgacgctg
>NC_050098.1|+|120492466-120492748|227-246
gatcagacgagagggtatgtagtggtgcaccacgagttggtgaagctgccagcatgatctggttatgatggtggtggtatatgtaagatggatgtaatctatactactaccggcccctgtcactctctctctctcccccgtccctgactgtcatatatggatcgacgaatccaagatgagaggggaagggagagagagagagggtaattaatgagcaccaggaccaGGTCATGCTGTAGTTTCATCtgctggtggccgcacatcgaaaaccctagctagctca
>NC_050098.1|+|120492466-120492748|41-61
gatcagacgagagggtatgtagtggtgcaccacgagttggTGAAGCTGCCAGCATGATCTGgttatgatggtggtggtatatgtaagatggatgtaatctatactactaccggcccctgtcactctctctctctcccccgtccctgactgtcatatatggatcgacgaatccaagatgagaggggaagggagagagagagagggtaattaatgagcaccaggaccaggtcatgctgtagtttcatctgctggtggccgcacatcgaaaaccctagctagctca
>NC_050098.1|+|18649413-18649560|106-127
caacaatggctggatgaagcgtccaaagggatcgcattgatccatcattccttccattttttcatgcatggctggtcttcgtcgtctgcaaggacttgtcgatggATCAATGCGATCCTTTTGGAGGcttcccctagacattactcta
>NC_050098.1|+|18649413-18649560|22-43
caacaatggctggatgaagcgTCCAAAGGGATCGCATTGATCCatcattccttccattttttcatgcatggctggtcttcgtcgtctgcaaggacttgtcgatggatcaatgcgatccttttggaggcttcccctagacattactcta
>NC_050098.1|+|194257308-194257472|106-126
tgggaggaaaaggaagaagctcaaggtgagaatcacagtgtggctctcctctggcatgaaggcgcggctgagaggcacgaacagtttctggccttcccctgccaaTGCCAAAGGAGAGCTGCCCTGccattcgttagccctgcaaacagcacgcacagtttccag
>NC_050098.1|+|194257308-194257472|38-58
tgggaggaaaaggaagaagctcaaggtgagaatcacaGTGTGGCTCTCCTCTGGCATGaaggcgcggctgagaggcacgaacagtttctggccttcccctgccaatgccaaaggagagctgccctgccattcgttagccctgcaaacagcacgcacagtttccag
>NC_050098.1|+|197171342-197171500|41-61
gtacaccgatactgtgtgttcgtgcaccttattaagcagcTGAAGCTGCCAGCATGATCTGatctttcgtttactggcaactttggatacctaagatccagatcgtgctgcgcagtttcacctgctaattggagcacagaaaaactagacgtctagacg
>NC_050098.1|+|197171342-197171500|101-122
gtacaccgatactgtgtgttcgtgcaccttattaagcagctgaagctgccagcatgatctgatctttcgtttactggcaactttggatacctaagatccaGATCGTGCTGCGCAGTTTCACCtgctaattggagcacagaaaaactagacgtctagacg
>NC_050098.1|-|211001225-211001511|215-235
gctattagctatttttagtaagacaccgatggctatgcaagcagtggttctgtgcaagcgtgcaagcaaaccatttgatccattagattacgattcaaccacagatacaaccatggtttgttaggagctattttataaagattattgagctagtggtggaagagtttaagtgttaaatgtgatttacggttggatcacgatctaatggattagaTGGTTTGGTTGCACGTTTGCAcaaaaggactgcttgcatagcggtcgttgccttttagtaaattagttaagga
>NC_050098.1|-|211001225-211001511|55-75
gctattagctatttttagtaagacaccgatggctatgcaagcagtggttctgtgCAAGCGTGCAAGCAAACCATTtgatccattagattacgattcaaccacagatacaaccatggtttgttaggagctattttataaagattattgagctagtggtggaagagtttaagtgttaaatgtgatttacggttggatcacgatctaatggattagatggtttggttgcacgtttgcacaaaaggactgcttgcatagcggtcgttgccttttagtaaattagttaagga
>NC_050098.1|+|217745697-217745945|191-210
ttcgtctggtttggcctttgggttcatgttttctctggaagagagctctcttcagtccactctgaaatggctgtagggtttcattagctgccgactcatccattcacctgccaagaaccatggacaggtctggtcttggtagccgagtgggtggcgcgggagctaaaatcaagctctacgctgtttgtggTTGGACTGAAGGGTGCTCCCttttgtttgctcaaacgcttgtgcatgaaatcaaaccac
>NC_050098.1|+|217745697-217745945|43-62
ttcgtctggtttggcctttgggttcatgttttctctggaagaGAGCTCTCTTCAGTCCACTCtgaaatggctgtagggtttcattagctgccgactcatccattcacctgccaagaaccatggacaggtctggtcttggtagccgagtgggtggcgcgggagctaaaatcaagctctacgctgtttgtggttggactgaagggtgctcccttttgtttgctcaaacgcttgtgcatgaaatcaaaccac
>NC_050098.1|+|235766927-235767070|104-123
catgggggagcctatctcccttagccaagaatggcttgcctatctccactgtttggttcgtcttgggagaccaccctgatgatgggtgtactgtgtggatgatGGCAGGCCTTCTTGGCTAAGcgagtgattctcttccaccat
>NC_050098.1|+|235766927-235767070|22-42
catgggggagcctatctccctTAGCCAAGAATGGCTTGCCTAtctccactgtttggttcgtcttgggagaccaccctgatgatgggtgtactgtgtggatgatggcaggccttcttggctaagcgagtgattctcttccaccat
>NC_050098.1|+|92760592-92760768|118-138
aaagtttcgacgagggggacaaagaacgggaggagggtttctggaatggaggctggtccaagatccttaggtgttaaagcattatattgccttgtttctggttttgtgtttgagatcTCGGACCAGGCTTCATTCCTCaaacccacgctcccgacactgtgaagaaaaatatataga
>NC_050098.1|+|92760592-92760768|44-63
aaagtttcgacgagggggacaaagaacgggaggagggtttctgGAATGGAGGCTGGTCCAAGAtccttaggtgttaaagcattatattgccttgtttctggttttgtgtttgagatctcggaccaggcttcattcctcaaacccacgctcccgacactgtgaagaaaaatatataga
>NC_050099.1|+|13971582-13971759|137-156
gagatggagagccccttttggtagccaagaatgacttgcctatgcacgccctctgttggcagttccgtccggcagccatggcgacggttgcacaaggtgagtttttgcggcgtggatgatgcaatgtggctgcatcGGCAGGTCTTCTTGGCTAGCcagtgggctctcgtccaccatg
>NC_050099.1|+|13971582-13971759|22-42
gagatggagagccccttttggTAGCCAAGAATGACTTGCCTAtgcacgccctctgttggcagttccgtccggcagccatggcgacggttgcacaaggtgagtttttgcggcgtggatgatgcaatgtggctgcatcggcaggtcttcttggctagccagtgggctctcgtccaccatg
>NC_050099.1|-|142267676-142267832|100-121
gggcgcgcggatgcgccggccgcggcgggcggtgacagaagagagtgagcacacggccgggcggaacggcaccggcggatggtgccgtcgcggacgcgtGCTCACTGCTCTATCTGTCATCcactctctcccccgctccgctccggtcgctttgccg
>NC_050099.1|-|142267676-142267832|33-52
gggcgcgcggatgcgccggccgcggcgggcggTGACAGAAGAGAGTGAGCACacggccgggcggaacggcaccggcggatggtgccgtcgcggacgcgtgctcactgctctatctgtcatccactctctcccccgctccgctccggtcgctttgccg
>NC_050099.1|+|160090878-160091039|103-123
tcaaaggaggtcaagagattgtagctcagggtgcgaatcacagtgcagctctcctctggcatgaaggctgtgagagaggcatgacaatttctggccttgcccTGCCAAAGGAGAGCTGTCCTGccattcattagccctgcaatcagcatgcacattggtgtt
>NC_050099.1|+|160090878-160091039|43-63
tcaaaggaggtcaagagattgtagctcagggtgcgaatcacaGTGCAGCTCTCCTCTGGCATGaaggctgtgagagaggcatgacaatttctggccttgccctgccaaaggagagctgtcctgccattcattagccctgcaatcagcatgcacattggtgtt
>NC_050099.1|-|178372602-178372807|22-42
cttcaggtccatgccatgcctTTCCACAGCTTTCTTGAACTTcttcttcttctctctcttagaagggccgtatagcttctttgaacctctctctctctctctctcaaaagtgtacacgaacactttcttcattctctgcctctcgctctctgatctccgaagaaggtcaagaaagccgtgggaagaaatggcataacaagaactct
>NC_050099.1|-|178372602-178372807|165-185
cttcaggtccatgccatgcctttccacagctttcttgaacttcttcttcttctctctcttagaagggccgtatagcttctttgaacctctctctctctctctctcaaaagtgtacacgaacactttcttcattctctgcctctcgctctctgatctccgaagaaGGTCAAGAAAGCCGTGGGAAGaaatggcataacaagaactct
>NC_050099.1|+|181555561-181555708|22-42
ggaggggcgagcaaaccgtgcTGGAGAAGCAGGGCACGTGCTcgccgacaagtcgaagccttagggcagcttggcctgtggctgcacgcgtacgtggtcgtcgcagcacgtgcgctccttctccaacatggcttctcgcccccatcat
>NC_050099.1|+|181555561-181555708|107-127
ggaggggcgagcaaaccgtgctggagaagcagggcacgtgctcgccgacaagtcgaagccttagggcagcttggcctgtggctgcacgcgtacgtggtcgtcgcagCACGTGCGCTCCTTCTCCAACatggcttctcgcccccatcat
>NC_050099.1|-|237070952-237071114|43-63
gcatgtccagctgactcatgtgtgaagagggtgagaatcacaGTGCGGTTCTCCTCTGGCACGaaggctggccagagcagcttatattgccaccacccttccttgccaaaggagaattgccctgccattcacaaccctgcaattcaacttcatttctttcttt
>NC_050099.1|-|237070952-237071114|104-124
gcatgtccagctgactcatgtgtgaagagggtgagaatcacagtgcggttctcctctggcacgaaggctggccagagcagcttatattgccaccacccttcctTGCCAAAGGAGAATTGCCCTGccattcacaaccctgcaattcaacttcatttctttcttt
>NC_050099.1|+|237072152-237072259|67-87
ggagtgtggaggtccattgcagggcaaccccccgttggcaggtgcgacggcgacgtacccctacccTGCCAAAGGGGATTTGCCCGGcgatgcgcctgcacacacagt
>NC_050099.1|+|237072152-237072259|22-42
ggagtgtggaggtccattgcaGGGCAACCCCCCGTTGGCAGGtgcgacggcgacgtacccctaccctgccaaaggggatttgcccggcgatgcgcctgcacacacagt
>NC_050099.1|+|243049654-243049792|23-43
ttggatggcatggagggagcgaTATTGGCGAGGTTCAATCAGAtgatgtatttttcttatatataaatttgcatgcatgaaggtgtgaatccagtgtctgattgagccgcgccaatatcacttccttccaccataagtt
>NC_050099.1|+|243049654-243049792|99-118
ttggatggcatggagggagcgatattggcgaggttcaatcagatgatgtatttttcttatatataaatttgcatgcatgaaggtgtgaatccagtgtcTGATTGAGCCGCGCCAATATcacttccttccaccataagtt
>NC_050099.1|-|247815808-247815951|87-106
ccgggaagcaagcaaccgcctccgccgcgccgtctcgggctcgcttggtgcagatcgggacccgccgcccggccgacgggacggatCCCGCCTTGCATCAAGTGAAtcggagccggcgcagcgatacagcgaccgacccccgcc
>NC_050099.1|-|247815808-247815951|41-61
ccgggaagcaagcaaccgcctccgccgcgccgtctcgggcTCGCTTGGTGCAGATCGGGACccgccgcccggccgacgggacggatcccgccttgcatcaagtgaatcggagccggcgcagcgatacagcgaccgacccccgcc
>NC_050099.1|+|32125586-32125747|38-58
ttacgaaaagctagaaaagtgtcaggcactgaaagtgAGAGTTGGAGGAAAGCAAACCggctgggtatcggattcagcaacggagggtgctgccggtcggtttgttttcctccaatatctcaccttcagtcgatagtctgatgaagatgtacactaccaaca
>NC_050099.1|+|32125586-32125747|101-122
ttacgaaaagctagaaaagtgtcaggcactgaaagtgagagttggaggaaagcaaaccggctgggtatcggattcagcaacggagggtgctgccggtcggTTTGTTTTCCTCCAATATCTCAccttcagtcgatagtctgatgaagatgtacactaccaaca
>NC_050099.1|+|32125742-32125863|33-53
ccaacatccattcatttgtgccatctgaagtgAGGATTAGAGGCAACTGAACCatcatctattgcaaaggttcagtttcctctaatatctcatctcgaatgggcccatcgccggagatgttt
>NC_050099.1|+|32125742-32125863|71-92
ccaacatccattcatttgtgccatctgaagtgaggattagaggcaactgaaccatcatctattgcaaaggTTCAGTTTCCTCTAATATCTCAtctcgaatgggcccatcgccggagatgttt
>NC_050099.1|+|49606814-49607044|175-192
gagagcgaggcttacatggcgatgagagtggtagctctggtagccaaggatgacttgcctgtgtgctggccacgctcccctcatgcaaggaccatctcgtgtcgaccgacgagcgagcgagcgatcgatcgatgagaggatgacgaagcttggggtgtacgttggtctctcacgGGCAGTCTCCTTGGCTAGccctgactcactcttaccgcccatgctagcctctgcatc
>NC_050099.1|+|49606814-49607044|41-61
gagagcgaggcttacatggcgatgagagtggtagctctggTAGCCAAGGATGACTTGCCTGtgtgctggccacgctcccctcatgcaaggaccatctcgtgtcgaccgacgagcgagcgagcgatcgatcgatgagaggatgacgaagcttggggtgtacgttggtctctcacgggcagtctccttggctagccctgactcactcttaccgcccatgctagcctctgcatc
>NC_050099.1|-|49873230-49873397|41-61
ctcgattaagcctagcatgagcaataggggccactcaggcTAGCCAAGGAGACTGCCTATGaacctctcaatggtccacacattcaggtcctttgtaaacaaaggacataggcaagtcatccttggctatcagaggtaggcccttattgacatgtaaggcttctcctc
>NC_050099.1|+|49933002-49933169|41-61
agagcagaagccttacatgtcaataagggcctgcctctgaTAGCCAAGGATGACTTGCCTAtgtcctttgtttacaaaggatcagaattgtggacctttgtgttggttcgtaggcagtctccttggctagcctgagtggcccctattgctcatgctaggctcaatcga
>NC_050099.1|-|49933003-49933170|41-61
ctcgattgagcctagcatgagcaataggggccactcaggcTAGCCAAGGAGACTGCCTACGaaccaacacaaaggtccacaattctgatcctttgtaaacaaaggacataggcaagtcatccttggctatcagaggcaggcccttattgacatgtaaggcttctgctc
>NC_050099.1|-|87198580-87198771|134-155
tggtggcggccggctgggttttcgttccgtggctaactgacagaagagagtgagcacacagcgggcagactgcatcgatcgatctgcatccgagacggcgcacgtacgaatgatgatgcagctgctgctgcgtGCTCACTTCTCTCTCTGTCAGTcctctagctgctacggcctctctcccggcctgccacc
>NC_050099.1|-|87198580-87198771|38-57
tggtggcggccggctgggttttcgttccgtggctaacTGACAGAAGAGAGTGAGCACacagcgggcagactgcatcgatcgatctgcatccgagacggcgcacgtacgaatgatgatgcagctgctgctgcgtgctcacttctctctctgtcagtcctctagctgctacggcctctctcccggcctgccacc
>NC_050100.1|+|149735412-149735542|90-110
aagctcagggtgagaatcacagtgcggctctcctctggcatgagggcgcgactgagaggcacgaacagtttctggccttctcctgccaaTGCCAAAGGAGAGTTGCCCTGccattcgttagccctgcaaac
>NC_050100.1|+|149735412-149735542|22-42
aagctcagggtgagaatcacaGTGCGGCTCTCCTCTGGCATGagggcgcgactgagaggcacgaacagtttctggccttctcctgccaatgccaaaggagagttgccctgccattcgttagccctgcaaac
>NC_050100.1|+|163758930-163759095|22-42
tatttcatcaaggctaaagggAGAAGAGAGAGAGTACAGCCTtgttgccatgtacacactcagatatcaacagtctcttatatttgctgttactacctgttattagtgtccagtgatgatgaaggctgtaccctctctcttcttctcttagcttcttgatgcaaag
>NC_050100.1|+|163758930-163759095|125-145
tatttcatcaaggctaaagggagaagagagagagtacagccttgttgccatgtacacactcagatatcaacagtctcttatatttgctgttactacctgttattagtgtccagtgatgatgaagGCTGTACCCTCTCTCTTCTTCtcttagcttcttgatgcaaag
>NC_050100.1|+|168004566-168004755|41-61
gaggagggccttgcatgaggaccagagctgattcgttcagTAGCCAAGGATGACTTGCCTAggtatatatgcatgggctatggctacatgcctgagagccagtctcttgtgacgctgagcatgtatagtgtaggcatgtcttccttggctactcggagcggctctagtcatccatggaaggcctcaatct
>NC_050100.1|+|168004566-168004755|133-153
gaggagggccttgcatgaggaccagagctgattcgttcagtagccaaggatgacttgcctaggtatatatgcatgggctatggctacatgcctgagagccagtctcttgtgacgctgagcatgtatagtgtaGGCATGTCTTCCTTGGCTACTcggagcggctctagtcatccatggaaggcctcaatct
>NC_050100.1|+|185747891-185748060|23-43
gacccatctacgggtggtgtctGGGCGCAGTGGTTTATCGATCtcttccttgccttgtgctggtccggccgggagtggtggttcaagcgttttattgttgcagcagctcgcaaacaacgcgggaatcggtcgataaacctctgcatccagctctcactgcggttaagggc
>NC_050100.1|+|185747891-185748060|130-149
gacccatctacgggtggtgtctgggcgcagtggtttatcgatctcttccttgccttgtgctggtccggccgggagtggtggttcaagcgttttattgttgcagcagctcgcaaacaacgcgggaatcggTCGATAAACCTCTGCATCCAgctctcactgcggttaagggc
>NC_050100.1|-|21241930-21242051|81-101
gtgctaggacaagggcggaggtattggcgcgcctcaatccgaaggcgtggctgatagattggcgcggcagccatgttcttGGATTGAGCCGCGTCAATATCtcccgttgcctgtcccgtacc
>NC_050100.1|-|21241930-21242051|22-42
gtgctaggacaagggcggaggTATTGGCGCGCCTCAATCCGAaggcgtggctgatagattggcgcggcagccatgttcttggattgagccgcgtcaatatctcccgttgcctgtcccgtacc
>NC_050100.1|-|219021268-219021475|43-63
gtcgtaggtgcttcatgcatgcatgctcgggttaggtcagggGGATTGTTGTCTGGCTCGGGGtctccggtcgagatcgattcataacatatacgtacgtgcttctagccttgccggcggagctagtcgttgtcgtcgaccggagatttcggaccaggcttcaatccctttgaccatgcggcattaggggcacttggattggatctcg
>NC_050100.1|-|219021268-219021475|149-169
gtcgtaggtgcttcatgcatgcatgctcgggttaggtcagggggattgttgtctggctcggggtctccggtcgagatcgattcataacatatacgtacgtgcttctagccttgccggcggagctagtcgttgtcgtcgaccggagattTCGGACCAGGCTTCAATCCCTttgaccatgcggcattaggggcacttggattggatctcg
>NC_050100.1|+|222747170-222747326|22-42
cttcaagtccatgccatgcctTTCCACAGCTTTCTTGAACTTcttcttcttcttctctcttggaacggcagctttcttcgaatctgtctctctctctctcatctccgaagacgaaggtcaagaaagctgtgggaagaaatgacataacagggactct
>NC_050100.1|+|222747170-222747326|116-136
cttcaagtccatgccatgcctttccacagctttcttgaacttcttcttcttcttctctcttggaacggcagctttcttcgaatctgtctctctctctctcatctccgaagacgaaGGTCAAGAAAGCTGTGGGAAGaaatgacataacagggactct
>NC_050100.1|+|3080674-3080905|22-42
aagggtatggaacagtccttgAAGCTCAGGAGGGATAGCGCCtaggaaatcacacatagattggagccacgaagaggaagggagaatgagagagagagagacagagcagctatgctgctctgtctctctctctcactttctcttggatccatctcaaggttctgtctatatatgatgaatcgatccgaagcgctatctatcctgagctccacggcttgttcttaccagttac
>NC_050100.1|+|3080674-3080905|191-211
aagggtatggaacagtccttgaagctcaggagggatagcgcctaggaaatcacacatagattggagccacgaagaggaagggagaatgagagagagagagacagagcagctatgctgctctgtctctctctctcactttctcttggatccatctcaaggttctgtctatatatgatgaatcgatccgaagCGCTATCTATCCTGAGCTCCAcggcttgttcttaccagttac
>NC_050100.1|+|4590669-4590840|112-134
ctagctagcctggaactgcctgcccaagggaacgagtgaagctgccagcatgatctagctcggagtgatcacgcgaggagaacaatagctcgaggtggtcatgccttgctaGATCATGCTGTGGCAGCCTCACTtcttcccgtccttgggcatagcacggtggtggtggccg
>NC_050100.1|+|4590669-4590840|37-57
ctagctagcctggaactgcctgcccaagggaacgagTGAAGCTGCCAGCATGATCTAgctcggagtgatcacgcgaggagaacaatagctcgaggtggtcatgccttgctagatcatgctgtggcagcctcacttcttcccgtccttgggcatagcacggtggtggtggccg
>NC_050100.1|-|76381834-76381977|41-61
gggaaggagggagaagaagcgaagccgcgccgcctcgggcTCGCTTGGTGCAGATCGGGACccgccgcccggccgacgggacggatcccgccttgcaccaagtgaatcggagccggcggagcgatacagcggccggccgaccgc
>NC_050100.1|-|76381834-76381977|87-106
gggaaggagggagaagaagcgaagccgcgccgcctcgggctcgcttggtgcagatcgggacccgccgcccggccgacgggacggatCCCGCCTTGCACCAAGTGAAtcggagccggcggagcgatacagcggccggccgaccgc
>NC_050100.1|+|8157827-8157993|108-130
gtgtggtgtgagttgagtgaagtgcccaagataaagggtgaagctgccagcatgatctaacgacggcattgctctgctgctgcagtgaggcttgcgagtgatggttaGATCATGCTGTGACAGTTTCACTctttccctttgggcacatcgatctcttcccctcctct
>NC_050100.1|+|8157827-8157993|39-59
gtgtggtgtgagttgagtgaagtgcccaagataaagggTGAAGCTGCCAGCATGATCTAacgacggcattgctctgctgctgcagtgaggcttgcgagtgatggttagatcatgctgtgacagtttcactctttccctttgggcacatcgatctcttcccctcctct
>NC_050100.1|-|84380069-84380192|83-103
agagaaagagaagcaaaggcatcattgagcgcagcgttgatgagccagccgccgtgcctcccctgtcggctgcggcggctcaCCAGCGCTGCACTCAATTACGcctttgctttctcccgctggc
>NC_050100.1|-|84380069-84380192|22-42
agagaaagagaagcaaaggcaTCATTGAGCGCAGCGTTGATGagccagccgccgtgcctcccctgtcggctgcggcggctcaccagcgctgcactcaattacgcctttgctttctcccgctggc
>NC_050100.1|+|8453323-8453440|78-97
ggtagcttcatggctgtcgaggggaatgacgtccggtccgaacaagccacggctgctgctgcgctaccgccgcggctTCGGACCAGGCTTCATTCCCcacgattcaccatggaaacgg
>NC_050100.1|-|9060687-9060881|43-63
tcgagaaggggtggtggcgtttggttgttggctgagagagtgCGATGTTGGCATGGCTCAATCaactcgccggccgcgggtggcttatagcttaattctgcgcattcgatcgaggtgcgggcgcagtgtttaattgattgagccgtgccaatatcacaaccttctctagcctatatatgtggagtggactacagg
>NC_050100.1|-|9060687-9060881|138-158
tcgagaaggggtggtggcgtttggttgttggctgagagagtgcgatgttggcatggctcaatcaactcgccggccgcgggtggcttatagcttaattctgcgcattcgatcgaggtgcgggcgcagtgtttaattgaTTGAGCCGTGCCAATATCACAaccttctctagcctatatatgtggagtggactacagg
>NC_050101.1|-|103038368-103038550|41-61
gctcgtctgcgcgtcccaaaactttgctgctgtgagaggtTGAAGCTGCCAGCATGATCTGgctgctcagacgccggcgggcgtctcgagtgctcgctcgatcgtcggtgacgcttggattcaccagatcatgttgcagcttcactctctcgcagccagcaaacgcaaggcgtcgtgtaggga
>NC_050101.1|-|103038368-103038550|127-145
gctcgtctgcgcgtcccaaaactttgctgctgtgagaggttgaagctgccagcatgatctggctgctcagacgccggcgggcgtctcgagtgctcgctcgatcgtcggtgacgcttggattcaccaGATCATGTTGCAGCTTCACtctctcgcagccagcaaacgcaaggcgtcgtgtaggga
>NC_050101.1|+|14743813-14743952|27-47
tatgaaggtttgcattgcttaggatgTGCCTGGCTCCCTGTATGCCActcatctagagcaacgacagcttggtagggttgcctataagatggatggcgtgcatggtgccaagcatatctcgccatttttgttgtagctca
>NC_050101.1|+|14743813-14743952|96-116
tatgaaggtttgcattgcttaggatgtgcctggctccctgtatgccactcatctagagcaacgacagcttggtagggttgcctataagatggatgGCGTGCATGGTGCCAAGCATAtctcgccatttttgttgtagctca
>NC_050101.1|-|149358743-149358953|22-42
gtttggtgagaaggtccctgtTGGAGAAGCAGGGCACGTGCAgagacacgccggagcacggccgccgccgatctaccgacctcccaaacctgccttatggtgtgggggtggaggtcgtcggtggaagcgatagctgtcgttgttgcttcgatgttgttagctcctcctgcacgtgctccccttctccaccacggccttctcaccaccctcc
>NC_050101.1|-|149358743-149358953|170-190
gtttggtgagaaggtccctgttggagaagcagggcacgtgcagagacacgccggagcacggccgccgccgatctaccgacctcccaaacctgccttatggtgtgggggtggaggtcgtcggtggaagcgatagctgtcgttgttgcttcgatgttgttagctcctcctgCACGTGCTCCCCTTCTCCACCacggccttctcaccaccctcc
>NC_050101.1|+|171180537-171180783|188-208
agctggcatggcatggcatgtgcttgctgagcatgaattacagggtacgtctcctttggcacagcagaatgcacacatcatcagtcgagagagtaagctcgctgcgtgctcgccggcctgggagcggaagtcgcaggccaaatggcggcggtgcagatgcatgaacagcagctgccgtatatatgcgTGCCAAAGGAGAATTGCCCTGcgattctaggctcagcgatttcggcgtggcggttcgtcc
>NC_050101.1|+|171180537-171180783|43-63
agctggcatggcatggcatgtgcttgctgagcatgaattacaGGGTACGTCTCCTTTGGCACAgcagaatgcacacatcatcagtcgagagagtaagctcgctgcgtgctcgccggcctgggagcggaagtcgcaggccaaatggcggcggtgcagatgcatgaacagcagctgccgtatatatgcgtgccaaaggagaattgccctgcgattctaggctcagcgatttcggcgtggcggttcgtcc
>NC_050101.1|+|179347979-179348092|24-43
aaaacagtcggtgcttgcaggtgCAGCACCATCAAGATTCACAtccccagctcgatctgtgcatgatgagatgagaatcttgatgatgctgcatcagcaaacactcacttacat
>NC_050101.1|+|179347979-179348092|74-93
aaaacagtcggtgcttgcaggtgcagcaccatcaagattcacatccccagctcgatctgtgcatgatgagatgAGAATCTTGATGATGCTGCAtcagcaaacactcacttacat
>NC_050102.1|-|115747073-115747177|64-84
atgcaacgatgatgcatcgcgtagccaaggatgacttgccggcattatatttcttggcccgccGGCAAGTCATCTGGGGCTACGcgtttgcctcctcctcctatg
>NC_050102.1|-|115747073-115747177|22-42
atgcaacgatgatgcatcgcgTAGCCAAGGATGACTTGCCGGcattatatttcttggcccgccggcaagtcatctggggctacgcgtttgcctcctcctcctatg
>NC_050102.1|+|129970136-129970329|135-155
cttcttggagagcagcgtaacaagttgaagattaggttaaggggtttgtttgtctggttcaaggtcgccacacagcagggaaaacccatttcgccttgaagcatgcaccatgatgggtgtacctgttggtgatcTCGGACCAGGCTTCAATCCCTttaactagcgtctgcatatatatgtgcttctctaatcag
>NC_050102.1|+|129970136-129970329|43-64
cttcttggagagcagcgtaacaagttgaagattaggttaaggGGTTTGTTTGTCTGGTTCAAGGtcgccacacagcagggaaaacccatttcgccttgaagcatgcaccatgatgggtgtacctgttggtgatctcggaccaggcttcaatccctttaactagcgtctgcatatatatgtgcttctctaatcag
>NC_050102.1|-|169520056-169520184|22-42
tttgtgggtgtgcgtcctacgCTCAGGAGAGATGACACCGACgccagacggaccggtccatccgcgccgtgtctgtccgtctgaagtgggtgtcatctcgcctgaagcatagggcgggctctcgctggc
>NC_050102.1|-|169520056-169520184|88-109
tttgtgggtgtgcgtcctacgctcaggagagatgacaccgacgccagacggaccggtccatccgcgccgtgtctgtccgtctgaagtGGGTGTCATCTCGCCTGAAGCAtagggcgggctctcgctggc
>NC_050102.1|+|39569998-39570145|22-42
aacgcaaaggcagttccggcgGGGGCGGACTGGGAACACATGggaatgagatgagatcattgctcggtcgtgctggcctgggccgtcggcgcgcgttgatcttgcatgtgttctcaggtcgcccccggagggccttccttgctgctgt
>NC_050102.1|+|39569998-39570145|107-127
aacgcaaaggcagttccggcgggggcggactgggaacacatgggaatgagatgagatcattgctcggtcgtgctggcctgggccgtcggcgcgcgttgatcttgcaTGTGTTCTCAGGTCGCCCCCGgagggccttccttgctgctgt
>NC_050102.1|-|43681337-43681488|93-113
gagagagagccaagagccaaagaacgaggcgacatggcatggtattgacttggctcatctctcgcccacaccagaatccacaagtgccggagGAGGTGAGCCGAGCCAATATCacttcatgtcatctagcgttctgcgactgaagaaacaaa
>NC_050102.1|-|43681337-43681488|43-63
gagagagagccaagagccaaagaacgaggcgacatggcatggTATTGACTTGGCTCATCTCTCgcccacaccagaatccacaagtgccggaggaggtgagccgagccaatatcacttcatgtcatctagcgttctgcgactgaagaaacaaa
>NC_050102.1|-|9992077-9992235|41-61
gagctccgaatgttgattggttggtgtgtcctctagtagcTGAAGCTGCCAGCATGATCTGaggtgtccacagcatatatatggaagcagctagcgatcagatcatgctgtgcagtttcatctgctcgtggacgcacacgagatgctgtgcctagctgg
>NC_050102.1|-|9992077-9992235|101-122
gagctccgaatgttgattggttggtgtgtcctctagtagctgaagctgccagcatgatctgaggtgtccacagcatatatatggaagcagctagcgatcaGATCATGCTGTGCAGTTTCATCtgctcgtggacgcacacgagatgctgtgcctagctgg
>NC_050103.1|+|10934864-10935103|22-42
agacggtctggtcttaaggcgGTGCTCCCTTCACACCAATAAacggtcgatctgatgggtggtacagctgctcgttcatggttcccactgtcccatctcatcagagagagagaagatcgtgagagagcgagagatgcttgagatgggcttgtggtttgcatgaccgaggagctgcctcgtccccttcgttgaccgctgtttggagtgaagggagctctgcatcttgctcccatgactttc
>NC_050103.1|+|10934864-10935103|199-219
agacggtctggtcttaaggcggtgctcccttcacaccaataaacggtcgatctgatgggtggtacagctgctcgttcatggttcccactgtcccatctcatcagagagagagaagatcgtgagagagcgagagatgcttgagatgggcttgtggtttgcatgaccgaggagctgcctcgtccccttcgttgaccgctgTTTGGAGTGAAGGGAGCTCTGcatcttgctcccatgactttc
>NC_050103.1|+|10957202-10957441|199-219
agatggtctggtcttaaggcggtgctcccttcacaccaataaacggtcgatctgatgggtggtacagctgctcgttcatggttcccactgtcccatctcatcagagagagagaagatcgtgagagagcgagagatgcttgagatgggcttgtggtttgcatgaccgaggagctgcctcgtccccttcgttgaccgctgTTTGGAGTGAAGGGAGCTCTGcatcttgctcccatgactttc
>NC_050103.1|+|10957202-10957441|22-42
agatggtctggtcttaaggcgGTGCTCCCTTCACACCAATAAacggtcgatctgatgggtggtacagctgctcgttcatggttcccactgtcccatctcatcagagagagagaagatcgtgagagagcgagagatgcttgagatgggcttgtggtttgcatgaccgaggagctgcctcgtccccttcgttgaccgctgtttggagtgaagggagctctgcatcttgctcccatgactttc
>NC_050103.1|+|10961045-10961336|74-94
atgttggtgttctaggatgcagtttgattcactagacctgatcccctagactagacggtctggtcttaaggcgGTGCTCCCTTCACACCAATAAacggtcgatctgatgggtggtacagctgctcgttcatggttcccactgtcccatctcatcagagagagagaagatcatgagagagcgagagatgcttgagatgggcttgtggtttgcatgaccgaggagctgcctcgtccccttcgttgaccgctgtttggagtgaagggagctctgcatcttgctcccatgactttc
>NC_050103.1|+|10961045-10961336|251-271
atgttggtgttctaggatgcagtttgattcactagacctgatcccctagactagacggtctggtcttaaggcggtgctcccttcacaccaataaacggtcgatctgatgggtggtacagctgctcgttcatggttcccactgtcccatctcatcagagagagagaagatcatgagagagcgagagatgcttgagatgggcttgtggtttgcatgaccgaggagctgcctcgtccccttcgttgaccgctgTTTGGAGTGAAGGGAGCTCTGcatcttgctcccatgactttc
>NC_050103.1|+|10969614-10969905|74-94
atgctggtgttctaggatgcagtttgattcactagacctgatcccctagactagacggtctggtcttaaggcgGTGCTCCCTTCAAACCAATAAacggtcgatctgatgggtggtacagctgctcgttcatggttcccactgtcccatctcatcagagagagagaagatcgtgagagagcgagagatgcttgagatgggcttgtggtttgcatgaccgaggagctgcctcgtccccttcgttgaccgctgtttggattgaagggagctctgcatcttgctcccatgactttc
>NC_050103.1|+|10969614-10969905|251-271
atgctggtgttctaggatgcagtttgattcactagacctgatcccctagactagacggtctggtcttaaggcggtgctcccttcaaaccaataaacggtcgatctgatgggtggtacagctgctcgttcatggttcccactgtcccatctcatcagagagagagaagatcgtgagagagcgagagatgcttgagatgggcttgtggtttgcatgaccgaggagctgcctcgtccccttcgttgaccgctgTTTGGATTGAAGGGAGCTCTGcatcttgctcccatgactttc
>NC_050103.1|+|10995772-10996011|22-42
agacggtctggtcttaaggcgGTGCTCCCTTCAAACCAATAAacggtcgatctgatgggtggtacaactgctcgttcatggttcccactgtcccatctcatcagagagagagaagatcgtgagagagcgagagatgcttgagatgggcttgtggtttgcatgaccgaggagctgcatcgtccccttcgttgaccgctgtttggattgaagggagctctgcatcttgctcccatgactttc
>NC_050103.1|+|10995772-10996011|199-219
agacggtctggtcttaaggcggtgctcccttcaaaccaataaacggtcgatctgatgggtggtacaactgctcgttcatggttcccactgtcccatctcatcagagagagagaagatcgtgagagagcgagagatgcttgagatgggcttgtggtttgcatgaccgaggagctgcatcgtccccttcgttgaccgctgTTTGGATTGAAGGGAGCTCTGcatcttgctcccatgactttc
>NC_050103.1|-|152130681-152130936|43-62
tcatctggtttggccttttgggtttatggcttctgtggaagaGAGCTCTCTTCAGTCCACTCtaaaatggctgtagggtttcattagctgccgactcatccattcacctgccaagaaccatgggcaagcggtaggtctggtcttggtagccgagtgggtggcgcgggagctaaaatcaaactctacgctgtttacggttggactgaagggtgctcccttcaatttgcccaaacactcctcgtgcatgaaatcatct
>NC_050103.1|-|152130681-152130936|198-217
tcatctggtttggccttttgggtttatggcttctgtggaagagagctctcttcagtccactctaaaatggctgtagggtttcattagctgccgactcatccattcacctgccaagaaccatgggcaagcggtaggtctggtcttggtagccgagtgggtggcgcgggagctaaaatcaaactctacgctgtttacggTTGGACTGAAGGGTGCTCCCttcaatttgcccaaacactcctcgtgcatgaaatcatct
>NC_050103.1|-|39555869-39556055|145-165
gtgggttgggtttgatcggagacagggacgaggcagagcatgggtagggggccatcaacagaattccaaatttgatttctgtttgctcgctcacaaaatggagggactcaccacaaacacactcaggcgttgttgctccctcccCTGCACTGCCTCTTCCCTGGCtcctcaccgtctcccatccacc
>NC_050103.1|-|39555869-39556055|23-43
gtgggttgggtttgatcggagaCAGGGACGAGGCAGAGCATGGgtagggggccatcaacagaattccaaatttgatttctgtttgctcgctcacaaaatggagggactcaccacaaacacactcaggcgttgttgctccctcccctgcactgcctcttccctggctcctcaccgtctcccatccacc
>NC_050104.1|-|101975516-101975633|77-97
tttgatcaatggaaagagcgatattggtgaggttcaatccgatgttaggttttacaaaagctgtaaaatcagtatcTGATTGAGCCGCGCCAATATCtcttcctccaatttgccactc
>NC_050104.1|-|101975516-101975633|22-42
tttgatcaatggaaagagcgaTATTGGTGAGGTTCAATCCGAtgttaggttttacaaaagctgtaaaatcagtatctgattgagccgcgccaatatctcttcctccaatttgccactc
>NC_050104.1|-|113611037-113611202|22-42
agcgagaaagagagtgggatgCAGCCAAGGATGACTTGCCGGgtattttgagcatgcatgttacaggggagcatatgcaatctgtttggaattttgagcccataccgtgcggtgcctgtcttccggcaagttgtccttggctacatcttgttctttttctctcacg
>NC_050104.1|-|113611037-113611202|125-145
agcgagaaagagagtgggatgcagccaaggatgacttgccgggtattttgagcatgcatgttacaggggagcatatgcaatctgtttggaattttgagcccataccgtgcggtgcctgtcttccGGCAAGTTGTCCTTGGCTACAtcttgttctttttctctcacg
>NC_050104.1|+|131880072-131880232|43-63
ccggaggaggaggaggagaaagaaatggaagtgtaactatggTGTTGGCTCGGCTCACTCAGAagttgaagccgaatccaaatggtagctgccggcgtttctgattgagccgtgccaatatctcagtactctttcatgctgatctcgcgtcacacgtcgat
>NC_050104.1|+|131880072-131880232|102-122
ccggaggaggaggaggagaaagaaatggaagtgtaactatggtgttggctcggctcactcagaagttgaagccgaatccaaatggtagctgccggcgtttcTGATTGAGCCGTGCCAATATCtcagtactctttcatgctgatctcgcgtcacacgtcgat
>NC_050104.1|-|159883567-159883684|22-42
tcctggctgtagcagcagcggTGGAAGGGGCATGCAGAGGAGcacgaacgaggtgtggttggcccctcgttagctctcctgtgcctgcctcttccattccttctgctacgctatgtct
>NC_050104.1|-|159883567-159883684|78-98
tcctggctgtagcagcagcggtggaaggggcatgcagaggagcacgaacgaggtgtggttggcccctcgttagctctCCTGTGCCTGCCTCTTCCATTccttctgctacgctatgtct
>NC_050104.1|-|17005023-17005198|119-139
ttcctcctcctgcagtaatcagatggccttctttgtgatcttccacagctttcttgaactgcatctctcagaggagcggcagcttcaactcctccacccgcatcagcaggtgcatgcaGTTCAATAAAGCTGTGGGAAActgcagagagaggccagcagagcagcaaagcatggcc
>NC_050104.1|-|17005023-17005198|41-61
ttcctcctcctgcagtaatcagatggccttctttgtgatcTTCCACAGCTTTCTTGAACTGcatctctcagaggagcggcagcttcaactcctccacccgcatcagcaggtgcatgcagttcaataaagctgtgggaaactgcagagagaggccagcagagcagcaaagcatggcc
>NC_050104.1|+|17005041-17005204|22-42
tgctggcctctctctgcagttTCCCACAGCTTTATTGAACTGcatgcacctgctgatgcgggtggaggagttgaagctgccgctcctctgagagatgcagttcaagaaagctgtggaagatcacaaagaaggccatctgattactgcaggaggaggaaggaagg
>NC_050104.1|-|26296949-26297163|174-194
agctagctgaagacagttgtaggcagctctcctctggcaggcaggcgcgcggtcatcgtcgccatcgacgacggttgcttggctctgctatgctgtgttcgttcgtccatggtgtgctagctagccgtgcatgcattgcagtgtaacatgcgtgcatgcacgcgcgtacgtccTGCCAAAGGAGAGTTGCCCTGcgactgtcttcagctcgaaca
>NC_050104.1|-|26296949-26297163|21-41
agctagctgaagacagttgtAGGCAGCTCTCCTCTGGCAGGcaggcgcgcggtcatcgtcgccatcgacgacggttgcttggctctgctatgctgtgttcgttcgtccatggtgtgctagctagccgtgcatgcattgcagtgtaacatgcgtgcatgcacgcgcgtacgtcctgccaaaggagagttgccctgcgactgtcttcagctcgaaca
>NC_050105.1|-|120348117-120348274|106-127
gaagaggaagaaagagaggtcctaagggcagtagggatgagaacatgaaggaacgcgagtgctctgaatttctcgtctcgcacggaggacatgtgcactgtcgtgTTCCTGATGCCTCTCATTCCTAtggttcttaggtgctccttcctcttcctttt
>NC_050105.1|-|131033442-131033596|98-119
tgccgccggtccggcgggggcgggctcgcgcgcgcgcggtgacagaagagagtgagcacacggccgggcgtgacggcacgtgccgtcgcggccgcgtGCTCACTGCTCTTTCTGTCATCcgctggtccgggcctctcaagccacgcgcggctttc
>NC_050105.1|-|131033442-131033596|40-59
tgccgccggtccggcgggggcgggctcgcgcgcgcgcggTGACAGAAGAGAGTGAGCACacggccgggcgtgacggcacgtgccgtcgcggccgcgtgctcactgctctttctgtcatccgctggtccgggcctctcaagccacgcgcggctttc
>NC_050105.1|-|145200462-145200586|24-43
ataaacctacgacctagccacggGATATTGGCGCGGTTCAATCagaaagcttgcgctccaggcccgaggggctccactctttgattgagccgtgccaatatcacgtcccggccagctttattttc
>NC_050105.1|-|145200462-145200586|85-104
ataaacctacgacctagccacgggatattggcgcggttcaatcagaaagcttgcgctccaggcccgaggggctccactctttgaTTGAGCCGTGCCAATATCACgtcccggccagctttattttc
>NC_050105.1|+|146921793-146921898|65-85
ttaggtttggtgtccctaggagttctctacaagcacttcacgaggcttcgtactgagagcttttGTGAAGTGTTTGGGGGAACTCttggtgtcacaaatcatttgg
>NC_050105.1|+|146921793-146921898|22-43
ttaggtttggtgtccctaggaGTTCTCTACAAGCACTTCACGAggcttcgtactgagagcttttgtgaagtgtttgggggaactcttggtgtcacaaatcatttgg
>NC_050105.1|+|146921966-146922231|22-43
ttaggtttggtgtcttcaggaGTTCTCTTCAAGCACTTCACGAggcatcacactgagagcttttgtgaagtgtttgggggaactcttggtgtcacaaatcatttgcatttgcttgatgttagtcatgcaccatgtgatatgagataaaggacatggcaacgttttgtgttactaggagttccctacaagcacttcatgagaccttgacttaataaagggccattgtgaagtgtttgggtgaactcttagcatcatgaagcatttag
>NC_050105.1|+|146921966-146922231|225-245
ttaggtttggtgtcttcaggagttctcttcaagcacttcacgaggcatcacactgagagcttttgtgaagtgtttgggggaactcttggtgtcacaaatcatttgcatttgcttgatgttagtcatgcaccatgtgatatgagataaaggacatggcaacgttttgtgttactaggagttccctacaagcacttcatgagaccttgacttaataaagggccattGTGAAGTGTTTGGGTGAACTCttagcatcatgaagcatttag
>NC_050105.1|+|146922284-146922412|88-108
caatgtttggtgttaccatgagttcccttcaagcacttcacatgaggcaccattcaaatgacaactccatttaagattatgtgtaatGTGAAGTGTTTGGGGGAACTCttggtggtactcaacatccat
>NC_050105.1|+|146922284-146922412|22-43
caatgtttggtgttaccatgaGTTCCCTTCAAGCACTTCACATgaggcaccattcaaatgacaactccatttaagattatgtgtaatgtgaagtgtttgggggaactcttggtggtactcaacatccat
>NC_050105.1|-|150904895-150905031|95-116
agcaggaagctagtggaggactccaaagggatcgcattgatctaacctgccgatcgacgccgacgtacgtacgtgcccgaggacaagcagatcaGTCAGTGCAATCCCTTTGGAATtctccacttagcgcctccagg
>NC_050105.1|-|150904895-150905031|22-43
agcaggaagctagtggaggacTCCAAAGGGATCGCATTGATCTaacctgccgatcgacgccgacgtacgtacgtgcccgaggacaagcagatcagtcagtgcaatccctttggaattctccacttagcgcctccagg
>NC_050105.1|+|60900736-60900904|43-63
cctcgtgcgtgcatgcacgcaatggccgcgagctagacggggTATTGACGCGGTTCAATTCGAgagctcgagccctagcagaggccagggggggtggggctctgctctctgattgagccgtgccaatatcacgtcccactcgccctcgcgcgcggacgttgccgccgcg
>NC_050105.1|+|60900736-60900904|110-130
cctcgtgcgtgcatgcacgcaatggccgcgagctagacggggtattgacgcggttcaattcgagagctcgagccctagcagaggccagggggggtggggctctgctctcTGATTGAGCCGTGCCAATATCacgtcccactcgccctcgcgcgcggacgttgccgccgcg
>NC_050105.1|+|72454061-72454337|213-234
ggttaccgacaccatgacgaagagagatgttgatatgtgtcatttgaagtgaggattagagggacttgaaccattcatagcttgttcggttatgtctggatcgaagagggttggaaggtcctttctagttaaaattaaatagaaagagattgaatccctttaacctcctatccagatgtgaccaaacaaactctcattgggagtaaaaggggTTCAGTTTCCTCTAATATCTCAtcttaaatggcccatcatctcctgagatgtttgtctgcatata
>NC_050105.1|+|72454061-72454337|52-72
ggttaccgacaccatgacgaagagagatgttgatatgtgtcatttgaagtgAGGATTAGAGGGACTTGAACCattcatagcttgttcggttatgtctggatcgaagagggttggaaggtcctttctagttaaaattaaatagaaagagattgaatccctttaacctcctatccagatgtgaccaaacaaactctcattgggagtaaaaggggttcagtttcctctaatatctcatcttaaatggcccatcatctcctgagatgtttgtctgcatata
>NC_050105.1|-|80479395-80479518|22-43
tcacacttggtgtcttcatgaGTTTCCTTCAAGCACTTCACATggagcattctgtcttagagaaagcttaatttattgcattgtgaagtgtttgaggaaactcttgatgataacaagtatatta
>NC_050105.1|-|80479395-80479518|83-103
tcacacttggtgtcttcatgagtttccttcaagcacttcacatggagcattctgtcttagagaaagcttaatttattgcattGTGAAGTGTTTGAGGAAACTCttgatgataacaagtatatta
>NC_050105.1|-|80479566-80479686|80-100
aatagctggttgcttcccggagttccttccaaacacttcaccagctaggccatgcacaagatgaacccacattaggctaGTGAAGTGTTTGGAGGAACTCtaggtggcactccgacaatat
>NC_050105.1|-|80479566-80479686|22-43
aatagctggttgcttcccggaGTTCCTTCCAAACACTTCACCAgctaggccatgcacaagatgaacccacattaggctagtgaagtgtttggaggaactctaggtggcactccgacaatat
>NC_050105.1|-|80479695-80479816|81-101
tcagatttggtgttatcatgagttcctttcaaacacttcacatggagcttctcattggtggatatattcttgagacccgtGTGAAGTGTTTGGAGGAACTCttgataccaataagtttttcc
>NC_050105.1|-|80479695-80479816|22-43
tcagatttggtgttatcatgaGTTCCTTTCAAACACTTCACATggagcttctcattggtggatatattcttgagacccgtgtgaagtgtttggaggaactcttgataccaataagtttttcc
>NC_050105.1|-|80479841-80480018|119-139
tgtgttttagggtttggagttcttggttggttctcccttggagttccctgcaaacacttcaccagctaggccatagtgccggcccttgcacaatgttgtatctgatcacctagctagtGTGAAGTGTTTGGAGGAACTCtaggtgttatccagcaatgtttcatagtttgtgaaactg
>NC_050105.1|-|80479841-80480018|43-64
tgtgttttagggtttggagttcttggttggttctcccttggaGTTCCCTGCAAACACTTCACCAgctaggccatagtgccggcccttgcacaatgttgtatctgatcacctagctagtgtgaagtgtttggaggaactctaggtgttatccagcaatgtttcatagtttgtgaaactg
