# Supplementary material for: AmiR-P3: An AI-based microRNA prediction pipeline in plants
Source: PLoS One. 2024 Aug 1;19(8):e0308016. doi: 10.1371/journal.pone.0308016 (PMC11293646; doi:10.1371/journal.pone.0308016)
Supplement: S1 File — The compiled positive and negative datasets employed to train and test the implemented classification model. (ZIP) [file pone.0308016.s004.zip › S1_File/Z.mays/Z.ma_Negative.txt]

>NC_001666.2|-|49303-49523|22-42
gaataaaagagggtttggggaTAGAGGGACTTGAACCCTCACgacttataaagtcgacggattttccttttactagaaatttcattgttgtcagtattgacatgtagaatgggactctctctttatcctcgtccgattaatccactttttaaaattaaaagatctcgaaaacaatgaattgaaggatttgattactcaatatttgattggaatagattcac
>NC_050096.1|+|101097716-101097892|43-63
ttcccatggagcataacactcttgctgaactggcctcaccctTCGCTCCCTTCGATCCAGACAgcggccacctcagaagtgagaggtgtgttatatgtcttctggttcaacgtctggtctaggttcaatgcgatacgatagtcatcaaggttatcaacgtggcccatggtcctaagg
>NC_050096.1|+|101562265-101562395|90-110
actatgccgaagcttaaaggagaaaagaaagaaggggagcttgtccgactgccctattattataagtttaagaaatattttaaagcaccCTGCCAAGAATGGCTTGATACaatcgaagtaatgagtaatga
>NC_050096.1|+|10469320-10469475|22-42
agctctctccttgctccactcGCTGCCTCTTCCTTGGCTACTcccctgaccacaaggggtttcgttgccttcacctcgtctcccaccgcatactcatctctcgtcacgttgttttcgatgaagatgcgtttccccttgctggctcctccccaccca
>NC_050096.1|-|104850404-104850561|38-58
accttatcattataaattcaagaaatattttaaagtaCCCTGCCAAGAATGGCTTGATacaattgaaataatgagtaatgaaattcttgggaactactctaaaaaagaggaccaactgatgacagcggccttcggcactcggccgaaacgaaggctga
>NC_050096.1|-|10499925-10500091|104-125
ttagcgttatatttgaattctaaccatcaaagacaaatttattccggtgattccaaatcgcccaagcacccaagatgataagggagttaaggccctttttgatAAGCCGGCTCACTGCTCTTTCTagttagttgttatttgtgttttctttggctgctatttttcgt
>NC_050096.1|-|105571672-105571841|23-43
atacgagagtatgtgggtaaccATCCTGCAGCATCTGTTGCTTcggctagtcagccacaggcatcctggccacagcccctacttccgccaccactacaacctgcatattctcgtggccagcagccagaagggagccaacagacccatcagcagcgagatttcagggagga
>NC_050096.1|-|105575519-105575675|116-136
ccgcagtcactcaaaatttcctcaaaagcttcggcttcgctgcagaaccagccgaagcaggtcatgcatactgcttcgtatcactcaccctacataccagagtatgtgggtaaccATCCTGCAGCATCTGTTGCTTcggctagtcagccacaggcat
>NC_050096.1|-|105577372-105577529|101-121
aaggaaatagcagaagctgcagctcagcagaaccagccgaagcaggtcatgcatactacttcatatcactcaccctacataccagagtatgtgggtaaccATCCTGCAGCATCTGTTGCTTcggctagtcagccacaggcatcctggccatagcccct
>NC_050096.1|-|106589409-106589516|22-42
catgtgagtgtagcctccctgAGCTTTCTTGAACTGTCCAATcatgtccagtccccagcatgcaaatggccatgttacgggtatggtctgtagttgctgtgctggcaa
>NC_050096.1|+|106659500-106659723|74-94
aaggggaaaagaaaaaaggagaacttgtccgactgccctaccattataagttcaagaaatactttaaagtaccCTGCCAAGAATGGCTTGATACaattgaaataatgagtaatgaaattcttgggaattactctaaaaaagaagaccaactaatgacagcggccttcggcactcgaccgaaacgaaggctgaatagggtgcttgatgccataggatttgaatat
>NC_050096.1|-|108908605-108908721|76-96
tatgtgacacatcaaggcaaggtctgggttgtgttcttatgctagaaggcaaggtagtagcttacacttgaaggcAACTGAGAACACATGAGCAGAactccgacacatgacttagag
>NC_050096.1|+|111619392-111619682|74-93
gtagcgtcgcagggactgctggtaccgcgccgagtgtagtaaggccttgtcccgagcctcctctagctggtccAGCGAGTCTTCTTGGCTAGCttggttgctttggtcggtgtaggccctcatcctcggggagccgtattccaggtctatgggcaagacggcttcggccccgtagactaggaagaacggcgtgaagcccgtggctcggctcggcgttgtcctcagactccagaccaccgaggggagttccttcatccatcacttgccgaacttgttgaggtcattgtagat
>NC_050096.1|+|116681342-116681459|77-97
gccggagaagcaatcaaggagtgacatgacttcgcacccggccgcactatcgatgattttgtcgatccgaggcagcGGCAAGTTGTCCTTGGGGCAGgccttgttaagactggtgaaa
>NC_050096.1|-|118837128-118837366|199-218
tcttgttaattacaggatgcgacaagctcaaaaccctacagtgtggccaaagatagtatgatggatgggaattacagccttcctgacaacgttgcgattgtcactttgcaggtgtaactgcattctccattccacctattactattacccatgcatctgactacttgtgtagtttcgttaatggagcatgtcttaaacATTTCAGAATCTTGATGATGgtaccacactactccgcttgg
>NC_050096.1|-|118932836-118933000|43-62
atatgatgtgaagtttgatgagactaacgactcctagggagcACTTGAGAATCTTGATGATGtaggtgatgaaccaattagggaggctatgaagaatatgcccaataggagccataaatccaaaagaagatgaagatgaggtgcaagtcatcgatagaccctctt
>NC_050096.1|+|119394178-119394294|22-42
caagaaatactttaaagtaccCTGCCAAGAATGGCTTGATACaattgaaataatgagcaatgaaattcttgggaattactctaaaaaagaggaccaactgatgacagcggccttcgg
>NC_050096.1|-|119440016-119440255|22-42
ttggctgaggaggagcaggacGGCGGACGAGGCAGAGCAGGAtgaggcacagcaggcggcacagcaggacgaccttgtctagcagcagatggcgtagcaggacgacgacgaccagcagcaggacgacgacgaagctcagcagaccgcctcaggttctagcgcctcaggttcgaggagcatctacctgcgaggtcccgtgagtctccctcagcgtcccatacttcgggacaggcggccgct
>NC_050096.1|-|12005340-12005595|198-217
aacagttcctgcctgccagccctgcccacacaaagccgaccgccgtccgcctcactcactctacgcttcgcaaccgcccttcgccgcctacgccccgcacttggaccaggcacaacttcagcgtccacagcacgcggcgaagtctccgccgctgccacatccaaggccgcaaagtagtccaagtcctcatccgacgaCTCTTCAGTCCACTCAACCGagctcccagagtcaccaaaatcagaaaacttagacgcag
>NC_050096.1|-|120397480-120397645|125-145
cctggccttcagggtttttccaactatgaaagagtggacaatgccgaagcttaaaggggaaaagaaaaaaggagaactcgtccgactgccctaccattataagttcaagaaatattttaaagtaCCCTGCCAAGAATGGCTTGATacaattgaaataatgagtaat
>NC_050096.1|+|120695355-120695530|119-139
ccccaccatgccctgtatggcacagccccctccaatgaccacattcgtgtgtttggctatgcctgctatcctaacacttccgccaccgctccccataagctatctcctcgctccactcGTTGCCTCTTCCTTGGCTACTctcctgaccacaaggggtaccgctgccttgacctcgt
>NC_050096.1|+|121075209-121075473|22-42
gtactgaagatctttctgaatCTGCACTGCCTCTTCTTCGATgtgactttctggtgcttgtaggcatttgcggagctgggatatgtgaaacacattgtggatgtcagatatggactctggtagttcaagacggtatgctgcgggtcgcactctgccaatgatgggatagggaccgacgaatcgcggtgcgagttttcctttcacttggaacctcctgacaccacgcatcggggagaccttgaggtagacgaagtctccttcttca
>NC_050096.1|-|121905165-121905312|22-42
tttgagaaacagttcaaagagCCCTGCCAAGAATGGCTTGAGatgattgagactatgtgcaatgaggttttgggcaattataccaaaaaagaagatcaactaatgactgcagccttcggcacccgaccaaaatgaaggttgaatcagg
>NC_050096.1|+|122453959-122454118|99-118
ccgcacttcgaccaggcacaacttcagcatccacagcacgcggcgaagacttcgtcgctgccacatccaaggccgcaaagtaatccaagtcctcatccGACGACTCTTCAGTCCACTCaaccgaactcccagagtcaccaaactcagaaaacttagacgc
>NC_050096.1|-|122590561-122590784|125-145
aattgagatcacaaggtgcctctatcccagaaggagctctgtctctgacgcaatggaatccgttgttgcttcagaaacagatatctgatttgaaaatgacaaatgctggttagtgtcttttgttTCTTCCTTGGCTACTTGATTAgtctgtttttaactgtgcgtccttcttcaactgtttttgttagatatggcccggcggtactctgaactcgaggaaaagt
>NC_050096.1|-|123075248-123075377|89-109
gacaatgccaaagcttaaaggggaaaagaaaaagggggaactcgtccgactgccctatcattataagttcaagaaatactttaaagtaCCCTGCCAAGAATGGCTTGATacaattgaaataatgagcaat
>NC_050096.1|-|124498386-124498575|130-150
gactgacgggaggatccaacggcagccgctcgcccacacaacaaccatgcatctgcaccgctcctccacatgtcgcgtcgcggtcgtcacggcccacggcccgacgctcctcccccctcatcgaccaccCCCTCTCTCTTCTTCTATTCCctatccttctctcgtctcctccatcgctgcccccacatct
>NC_050096.1|+|125202772-125202935|105-124
cattcgggtatctttaatgggtataatagtccagctggtctttggtgttcggccttaactctttgacacccatggcacatagccacatgtgaagccacatctctCTACTCTCTTCAGTCCACACcattagtacttctgcttcaaatcctaatacatcttggtac
>NC_050096.1|+|126345065-126345226|103-123
atctagatactccaaaaacaccttattcatcagattcataaaataggatggtgcattagttagtccaaatgacataacagtgaattcatataaaccatatcgGGTCAAGAAAGCCGTCTTGGGaatattaaatggcctaatcttcatttggtgataacccga
>NC_050096.1|-|128003105-128003229|22-42
ttcaagaaatattttaaagtaACCTGCCAAGAATGGCTTGATacaattgaaataatgagtaatgaaattcttgggaattactctaaaaaagaggaccaactgatgacagcggccttcggcactcg
>NC_050096.1|+|129140701-129140880|120-140
tccccactacgccctgtacggcacagcctcgtcctacgaccacctcgtcgtgttcggctgtgcttgctatcctaacacttccgccactgctcctcataagttgtctccctgctccacccGCTGCCTCTTCCTTGGCTACTctcttgaccataaggagtatcgttgtcttgacctcgtctc
>NC_050096.1|-|13043577-13043742|40-60
gccaccactccacataaattatcccctcgctcaacccttTGTGTCTTCCTTGGCTATTCCccccaccacaaaggctacctatgctttgatcgccactccaatcgcaccattatctcccgtcatgtggtttttgatgaaacctcgtttcccttttctgaggcttccc
>NC_050096.1|+|131014842-131014972|90-110
tggaaaccacgtcttcgcactccatgtatcgcgtccttccaccttctgagcccccggatggggagcgctcgcgtcgttttcgtcttgctGTCGTTGGAGGAAAGCAACTTcgcggaagttggtacctttca
>NC_050096.1|-|132046603-132046768|125-145
ccttgccttcagggtttttccaactatgaaagagtggacaatgccgaagcttaaagaggaaaagaaaaaaggagaactcgtccgactgccctaccattataagttcaagaaatactttaaagtaCCCTGCCAAGAATGGCTTGATacaattgaaataatgagtaat
>NC_050096.1|+|132250257-132250549|199-220
tcccaataagggcaccacccatcagcttgagggacacaacattgctggttcctgcaaccttgggcgctacaagcactgagagcagcctcttctgctgctgatgaacccctggcgctccattgctcgcctgagatcacaacataacagaaatatacagcttattaacaggtggaagcactcaaattgtacagttaatatGACAGTTTCCTCTAATATAATTtgtaaaattccacagtaatttacccaagtaaagggaaatcaatagagaaaaatgataaatgacacaaaaaacg
>NC_050096.1|+|132294714-132294853|94-114
gtggacaatgccgaagcttaaaggggaaaagaaaaatggagaacttgtccgactgccctaccattataagttcaagaaatactttaaagtaccCTGCCAAGAATGGCTTGATACaattgaaataatgagtaatgaaattc
>NC_050096.1|+|132333522-132333682|38-57
cacatccaaggctgcaaagtagtccaagtcctcatccGACGACTCTTCAGTCCACTCaaccgagctcccagagtcaccaaaatcagaaaacttagatgcagactcatccgatttattcccatcatccacggtcgaagccgccaaaaaattagcagtagcgg
>NC_050096.1|+|132404240-132404397|99-119
aattcaggcatgaaaacagaattcatcagatacatgaaatatgctggtgcattagtgagcccaaatgacatctccaagaattcatacagcccatatctGGTCAAGAAAGCTGTCTTTGGaatatcccttgcccgtatcttgatctgatgatagccgaa
>NC_050096.1|-|132885785-132885905|31-51
atggttagggaataaaagagggtttggggaTAGAGGGACTTGAACCCTCACgacttataaagtcgacagattttccttttactagaaatttcattgttgtcagtattgacatgtagaatgg
>NC_050096.1|+|132938626-132938912|215-235
ggcgccaggggcttcagaggaaggtttggggatcagcccaggaaaatttattgcttattctagggtgaggacaagggacatactacaaggatgtgccatgtcaccatttagaaacagaaggaaatagcagaagctgcagctcagcagaaccagccgaagtaggtcatgcatactgcttcatatcactcgccctacataccagagtatgtgggtaACCATCCTGCAGCATCTGTTGcttcggccagtcagccacaggcatcctggccacagcctccacctccgccacc
>NC_050096.1|+|134613083-134613227|87-107
atgccgaagcttaaaggggaaaagaaaaaaggagaactcgtccgactgccctaccattataagttcaagaaatactttaaagtaccCTGCCAAGAATGGCTTGATACaattgaaataatgagtaatgaaattcttgggaattact
>NC_050096.1|-|13772886-13773020|95-114
cgggtatctttaatgggtataatagtccagctggtctttggtgttcggccttaactctttgacacccatcgcacatagccacatgtgcagccacATCTCTCTTCAGTCCACACCaccattacttctgcttcaaat
>NC_050096.1|-|138441794-138441956|23-43
gttcaagaaatactttaaagtaCCCTGCCAAGAATGGCTTGATacaattgaaataatgagcaatgaaattcttgggaattactctaaaaaagaggaccaactgatgacagcggccttcggcactcggccgaaacgaaggctgaacaaggtacttgatgccata
>NC_050096.1|-|141053314-141053482|108-129
gatgaccaagaccaaaggccccaacacagggagcttcgtcaagaaagcccaatcaatgacgatgaatggcacgacgaattttgccatggtaacttttctttcgacgaCACTTCTCCTTTGGCAGTAGAGttgcaggttaccccatggccaccatcttacaagccacctc
>NC_050096.1|+|142100577-142100826|191-211
ctgctctgggcgaattcaaaattattgcagaacatattggcactagagatttagtgcaggaattcttggccttcagggtctttccaactatgaaagattggacaatgccgaagcttaaaggggaaaagaagaagggggatctcgtccgactgccctaccattacaaattcaagaaatactttaaagtaccCTGCCAAGAATGGCTTGATACaattgaaataatgagcaatgaaattcttgggaattactc
>NC_050096.1|+|142923804-142923974|39-59
cttgtcgggttgttggtttgcgtcgcgtcatggtgccgGTGGTGCAGGCTTCATTCCTCcgatgaggtcttgagcccgttcgtcggcggtgatgtagaagtttgcctccctgaacagctgctcggaggtagtcggcgccttttgcagtatggctcggacgaaggccaagtc
>NC_050096.1|+|142993695-142993887|136-156
tcgacgggatggctggtcaattgagatcacaaggtgcctctatccagaaggagctctgtctctgacacaatggaatccgttgttgcttcagaaacatatatctaatttgaaaatgacaaatgctggatagtgtctTTTGTTTCTTCCTTGGCTACTtgattagtctgtttttaactgtgtttccttcttcaac
>NC_050096.1|+|147254663-147254830|41-61
tgccctatcattacaaattcaagaaatactttaaagtaccCTGCCAAGAATGGCTTGATACaattgaaataatgagcaatgaaattcttgggaattactctaagaaagaggaccaactaatgacagtggccttcggcactcggccgaaatgaaggctgaacaggatac
>NC_050096.1|-|147488166-147488286|33-52
ttgtcccgagcctcttccagctggtccagtgaGTCTTCTTGGCTAGCTTGGTtgctttgatcgttgtaggccctcgtcctcggggagccgtattccaggtcagtgggcaagatagcctcgg
>NC_050096.1|-|148167369-148167525|22-42
ttcaagaaatacttcaaagtaCCCTGCCAAGAATGGCTTGATacaattgaaataatgagcaatgaaattcttgggaattactctaagaaagaggaccaactaatgacagcggccttcggcactcggccaaaacgaaggctaaacagagtacttgatg
>NC_050096.1|+|148897769-148897957|40-60
gccctactattataagttcaagaaatattttaaagtaccCTGCCAAGAATGGCTTGATACaattgaaataatgagtaatgaaattcttgggaattactctaaaaaagaggaccaactgatgacagcggccttcggcactcggccgaaacgaaggctgaacagggtgcttgatgccataggatttgaata
>NC_050096.1|-|148979475-148979684|170-189
cacgaagccgaccgcagtccgcctcactcactctacgcttcacaaccgcccttcgccgtctacgcccagcacttggaccaggcacaacctcagcatccacagcacgcggcgaagcctccgccgccgccacatccaaggccgcgaagtaatccaagtcctcatccgacgaCTCTTCAGTCCACTCAACCGaagtcccagagtcaccaaaat
>NC_050096.1|+|149314347-149314504|40-60
accctattattataagtttaagaaatattttaaagcaccCTGCCAAGAATGGCTTGACACgatcgaagtaatgagtaatgaaattcttggaaattactccaaaaaagaggaccagctgatgacagcagccttcggcactcggccgaagcgaaggctga
>NC_050096.1|+|149594851-149594973|83-102
cacaacttcagcatccacagcacgcggcgaagcctccgccgccgccacatccaaggctgcaaagtaatccaagtcctcgtccGACGACTCTTCAGTCCACTCaaccgaagtcccagagtcacc
>NC_050096.1|+|151404198-151404307|22-42
tcagctcttttattgatacttTGGCCAAGAATGGCTTGGTTGagtgtgctttgtctttgcttgatgagatgatgaagatgggtatcaagccaaatgttgtaacctacaac
>NC_050096.1|+|152569369-152569546|115-135
gggaagaacaatggatatgatagtgcatcgtagcatccatggtatgagcggatgcagtggcttgaactgtccttcccatggagcataacactcttgctgaactggcctcaccctTCGCTCCCTTCGATCCAGACAgcggccacctccgaagtgagaggtgtgttatatgtcttctggt
>NC_050096.1|-|152857906-152858068|23-43
tcataccgccgtgctcttctaaGTCAATGGAATCTTGATGATGaatgctgcacaaggattcagaagaggtttgctgttttcttgttgtacggtggtgtagaggcggcccctccaagcttggcttcacaaactgaaggttcatttgttcctaggaataacttag
>NC_050096.1|-|154257787-154257910|83-103
cttcgtgtgttcggctgtgcctgctctcccaacacttctgttactgctcctcataagaggtctccacgctccacccgctatcTCTTCCTTGGCTACTCTCCTGaccacaaggggtatcgctgtc
>NC_050096.1|-|154400168-154400339|116-136
tcgcaactttcgccgcgccagaattaccgcgtacagtagcttctggatttgcgggtagcggattttggtctcggacagtacttcactgatgaagtagaccggcctctggacaggcAATGTGTGCCCTTCTTCTCGTctctcgaccatgatcgtggcgctgaccacctgagtg
>NC_050096.1|-|154806013-154806168|22-42
gctccaaaccgagaggcacccGCACCAGGCTTCAATCCGAGAagggcgagagaatgcgagtgtcttcccagccctggatccgccgaagcgacacaacaccaccaccaactccgtagtatatgccgactactgccacgctacgggccttggttgtcc
>NC_050096.1|-|155423700-155423939|22-42
ttcaagaaatattttaaagtaCCCTGCCAAGAATGGCTTGATacaattgaaataatgagtaatgaaattcttgggaattactctaaaaaagaggaccaactgatgacagcggccttcggcactcggccgaaacgaaggctgaacagggtacttgatgccataggatttgaatatgctgactatggccgactgggcggagatgctggaggcccgaagcgaaaaaggattgccagcgctact
>NC_050096.1|+|15735735-15735864|22-43
acgaaaacgtgccatagcagcGTCGTTTTCCTCCAATATCCCAcaacgaatcatacatttttgtaactcctggaaatagtcctcaacagattgagaaccttgctgaaaacgctgcattttattaagcaaa
>NC_050096.1|-|15761632-15761839|40-60
ctgccctaccattataaattcaagaaatactttaaagtaCCCTGCCAAGAATGGCTTGATacaattgaaataatgagcaatgaaattcttgggaattattctaagaaagaggaccaactgatgacagcggccttcggcactcggccgaaacgaaggctgaacagggtgcttgatgccataggatttgaatatgctgactatggccgac
>NC_050096.1|-|159655941-159656118|119-139
atgtcaaatacttggatggagtgagtataaatgtatcctcatgctatggctccaccaagaatagtcctcaccatcaaaatgtggtggtttaccaagtgaaactgatagcaagggagtaGTAGTGTTTGGAGGAACACGAgaataattcaaagacatttgaatataattcaatttaact
>NC_050096.1|-|160278032-160278155|22-42
ttcaagaaatattttaaagtaCCCTGCCAAGAATGGCTTGATacaattgaaataatgagtaatgaaattcttgtgaattactctaaaaaagaggaccaactgatgacagcggccttcggcactc
>NC_050096.1|-|160964799-160964919|81-100
tcagcatccacagcacgcggcgaagcttccgctgctgccacatccaaggccgcaaagtaatccaagtcctcatccgacgaCTCTTCAGTCCACTCAACCGaactcccagagtcaccaaaat
>NC_050096.1|+|161151132-161151257|85-105
acgaccacctccgcatgttcggttgtgcctgctatcgcaacacttccgctactgctcctcataagttgtctccacgctccactcGCTGCCTCTTCCTTGGCTACTcccctgaccacaaggggtatc
>NC_050096.1|+|163221506-163221692|145-165
aaagtctgctaagacttgggacttgatggccttccgaggagcgaatgagattgtctcgcccatgatctccgctgcccactttgtgattctacccgaggcctctcggcactcactgattaagtagaccggcctctggacgggcaaTGTGTGCCCTTCTTCTCGTCTctcgaccacgatcgcggcactg
>NC_050096.1|+|164007340-164007483|84-104
gtacaacgcctcaaacgaggacatctttaaactggcttgataactattattataggaaaaccccgcatagggtaaactcttgtCCCAGCTGCCAGCATGATTAAgagcacaagctctcaacatatcttccaacacctgattagt
>NC_050096.1|+|164007402-164007567|22-42
ccgcatagggtaaactcttgtCCCAGCTGCCAGCATGATTAAgagcacaagctctcaacatatcttccaacacctgattagtccttttggtttgaccatctgtttggggatggtaggctgagctaaagtttagctttgtgtccatactctcgagtatcttctgcta
>NC_050096.1|-|16607503-16607794|199-219
tgtccgtgttggagactcaatattggtcctgccgggagagactatacctgtagatgtacggagtcactacatagtttcatttttcttaattgccagtattatcgatcaatcgattaatccatctgaaacccattttgcagggtaatgtcattgaaggatcaagttttgttgacgaatcaatgcttactggagagtcctTGCCTGTAGCCAAGGAGACTGggcttcctgtattttcaggaactgtgaactgggtatgcatagaacttcttgcctgaaagcatgacccttggtc
>NC_050096.1|-|16607537-16607699|104-124
gtattatcgatcaatcgattaatccatctgaaacccattttgcagggtaatgtcattgaaggatcaagttttgttgacgaatcaatgcttactggagagtcctTGCCTGTAGCCAAGGAGACTGggcttcctgtattttcaggaactgtgaactgggtatgca
>NC_050096.1|+|169858742-169858907|107-127
caactatgaaggaatgggctatgtcgaagctcgaaagagagaagaaggagggggagcttgtccacctgccttaccactataagttcaagaaatattttaaagcaccCTGCCAAGAATGGCTTGAAACaatcgaagtaatgagtactgaaattcttgggaattattc
>NC_050096.1|+|170002338-170002506|43-63
taacagatggtttctcgacaggtgcaggacaatgatcagaatGCTTTGTGTTTGGAGGAACTCcaatagaggccagacgtggtatctcaacactaaagaattcttggcttgactcgatggttatacgtttaggattagccggaggacgatccacggacttcattttttg
>NC_050096.1|+|170172680-170172856|40-60
accctaccattataagttcaagaaatattttaagtcaccCTGCCAAGAATGGCTTGATACaatcgaaataatgagtactgaaattcttggaaattactctaaaaaagaggaccaattgatgacagcagccttcggcacccggccgaaacgaaggctaaacagagtacttgatgctat
>NC_050096.1|+|173513302-173513425|83-103
cgaagcttaaaggagagaagaaagagggggagcttgtccgactaccctatcactataaattcaagaaatattttaaggcaccCTGCCAAGAATGGCTTGAAACaatcgaaataatgagtactga
>NC_050096.1|-|173640200-173640367|40-59
caaggccttgtccctagcctcttccagctggtccagcgaGTCTTCTTGGCTAGCTTGGTtgctttgatcgctgtaggccctcgtcctcggggagccgtattccaggtcagtgggcaagacggcctcggccccgtagaccaggaagaacgacgtgaaacccgtggcccg
>NC_050096.1|+|174879326-174879491|22-42
agctttctcctcgctccacccGCTGCCTCTTCCTTGGCTACTcatctgatcacaaggggtatcgatgtctggacctcgcctcccaccgcatcatcatctctcgtcacgtcgtcttcaacgaggatgtgtttccccttgctggcccctccccacctaccgatctcga
>NC_050096.1|+|176294815-176294982|41-61
gacggaagcgtggaccaagagcgcctgcttgaacccatccGCGTAGTTCTCCTTCTCCATAtttccgtagtcgatgacacaaaagacctcaacgtcgggcgggtcgtcgtcgcggacccggccggtcagttcagacactagtaaaaaaaatgcttaaagcttgcgaag
>NC_050096.1|-|176421510-176421686|40-60
aagaatcttcaccggcttctcacgatactgaaggtctttCTGAATCTGCACTGCCTCTTCttcgatgtgactttctgttgcttgcaggcatttgcggagctgggatacgtgaaacacattgtggatgttggacatggattccggtaattcaagacgatatgctacgggtcctaccct
>NC_050096.1|+|176435050-176435278|171-191
tggtcggaaatggattcctcgtagaagtcgatcatgtttcagagctaaggtccgcgatggaggcccattggtgtgtcgtcgggttgatgacgtgccagccaaaggaggaggacacgaggaggtagccattgacagaagtgtggaccaagagcgcctgcttgaacccatccGCGTAGTTCTCCTTCTCCATCtttctgtagtcgacgacatgagagacctcgaccttggg
>NC_050096.1|+|17878694-17878901|146-166
ctgaagaacgaaatttcagaatgtaaacatcaagcagaagctgcagaggctgcaaagttatcagtattaaaagagctggagagaacaaagaagcttatcgacgaaatgaaacacgtcctggagagggaacaagctgaggaggtggATGCCAAGGATGACTTGGAGTtatttcaaattatattacaagcgatggagggagttgactgta
>NC_050096.1|+|17878706-17878897|134-154
atttcagaatgtaaacatcaagcagaagctgcagaggctgcaaagttatcagtattaaaagagctggagagaacaaagaagcttatcgacgaaatgaaacacgtcctggagagggaacaagctgaggaggtggATGCCAAGGATGACTTGGAGTtatttcaaattatattacaagcgatggagggagttgac
>NC_050096.1|+|17878731-17878880|109-129
aagctgcagaggctgcaaagttatcagtattaaaagagctggagagaacaaagaagcttatcgacgaaatgaaacacgtcctggagagggaacaagctgaggaggtggATGCCAAGGATGACTTGGAGTtatttcaaattatattacaag
>NC_050096.1|+|17878800-17878976|40-60
tgaaacacgtcctggagagggaacaagctgaggaggtggATGCCAAGGATGACTTGGAGTtatttcaaattatattacaagcgatggagggagttgactgtaatgatagtgttgtggttagagagaagctgaataatattcaagaacgacacaaagcattggatgccaaagtgattt
>NC_050096.1|+|17878802-17878996|38-58
aaacacgtcctggagagggaacaagctgaggaggtggATGCCAAGGATGACTTGGAGTtatttcaaattatattacaagcgatggagggagttgactgtaatgatagtgttgtggttagagagaagctgaataatattcaagaacgacacaaagcattggatgccaaagtgatttcagtgaaatatgtgttggga
>NC_050096.1|-|178953524-178953676|95-114
gaccaggcacaatttcagcatccacagcacgcggcgaagcctccgccgctgccacatccaaggccgcaaagtaatccaagtcctcatccgacgaCTCTTCAGTCCACTCAACCGaactcccagagtcaccaaaatcagaaaacttagacgcag
>NC_050096.1|+|181495589-181495753|108-128
aaatatatacttctatacacttggtctttcatggcatctcaaattttgcaagagatatatgaaccttgcactttgtatctctaaatatatgttgagcgaaactctggACTATTGGAGGAAAGCAAAACaccatgttgtgattttcacgtgtagaattgagtgcat
>NC_050096.1|+|181569207-181569412|22-42
atatgttgagcgaaactctagACTATTGGAGGAAAGCAAAACaccatgttgcgattttcacgtgtagaattgagtgcatctcaagtaacatggtaaggaatgtcacaatattaggacaaaacaaatatatttgtttctcaattgcctccaaaaaaactcaaacgttatgatttataccttttctttaacctagtccttgatttata
>NC_050096.1|+|182624327-182624448|81-101
acagtacaaaaaatcctcttctccgctgccgttgaacactaatgcccccttcggatatttcagcttctgggcatagtgttGGGCTTCTCTTTCTTCTTTTTtagagagtctttttcccgaag
>NC_050096.1|+|182661915-182662096|125-145
aggcaaaggcacgttctctgttggcaaaatagagctaccattgtcattcggcatggtgcccagcacgcgaagcgagcaagtcaccttcgacatagtcgacatggtctactcgtacaacgccataATGGGGCACGGTTCAATCAACaagtttgaggcaaccattcatggactttatctctaca
>NC_050096.1|-|183258246-183258401|22-42
ttcaagaaatattttaaagtaCCCTGCCAAGAATGGCTTGATacaattgaaataatgagcaatgaaattcttgggaactactctaaaaaagaggaccaactgatgacagtggccttcggcactcggccgaaacgatggctgaacagagtgcttgat
>NC_050096.1|+|185968717-185968878|103-123
acgacacaaccccctcctacgaccacctctgcgtgttcggttgtgcatgctatcccaacacttccgctattgcccctcataagctcactccacgctccactcGTTGCCTCTTCCTTGGCTACTccccggaccacaaggggtatcactgtcttgacctcacat
>NC_050096.1|-|187427177-187427415|199-218
caacagctcctgcctaccaaccctgcccacacgaagccggccgccgtccgcctcactcactctacgcttcgcaaccgcccttcgccgcctgcgcccagcacttggaccaggcacaacttcagcatccacagcacgcggcgaagcctccgccaccgccacatccaaggccgcaaagtaatccaagtcctcatccgacgaCTCTTCAGTCCACTCAACCGaagtcccagagtcaccaaaat
>NC_050096.1|-|187584657-187584826|39-59
gcgtatctcctctcgttcctggcgcaactcctgtcgtaTCTCTTCTCTTTCTTGGCGCAtctcctagcattcttgctgcatctgagcacgcatatccgccatagtgtccgccatttgttgcattatcctcatctgagctgcaatcagtgggtccactccgcccggtggag
>NC_050096.1|+|189235959-189236125|109-129
tccaactatgaaagagtggacaatgccgaagcttaaaggggaaaagaaaaaaggggaactcgtccgactgccctaccattataagttcaagaaatactttaaagtaccCTGCCAAGAATGGCTTGATACaattgaaataatgagtaatgaaattcttgggaattact
>NC_050096.1|-|191285228-191285351|22-42
ttcaagaaatatttcaaggcaCCCTGCCAAGAATGGCTTGAAacaattgaaataatgagtactgaaattcttggaaattactctaaaaaagaggatcaattgatgacagcagccttcggcaccc
>NC_050096.1|+|193084578-193084772|43-63
cccatctccctctctccaggaggacacctcgatggccaacacGAGCTGCCCTTCTTCTCCAGCtctgctcctccactacgctcctccctccctccccccatgttcgcgctgtcgatgcacacgcccgaccggctccagcatccacgcccggctctagatcggctagcttcggcaccagcgggggtcatccatggc
>NC_050096.1|-|193708255-193708398|84-104
catgtcttcgcgctccccttatgcatcgcgtctttccaccttccgagcccccggatggggaacactcgcagttcttccgccttGTCGTTGGAGGAAAGCAACTTcgtgaaagttggtacctttcagccatcgttcggcttcaag
>NC_050096.1|+|193989411-193989535|84-104
agcgtttgtggtgacattcccaagggcataccacattgggtttagtcatggttagttatgccattgaactaatgatgccttttTGGCACAGCTTTATTGAATTAattgtgatgtgctatttgtta
>NC_050096.1|-|193989475-193989592|77-97
gtttatactgctcataccatgaaggtgaaaatctagcaaagctggaattaacatagttaacaaatagcacatcacaATTAATTCAATAAAGCTGTGCcaaaaaggcatcattagttca
>NC_050096.1|-|195744961-195745129|110-130
tctcttcggtcacaacccatcctatgaccaccttcgcgtttttggctgcaaatgctaccccaacctttctgccaccactccacataaattatcccctcgctccactcttTGTGTCTTCCTTGGCTATTCCccccaccacaaaggctacctatgctttgatcgccactcc
>NC_050096.1|-|196052843-196053099|198-218
acggacggcgcatcggagccggaggttgatggtgatgaagtgtcggtctcgtagtagaccaccttcctcatcttctttttcttatcgccactccgatgcgacttgtgtgaaagggattcctttcccttccccttctctttgttgtgggactctcccgatgaagccttcccgtggcttgtaatgggcttctcgccggtCCCCTTCTCTTTCTTGGCGTGatctcccgacatcacttcgagcggttaggctctaatgaa
>NC_050096.1|-|200451761-200451917|32-52
agctcttgaaggagaccaataacattctcaaGTCCAGCATGTCTTCCTTGGGcggcggatcggtaagattgcattttctttgcctctggcatagttaatatttcttccatccaattccaggaccatgatgtactgctaaaactcatgcctgctacct
>NC_050096.1|+|20408344-20408495|93-113
tcggcccccgacggtgaagcactgcgcgtcgaggaagagcggaatggggtcccgcctaatcgagactggcagaccccgtacctgcaatatctCCACCAAGGAGAGCTGCCCTTcgaccgagccgaagctcggcgactggcgcgacgcgccaa
>NC_050096.1|+|204456563-204456680|22-42
gaccggcctctggacaggcagTGTGTGCCCTTCTTCTCGTCTctcgaccacgatcgcggcgctgaccacctgagtggtagcggcgacgtagatcaagagggcttctccggcagcgggg
>NC_050096.1|-|204575919-204576028|69-89
tgcagtatgatcaactgacgggcagcgcgggctccatcgacgactgctccaaggagaacatggataagCTGGTGCAGATCGGGAAGGACcttctcagccagaacgtctcc
>NC_050096.1|+|204824596-204824800|165-184
cacgaagccgaccgccgtccgcctcactcactctacgctttgcaaccgcccttcgccgcctgcgcccagcacttggaccaggcacaacttcagcatccacaacacgcggcgaagcctccgtcgccgccacatccaaggccgcaaagtaatccaagtcctcatccGACGACTCTTCAGTCCACTCaaccgaagtcccagagtcacc
>NC_050096.1|-|205099860-205100037|44-64
gtggaatgcggcagtacggcaaacttgggcagaatgcggcagtGGCGAGTGGAGAAGCAGGACAaggcacaaggaagaggacgggaggacggacggacggagggaggcagagagtgcggtgcagttgtggcgtgctttcgccccctcgcgctttgtatcgggcacggggagacgggag
>NC_050096.1|+|205701627-205701789|43-63
agcgcttgtcggtctgctggtttgcatcaccccgtggcgcagACAGAGCAGGCTTCATTCCCCcaatgaggtcctaagcccgttcgtcggtggtgatgtagaggtccgcctacctgaatagctgctcagaagtgctcggcgccttttgtagtatggctcggac
>NC_050096.1|+|208088967-208089253|53-73
agcgcccccgggcacttctacaccaccagcaccctgagcagcacccgcagggGCAACAAGAATGACTTGCCTCagaagggccaactcctgctgcatggcctgcatcgcgcctaacattgtcgccggactcgtcgagtccccactaggagcttgcggactaccccaagccctacgaggcggcatagctgcagccacagggatgagaataataagtaaataagattggcatagcatctcttcagataatgccaaactagcacagacaataacataacatatcaatagca
>NC_050096.1|-|208533171-208533391|22-42
gaataaaagagggtttggggaTAGAGGGACTTGAACCCTCACgacttataaagtcgacggattttccttttactagaaatttcattgttgtcagtattgacatgtagaatgggactctctctttatcctcgtccgattaatccacttttaaaaattaaaagatctcgaaaacaatgaattgaaggatttgattactcaatatttgattggaatagattcac
>NC_050096.1|-|21180549-21180666|77-97
cttctgaatttgtgggtagcggatcttggtctcggatagcacctcgctgatgaagtagaccggcctctggacgagcAGTGTGTGCCCTTCTTCTCGTctctcgactacgatcgcggcg
>NC_050096.1|+|212413162-212413438|206-226
atctcgccctcgagattcagactggatttgagaaaagataagggtattccctcctcaaggagtcctcactctcccaggtagcttcctcttctccttctctgttccactaaactttacagagcttcacctctgaggtgcgggtatttctgactgctgaatcaagaatcttcattggcttctcacggtactgaagatctttctgaatCTGCACTGCCTCTTCATCGATgtgactttctggtgcttgcaggcatttgtggagctgggatacgtgaaacac
>NC_050096.1|-|21253228-21253383|100-120
tcccttttccatgaggcatgtgggagtgaaggcatcatcattggagagattggtgaagaggcatgatgtcgaggtggattgaattacaatgttggccacCCCTTCTTCTCCATCCGAGTTctattcctcaccaatatgagcttgaccatacttctt
>NC_050096.1|+|21338904-21339069|125-145
cgctcgcctccgcggggtgcacctcgagcacgagagacgggtggtccagcagcatgaacctcttcatgaggcctcttctcccaacgcttgtcgggttgctggttcacgtcacaccgcggtgcagATGGAGCAGGCTTCATTCCTCcgatgaggtcctgagcccgtt
>NC_050096.1|-|215020903-215021110|149-169
tcctcaaggagtcctcactctcccaggtagcttcctcttctccttctccgctccactgaactttacagagcttcacctctgaggtgcgggtccttcagacagccgaatcaagaatctttactggtttctcccggtactgaagatctttCTGAATCTGCACTGCCTCTTCttcgatgtgactttctggtgcttgcaggcatttgcggag
>NC_050096.1|-|215772169-215772418|191-211
tggagtttctactactttcggcctctttgtacatgtcttccgtaagatattcatatgacttccagcagcattacgcttctttgtaggtgtcatgaagtcatcgtcgtcattgccagatccagtttgttcattggcttcataaataacagatggtttctcgacaggagcaggacactgatcagaatgctttGTGTTTGGAGGAACTCCAATAgaggtcggtcgtggtatctcaacactaaagaactcttgg
>NC_050096.1|-|217539551-217539716|125-145
gccttttaaaaagggggcgacccccttggatggcagccatgccttcgcactcctctttatgcattgcgcccttccaccttccgagccgccggatggggagcgtccgtgttgctttcgtcttgctGTCGTTGGAGGAAAGCAACTAcgcggaagttggtacctttca
>NC_050096.1|-|218766049-218766243|38-58
gctccccataagctatctcctcgctccactcattgtcTCTTCCTTGGCTACTCCCCTGaccacaaggggtatcgttgtcttgacctcgtctcccaccgcatcctcatctctcgtcacgttgttttcgactaagatgtgtttcccattattggctcctccccacccaccgatctcgactctcttcttgagtccgat
>NC_050096.1|+|219743434-219743663|37-57
ttggctgaggaggaggagggggaggaggagtaggacGGCGGACGAGGCAGAGCAGGCtacgcctcaggacgaccttgtccagcagcaggcggcgcctcaggatgacaaccagcggcaggacgacgacgaccagtagcaggacgcctcaggttctggcgcctcaggttcgaggagcatctacctgcgaggtcccgcgaatctccctcaacgtcccatacttcgagacaggc
>NC_050096.1|-|220601565-220601851|53-73
tggttggcggtaattggctgagtaggaggaggagggggaggaggagtaggacGGCGGACGAGGCAGAGCAGGCagcgcagcaggacgaggcagagcaggcagcgcagcagcaggcggcgcctcaggacgacgacgaccagtagcaggacgacgacgaccaacagcaggacgcctcaggttcaggcggctcaagttcgaggagcatctacctgcgaggccccgcgagtctccctcagcatcccatacttcgggacaggcgaccgctgattcgtccggaaggggagagg
>NC_050096.1|-|222328458-222328740|41-61
ggaggagtaggacggcggacgatgcagagcaggcagcgcaGCAGGACGAGGCAGAGCAGGCagcgcagcagcaggcggcgcctcagaacgacgacgaccagcagcaggacgacgacgaccagcagcaggacgcctcaggttcaggcggctctagttcgaggagcatctacctgcgaggccccgcgagtctcccgccgcgtcccatacttcaggacagacggccgctgattcggccagaaggggagaggtatgtaactttatgttcttcattcttgttcttatt
>NC_050096.1|+|223315723-223315858|22-42
agctttctcctcgctccacccGCTGCCTCTTCCTTGGCTACTcctctgaccacaaggggtatcggtgtctggacctcgcctcccaccgcatcatcatgtctcgtcacgtcgtcttcgacgaggatgtgtttcccct
>NC_050096.1|+|223897290-223897497|149-169
tatggtcatatcttgtgtcattaagggttttctaatgcacaatgtcctaatggacataagaagcacaacgaatatcatcttcgcaaaggcttttaggcaaatgcaagaattagaagatagattgtaagaagttgtgcatccactatgtGGCTTTGGAGGAAAGCAAATAacaacaatagagaagataccaatgccagtaacctttggt
>NC_050096.1|+|224507030-224507206|137-156
ttgtagtatagtgttcctaagaaagaatacaatttctcattcggatcctcacaccgaatgaaagccttgaaactatggaaatggtcatcattcaagcccatagtcacctctaatgcctgtttccgcttcaagtttgTCTCACCATCAAGATTCATCgtctccacatagcataatcca
>NC_050096.1|-|224650489-224650612|22-42
ctcctcgctccattcgctaccTCTTCCTTGGCTACTCCCCTGaccacaaggggtatcgttgtcttgatctcgcctcacaccgcatcatcatctctcgtcacgtcgtcgtcgacgaagatgtgtt
>NC_050096.1|-|224801132-224801275|87-106
cgctgagcgtcatctccagcaacatctcggcgtccaccaacctggcgtcgctgtccatcgcgctgggctccctcatcggcgcctggGTCAGCAGCACCACCAAGATgttcatgacggagctcgtctacggcgaccgcagccagt
>NC_050096.1|-|224955834-224955977|103-123
catgcgtcgagcgcggaaccggggtcagcgagggagaacttcgcggcgaggagcgtggtgaaatctgccggtagtttggcttcggcgcaggcggcggtgacgAGGGGGACGAGGCAGAGCAGGcggaggaggagcaggggagtc
>NC_050096.1|+|226313738-226313901|122-142
actccctacttcgcactgtacggcacaacccccacctacgaccatcttcgcgtgttcggctgtgcctgctaccctaacacttctgctactgcccctcataagctctctcctcgctccacccGCTGCCTCTTCCTTGGCTACTcatctgaccacaaggggtatcg
>NC_050096.1|-|226322320-226322472|43-63
ctactgctactcataagttgtctccacgctccactcgctgccTCTTCCTTGGCTACTCTCCTGaccacaaagggtaccaccatctctcatcacgtcgttttcgtcgaagatgtgtttccccttgctggctcctccccacccactgatctcgat
>NC_050096.1|-|228668938-228669046|68-88
gagatgagaggatgagaggggctcgatcgggagaaagaagggggaaagatatgaagctacttgcttcTGAGTGGAATGTTGTCTGGTTcaaggtcttgctttccgattt
>NC_050096.1|-|228684675-228684803|22-42
gatatgaagctacttgcttctGAGTCGAATGTTGTCTGGTTCaaggtcttgctttgcgatttgaggatgatccatgcatgcatgtgtagttcttttgttcctcggatctgcaagatctcagaccaggct
>NC_050096.1|-|230394296-230394452|38-57
aggccttgtcccgagcctcctccagcaggtccagcgaGTCTTCTTGGCTAGCTTGGTtgctttgatcgctgtaggccctcgtcctcggggagccgtattccaggtctgtgggcaagacagcctcggccccgtagactaggaagaacggcgtgaaacc
>NC_050096.1|+|232715186-232715341|115-135
tccttctctgctccactgaactttacagagcttcacttctgatgtgcgggtctttcggacagctgaatcaagaatctttactggcttctctcggtactgaagatctttctgaatCTGCACTGCCTCTTCTTTGATgtgactttctggtgcttgcag
>NC_050096.1|+|233130124-233130286|122-142
ccttcagagtatttccaactatgaaggagtggactatgccgaagcttaaaggagaaaagaaagaaggggagcttgtccaactaccctattattataagtttaagaaatattttaaagcaccTTGCCAAGAATGGCTTGATACaatcgaaataatgagtaatga
>NC_050096.1|+|233413040-233413217|44-64
acttccgttactgtccctcataagctcactccacgctccactcGCTACATCTTCCTTGGCTACTcccctgactacaaggggtatcgctgtcttgacctcacatcccaccacgtcatcatctctcgtcatgtcgtttttgacgaagctgtgtttccccttgctggctcctccccaccca
>NC_050096.1|-|235187110-235187258|108-128
tacgacacaacccccacctacgaccaccttcgcgtgttcggctgtgcctgctaccctaacacttccgctactgcccctcaagctttctcctcgctccaccctctgccTCTTCCTTGGCTACTCCTCTGaccacaaggggtatcggtgtc
>NC_050096.1|-|235583979-235584134|22-42
taacttgaccatctagcttctCCTGTACCAGCGCTGCACTCActacagaatgtgaagctgccacatataatagcaatggagcccctggcgtaggtggagttaatgttgttaaatcaatcaaatattgcttcaactcttcaaaggctttttgctgtg
>NC_050096.1|-|237199305-237199482|22-42
ctcctcgctccactcgctgccTCTTCCTTGGCTACTCCCCTGaccacaaggggtatcgctgtcttgacctggtttcacaccacatcctcatctctcatcatgttgttttcgacgaagacgtgtttccccttgctggctcctccccacctattgatcttgactccctccttgagtccga
>NC_050096.1|+|238806113-238806270|99-119
agtattaccgcatacagtagcttctgaatttgcgggtagcggattttggtctcgaacagtacctcactgatgaagtagaccggcctctggacgagcaaTGTGTGCCCTTCTTCTCGTCTctcgactacgatcgcggcgctggccacctgagtggttgc
>NC_050096.1|+|240553590-240553829|199-219
ccagctactaggcagaggccctgcacaccgccacccaccttctcaaccgtcttccctccacggcggtgcgccaccctactccctacttcgccctgtatggcacaacccccacctacaaccaccttcgcgtgttcggttgtgcctgctaccctaacacttctgctactgcacctcataagctttctcctcgctccacccGCTGCCTCTTCCTTGGCTACTcatctgaccacaaggggtatc
>NC_050096.1|+|240673226-240673457|191-211
aaatcatttaggaaaaggtttgaccctatttccttttaaatcttaccaaccaagacgctcgatttctcgaccccgcactctgccctgcttggtagtgtgtcgtcctacgatcatctccgtgtttttggttgtaagtgttatcccaatctctcggccaccgctccccacaaacttgcaccttgttctgcccTTTGCATCTTCCTTGGCTACTctgctcaccataagggatacc
>NC_050096.1|+|241581477-241581585|22-41
cgagcctcttccagctggtccAGCGAGTCTTCTTGGCTAGCttggttgctttgatcgctgtaggccctcgtcctcggggagccatattccaggtcagtgggcaagacgg
>NC_050096.1|-|242556852-242557135|38-58
gccctaccattataaattcaagaaatactttaaagtaCCCTGCCAAGAATGGCTTGATacaattgaaataatgagcaatgaaattcttgggaattactctaagaaagaggaccaactgatgacagcggccttcggcactcggccgaaacgaaggctgaacagggtgcttgatgccataggatttgaatatgctgactatggccgactgggcggagatgctggaggcccgaagcgaaaaaggattgctagcactactgacgaagaagccgtcaaggcagcaaaaa
>NC_050096.1|-|242909171-242909275|22-42
ctcacggtactgaagatctttCTGAATCTGCACTGCCTCTTCttcgatatgaccttctggtgcttgtaggcatttgcggagctgggacacgtgaaacacattgtg
>NC_050096.1|-|245656370-245656600|41-61
ctctggcaagaaaattgctctactaagacataacatgataGATTTGGTGAGGTTCAATCAAttcctaagtataatcctgatggctctctgaagcgtcggcattattctccttctattactaaaactaaattatgtctcttgattgctagaatggatctgcatctatggtttagggaatatatgcttttcaagagtatactactcatgcccataatcctaaatttgttaagg
>NC_050096.1|+|246310406-246310628|131-150
agctgggacagtagcagacctccaacctgatgaagaaagaagagatgaagcaggaagaaatgtgtttttcatgaagatcaccaagcaaacatcaagcttactgccttgtccaagaactgaaatgcaaacaTTACCCCCATCTTCTCCACCtgctgtttttgtggcaagacgaagtcgccgagttgcaggtgtaggattggaattcgatgtgcaggacttgggg
>NC_050096.1|+|246583661-246583880|180-199
ttatagttaaactgttcaagtgtcaattacagacttacagtccattacataaatcatgagttcaagttctaattctcctgttccttgtcacttcaactctttcttgctcctttctcttgatcccagaaactgtttcttgttcatcatccaggtacattgattcataagccacttctagtTCCTTGGTCTCCTTCTCCACctcatgctgcttgtgcaagtc
>NC_050096.1|+|247198407-247198571|40-60
ccgctactgctccgcataaactatccccccgctccacctGCTGCCTCTTCCTTGGCTACTcccctaaccacaaggggtatcgctgccttgacttcgcctcccaccgcatcatctctcgtcacgtcgtcttcgacgaagatgtgtttccccttgcaggctcctccc
>NC_050096.1|-|24839403-24839519|22-42
aggttggaaatgggaaaactaCTCTCCTCTGGCATGATTGATggaatggacagcgcacatctgaaagattcccggagctctggtcttttgcatctgtcagggagattaacattcatc
>NC_050096.1|-|24839427-24839703|206-226
cagaataaagtgctacttatgaaatgcctccataaattctataatagagtcaacatcctgtgggtcaacatcatctgggacactcactacaacaattctctgccttcagctaaaccagttggttcgttttggtggaaagatattatcaaaattcatgatttatttaaggaaattgcccgagtggaggttggaaatgggaaaactaCTCTCCTCTGGCATGATTGATggaatggacagcgcacatctgaaagattcccggagctctggtcttttgcat
>NC_050096.1|-|24839457-24839619|122-142
cactacaacaattctctgccttcagctaaaccagttggttcgttttggtggaaagatattatcaaaattcatgatttatttaaggaaattgcccgagtggaggttggaaatgggaaaactaCTCTCCTCTGGCATGATTGATggaatggacagcgcacatctg
>NC_050096.1|+|251099506-251099716|22-42
gtactgaagatctttctgaatCTGCACTGCCTCTTCTTCGATgtgactttctggtgcttgtaggcatttgcggagctaggatacgtgaaacacattgtggatgtcagacatggactctggtagttcaagacggtatgctgcgggtcccactctgccaatgatgggatagggaccaacaaatcgcggtgctagttttcctttcacttggaac
>NC_050096.1|+|252795355-252795526|117-136
ggtcgcccacctggaggtctcggggccggacccctcgggcgtggtagcgtcgcagggactgctggtaccgcgccgagtgtagtaaggccttgtcccgagcctcttccagctggtccAGCGAGTCTTCTTGGCTAGCttagttgctttgattgctgtaagccctcgtcctcgg
>NC_050096.1|+|252844527-252844650|22-41
cgagcctcttccagctggtccAGCGAGTCTTCTTGGCTAGCttggttgctttgattgctgtaagccctcgtcctcggggagccatattccaggtctgtgggcaagacggcctcggccccgtaga
>NC_050096.1|+|253544140-253544317|119-139
ccacactttgctctcttcggccacaacccatcctatgagcaccttcgtgtttttggctgcaaatgctaccccaatctttctgccaccactccacataaattatctcctcgctcaacccCTTATGTCTTCCTTGGCTATTctccccaccacaaaggctacctatgctttgatcgccaat
>NC_050096.1|-|254990236-254990354|22-42
tgtaacccataatacgacaatGCTCAGCCAAGGAGACTGCCActttattctcctcccacttccggtcctcaaacgccatttcccacagctccggatcttctgagttgtatccttcaagt
>NC_050096.1|-|254990274-254990530|198-218
aacatgcagagtctagatattacaagcacataaccgacaagcaaagtttgcacaaacaagcacagtacttatgaccgattacaattgtcttgacaaaagcttacaattaaaatgtgaaaacacaattacctgccccttgtcgactcaaacagtacgatcataaatctcttcgtaattgtaacccataatacgacaatGCTCAGCCAAGGAGACTGCCActttattctcctcccacttccggtcctcaaacgccattt
>NC_050096.1|+|256231296-256231525|37-57
tgcatgccaccacattggattgcattttaatttatgAAACCTTTGAAGGGAGCTCCTtcatgcatttgcaaacgagtccaaggagaagctccagcagctgatattctacaggttcatatatctcattttgttctgtgatgccaccacatgagtgctttttctctctatgttcttttgttatgtatttggttactagggatggcataagtgagggtcaattcaatcgaatt
>NC_050096.1|+|257744158-257744334|118-138
cctttaaaaggagggcggcccccttgaaaggcgaccatgtcttcgcgctcccttatgcgtcgtgccttttcaccttccgagcccccggatggggggcacccacaatccttccgccttGACGTTGGAGGAAAGCAACTTcgtggaagctggtacctttcagccatcgttcggcttcaa
>NC_050096.1|-|26164573-26164741|110-130
ttttccaactatgaaagattggacaatgccgaagcttaaaggggaaaagaagaagggggaactcgtccgactgccctatcattacaaattcaagaaatactttaaagtaCCCTGCCAAGAATGGCTTGATacaattgaaataatgagcaatgaaattcttgggaattac
>NC_050096.1|+|262472173-262472336|123-143
gccttcagggtttttccaactatgaaagagtggacaatgccgaagcttaaaggggaaaagaagaagggggaactcgtccgactgccctaccattataaattcaagaaatactttaaagtaccCTGCCAAGAATGGCTTGATACaattgaaataatgagcaatga
>NC_050096.1|+|262610625-262610772|22-42
gttcaatttctaacgagtcaaGATATCCTCTCATTCCAATATaaatagtagctacctgctcttccacagggagagggtttgattgggattgtttaagcaattcccataatcgtcgaccccttgccaattgattctgacttgttttatc
>NC_050096.1|+|262689391-262689554|23-43
tcaagaaatactttaaagtaccCTGCCAAGAATGGCTTGATACaattgaaataatgagcaatgaaattcttgggaattactctaagaaagaggaccaactgatgacagcggccttcggcactcggccgaaacgaaggctgaacagggtgcttgatgccatagga
>NC_050096.1|-|26361402-26361632|191-210
cctgcctgccagccctgcccacacgaagccgaccgtcgtccgcctcactcactctacgcttcgcaaccacccttcgccgcctacgccccacacttggaccaggcacaacttcagcatccacagcacgcggcgaagcctccgccgctgccacatccaaggccgcaaagtaatccaagtcctcatccgacgaCTCTTCAGTCCACTCAACCGaactcccagagtcaccaaaat
>NC_050096.1|+|266253773-266253931|113-133
ttcgccttgtacggcccagcccccacctacggccaccttcgcgtgttcggctgtgcctgctaccctaacacttcttccactgcccctcataagctttcgcctcgttccacccGCTGCCTCTTCCTTGGCTACTcatctgaccacaaggggtatcgatgt
>NC_050096.1|-|267114455-267114573|22-42
aggttggaaatgggaaaactaCTCTCCTCTGGCATGATCGATggaatgggcagcgcacatctgaaagattcccggagctttggtcttttgcatctatcagggagattaacatttatcaa
>NC_050096.1|-|267114490-267114633|82-102
cgttttggtggaaagatattctcaaaattcaagatttatttaaggaaattgcccgagtggaggttggaaatgggaaaactaCTCTCCTCTGGCATGATCGATggaatgggcagcgcacatctgaaagattcccggagctttggt
>NC_050096.1|-|267114493-267114657|106-126
tgccttcagctaaactagttggttcgttttggtggaaagatattctcaaaattcaagatttatttaaggaaattgcccgagtggaggttggaaatgggaaaactaCTCTCCTCTGGCATGATCGATggaatgggcagcgcacatctgaaagattcccggagcttt
>NC_050096.1|+|267170081-267170304|74-94
ttaattgtagttctaaaatcttccaaaaaggtttcaatctcttcattccagatttaacaatgagaataattatATGACAAGCGCAGCGTTGATGcataagagtgtagttacgcctattaggatcctgagattcaggtgaaggatcaggacccaaatcaccagcaaacaaaggtgtcaaagtatccatatcctttgaatttgaagaagcattgtctagagtgata
>NC_050096.1|-|269981684-269981799|23-43
gttcaagaaatactttaaagtaCCCTGCCAAGAATGGCTTGATacaattgaaataatgagcaatgaaattcttgagaattactctaaaaaagaggaccaactgatgacagcggcct
>NC_050096.1|-|27005063-27005184|81-101
cgaagcttacaggggagaagaaagagggggagcttgtccgactaccctaccattataagttcaagaaatattttaaggcaCCCTGCCAAGAATGGCTTGATacaatcgaaataatgagtact
>NC_050096.1|-|270397517-270397678|100-120
caggcgactccactctcccgatgaagaggacgtcggggtagaacggtactgttgtcgtggcgactttctttccgttctcctttgaggccggaggaacggGAAGAATGACTTGCCTCTCCCtggtctccttctttctcgtgatcagtgtccactttttcgtcg
>NC_050096.1|+|270774317-270774456|22-42
gagacatacattgtttgtacgCATATGGAAAGCTGTGGAAGAacatgaccaatattttgttcagaaaaggaacgctgctggtattcttggcctatctagtctgcaaaaaattaccgcggcatttcgaatgttatcttatg
>NC_050096.1|+|275771598-275771718|70-89
cgtcgcagggactgctggtaccgcgccgagtgtagtaaggccctatcccgagcctcctccagatggtccAGCGAGTCTTCTTGGCTAGCttggttgctttggtcggtgtaggccctcgtcc
>NC_050096.1|-|276449102-276449241|96-116
ctcatatgaccaccttagcatgttcggttgtgcctgctatcctaacacttccgccaccgcccctcataaattatctcctcgctccacttgttgtcTCTTCCTTGGCTACTCACCTGaccacaaagggtatcgttgtcttg
>NC_050096.1|-|276653700-276653939|22-42
gctttctcatcattagagttgTCTTGGCTCTCCTCTGGCTTActctcttcatgtccagctggtgggaaagggtggaaatttatcaagccccaatggtccaagaattccaagacttcctgtcgagcatcgctctctccgattgacaactcagccagatctttggactccagctgcaattgaggattggcatgaaatttcatcatgattgaatttctaatcgccaaatacacctcaggtgtc
>NC_050096.1|+|277489703-277489910|149-169
ttccgtaagatattcatatgacttccagcagcattacgcttctttgtaggtgtcatgaagtcatcgtcgtcattgccagatccagtttgttcattggcttcataaataacagatggtttctcgacaggtgcaggacactgatcagaatGCTTTGTGTTTGGAGGAACTCcaatagaggccggccgtggtatctcaacactaaagaatt
>NC_050096.1|-|277659534-277659681|22-42
tcacttcggatcatttgctagTGCATTAAGCTCAGGAGGGATcgttgcaattgcctttttagcaagagttttagagtctctaacagttgataatgacaaagcagggtcagtgctatctgaaagagaaatgtttccttgggacatttat
>NC_050096.1|-|282146296-282146529|40-60
aaagcctgccacaactgaggatagggctgagcaagaatcTCTAGATGTTGGCATGGCTCTggagcaggatgtgatgaaaaaagctaaatctcctgttcctgaagcatcgtccgaggatattgactttattattcgacatgcttcgggaaaacgttatctgaagaagttatggaagccaaacactacgcccgggaactgaaatatccgaagggagccttagtgttcaacgacacg
>NC_050096.1|+|282354950-282355114|38-58
caacggtcgtctgcaacgcattaaatgcgcgccagcgCAGAGAAGCAGGGCACGCGCGggtggcacaccggacagtctacaggacttgtccggtgcaccaccggacagccaggcgggcccacacgtcagagctccaacggtcggaacccaacggcctggtgacgt
>NC_050096.1|+|282354966-282355113|22-42
cgcattaaatgcgcgccagcgCAGAGAAGCAGGGCACGCGCGggtggcacaccggacagtctacaggacttgtccggtgcaccaccggacagccaggcgggcccacacgtcagagctccaacggtcggaacccaacggcctggtgacg
>NC_050096.1|-|283090442-283090607|107-127
catggcatcactcggcgccgccgccgtcgtgcactgcaacaccgagccccactcccaggccgccatcgtacgcgctgccaagtcccgccgcctccccttcgtttccTCCGTGCCCTTCTTCTCCCCGtcctcctccccgacgctcaacgatttcgctggcagcgag
>NC_050096.1|-|284233929-284234081|91-111
ccactctcccgatgaagaggacgtcggggtagaatggtgctgctgtcgtggcgactttctttccgttctcctttgaggccggaggaacggAAAGAATGACTTGCCTTTCCCtggtctccttcttcctcgcgatccgtgtccattctttcgtcg
>NC_050096.1|-|284770524-284770648|22-42
ctccacgctccactcgttgccTCTTCCTTGGCTACTCCCCTGgccacaaggggtatcgctgtcttgacctcagctcccatctcatcatcatctctcatcacgtcgttttcgacgaagatgtgttt
>NC_050096.1|-|28484096-28484316|22-42
tcttgctgaactggcctcgccCTTCGCTCCCTTCGATCCAGAcagcggccacctcggaagtgagaggtgtgttatatgtcttctggttcaacgtctggtctaggttcaatgcgatacgatagtcatcaaggttatcaacgtggcccatggtcctaaggtgctccgagtacgggtttccacgtagtatgtcgactatctgtcgaataacctctttgtctttc
>NC_050096.1|+|285133499-285133662|22-42
ttgctgaactggcctcgccctTCGCTCCCTTCGATCCAGACAgcggccacctcggaagtgagaggtgtgttatatgtcttctggttcaacgtctggtctaggttcaatgcgatacgatagtcatcaaggttatcaatgtggcccatggtcctaaggtgctccga
>NC_050096.1|-|286827220-286827391|117-136
tgtgctgtcattaaaggaatatccaaattttaactttgttaaactttgttctctggtacaatgtccaggatgctctggaaccttacatgagaaagagaacagttgaacttcactagGGTAAGCACCATCAAGATTAcgtggatggcttgaataagtagctggctaccagccc
>NC_050096.1|+|286992223-286992331|69-88
ccatccgcccgcgcaaacgcggtacagctccactacagcagcaggaggcggtgacgtcgccaaaggctGGCAGGTCTTCTTGGGATGGttattcaaccgcgctcccagt
>NC_050096.1|-|2870624-2870791|39-60
gagcattacggttttgaagctgatgaagcggcggtcacATTTTTTGTTTGTCTGGTTCCAgttgctttggatgtgtacataaaattttgggtatgcctttttcatctaattaaacaatagcttctaaaagttaagtaacataacatagcttttttaaaaggaacctct
>NC_050096.1|-|2876668-2876836|41-62
tcgagcattacgggcttgaatccgatgaagcggcggtcacATTTTTTGTTTGTCTGGTTCCAgttgctttggatgtgtacataaagttttgggtatgcctttttggctttttcatctaattaacagggataaaaaatagtgtttagaagttaagtaacatatctttttt
>NC_050096.1|+|288033043-288033204|100-120
cagaatcaccgcgtacagcagcttctgaatttgtgggtagcggatcttggtctcagacagtacctcactgatgaagtaaactggcctctggacgggcagTGTGTGCCCTTCTTCTCGTCTctcgaccacgattgcggtgctgaccacctgagtggtggcggc
>NC_050096.1|+|288666374-288666509|22-42
ttccagcggacacccggcgggCCCGTGCGCTCCTTCTCGGCGtccttcgtgttcggcatcatcccgccctactccgacctcagcggccacggcatcgtcttcttcgtcggcagggacagcttcgccaccgcgctgc
>NC_050096.1|-|289476801-289476917|22-41
ctcttccagctggtccagcgaGTCTTCTTGGCTAGCTTGGTtgctttgatcgctgtaggccctcgtcctcggggagccgtattccaggtcagtgggcaagacggcctcggccccgta
>NC_050096.1|+|28979153-28979348|38-59
cattataagcttgaatatgatgaagcgacggtcacatTTTTTGTTTGTCTGGTTCCTGTtgcttgggatgtgtacgtaaagttttgtgtatgcctttttttatctaattaatggggataaaattagtttctaaaagttaagtagcataaactttttaaggaacatattaattttgtaagaaattctgtcctacggt
>NC_050096.1|-|290111757-290111904|22-43
catactaatatagttggcacaCTCTTTTCTCTACAAGCACTTActcccatatggtgtggcgtactcttgtccttctagatatcttcaagacaagctttggctgaaaggcgtaagcgtggcaatggaggtagatttctgtcaagtgaag
>NC_050096.1|+|290844224-290844353|89-109
caatgccgaagcttaaaggggaaaagaaaaagggggaactcgtccgactgccctaccattataagttcaagaaatactttaaaataccCTGCCAAGAATGGCTTGATACaattgaaataatgagtaatga
>NC_050096.1|-|292466574-292466681|22-42
cacgtcgtggtgccggtggtgCAGGCTTCATTCCTCCGATGAggtcctgagcccgttcatcggtggtgatatagaggtccgcctccttgaacagctgctcggaggtag
>NC_050096.1|+|293045975-293046099|84-104
ccgaagcttaaaggggaaaagaaagagggggaactcgtccgattgccctaccattataaattcaagaaatactttaaagtgccCTGCCAAGAATGGCTTGATACaattgaaataatgagcaatga
>NC_050096.1|-|295752950-295753115|43-63
gatagcacctcgctgatgaagtagactggcctctggacgagcAGTGTGTGCCCTTCTTCTCATctctcgactacgaccgcggcggtgaccacctgagtggttgcggctacgtagatcaagagggcttctcccgcagtggggggcaccaagatgggtgcatttgtaa
>NC_050096.1|+|295940660-295940819|102-121
ggtctcgggaccggacccctcgggcgtggtagcgtcgcagggactgctggtaccgcgccgagtgtagtaaggccttgtcccgagcctcctccagctggtccAGCGAGTCTTCTTGGCTAGCttggttgctttgttcgttgtaggccctcgccctcgggga
>NC_050096.1|-|296192888-296193170|223-243
ccttcgcgtgttcagctgtgcctgctatccaaaaacttctgccaccgctccccactgttcttaaggcgtcgcctaggcatccaagcggtggtctaacgcctaggcgccttgccagcctacctcgcctaggcgtccaggcggtggtccaacgccttggaccgccttacctctttaaaaaccatgccgctccccataagctatctccttgtcccactcgctgccTCTTCCTTGGCTACTCCCCTGaccacaaggggtatcgctgtctagacctcgtctcccaccg
>NC_050096.1|-|297892086-297892237|90-110
ggacaatgccgaagcttaaaggggaaaagaaaaagggggaactcgtccgactgccctaccattataaattcaagaaatactttaaagtaCCGTGCCAAGAATGGCTTGATacaattgaaataatgagtaatgaaattcttgggaattactct
>NC_050096.1|-|298170213-298170335|83-102
atcgagtattcaatcatgccactggtgtggtagaagaaacatatgatgtggaatttgatgagactaatggatcccaaggagcATTTGAGAATCTTGATGATGtaggtgatgagccacttaggg
>NC_050096.1|-|298982381-298982549|43-63
ccaccgctccctataagttatcttcttgctccagtcgctgccTCTTCCTTGGCTACTCCCTGAtaacaaggggtatcgttgtattgacctcgtctcccaccgcatcctcatctctcgtcatattgttttcgatgaagatgtgtttcccctgttggctcctccccacaac
>NC_050096.1|+|299968587-299968744|40-60
gcctaatcgaaactggcagaccccgtacctgcaatatctCCACCAAGGAGAGCTGCCCTTcgacagagccgaagctcggcgactggcgcggtgcgccaggtcgttcgtcttgctgggtgacgagaaggagctctaccaccacagccccttaggcatcc
>NC_050096.1|-|30109109-30109342|175-195
ttcaagattattgcagaacatattggcactagagatttagtgcaagaattcctggccttcagggtttttccaactatgaaagagtggacaatgccgaagcttaaaggggaaaagaaaaagggggaactcgttcgactgccctaccattataagttcaagaaatacttcaaagtaCCCTGCCAAGAATGGCTTGATacaattgaaataacgagcaatgaaattcttgggaattac
>NC_050096.1|-|301639598-301639737|94-114
ttaccttggttgctgaaattgtttcatggaaaatgacagatcagattcgtggatatgtctgataatgagaaattggtgggggagggaaccaccCCCCGAGGGGCGGACTGGGAAgttgtcactcttacagcatctgccac
>NC_050096.1|+|303752137-303752262|24-44
ttcaagaaatactttaaagtaccCTGCCAAGAATGGCTTGATACcattgaaacaatgagtaatgaaattcttgggaattactctaaaaaagaggatcaactgatgacagcagccttcggcactcgg
>NC_050096.1|-|31692063-31692198|95-115
tttccaactatgaaagagtggacaatgccgaagcttaaaggggaaactcgtccgactgccctaccattataagttcaagaaatactttaaagtaCCCTGCCAAGAATGGCTTGATacaattgaaataatgagcaat
>NC_050096.1|+|34810621-34810729|22-42
taagaaatattttaaagcaccCTGCCAAGAATGGCTTGATACaatcgaagtaatgagtaatgaaattcttggaaattactccaaaaaagaagaccagctgatgacagca
>NC_050096.1|-|35876914-35877205|199-219
tgcatggtaccagtgcacagtaagtcattcttgtctggcttaaccacagactgtttcaaatttgtgctgacttcatttcttgctcggttgaattttaggtctagtactggcagctgacttacagtggcatgattatcgatttatatttcaggtgaatggtggacgtgatagccgagctataggagcatatgaactagcGAAAGCTGTGGAAGAATTGGGcgcaggagaaatacttcttaactgcattgattgtgatggtatattcacagttgttgaatgatttatgttttgc
>NC_050096.1|-|3645321-3645440|22-42
ctccacgctccactagctgccTCTTCCTTGGCTACTCCCCTGaccacaaggggtatcgctgtcttgagctcacatcccatcgcatcatcatctctcgtcacgtcgtcttcgacgaagatg
>NC_050096.1|-|36797805-36798035|171-191
ccgtgtcctcgtcctcgggcagtagcgacacccgtgtgtacacctcgtttgtcgtctgtctacatggaacaagacaggtttctcttgtcagccaatagctcgagcacattgcgctcgcagacaccccccctcgcgcatgccgcacgagctcacgtggagggtgacgtcgaCGACGAGGCAGAGCATGTGTGgcgtgaaaaaagtgctttgctctaccaacctgtttcatct
>NC_050096.1|+|38269553-38269792|199-219
cggtgacaagtggaaggtgtccttccctagcaagctggtgagtggcgccacgatgaggtcgaattcctatatgaacttcctgtagtaccccataaggcccaggaaggtgcagccaagacgtgacggcctccaccttgtctccatccatggctacgccatctacggagatgacgtgccctaggtatgcgacggacgtcaTGCCAAAGGAGAGCTTGCCAAagagggagtgtgcatggaggc
>NC_050096.1|+|38269644-38269811|108-128
ataaggcccaggaaggtgcagccaagacgtgacggcctccaccttgtctccatccatggctacgccatctacggagatgacgtgccctaggtatgcgacggacgtcaTGCCAAAGGAGAGCTTGCCAAagagggagtgtgcatggaggcgtcgaaaaaggcgtgttgc
>NC_050096.1|-|38820553-38820792|22-42
agcatttctgcagctagcatgGAAGAATGGCTTGCCTTTATTcatgctgtcttatggcgattctgatatcctggcagccactgttagaaggaagggcatctctgaaaaggatgatctggaaagcacatatgctgtattcactgttgaagaacctaagaaaaaaagtggagcttggatcaaggcagggggcaagaacaagaaacaccaccttttgtctagcatagttggggaaataaaggt
>NC_050096.1|+|40578565-40578732|108-128
cctgtacggcacagccccttcctacgaccacctgcacgtgttcggctgtgcctgctaccctaacatttctgctaccgcccctaacaaactttctcctcgctccactcGCTGCCTCTTCCTTGGCTACTcccctgaccacaaggggtatcagtgcctggacctcacctc
>NC_050096.1|-|42021252-42021534|41-61
accgcccctcataagctttctcctcgctccacccgctgccTCTTCCTTGGCTACTCATCTGaccacaaggggtatcgatgtctggacctcgcctcccaccgcatcatcatctctcgtcacgtcgtcttcgacgaggatgtgtttccccttgctggcccctccccacctaccgatctcgactccctcctcgagtctgatccggtccccaccccctcccagcctccccaccttgcgccgttacccgcaccctgtgcggccccgacgccgcggctcgcgcctattc
>NC_050096.1|-|42323077-42323237|102-122
ctaatctaagcaaagccagcagctagttcagtgccaccgcgctaggaggtgcctgcgcttcgcttctccgatatccactcctggtacttgtcgaagaactcCTTGTTCTCCTTCTCCAGCTCcttccacactgcaaatgctcgcaatggaaggaaacatat
>NC_050096.1|-|43044220-43044364|39-59
taccttatcattataaattcaagaaatattttaaagtaCCCTGCCAAGAATGGCTTGATaccattgaaataatgagtaataaaattcgtgggaattactctaaaaaagaggaccaactgatgacagcggccttcggcactcggcc
>NC_050096.1|+|44163508-44163628|33-52
agactgccccacaagaaacagttggtactaccCCACAGAAGAGAGTGAGGCGtgctgtcaaaaaactgactccaaagaagaagatgaacgctgtctagaaaataaggacagatgtcatgtc
>NC_050096.1|+|44349587-44349738|93-113
cccctcttacaaccaccttcgcttgttcgcctatgcttgctatcacaacacttttgccaccgctccccataaactatctcctcgctccactcACTTCCTCTTCCTTGGCTACTcccttgaccacaaggggtaccactgtcttgaccttgcct
>NC_050096.1|-|49282744-49282920|115-135
agggtttttccaactatgaaagagtggacaatgccgaagcttaaaggggaaaagaagaagggggaactcgtccgactgccctaccattataaattcaagaaatactttaaagtaCCCTGCCAAGAATGGCTTGATacaattgaaataatgagtaatgaaattcttgggaattactct
>NC_050096.1|+|51202122-51202303|122-142
ggtcaattgagatcacaaggtgcctccgtcccagaaggagctctgtctctaacacattagaatccgatgctgcttcagaggcagatatctaatttgaaaatgacaaatgctggttagtgtcTTTGTTTCTTCCTTGGCTACTtgattagtctgtttttaactgagtatcatttttcaactgt
>NC_050096.1|-|51558009-51558183|38-57
aggccttgtcccgagcctcttccagctggtccagcgaGTCTTCTTGGCTAGCTTGGTttctttgatcgtcgtaggccctcgtcctcggggagccgtattccaggtcagtgggcaagacggcctcggccccgtagaccaggaagaacggcgtgaaacccgtggctcggctcggcgt
>NC_050096.1|+|52426837-52426998|100-120
ctgaactttacagagtttcacttctgaggtacgtgtctttcggactgctgaatcaaggatctttactggcttctcacggtactgaagatctttctgaatCTGCACTGCCTCTTCTTCGATgtgactttctggtgcttgcaggcatttgcagagctgggatac
>NC_050096.1|+|53209058-53209217|38-58
tgacgtaacactctaagaaagttagagtgacttagaaTTTGGAGTGAAGGGAGTAGAAtataatcaaagaaaacgtaccatctccaatagctaaagtcatgtcacttgttcgcttcttaatgagatcaacaataccagccttctgaaggggagctacccg
>NC_050096.1|+|54806164-54806310|22-41
cacatgtacagccacatctctCTACTCTCTTCAGTCCACACcacaagtatttttgcttcaaatcctgatacatcttggtactcccaggatgaatagaataatcagagtcatgggcctcctttaaaatagtctcacgaaggctttcaa
>NC_050096.1|-|56714192-56714296|22-42
ctcctcactccacccgctgccTCTTCCTTGGCTACTCATCTGaccacaagggatatcggtgtctggacctcgcctcccaccacatcatcatctctcgtcacgtcg
>NC_050096.1|+|57383790-57383969|120-140
agcattacgcttctttgtaggtgtcatgaagtcatcgtcgtcatcgccagatccagtttgttcattggcttcataaataacagatggtttctcgacaggtgcaggacgatgatcagaatGCTTTGTGTTTGGAGGAACTCcaatagaggccggacgtggtatctcaacactaaagaattc
>NC_050096.1|-|5749862-5749982|71-91
ttcggctgtgcctgctatcccaacacttccgctactgctccttataagttgtctccacgctctcgctgccTCTTCCTTGGCTACTCTCCTGaccacaaggggtatcgatgtcttgacctca
>NC_050096.1|+|57610370-57610527|106-126
gactatgaaagagtggacaatgccgaagctcaaaggggaaaagaaagagggggaattcgtccgattgccctactattataagttcaagaaatattttaaagtaccCTGCCAAGAATGGCTTGATACaattgaaataatgagtaatgaaattcttggga
>NC_050096.1|-|59847751-59847855|22-42
tcttgctgaactggcctcgccCTTCGCTCCCTTCGATCCAGAcagcgaccacctcggaagtgagaggtgtgttatatgtcttctggttcaacgtctggtctagat
>NC_050096.1|-|6093649-6093753|22-42
ctcctcgctccactcggtgccTCTTCCTTGGCTACTCCCCTGaccacaaggggtatcgttgtcttgacctcgcctcacaccgcatcatcgtctcccgtcacgtcg
>NC_050096.1|+|61781519-61781696|44-64
cacctgcagaagcacatgtaaggccgttgcccgccgaaaaagaAGAAGAGAGAGAGTATAGCTCggcggacctgactcagcgcctccgtcgcctgactcagcgcctccgtcactcccttcagccggcgggtcgctgcgcccgcctcgtccctgacaaccgcgagggccgacacctcgc
>NC_050096.1|-|64937862-64938012|40-59
tgatgtggaatttgatgagactaatggctcctaaggagcACTTGAGAATCTTGATGATGtaggtgatgagccacttagggaagcaatgaagaacatgccaattggagctctcaaaccaaaagaagatgaagaagaggtgcaaaacattgac
>NC_050096.1|+|65114448-65114555|67-87
tgaacgcggcgctgatggcgtacaccttccagccggcgatggccatgacgaagacgaggaacgcggAGGGGACGAGGCAGAGCGCGAcggcggcgggcaggcgcgcgg
>NC_050096.1|-|67421529-67421646|78-98
tgtgttcggctgtgcctgctaccctaacacttccactactgcccctcataagctttctcctcgctccacccgctgccTCTTCCTTGGCTACTCCTCTGaccataaggggtatcggtgt
>NC_050096.1|-|67635170-67635309|22-42
tccagaatatgtaggcaatcaCCCTGCAGCATCTGTTGCTTCggcaagccgaccccaagcttcctggcaacagcttccaccgccaccaccaatacaacgagcttcgcagccagaagggagccaacactctcacccccaga
>NC_050096.1|+|68434451-68434615|38-58
cctctggaggtaatcccccgtcgcaacgctatgcagcTGCTCCTTCTCCTTCTCCATCagggatgctacgacctcgtcgctctgtgatggcagcgcagcaaaagtcgtgtccatccccaacaccagaagccccacctcttcgtcgtcgtgcccattgcatccaaa
>NC_050096.1|-|69172687-69172857|130-150
aaggccttgttcgtttgtgtcggattgcacctgcaatcgttccagctaatcaaagtttatataaattagagaagcaatccggttaggaatcgttccgacccaccaatctggcacaaacgaacaaggcttAAAAGCAGCTCTCCTCTGGAGtatattgtttcctcgtaatta
>NC_050096.1|-|69177957-69178078|33-53
ctccacataaattatcccctcgctcaacccttTGTGTCTTCCTTGGCTATTCCccccaccacaaaggctacctatgctttgatcgccactccaatcgcaccattatctcccgtcatgtggtt
>NC_050096.1|-|69682197-69682386|133-153
ggctggtcaattgagatcacaaggtgcctctgtctcggaagaagctttgtccctgacgcagtggaatccgttgctgcttcagaaacagatatctgatttgaaaatggcaaatgctggttagtgtctttgtttTCTTCCTTGGCTACTTGATTAgtctgttttaaactgtgtgcccttcttcaaccgtttt
>NC_050096.1|+|70487762-70488010|191-210
cagctcctgcctgccaaccctgcccacacgaagccgaccgtcgtccgcctcactcactctacgcttcgcaaccgcccttcgccgcccgcgcccagcacttggaccaggcacaacttcagcatccacagcacgcggcgaagcctccgccgctgccacatccaaggccgcaaagtaatccaagtcctcatccGACGACTCTTCAGTCCACTCaaccgaagtcccagagtcaccaaaatcagaaaacttaga
>NC_050096.1|-|71688759-71688944|39-60
gatcgtcaggctcaaggaagaggcgcatctcaacacctGCTTCAAGCACTTCACGCTCTTcacactggtattctcgatccagcgtgcacgcatccagctcagttttcatagacacagctagcctgggggggttctatattacaaacaggtgatctttcacctgccgatgtcgctctcatcctagct
>NC_050096.1|-|74330106-74330275|23-43
gttcaagaaatattttaaagtaCCCTGCCAAGAATGACTTGATacaattgaaataatgagtaatgaaattcttgggaattactctaaaaaagatgaccaactgatgacagcggccttcggcactcggccgaaacgaaggctgaacagggtgcttgattccataggacttg
>NC_050096.1|+|75981300-75981406|22-41
ttctcaaaggttgattcgagtTTCTTGGTCTCCTTCTCCACagtattctgcatatgcttatctgccagctcccaatccttaatacaagataagacctcaaccatatc
>NC_050096.1|+|76078612-76078756|22-42
agctgtctccacgctccatccGCTGCCTCTTCCTTGGCTACTctcctgaccacaaggggtatctctgtcttgacctcaccacctattgcatcatcatctctcgtcatgtcgtcttcgacgaagatgtgtttccccttgctggctc
>NC_050096.1|+|79329056-79329347|22-42
acataccagagtatgtgggtaACCATCCTGCAGCATCTGTTGcttcggctagtcagccacaggcatcttggccacagcctccacctccgccaccactacaacctatgtattcacgaggccagcagccataagggagccaacagacccatcagcagcaagattttagggaggagtccgaagctcgcacagtcaacagtactatgccagaatcgaagcatatctattgagagatatcctacccctgaaacagtttttatattcatattcattttctttttttaataaggaacaa
>NC_050096.1|+|79458268-79458415|22-42
ttatatgcattccttccacggAATAAAGTGGAGCCAAGCATGcattgattgcaaaatgcctgaataaagaaggtggctttattttagttgaagcctgatttctagccagtataatacatataaaatacaaaattaaaacacaaatagc
>NC_050096.1|-|80536055-80536231|115-135
tgctctctttggtacctctccctcctatgatcaccttcgcgtgttcgggtgcgcttgctatcctaatctctctctcactgctctcataagcttgcatcttgctccactcgtagcGTCTTCCTTGGCTACTCTCCTaatcataaggggtaccagtgccttgatctctccacccataga
>NC_050096.1|-|81897440-81897632|38-58
tcgacctttgccagcatgactttgaacctatcgaagtCATCAAGTGCGGCTCTCCTCTtctagaaaatctgcttacgccccatgagttgttctcctacttggtcttcacatctgaaaaagaataacaaaacatcaactaagtgtcactattcattgcatcaggtgctaccaaatacaaccatataatgatgtc
>NC_050096.1|-|84240317-84240608|22-42
ttcaagaaatactttaaagtaCCCTGCCAAGAATGGCTTGATacaattgaaataatgagtaatgaaattcttgggaattactctaaaaaagaggaccaactgatgacagcagccttcgacactcggccgaaacgaaggctgaacagggtacttgatgccataggatttgaatatgctgactatggtcgactgggcggagatgctggaggcccgaagcgaaaaaggattgccagcgctactgacgaagaagtcgtcaaggtagccaaaaagaaaaagaaagattctggaaata
>NC_050096.1|+|8569856-8569991|95-115
aaggtgaaaaagataaggagcaacaacgggtccgagttcaagaatctgcaagttgaggagtatcttgaggaggaaggcgtcaagcacgagttctCCGCTCCCTTCACACCACAGCaaaacggtgtggtagagagga
>NC_050096.1|-|88512715-88512901|145-165
agagatttagtgcaggaattcctggcctttagagtttttccaactatgaaagagtggacaatgccgaagcttaaaggggaaaagaaagagggggaactcgtccgactgccctactattataagttcaagaaatattttaaagtaCCCTGCCAAGAATGGCTTGATacaattgaaataatgagtaata
>NC_050096.1|+|94458094-94458248|40-59
tgcctcacttgcaccttctgcctcttgccttggttctggTTGGCATTCTGTCCATGCCTctgctggttcctggggcaattcttagcataatgcccggtgttaccacaagtgaaacacttgttgtcattggcctgacggtactgctgctgatgtgg
>NC_050096.1|-|94550895-94551000|22-42
ttcaagaaatactttaaagaaCCCTGCCAAGAATGGCTTGATacaattgaaataatgagtaatgaaattcttgggaattactccaaaaaagaggaccaactgatga
>NC_050096.1|+|94756182-94756457|44-64
attagccttcctttcaccaagttgctcgaacaacgtctgcaacAATGTGCCCTTCTTCTCGGCAtcttattgtctccatttaggaatctgacgcttgtaaccacatgtgcctaggtggtggtacttgttcttcttagacagttctgaatttgctttgcttagagatatgaaatctagattattcctctgctctagaaatactacctttatattttttttatcaggactaggcctttctttgcaaacttggtattcatctcacacctctattttcgg
>NC_050096.1|-|95014017-95014177|41-61
tatactggaacttgctttttagcttggccatctagcttctCCTGCACCAGCGCTGCACTCAgtgcagaatgcgaagctgccacatataagagcaatggagcccctggcgctggtggggttaacgttgttaaatcaatcaaatattgtttcaactcttcaaa
>NC_050096.1|-|97950865-97950994|22-42
ggacactgatcagaatgctttGTGTTTGGAGGAACTCCAATAgaggccggccgtggtatctcaacactaaagaattcttggcttgactcaatggttatgtgtttgggattagcgggaggaagatcaactg
>NC_050096.1|-|98430077-98430368|22-42
gtatagtcactgtatcggatgTGGCATGGCTCAATCATTTTAttggacatgatcaatggattagcgccacttatggtatgatgggtctcaaagtgcaaatttggcaagattgtacagtcagtttcttggttaactctcagagctatgctatcaccccttcctgtcccacttttctgccaagcacctagtatgtaaaagaagcatgataaacccatcacaattactatcgtcatcgtgctccgcgttctacggtcacctggattcattcttgaacccctcatgaacctgaaca
>NC_050097.1|-|102353058-102353235|119-139
gagattttcccagcacggatgcgcgcgacgtgccatggcatagccggcgcattcgggaagataggcgccatcatcggcgtgtttggcttcatgtccaacatggaagaacacggcgtcgTCCCAAGAAAGCTGTGGGCACtattttcctccaacctagtcggccttgtgttcaccttcc
>NC_050097.1|-|102479947-102480069|83-102
cttcagcatccacagcacgcggcgaagcctccgccgctgccacatccaaggccacaaagtaatccaagtcctcatccgacgaCTCTTCAGTCCACTCAACCGaactcccagagtcaccaaaat
>NC_050097.1|+|104114956-104115106|22-43
acggaaacgtgccatagcagcGTCGTTTTCCTCCAATATCCCAcaacgaatcatacctttttgtaactcctggaaatagtcctcaacagattgagaaccttgctgaaaacgctgcattttattaagcaaatcatgagcataataccaaggc
>NC_050097.1|+|104829062-104829205|84-104
tggtccagcgacgtgaacctcgtcacgaggcctcttctcccaacgcttgtcgggttgttggtttgcatcgcgtcgtggtgccgGTGGTACAGGCTTCATTCCTCcgatgaggtcctgagcccgttcgtcggcggtgatgtagag
>NC_050097.1|-|105094471-105094629|41-61
aaaaagactccttagtgctggagtaattagagaagtcaccTACCAAGAATGGCTTGCCAACactacatggtgaagaaggcaaatggaaaatggagaatgtgcattgattttatagaccttaacaaagcatgcccgaagggattctctttgccaagaata
>NC_050097.1|+|105261912-105262076|106-126
tgtatagcacaacctcctcctatgaccacatccgtgtgttcggttgtgcctgctatcccaacacttctgctattgctcctcataagttgtctccacactccactcACTACCTCTTCCTTGGCTACTctcctgaccacaaggggtatcgctgtcttgacctcacct
>NC_050097.1|+|105293260-105293412|91-111
ggacaatgccgaagcttaaaggggaaaagaaaaaggggaactcgtccgactgccctaccattataagttcaagaaatactttaaagtaccCTGCCAAGAATGGCTTGATACaattgaaataatgagtaatgaaattcttgggaattactctaa
>NC_050097.1|-|105376876-105377083|43-63
gactgttttagtaaggcaacgactgttatgcaagcagtccttCCGTGCAAGCGTGCAAGCAAAtcatccgatccattagattatgatccaaccacagatacaaccatggtttgttaggggggtttttataaagattattgagctggtggtggaagggtttaagtgttaaatgtgacctacggttggatcacgatctaatggattagat
>NC_050097.1|-|105824354-105824540|43-63
ctactgctcctcataagttgtctccccgctccactcgctgtcTCTTCCTTGGCTACTCCCCTAaccacaaggggtatcgctgtcttgagctcacatccaatcgcatcatcatctcccgtcacgacgtcttcgacaaagatgtgtttccccttgctaactccccccacccactgacctcgactccctc
>NC_050097.1|+|106907407-106907617|22-42
cccggttttccatgtatcactGCTCAAGAAAGCTGTGGGACCccatgatcaggctagttctcctctcccagttctttctgattccttacatgcgcccgaaaaagtgttgcagcgcaggatacttcgacgttcgactggagacgttcctcaactgctgatccaatggtcctcatggccaactgaactggcgacatgggaagatgagctcaca
>NC_050097.1|-|106907407-106907646|199-219
gccgtggcatccggaaatctttgcttgattgtgagctcatcttcccatgtcgccagttcagttggccatgaggaccattggatcagcagttgaggaacgtctccagtcgaacgtcgaagtatcctgcgctgcaacactttttcgggcgcatgtaaggaatcagaaagaactgggagaggagaactagcctgatcatggGGTCCCACAGCTTTCTTGAGCagtgatacatggaaaaccggg
>NC_050097.1|-|10701972-10702263|22-42
tagaccggcctctagacgagcAATGTGTGCCCTTCTTCTCGTctctcgactacgatcgcggcgctgaccacctgagtggttgcggctacgtagatcaggagagcttctccggcagcggggggcaccaggatgggcgcacttgtaaggagcgcctttaagttcccgagggcttcctcggcctcgggggtccaagtgaagcgctcggtcttccttaagaggcggtacaggggcaggcctctttcgccgaggcgtgagatgaagcggctcagagtcgcaaggcatcccatgaccc
>NC_050097.1|+|108188120-108188224|22-42
tcttttgcttctttcttttgcTTCTTGTTGGCTGGCTCGAAGcttgaaccacctgtgattgggagtacgagctttgtcgttgccagtgacgaagcttggtcgttg
>NC_050097.1|-|108272153-108272308|115-135
ctcttctccttctctgctccactgaactttacagagtttcacttctgaggtgcgggtctttcggactgctgaatcaagaatctttactggcttctcacggtactgaagatctttCTGAATCTGCACTGCCTCTTCttcgatgtgactttccggtgc
>NC_050097.1|+|108672584-108672745|40-60
ctgctaccgcccctaacaaactttctcctcgctccactcGCTGCCTCTTCCTTGGCTACTcccctgaccacaaggggtatcggtgcctggacctcacctcccaccgcatcatcatctctcgtcacgtcgtcttcgacgaagatgtgtttccccttgcaggct
>NC_050097.1|-|109335015-109335170|38-58
gtactccaacatgttgtacccttctttgggcctgcttCTTGTTGGCTGGCTCGAACATtgaaccgcctatgatggggagaacgagcttcatcgccgcagatgatgaagcttgatgactttgcgaagtcattattgcagtcgtggaagtgagttcac
>NC_050097.1|+|109494121-109494245|22-42
gttcttttgtctttcgtgcggGGTCCCATGGTGCCAAGCATCggtggcggtggtgactactcgctgggagaacggcgggagcaactcgccgtcattccggaggtagaaccaccggcgctgccacc
>NC_050097.1|+|109545697-109545852|97-117
ctatcccagaaggagctctatttctaacacaatggaatctgttgctgcttcagaagcagatacctgatttgaaaatgacaaatgctggttagtgtcTTTGTTTCTTCCTTGGCTACTtgattagtctgtttttaactatgtgtccttcaactgttt
>NC_050097.1|-|109902315-109902490|119-139
gactctaaattttgtttcttcgtcatcattagcatatatattctttggagtaatcttgttttggtagcacctccttctaagcataaaacaatttaaataataggttactagttctttcCTCCCCTTCTCCACCACCTGTttcctcgtcctcctctccaccagatgactggatcttc
>NC_050097.1|-|110208138-110208293|22-42
ctcctcgctccacccgctgccTCTTCCTTGGCTACTCCTCTGaccacaaggggtatcagtgtctggacctcgcctcccaccgcatcatcatctctcatcacgtcgtcttcgacgaggatgtgtttccccttgctggccctcaccacccaccaacct
>NC_050097.1|+|110847182-110847422|199-220
aaggggaactggtgctgaggtggatgttgagcttcgtcctgcaaaagggttagaatatggcttcgagcggcgtccctgcacttcatgttcagctttgcaagcatattcaaataaagtagtcatatcataatattccttataatcaagtatatcctggatttcgcggtttaaaccaccacggaaacatgccatagcagcGTCGTTTTCCTCCAATATCCCAcaacgaatcatacctttttgt
>NC_050097.1|+|111670245-111670372|22-42
caagaaatattttaaagtaccCTGCCAAGAATGGCTTGATACaattgaaataatgaataatgaaattcttgggaattactctaaaaaagaggaccaactgatgacagcggccttcggcactcggccga
>NC_050097.1|-|111824461-111824600|96-116
acccatcctatgaccaccttcgcgtttttggctgcaaatgctaccccaacctttctgccaccactccacataaattatcccctcgctcaactcttTGTGTCTTCCTTGGCTATTCCccccaccacaaaggttacctatgc
>NC_050097.1|+|113118120-113118403|227-247
ccaaggggcagagacgctaggggcttcggaggaaggtttggcgatcagcccaggaaaatttattgcttattctgtggtaagaacaagggccatactacaaggatgtgccatgtcaccattcagacacagaaggaaatagcagaagctgcagctcagcagaacgagccgaagcaggtcatgcatactgcttcatatcactcgccctacataccagagtatgtgggtaACCATCCTGCAGCATCTGTTGcttcggccagtcagccacatgcatctaggccacagcc
>NC_050097.1|-|115099307-115099425|78-98
agcttaaaggggaaaagaaaaagggggaactcgtccgactgccctaccattataagttcaagaaatacttcaaagtaCCCTGCCAAGAATGGCTTGATacaattgaaataatgagcaat
>NC_050097.1|-|115409639-115409930|251-271
ccaccaatcggcagcaggaccagtcagacgaccagaagcatataaaaccttctcccgttcagaacattgtgcaatattcagcatcttctccactgacttcacccagtcatcggcgtgcagaggatctggagagctggcgaaggtacgcggcttgtggctcatgaattcccggtacttgtcccggggtggaagtggtggtggggtggtggcagtggtgcttgctgctgttgcacccttcgctcttggtgcaTCTCTTCTCTTTCTTGGCGCAtctcttgatgctcctgttgca
>NC_050097.1|+|115861605-115861767|23-43
tcaagaaatactttaaagtaccCTGCCAAGAATGGCTTGATACcattgaaataatgagcaatgaaattcttgggaattactctaagaaagaggaccaactgatgacagcggccttcggcactcggccgaaacgaaggctgaacagggtgcttgatgccatagg
>NC_050097.1|+|117609242-117609456|174-194
cgatgctgctgatactatcacctaggcggaatttgctacttagttcagaaattatcatattcctgctagactgatgaagatcaagaagaaggaatttctgccgctgaagcatgggagcatgtcagtcagcgagtaccgcgatagattcattcagctctcaagatatgcaccagATGAAGTGTTTGAGGATGAGAggaagcaggaacacttcatcg
>NC_050097.1|+|120749792-120749949|41-60
tgccacatccaaggccgcaaagtagtccaagtcctcatccGACGACTCTTCAGTCCACTCaaccgagctcccagagtcaccaaaatcagaaaacttagatgcagactcatctgatttattcccatcatccacggtcgaagccgccaaaaaattagcag
>NC_050097.1|-|121538777-121538912|95-115
gctaaaacaagagtaggagaatcgaggaatacgagtacctccatgagcgggcgacgaggcggagtccatccgtggagaagctggtgcacttgtcGAGCTTCAGCTCCTGCAGCATgtgccccctggcacggatgag
>NC_050097.1|+|1220124-1220355|191-211
gtcaccccctacatgcacacagccacacacgtcctcaaccgccttcccttgaaggcggtgagccacccatactcaccactagtcttgtacgacacaaccccctcctacgaccaccttcgcatgttcaactgtgccttctatcccaatacttctgccaccgcttcctataagctatctcctcgctccactcGCTGCCTCTTCCTTGGCTACTcccctggctgtcttgaccttg
>NC_050097.1|+|122862964-122863220|43-63
cggccaattctacgggtggcatctggtatggcctttcagataTCGGTGTTGTTCTTGGCTACAattctatggcaaattctatgtctcggtcaggaggcagtcttggcaattccttgggaaagacgttgggatactgactagccacagggatcttttccaagggtgattcaatcatggaaaaggcacaacattgggtgtcaccttggctgggaaggtataagacaagttctccgcgggtgggggagtgtatttcaagt
>NC_050097.1|+|123255165-123255326|123-142
caaccgcccttcaccgcctacgccccacacttggaccaggcacaacttcagcatccacagcacgcggcgaagcctccaccgctgccacatccaaggccgcaaagtaatccaagtcctcatccGACGACTCTTCAGTCCACTCaaccgaactcccagagtcac
>NC_050097.1|-|124494159-124494327|110-130
ttttccaactatgaaagagtggacaatgccgaagcttaaaggggaaaagaaaaagggggaactcgtccgactgccctaccattataagttcaagaaatactttaaagtaCCCTGCCAAGAATGGCTTGATacaattgaaataatgagcaatgaaattcttgggaattac
>NC_050097.1|-|126118414-126118706|74-95
taaggttagaaggactcaactctctagcctagtacatccggagtgcaaaagctaagccattttgaggagtgctACTTCCAAACACTTCACCCTAAccctgaaacctaatgagcaaaagaggcaacgctggactcgagggaaggtggtcctccagagtgagctgagccggcattgtccaggctagaagtgggctccggctcctcctctccctagatgtctacgtcctcgtcggcctcgtctgccttcatggcctctatctcctgatggtgtaggtccaagtgcttgtttgcctc
>NC_050097.1|+|12614299-12614544|43-62
cgcgccacaggattccagaccgaccaaatcggtagccgaaccAGAGGCCCATCTTCTCCACTcatccaccagtggttcgacttctgcctgcagagtgctaggagcctacccttctgccaagacgtcatccccggagcatctccgcactccgctgtacctcgagagccccgtgcctccagaggcccctcgagatagtaacaagcggaggacgaagctggacacgaaccttgtcaggggagtgccgcc
>NC_050097.1|-|127869869-127870154|53-72
ctgccgccgccacatccaaggccgcaaagtaatccaagtcctcatccgatgaCTCTTCAGTCCACTCAACCAaactcccagagtcaccaaaatcagaaaacttagacgcagattcatccgattcattcccatcatccacggtcgaagccgccaaaaaattagcagtagcggttgcgtgcgcaggcccaaaatcttgaacctgcgcagcaaccgaggttcagcaacatatacaaaattccctaactacccacacccactaagccacctgcgaagacccagccgtcgc
>NC_050097.1|-|129620663-129620837|41-60
catccaaggcaacaaagtaatccaagtcctcatccgacgaCTCTTCAGTCCACTCAACCGaactcccagagtcaccaaaatcagaaaacttagacgcagattcatccgattcattcccatcatccactgtcgaagccgccaaaaaattagcagtagcggttgcgtgcgcaggccc
>NC_050097.1|+|131961022-131961216|138-158
gtgcaggaattcctggccttcagggtttttccaactatgaaagagtggacaatgccgaagcttaaaggggaaaagaaagagggggaactcgtccgactgccctactattataagttcaagaaatattttaaagtaccCTGCCAAGAATGGCTTGATACaattgaaataatgagtaatgaaattcttgggaattac
>NC_050097.1|-|132365264-132365372|22-42
ctccacgctccactcgctgccTCTTCCTTGGCTACTCCCCTGaccacaaggggtatcactgtcttgacctcacctccaatcgcatcatcatttcccgtcacgtccttcg
>NC_050097.1|+|13426146-13426353|149-169
tgcaggcatccttggttcacagagcatatcacaaactggcgttcaagttctatggtccttaccaattcattgcaaagatcggctctgttgcctacaagttaaatcttccagactcttgtcacattcacccggttttccatgtatcactGCTCAAGAAAGCTGTGGGACCccatgatcaggctagttctcctctcccagttctttctga
>NC_050097.1|-|13426170-13426335|22-42
ggagaactagcctgatcatggGGTCCCACAGCTTTCTTGAGCagtgatacatggaaaaccgggtgaatgtgacaagagtctggaagatttaacttgtaggcaacagagccgatctttgcaatgaattggtaaggaccatagaacttgaacgccagtttgtgatatg
>NC_050097.1|-|13426257-13426421|108-128
aaggaacgtctccagtcgaacgacgaagtatcctacgctgcaacacttttttgggcacatgtaaggaatcagaaagaactgggagaggagaactagcctgatcatggGGTCCCACAGCTTTCTTGAGCagtgatacatggaaaaccgggtgaatgtgacaagagt
>NC_050097.1|-|137763158-137763302|39-59
tgccctaccattataagttcaagaaatacttcaaagtaCCCTGCCAAGAATGGCTTGATacaattgaaataatgagcaatgaaattcttgggaattactctaagaaagaggaccaactaatgacagcggccttcgacactcggcc
>NC_050097.1|+|138199674-138199939|225-245
gcatagagaaccttctcccggtcagagcattaggctatgtttaacatcttctcaactgacttcaaccaatcatcaacatgtagaggatctggcgagttggtgaaggtaggtggcttgtggctcataaattccaggtgcttgtcctggggtggaagtggtggtggtggcagtggtggcagtggtgcttgctactgttgcaccctcctctcctggcgcatctcttaGCATTCCTGCAGCATCTGTGCgtgcatgtccgccatggtatc
>NC_050097.1|-|14062797-14062924|22-42
ggagctcggtcggttccggctTCACAAAGGAGAGTTGCCGCAacacatgtacaaccggctcaaaactttggtgaaccaagtgcgcaacctcgggagcaagaagtgggacgatcacgaagtggtaaatg
>NC_050097.1|+|140637177-140637320|41-61
atgatctgagatgtctgaatggttgctgctctacctgaaaCCCTCCTTGATGATGCTGCACagcatgcactgggccgacggcgcccggcacagcgcggtgctgccggcgaggccgagggagcaggtgaaggtggcgcagtggaa
>NC_050097.1|+|141257845-141258054|22-41
cgagcttcttccagctggtccAGCGAGTCTTCTTGGCTAGCttggttgctttgatcactgtaggccctcgtcctcggggagccgtattccaggttagtgggcaagacggcctcggccccgtagaccaggaagaacggcgtgaaacccgtggctcggctcggtgttgtcctcaggctccagaccaccgaggggagttccttcatccatcgc
>NC_050097.1|-|141361305-141361474|128-148
gcactaactcctacccctgcaaagaaaattgtcgaagctgctataagtcacgctgaaaccaaagctgggccctcagtgcttgttgagacggagcctgccgtaactgaggataaggctgagcaagaatCTCCAGATGTTGGCATGGCTAtggagaaggatgtggccgaaaa
>NC_050097.1|-|141755829-141755975|22-42
ctccacactccactcgctgccTCTTCCTTGGCTACTCCCCTGaccacaaggggtatcgctatcttgagctcacatcccatcgcaacatgatctctcgtcacatcgtcttcgatgaagatgtgtttccccttgctgcctcctccccac
>NC_050097.1|+|143634981-143635245|22-42
gtgcaggacactgatcagaatGCTTTGTGTTTGGAGGAACTCcaatagaggccggccgtggtatctcaacactaaagaattcttggcttgactcaattgttatgcgtttgggattagcgggaggacgatcaacggacttcattttctggggtagaacaaactaagtaaatgaaaaagaacatcaggaaataatactataccatacataataatggaataaaaaataacattatgaaactgatggggtatgtatagtgtgtgtatt
>NC_050097.1|+|14369636-14369881|40-59
gccacatccaaggccgcaaagtaatccaagtcctcatccGACGACTCTTCAGTCCACTCaaccgaactcccagagtcaccaaaatcagaaaacttagacgcagattcatccgattcattcccaccatccacggtcgaagccgccaaaaaattagcagtagcggttgcgtgcgcaggcccaaaatcttgaacctgcgcagcaaccaaggttcagcaagaaatgcaaaattccctaactacccacacc
>NC_050097.1|-|144086551-144086758|43-63
cgactgccctaccattataagttcaagaaatactttaaagtaCCCTGCCAAGAATGGCTTGATacaattgaaataatgagtaatgaaattcttgggaattactctaaaaaagaggaccaactaatgacagcggccttcggcactcgaccgaaacgaaggctgaatagggtgcttgatgccataggatttgaatatgctgactacggcc
>NC_050097.1|+|144597472-144597704|191-212
caaaggaagaaggagaagatggcgcgcctggctgatcttcaaaggaagatcgacgaagctactgaagaagtgtgtcatcttgctcaagatgaacaagaccgaaggccccaacacagggagcttcgtcaagaaggcttattcaatgaagatggatggtatgatgattttaatcatgatacctttacttttgATGATACTTCTCCTTTGGCAGCagaactgcaggctaccccatg
>NC_050097.1|-|144946555-144946672|77-97
gcttaaaggagaaaagaaagagggggaactcgtccgactgccctattattataagtttaagaaatattttaaagcaCCCTGCCAAGAATGGCTTGATacaattgaaataatgagtaat
>NC_050097.1|-|146542307-146542593|213-233
gtctaacaatgaggacttctgacattacattatgccaggaaatggaaaatttgaacctaggaatgatttagcatgagacttcaaatcacttgaagctggaatcagtcatcttacaaaggataattgacgcacagaaaaatgatgagggtatgaaacatatacgtgagaagacaagggctggaaaagctaattgtttctaagaagacgatcaaGGTGTTGTCTGGTTCAATAACcgcatagtggtgccgaagaatgaaggggtccgccagcaaattttggatgaagca
>NC_050097.1|+|148340755-148340924|130-149
ttgatgaactccgccgccaggtcgcccacggccagcaccacctcggcgctggcgacggcgacgacgtagaacccggaggctggctccggggacggggacgaggccggactgtacctggcggcggttaggTCCCAGAAGAGAGCGAGCGGggggatgtgggtggatgtgga
>NC_050097.1|+|149188295-149188411|77-96
ttcagcatccataccacgcggcgaagcctccgccgctgccacatccaaggctgcaaagtaatccaagtcctcatccGACGACTCTTCAGTCCACTCaaccgaagtcccagagtcacc
>NC_050097.1|-|150753568-150753675|67-87
tgttcattggcttcataaataacagatggtttctcgacaggtgcaggacactgatcagaatgctttGTGTTTGGAGGAACTCCAATAgaggccggccgtggtatctca
>NC_050097.1|-|151570200-151570365|22-42
ttcaagaaatattttaaagtaCCTTGCCAAGAATGGCTTGATacaattgaaataatgagtaatgaaattcttgggaattactctaaaaaagaggaccaactgatgacagcggccttcggcactcggccgaaacgaaggctgaatagggtgcttgatgccataggat
>NC_050097.1|+|151642247-151642424|40-60
ccgctactgctcctcataagctgtctccacgctccactcGCTGCCTCTTCCTTGGCTACTcccctgatcacaagggggatcgttgtcttgagctcacttccaatcgcatcatcatctctcgtcacgtcgtcttcgacgaagatgtgtttccccttgctgcctccttcctacccaccga
>NC_050097.1|-|158662016-158662202|43-63
cgactgccctatcattacaaattcaagaaatactttaaagtaCCCTGCCAAGAATGGCTTGATacaattgaaataatgagcaatgaaattcttgggaattactctaagaaagaggaccaactaatgacagcggccttcggcactcggccgaaacgaaggctgaacagggtactcgatgccataggat
>NC_050097.1|+|161345190-161345361|37-56
agtttgatgagactaatggctcccaaggagcacttgAGAATCTTGATGATGTTGGTgatgaaccactcagggaggctataatgaatatgcctataggagctatcaagccaaagaaagatgatgatgaggtgcaagtcaccgacattccttattcatcaaatataccacaaaa
>NC_050097.1|-|162222091-162222246|100-120
cgccctcctacgaccagcttcgcgtgttgggttgttcttgcgttcccaacacttccgccaccgctccccataagctatctccttgcttcactcgttgtcTCTTCCTTGGCTACTCTCCTGaccataagggtatcactgtcttgaccttgtctccca
>NC_050097.1|+|163287549-163287715|108-127
aaattgaatcatggcatatgctaagctccttagataagttttcacatttttctacttcctgagcataagcattttttaatttaacgaatttcttgttttccttaacgAGCAGGTCTTCTTGGCATTCcaagatgtcatccttctcgttaatggtttcaattagtcca
>NC_050097.1|-|163714886-163715177|74-94
agagctgacccgaacgccgtcatcgcccatcccgtctccctctctccgggaggacacctcgatggccaacacgAGGTGCCCTTCTTCTCCAGCTctgctcccccactacgctcctccctcccccctgtgttcgcgccgtcgatgcacacgcccgaccggctccagcatccacgcccagctctggatcggctagcttcggcacgcttcctctcggtctgccgcagcgtcaccatgggggtgatccatggcgccgcggggtccaccggatccgcggagggggaccatggcaccc
>NC_050097.1|+|1651856-1652000|87-107
atgccgaagcttaaaggggaaaagaagaagggggaactcgtccgactgccctaccattataaattcaagaaatactttaaagtaccCTGCCAAGAATGGCTTGATACaattgaaataatgagcaatgaaattcttgggaattact
>NC_050097.1|-|165741367-165741486|79-99
aagcttaaaggggaaaagaaagagggggaactcgtccgactgccctactattataagttcaagaaatattttaaagtaCCCTGCCAAGAATGGCTTGATacaattgaaataatgagtaat
>NC_050097.1|+|166678080-166678371|251-271
aactaaccttcggagaaacaagaccccgatgcagaatggaagtagaaggtccaacttgggctgcactaggcgaattcaaaattattgcagaacatattggcactagagatttagtgcaagaattcctggccttcagggtttttccaactatgaaagagtggacaatgccgaagcttaaaggggaaaagaaaaagggggaactcgtccgactgccctaccattataagttcaagaaatactttaaagtaccCTGCCAAGAATGGCTTGATACaattgaaataatatgcaatga
>NC_050097.1|-|168588635-168588744|22-42
ttcaagaaatactttaaagtaCCCTGCCAAGAATGGCTTGATacaattgaaataatgagcaatgaaattcttgggaattactctaagaaagaggaccaactgatgacggc
>NC_050097.1|+|168648835-168649021|43-63
actgccctaccactataagttcaagaaatatttcaaagcaccCTGCCAAGAATGGCTTGAAACaatcgaagtaatgagcactgaaagtcttgggaattattctaaaaaagaggatcaattgatgacagcagccttcggcacccggccgaaacgaaggctaaacagagtgctcgatgctataggcttt
>NC_050097.1|-|169389326-169389518|43-63
ctactgcccctcataagctttctcctcgctcaacccgctgccTCTTCCTTGGCTACTCATCTGaccacaaggggtatcggtgtctggacctcgcctcccaccgcatcatcatctcttgtcacgtcgtcttcgacgaggatgtgtttccccttgttggcccctccccacccaccgatctcggctccctcctaga
>NC_050097.1|-|170778730-170778874|39-59
cccatggagcataacactcttgctgaattggcctcgccCTTCGCTCCCTTCGATCCAGAcagcggccacctccgaagtgagaggtgcgttatatgtcttctggttcaacgtctggtcaaggttcaacgcgatacgatagtcatca
>NC_050097.1|+|171030175-171030292|22-42
ttctcctttgaggccggaggaACGGAAAGAATGACTTGCCTTtccctggtctccttctttctcgtgatccacgtccattctttcgtcggggaagtagatagcggagtcttccgggtcg
>NC_050097.1|-|173068942-173069147|22-42
aggttggaaatgggaaaactaCTCTCCTCTGGCATGATCGATggaatgggcagcgcacatctgaaagattcccggagctttggtcttttgcatatgtcagggagattaacatttatcaagctcggttggcttccccgaatgaattgtttcacattcccctatctgctgaagcgtttgggcagctactttcatttcaggacattctt
>NC_050097.1|-|173068971-173069162|37-57
aaattgcccgagtggaggttggaaatgggaaaactaCTCTCCTCTGGCATGATCGATggaatgggcagcgcacatctgaaagattcccggagctttggtcttttgcatatgtcagggagattaacatttatcaagctcggttggcttccccgaatgaattgtttcacattcccctatctgctgaagcgtttg
>NC_050097.1|-|173068992-173069147|22-42
aggttggaaatgggaaaactaCTCTCCTCTGGCATGATCGATggaatgggcagcgcacatctgaaagattcccggagctttggtcttttgcatatgtcagggagattaacatttatcaagctcggttggcttccccgaatgaattgtttcacattc
>NC_050097.1|+|174846087-174846263|118-138
ctcactacaacaattctctaccttcagctaaaccagttggttcgttttggtggaaagatattctcaaaattcatgatttatttaaggaaattgcccgagtggaggttggaaatgggaAAACTACTCTCCTCTGGCATGatcgatggaatggacagcgcacatctgaaagattcccgg
>NC_050097.1|+|174846127-174846245|78-98
ttcgttttggtggaaagatattctcaaaattcatgatttatttaaggaaattgcccgagtggaggttggaaatgggaAAACTACTCTCCTCTGGCATGatcgatggaatggacagcgca
>NC_050097.1|+|174846183-174846422|22-42
gagtggaggttggaaatgggaAAACTACTCTCCTCTGGCATGatcgatggaatggacagcgcacatctgaaagattcccggagctctggtcttttgcatctgtcagggagattaacattcatcaagctcggttggcttccccgaatgaattgttccacactcccctatctgctgaagcgtttggccagttactttcatttcaggacattcttgctgatttccaattgcatgatcacaatg
>NC_050097.1|+|176754644-176754793|109-129
aacaatggatatgataatgcatcgtagcatccatggtatgagcggatgcagtggcttgaactgtccttcccatggagcataacactcttgctgaactggcctcgccctTCGCTCCCTTCGATCCAGACAgcggccacctccgaagtgaga
>NC_050097.1|-|177314624-177314789|125-145
ccactctactccctacttcgccctgtatggcacaacccccaccttcgcgtgttcggctgtacctactaccctaacacttccgctactgcccctcataagctttctcctcgctccacccgctgccTCTTCCTTGGCTACTCCTCTGaccacaaggggtatcggtgtc
>NC_050097.1|+|178696725-178696868|82-102
ctcccgatgaagaggacgtcggggtagaatggtgctgctgtcgtggtgactttctttccgttctcctttgaggccggaggaACGGAAAGAATGACTTGCCTTtccctggtctccttcttcttcgcgacccgtgtccactctttc
>NC_050097.1|-|178833490-178833594|64-84
cctgctatcccaacacttccgctactgacactcataagctgtctccacgctccactcgctgccTCTTCCTTGGCTACTCCCCTGgccacaaggggtatcgctgcc
>NC_050097.1|+|179142125-179142291|41-60
gtgtagtaaggccttgtcccgagcctcttccagctggtccAGCGAGTCTTCTTGGCTAGCttggttgctttgatcgctgtaggccctcgtcctcggggagccgtattccaggtcagtgggcaagacggcctcggccccgtagaccaggaagaacggcgtgaaacccg
>NC_050097.1|-|179344106-179344245|94-114
attaccgcgtaaagtagcttctggatttgcgggtagcggattttggtctcggacagtacctcattgatgaagtagaccggcctctggatgggcAATGTGTGCCCTTCTTCTCGTctctcgaccacgatcacggcgctgac
>NC_050097.1|-|180585730-180585847|21-41
tcaagaaatattttaaagtaCCCTGCCAAGAATGGCTTGATacaattgaaataatgagtaatgaaattcttgggaattactctaaaaaagaggaccaactgatgacagcggccttcgg
>NC_050097.1|-|18227811-18227954|41-61
accgctccccataagctatctcctcgctccactcagtgtcTCTTCCTTGGCTACTTCCCTGaccacaacgagtatcgttgcctcgacctcgtctcccatcgcatcatcatcatctcacgtcacgtcgtcttcgacgaagatgtg
>NC_050097.1|+|185887000-185887214|175-195
ggagtgcctccagcgagtcgggtcctcacaactgtcctagtcgccctcatctgggaagccacgacggttgaaggtcgcggggcggaggacccaccgatgggcgatgatggtcgaggtcgcagcggagggcgcacatctagcgcagtgggtccttgcagcggtcctcgtcgccctCGCCAAGAAAGCCGTGGGGCAgagggatggtgagcagcggt
>NC_050097.1|+|186652273-186652403|90-110
gtggtgcagggccaagctcgacaagatcgtactggtagataggaagatccacagggaggcttcatttttgttgtttccctgctgagagaGAGAGAGAGAGAGTACAGCATatatgttttcttctttttctc
>NC_050097.1|+|188355800-188355947|22-42
caagaaatattttaaagcaccCTGCCAAGAATGGCTTGAAACaatcgaagtgatgagtactgaaattcttgggaattattctaaaaaagaggatcagttgatgacagcagccttcggcacccggccgaaacgaaggctaaacatagtg
>NC_050097.1|-|188813194-188813351|27-46
tagcttcaaaagctgattcaagctccTTGGTCTCCTTCTCCACAGTgtgttgcttgtgtttgttggccaattcccagtctttgatgcaagagagcacctccaccatgtctgttgtcagtcgttgtcgccgctcttcaagcaccctgctagctagactg
>NC_050097.1|-|189481026-189481182|101-120
cattaaagtccaaagcatatcgagtattcaatcatgccactggcgtggtagaagaaacatatgatgtggaatttgatgagactaatggctcccaaggagcACTTGAGAATCTTGATGATGtaggtgatgagccacttagggaagcaatgaagaacat
>NC_050097.1|+|193095597-193095714|22-42
agctttctcctcgctccacccGATGCCTCTTCCTTGGCTACTctcctgaccgcaaggggtaccggtgtctggacctcgcctcccaccgcatcatcatctctcgtcacgttgtctttga
>NC_050097.1|+|193145589-193145771|123-143
acccccccacttcgccctgtaaggcacatccccttcctacgaccaccttcgcgtgttcggttgtgcctgctaacctaacacttccgctaccgcccctcataagctttctcctcgctccacccGATGCCTCTTCCTTGGCTACTctcctgaccgcaaggggtaccggtgtctggacctcgcctc
>NC_050097.1|-|194395999-194396127|22-42
tcttgctgaattggcctcgccCTTCGCTCCCTTCGATCCAGAcagcggccacctccgaagtgagaggtgtgttatatgtcttctagttcaacgtctggtcaaggttcaacgtgatacgatagtcatcaa
>NC_050097.1|+|194887083-194887231|108-128
ttcagcttccatagttttctccaccagtcttcttcattcgatgagcttgctgcatttacagcatgagccgtcccgacactttgagactgcttcaacattcggtaacaTGACCGAACTGAGAACACACCatttttctcatgcgcccaccc
>NC_050097.1|-|195456769-195456933|107-126
ggttattcattaaagtccaaagcatatcgagtattcaatcatgccactggcgtggtagaagaacatatgatgtggaatttgatgagactaatggctcccaaggagcACTTGAGAATCTTGATGATGtaggtgatgagccacttagggaagcaatgaagaacatgc
>NC_050097.1|+|200376011-200376159|108-128
tcttgctgttaccttggttgctgaaattgtttcatggaaaatgacagatcagattcgtggatatgtctgataatgagaaattggtgggggagggaaccacccgccgaGGGGCGGACTGGGAAGTTGTCactctcacagcatctgcctat
>NC_050097.1|+|200391111-200391316|22-42
ggggagggaaccacccgccgaGGGGCGGACTGGGAAGTTGTCactctcacagcatctgcctatgaagcagcgccagggcctgttggaacggaagtaaagcctgttaacgaagatcaagagcgtagttcatccgatgcactgctcatgtctgaccactttgtgtttccgccgagtgaacacgagaacctgccaatacaaaccagttt
>NC_050097.1|+|201204247-201204457|170-190
gtccatggatactccaacctttgggatatttgcatgccatccaagttcgcctctagggaagaacaatggatatgatagtgcatcgtagcatccatggtatgagcggatgcagtgtcttgaactgtccttcccatggagcataacactcttgctgaattggcctcgccctTCGCTCCCTTCGATCCAGACAgcggccacctccgaagtgaga
>NC_050097.1|+|201375538-201375659|22-42
tacccgcagtccttctgccttGTCGTTGGAGGAAAGCAACTCcgtgggagttggtacctttcagccatcgttcggcttcaaggattttcatcagtcagcccggctgcacccctccgccggcg
>NC_050097.1|-|201937137-201937366|174-194
tgtactcatttgtttgtaatatcaggctttggttgacgggatggctggtcaattgagatcacaaggtgcctctgtcccggaaggagctctgtccctgacgtagtggaatccgttgctgcttcagaaacagatatctgatttgaaaatggcaaatgctggttagtgtctttgctTCTTCCTTGGCTACTTGATTAgtctgttttaaactgtgtgcccttcttcaaccgttt
>NC_050097.1|+|202788382-202788509|87-107
cgtagcatccatggtatgagcggatgcagtggcttgaactgtccttcccatggagcataacactcttgctgaattggcctcgccctTCGCTCCCTTCGATCCAGACAgcggccacctccgaagtgaga
>NC_050097.1|+|203065596-203065726|90-110
aatagaactggccctcaaaattgcaagtaagattagagcacaagaacgctttgcagtgtatgtagtgataccaatgtggcctgaaggagTCCCTACTGCAGCATCTGTTCaagaaattcttttctttcagg
>NC_050097.1|-|203682916-203683059|84-104
tgccgaagcttaaaggggaaaagaaaaagggggaactcgtccgactgccctaccattataagttcaagaaatactttaaagtaCCCTGCCAAGAATGGCTTGATacaattgaaataatgagcaatgaaattattgggaattact
>NC_050097.1|-|203724136-203724258|83-102
cttcagcatccgcagcatgcggcgaagcctccgccgctgccacatccaaggccgcaaagtagtccaagtcctcatccgatgaCTCTTCAGTCCACTCAACCGagctcccagagtcaccaaaat
>NC_050097.1|+|204103705-204103873|107-127
aagggtcacccccatgcgccaccggtacgaacggcaacccctggggagcggacgccccgacctggccctccggagccacctcggctcctccggccgagggaacgggTGACACCTCAGGTCGCCCCCGtgcctcggactgggaccccgacgccccaactccggggactga
>NC_050097.1|+|20414237-20414402|125-145
cgattaatctgcttttattcaacttctactttagtttctaatgcatgtcatttgctccctttattttgttcccaggtaacttcaaagaggattaacttcataattgatgagcgttcaaatgacaGTAACATTGATGATGCTGCATctactagtggccaatgtgatc
>NC_050097.1|-|205777798-205777927|90-109
gaggacctcggccccaagtctccaccgcggcatgctgcgaagtcgacggctggcatagacctcctcacggactccgcgccgctggcggcGTAGGCCTTCTTGGCTACGCggcgtttggacagctcgacgg
>NC_050097.1|+|205993961-205994084|83-103
ccctcctacgaccacctccgcgtgttcgattgtgcttgctatcctaacactgctcctcataagttgtgtccccgctcgacccGCTGCATCTTCCTTGGCTACTcttctgaccacaaggggtatt
>NC_050097.1|-|206639339-206639506|41-61
actgccctaccattataagttcaagaaatactttaaagtaCCCTGCCAAGAATGGCTTGATacaattgaaataatgagcaataaaattcttgggaattactctaaaaaagaggaccaactgatgacagcggccttcggcactcggccgaaacgaaggctgaacagagt
>NC_050097.1|+|207976352-207976643|199-219
tctggctatactccaggcaaattattgtctttgtactcatttgttttcaatatcaggctttggtcgacggggtggctggtcaattgagatcacaaggtgcctccatcccagaaggagctctgtctctgatgcaatggaatccggtgctgcttcagaggcagatatctaatttgaaaatgacaaatgctggttagtgtcTTTGTTTCTTCCTTGGCTACTtgattagtctgtttttaactgagtatccttcttcaactgttttttgttagatatgacccggcggtactctgaa
>NC_050097.1|+|208398868-208399015|22-42
agctatctccacgctccactcGCTGCCTCTTCCTTGGCTACTcccctgaccacaaggggtatcgctgtcttgacctcgcatcccaccgcatcatcatctctcgtcacatcgttttcgacgaagatgtgtttccccttgctaactcctc
>NC_050097.1|-|208898098-208898262|125-144
ccgcccttcgccgcctgcgcccagcacttggaccaggcacaacttcagcatccacagcacgcggcgaagcctccgccgctgccacatccaaggccgcaaagtaatccaagtcctcatctgacgaCTCTTCAGTCCACTCAACCGaactcccagagtcaccaaaat
>NC_050097.1|+|209583497-209583659|40-60
taaaatgaatcgatcaactacttattcatgctaaagagaCGCCAAAGGAGAATTGGTCTCatatgctcctttttgcagatcatcgatcttttctaactccttagccctcacttcttctgattcttctaccttcttcttgatggcatccaactgtgagctctaa
>NC_050097.1|+|213403596-213403803|149-169
ccacagtaaccggatgagactcgaagtagtgtcgcagcttccgccgtgtcagaatcactgcgtagagcagcttctggatctgcgggtagcggactttggtctcggatagcacttcgctgatgaagtagactggcctctggacgagcagTGTGTGCCCTTCTTCTCGTCTctcgactacgaccgcagcgctgaccacttgagtggttgc
>NC_050097.1|+|215141680-215141837|40-60
ggcagttggctgaggaggaggggggaggaggagtaggacGGCGGACGAGGCAGAGCAGGTcgaggcacagcaggcagcgcatgaagcgtcccggtcctttgggactcaaatgtgaaacaattactagtcccaggaggctagtaaacacattccttact
>NC_050097.1|+|220171809-220171933|22-42
agctttctcctcgctccacccGCTGCCTCTTCCTTGGCTACTcttctgaccacaaggggtatcggtgtctggacctcgcctcccaccgcgtcatcatctctcgtcacgtcgtcttcgacgaggat
>NC_050097.1|-|22091805-22091909|22-42
cgaggcagagcagacagcgcaGCAGGACGAGGCAGAGCAGGCtgggggtcatcgtcgcccccccaatggcatcctcggcctgctgtgcagggaacacttccctgg
>NC_050097.1|+|222201316-222201492|137-156
caatctcagaaggtttgtgtgctgtcattaaaggaatatccaaattttaactttgttaaactttgttctctggtacaatgtccaggatgctctggaaccttacatgagaaagagaacagttgaacttcactggggtAAGCACCATCAAGATTACGTggatggcttgaataagtagct
>NC_050097.1|-|222755878-222756053|119-139
ttcgccctgtacggcacagccccttcctacgaccacatgcgcgtgttcggttgtgcctgctaccctaacatttccgctaccgcccctaacaagctttctcctcgctccactcgctgccTCTTCCTTGGCTACTCCCCTGaccacaaggggtatcggtgcctggacctcaccgtatc
>NC_050097.1|+|225220630-225220861|191-211
tttagactggatttgagaaaagacaagggtattccctcctcaaggagtcctcactctcccaggtagcttcctcttctccttctctgctccactgaactttacagagtttcacttctgaggtgcgggtcttccggactgctgaatcaaggatctttaccggcttctcacagtactgaaggtctttctaaatCTGCACTGCCTCTTCTTCGATgtgactttctggtgcttgcag
>NC_050097.1|-|225229383-225229522|25-45
cttctcacggtacttaagatatttCTGAATCTGCACTGCCTCTTCttcgatgtgactttctggtgcttgcaggcatttgcggagctgggatacgtgaaacacattgtggatgtcagacatggattctggtagttcaagac
>NC_050097.1|-|225829125-225829314|38-58
catgttgcacccttcggtgggcttccttcttttgcttCTTGTTGGCTGGCTCGAAGCTtgaaccacctgtgattgggagtacgagcttcgtcgttgccgatgatgaagcttgatggttgatcgtggtcattgttatggaagtgagttcaccggaggtgggcgccaatgttggtcacttgttttcaattgt
>NC_050097.1|-|231148314-231148430|22-41
taacactctttcatctccacaTGAATCAGCACCACCAAGATctggtaccttgctgacaacttcagttaggaaatcaaaagaactgtacctcttcacacattgcttcctgagcatcag
>NC_050097.1|-|231726489-231726606|77-97
ccggagctgacccgaacgccgtcgtcgcccatcccgtctccctctctccgggaggacacctcgatggccaacacgaGCTGCCCTTCTTCTCCAGCTCtgctcccccactacgctcctc
>NC_050097.1|-|231777064-231777328|22-42
gagggggaggaggagcaggacAGCGGACGAGGCAGAGCAGGAcgagacacagcaggcggcgcagcaggacgacgatgacctgtagcaggacgacgacgaagctcagcagaccgcctcaagttctagcgcctcaagttcgaggagcatctacatgcgaggtcccgcgagtctccctcagcgtcccatacttcgagacatgcggccgctgatttggccggatggggagaggcatgtaactttatgttcttcattcttgttcatatta
>NC_050097.1|-|233164774-233164881|67-87
tcggagatggcctcctcccctttcttctcgtacttgagccatgccccgaagatgagcttctcgtgtATGGTGCTCCCCTTCTCCCACgcagactggaggctcctccga
>NC_050097.1|-|233448015-233448175|40-60
caaatacaattaacaaaatacagtcaatgatcagcaagaCTACCAGGCTTCAATCCATATggaacattcaacattggagaaatagatatcttgagatcttcttcgaactgggacgaatcttttaatgtagtaccagtgctaccaggtgatcccaatggaac
>NC_050097.1|+|233475203-233475449|43-63
cttccgctactgctcctcataagttgtctccacgctccactcGTTGCCTCTTCCTTGGCTACTctcctgaccagaaggggtatcgttgtcttgacctcacctcccatcgcatcatcatctttcgtcacgtcgttttcgacgaagatgtgtttccccttgttggctcctccccacccaccgatctcgactccctccttgagtctgatctgagtacacatccctccccggcacctcgcctcgcacctca
>NC_050097.1|+|234369277-234369438|100-120
tatgatagtgcatcgtagcatccatggtatgagcggatgcagtggcttgaactgtccttcccatggagcataacactcttgctgaactggcctcgccctTCGCTCCCTTCGATCCAGATAgcggccacctccgaagtgagaggtgtgttatatgtcttctgg
>NC_050097.1|-|23452588-23452750|123-143
tggccttcagagtttttccaactatgaaagagtggataatgccgaagcttaaaggggaaaagaaagagggggaacttgtcagactactttatcattataaattcaagaaatattttaaagtaCCCTGCCAAGAATGGCTTGATacaattgaaataatgagtaa
>NC_050097.1|+|23690961-23691086|24-44
aggtgcaggacactgattagaatACTTTGTGTTTGGAGGAACTCcaatagaggccggccgtggtatctcaacactaaagaattcttggcttgactcaatggttatgcgtttgggattagcgggagg
>NC_050097.1|-|236961164-236961281|22-42
caactacttattcatgctaaaGAGACGCCAAAGGAGAATTGGtctcatatgctcctttttgcagatcatcgatcttttctaactccttagccctcacttcttctgattcttctacctt
>NC_050097.1|-|237103168-237103306|23-43
agtagaccagcctctggatgggCAATTGTGCCCTTCTTCTCGTctctcgaccacgatcgcggcgctgaccacctgagtggtagcggcgacgtagatcaagagggcttctccggcagcggggggcaccaggttgggcgcg
>NC_050097.1|-|237612166-237612290|22-42
ttcaagaaatattttaaagtaCCCTGCCAAGAATGGCTTGATacaattgaaataatgagtaatgaaattcttgggaattactctaaaaaagaggaccaattgatgacagcggccttcggcactcg
>NC_050097.1|+|239283953-239284172|22-41
cgagcctcttccagctggtccAGCGAGTCTTCTTGGCTAGCttggttgctttgatcatcgtaggccctcgtcctcggggagccgtattccaggtcagtgggcaagacagcctcggccccgtagaccaggaagaacggcgtgaaacccatggcccggcttggcgtcgtcctcaggctccagaccaccgaggggagttccttcatccatcgcttgccgaact
>NC_050097.1|-|240490445-240490622|137-157
ttgcggcgccggtgccgctcccgtgctcaccgttcgcatactgcggcaccaaagtcgtgctggcctggtgcgtgccgaatccaatcgcgtcggccagctgctgctcctgcaacagctgttgcaccgtcggcagctgCTTCTCCTGCAGCATCTGCTGcatcgtcggctgatgccagta
>NC_050097.1|-|24049773-24049942|23-43
gcattaaatgcgcgcctgcgcgCGCAGAGAAGCAGGGCACGCGcgggtggcacaccggacagcctacgggcctgtccggtgcaccaccggacagccaggcgagcccacaagacagagctccaacggtcggaacccttttgccaggtgacgtggctggcacaccggacagt
>NC_050097.1|-|24049808-24049959|40-60
caattgtcgactgcaacgcattaaatgcgcgcctgcgcgCGCAGAGAAGCAGGGCACGCGcgggtggcacaccggacagcctacgggcctgtccggtgcaccaccggacagccaggcgagcccacaagacagagctccaacggtcggaaccc
>NC_050097.1|-|24049857-24050132|213-233
tccgatataattcaccggactgtctggtgcaccaccggacagtgtccggtgctccaaggaagagcaactctgaactcgccagcttcgggaatccgctccgctaaaattcaccggattgtccggtgcacaccggactaaccggtgtgacagcggagcaacggctagttcgcgcgcaattgtcgactgcaacgcattaaatgcgcgcctgcgcgCGCAGAGAAGCAGGGCACGCGcgggtggcacaccggacagcctacgggcctgtccggtgcacca
>NC_050097.1|-|24066676-24066907|22-42
cattaaatgcgcgcctgcgcgCGCAGAGAAGCAGGGCACGCGcgggtggcacaccggacagcctacagggcctgtccggtgcaccaccggacagccaggcgggcccacaagacagagctccaatggtcggaacccttcggccaggtgacgtggctggcgcaccggacagtgtctggtgccgcaccggactgtccggtgcgccatgcgactgcagccttccaacgaccacttt
>NC_050097.1|-|24066844-24066959|74-94
cggtgtgacagcggagcaacggctagttcgcgcgcaacggtcgactgcaacgcattaaatgcgcgcctgcgcgCGCAGAGAAGCAGGGCACGCGcgggtggcacaccggacagcct
>NC_050097.1|-|24066845-24067084|199-219
ccggactgtctggtgccccaccggatagtgtccggggccccaaggaagagcaactttgaactcgccagcttcgggaatccgctccgctaaaattcaccggactgtccaatgcacaccggactgtccggtgtgacagcggagcaacggctagttcgcgcgcaacggtcgactgcaacgcattaaatgcgcgcctgcgcgCGCAGAGAAGCAGGGCACGCGcgggtggcacaccggacagcc
>NC_050097.1|+|241905633-241905864|191-211
cgcacggtatgcatccacttcgtccatggatactccaacctttgggatatttccgtgccagccaagttcgcctctagggaagaacaatggatatgatagtgcatcgtagcatccatggtatgagcggatgcagtggcttgaactgtccttcccatggaggataacactcttgctgaactggcctcgccctTCGCTCCCTTCGATCCAGACAgcggccacctccgaagtgaga
>NC_050097.1|-|242825912-242826151|22-42
gagggggaggaggagcaggacGGCGGACGAGGCAGAGCAGGAtgagacacagcaggcggcacagcaggacgaccttgtccaacagcaggcggcgcagcaggacgacgacgaccagcagcaggacgacgacgaagctcagcagaccgcctcaggttctggcacctcaggttcgaggagcatctacatgcgaggtcccgcgagtctccctcagcgtcccatacttcaggacaggcgaccgct
>NC_050097.1|+|242994054-242994197|40-60
gccctaccattataagttcaagaaatactttaaagtaccCTGCCAAGAATGGCTTGATACaattgaaataatgagcaatgaaattcttgggaattactctaaaaaagaggaccaactgatgacagcggccttcggcactcggcc
>NC_050097.1|-|243518503-243518663|41-61
actgccctaccattataaattcaagaaatactttaaagtaCCCTGCCAAGAATGGCTTGATacaattgaaataatgagcaatgaaattcttgggaattactctaaaaaagaggaccaactgatgacagcggccttcggcactcggccgaaatgaaggttga
>NC_050097.1|+|25694993-25695110|22-42
gcggcctgagcgacgtgaatcCAAGCGTGCAAGCAAGCGGCGgtaatggcggcggctctgcaagccacgccgctcaaaaccctatccatctcccgccggcgcgtcggcggcgcggggg
>NC_050097.1|+|27291048-27291151|22-41
acagttgaacttcactggggcAAGCACCACCAAGATTATGTggatggcttgaataagtacctggctaccagccctctatatgtatatacactctggacgatctg
>NC_050097.1|-|27567841-27568079|22-41
gactaatggctcccaaggagcACTTGAGAATCTTGATGATGtaggtgatgagccacttagggaagcaatgaagaacatgcctattggagctatcaaaccaaaagaagatgaagaagaggtgcaaatcattgacaggccttcttcatcaaatgtaccacaagatgatgaaaaagatgagaggcatgcaaatgaagatacatttgtctctcatgaacaagcaagggtacaagccgaagata
>NC_050097.1|-|28039260-28039422|103-124
cattgccccatcgcatggcaagggagttatcgtggccatttcaaaaaaccaacactgattctcgaagcaatagcatcacatgacctttggatatggcacgctTTTTTTTGTTTGTCTGGTTCTTgcaacgacataaatgttcttcacagatcaccagtcttcg
>NC_050097.1|+|33346251-33346402|93-113
ttacagagtttcacttctgaggtgcgggtctttcagactgctgaatcaaggatctttactggcttctcacggtactggagatcttttggaatCTGCACTGCCTCTTCTTCAACgtgactttctggtgcttgcaggcatttgcggagctggga
>NC_050097.1|+|33817950-33818110|41-61
tggatctgtagacttatttgtgctactctgacattgctaaTATCTTGGTGCAGATCGGAGAttcacattttgagccacgtgagcgtgttcgatacacaagagatcaacttctcgagctgcgtgaggtatttaatatctgatgcttcatacaaagccaattt
>NC_050097.1|+|35910461-35910742|223-242
gaccggaatgaaatgagccactttggtcaatctatccacaatcacccatatagcatcatatcctttctgggtgcgaggcaatctagtaatgaagtccataccaaccccttcctacttccattcgtgtatctttaatgggtataatagtccagctggtctttggtgttcggccttaactctttgacacacatcgcacatagccacatgtgcagccacatctctCTACTCTCTTCAGTCCACACcaccagtacttctgcttcaaatcctgatacatcttggtac
>NC_050097.1|-|36230439-36230601|123-142
gcccttcgccgcctacgcccaacacttggaccaggcacaacttcagcatccgcagcactcggcgaggcctccgccgctgccacatccaaggccgcaaagtaatccaagtcctcatccgacgaCTCTTCAGTCCACTCAACCGaactctcagagtaatcaaaat
>NC_050097.1|+|42495463-42495586|83-103
tcgtcattgccagatccagtttgttcattggcttcataaataacagatggtttctcgacaggtgcaggacactgatcagaatGCTTTGTGTTTGGAGGAACTCcaatagaggccggccgtggta
>NC_050097.1|-|43350478-43350608|22-42
cacgccgtggtgcagatggagCAGGCTTCATTCCCCCGATGAggtcttgggcccattcatcggcggtgatgtagaggtccgcctccctgaacagctgctcggaagtggtcggcgccttttgtagtatggct
>NC_050097.1|+|43589491-43589677|43-63
cgagcccccgaatggggagcactcgcgtcgctttgtcttgttGTCGTTGGAGGAAAGCAACTTtgcggaagttggtacctttcggccatcgctcgacttcaaggatttcaatcaggcagcccggctgcatcccctcaccgatggtcacccaagacggtgaccaccagttcgatggtggggagaagca
>NC_050097.1|+|44025666-44025818|43-63
cttccgctactgcccctcataagctttctcctcgctccacccGCTGCCTCTTCCTTGGCTACTcctctgaccacaaggggtatcggtgtctggacctcgcctcccaccgcatcatcatctctcgtcacgtcgtcttcgatgaggatgtgtttc
>NC_050097.1|+|49043683-49043844|105-125
gagatgcattgcaagatatacagggacactgtcttaggggagctgaaccgccacgagcctgtgcctgttttcctcaaggacacaaggtgttttttcttcttctgAATCTTCCTCTATCTGTCAGTtctgttttcttttcctacatttgttggactaatctct
>NC_050097.1|-|49060409-49060578|39-59
ctcaaggacacaaggtgttttttcttcttctgaatcttCCTCTATCTGTCAGTTCTGTTttcttttcctacatttgttgaactaatctctgatgcagctcaaatggcacattcatcaactggaaaaggccaagaaaatttcatccccggtcaagcttaatcatggcgaca
>NC_050097.1|+|50330080-50330195|23-43
catatcggcatgcagaaggcgcATGCGGTTCTCCTCTGCCTGTcggacacgagactcaactctggtctcgagttcttccctttccttctcaaacctcatttccacatcattcttag
>NC_050097.1|+|51254961-51255105|43-64
gtttcctcctccagaaaccgaggtggaagcttggttcggtgtTTCCCGATGCCTCCCATTCCTAttgttcttaagcacttcatccttttccttttggcttactgtgcatccaaattatgctcctatttggatgggttgaatttga
>NC_050097.1|-|51395414-51395653|199-219
ccaacttgggctgcactgggcgaattcaaaattattgcagaacatattggcactagagatttagtgcaagaattcctggccttcagggtttttccaactatgaaagagtggacaatgccgaagcttaaaggggaaaagaaaaagggggaactcatccgactgccctaccattataagttcaagaaatactttaaagtaCCCTGCCAAGAATGGCTTGATacaattgaaataatgagcaat
>NC_050097.1|+|52307422-52307604|123-143
gccttcagggtttttccaactatgaaagagtggacaatgccgaagcttaaaggggaaaagaaaaagggggaactcgtccgactgccctaccactataagttcaagaaatactttaaagtaccCTGCCAAGAATGGCTTGATACaattgaaataatgagtaatgaaattcttgggaattactct
>NC_050097.1|+|52887381-52887531|43-62
tccaaccgccatctccgtcatcaagagctcacccagggacgtAGTAGCCCATCTTCTCCACTgggaggtttagcaccgaagtatcagcctgaacaatttccgtacttcagttaatcaatcatacagtactatgccaggggactaaaacaaa
>NC_050097.1|+|54380763-54380886|83-103
agagttgatgactcttaccagaaagctgcaaaaagatccaaatatgaaggtaaaatgcagaaagataagaaagtggattatgGGAATCTTGATGATGGAAGCAttaaacagcatgatgactgta
>NC_050097.1|-|54755358-54755581|125-145
aatgccaagtcagtgcaagtatatttgatcatacatttagcttccaacatctgaagcatacataaccaattttattcgatcaatctcatattggtgcctaggcccttaatcactcccatacttaTCTTCCTTGGCTACTATAACCaatacacagttacatgcatgcatactaaacttcttaagaacattttgtatttatgtattttgtgatagacctaatatcc
>NC_050097.1|+|54959164-54959324|102-122
atgaaagagtggacaatgccgaagcttaaaggggaaaagaagaagggggaactcgtccgactgccctaccattataagttcaagaaatactttaaagtaccCTGCCAAGAATGGCTTGATACaattgaaataatgagcaatgaaattcttgggaattactc
>NC_050097.1|-|55481661-55481780|79-99
ggcgatcgcgacggcagccatagtgtcgaaggcgaggggcgaggctcttggctccggaggcgaggtgtcggccctcgcGGTTGTCAGGGACGAGGCAGAcgcagcgacccgccggctgaa
>NC_050097.1|-|56209873-56210028|96-116
aagagtggacaatgccgaagcttaagggggaaaagaaaaagggagaactcgtccgactgccctaccattataagttcaagaaatactttaaagtgCCCTGCCAAGAATGGCTTGATacaattgaaataatgagcaatgaaattcttgggaactact
>NC_050097.1|+|56390465-56390647|123-143
agcagcattacacttctttgtaggtgtcatgaagtcatcgtcgtcatcgccagatccagtttgtttattggcttcataaataacagatggtttctcgacaggtgcaggacgctgatcagaatGCTTTGTGTTTGGAGGAACTCcaatagaggccggacgtggtatctcaacactaaagaattc
>NC_050097.1|-|57109746-57109975|37-57
cccccagatgggggacacccgcaatccttccgccttGTCGTTGGAGGAAAGCAACTTcgtggaagttggtacctctcagccatcgttcggcttcaaggattttcatcacgcggcccgactgcatcccctcgccggtggtcacccaagacggtgaccaccagcccctggatggggagaagcaagccgggctgcgatcttggtcccgccctcagcttcaaggatgttcatca
>NC_050097.1|+|57339333-57339479|22-42
caagaaatactttaaagtaccCAGCCAAGAATGGCTTGATACaattgaaataatgagcaatgaaattcttgggaattattctaagaaagaggaccaactgatgacagcggccttcggcactcggccaaaacgaaggctgaacagggt
>NC_050097.1|+|59318975-59319144|128-148
caccctactccctacttcgccctgtacgacacagcccccacctatgaccaacttcacgtgttcggctgtgcttgctaccctaacacttccgctacttccccttataagctttctcctcgcttcacccGCTGCCTCTTCCTTGGCTACTctgaccacaaggggtatcggtg
>NC_050097.1|+|59407000-59407115|74-94
cgcgtgttcggctgtgcctgctacgctaacacttccgctattgcccctcataagctttctcctcgctccacccGCTGCCTCTTCCTTGGCTACTcctctaaccacaaggggtatcg
>NC_050097.1|-|59922807-59922942|95-115
tcctatgaccaccttcgcgtgttcggctgtgcctgctaccctaacacttccgctaccgctccacataagctttctcctcgctccacccgctgtcTCTTCCTTGGCTACTCCCCTGaccacaaggggtaccggtgtc
>NC_050097.1|-|60383623-60383778|37-57
gatcaatgcagctttgtgcacagggaccagaaggccTACTTGGCTCATCTCTGTCTActgatgatgttctcacaagcattgggctcactgagcacctcagcgacagatcaaagtctgagagcatgatgtgcccatcttcacgaacaaggatgttct
>NC_050097.1|-|60953439-60953630|39-59
cccatggagcataacactcttgctgaactggcctcgccCTTCGCTCCCTTCGATCCAGAcagcggccacctccgaagtgagtggtgtgttatatgtcttctggttcaacgtctggtctaggttcaacgtgatacgatagtcatcaaggttctcaacgtggcccatggtcctaaggtgctcggagtacgggtt
>NC_050097.1|-|60975015-60975181|39-59
tgccctaccattataaatttaagaaatactttaaagtaCCCTGCCAAGAATGGCTTGATacaattgaaataatgagcaatgaaatccttgggaattactctaaaaaagaggaccaactgatgacagcggccttcggcactcggccgaaacgaaggttgaacagagta
>NC_050097.1|+|62249467-62249610|85-105
ggcgaagcttaaaggggaaaagaaagagggggaactcgtccgactgccctactattataagttcaagaaatattttaaagtaccCTGCCAAGAATGGCTTGATACaattgaaataatgagtaatggaattcttgggaattactc
>NC_050097.1|-|63519897-63520052|99-119
ccccacctacgcccaccttcgtgtgttcggttgtgcctgctaccctaacacttctgctaccgcccctcataagttttctccttgctccactcgctgccTCTTCCTTGGCTACTCATGTGaccacaaggggtatcgatgtctggacctcgcctccca
>NC_050097.1|-|64918148-64918287|27-47
ataagttcaagaaatattttaaagcaCCCTGCCAAGAATGGCTTGAAacaatcgaagtgatgagtactgaaattcttgggaattattctaaaaaagaggatcaattgatgacagcagccttcggcacccggccgaaacga
>NC_050097.1|+|64921629-64921786|43-63
ctgcttcgtaccattcgccttacattccagaatatgtaggcaATCACCCTGCAGCATCTGTTGcttcggcaagccaaccccaagcatcttggcaacagcctccaccgccaccaccaacacaacgaggtcagcagccagaagggagtcaacacactcac
>NC_050097.1|-|64983141-64983424|227-247
accccgatgcaaaatggcagtagaaggtccaacttgggctgcactgggcgaattcaaaattatagctgaacatattggcactagagatttagtgcaggaattcctggccttcagagtttttccaactatgaaagagtggacaatgccgaagcttaaaggggaaaagaaagagggggaactcgtccgactgccctactattataagttcaagaaatattttaaagtaCCCTGCCAAGAATGGCTTGATacaattgaaacaatgagtaatgaaattcttgggaatt
>NC_050097.1|-|66605911-66606076|22-42
gtccatgaatccacttattggCTTTGGAGGAAAGCAAATAGTagcacttggaaaattaagtatgccattgacctttggctacgtaaacaacactaggaccaaagacatcatgttttacatagtcggtatagaatacccatacaatgcaatcaacgatagaggaaca
>NC_050097.1|-|67772430-67772553|83-103
taaacactttattcatcaaattcataaaataagctggtgcattggttaatccaaacgacataacagtgaactcatataatctGTATCGGGTCAAGAAAGCTGTcttgggaatttgatggtataa
>NC_050097.1|+|67945556-67945830|213-232
tcgccccaaccggcgaggacaacaattcccgcttgccagccctgcccacacgaagccgaccgccatccacttcactcaatctacgcttcgccaccgcccttcgccgcctacgcccaacactcggaccaggcaaaacttcagcatccgtaacatgcggagaagcctccgtcgcagccacattcaaggccgcaaagtaatccaagtcctcatccGAAGACTCTTCAGTCCACTCaaccgaactcccagagtcatcaaaatcagaaaacttaaacaca
>NC_050097.1|+|7027236-7027341|22-42
aattatcccctcgctcaacccTTTGTGTCTTCCTTGGCTATTccccccaccacaaaggctacctatgctttgatcgccactccaatcgcaccattatctcccgtca
>NC_050097.1|-|70967779-70967957|137-157
cagatgagactcgaagtagtgtcgcaactttcgccgcgtcagaattaccgcgtacaatagcttctgaatttgcgggtagcggattttggtctcggacagtacctcactgatgaagtagaccgacctctggacgggcAATGTGTGCCCTTCTTCTCGTctctcgaccacgatcgcggcgc
>NC_050097.1|+|71240912-71241073|104-123
gcgcccagcgctcggaccaggcacaacttcagcatccgcagcatgcggcgaagcctccgccgctgccacatccaaggccacaaagtagtccaagtcctcatccGACGACTCTTCAGTCCACTCaaccgagctcccagattcaccaaaatcagaaaacttaga
>NC_050097.1|-|73391773-73391936|108-127
cgcccaacactcggaccaggcacaacttcagcatccgcagcacgcgacgaagcctccgccgctgccacatccaaggccggaaagtagtccaagtcctcatccgacgaCTCTTCAGTCCACTCAACCGagctcccagagtcaccaaaatcagaaaacttagatgc
>NC_050097.1|+|74810473-74810648|119-139
caactgcccgacttcaacaaaagattcattgtggactgtgagtctaggtttgggactattttgcatgcaaggagatgtgctcttgccttttttagcaaaccaattgcacctcatcataTGAAGCTGCCAGCATATGAAAggggttaataggattggtcaaggtggttcagaattgg
>NC_050097.1|+|74810570-74810784|22-42
aaccaattgcacctcatcataTGAAGCTGCCAGCATATGAAAggggttaataggattggtcaaggtggttcagaattggtggccatgtcaaagatttgcttgcaaacgctatggttttggctacaaagaaccgatccaaatagaccatggcagggtcttaacctatctatacagcaacatgtcaaagatttgtttgcaaacgatgtgatatctat
>NC_050097.1|-|75800782-75800947|40-60
ggtttctcgacaggtgcaggacactgatcagaatgctttGTGTTTGGAGGAACTCCAATAgaggccggccgtggtatctcaacactaaagaattcttggcttgactcaattgttatgcgtttgggattagcgggaggacgatcaactgacttcattttttggggta
>NC_050097.1|-|75976731-75976839|22-43
tggtaactttgcttttgatgaCACTTCTCCTTTGGCAGCAGAGttgcaggctaccccgtggccaccatattacaagccgcctcagctccctatgtacgatgggcattca
>NC_050097.1|+|76869480-76869584|64-84
gaaagagggggaactcgtccgactgccctactattataagttcaagaaatattttaaagtaccCTGCCAAGAATGGCTTGATACaattgaaataatgagtaatga
>NC_050097.1|+|77067747-77068030|223-244
agtataggaaatcatcttcgtcagtaccgttaaacactagagctcccttcggatattttaacttttgggcgtaatgtctggcttcaaggatctcttcttcggaaaatttcttcccagaagcatgtcgataaatgtaatcaacagcttcaggtggagcttcgagggcaggggattttgcttcttctgccatgctggtatccgaagtttgctaattagctttgtCTTCATGCATGACAGCCTTCGTctcaataggcgccgaggtcctagcttcagcttcggcttgc
>NC_050097.1|+|77555374-77555494|22-42
gaattcatatagcccatatctGGTCAAGAAAGCTGTCTTTGGaatatcacttgctcgtatcttgatctgatgatagccggagcgaaggtctatcctagaaaacactttgcctccgaccaat
>NC_050097.1|-|78190041-78190196|97-117
ccgaagctgctataagtcacgctgaaaccgaagctgggccctcagtgcctactgagatggagcctgccgcaactgaggataggactgagcaagaatCTCCAGATGTTGGCATGGCTAtggagaaggatgttgtcgaaaaagctaaatcttctgctc
>NC_050097.1|-|78709246-78709368|83-102
cttcagcatccacagcacgcggcgaagcctccgccgccgccacatccaaggccgcaaagtaatccaagtcctcatccgacgaCTCTTCAGTCCACTCAACCGaagtcccagagtcaccaaaat
>NC_050097.1|+|79075976-79076195|180-199
tgccagccctgctcacacgaagccgaccgccatccgcctcactcactctatgcttcgcaactgtccttcgccgcctacgccccgcacttggaccaggcacaacctcagcatccacagcacgcggcgaagcctccgccgctgccacatccaaggccgcaaagtaatccaagtcctcgtccGACGACTCTTCAGTCCACTCaaccgaactcccagagtcacc
>NC_050097.1|-|79310812-79310981|130-149
cgagccccattcgataagggtcggctagtggcccagaggcgcgctccaaaagtgctgcaggtgatttgctggacccggacccatttcatagggtccgagggctcggtgcctccctccggtgggattccaTTACAAATCATCCCTGCTGGtctcgtaaatgtcctagggta
>NC_050097.1|+|81410864-81410969|65-85
agaaagagggggaactcgtccggctgccctaccattataagttcaagaaatactttaaagtaccCTGCCAAGAATGGCTTGATACaattgaaataatgagcaatga
>NC_050097.1|+|81879435-81879612|115-135
agagagaccactgacgggaaggggcacctcagccccgtcacctggagcagcactcgtagggacagcgcccccggcactcgtccacctccggcaccctgagcagcaccagcagggGCAACAAGAATGGCTTGCCTCagaatggcaaactcctgctgcatgccctgcatcgtggctaaca
>NC_050097.1|+|84560028-84560205|40-60
gccctaccattataatttcaagaaatacttcaaagtaccCTGCCAAGAATGGCTTGATACaattgaaataatgagcaatgaaattcttgggaattactctaagaaagaggaccaactaatgacagcggccttcggcactcggccgaaacgaaggctaaacagagtacttgatgccata
>NC_050097.1|-|8457305-8457496|136-156
gtgcaggaatccctggcgttcagggtttttccaactatgaaagagtggataatgccgaagcttaaaggggaaaagaaaaagggggaactcgtccgactgccctaccattataagttcaagaaatactttaaagtaCCCTGCCAAGAATGGCTTGATacaattgaaacaatgagtaataaaattcttgggaat
>NC_050097.1|-|84896806-84896967|43-63
cgactgccctaccactataagttcaagaaatatttcaaagcaCCCTGCCAAGAATGGCTTGAAacaatcgaagtaatgagcactgaaattcttgggaattattctaaaaaagaggatcaattgatgacagcagccttcggcacccggccgaaacgaaggcta
>NC_050097.1|+|85420753-85420875|23-43
tcaagaaatactttaaagtaccCTGCCAAGAATGGCTTGATACaattgaaataatgagcaatgaaattcttgggaattactctaagaaagaggaccaactaatgacagcggccttcggcactc
>NC_050097.1|+|86703406-86703637|191-211
actatagtctgttctatgaatttgaggtacagaatgaaaagagtatgccttggacaaaaataacaaaggttgggcaaaggggggtcactttgcactacaactcttaactaggggtgagttctgtcctaagggttatttttgttggtatctaacagaaatcataggctcatgtgccaaaaatcacagaaagTTAATTGGTGGTCATTTAATTgtgattttctaaagtttaatg
>NC_050097.1|+|86723552-86723759|149-169
agtatgccttggacaaaaataacaaaggttgggcaaagggggtcactttgcactacaactcttaactaggggtgagttctgtcctaagggttatttttgttggtatctaacaacaatcataggctcctgtgccaaaaatcacagaaagTTAATTGGTGGTCATTTAATTgtgattttctaaagtttaatgtcaaaaaggcactttcta
>NC_050097.1|+|88363711-88363855|87-107
gggaagagtttagggacaacttccatcgctaccatgtgcccgaaggactgatgatagtaaggaaggaggagtttctggcattgaaaCAAGGTCCTCTATCTGTCAGTgagtacagggacaagtttctgcagctgtcacgctacgc
>NC_050097.1|+|90145673-90145854|123-142
caaccgcccttcgccgcctacgcccagcgctcggaccaggcacatcttcagcatccgcagcatgcggcgaagcctccgccgctgccacatccaaggccgcaaagtagtccaagtcctcatccGACGACTCTTCAGTCCACTCaaccgagctcccggagtcaccaaaatcagaaaacttagat
>NC_050097.1|-|91018109-91018284|38-58
gcccctaacaagctttctcctcgctccactcgctgccTCTTCCTTGGCTACTCCCCTGaccacaaggggtaccggtgtctggacctcacctcccaccgcatcatcatctctcgtcatgtcatctttgacgaagatgtgtttccccttgctgcctccaccccacccaccgatcttga
>NC_050097.1|+|91179099-91179277|41-60
ggaccaatcaaggaagaggtctatgttgagcaacctcccgGCTTTGAAGAGAGTGAGCACcctaaccatgtctataggctctctaaggcgctttatgggctcaagcaagccccaagagcttggtatgaatgccttagagatttccttattgctaatggcttcaaagtcggcaaggccga
>NC_050097.1|-|92915906-92916114|40-61
cgtcctgctcacacaggatatcactccctcagttatttcTTCCTCTAATATCTCACGAGCTtggctcgcctcgcctctctgctctctccttgtcctcctgttgccgtgctgcaaaactatagcacgccggagcaatggacgggctcaactacagcaagttgcgctcctcgctccggcctcggctccaagcgttctccggcgtcctcttc
>NC_050097.1|+|93548202-93548325|83-103
gtccacttgaactcaactttattgcctaacaatgctgtcattggtttcgcaatctttgaaaacccttcaatgaatcgtcgatAATATTCTCTCATTCCAATGAagctcttgattcctcgagcat
>NC_050097.1|-|93756578-93756733|22-42
ttcaagaaatactttaaaataCCCTGCCAAGAATGGCTTGATacaattgaaataatgagtaatgaaattcttgggaattactctaaaaaagaggaccaactgatgacagcggccttcggcactcgaccgaaacgaaggctgaatacggtgcttgat
>NC_050097.1|+|94179742-94179847|65-85
agaaaaagggggaactcatccgactgccctaccattataagttcaagaaatactttaaagtaccCTGCCAAGAATGGCTTGATACaattgaaataatgagtaatga
>NC_050097.1|+|94257916-94258155|22-42
ctatgacttcttcggctccggCAGCTCCTGCAGCATAGCCTTcgtatgagtcagtaccagctccagcttctaccgcagatcctggatccgagactgactctgacctacagctggcgtttgctctactgcctcgaccgcgactggatgcgccccgccacctcctccctcttctgatgtgtaggttcgggttcccttttggtgtttgacgccaaagggggagagatatgagttgtgagagct
>NC_050097.1|+|95134879-95135041|21-41
aagaaatattttaaagtaccCTGCCAAGAATGGCTTGATACaattgaaataatgagcaatgaaattcttgggaactactctaaaaaagaggaccaactgatgacagcggccttcggcactcggccgaaacgaaggctgaatagagtgcttgatgccataggat
>NC_050097.1|-|95989002-95989222|180-200
gcgaattcaaaattatagcagaacatattggcactagagatttagtgcaagaattcctggccttcagagtttttccaacgatgaaagagtggacaatgccgaagcttaaaggggaaaagaaagagggggaactcgtcaggctaccttatcattataaattcaagaaatattttaaagtaCCCTGCCAAGAATGGCTTGATacaattgaaataatgagcaat
>NC_050097.1|+|96324836-96324953|22-42
caagaaatactttaaagtaccCTGCCAAGAATGGCTTGATACgattgaaataatgagcaatgaaattcttgggaattactctaagaaagaggaccaactaatgacagcggccttcggc
>NC_050097.1|+|96653337-96653460|83-103
cgaagcttaaaggggaaaagaaaaagggggaactcgtccgactcccctaccattataagttcaagaaatacttcaaagtaccCTGCCAAGAATGGCTTGATACaattgaaataatgagcaatga
>NC_050098.1|-|100363966-100364130|108-128
ttccaactatgaaggaatgggctatgtcgaagcttgaaaaagagaagaaagagggggagcttgtccgactgccctaccactataagtttaagaaatatttcaaagcaCCCTGCCAAGAATGGCTTGAAacaatcgaagtaatgtgcactgaaattcttgggaact
>NC_050098.1|-|100964627-100964791|40-60
ctgcccctcataagctttctcctcgctccacccgctgccTCTTCCTTGGCTACTCCTCTGaccacaagggatatcggtgtctggacctcgcctcccaccgcatcatcatctctcgtcacgtcgtcttcgacgaggatgtgtttccccttgctggcccctcaccac
>NC_050098.1|-|101513771-101513887|76-96
catggtatgagcggatgcagtggcttgaactgtccttcccatggagcataacactcttgctgaactggcctcgccCTTCGCTCCCTTCGATCCAGAtagcggccacctccgaagtta
>NC_050098.1|-|101546647-101546804|106-126
acacagcccccacctacgaccaccttcgtgtgttcggttgtgcctgctaccctaacacttctgctactgcccctcataagctttcaccacgctccacccactaccTCTTCCTTGGCTACTCATCTGaccacaaggggtatcggtgtctggacctcgcc
>NC_050098.1|+|102143383-102143613|41-61
tctttactggcttctcacggtactgaagatctttctgaatCTGCACTGCCTCTTCTTCGATgtgactttatggtgcttgtaggcatttgcggagctgggatacgtgaaacacattgtggatgttagacatggattctggtagttcaagacgatatgctgcgggtcccactctgccaatgatgggatagggactgacgaatcgcggtgctagctttccttttactttgaacc
>NC_050098.1|+|103505978-103506164|23-43
tatattccagagtatgtgggcaACCACCCTGCAGCATCTGTTGcttcggcaagccaacctcaggcatcttggcaacagcctccacctccaccaccaatgcaacgaggccagcagccagaagggagtcagcatactcaccaccaacgagacttcagagaagagtccgaagctcgcacagtcaatagta
>NC_050098.1|-|103547318-103547447|90-109
tcacttagccaagaatggatgccatcatccacatttcatccatcacggaagggcttcctgcgatgaacaaaataatggagataggcaagCCATTCTTGGCTAAGGGAGAtaggctcctcgtctccatgtt
>NC_050098.1|+|105958846-105958969|83-103
cgaagcttaaaggggaaatgaaaaagggggaacttgtccgactgccctaccattataagttcaagaaatactttaaagtaccCTGCCAAGAATGGCTTGATACcattgaaataatgagtaatga
>NC_050098.1|+|109447280-109447403|84-103
ctcgggcgtggtagcgtcgcagggactgctggtaccgcgccgagtgtagtaaggccttgtcccgagcctcttccagctggtccAGCGAGTCTTCTTGGCTAGCttggttgctttgaccgttgta
>NC_050098.1|-|111595433-111595647|21-41
gtcagagggttcaccgatccCTGCCTCTTCCCTGGCACCGTctgatgattcagacgactcccaggggatcgccgcagaggtatggacatacatacgggccgtcgagcgtgccgggctcgagggctcagatgagtcggaggtctccttagacgaggagaactcctcagacttgttcaaggagggcggcggtgatggcgacggcggcgacggaggcg
>NC_050098.1|+|112296483-112296607|83-102
cacaacttcagcatccgcagcatgcggcgaagcctccgccgctgccacatccaaggccgcaaagtaatccaagtcctcatccGATGACTCTTCAGTCCACTCaaccgaactcccagagtcaccaa
>NC_050098.1|+|113251323-113251484|43-63
acaagcaagccaacaaaggaataggggccagacgcatctgggTGCCAAAGGAAATTTTTTCAAccatgaaaagcaccaagaatgtttggatcccaagagggaagtgagaagtccgaaggacttcggggaatttgaagacttggcaaattgggatgtatatca
>NC_050098.1|+|114778623-114778845|125-144
ggttttctattgggttattcattaaagtccaaagcatatcgagtattcaatcatgccactggcgtggtagaagaaacatatgatgtggaatttgatgagactaatggctcccaaggagcacttgAGAATCTTGATGATGTAGGTgatgagccacttagggaagcaatgaagaacatgctaattggaactatcaaaccaaaagaagatgaagaagaggtgcaaa
>NC_050098.1|+|115247224-115247368|104-124
aacagtgctgaaggccctctgacacgcttcaattgtctcatcaatttctatcttcggccttcgaaggccgaagcgggaccaaatggggcgcatgatgacttccTTAATGTCTTCCTTGGCTTTCaaattatttttcacataaaac
>NC_050098.1|+|117859221-117859341|81-100
caatttcagcatccacagcacgcggcaaagcctccgccgctgccacatccaaggccgcaaagtaatccaagtcctcatccGATGACTCTTCAGTCCACTCaaccgaagtcccagagtcacc
>NC_050098.1|-|118412688-118412911|80-100
ggcggtgagtccccatttccgcaacacctccagggccttgagaaggggttcgaggtttttctgtctctcgtgcggggtcCCATGGTGCCAAGCATCGGCGgcgacggtgactactcgctgggaaaacggtgggagcaactcgccgtcattccggaggtagaaccaccggcgctgccaccctttgttcgaagacgcaaggatggcagggatgtacatcgacgccc
>NC_050098.1|+|120753755-120753931|40-60
gccctaccattataaattcaagaaatactttaaagtaccCTGCCAAGAATGGCTTGATACaattgaaatcattgaaagggaaataggctttaaaccttttcctaaatgattttggtgattgaatgtccaacacaaacaattggactaattagtttgctctagattatatgttctaca
>NC_050098.1|+|123083848-123084014|39-59
cgctactgcccctcataaggtttatcctcgctccacccGCTGCCTCTTCCTTGGCTACTcctctgaccacaagaggtatcggtgtttggacctcgcctcccaccgcatcatcatctctcgtcacatcgtattcgacgaggatgtgtttccccttgctggcccctccc
>NC_050098.1|-|123449134-123449239|65-85
gcaggtagcatggctgcgctgctgctgctgcggcagcagctctagagctggcagtgttgttgttGAAGCTGGAGAAGCAGGGCACctgctcgagcgcgccggcggt
>NC_050098.1|-|123449134-123449282|108-128
tagtagctcgtcgtgccgtggctgccgcctgtggccatgctgggcaggtagcatggctgcgctgctgctgctgcggcagcagctctagagctggcagtgttgttgttGAAGCTGGAGAAGCAGGGCACctgctcgagcgcgccggcggt
>NC_050098.1|+|125504935-125505091|96-115
ctcgggtatctttagtggatgcagtagtccagctggcctctagtgttcagccttaactctttgacacacatcgcacatagccacatgtgcagccaCATCTCTCTTCAGTCCACACcaccagtacttctacttcaaatcctgatacatcttggtactc
>NC_050098.1|-|12596020-12596165|22-41
atgccgggatcgcgccgctgaGCTGGTTGGACTGAAGGGTGagaacagtgaccttgtttaggtggcccagcttggttgttgggatggtatatacaacgcacaagtctaaaactagtcgttgaaagcaaaacaaaaaatatgcatgc
>NC_050098.1|+|126886960-126887149|133-153
tttggtaatatttacccaaccctctgttgtccaaccattttgtgctttgtacattgggatatcagcatgctctttcagtatgtccacaagtcctttctcatatgtgtaacaccatatagcccttgtaccccgGGATGTTGGCATGGCTGAAAAtaatcaaacgtaacataagctaaaattataaaaatgt
>NC_050098.1|-|128085898-128086065|107-126
ggtctcgggaccggatccctcgggcgtggtagcgtcgcagggactgctggtaccgcgccgagtgtagtaaggccttgtcccgagcctcctccagctggtccagcgaGTCTTCTTGGCTAGCTTGGTtgctttggtcggtgtaggcccttgtcctcggggaaccgtatt
>NC_050098.1|+|129272375-129272540|40-60
tggtccttggccttcctggacttcaccagcacgaaaaaaTGACAGAAGAGAGAGGTGCACggcgccacccccacgaacatctcgcacagatgagcgaagatggccgcctgaaggatggagtggggtgtgaggtgctggagctggagaccgagattgtccaacagta
>NC_050098.1|+|13072934-13073077|103-123
gatgcattgcaagatatacatggacactgtcttaggggagctgaaccgccacgagcctgtgcctgttttcgttaaggacacaaggtgttttttcttcttctgAATCTTCCTCTATCTGTCAGTtctgttttcttttcctacatt
>NC_050098.1|-|131520501-131520640|99-119
ccccacctacgaccaccttcacgtgttcggttgtgcctactaccctaacacttccgctactgccccccataagctttctcctcgctccacctgatgtcTCTTCCTTGGCTACTCCTCTGaccacaaggggtatcggtgtc
>NC_050098.1|+|132694453-132694635|41-61
taccctactattataagttcaagaaatattttaaagtaccCTGCCAAGAATGGCTTGATACaattgaaataatgagtaatgaaattcttgggaattactctaaaaaagaggaccaactgatgacagcggccttcggcactcggccgaaacgaaggctaaacagggtgcttgatgccataggat
>NC_050098.1|-|133499571-133499781|22-42
gagggggaggaggagcaggacGGCGGACGAGGCAGAGCAGGAcgaggcacatcaggcggcgcagcaggatgaccttgtccagcagcaggcgacgcagcaggacgacgacgaagctcagcagaccgcctcaagttttggtgcctcaggttcgaggagcatctacctgcgaggtcccgcgagtctccctcagcgtcccatactttgggacagg
>NC_050098.1|-|134003230-134003405|38-58
taattagctgaggaggaggaggggggaggagtaggacAGCGGACGAGGCAGAGCAGGCggtgccccagaatatgatccgagcaccgagccgaacgaccccgatgtgctcatgagggtcggaggaggcaagagacatgggcggtactggattgccgacggggcaatcgactcgtcct
>NC_050098.1|-|134531298-134531445|107-127
aaacaaaaggaaatagcagaagccgtagctcaacagaaccagccgaagcaggtcatgcatactgcttcgtatcactcaccctacataccagagtatgtgggtaaccATCCTGCAGCATCTGTTGCTTcggctagtcagccacaggcat
>NC_050098.1|+|134657151-134657337|23-43
cttgctgaactggcctcgccctTCGCTCCCTTCGATCCAGACAgcggccacctccgaagtgagaggtgtgttatatgtcttctggttcaacgtctggtctaggttcaacgcgatacgatagtcatcaaggttctcaacgtgacccatggtcctaaggtgctcggagtacgggtttccacgtagtatg
>NC_050098.1|+|13476965-13477184|180-199
cccctcgccattcccctttgcagccgccctccagtgcttcctcctccctctagatctccccccacgcagcaaggatcgagaagaggaggagcaagatggattgaagaagaagagaggatcaaggagatgttctacccccatctcttgtagattttcttggggaaccataggtaaggatgGGATCCTTGTTCCTCCCAATaattatgtgcttttggaggtt
>NC_050098.1|-|137299573-137299811|22-41
cggagtgtccttcttcaatgaGTTGGCGCGGTTCAATAGCAgaactgctctctctgaaatcggtgtttgctgcaaagtcaccttcatcttccacaatcatgttgtgcattattatgcatgcagttattatctcggttagacggttgcgatcccaaccgtaagcaggaccacgcagcactgcccatcgtgcttgaagaactccaaatgtgcgctcaatatcctttctgtaactttccagc
>NC_050098.1|+|138087108-138087232|84-104
ccgaagcttaaaggggaaaagaaagagggggaacttgtcagactaccttatcattataaattcaagaaatattttaaagtaccCTGCCAAGAATGGCTTGATACaattgaaataatgagtaatga
>NC_050098.1|+|138146527-138146713|145-165
acaagggccatactacaaggatgtgccatgtcaccattcagaaacagaaggaaatagcagaagctgcagctcagcagaaccagccgaagcaggtcatgcatactgcttcatatcactcaccctacataccagagtatgtgggtaACCATCCTGCAGCATCTGTTGcttcggccagtcagccacagac
>NC_050098.1|-|138188654-138188861|149-169
tgtttagtagtaattacagtgagaactagctagcatggtaatacaaaatttgatgccagaatgcatgtcaattaatggtttatttggcttgcacgaaatatatacattatatgtcgtatgcatagattgaaggcgcttggaacgaaggTGGCAAGGGGCCAAGCACTTGggacgatttctgccacaaatatccgggtacacaagcaac
>NC_050098.1|+|138293198-138293365|40-59
acacccatcgcacatagccacatgtgcagccacatctctCTACTCTCTTCAGTCCACACcaccagtacttctgcttcgaatcctgatatatcttggtactctcaggatgaatagaataatccgagtcatgggcttcctttaaaatagtctcacgaaaattatcaatct
>NC_050098.1|+|138300301-138300455|115-134
ttcccacttccactcgggtatcttaagtgggtgcagtagtccagctggtctttggtgttcggtcttaactctttgacacccatcgcacatagccacatgtgcagccacatctctCTACTCTCTTCAGTCCACACcaccagtacttctgcttcgaa
>NC_050098.1|+|138839596-138839761|125-145
ctttagagagagtaaattctgcacaaggcttctctacgtacctgttagtgttttgcagcatctggatctggttgcgcagttttgctgattcttgctggtagaattgcttcagcatataaaacaaAGAGTTGGAGGAAAGGATCAGatggatgcatggatctcataa
>NC_050098.1|+|138839631-138839782|90-110
acgtacctgttagtgttttgcagcatctggatctggttgcgcagttttgctgattcttgctggtagaattgcttcagcatataaaacaaAGAGTTGGAGGAAAGGATCAGatggatgcatggatctcataattttggacattatccaagtcc
>NC_050098.1|-|139103834-139104020|59-79
aaaaggggaactcgtccgactaccctaccattataagttcaaaaaatactttaaagtaCCCTGCCAAGAATGGCTTGATacaattgaaataatgagtaatgaaattcttgggaattactctaaaaaagaggaccaactgatgacagcggccttcggcactcggccgaagcgaaggctgaacatggta
>NC_050098.1|-|141308331-141308485|95-116
tgcaccccacatttgtagcataggcccttggctttgcggtaggcataaagattagacatccgatcagcaatgactgaattccgtggcataccagTGCTCTTTCTGTCATCTGGTGGaactggaagtgactgtttggtgtcctggctaggtggata
>NC_050098.1|-|143043768-143044059|74-94
cgtttttggctgcaaatgctaccccaacctttctgccaccactccacataaattatcccctcgctcaacccttTGTGTCTTCCTTGGCTATTCCccccaccacaaaggttacctatgctttgatcgccaatccaatcgtaccattatctcccgtcatgtggtttttgatgaaacctcgtttcccttttctgaggcttccaatccacccccaccagcggccttcgactttcttgatgattactctaacccggttgcagctccttttggactgtcgcccgtgtcttctttttca
>NC_050098.1|+|145711185-145711366|41-61
taccttatcattataaattcaagaaatattttaaagtaccCTGCCAAGAATGGCTTGATACaattgaaataatgagcaataaaattcttgggaactactctaaaaaagaggatcaactgatgacagcggccttcggcactcggccgaaacgaaggctgaacagagtgcttgatgccatagga
>NC_050098.1|-|146624553-146624745|38-58
atggatgcatgaacacgcgcattatgttggcatgcagTGTGTGAATCTTGATGATGCCactccagaaatcaccggctggctgatgactacagcacacacatctctctctctctctctctctctctctctctctctctctctctctcggcgtgaatgtatccctgccaagagcgagtgttgcagatttgcatgc
>NC_050098.1|-|146624667-146624822|116-135
tccaatgcagcatcatcaagattcccacacatacacatatatatatattatatatgatgcatgatgcagcggcggcgatggatgcatgaacacgcgcattatgttggcatgcagtGTGTGAATCTTGATGATGCCactccagaaatcaccggctgg
>NC_050098.1|-|147172808-147173064|43-63
ccttcccatggagcataacactcttgctgaactggcctcgccCTTCGCTCCCTTCGATCCAGActgcggccacctccgaagtgagaggtgtgttatatgtcttctggttcaatgtctggtctaggttcaacgtggtacgatagtcatcaaggttctcaacgtggcccatggtcctaaggtgctcggagtacgggtttccacgtagtatgtcgactatctgtcgaataacctctttgtctttctgttgatgctcttcg
>NC_050098.1|-|147733894-147734023|90-109
ctgacactttgttaaactttgttttgtggtacaatatccaggatgctctggaaccttacatgagcaagagaatagttgaacttcactggGGTAAGCACCATCAAGATTAtgtggatggcttgaataagca
>NC_050098.1|-|147739587-147739776|38-57
accttacatgagcaagagaacagttgaacttcactggGGTAAGCACCATCAAGATTAtgtggatggcttgaataagcaggtggctaccagccctctgtatgtatacactctggatgatctgataaaagaagcctacaacaatggtaacacattaccagagtataacaatgcagcacggttaactcgttta
>NC_050098.1|+|149033495-149033601|67-86
acagcacgcggcgaagcctccgccgctgccacatccaaggccgcaaagtaatccaagtcctcatccGACGACTCTTCAGTCCACTCaaccaaagtcccagagtcacc
>NC_050098.1|-|150656208-150656329|81-101
tcacgtgttcggttgtgcctgctatcccaacacttccgccatcgctcccaataagctatctcctcgctccattcgctgccTCTTCCTTGGCTACTCCCCTGactgttggggacttgttctca
>NC_050098.1|+|150746141-150746380|22-42
tcgcgtcgctttcgtcttgttGTCGTTGGAGGAAAGCAACTTcgcggaagttggtacctttcagccatcgttcggcttcaagaattttcatcaggcagcccggctgcatcccctcgccggtggtcacccaagacggtgaccaccagctcgatggtggggagaagcgaaccgagctgcggcctctgcccctccctcagcttcaaggatgttcatcatcagtgctggggaggggagtgcgcc
>NC_050098.1|+|152005887-152006173|53-73
aactcgtccgactgccctaccattataagttcaagaaatactttaaagtaccCTGCCAAGAATGGCTTGATACaattgaaataatgagcaatgaaattcttgggaattactctaaaaaagaggaccaactaatgacaccggccttcggcactcggccgaaacgaaggctgaacagagtacttgatgccataggatttgaatatgctgactacggtcgtctgggcggagatgctgggggcccgaagcgaaaaaggattgctagcactactgacgaagaagtcgtcaag
>NC_050098.1|-|152097288-152097443|115-135
ccagaaccaaacacaaatgctctgtattttcctcattgttattggcaaaactttacgatacaatgtgtggcatgtttgtggaagcaaagttgtgcatactggaaaaactcagaaCACAATGTTGTCTGGTTCATTaacacttttgctgtttcaatc
>NC_050098.1|+|152605743-152606008|22-42
gagggggaggaggagtaggacGGTGGACGAGGCAGAGCAGGCggcgcagcaggacgaccttgtccagcagcaggcagcgcagcaggatgcctcaggttcgaggagcatctacctgcgaggtctcgcgagtctccctcagcgtcccatacgtcgggacagatgaccgctgattcggccggatggggagaggtatgtaactttatgttcttcattcttgttcatattatgtgatcaaaatcataatataaattaatactttttattta
>NC_050098.1|+|152721669-152721907|199-218
aaggacaacagttcctgcctgccagccctgcccacacgaagccgaccgtcgtccgcctcactcactctacgcttcgcaaccgcccttcgccgcctacgccccacacttggaccaggcacaacttcagcatccacagcaagcggcgaagcctccgccgctgccacatccaaggccgcaaagtaatctaagtcctcatctGACGACTCTTCAGTCCACTCaaccgaactcccagagtcacc
>NC_050098.1|+|159028259-159028414|100-120
gaaagagtggacaatgccgaagcttaaaggggaaaagaaagagggggaactcgtccgactgccctactattataagttcaagaaatattttaaagtaccCTGCCAAGAATGGCTTGATACaattgaaataatgagtaatgaaattcttgggaatta
>NC_050098.1|+|159344397-159344588|131-150
atgcttcgcaaccgcccttcgccgcctacaccccgcacttggaccaggcacaacttcagcatccacagcacgcggcgaagactccgccgctgccacatccaaggccgcaaagtaatccaagttctcatccGACGACTCTTCAGTCCACTCaaccgaactcccagagtcaccaaaatcagaaaacttagacgc
>NC_050098.1|+|161936389-161936537|22-42
ttttgctttggacgcggcaccAAGCTCCAGGCTTCATTCCTTttgaagttgttgagctcttcctgcatggccaacactcagtccagatcctgtaaggcctcttctaccctgaaaggctcaatagaagagacaaacgagtaatgctcaca
>NC_050098.1|-|162204361-162204533|37-57
gtcagggtgcgggatcctgacgccgccgacgccttcTTCGTGCCCTTCTTCTCCTCGctcagcttcaacgtgcacggtcgcaacatgaccgaccctgacaccgaggccgaccgcctcctgcaggtgccgcctccgtctttcttttttttggggacaactctcagctctgtaca
>NC_050098.1|-|16628744-16629000|195-215
aaaaaattacaccccagaccctatgagcgaatcgacattcaaagaaaaagtgcttaattgtctttggcttatgacaaaagcaacaagattgtttccatgccaattgtgtttgacaatattatccttagttaggattactcccaatggctgatacaggtaatcttggtaagcgcaaatcacctgtgtgggctgatTTTGATGAAGTGTTTGAGGAGgttaatggtgttaagatttgcactaaggcagtgtgtaagatg
>NC_050098.1|-|167568017-167568256|22-42
tgggctgggagccgccatcgtCATGGAGCGTGCGAGGTGCCAtcattacttgtttaccggggcgagccagatgggacgccggtcttgttccccgtagcctgagctagctaggggtagggtaatgacggccttcctgtgacgtggtcggtccgagcccggggtcaggcgaggcggtgactcctccgaggtcgaggctgagtccgagccctggggtcgggcgaggcggagtccgtcttccga
>NC_050098.1|+|167798779-167799002|131-151
aaatcagaaacccaagagaccctaaagcgctttctaaggagggctcaaaatgaatttgagctcaaggtgaaaaagataaggagtgacaacgggtccgagttcaagaacttacaagttgaggagtatcttgAGGAGGAAGGGGCCAAGCATGagttctctgctccctacacaccacaacaaaatggtgtggtagagaggaagaacaggacacttatcgacatggc
>NC_050098.1|-|170331127-170331403|206-226
gccagctactgggcagaggccctgcacaccgccacccacctccttaaccctcttccatccaaggcggtgagccaccctactccctacttcgccctgtacggcacagaccccacctacgaccaccttcgcgtgttcggctgtgcctgctaccctaacacttccgctactacccctcataagctttctcctcactccacctgctgccTCTTCCTTGGCTACTCCTCTGaccacaaggggtatcggtgtctggacctcgccacccaccgcatcatcatct
>NC_050098.1|+|17040963-17041132|128-148
acattgctgcctcggctcaccctctctgaccccgagggatcccttgccaccgaagtcttcaccatttccagcgatcagctcgcctccctgaagcacctctgcggtggcgcgagcaccttttgcgcggTGAGCGCTCTCCTCTGGCAGTgcgcgtgcgttgcgcgccgcct
>NC_050098.1|+|17063481-17063772|251-271
tggttaggttcttggatgcgagaatggttttatatgaaggttgacctgagcgagagggaagatataaaaggggttattcagtgtcgtacatggtctcgcttcggcatcaggaggccagtcattgcacttggaaacgacgtgcaagcgtgttaggcagcttttaatacagtgtgtacttacatcggtacaagagacttggtccaagagcatattgcttacagagtgtggccacttgcaaatggatgggaaaTGCCGAAGGAGACTGCCTATGgatccagtcagaatggcttag
>NC_050098.1|-|170742296-170742455|38-58
gctcctcataagctatctcctcgctccactcgctgccTCTTCCTTGGCTACTCCCCAGaccacaaggggtatcgttgccttgacctcacctcacaccacatcatcatctctcgtcacgttgtcttcgacgaagatgtatttccccttgctggctcctccc
>NC_050098.1|-|171237320-171237485|125-145
tatctcccttctctgtcacagtggacttgataaagtagtcccaaaccccagaggtttgtctttttggtttccttttctttgtatcagactctttcactccaatatcagttgttctttctccatcTTCTCCTTCTCCATCTCCATTaattggagttgtttcttgcac
>NC_050098.1|-|172468050-172468241|134-154
cactctcccaggtagcttcctcttctccttctctgctccactgaactttacagagtttcacttctgaggtacgggtctttcggactgctgaatcaagaatctttactggcttctcacggtactgaagatctttCTGAATCTGCACTGCCTCTTCttcgatgtgactttccagtgcttgcaggcatttgcgga
>NC_050098.1|+|173174015-173174280|22-42
tgatcaagaatgctctttggtTGCTTGTTCTCCTTCTCCATGcgcctagggtcccttttatagccccaaggcagctaggagccgttgagagcaaatctggaaggccattcttgccttctgtcatcgggcgcaccggacagtccggtgcacaccggacattgtccggtgcccgatttccttccaaaaatggtgcagtcgaccgttgcagatctgggagccgttggcgcaccggacatgtccggtgcacaccggacagtccggtgccc
>NC_050098.1|+|17327573-17327837|224-244
cctaccccacttaaaggaatttcgccctcgagatttagactggatttgagaaaagataagggtattccctcctcaaggagtcctcactctcccaggtagcttcttcttctccttctttgctccactgaactttacagagtttcacttctgaggtgcgggtctttcggactgctgaatcaagaatctttactggcttctcacggtactaaagatctttctgaatCTGCACTGCCTCTTCTTCGATgtgactttccggtgcttgcag
>NC_050098.1|+|173441378-173441533|115-135
acaacggcaaccgcgggaagttgggcgcggaggcgagcctggagcagtggctgctgaacccgccgccgcttctgtccagcgagaaccagttccgcgtcaccttcgactgggaggTGGAGAAGCAGGGCATCCCGGgcgccatcatcgtcaagaaca
>NC_050098.1|+|173441408-173441533|85-105
aggcgagcctggagcagtggctgctgaacccgccgccgcttctgtccagcgagaaccagttccgcgtcaccttcgactgggaggTGGAGAAGCAGGGCATCCCGGgcgccatcatcgtcaagaaca
>NC_050098.1|+|173441416-173441533|77-97
ctggagcagtggctgctgaacccgccgccgcttctgtccagcgagaaccagttccgcgtcaccttcgactgggaggTGGAGAAGCAGGGCATCCCGGgcgccatcatcgtcaagaaca
>NC_050098.1|+|175484597-175484879|227-246
tggtagaaagccaaatatctcatattttagagtattcggttgcaaatgttatattttgagaaagggaagccggcctctaaatttgagaaaaaatgtgatgagggttttctacttggatattcatcaaatagcaaggcttatagagttttcaacaagactcatggtattattgaagaagcatatgatgttgagtttgatgaaactaatgggtctcaagatgaaagcgAGAATCTTGATGATGTTGGTggaactcaattgagaaatgctatgaaaacaatggcta
>NC_050098.1|+|17720053-17720234|38-58
tcaccagcttctcacgatactgaaggtctttctgaatCTGCACTGCCTCTTCTTCGATgtgactttctggtgcttgcaggcatttgcggagctggaatatgtgaaacacattgtggatgtcggacatggattccggtaattcaagacggtatgctacgggtcctaccctgccaatgatggga
>NC_050098.1|+|180261333-180261490|101-121
actgaactttacagagcttcacctctgaggtgcgggtctttctgactgctgaatcaagaatcttcactggcttctcatggtactgaaggtctttctgaatCTGCACTGCCTCTTCTTCGATgtgactttctggtgcttgcaggcatttgtgaagctgg
>NC_050098.1|+|18103249-18103419|22-42
gagagccgccgtcgtcatagaGCGTGCGAGGTGCCATCATTActtgtctggcggagcgagccagatgggacgccggtcttgttccccgtagtctgagtcagcttggggtagggtaatgatggcgcctcctgttgacgtggtcggtccgcgccctaggttgggcgatgtgga
>NC_050098.1|-|181728776-181728986|22-42
caactcgctccacccactaccTCTTCCTTGGCTACTCATCTGaccacaaggggtatcggtgtctagacctcgcctcccaccgcatcatcatctctcgtcacgtcgtctttgacgaggatgtgtttccccttgctggcccctccccacccaccgatctcgactccctcctcgagtccgatccggtctccccctcctcccaggcgccccgcct
>NC_050098.1|+|181848589-181848745|22-42
gaagaatttctgtcactgaagCAAGGGCCTCTATCTGTCAGTgagtacaggaacaaatttctgcaactatctcgctatacatctgaggatgtcaacactgatgccaagaggcagtacatgtttctaagagggttggttgaaccccctgcactaccag
>NC_050098.1|+|182242304-182242594|199-218
agggacaacagctcctgcctaccaaccctgcccacacgaagccgaccgccgtccgcctcactcactctacgctttgcaaccgcccttcaccgccggcgcccagcacttggaccaggcacaactccagcatccacagcacgcggtgaagcctccgccgccgccacatccaaggctgcaaagtaatccaagtcctcatccGATGACTCTTCAGTCCACTCaaccgaagtcccagagtcaccaaaatcagaaaacttagatgcagattcatccgattcattcccatcatccacg
>NC_050098.1|+|182341462-182341638|118-138
gtcggttcgtcgtcagagatggcgggcaactccaccctcccgatgaagaggacgtcggggtagaacgatactgctgtcgtggcgtctttctttccgttctcctttgaggtcggaggaACGGGAAGAATGACTTGCCTCtccctggtctcctcctttcccgcgacccgtgtccattcc
>NC_050098.1|-|182444833-182444991|103-122
agcgctaggaccaggcacaacttcagcatccgcagcatgcggcaaagcctccgctgctgccacatccaaggccgcaaagtagtccaagtcctcatctgacgaCTCTTCAGTCCACTCAACCGagctcccagagtcaccaaaatcagaaaacttagatgc
>NC_050098.1|+|183749588-183749748|43-63
ttagtcatggttagttatgccattgaactaatgatgccttttTGGCACAGCTTTATTGAATTGattgtgatgtgctatttgttaactatgtttattccagctttgctagattttcaccttcatggtatgagcagtataaacaaaataataatggtttcatg
>NC_050098.1|-|183749595-183749752|101-121
tgtccatgaaaccattattattttgtttatactgctcataccatgaaggtgaaaatctagcaaagctggaataaacatagttaacaaatagcacatcacaATCAATTCAATAAAGCTGTGCcaaaaaggcatcattagttcaatggcataactaacca
>NC_050098.1|-|185204263-185204371|69-88
agggactgctggtatcgcgccgagtgtagtaaggccttgtcccgagcctcctccagctggtccagcgaGTCTTCTTGGCTAGCTTGGTtgctttggtcggtgtgggccc
>NC_050098.1|+|188461155-188461321|108-127
gcctccgccccgcacttggaccaggcacaacttcagcgtccacaacacgcgacgaagcctccgccgttgccacatccaaggccgcaaagtaatccaagtcctcatccGACGACTCTTCAGTCCACTCaaccgaactcccagagtcaccaaaatcagaaaacttagac
>NC_050098.1|+|189251316-189251492|40-60
tcccgcaaccggaggttcgcttcgtacaccaggctgctcGCTGTGTCCGCCCTCTCCCCCtccaccacctcctgtgacaatcgacacgtttacaagtctacactgaaatcttttaactatagactagaaaagcacgattttttcttcaagttgaggctttaccaagagcatcttgga
>NC_050098.1|+|192103294-192103411|77-97
ggatctactaattcagtaggctgcattgcaggagccacagtatacttgagccagctatttggatcagattcagtatCTTGGAGTGAAGGGAGCTCCAtcttcaaaggaccatttgtgg
>NC_050098.1|+|193109047-193109151|22-42
atactgaaggtctttttgaatCTGCACTGCCTCTTCTTCGATgtgactttctggtgcttgcaggcatttgcggagctgggatacgtgaaacacattgtggatgtc
>NC_050098.1|+|194775743-194775904|40-59
tggaatttgatgagactaatggctcccaaggagcacttgAGAATCTTGATGATGTAGGTgatgagccacttagggaagcaatgaagaacatgtcaattggagctatcaaaccaaaagaagatgaagaagaggtgcaaaacattgacatgccttcttcataaa
>NC_050098.1|-|195863730-195863873|41-61
actgcccctcataagctttctcctcgctccacccgctgccTCTTCCTTGGCTACTCTTCTGaccacaaggggtatcggtgtctggacctcgcctcccaccgcgtcatcatctctcgtcacgtcgtcttcgacgaggatgtgttt
>NC_050098.1|+|196122992-196123154|22-42
gcattttgggggcatctttcaGGTTCTTCCTTCAGTCCACTCctaggacaattacccaaactcaatttccccaccttcgatggaaaaaatcttaaactgtggcagtttgggtgtgaggattatttctacatgtatggtgttgatcctagtaagctacaatgca
>NC_050098.1|+|197154318-197154473|115-135
ggtttttccgactatgaaagagtggacaatgccgaagctcaaaggggaaaagaaagagggggaactcgtccgactgccctactattataagttcaagaaatattttaaagtaccCTGCCAAGAATGACTTGATACaattgaaataatgagtaatga
>NC_050098.1|+|197502262-197502377|23-43
aagctttctcctcgctccactcGCTGCCTCTTCCTTGGCTACTcccctgaccacaaggggtaccggtgtctggacctcacctcccaccgcatcatcatctctcgtcatgtcatctt
>NC_050098.1|-|197565291-197565541|188-209
gctccaagcaccaagaatgacaatactattgaaaccctttccttttcttttatgaaccttaattgatgctttcctccaccattcagcaaaacaatgatctctcctcttaggaaccacagaggacaacccaattggagctaatatactatgccaaaactgccttgcaaagacacaatttattaagaggTGCTGTGCAGTTTCATCTTCTTggtcactaggccgagttaaaaattacctatcctaatggtgga
>NC_050098.1|-|19883004-19883165|105-125
gccgtgtcagaatcaccgcgtacaacagcttctgaatttgtgggtagcggatcttggtctcggacagtacctcactgatgaagtaaaccggcctctggatgggcAGTGTGTGCCCTTCTTCTCGTctctcgaccacgatcgcgacgctgaccacctgagtgg
>NC_050098.1|-|199731000-199731245|188-207
tgggtgcaaatgctacatcgataagaagtgttaacacctagataagttttaaaagatgtgtgatattgatttcttacttggttacttattgaagtctaaagcatatagagtattcacccattccatcggcttggtagaaggaaatatatgatgtgtaattctgtgaaactaacggcttccaaggagcAAATGAGAATCTTGATGATGttggtgaatgaaccattaggggaggcaatgaagaatatg
>NC_050098.1|-|201538989-201539151|40-60
ccctataatcaacataagcttcagtatcagtcgaaggaaTGTGTCTTCCTTGGCTATAGTaatattcacaaagggttcaaatgccttgatgtgtctactggtcgtatttacatctctcgcgatgttatctttgatgaaaacaattttcccttctctaaattgc
>NC_050098.1|-|202505520-202505743|131-151
ctatcctgctcgtcgagtcgtcgtcagtggtcgctcgaattcgccctccggcgcgatcgcgatgaccacgatcctccgccatctcctccgcgtggctctacctcccgcccccgcttccctctccagtcacCTCCCCTTCTCCACCAGATCTcgccgcacccctcaccgcttccgccgcagtcccaaaccggcgccgccctcccccgacgccgtgtccgcagcta
>NC_050098.1|-|202641183-202641304|22-42
ttcaagaaatactttaaagtaCCCTGCCAAGAATGGCTTGATacaattgaaataatgagcaatgaaattcttgggaattactctaagaaagaggaccaactgatgacagcggccttcggcac
>NC_050098.1|+|202886920-202887211|74-94
tggtgggcggtttcctgaggaggaggagggggaggagtagtaggacggcggatgatgcagagcaggcagcgcaGCAGGACGAGGCAGAGCAGGTagcgcagcagcaggcggcgcctcaggacgatgacgaccagcagcaggacgacgacgaccagaagcaggacgcctcaggttcaggcgactctagttcgaggagcatctacctgcgaggccccgcgagtctcctgccgcatcccatacttcgagacagacgaccgctgattcggccagaaggggagaggtatgtaacttt
>NC_050098.1|+|20335379-20335530|43-62
atgtggaatttgatgagactaatggctcccaaggagcacttgAGAATCTTGATGATGTAGGTgatgagccacttagggaagcaatgaagaacatgccaattggagctatcaaaccaaaagaagatgaagaagaggtgcaaaacattgacatg
>NC_050098.1|+|203908405-203908580|41-61
ccttcccgacactttgagactgcttcaacattcgataacaTGACCGAACTGAGAACACACCatttttctcatgcgcccaccccatagctctatcaaaatctactaagtatagctgaccctctaaccctcccttaaatgctattgaatcatcacttcttctaaagacagtaacaccc
>NC_050098.1|+|207005271-207005520|40-60
gccctaccattataagttcaagaaatactttaaagtaccCTGCCAAGAATGGCTTGATACaattgaaataatgagtaatgaaattcttgggaattactctaaaaaagaggaccaactgatgacagcggccttcagcactcggccgaaacgaaggctgaacagggtacttgatgccataggatttgaatacgctgactatggtcgactgggcggagatgctgggggcccgaagcgaaaaaggattgccagc
>NC_050098.1|-|207053001-207053148|107-127
tccttacaggttcttgtggaaatctaagttaccacaaaaaaatcaaagttttcatttggctggtggtaagaaataaaattcttacaaaagataatctgataaaaagAAGTTGGCATGGCTCAAGCGAgtgctgtttttgtggtggtct
>NC_050098.1|+|207537650-207537794|39-59
ccctaccattataagttaaagaaatactttaaagtaccCTGCCAAGAATGGCTTGACTGggcggagatgctggaggcccgaagcgaaaaaggattgccagtgctactgacgaagaaatcgtcaaggtagccaaaaagaaaaaaga
>NC_050098.1|+|208932816-208933092|206-226
aaggttcaacttgggctgcactgggcgaattcaaaattatagcagaacatattggcactagagatttagtgcaagaattcctggccttcagagtttttccaacgatgaaagagtggacaatgccaaagcttaaaggggaaaagaaagagggggaactcgtcaggctaccttatcattataaattcaagaaatattttaaagtaccCTGCCAAGAATGGCTTGATACaattgaaataatgagcaatgaaattcttgggaactactctaaaaaagagga
>NC_050098.1|+|209008572-209008733|100-120
ctgaactttacagagcttcacctctgaggtgcgggtccttcggacagccgaatcaagaatctttactggtttctcccggtactgaagatctttctgaatCTGCACTGCCTCTTCTTCGATgtgactttctggtgcttggaggcatttgcggagctgggatac
>NC_050098.1|-|209195154-209195319|22-42
aggtcgccgaggtcgtcggcgGAGGTGTCCGCCCTCTCCCGGttgatgtgcatggcgagcagcgcgtcctcgacctcctccagctccttgccgccgcccggtcgcgccgcctggaacgctcggaggccgcgactcaggtactcctcgacgccacctccgccgccgg
>NC_050098.1|-|210268900-210269133|40-60
ctgccctaccattataagttcaagaaatattttaaagtaCCCTGCCAAGAATGGCTTGATacaattgaaataatgagtaatgaaattcttgggaattactctaaaaaagaggaccaactgatgacagcggccttcggcactcggccgaaacgaaggctgaacagagtacttgataccattggatttgaatacgctgactacggtcgactgggcggagatgctgggggcccgaag
>NC_050098.1|-|211795288-211795415|88-107
tcggccgtggtagcgtcgcagggactgctggtaccgcgccgagtgtagtaaggccttgtcccgagcctcctccagctggtccagcgaGTCTTCTTGGCTAGCTTGGTtgctttgatcgctgtaggccc
>NC_050098.1|+|21247461-21247666|165-185
gcagaacatattggcactagagatttagtgcaggaattcctggcattcagggtttttccaactatgaaagagtggacaatgccgaagcttgaaggggaaaagaagaagggggaactcgtctgactgtcctaccattataaattcaagaaatactttaaagtaccTTGCCAAGAATGGCTTGATACaattgaaatgatgagcaatga
>NC_050098.1|+|21258016-21258122|67-86
tttagactccctattctcttcttccaccattttgaatgcgacgggttgcaccatgagtgtggaggtGGCGCCTTGCACCAAGTTGAcaatatgtttggagtctttga
>NC_050098.1|+|215260073-215260177|22-42
caagaaatattttaaagtaccCTGCCAAGAATGGCTTGATACaattgaaataatgagtaatgaaattcttgggaattactctaaaaaagaggaccaactgatgac
>NC_050098.1|+|218238526-218238719|135-155
aaccactgctgctatttccaggtcgtgcgtgggataattcttctcatgaaccctcagctgtcgagatgaatacgcaacgacttttccttcttgcattagcacacatcccaagccggtgtaggaagtatcacaatACACCAAGAATGGCTTGCGAAcatcagacagaactaagataggtgctgtagtcaacttct
>NC_050098.1|-|221806537-221806702|39-58
aaggccttgtcccgagcctcttccagctggtccagcgaGTCTTCTTGGCTAGCTTGGTtgctttgatcgctgtaggcccttgtcctcggggagccgtattccaggtcagtgggcaagacggcctcggccccgtagaccaggaagaacggcgtgaaacccgtggctc
>NC_050098.1|-|222417210-222417380|39-59
cccatggagcataacactcttgctgaattggcctcgccCTTCGCTCCCTTCGATCCAGAcagcggccacctccgaagtgagaggtgtgttatatgtcttctggttcaacgtctggtcaaggttcaacgcgatacgatagtcatcaaagttgtcaacgtggcccatggtcct
>NC_050098.1|-|222684392-222684549|38-58
ttcaagaacttacaagttgaggagtatcttgaggaggAAGGAGCCAAGCATGAGTTCTccgctccctacacaccacatcaaaatggtgtggtagagaggaagaacaggacacttatcgacatggcgaggacgatgcttggagagttcaagacgcccga
>NC_050098.1|+|225739445-225739602|43-63
tgtggatatatgttatcacatggaggtgacactattttatggATGTTTTGCAAGCAAACCATTttaacgaggtcaaccatgaaagcaaaacttatagcattagatattgccacagttaaagttgagtggcttcgtaaactccttatggatttaccagt
>NC_050098.1|+|22624312-22624469|41-60
ataaaggttaggattaaataattgtcctaaaaccatagtgTCAAGCCATCAAGATTCACAtcattataagaaaaaaatagaatttactatgtcccacagaattggaactaagcttatatccaaatcacctcaagctttcatcggaatcaggacgtctt
>NC_050098.1|+|228075796-228075963|108-128
cctgtacggcacaacccactcttgcgaccacctccgcgtgttcggatgtgcctgctaccctaacacttccgctactgctctccataagttgtctccatgctccattcGCTTCCTCTTCCTTGGCTACTctcctgaccacaaggggtatcgttgccttgacctcacctc
>NC_050098.1|-|228622454-228622663|170-189
tacgaagccggccgccatccgcctcactcactctacgcttcgcaaccgcccttcgccgcctgcgcccagcacttggaccaggcacaacttcagcatccgcagcacgcggagaagcctccgccgctgccacatccaaggccgcaaagtaatccaagtcctcatccgacgaCTCTTCAGTCCACTCAACCGaagtcccagagtcaccaaaat
>NC_050098.1|-|228916740-228916928|133-152
aagaaagaactcaacaaagaaatggtttcctaaggagccagctgaagcttcttcgtcacagcctgaagtaggggattctggtcgacaccaaattgtctgcattgatgttccacaagaaacagttggtactacCCCACAGAAGAGAGTGAGGCgtgctgtcaaaaaactgactccaaagaagaagatgaa
>NC_050098.1|-|2296308-2296476|43-63
agtggaagagttccttgaggaggaagggatcaagcacgagttCTCCGCTCCCTTCACACCACAgcaaaatggtgtggtagagaggaagaacaggacgctaatcgatatggcgaggacgatgcttggagaattcaagacccccgagtgtttctggtcggaagccgtgaac
>NC_050098.1|-|231174156-231174279|83-103
gccgaagcttaaaggggaaaataaaaagggagaactcgttcgactgccctaccattataagttcaagaagtacttcaaagtaCCCTGCCAAGAATGGCTTGATacaattgaaataatgagcaat
>NC_050098.1|+|231629342-231629528|145-165
ggatttggtgctggaatttctggctttcaaagtatttccaactatgaaggaatgggctatgccgaagcttaaaggagagaagaaagagggggagcttgtccgactaccctatcattataaattcaagaaatattttaaggcaccCTGCCAAGAATGGCTTGAAACaatcgaaataatgagtactgaa
>NC_050098.1|+|232299766-232299997|191-211
ctgcactgggcgaattcaaaattattgcagaacatattggcactagagatttagtgcaggaattcctggcgttcagggtttttccaactatgaaagagtggacaatgccgaagctcaaaggggaaaagaaaaagggggaactcgtccgactgccctaccattataagttcaagaaatactttaaagtaccCTGCCAAGAATGGCTTGATACcattgaaacaatgagtaatga
>NC_050098.1|+|232723076-232723204|22-42
ttgctaaactggcctcgccctTCGCTCCCTTCGATCCAGACAgcggccacctcggaagtgagaggtgtgttatatgtcttctggttcaacgtctggtctaggttcaacgcgatacgatagtcatcaagg
>NC_050098.1|-|236568631-236568799|110-130
ttttccaactatgaaagattggacaatgccgaagcttaaaggggaaaagaaaaaaggggaactcgtccgactgccctaccattatgagttcaagaaatactttaaagtaCCCTGCCAAGAATGGCTTGATacaattgaaataatgagcaatgaaattcttgggaattac
>NC_050098.1|+|236639078-236639222|22-42
gatgacgaaagcttcgagaacCTGTTCATGGTGCCAAGCATAccagaacatctgacggatgaaagcttcgaaaacctagtcatggtgtcaagcataccagagtattatctggcagacttcacagatgttgaaatggccgaagggg
>NC_050098.1|-|23688191-23688343|43-63
taactgtaataagggccgtacccgtactggtcgacccagctcAGTTCGGAGAAGCAGGGCACCggcgcgagcgcggccgacgaggaaaccgtcgacgacgcgctcgggctcgggtcgacggggtggtggtggtaccgctgcggcaggtagtcg
>NC_050098.1|-|23688223-23688409|109-129
ccgaggccttcctccagcgctgccgagtcgtcgaacacgccggcgccgtcgtcgaggttggcgccgtaactgtaataagggccgtacccgtactggtcgacccagctcAGTTCGGAGAAGCAGGGCACCggcgcgagcgcggccgacgaggaaaccgtcgacgacgcgctcgggctcgggtcgacgg
>NC_050098.1|-|23688243-23688471|171-191
gcgtcgcgtccgagtgggcgacgtcgctgtcgtcggccggacccaggtccagcgcgtccaggccgaggccttcctccagcgctgccgagtcgtcgaacacgccggcgccgtcgtcgaggttggcgccgtaactgtaataagggccgtacccgtactggtcgacccagctcAGTTCGGAGAAGCAGGGCACCggcgcgagcgcggccgacgaggaaaccgtcgacgacgc
>NC_050098.1|-|237069562-237069748|109-129
gggctaccctgacacccatctgcttgaggaacctaggggctaccctggtgttcgtgtggtcgaccataggggctatcctggcagtcgtggggttgatgaacgcagggcCTATCCTGAGCTCCATCAAGGctcacgcatgagggcggctcctcccccttacccagctgccttcgaggatgagcttgag
>NC_050098.1|+|237440020-237440276|198-218
cctcgtttctgtctcatactggcaattcttttgtgttggaccttgctatgtaatcaagtgttgtttgtctgatgtgtatgtggtagcatcatcttgctgttaccttggttgctgaaattgtttcatggaaatgacagatcagattcgtggatatgtctgataatgagaaattggtgggggagggaaccaccccctgaGGGGCGGACTGGGAAGTTGTCactcttacagcatctgccacctagagcagctcatctcgg
>NC_050098.1|-|23940218-23940510|22-43
gcacataaacagcttcggtacATGCCTCTCATTCCTAGAGTGAaacgtttgtttctctcgaggaagaccgctatgcacatgaggaggcataaagattgcacggacagacaagatgggttaatggtgcacctgtcagatggtgatgcatggaagactcttgacaactttgatccagattttgctagcgatgcaagaaacgttcgtatcggcttggcaactgatggtttcacgccgttcaatatgaccgctgcgtcgtattcatgttggcctgtcattgccataccgtacaacct
>NC_050098.1|+|24609293-24609507|21-41
aagaaatatttcaaagcaccCTGCCAAGAATGGCTTGAAACaatcaaagtaatgtgcaccgaaattcttgggaattattctaaaaaagaagatcaattgatgacagcagccttcggcacccggccgaaacgaaggctaaacagagtgctggatgctataggctttgaatatcctgattatgaatgactcgataagggtgccgaagggcagaaaag
>NC_050098.1|+|25438862-25439092|171-191
attattgcagaacatattggcactagagatttagtgcaggaattcctggccttcagggtttttccaactatgaaagagtggacaatgccgaagcttaaaggggaaaagaagaagggggaactcgtccgactgccctaccattataagttcaagaaatactttaaagtaccCTGCCAAGAATGGCTTGATACaattgaaataatgagtaatgaaattcttgggaattactct
>NC_050098.1|-|27874404-27874581|137-156
tacgcttcgcaaccgcccttcgccgcctgcgcccagcacttggaccaggcacaacttcagcatccacagcacgcggtgaagcctccgccgccgccacatccaaggccgcaaagtaatccaagtcctcatccgacgaCTCTTCAGTCCACTCAACCGaagtcccagagtcaccaaaatc
>NC_050098.1|-|29233242-29233409|107-126
gcccggtgctaggacctggcacgtctggcgcgtccgcggcgtgtggcgtagcctctgccgcagcgacgtccaaggccgcaaaataatccaagtcctcctccgacgaCTCTTCAGTCCACTCAACCGagctcccagagtcagtaaaatcaaaaaattcagattcagatt
>NC_050098.1|+|29643569-29643746|119-139
tcccgtagcttggcctaaccgccgtcgctggggacgaggaggggagcgtcaagggcggcgccgccagcgcggagtccccctgcggggaggggcagtactcgcccatgtctgcgccgcgGTGCGGTTCTCCTCTCCCACCggcgcgttcgagttcccgaacgcccggagcgcgcgctcg
>NC_050098.1|-|29935348-29935503|115-135
ctacaccctcttcagtgtagctctagtatatactcaccttcgtgtctttggttgcaaatgttatcccaacttgacttccactacccctcacaaacacgcccctgttctaccttgTGTGTCTTCCTTGGCTATTCCgatcatcacaagggtatagat
>NC_050098.1|+|31087227-31087383|101-120
gtctcgggaccggacccctcgggcgtggtagcgtcgcagggactgctggtagcgcgccgagtgtagtaaggccttgtcccgagcctcttccagctggtccAGCGAGTCTTCTTGGCTAGCttggttgctttgatcgttgtaggccctcgtcctcggg
>NC_050098.1|-|31212985-31213165|38-57
ccaaggccacaaagtaatccaagtcctcatccgacgaCTCTTCAGTCCACTCAACCGaagtcccagagtcaccaaaatcagaaaacttagacgcggattcatccgtttcattcccatcatccacggtcgaagccgccaaaaaattagcagtagcggttgcgtgcgcaggcccaaaatcttg
>NC_050098.1|+|31406373-31406621|191-210
cacttcctgcctgccagccctgcccacatgaagtcgaccgccgtccgcctcactcactctacgcttcgcaaccgcccttcgccgcctacgccccgcacttggaccaggcacaacttcagcatccacagcacgcggcgaagcccccaccgctgccacatccaaggccgcaaagtaatccaagtcctcatccGACGACTCTTCAGTCCACTCaaccgaactcccagagtcaccaaaatcagaaaacttaga
>NC_050098.1|-|33162245-33162428|127-146
aaccgcccttcgccgcctacgccccacacttggaccaggcacaacttcagcatccacagcacgcggcgaagcctccgccgctgccacatccaaggccgcaaagtaatccaagtcctcatccgacgaCTCTTCAGTCCACTCAACCGaactcccagagtcaccaaaatcagaaaacttagacgca
>NC_050098.1|+|3319804-3319964|102-122
cactgaactttacagagcttcacctctgaggtgcgggtctttctgactgctgaatcaagaatcttcaccggcttctcacgatactgaaggtctttctgaatCTGCACTGCCTCTTCTTCGATgtgactttctggtgcttgcaggcatttgcggagctggga
>NC_050098.1|+|36262020-36262124|22-42
ggccatctagcttctcctgcaCCAGCGCTGCACTCACTATAGaatgcaaagctgccacatataagagcaatggagcccctggcgcgggtggagttaatgttgtta
>NC_050098.1|-|38364067-38364306|22-42
ctcacggtactgaatatctttCTGAATCTGCACTGCCTCTTCttcgatgtgactttctggtgcttgcagtcatttgcggagctgggatacgtgaaacacattgtggatgtcagacatggattctggtagttcatgacggtatgctgcgggtcctactctgccgatgatgggatagggaccaacgaatcgcggtgctagctttccttttacttggaaccttctgacaccactcatcgggga
>NC_050098.1|-|38723463-38723638|40-59
atccaaggccgcaaagtaatccaagtcctcatccgacgaCTCTTCAGTCCACTCAACCGaactcccagagtcaccaaaatcagaaaacttagacgcagattcatccgattcattcccatcatccacggtcgaagccgccaaaaaattagcagtagcggttgcgtgcgcaggcccaa
>NC_050098.1|-|38905853-38906067|175-195
ttcaaaattattgcagaacatattggcactagagatttagtgcaagaattcttggccttcagggtttttcccactatgaaagagtggacaatgccgaagcttaaaggggaaaagaaaaagggggaactcgtccgactgccctaccattataagttcaagaaatactttaaagtaCCCTGCCAAGAATGGCTTGATacaattgaaataatgaacaa
>NC_050098.1|+|39881529-39881686|41-60
tgccacatccaaggccgcaaagtagtccaagtcctcatccGACGACTCTTCAGTCCACTCaaccgagctcccagagtcaccaaaataaaaaaacttagatgcagactcatccgatttattcccatcatccatggtcgaagccgccaaaaaattagcag
>NC_050098.1|-|40224096-40224239|22-42
ctctcggtactgaagatctttCTGAATCTGCACTGCCTCTTCttcgatgtgactttctggtgcttgcaggcatttgcggagctaggatacgtgaaatacattgtggatgtcagacatggactctggtagttcaagatggtatgc
>NC_050098.1|+|41232253-41232383|90-110
catcgtagcatccatggtatgagcggatgcagtggattgaactgtccttcccatggagcataacactcttgctgaactggcctcgccctTCGCTCCCTTCGATCCAGACAgcggccacctccgaagtgaga
>NC_050098.1|+|41456974-41457136|21-41
aggtgttttttcttcttctgAATCTTCCTCTATCTGTCAGTtatgttttcttctaaatcgtttcttggacagcgagcgcgggttgcgtcgcaagaccataccatccggctctgggaacctctgcgtccacagactgcaaggtacccctccattctccaacatg
>NC_050098.1|+|41490085-41490228|85-105
gccgaagctgaaaggggaaaagaaaaagggggagctcgtccgactgccctaccattataagttcaagaaatactttaaagtaccCTGCCAAGAATGGCTTGATACaattgaaataatgagtaatgaaattcttgggaattactc
>NC_050098.1|+|4170640-4170755|23-43
tcaagaaatactttaaagtaccCTGCCAAGAATGGCTTGATACaattgaaataatgagcaatgaaattcttgggaattactctaagaaagaggaccaactaatgacagcggccttc
>NC_050098.1|+|41949390-41949574|39-59
ttcactggcttctcacggtactgaaggtctttctgaatCTGCACTGCCTCTTCTTCGATgtgactttctggtgtttgcaggcatttgcgtagctgggatacgtgaaacacattgtggatgtaggacatggattccggtaattctagacggtatgctgcgggtcctaccctgccaatgatgggata
>NC_050098.1|+|43744117-43744275|113-133
gagaatacccttgttgatggtgatgttggcgacgtcctcgtcggaggagtcggtggagctctcgtcggagtcccattcccttcccatgtgcgcctcgccacccttcttgttgTAGTATTTCTCCTTCTCCATCtctttcttgtcatcatccctgtcact
>NC_050098.1|-|4496536-4496656|80-100
agctcagcagaaccagccaaagcaggtcatgcatactgcttcgtatcactcaccctacataccagagtatgtgggtaacCATCCTGCAGCATCTGTCGCTtcggctaatcagccacaggca
>NC_050098.1|-|4701878-4702064|109-129
agaaaaatgagcaatcagcacaaaaaccatgtgattttaagaattcaaaaagagaatctaaattattttccaatctacttacaagcaacaacagaagatagctcctctTTGTTCTTGGCTACAGCATTTcctcgaccatcatatgctaatctcttgcttttgaccattaggggatagccaaactttt
>NC_050098.1|-|4999546-4999822|213-234
gctatccaccaacatgttcaaaagaagaaagagaaaatgcttcagctcgccgatctctagagaaagattgatgaagccaccgaagagatgcgccatctcaccgaggaagaccaagaccgaaggccccattacagggagctttagcaagagaattcatacaatgatgatgaatggtatggtgattttcatcatggcaattttgcttttgatgaTACTTCTCCTTTGGCAGCAGAGttgcaggctactccatggctcccatcatacaagccacctcagc
>NC_050098.1|-|52392933-52393119|23-43
aagcagagagttgagcaagaatCTCTAGATGTTGGCATGGCTTtggagaaggatgcgcccgaaaaagctaaatctcatattcccgaagcactgtccgaagatcttgacactattattcgacatgcttcgggaaaaaggctatctgaagaagaaatcgaggaggccaaaccctatgcccgagaactga
>NC_050098.1|-|5275826-5275972|106-126
acggccttcttcgggcggctggagcagcgcggcatcgtgagcgccgggcccgggttcccggagagctcgtggttcgcggacttcgcggagatggcgcgccgcgtgTGGCTGCTGCACTGCCTCTTCttcgcgttcgacggcggcgcc
>NC_050098.1|+|53366196-53366353|40-60
ctactactgtccctcataagctttctcctcgctccacccGCTGCCTCTTCCTTGGCTACTcttctgaccacaaggggtatcggtgtctggacctcgcctcccaccgcatcatcatctctcgtcacgtcgtcttcgacgaggatgtgtttccccttgtt
>NC_050098.1|+|55143716-55143884|40-60
tccctaccattataagttcaagaaatactttaaagtaccCTGCCAAGAATGGCTTGATACaattgaaatgatgagcaatgaaattcttgggaattactctaaaaaagaggaccaactgatgacagcggccttcagcactcggccgaaacgaaggctgaacagagtactt
>NC_050098.1|-|55688153-55688307|96-115
ggaccaggcacaacttcagcatccacagcacgcggcgaagcctccaccgctgccacatccaaggccgcaaagtaatccaagtcctcatccgatgaCTCTTCAGTCCACTCAACCGaactcccagagtcaccaaaatcagaaaacttagacgcaga
>NC_050098.1|-|57571110-57571304|138-158
tactacaaggatgtgccatgtcaccattcagaaacagaaggaaatagcagaagctgcagctcagcagaaccagccgaagcaggtcatgcatactgcttcgtatcactcaccctacataccagagtatgtaggtaaccATCCTGCAGCATCTGTTACTTcggctagtcagccataggcatcctggccacagcctcc
>NC_050098.1|+|57894064-57894186|82-102
tgtgtattgattaccgatccttgaatgaagttacaatcaaaaacaagtacccactccctcggatcgacgacctcttcgaccAGCTGCAAGGGGCCAAGCCAAgatagacctaaggtcaggtta
>NC_050098.1|-|61170696-61170863|108-128
taggtgtcataaagtcattgtcgtcatcgccagatccagtttgttcattggcttcatgaataacatatggtttctcgacaggtgcaggacgatgatcagaatgctttGTGTTTGGAGGAACTCCAATAgaggccggacgtggtatctcaacactaaataattcttggc
>NC_050098.1|-|63305836-63305952|76-96
cttaagggagaaaagaaaaagggagaacttgtccgactgccctaccattataagttcaagaaatactttaaagtaCCCTGCCAAGAATGGCTTGATacaattgaaataatgagcaat
>NC_050098.1|+|64277446-64277607|40-60
ggacatccacaatgcacatcatcattagtttcctcagcgAGATGCAGAGGCAACTGAACCgacatgactttggctccttcgacagaatcaaggaggaatatttcctggcaatcgcgagggtaactgccatgaagctgctcagctcagctagttctatcggct
>NC_050098.1|+|64861724-64862000|52-72
atgttttgcctgctttgtgattttgtttagcttaactcttttcttcatgtcTGAATGTTGTCTGGCTGCCTTcagggtttgagatggctcttaatgagtccattacgaactgcaaggcgcttgcccgggcggccgagcagaaggaggctgaccacacggccatgtccgaggccattttggccttttgccggacctttggccttgacgacgtcccctcgagcagctccccccagagtcgcctgcgggccttgggcggccacgtgcgcagcagactccg
>NC_050098.1|-|65536934-65537163|37-57
gcctggtggctgggacacatatacttcctctctcaaATCACCGTTCAAGAAAGCTGTttttacatccatgtgatgaatctgccatttaccatgtgctgccagagcaagtaggactcttactgtttccaatctggcaactggagcaaacacttcatcaaagtctatcccttctctctgggaatatcccattgcaacaagtctagccttatgttttacaacttctcctgctg
>NC_050098.1|+|65537001-65537162|103-123
agactttgatgaagtgtttgctccagttgccagattggaaacagtaagagtcctacttgctctggcagcacatggtaaatggcagattcatcacatggatgtAAAAACAGCTTTCTTGAACGGtgatttgagagaggaagtatatgtgtcccagccaccagg
>NC_050098.1|+|65537040-65537144|64-84
aacagtaagagtcctacttgctctggcagcacatggtaaatggcagattcatcacatggatgtAAAAACAGCTTTCTTGAACGGtgatttgagagaggaagtata
>NC_050098.1|-|69635592-69635749|101-121
aaggttgctacaccatacttaatcaagaagagaaagaatggaaaggtgatagcaattaaggccaacaagcaagccaacaaaggaaaaggggcgaaacgcaTATGGGTGCCAAAGGAAATTTtttcaaccatgaaaagcaccaagaagatttggatccc
>NC_050098.1|+|69702616-69702723|68-87
cgcagcatgcggcgaagcctccgccgctgccacatccaaggccgcaaagtagtccaagtcctcatccGACGACTCTTCAGTCCACTCaaccgagctcgcagagtcacc
>NC_050098.1|-|69758204-69758368|38-58
gtctgctggttcacgtcacgccgtggtgcagatggagCAGGCTTCATTCCCCCGATCAgttcttgggcccgttcgtcggcagtgatgtagaggtccgcctccctgaatagcttctcggaagtggtcagcgccttttgtagtatggctcggacgaaggtcgagtca
>NC_050098.1|+|70572435-70572658|131-151
gtagggagagtcgcctttaaaagaagggtgacccccttgaaaggcgaccatgtcttcgcgctcccttatgcaccgtgtctttccaccttccgagcccccagatggggaacacccgcaatccttccgccttGTCGTTGGAGGAAAGCAACTTcgtggaagttggtacctttcagccatcgttcgtcttcaaggattttcatcatgcagcccggatgcaccccctc
>NC_050098.1|-|71210903-71211050|107-127
aaatagaaggaaatagcagaagctgcagctcagcagaaccagccgaagcaggtcatgcatactgcttcatatcactcgccctacataccagagtatgtgggtaaccATCCTGCAGCATCTGTTGCTTtggccagtcagtcacaggcat
>NC_050098.1|+|71783896-71784019|22-42
caagaaatactttaaagtaccCTGCCAAGAATGGCTTGATACaattgaaataatgagtaatgaaattcttgggaattactctaaaaaagaggaccaactgatgacagcggccttcggcactcgg
>NC_050098.1|+|72373402-72373588|23-43
cgtgatcgcccaaggcctgcatGCGACTTTGAAGGGAGCTCCCtgaggggacgtcaccaaagcaaaagacccggcagaagtccgagacggcctcggacatggccgcatggtcggcctccctctgctcggccgccccggcaagcgcctcggcaagcgccttggcggactcatcaagggcggactcgag
>NC_050098.1|+|72584743-72584907|108-128
agttttaaatttcgacaaacttataatcatagacggtttgacgttgttcaccatagcagccatcactttaccatcattaagctgccatgttttgatatcagcagcatTGCGATGACCATCAGCAAGAAcgggtgccgcatcagtcaaatggaagagtaatccatg
>NC_050098.1|+|72590938-72591059|70-90
cgagcctcaccttgccgccttgaagcgcattctacgttatgttcgtggcactctgcatttgggtctttaGTTGTGCCCTTCTTCTCAAGCtgagttaattgcatactctgatgctgactggg
>NC_050098.1|+|74509211-74509335|83-102
cacaacttcagcatccacagcacgcggcgaagcctccgccgctgccacatccaaggccgcaaagtaatccaagtcctcatccGACGACTCTTCAGTCCACTCaaccgaactcccagagtcaccaa
>NC_050098.1|+|77424382-77424497|24-45
ccacggaaacgtgccatagcagcGTCGTTTTCCTCCAATATCCCAcaacgaatcatacctttttgtaactcctggaaatagtcctcaacagattcagaaccttgctgaaaatgctg
>NC_050098.1|-|79968953-79969091|97-117
aaagagtggacaatgccgaagcttaaaggggaaaagaaaaagggggaactcgtccgactgccctacaattataagttcaagaaatactttaaagtaCCCTGCCAAGAATGGCTTGATacaattgaaatgatgagtaatg
>NC_050098.1|-|80546307-80546474|41-61
actaccttatcattataaattcaagaaatattttaaagtaCCCTGCCAAGAATGGCTTGATacaattgaaataatgagtaatgaaattcttgggaattactctaaaaaagaggaccaactgatgacagcggccttcggcactcggccgaaacgaaggctgaacagggt
>NC_050098.1|+|80815362-80815526|38-58
gctactgcccctcataagctctctccacgctccactcATTGCCTCTTCCTTGGCTACTctcctaaccataaggggtatcgctgtcttgacctcacattccactaaatcatcatctctagtcacgtcgttttcgacgaagctgtgttcccccttgctggctcctcc
>NC_050098.1|-|81664686-81664863|115-135
ctattctgaagcaaaaagagattgtcgaagcagaagctcggagaatcagccgaactaggttttacatactgcttcgtgccactctccttacataccagaatatgtgggcaaccaACCTGCAGCATCTGTTGCTTCggcaagccattcacaagcttcttggccttagctcccactgcca
>NC_050098.1|+|81991862-81991985|22-42
gatgcaacgcatcccctgtgtGGCTTTGGAGGAAAGCAAATAgtagcacatggaaaaataacaatgccaatcaccttcggttatgtccataacacaagaatagagcaagttgtatttgacattg
>NC_050098.1|+|82054260-82054429|39-59
cttctgatactgaaacagaaagcagctcctgagaaacaGATTTGTTGTCTGGCTCGATAcaatcatgggcttcaaccggttcatgcatcagctcccacatctcttccaaaacttgtagctgaacagttggagcacaatgatgtccatggaaccatttctcagcgcacttg
>NC_050098.1|-|82751055-82751208|37-57
ctccacataagttgtctccacgctccactcgctgccTCTTCCTTGGCTACTCTCCTGactacaagggctatcgttgtcttgacctcacctcccatcgcatcatcatctcccgtcatgtcgttttcgacgacgatgtgtttccccttgctggctc
>NC_050098.1|-|82830036-82830183|107-127
tccaactatgaaagagtggacaatgccgaagcttaaaggggaaaagaaaaagagggaactcgtccgactgccctacaattataagttcaagaaatactttaaagtaCCCTGCCAAGAATGGCTTGATacaattgaaatgatgagtaat
>NC_050098.1|+|85036750-85036905|115-135
gacccgctccagatccacgacgtagtgggaagcaagcacggcgaaggcccgcctgacgccgtggtgtagcgtctctcggagtctgccacgcacgtgatcgcccaaggcctacagGCGACTTTGAAGGGAGCTCCCtgaggggacgtcaccaaagca
>NC_050098.1|+|85825393-85825632|199-219
aacttgggctgccctgggcgaattcaaaattattgcagaacatattggcactagagatttagtgcaggaattcctggccttcagagtttttcaaactatgaaagagtggacaatgccgaagcttaaaggggaaaagaaagagggggaactcgtccgactgccgtactattataagttcaagaaatattttaaagtaccCTGCCAAGAATGGCTTGATACaattgaaataatgagtaatga
>NC_050098.1|+|86031756-86031900|39-59
ccctaccattataagttcaagaaatactttaaagtaccGTGCCAAGAATGGCTTGATACaattgaaataatgagtactgaaattcttgggaattactctaaaaaagaagaccaactgatgacaacggccttcggcactcggccga
>NC_050098.1|+|87375780-87375885|22-42
caagaaatactttaaagtaccGTGCCAAGAATGGCTTGATACaattgaaataatgagtaatgaaattcttgggaattactctaaaaaagaagaccaactgatgaca
>NC_050098.1|+|87603432-87603578|106-126
tggaaaagaatgggactccgactgttcataatgagaaacagagaagccacaggaagagttggaaaatgggatgcagaattgaatgaattcactatcgattttgttCATAGACCTTCGATCCAATCCcaagtgttagcagactttatt
>NC_050098.1|+|88092425-88092715|251-270
acccgcaaaaagacctcgtagctcctcctcacctacactcgcagcgggcggcaaggacaacagttcctgcctgccagccctgcccacacgaagccgaccgccgtctgcctcactcactctacgcttcgcaaccgcccttcgccgcctacgccccgcacttggaccaggcacaacttcagcatccacagcacgcggcgaagcctccgccgctgccacatccaaggccgcaaagtaatccaagtcctcatccGACAACTCTTCAGTCCACTCaaccgaactcccagagtcacc
>NC_050098.1|+|88465796-88466052|198-218
acttgggctgcactgggcgaattcaaaattattgcagaacatattggcaccagagatttagtgcaagaattcctggccttcagggtttttccaactatgaaagagtggacaatgccgaagcttaaaggggaaaagaaagagggggaactcgttcgactgccctaccattataagttcaagaaatactttaaagtaccCTGCCAAGAATGGCTTGATACaattgaaataatgagcaatgaaattcttgggaattactc
>NC_050098.1|-|90835376-90835520|39-59
caaaacaactctgcataaaatattgctgtttctgcaaaCTATCCTGAGCTCCACATATTccatgcattatatctgatttccccattccgcgggtgaaggtgggctgctgagtacgtttgtactcacccttgcttatttgttgttt
>NC_050098.1|-|91597308-91597474|108-127
cgcccagcacttggaccaggcacaacttcagcatccatagcacgcggcgaagcctccaccgctgccacatccaaggccgcaaagtaatccaagtcctcatccgacgaCTCTTCAGTCCACTCAACCGaactcccagagtcaccaaaatcagaaaacttaggcgcaga
>NC_050098.1|+|92090718-92090834|77-96
tttagcatccacagcacgaggcgaagcctccgccgctgccacatccaaggccgcaaagtaatccaagtcctcatccGACGACTCTTCAGTCCACTCaaccgaactcccagagtcacc
>NC_050098.1|-|9394187-9394394|40-60
ccgcccctcataagctttctcctcgctccacccgctgccTCTTCCTTGGCTACTCATCTGaccacaaggggtatcgatgtctggacctcgcctcccaccgcatcatcatctctcgtcacgtcgtcttcgacgaggatgtgtttccccttgctggcccctccccacctaccgatcttgactccctcctcgagtccgatccggtccccac
>NC_050098.1|-|98070068-98070359|251-271
attaaccccagtgtttatccatttgctcaccctgtgtctttcaatttatgtaggatggagacctggagaacacgtggctcatggattctagttgttcgtgccacatggttggaagcctcaattgcttctccagcctcaagcccatgattggtaaggagtactgaaagggaaatgtgcccttgggacatttctatattgttttggtgattagatgcacaacacattatatttgaactaacatgatgttgagCAAAAGTGTTTGAGGAAAAATgagctcggaagaggacttagt
>NC_050098.1|-|98857691-98857866|43-62
cacatccaaggccgcaaagtagtccaagtcctcatccgaagaCTCTTCAGTCCACTCAACCGagctcccagagtcaccaaaatcagaaaacttagatgcagacccatccgatttatttccatcatccacggtcgaagccgccaaaaaattagcagtagcggttgcgtgcgcaggcc
>NC_050098.1|+|99052842-99053091|43-63
actaccctaccattataagttcaagaagtactttaaagtaccCTGCCAAGAATGACTTGATACaattgaaataacgagcaatgaaattcttgggaattactctaaaaaagaggaccaactgatgacagcggccttcggcactgggccgaaacgaaggctgaacagggtacttgatgccataggatttgaatacgctgactatagtcggctgggcggagatgccgggggcccgaagcgaaaaaggattgcc
>NC_050098.1|-|99372933-99373179|185-205
tgtattcaactattaatatcaaaaatttgtcactttatctatactatatatttgtgcacttgtgatttaaattcttctcagactaaatatatatattttttcaattggcattatacttgacttcgactggtctctctttatttgctcttcattttcgcaaaggtaactggagagccattgattcAAAGGAGAGATGACACCGCTGaggtcttgaagtcaaggcttgaagctttccacagacaaaccg
>NC_050098.1|-|99838621-99838785|108-128
ttccaactatgaaagagtggacgatgccgaagcttaaaggggaaaagaaagagggggaactcgtccgactgccctaccattataaattcaagaaatactttaaagtaCCCTGCCAAGAATGGCTTGATacaattgaaataatgagcaattaaattcttgggaatt
>NC_050098.1|+|99887704-99887987|227-247
gaaagaagggccaattctctgtatgccactagaaaatatactcattccttgtatgccactgaccccacatgtcatagacattaaaaaatatacctatatgccactcagtggcacacaaggaatgagtataaaatttgatggcataccaggaattttctcaaaagaaagagggggaacttgtcagactgccttattattataagttcaagaaatattttaaagtaccCTGCCAAGAATGGCTTGATACaattgaaataatgagtaatgaaattcttgggaattac
>NC_050099.1|+|101149331-101149617|213-233
gcagtagaaggtccaacttgggttgcactgggcgaattcaaaattatagcagaacatattggcactagagatttagtgcaagaattcctggccttcagagtttttccaacgatgaaagagtggacaatgccgaagcttaaaggggaaaagaaagagggggaactcgtcaggctaccttatcattataaattcaagaaatattttaaagtaccCTGCCAAGAATGGCTTGATACaattgaaatgatgagcaatgaaattcttgggaactactctaaaaaagaggacca
>NC_050099.1|+|101614148-101614252|22-42
accacctcaatcagtttcatgATGAAGGGGCATGCAGACATCccttgagaggaaagcacaaggcatgaataatttcttgccaaatcatatcaaagacattcaagt
>NC_050099.1|+|102295397-102295562|125-145
tggccttcagggtttttccaactatgaaagagtggacaatgccaaagcttaaaggggaaaagaagaagggggaactcgtccgactgccctaccattataaattcaagaaatactttaaagtaccCTGCCAAGAATGGCTTGATACaattgaaatcatgagcaatga
>NC_050099.1|-|102848293-102848451|113-133
gggaagaacaatggatatgatagtgcatcgtagcatccatggtatgagcggatgcagtggcttgaactgtccttcccatggagcataacactcttgctgaactagcctcgccCTTCGCTCCCTTCGATCCAGAcagtggccacctccgaagtgagaggt
>NC_050099.1|+|102962297-102962423|22-41
cacatgtgcagccacatctctCTACTCTCTTCAGTCCACACcaccagtacttctgcttcaaatcctgatacatcttggtactcccaggatgaatagaataatccaagtcattggcttccctcagtat
>NC_050099.1|+|10340133-10340300|110-129
ttattcattaaagtccaaagcatatcgagtattcaatcatgccactggcgtggtagaagaaacatatgatgtgtaatttgatgagactaatggtcccaaggagcacttgAGAATCTTGATGATGTAGGTgatgagccacttagggaagcaatgaagaacatgccaatt
>NC_050099.1|+|104283465-104283608|22-42
agctttctcctcgctccactcGCTGCCTCTTCCTTGGCTACTcccctgaccacaaggggtaccggtgtctggacctcacctcccaccgcatcatcatctctcgtcatgtcatctttgacgaagatgtgtttccccttgctgcct
>NC_050099.1|+|1048708-1048825|22-42
cacccgcaatccttccgccttGTCGTTGGAGGAAAGCAACTTcgtggaagttggtacctttcagccatcgttcggcttcaaggattttcatcaggcagcccggccgcaccccctcgcc
>NC_050099.1|-|105762975-105763239|22-42
gctgcgggccagctttctcgcCGCTGAGAAGCAGGACACGGGctacgactgcaagcaggaagcaggagccgtagaagcacaagtatggcaggccaaagtattcttccatgtccatggtgtggtgttgtttgcaacaaatataatgtgccaatatcacatatatttatagccatgatgacacccggaggcaccataactgatgtaaaataatcataatcggctggctggctgcagatgccgctgtactttggttgcagattcgatg
>NC_050099.1|-|109795363-109795480|77-97
gtgttcggttgtgcctgctaccctaacacttctgctactgcccctcataagctttctcctcgctccacccactgccTCTTCCTTGGCTACTCATCTGaccataagggatatcggtgtc
>NC_050099.1|+|111104679-111104803|84-104
ccgaagcttaaaggggaaaagaaagagggggaactcgtccgactgccctaccattataagttcaagaaatactttaaagtaccCTGCCAAGAATGGCTTGATACaattgaaataatgagcaatga
>NC_050099.1|+|111948862-111948968|65-86
ccttataatcaagtatatcatggatttcgcggtttaaaccaccacggaaacgtgccatagcagcGTCGTTTTCCTCCAATATCCCAcaacgaatcatgaaggggagg
>NC_050099.1|+|112060290-112060454|108-128
ccaactatgaaagagtggacaatgccaaagcttaaaggggaaaagaaaaagggggaactcgtccgactgccctaccattataagttcaagaaatactttaaagtaccCTGCCAAGAATGGCTTGATACaattgaaataatgagcaatgaaattcttgggaattac
>NC_050099.1|+|112446382-112446543|101-122
aagcatattcaaataaagtagtcatatcataatattccttataatcaagtatatcctggatttctcggtttaaaccaccacagaaacgtgccatagcagcGTCGTTTTCCTCCAATATCCCAcaacgaatcatacctttttgtaactcctggaaaaagtcct
>NC_050099.1|+|114749201-114749387|43-63
tcctagtttgcgcactcacggctcgcccccttgtgcctgtgcTCCGTAAGGATGACTTGCCGCtggtcgggaacaaggcgccagacttcgaagccgaggctgtgttcgaccaggagttcatcaacgtaagtggacctctctctctctctctctctctctctctctcgcgcgcgcgcgcgcaatctcg
>NC_050099.1|+|115075701-115075850|22-42
caagaaatactttaaagtaccCTGCCAAGAATGGCTTGATACaattgaaataatgagcaatgaaattcttgggaatcactctaaaaaagaggaccaactgatgacagcagccttcggcactcggccgaaacgaaggctgaacagggtact
>NC_050099.1|+|117959455-117959611|22-42
caagaaatattttaaagtaccCTGCCAAGAATGGCTTGATACaattgaaataatgagtaatgaaattcttgggaactactctaaaaaagaggaccaactgatgacagcggccttcggcactcggccgaaacgaaggctgaacagggtgcttgatgcc
>NC_050099.1|-|118075844-118075971|21-41
tcaagaaatattttaaagtaCCCTGCCAAGAATGGCTTGATacaattgaaataatgagtaatgatattcttgggaattactctaaaaaagaggaccaactgatgacagcggccttcgacactcggccg
>NC_050099.1|+|119578834-119579084|43-64
gtactagtcttaccgatttaccatatttatcggtatgtgtttAGTATGTTCAAGCACTTCACATaagtagccacacgttgatccttattccagttctgtctcatagacatgacatcctctagggacccgtgtccacagataatcataattcctgttattaagatggatacagtcaattcttgacctcgtgcgagtggtagaaaaatcactcgtcttctaccgagatccttatttagtaaagcagctactcg
>NC_050099.1|-|122430099-122430234|22-42
gcggagatatcagaaaggtggCTTGACGTGTTCTCCTTCTCTgtcacgggatgtttatctccttctttcgagtgatccgtgtccactccttagtgggcgaggtggacaatggagtttttcgggtaagggaaacccc
>NC_050099.1|-|124216372-124216492|22-42
ttcaagaaatactttaaagtaCCCTGCCAAGAATGGCTTGATacaattgaaataatgagcaatgaaattcttgggaattactctaagaaagaggaccaactgatgacagcggccttcggca
>NC_050099.1|+|125027399-125027546|22-42
caagaaatattttaaagtaccCTGCCAAGAATGGCTTGATACaattgaaataatgagtaatgaaattcttgggaattactctaaaaaagaggaccaactgatgacagcggccttcggcactcgaccgaaacgaaggctgaacagggta
>NC_050099.1|-|126964251-126964394|22-42
taccagagtatgtgggtaaccATCCTGCAGCATCTGTTGCTTcggctagtcagccacaggcatcctggccacaacctccacctccgccaccactacaacctgcatattcacgcggacaacagccagaagggagtcaacagaccc
>NC_050099.1|+|12697115-12697267|43-63
gacgaaagcaaccaccttggtatgccggaggatgacgatcccCCTGTGCCTGCCTCTCGCGTTgacatcccgcgggagctagctgtggtcccagtccctgcggggggtcaagacacacagctcgagcaaatccacgagatgcaggccaagctc
>NC_050099.1|-|127578104-127578268|105-125
ggcacgagagttgggtggtccagcgacatggacttcttcacgaggcctcttctcccagcgcttgtcagtctgctggttcgtgtcacgccatggtgcagatggagCAGGCTTCATTCCCCCGATGAggtcctgggcccgttcgtcagtggtgatgtagaggttcgc
>NC_050099.1|+|128206731-128206887|116-136
gagtttttccaacgatgaaagagtggacaatgccgaagcttaaaggggaaaagaaagagggggaactcatcaggctaccttatcattataaattcaagaaatattttaaagtaccCTGCCAAGAATGGCTTGATACaattgaaataatgagcaatga
>NC_050099.1|-|129203838-129204048|22-42
cgaggcagagcaggcagcgcaACAGGACGAGGCAGAGCAGGCagcgcagcagcaggcggcgcctcaggacgacgacgaccagcagcaggacgcctcaggttcaggcggctccagttcgaggagcatctacctgcgaggccccgcgagtctcccaccgcgtcccatacttcgggacagacgaccgctgattcggccggaaggggagaggtat
>NC_050099.1|-|129250929-129251086|101-121
tatgaaggagtggactatgccgaagcttacaggggagaagaaagagggggagcttgtccgactaccctaccattataagttcaagaaatattttaaggcaCCTTGCCAAGAATGGCTTGATacaatcgagataatgagtactgaaattcttggaaatt
>NC_050099.1|-|129658606-129658770|38-58
gcccctcataagctttctcctcactccacctgctgccTCTTCCTTGGCTACTCCTCTGaccacaaggggtatcggtgtctggaccttgcctcccaccacatcatcatctctcgtcacgtcgtcttcgatgaggatgtgtttccccttgctggcccctccccaccc
>NC_050099.1|-|13253178-13253391|22-41
ctcctccagctggtccagcgaGTCTTCTTGGCTAGCTTGGTtgctttggtcggtgtaggccctcgtcctcggggagccgtattccaggtctgtgggcaagacggcctcggccccgtagactaggaagaacggcgtgaagcccgtggctcggctcggcgttgtcctcagactccagaccaccgaggggagttccttcatccatcgcttgccgaac
>NC_050099.1|-|132685485-132685642|38-58
accctaccattataagttcaagaaatactttaaagtaCCCTGCCAAGAATGGCTTGATacaattgaaataatgagcaatgaaattcttgggaattactctaaaaaagaggaccaactgatgacagcggccttcggcactcggccgaaacgaaggctga
>NC_050099.1|+|133628902-133629090|130-150
attcctggccttcagagtttttccaactatgaaagagtggacaatgccgaagcttaaaggggaaaagaaagagggggaactcatccgactgccctactattataagttcaagaaatattttaaagtaccCTGCCAAGAATGGCTTGATACaattgaaataatgagtaatgaaattcttgggaattactc
>NC_050099.1|+|134812972-134813217|40-59
tgtagtaaggccctgtcccgagcctcttccagctggtccAGCGAGTCTTCTTGGCTAGCctggttgctttgatcgtcgtaggccctcgtcctcggggagccgtattccaggtcagcgggcaggacggcctcggccccgtagaccaggaagaacggcgtgaaacccgtggctcggctcggcgttgtcctcaggctccagaccaccgaggggagttccttcatccatcgcttgccgaacttgttgagg
>NC_050099.1|+|13515074-13515229|97-117
cacgagagacgggtggtccagcggcatggacttcttcacgaggcctcttctcccagcgtttgtcggtctgctggtttgcgtcacgccatggtgcagATGGAGCAGGCTTCATTCCCCaatgaggtcctgagccagttcgtcggcggtgatgtagag
>NC_050099.1|+|135209460-135209568|69-88
ccacagcacgcggcgaagcctctgccgctgccacatccaaggccgcaaagtaatccaagtcctcattcGACGACTCTTCAGTCCACTCaaccgaagtcccagagtcacc
>NC_050099.1|-|136091271-136091520|188-208
aaaactttggcccaagccgaagctactttatctattaatgatacgaaggacccctcggccgaagcaagcttagttggtggaaaattctttactaacatctgggaaaatggcggccgagggatggcccacgaaataataaagaagagcgaaaaagatactcacgatgctagggaagcaacgaaggcagCTAAGAAAGCTGTGGAACTCGaaaggcggataggtattgcttaatagcttttaactttatttt
>NC_050099.1|+|136091296-136091431|22-42
aatacctatccgcctttcgagTTCCACAGCTTTCTTAGCTGCcttcgttgcttccctagcatcgtgagtatctttttcgctcttctttattatttcgtgggccatccctcggccgccattttcccagatgttagta
>NC_050099.1|+|136091296-136091445|22-42
aatacctatccgcctttcgagTTCCACAGCTTTCTTAGCTGCcttcgttgcttccctagcatcgtgagtatctttttcgctcttctttattatttcgtgggccatccctcggccgccattttcccagatgttagtaaagaattttccacc
>NC_050099.1|-|136525445-136525610|22-42
ttcaagaaatactttaaagtaCCCTGCCAAGAATGGCTTGATacaattgaaataatgagcaatgaaattcttggtaattactctaaaaaagaggaccaacttatgacagcggctttcggcactcggccgaaacgaaggctgaacagagtacttgatgccataggat
>NC_050099.1|+|137511020-137511207|130-149
cgcttcgcaaccgcccttcgccgcctgcgcccagcacttggaccaggcacaacttcagcatccatagcacgcggcgaagcctccgccgctgccacatccaaggccgcaaagtaattcaagtcctcatctGACGACTCTTCAGTCCACTCaaccgaagtcccagagtcaccaaaatcagaaaacctaga
>NC_050099.1|-|140291040-140291198|41-61
gctaccttatcattataaattcaagaaatattttaaagtaCCCTGCCAAGAATGGCTTGATacaattgaaataatgagcaatgaaattcttgggaactactctaaaaaagaggaccaactgatgacagcggccatcggcactcggccgaaacgaaggct
>NC_050099.1|-|140747553-140747681|88-108
aggcgggtattagagttgatgactcatagcagaaagctgcaaaaagatccaaatatgaaggtaaaatgcagaaagagaagaaagtggATTTTGGGAATCTTGATGATGgaaacattaagcagcatgatg
>NC_050099.1|-|140748133-140748288|100-120
atcaaaatttagaggcgggtattagagttgatgactcataccagaaagctgcaaaaagatccaaatatgaaggtaaaatgcagaaatagaagaaagtggATTTTGGGAATCTTGATGATGgaaacattaagcagcatgatgactttagcaaaaata
>NC_050099.1|+|141616774-141616935|103-123
tatgaaagagtggacaatgccgaagctcaaaggggaaaagaaaaagggggaactcgtccgactgccctaccattataagttcaagaaatactttaaagtaccCTGCCAAGAATGGCTTGATACcattgaaacaatgagtaatgaaattcttgggaattactc
>NC_050099.1|-|144143224-144143463|199-219
tactgggcagaggccctgcacatcgccacccacctcctcagccatcttccctccaaggcggtgagccaccctactccctactatgccctgtacggcacaaacccacctacgaccaccttcgcgtgttcggctgtgcctgctaccctaacacttccgctactgcccctcataagatttctcctcactccacccgctgccTCTTCCTTGGCTACTCCTCTAaccataaggggtatcgctgtc
>NC_050099.1|-|144271801-144271979|23-43
tctcctcgctccacccactgccTCTTCCTTGGCTACTCCTCTGaccacaaggggtatcgctgtctggaccttgcctcccaccgcatcatcatctctcgtcacgtcgtcttcgacgaggatgtgtttccctttgctggcccctccccacccaccgatctcaactccctcctcgagttcga
>NC_050099.1|-|144741219-144741458|199-219
actcgccctcgagattcagactggatttgagaaaagataagtgtattccttcctcaaggagtcctcactctcccaggtagcttcctcttctccttctctgttccactgaactttacagagcttcacctctgaggtgcgggtctttctgactactgaatcatgaatcttcactggcttctcacggtactgaagatctttCTGAATCTGCACTGCCTCTTCatcgatgtgactttctggtgc
>NC_050099.1|+|145040191-145040355|38-58
cttatcattataaattcaagaaatattttaaggtaccCTGCCAAGAATGGCTTGATACaattgaaataatgagtaacgaaattcttgggaactactctaaaaaagaggaccaactgatgacagcggccttcggcactcggccgaaacgaaggctgaacagggtgc
>NC_050099.1|-|146227159-146227329|39-59
tgccctaccattataagttcaagaaatactttaaagtaCCCTGCCAAGAATGGCTTGATacaattgaaataatgagtaatgaaattcttgagaattactctaaaaaagaggaccaactaatgacagcggccttcggcactcgaccgaaacggaggctgaatagggtgcttg
>NC_050099.1|+|148588827-148588990|122-143
tccaaatgacataactgtgaactcatataacccatatcgggtagagaaagttgtcttgggaatattagatggcctaatattcatttggtgataacccgattggagatcaatcttggaaaacACCCTGATGCCTCTCATTTGATcaaataaatcttcaatgcggg
>NC_050099.1|+|149387667-149387813|106-126
gattttgatagagctgaactcgacacatgcttaattgctaagactaacttgggttggctctggcatcgccgactagcccacgttgggatgaagaatcttcataagCTTCTAAAGAGAGAGAGCACAtttgaagcgtcccaatccttt
>NC_050099.1|-|149523492-149523653|100-120
cgttgattgtgcggggttctgcttgtttctaatgtgcttttaggtggaggcatcgaccaaccatcttttcgagaagcagggcacatcgaccaaccatctTTTCGAGAAGCAGGGCACGACctctacaacatgcccatcaagtaagcattataaattgaatgc
>NC_050099.1|-|151291056-151291244|130-150
gatgagggttttctacttggatattcatcaaatagtaaggcttatagagttttcaacaaaactcatggtattattgaagaagcatatgatgttgagttttgtgaaactaatgggtctcaagatgaaagtGATAATCTTGATGATGCTGGTggaactcaattgaaaaatgctatgaaaacaatggccatt
>NC_050099.1|-|151668066-151668322|43-63
agacggagcctaccgcaactgaggatatggatgagcaagaatCTCTAGATGTTGGCATGGCTAtggagaaggatgtggccaaaaaagctaaatctcatgctcccgaagcaccgtccgaagatcttgactttattattcgacatgcttcgagaaaaagactatctgaagaagaaattgcagaagtcaaacactatgcccgggaactgaaatacccaaagggggccttagtgttcaacggcactaacgaagatgatttc
>NC_050099.1|+|152742313-152742468|22-42
caagaaatactttaaagtatcCTGCCAAGAATGGCTTGATACaattgaaataatgagtaatgaaattcttgggaattactccaaaaaagaggaccaactgatgacagcggccttcggcactcggccgaagcgaaggctgaatagggtgcttgatgc
>NC_050099.1|+|153054801-153054905|64-84
gaaagagggggaatttgtccgactgccctaccattataaattcaagaaatactttaaagtaccCTGCCAAGAATGGCTTGATACaattcaaataatgagcaatga
>NC_050099.1|+|153897699-153897818|22-42
tgcccacagtcctttcgccttGTCGTTGGAGGAAAGCAACTCcgtgggagtcggtacctttcagccatcggtcggcttcaaggattttcatcatgcagcccggctgcacccctccgccgg
>NC_050099.1|+|154234798-154235063|22-42
ttgctgaactggcctcgccctTCGCTCCCTTCGATCCAGACAacgaccaccttcgaagtgagaggtgtgttatatgtcttctggttcaacgtttggtctaggttcaatgcgatacaataatcatcaacgttctcaacgtggcccatggtcctaaggtgctcggagtatgggtttccacgtagtatgtcgactatctgtttaataacctctttgtctttctattgatgctcttcacgacacttacggtaccgatgctcgagactagg
>NC_050099.1|-|154784210-154784367|101-121
cttgaagtcatcgtcgtcattgccagatccagtttgttcattggcttcataaataacagatggtttctcgacaggtgcaggacactgatcagaatgctttGTGTTTGGAGGAACTCCAATAgaggccggccgtggtatctcaacactaaagaactctt
>NC_050099.1|-|155874568-155874671|22-41
ctcttccagctggtccagcgaGTCTTCTTGGCTAGCTTGGTtgctttgatcgtcgtaggccctcgtcctcggggagccgtattccaggtcagtgggcaagacgg
>NC_050099.1|-|15865281-15865473|131-151
tccaccccctacttcgccctgtatggcacagtccccacctacgaccacctccgcgtgttcggatgtgcctgctaccctaacacttctgctactgctccccataagttgtctccacgctccactcgctgccTCTTCCTTGGCTACTCTCCTGaccacaaggggtatcattgtcttgacctcacctcccatcgca
>NC_050099.1|+|159627234-159627457|74-94
gagctgtgttcgatcaccgccatgcgcaaccagtcagtcagtgaccacagaaacacacagtacacagatcgttGCTGAGCTCTCCTCTGGCAGTtcggttcgtcgtacctagcaggtctgccgtgttgaagccgttactgaaccgcccggtcggcttggacccggggaagtcgatgccgtactgcgggtagttggctctggccgcggcggtgacgttgaggcag
>NC_050099.1|+|160788729-160788868|22-42
acataccagagtatgtgggtaACCATCCTGCAGCATCTGTTGcttcggccagtcagtcacaggcatcctggtcacagcctccacctccgccaccactacaacctgcatattcgcgcggccaatagccagaagagagtcaa
>NC_050099.1|-|161868570-161868692|23-43
ctcttgctaaactggcctcgccCTTCGCTCCCTTCGATCCAGAcagcagccacctcggaagtgagaggtgtgttatatgtcttctggttcaacgtctagtctaggttcaacgcgatacgatag
>NC_050099.1|+|162175375-162175532|40-60
tacggaaccctctggctttcttcgcgagacactttgaatGATTTGAGCCGCGCCAATTATgaactcatcgtcgtcatccgaagatgattcatccaaaacacgtgatgaaagcaatcgactttgactcatatcaaacgatctgtaaatacataatgaat
>NC_050099.1|+|162175393-162175554|22-41
tcttcgcgagacactttgaatGATTTGAGCCGCGCCAATTAtgaactcatcgtcgtcatccgaagatgattcatccaaaacacgtgatgaaagcaatcgactttgactcatatcaaacgatctgtaaatacataatgaattaggttgtgaagccaatacgaa
>NC_050099.1|-|162231789-162231967|40-61
aaatgcgcgccgcgcccggatcctcccatggatggacgaTTCTCTCTCTGTCAGTCACCCTctgggctctggcctcggacgccgagcgccgccaccggccggctgctagagagcaatacggatcccgactccacgcgcggggccacgcgcccgcactaccaccgcaccctcggccgtcc
>NC_050099.1|+|162428544-162428664|81-100
gggcgtggtagcgtcgcagggactgctggtaccgcgccgagtgtagtaaggccttgtcccgagcctcttccagctggtccAGTGAGTCTTCTTGGCTAGCttggttgctttgatcgttgta
>NC_050099.1|+|163268120-163268241|81-101
tgcagctcagcagaaccagccgaagcaagtcatgcatactgcttcatatcactcgccctacataccagagtatgtgggtaACCATCCTGCAGCATCTGTTGcttcggccagtcagccacagg
>NC_050099.1|+|165197032-165197263|191-211
acttcgggtgaaatactgttcttacactcatttgttttaaatgtcaggcattggttgacgagatggctggtcagctgagatcgtagggtgcctctgtcccagaaagagctctgtctctaacacattggaatccagtgctgcttcagcagcgagtatctgatttggagatggcgaatgctggttagtgcccTTTGTCTCTTCCTTGGCTACTtgactgatctactttttggct
>NC_050099.1|+|167886907-167887062|37-57
caccggcttctcacgatactgaaggtctttctgaatCTGCACTGCCTCTTCTTCGATgtgactttctggtgcttgcaggcatttgtggagctgggatacgtgaaacacattgtggatgtcggacatggattccggtaattcaagacggtatgttgc
>NC_050099.1|+|169250620-169250750|90-110
aaaggagctctgtctctgacgcattggaatccaatgctgcttcagaggcagatatctgatttaaaaatgacaaatgctggtatagtgtcTTTGTTTCTTCCTTGGCTACTtgattaatctgtttttaactg
>NC_050099.1|-|169773798-169773987|41-61
atcgctacttgtaagctatctcctcgctccactcgatgccTCTTCCTTGGCTACTTCCCAGaccacaaggggtatcgttgtcttgaccatgcctcacaccgcatcatcatctcttgtcacgtcgtcttcgatgaagatgtgtttccccttgctggctcctccccacctaccgatcttgactcccttctcg
>NC_050099.1|-|170013880-170013985|65-85
gcctgctatcctaacaattccgccatcgctacttgtaagctatctcctcgctccactcgatgccTCTTCCTTGGCTACTTCCCAGaccacaaggggtatcgttgtc
>NC_050099.1|-|170096552-170096690|97-117
cctcctacgaccaccttcacgtgttcagttgtgtctgctatcctaacaattctgccatcgctactcgtaagctatctcctcgctccactcgatgccTCTTCCTTGGCTACTTCCCAGaccacaaggggtatcgttgtct
>NC_050099.1|-|170254547-170254823|206-226
tgccagctactgggtagaggccctacacaccgccacacacctcctcaaccgtcttccctcgaaggcagtgagccaccctactccccacttcgccctatatggcacaacccctcctacgaccaccttcgcgtgttcagttgtgcctgctatcctaacaattctgccatcgctgcttgtaagctatctcctcgctccactcgatgccTCTTCCTTGGCTACTTCCCAGaccacaaggggtatcgttgtcttgaccacgcctcacaccgcatcatcatct
>NC_050099.1|-|170334485-170334652|108-128
atggcacaacccctcctacgaccaccttcgcgtgttcagttgtgcctgctatcctaacaattccgacatcgctgcttgtaagctatctcctcgctccactcgatgccTCTTCCTTGGCTACTTCCCAGaccacaaggggtatcgttgtcttgaccacgcctcacaccg
>NC_050099.1|-|170419598-170419749|40-60
tcgctgcttgtaagctatctcctcgctccactcgatgccTCTTCCTTGGCTACTTCCCAGaccacaaggggtatcgttgtcttgaccacgcctcacatcgcatcatcatctcttgtcacgtcgtcttcgatgaagatgtgtttccccttgct
>NC_050099.1|-|170545034-170545151|77-97
gtgttcagttgtgcctgctatcctaacaattccgacatcgctgcttgtaagctatctcctcgctccactcgatgccTCTTCCTTGGCTACTTCCCAGaccacaaggggtatcgttgtc
>NC_050099.1|+|171059034-171059198|38-58
atgccattctagtgttcatgttttgagtaacttacccAATGTGCTCTCCTCTGGCATGctaaacttcatccgattcacaagcttcatcgtgttggtctgtgcatatcttcacaattgagttcccaaatacaaaaaggtaagaggaaattgaagggtcactcagag
>NC_050099.1|+|171059050-171059174|22-42
catgttttgagtaacttacccAATGTGCTCTCCTCTGGCATGctaaacttcatccgattcacaagcttcatcgtgttggtctgtgcatatcttcacaattgagttcccaaatacaaaaaggtaag
>NC_050099.1|-|171568033-171568208|116-136
cagggtatttccaactatgaaagagtggacaatgtcgaagcttaaaggggaaaagaaagagggggaactcgtccgactgccctattattataagttcaagaaatattttaaagtaCCCTGCCAAGAATGGCTTGATacaattgaaataatgagtaatgaaattcttggaaattact
>NC_050099.1|+|173422966-173423109|40-60
tttatgatagtaaggaaggaggaattcttggcattgaagAAAGGTCCTCTATCTGTCAGTgagtacagggacaaatttctttagctatttgttgggggccttcctcttctgaaggtcctaaaaaacgtgactaatatgtttttt
>NC_050099.1|+|18188612-18188747|22-42
gactggcctctggacgagtagTGTGTGCCCTTCTTCTCGTCTctcgactacgatcgtggcgctgaccacctgagtggttgcggctacgtaaatcaagagggcttctcccgcagcggggggcaccaagatgggtgca
>NC_050099.1|+|183131635-183131796|43-63
ggtcgttttgcctgctaccggtcggccggacagatcgaggcgTCGGACCAGGCTTCATTCCTCgcaaaccggtgcatccatggtgtcttacctatctcggctcatggttcttctagagttctagtagctagcaaccagctatagttctcttacaaacatata
>NC_050099.1|-|18356971-18357124|40-60
ctgccctactattataagttcaagaaatattttaaagtaCCCTGCCAAGAATGGCTTGATacaattgaaataatgagtaatgaaattcttgggaattactctaaaaaagaggaccaactgatgacagcgccttcggcactcggccgaaatgaag
>NC_050099.1|+|183617725-183617877|95-114
acttggaccaggcacaacttcagcatccacagcacgcggtgaagcctccgccgctgccacatccaaggccgcaaagtaatccaagtcctcatccGACGACTCTTCAGTCCACTCaaccgaactcccagagtcaccaaaattagaaaacttaga
>NC_050099.1|+|185043525-185043687|23-43
actgcttcaacattcgataacaTGACCGAACTGAGAACACACCattttcctcatgcgcccaccccatcacatcagcatccatccgagtgccaggcctcagcttcagaatttcctcagcatccatagcaatgaaagacttcctcaccaaatcaacattccagca
>NC_050099.1|-|186468724-186468887|22-42
atgctagttagtgtctttgttTCTTCCTTGGCTACTTGATTAgtctgtttttaactgagtgtccttctttaactgttttttgttagatataacctggcggtactctgaactcgaggagaagtattctcaaggtcagatcgacctgcctcgggtttctgcttcct
>NC_050099.1|-|18757941-18758190|188-208
tgcactgggcgaattcaaaattatagcagaacatattggcactagagatttagtgcaagaattcctggccttcagagtttttccaacgatgaaagagtggacaatgccgaagcttaaaggggaaaagaaagagggggaactcgtccgactgccctattattataagttcaagaaatattttaaagtaCCCTGCCAAGAATGGCTTGATacaattgaaataatgagtaatgaaattcttgggaattactct
>NC_050099.1|+|189815505-189815744|22-42
agctttctcctcgctccacccGCTGCCTCTTCCTTGGCTACTcctctgaccacaaggggtatcggtgtctagacctcgcctcccaccgcatcatcatctctcgtcacgtcgtcttcgacgaggatgtgtttccccttgctggcccctccccacccaccgatctcgactccctcgtcgagtccgatccggtctccccctcctcccaggcaccccgccttgcgccgttacctgcacccgtgc
>NC_050099.1|+|189852124-189852245|81-101
gaaatccatcaaagattcctaaggtaacttggctcaccattgttggtagtaacaccactacccacaacgtgctgccggcgGGGCGCAGTGGTTTAACTTTCagggtcattgtccacctcaac
>NC_050099.1|-|190181441-190181569|22-42
tcttgctgaactggcctcgccCTTCGCTCCCTTCGATCCAGAcagcggccacctccgaagtgagaggtgtgttatatgtcttctggttcaacgtctggtctaggttcaacgcgatacgatagtcatcaa
>NC_050099.1|+|190609357-190609632|44-64
gaatcttcactggcttctcacggtactgaaggtctttctgaatCTGCACTGCCTCTTCTTCGATgtgaatttctggtgcttgcaggcttttgtggagctgggatacgtgaaacacattgtggatgtcggacatggattccggtaattccagacggtatgctgcgggtcctaccctgccaatgatgggatagggaccggcgaatcatggtgctagttttccttttacttggaacctcctgacaccacgcattggagaaaccttgaggtagacgaagt
>NC_050099.1|-|191530409-191530570|121-140
ccttcgccgcctgcgcccagcactcggaccaggcacaacttcagcctccacagcatgcggcgaagcctccgcggctgccacatccaaggccgcaaagtagtcgaagtcctcatccgacgaCTCTTCAGTCCACTCAACAGagctctcagagtcaccaaactc
>NC_050099.1|+|194244840-194245050|22-42
agtgcatgcatgcatgctcgcTCGTGCATGGTGCCAAAACATagtatatctactacacacttatagatgtccaaacggaccacccggcacggacccggcacggacccgtttcggcccggtacgaatagggtcgggccagacacgacccgttgatgcttcgggccgggtcgggctggcccaaggacatgcccaaacccggcacgcacaggga
>NC_050099.1|+|194499118-194499338|180-200
cgaggacggccgcgaacgcggaggcggagctggggaagccgcgcggggtggcctccgcccaccggaacagctggcgcgcgaggcccgggaggccgcggagcgcagcgtggacgtcgcccgtggcgagcacttggcggagaggttccggcggcgggggcacagaggcgaggagcgcggcgAACGGGCTCTCCTCTGGCAGCggagtcggaggcggcggcgga
>NC_050099.1|+|194499127-194499355|171-191
ccgcgaacgcggaggcggagctggggaagccgcgcggggtggcctccgcccaccggaacagctggcgcgcgaggcccgggaggccgcggagcgcagcgtggacgtcgcccgtggcgagcacttggcggagaggttccggcggcgggggcacagaggcgaggagcgcggcgAACGGGCTCTCCTCTGGCAGCggagtcggaggcggcggcggaactagcgccggcagggg
>NC_050099.1|+|194499194-194499359|104-124
cgcgaggcccgggaggccgcggagcgcagcgtggacgtcgcccgtggcgagcacttggcggagaggttccggcggcgggggcacagaggcgaggagcgcggcgAACGGGCTCTCCTCTGGCAGCggagtcggaggcggcggcggaactagcgccggcaggggcaag
>NC_050099.1|+|19526100-19526329|37-57
aagtaaaaaatagaattcataccttcaagctattgtAAGCCAAGGAGACTGCAAGGTccctctttggcattgcagataaaccatgctcaagctttggataaccaatattatccatcatgaagcgacatacatcaatttctctactatctggatagcaatacaaataatcatcttcatagttagcaccatagagaattgagcctgacagatatctcagcccttcaacatag
>NC_050099.1|-|195484516-195484697|38-58
tgctcctcataagctgtctccacgtccactcgttgccTCTTCCTTGGCTACTCTCCTGaccacaaggggtatcactgtcttgacctcacctcccatcgcatcatcatctctcgtcatgtcgtcttcgacgaagatgtgtttacccttgttggctcctccccacccatcaatctcgactccct
>NC_050099.1|+|19614283-19614410|22-42
agctttctcctcgctcgacccGCTGCCTCTTCCTTGGCTACTcctctgaccacaaggggtatcggtgtctggacctcgcctcccaccgcatcatcatctctcgtcacgtcgtcttcgacgaggatgtg
>NC_050099.1|-|196376236-196376501|22-42
cgaggcagagtaggaagcgcaGCAGGACGAGGCAGAGCAGGCagcgctgtagtaggcggcgcctcaggacgacgacgaccagcagcaggacgcctcaggttcgggcggctcaagttcgaggagcatctacctgcgaggctccacgagtctccctcagcgtcccatacttcgggacaggcgaccgctgattcggccggaaggggagaggtatgtaactttatgttcttcattcttgttcatattatgtgttcaaaatcataatataa
>NC_050099.1|+|196904844-196904994|90-109
catatcgagtattcaatcatgccactgcgtggtagaagaaacatatgatgtggaatttgatgagactaatggctcccaaggagcacttgAGAATCTTGATGATGTAGGTgatgagccacttagggaagcaatgaagaacatgccaattgga
>NC_050099.1|-|19768462-19768642|41-60
catccaaggccacaaaatagtccaagtcctcatccgacgaCTCTTCAGTCCACTCAACCGagctcccagagtcaccaaaatcagaaaacttagatgcagactcatccgatttattcccatcattcacggtcgaagccgccacaaaattagcagtagcggttgcgtgcgcaggcccaaaatc
>NC_050099.1|+|201604937-201605099|43-63
actgccctattattataagttcaagaaatattttaaagtaccTTGCCAAGAATGGCTTGATACaattgaaataatgagtaatgaaattcttgggaattactctaaaaaagaggaccaattgatgacagcggccttcggcactcggccgaaacgaaggctgaac
>NC_050099.1|-|201841053-201841176|83-103
ccctgcgagcccccttctcgaggctctacgacgcagcctaggacgtggtcgccgtcctcaaccgcgcggtcgtggcctagatCCGGCGCACGTGCTCCCCTTCgcccggccgacaagcctcctc
>NC_050099.1|+|205282205-205282374|112-132
ttttccaactatgaaagagtggacaatgccgaagcttaaaggggaaaagaaaaagggggaactcgtctgactgccctaccattataagttcaagaaatactttaaagtaccCTGCCAAGAATGGCTTGATACaattgaaataatgagtaatgaaattcttgggaattact
>NC_050099.1|+|205976096-205976288|43-63
aatcttcaccggcttctcacgatactgaaggtctttctgaatCTGCACTGCCTCTTCTTCGATgtgactttctggtgcttgcaggcatttgtggagctgggatacgtgaaacacattgtggatgtcggacatggatttcggtaattcaagacggtatgcagcgggtcctaccctgccaatgatgggataggga
>NC_050099.1|-|207499902-207500177|44-64
gccaccactcctcataagctatctcctcgctccactcgttgccTCTTCCTTGGCTACTCCCTTGaccacaaggagtatcgttgcctttacctcctctcccaccgcatcatcatcaaccgtctcgtcgttttcgacgaagctgttttcccttgctggctcctccccacccaccaatctcgactccctccttgagtccaatccggtttcccctccaccctaggcgctccaccatgcgccattgcccgcaccacgcgcgacctccacgcctccgctcac
>NC_050099.1|-|209373272-209373419|107-127
tgttactcattgaagtccaaagcatataaagtattcaatcatgccactagcatggtaaaagaaacatatgatgtggtattcatttaaactaatggctcccaaggagCAGATGGGAATCTTGATGATGtaggtactgaaccattgaggc
>NC_050099.1|-|21214302-21214484|123-143
cagccttaatttcacggtgacaatatttgcaccttccagccctcagaaaccctttgtcatccttgaccttgataaaatgttgccacatctcagaccttgaagccatctccttcctctctactTTCTCCTTCTCCATCCCTTCCccttttttattgccatcagtttcgccttgcacctgagtct
>NC_050099.1|-|212656902-212657166|224-244
ccgatgcagaatggaagtagaaggtccaacttgggctgcactaggcgaattcaaaattattgcagaacatatcggcactagagatttagtgcaggaattcctggccttcagggtttttccaactatgaaagagtggacaatgccgaagcttaagggggaaaagaagaagggagaactcgtccgactgccctaccattacaagttcaagaaatactttaaagtaCCCTGCCAAGAATGGCTTGATacaattgaaataatgagcaat
>NC_050099.1|+|212749347-212749578|22-42
gtgcaggacactgatcagaatGCTTTGTGTTTGGAGGAACTCcaatagaggccggccgtggtatctcaacactaaagaattcttggcttgactcaattgttatgcgtttgggattagcgggaggacgatcaactgacttcattttttggggtagaacaaactaagtaaatgaaaaagaacatcaggaaataatactataccatacataataattgaataaaaataacattat
>NC_050099.1|+|213074406-213074670|22-42
cgatgcagagcaggcagcgcaGCAGGACGAGGCAGAGCAGGCagcgcagcagcaggcggcgcctcaggacgacgacgaccagcagcaggacgacgacgaccagcaccaggacgcctcaggttcaggcggctctagttcgaggacatctacctgcgaggccccgcgagtctcccgccgcgtcccatactttgggacagacgactgctgattcggccggaaggggagaggtatgtaactttatgttcttcattcttgttcatattat
>NC_050099.1|-|213306151-213306345|43-63
cgactgccctaccattataaattcaagaaatactttaaagtaCCCTGCCAAGAATGGCTTGATacaattgaaataatgagcaatgaaattcttgggaattactctaaaaaagaggaccaactgatgacagcggccttcggcactcggccgaaacgaaggttgaacagagtacttgatgccataggatttgaatat
>NC_050099.1|-|215372108-215372393|215-234
agcagccggcaaggacaacagttcccgcctgccagccctactcacacgaagccgatcgctagtccgcctcactcactctacgcttcgcaaccgcccttcgccgcctacgcccagcgctcggaccaggcacaacttcagcatccgcagcatgcggcgaagcttccgccgctgccacatccaaggccgcaaagtagtccaagtcttgatccgacgaCTCTTCAGTCCACTCAACCGagctcccagagtcaccaaaatcagaaaacttagatgcagactcatccgattt
>NC_050099.1|-|215441344-215441467|83-103
gccgaagcttaaaggggaaaagaaaaagggggaactcgtccgactgccctaccattataagttcaagaaatacttcaaagtaCCCTGCCAAGAATGGCTTGATacaattgaaataatgagcaat
>NC_050099.1|+|215912454-215912613|102-121
gcccggtgctaggacctggcacgtctggcgcgtccgcggcgtgtggcgaagcctccgccgcagccacatccaaggccacaaaataatccaagtcctcctccGACGACTCTTCAGTCCACTCaaccgagctcccagaatcagtaaaatcaaaaaactcaga
>NC_050099.1|+|217046501-217046629|22-42
caagaaatacttcaaagtaccCTGCCAAGAATGGCTTGATACaattgaaataatgagcaataaaattcttgggaattactctaaaaaagaggaccaactaatgacagcggccttcggcactcggccgaa
>NC_050099.1|+|217764374-217764638|22-42
acataccagagtatgtgggtaACCATCCTGCAGCATCTGTTGcttcgactagtcagccacaggcatcctgcccacagcccctacctccgccaccactacaacctgcatattcacgaggttagtagccagaagggagccaacagacccatcaacagcgagatttcaaggaggagtccgaagctcgcatagtcaacagtactgtgccagaatcgaagcatatctactaagagatatcctacccctgaaacagtttttacattcgttg
>NC_050099.1|-|218219888-218220174|215-235
aatggtagtagaaggtccaacttgggctgctctgggcgaattcaaaattatagcagaacatattggcactagagatttagtgcaagaattcctggccttcagagtttttccaacgatgaaagagtggacaatgccgaagcttaaaggggaaaagaaagagggggaactcgtcaggctaccttatcattataaattcaagaaatattttaaagtaCCCTGCCAAGAATGGCTTGATacaattgaaataatgagcaatgaaattcttgggaactactctaaaaaagagg
>NC_050099.1|+|220885414-220885521|22-42
caagaaatactttaaagtaccCTGCCAAGAATGGCTTGATACaattgaaataatgagcaatgaaattcttgggaattactctaaaaaagaggaccaactgatgacagc
>NC_050099.1|+|221095944-221096167|80-100
agcttaaaggggaaaagaaagagggggaactcatccgactgccctattattataagttcaagaaatattttaaagtaccCTGCCAAGAATGGCTTGATACaattgaaaaaatgagtaatgaaattcttgggaattactctaaaaaagaggatcaactgatgacagcggccttcggcactcggccgaaacgaaggctgaacagggtgcttgatgccataggattt
>NC_050099.1|+|224732874-224733130|198-218
cagctactgggcagaggccctgcacaccgccacccacctcctcaaccgcctcccatcgaaggcggtgagccaccccaccccctacttccccctgtacggcacagccccctcctacgaccaccttcgcgtgttcagatgtgcctgctaccctaacacttccgctactgctccccataagttgtctccacgctccactcGCTGCCTCTTCCTTGGCTACTctcctcaccataaggggtatcgttgtcttgacctcacct
>NC_050099.1|-|225888145-225888268|82-103
agtgaaataggtacttcaagtaagaatggaacaattaccttccctccattcccaaggagctctagcattagaagctcttgcGAATCACTGCTCTTTCTGTCCAgctacgatagtgagataaatg
>NC_050099.1|+|226850796-226850966|39-59
ccttatcattataaattcaagaaatattttaaagtaccCTGCCAAGAATGGCTTGATACaattgaaataatgagcaatgaaattcttgggaactactctaaaaaagaggaccaactgatgacagcggccttcggcactcggccgaaacgaaggctgaacagggtgcttgat
>NC_050099.1|-|229598946-229599169|80-100
catccatggtatgagcggatgcagtgtcttgaactgtccttcccatggagcataacactcttgttgaattggccttgccCTTCGCTCCCTTCGATCCAGAcagcggccacctccgaagtgagaggtgcattatatgtcttctggttcaacgtctggtcaaggtttaacgcgatacgatagtcatcaaggttgtcaacgtggcccatggtcctaaggtgctcgga
>NC_050099.1|-|23042598-23042874|52-72
ggtatgttttgcttgctttgtgattttgctttagcttaactcttctcctcgTGTCTGAATGTTGTCTGGCTGtcttcagggttcgagacggctcttaatgagtccattaagaactgcaaggcgcttgcccaggcggccgagcagaaggaggctgaccgcacggccatatctgaggccatttcggccttttgccggacctttggccttgacaatgtcccctcgggcagctccccccagagtcgcctgtgggccttgggcggccacgtgcgcagcagac
>NC_050099.1|-|23042633-23042863|41-61
cttgctttgtgattttgctttagcttaactcttctcctcgTGTCTGAATGTTGTCTGGCTGtcttcagggttcgagacggctcttaatgagtccattaagaactgcaaggcgcttgcccaggcggccgagcagaaggaggctgaccgcacggccatatctgaggccatttcggccttttgccggacctttggccttgacaatgtcccctcgggcagctccccccagagtcg
>NC_050099.1|+|230592414-230592577|23-43
tcaggaaatatttcaaatcaccCTGCCAAGAATGGCTTGAAACaatcaaagtaatgagcactgaaattcttgggaattattctaaaaaagaggatcaattgatgacagcagccttcggcacccggccgaagtgaaggctaaacagagtgtttgatgctataggc
>NC_050099.1|+|231541450-231541567|22-42
atttatctcctcgcttcactcGATGCCTCTTCCTTGGCTACTccccggaccaaaaggggtatggctgtcttgacctcgcctcccaacacatcatcatcacttgtcatgtcgtcttgaa
>NC_050099.1|-|232338866-232338991|22-42
ttcaagaaatactttaaagtaCCCTGCCAAGAATGGCTTGATacaattgaaataatgagcaatgaaattcttgggaattactctaagaaagaggaccaactgatgacagcggccttcggcactcgg
>NC_050099.1|-|232564678-232564802|84-104
tgccgaagcttaaaggggaaaagaagaagggggaactcgtccgattgccctaccattataaattcaagaaatactttaaagtaCCCTGCCAAGAATGGCTTGATacaattgaaataatgagcaat
>NC_050099.1|-|233543439-233543599|99-119
gaaataatgctttgaacgacgaaggactttaacgtttaacattttttgtgttgccttgttcttaacttatagtatttaagaacaagtccccaacagtaCCCTGCCAAGAATGGCTTGATacaattgaaataatgagcaatgaaattcttgggaattactct
>NC_050099.1|+|235138215-235138329|22-42
caaacatgcccctattctcccATCATAAGCTTTCTTGAACTTttcaactgaatagtactcatctacaaaatactccaactccacaaccctatattgttctgctattatgacgcat
>NC_050099.1|-|238910889-238911171|223-243
taaactttggcatccatgctatcatcatatcacacagattcaggtactttctatcgagtgttctgaagaggctaggaaggtggagcacgcgctagagtgggaggaagctttgaagcagacggtgtctgatgagaaggcgaaacagctcgaggtcatcagtgaagtcgagcaagcaggaaaatcattcacccgagaggcttattcaaggtacaagacagaaatGGCTGCCAGCATGATCTGTCAggataaggtgcagattgttgatgcgattttgacaaagagc
>NC_050099.1|-|241557780-241558009|37-57
gaaagaactgggagaggagaactagcctgatcatggGACCCCACAGCTTTCTTGAGCagtgatacatggaaaaccgggtgaatgtggcaagagtctggaagatttaacctgtaggcaacagagccgatctttgcaatgacttggtaaggaccaaagaacttgaacgccagtttgtgatttgctctgcgaaccaaggatgcctgcacatacggttgtagttttaaatagac
>NC_050099.1|+|241557858-241557997|96-116
ggtccttaccaagtcattgcaaagatcggctctgttgcctacaggttaaatcttccagactcttgccacattcacccggttttccatgtatcactGCTCAAGAAAGCTGTGGGGTCccatgatcaggctagttctcctct
>NC_050099.1|-|241557858-241558015|43-63
aaatcagaaagaactgggagaggagaactagcctgatcatggGACCCCACAGCTTTCTTGAGCagtgatacatggaaaaccgggtgaatgtggcaagagtctggaagatttaacctgtaggcaacagagccgatctttgcaatgacttggtaaggacc
>NC_050099.1|+|241557914-241558091|40-60
agactcttgccacattcacccggttttccatgtatcactGCTCAAGAAAGCTGTGGGGTCccatgatcaggctagttctcctctcccagttctttctgatttcttacatgcgcccgaaaaagtgttgcagcgcaggatacttcgccgttcgactggagacgttcctcaactgctgatc
>NC_050099.1|-|242166530-242166744|22-42
ctccacgctccactcgctgccTCTTCCTTGGCTACTCTCCTGaccacaaggggtatcgctgtcttgacctcacctcccattgcatcatcatctctcgccatgtcgtctacgacgaagatgtgtttccccttgctggctcctcccaacccaccgatctcgactccctccttgagtctgatccgagtacccatccctcctaggcacctcgcctccac
>NC_050099.1|+|243176384-243176577|135-155
gccagccaagttcgcctctagggaagaacaatggatatgatagtgcatcgtagcatccatggtatgagcggatgcagtggcttgaactgtccttcccatggagcataacactcttgctgaactggcctcgccctTCGCTCCCTTCGATCCAGACAacggccacctccgaagtgagaggtgtgttatatgtcttc
>NC_050099.1|-|244780955-244781182|39-58
tttaaagaagactcttggagatgccttcagtttcgtggCTTGATGATGCTGCATACATtaatgagctgcttttgattcacattaaattgcttcataatttctaataaagctcccagtgcttcataatttgtaataaacctctggggagatggagacggaggtgagtgcggcgcgggacgttatggccatgaaggatcacatagatctcgaggcctcgcagtcgcagta
>NC_050099.1|-|24492597-24492767|22-42
ttcaagaaatattttaaagtaCCCTGCCAAGAATGGCTTGATacaattgaaataatgagtaatgaaattcttgggaattactctaaaaaagaggaccaactgatgacagcggccttcggcactcggccgaaacgaaggctgaaaagggtgcttgatgccataggatttgaa
>NC_050099.1|-|245271351-245271494|82-102
ttcgcgtgttcggctttgcctgctaccctaacacttccgctactgcccctcataagctttctcctcgctccacccgctgccTCTTCCTTGGCTACTCCTCTGacaacaaggggtatcggtgtctggacctcgcctcccaccgca
>NC_050099.1|+|246518455-246518560|22-42
agctatctcctcgctccacccGTTGTCTCTTCCTTGGCTACTcacctggccacaaggggtatcgttgtcttgacctcgcctcacaccgcattatcatttctcgtca
>NC_050099.1|+|246543191-246543367|115-135
attttgctctcttcggtcacaacccatcctatgaacaccttcgcgtttttggctgcaaatgctaccccaacctttctgccaccactccacataaattatcccctcgctcaactcTTTGTGTCTTCCTTGGCTATTccccccaccacaaaggctacctatgctttgatcgccactcca
>NC_050099.1|+|246555782-246556068|215-235
caggcgtctttcccagccacctactgggcagaagccctgcacaccgccacccacctcctcaaccgcctcccatcgaaggcggtgagccaccccaccacctacttcgccctgtaaggcacaaccccctcctacgaccaccttcgcgtgttcggatgtgcccgctaccctaacacttccgctattgctccccataagttgtctccacgctccactcGCTGCCTCTTCCTTGGCTACTctcctgaccacaaggggtatcgctgtcttgacctcaccttccatcgcatcat
>NC_050099.1|-|247870208-247870355|108-127
ccactaagggcgtcaacgagggcaacacggtcgcgtccttccacgacctcatggccgtccacatgccgccctactacaacgccgtcatacggggcgtgtcaaccgtcATGGTCTCCTTCTCCAGCTGgaacggcgtcaagatgcacgc
>NC_050099.1|-|249937845-249938022|137-157
agtgcaagaattcctggccttcagggtttttccaactatgaaagagtggacgatgccgaagcttaaaggggaaaagaaagagggggaactcgtccgactgccctaccattgtaaattcaagaaatactttaaagtaCCCTGCCAAGAATGGCTTGATacaattgaaataatgagcaat
>NC_050099.1|+|250173247-250173478|22-42
caagaaatacttcaaagtaccCTGCCAAGAATGGCTTGATACaattgaaataatgagcaatgaaattcttggaaattactctaaaaaagaggaccaactaatgacagcggccttcggcacccggccgaaacgaaggctaaacagagtacttgatgccataggatttgaatatgctgactacggtcgactgggcggagatgctgggggcccgaagcgaaaaaggattgctagc
>NC_050099.1|+|28099725-28099829|64-84
gaaaaagggggaactcgtccgactgccctaccattataagttcaagaaatactttaaagtaccCTGCCAAGAATGGCTTGATACaattgaaataatgagcaatga
>NC_050099.1|-|28959750-28959871|22-42
actgctatgcaatcagttcttCTGTGCAAGCGTGCAAGCAAAtcatctgatccattagattacgatccaaccacagatacaaccatagtttgttagaggtttttttataaagattattgagt
>NC_050099.1|+|31004970-31005074|64-84
gaaagaggaggaacttgtcagactaccttatcattataagttcaagaaatattttaaagtaccCTGCCAAGAATGGCTTGATATaattgaaataatgaataatga
>NC_050099.1|+|32099803-32099974|116-136
tatttcggcctgtacggcacaaccccctcctacgaccacctccgcgtgttcggatgtgcctgctttcccaacactttggctactactcctcataagttgtctccacgctccactcATTGCCTCTTCCTTGGCTACTcccctgaccacaaggggtattgtcacacccggtttt
>NC_050099.1|+|34067002-34067285|227-247
cctgatgcaaaatggcagtagaaggtccaacttgggctgctctgggcgaattcaaaattatagcagaacatattggcactagagatttagtgcaagaattcctggccttcagagtttttccaacgatgaaagagtggacaatgccgaagcttaaaggggagaagaaagagggggaactcgtcaggctaccttatcattataaattcaagaagtattttaaagtaccCTGCCAAGAATGGCTTGATACaattgaaataatgagcaatgaaattcttgggaactac
>NC_050099.1|+|34112686-34112803|77-97
gaagaacccacgggctgcgtacgtgaactacctggaccttgatttgggcaccaacgattggatgaacgccaccggtGGAATGTCGTCTGGCTCCGTGggacacgcggcatcctggggc
>NC_050099.1|-|3528091-3528258|41-61
ctcgcccgtgtccgccgcacactattccatgtcagccggcGTCCGCCCTCTCCACCGAGCGctgcatcaacgctggccacgccgcggggcagaagcagcagggcagccacagccctgacgccttgcgtcgaccttggaccctcttttggcgccaacaataggaggagg
>NC_050099.1|-|36392216-36392369|95-115
agagtggacgatgccgaagcttaaaggggagaagaaagagggggaacttgtccgactgccctaccattataaattcaagaaatactttaaagtaCCTTGCCAAGAATGGCTTGATacaattgaaataatgagcaatgaaattcttgggaattac
>NC_050099.1|+|38921713-38921872|38-58
cttatcattataaattcaagaaatattttaaagtaccCTGCCAAGAATGGCTTGATACaattgaaataatgagcaatgaaattcttgggaactactctaaaaaagaggaccaactgatgacagcggccttcggcactcggccgaaacgaaggctgaacag
>NC_050099.1|-|39471646-39471807|100-120
atgaagtcatcgtcgtcattgcccgatccagtttgttcattggcttcataaataacagatggtttctcgacaggtgcaggacgctgatcagaatgctttGTGTTTGGAGGAACTCCAATAgaggccggtcgtggtatctcaacactaaagaattcttggctt
>NC_050099.1|-|43204349-43204527|23-43
gttcaagaaatattttaaagtaCCCTGCCAAGAATGGCTTGATacaattgaaataatgagtaatgaaattcttgggaattactctaaaaaagaggaccaactgatgacatcggccttcggcactcggccgaaacgaaggctgaacagggtgcttgatgccataggatttgaatatgctg
>NC_050099.1|+|43495185-43495348|108-127
gcctacgcccagcgctcggaccaggcacaacttcagcatccgcagcatgcgacaaagcctccgccgcggccacatccaaggccgcaaagtagtccaagtcctcatccGACGACTCTTCAGTCCACTCaaccgagctcccagagtcaccaaaatcagaaaactta
>NC_050099.1|+|4592779-4593002|131-151
tgacttccagcagcattacgcttctttgtaggtgtcatgaagtcatcgtcgtcattgccagatccagtttgttcattggcttcataaataacagatggtttctcgacaggtgcaggacactgatcagaatGCTTTGTGTTTGGAGGAACTCcaatagaggccggccgtggtatctcaacactaaagaattcttggcttgactcaattgttatgcgtttgggatt
>NC_050099.1|+|46081075-46081192|78-98
catggtatgagcggatgcagtggcttgaactgtccttcccatggagcataacactcttgctgaactggcctcgccctTCGCTCCCTTCGATCCAGACAgtggccacctccgaagtgag
>NC_050099.1|-|47869292-47869408|77-96
catccacagcacgcggcgaagcctccgccgctgccacatccaaggccgcaaagtaatccaagtcctcatccgacgaCTCTTCAGTCCACTCAACCGaactcccagagtcaccaaaat
>NC_050099.1|+|48991504-48991634|89-110
tactcagcctcacatgacgatagggctactaccctttgcttctgagatccccaagtcaccaaacttgttcccaacagaaacactgaacCACTTGTGCTCTTTCTGTCATCaacatccccagctaaatcact
>NC_050099.1|+|49311372-49311495|22-42
ggggagggaaccaccccccgaGGGGCGGACTGGGAAGTTGTCactcttacagcatctgccacccaaagcagctcatctcggggaaggaggacgcaactaacaactttgcccgtggccactacac
>NC_050099.1|+|49664747-49664977|41-61
ggaggagtaggacggcggacaatgcagagcaggcagcgcaGCAGGACGAGGCAGAGCAGGCagcgcagtagcaggcggcgccttaggacgacgatgaccagcagcaggacgatgacgaccagcagcaggacgcctcaggttcaggcggctctagttcgaggagcatctacctgcgaggccccgcgagtctcccgccgcgtcccatacttcgggacagacggccgctgattc
>NC_050099.1|-|50846102-50846277|119-139
ttttagggtttttccaactatgaaagagtggacaatgccgaagcttaaaggggagaagaaaaagggggaactcgtccgactgccctaccattataagttcaagaaatacttcaaagtaCCCTGCCAAGAATGGCTTGATacaattgaaataatgagcaatgaaattcttgggaatt
>NC_050099.1|+|50905286-50905407|81-101
aagcttaaaggggaaaagaaagagggggaattggtccgactgccctattattataagttcaagaaatattttaaagtaccCTGCCAAGAATGGCTTGATACaattgaaataatgagtaatga
>NC_050099.1|-|51247881-51248038|99-119
ccacagtcgacccgagacatccaacgattgacaggaagactagcagcgctaaacggatttatttcgcggtccattgagcgaagccttccattcctaaaAACGGTGCGTGGAGCCAAGGActtggcttggggactagagcaggttgcagcttttgagtc
>NC_050099.1|+|51644567-51644671|22-42
agcctgccctgcctcacttgcACCTTCTGCCTCTTCCCTGGGttctgattaacattctgcccctgcctctgctggttcctggggcaatttttggcataatgccca
>NC_050099.1|-|52364125-52364313|130-150
atactccccacttcgccctatatggcacaaccccctcctatgaccacctccgtgtgttcggctgtgctttctatcccaacacttccaccaccgctcctcataggttatctcctcgctccacccgctgccTCTTCCTTGGCTACTGTTGGGgacttgttctcaaatgctatgagttaagaacaaggcaat
>NC_050099.1|+|5392529-5392676|107-127
gctgtatagcgcagcccctcctacaaccaccttcacgtgtttggctgtgcatactatcctaacacttcctccaccgctccccataagttatctcctcgttccacccGCTACCTCTTCCTTGGCTACTccactgaccacaaggggtatc
>NC_050099.1|+|54843624-54843786|121-141
cttcagggtttttccaactatgaaagagtggacaatgccgaagcttaaaggggaaaagaaaaaaggagaactcgtccgactgccctaccattataagttcaagaaatactttaaagtaccCTGCCAAGAATGGCTTGATACaattgaaataatgagtaatgaa
>NC_050099.1|+|57446491-57446653|23-43
caatttttgatccttcagttttATCAGTTGTTGTCTCAACTAGtctaattgaaggtaacttcggcattatagccggctcttcagtcctctgtgcaggaggagcggtctcttttgttttggcagctgaagaggctccttcatcaaatttaggtctcacatccgg
>NC_050099.1|+|57730389-57730637|188-207
ttcccgcctgccagccctactcacacgaagccgaccgccgtccgcctcactcactctacgcttcgcaaccgcccttcgccgcctacacccagtgctcggaccaggcacaacttcagcacccgcagcatgcggcgaagcctccgccgctgccacatccaaggccgcaaagtagtccaagtcctcatccGACGACTCTTCAGTCCACTCaaccgagctcccagaatcaccaaaaccagacaacttagatgc
>NC_050099.1|+|61050894-61051124|191-210
atgacgaatggtccctcccagggggggcgtgagcttgtgcctccctcgggcgtcttgtcgcagtcgaagcaccaggtcgcccacctggaggtctcgggaccggacccctcgggcgtggtagcgtcgcagggactgctggtaccgcgccgagtgtagtaaggtcttgtcccgagcctcctccagctggtctAGCGAGTCTTCTTGGCTAGCttggttgctttgatcgctgta
>NC_050099.1|+|61536567-61536728|43-62
gctgccacatccaaggccgcaaagtaatccaagtcctcatccGACGACTCTTCAGTCCACTCaaccgaactaccagagtcaccaaaatcagaaaacttagacgcagattcatccgattcattcccatcatccacggtcgaagccgccaaaaaattagcagta
>NC_050099.1|-|63432144-63432427|38-58
ccaaggatggtgttgacacatgcccagcccccgaggaTGTCGCCAAGGATGACTTGGTtcggatgggaagtgtaagccactgcccagcccccgagggtgctgccggggatgatccggctcaagtgggcagtgcaaactatgacctagcccccgagggtgtccgagcggggtctccctcctgtacttccatggacgttcatgcgggatcgcctccacactccggctgtatggtggtagcccaagccttagaccagggagtcgctttagagggcagcgtccccgct
>NC_050099.1|-|63432156-63432442|53-73
cagagaacttggaccccaaggatggtgttgacacatgcccagcccccgaggaTGTCGCCAAGGATGACTTGGTtcggatgggaagtgtaagccactgcccagcccccgagggtgctgccggggatgatccggctcaagtgggcagtgcaaactatgacctagcccccgagggtgtccgagcggggtctccctcctgtacttccatggacgttcatgcgggatcgcctccacactccggctgtatggtggtagcccaagccttagaccagggagtcgctttagagggc
>NC_050099.1|-|63432316-63432602|213-233
ggcgtgatggaggtttgtgctgatgtacttgatgctgggttgaggtcatcttgtgcctcgtcaaccttggagcgcgatctcgagggtcgggagactgacttggatcatcctggtcccatggaagtaaccgagggcccatcaaccttagaagtggctaccgcagagaacttggaccccaaggatggtgttgacacatgcccagcccccgaggaTGTCGCCAAGGATGACTTGGTtcggatgggaagtgtaagccactgcccagcccccgagggtgctgccggggatga
>NC_050099.1|-|6506279-6506554|44-64
gcggtaattggctgaggaggaggaggggaaggaggagtaggacGGCGGACGAGGCAGAGCAGGCggcgcctcaggacgaccttgtccagcagcaagcggcgcatcaggacgacgacgaccagcagcaggacgtctcaggttcaggcggcttaagttcgaggagcatctacctgcaaggccccgcgagtctccctcagcgtcccatacttcgggacaggcggccgctgattcggccggaaggggagaggtatgtaactttatgttcttcattcttgt
>NC_050099.1|+|67695067-67695194|87-107
atgccgaagcttaaaggggaaaagaaagagggggagctcgtccgactgccctactattataagttcaagaaatattttaaagtaccCTGCCAAGAATGGCTTGATACaattgaaataatgagtaatga
>NC_050099.1|-|69938210-69938386|40-60
tcccatggagcataacactcttgctgaactggcctcgccCTTCGCTCCCTTCGATCCAGAcagcggccacctccgaagtgagaggtgtgttatatgtcttctggttcaacgtctggtctaggttcaacgcgatacgatagtcatcaaggttctcaacgtgacccatggtcctaaggt
>NC_050099.1|-|71620132-71620396|22-41
ctcctccagctggtccagcgaGTCTTCTTGGCTAGCTTGGTtgctttggtcggtgtaggccctcgtcctcggggagccgtattccaggtctgtgggcaagacggcctcggccccgtagactaggaagaacggcgtgaagcccgtggctcgacttggcattgtcctcagactccagaccaccgaggggagttccttcatccatcgcttgccgaacttgttgaggtcgttgtagatccgaggcttgagcccttgtagaatcatgccg
>NC_050099.1|+|71707763-71707906|87-106
actttgtgctcgtcctcatacccccctccagctcccgtctcctcgtgctctccactgctgcatgcgcctcttgtcctgtccccctcCCCACCTTGTTCCTCCCATCccgcgccgtctctgcacgaagcagagcgccggtccacc
>NC_050099.1|+|73682144-73682320|118-138
cagggtttttccaactatgaaagagtggacgatgccgaagcttaaaggggaaaagaaagagggggaactcgtccgactgccctaccattataaattcaagaaatactttaaagtaccCTGCCAAGAATGGCTTGATACaattgaaataatgagcaatgaaattcttgggaattactc
>NC_050099.1|+|74279418-74279587|112-132
atttccaactatgaaggaatgggctatgccgaagcttgaaggagagaaaaaagcgggggagcttgtccgactgccataccactataagttcaagaaatatttcaaagcaccCTGCCAAGAATGGCTTGAAACaatcgaagtaataagcactgaaattcttgggaattatt
>NC_050099.1|-|74682005-74682167|122-142
cagtccattcaccggatgaacaaggattttcattatgtcagggaattattaagtaccataatagaatctgggtagctcataactcagccttacaaaccaagctgattacagccttccattcTACTGTTGTTGGTGGTCATTCcggggtaaaggcgacctatta
>NC_050099.1|+|74996261-74996430|112-132
ttttccaactatgaaagagtggacaatgctgaagcttaaaggggaaaagaaaaagggggaactcgtccgactgccctaccattataagttcaagaaatactttaaagtaccCTGCCAAGAATGGCTTGATACaattgaaataatgagtaatgaaattcttgggaattact
>NC_050099.1|+|79105436-79105613|22-42
ttgctgaactggcctcgccctTCGCTCCCTTCGATCCAGACAgcggccacctcagaagtgagaggtgtgttatatgtcttctagttcaacgtctggtctaggttcaacgcgatacgatagtcatcaaggttatcaacgtggcccatggttctaaggtgctcggagtactggtttccac
>NC_050099.1|+|81603221-81603368|22-42
ccagaaatactttaaagtaccCTGCCAAGAATGGCTTGATACaattgaaacaatgagtaatgaaattcttgggaattactctaaaaaagaggatcaactgatgacagcggccttcggcactcggccgaaacgaaggctgaacagggtg
>NC_050099.1|-|81709055-81709224|112-132
gtttttccgactatgaaagagtggacaatgccgaagctcaaaggggaaaagaaagagggggaactcgtccgactgccctactattataagttcaagaaatattttaaagtaCCCTGCCAAGAATGGCTTGATtcaattgaaataatgagtaatgaaattcttaggaatta
>NC_050099.1|+|84943550-84943689|94-114
ggcaccccggccccgccaccaggaacagcacccgcagggacagcgcccccgggcacttctccacctccagcaccctgagcagcacctgcagggGCGACAAGAATGGCTTGCCTCagaagggccaactcctgctgcatggc
>NC_050099.1|-|86275603-86275720|77-97
gcccctggggagcggacgccctgacctggccctccggagccacctcagctcctccggccgaaggaacaggtgacacCTCAGGTCGCCCCCGTGCCTCggactgggacaccgacgcccc
>NC_050099.1|+|87264333-87264496|23-43
tcaagaaatattttaaagcaccCTGCCAAGAATGGCTTGAAACaatcgaagtgatgagtactgaaattcttgggaattattctaaaaaagaggatcaattgatgacagcagccttcggtacccggccgaaacgaaggctaaacagagtgcttgatgctataagc
>NC_050099.1|+|89175119-89175266|22-42
tatgcaagcagtccttctgtgCAAGCGTGCAAGCAAATCATCtgatcaattagattacgatccaaccacagatacaaccatagtttattaggtgtttttttataaagattactgagctggtggtggaagggtttaagtgttaaatgtg
>NC_050099.1|-|89673459-89673575|78-97
tagcgtcgcagggactactggtaccgcgccgagtgtagtaaggccttgtcccgagcctcctccagctggtccagcgaGTCTTCTTGGCTAGCTTGGTtgctttggtcggtgtaggcc
>NC_050099.1|-|90516959-90517121|101-121
tatgaaagagtggacaatgccgaagcttaaaggggaaaagaaaaagggggaactcgttcgactgccctaccattataagttcaagaaatacttcaaagtaCCCTGCCAAGAATGGCTTGATacaattgagataatgagcaatgaaattcttgggaattactct
>NC_050099.1|+|91493191-91493437|43-63
actgccctaccattataagttcaagaaatactttaaagtaccCTGCCAAGAATGGCTTGATACaattgaaataatgagcaatgaaattcttgggaattactctaaaaaagaggaccaactgatgacagtggccttcggcactcggccgaaacgaaggctgaacagggtacttgatgccataggatttgaatacgctgactatggtcgactgggcggagatgttggaggcccgaagcgaaaaaggatt
>NC_050099.1|-|91734419-91734563|104-124
aactatgaaagagtggacaatgccaaagcttaaaggggaaaagaaaaaaggggaactcgtccgactgccttaccattataagttcaagaaatactttaaagtaCCCTGCCAAGAATGGCTTGATacaattgaaataatgagtaat
>NC_050099.1|+|91911031-91911159|87-108
aaagtagtcatatcataatattccttataatcaagtatatcctagatttcgcggtttaaaccaccacggaaacgtgccatagcagcATCGTTTTCCTCCAATATCCCAcaacgaatcatacctttttgt
>NC_050099.1|-|91970865-91971156|251-271
gcgaacccgatctccatatgcaacctcgaagacattcatcttatcctccacataagtcaaccaatctgccgcctcgaccggagtaccactgccatcaaaagaatccaacttcatgcccatccactgcatcagagaaagaccactgactggaagaggcacctcggccccgccacctggaacagcacccgcagggacagcgcccccgggcacttctccacctccagcaccctgagcagcacccgcaggggcgACAAGAATGGCTTGCCTCAGAagggccaactcctgctgcatg
>NC_050099.1|-|94602748-94602867|80-99
gatgcagtagtccagctggcctctggtgttcagccttaactctttgacacacatcgcacatcgtcgtatgtgtagccacATCTCTCTTCAGTCCACACCaccagtacttctgcttcaaat
>NC_050099.1|-|96247794-96248016|74-93
ccacagcatgcggcgaagtctccgccgccgccacatccaaggccgcaaagtaatccaaatcctcatctgacaaCTCTTCAGTCCACTCAACCGaactcccagagtcaccaaaatcagaaaacttagacgcagattcatccgattcattcccttcatccacggtcgaagccgccaaaaaattagcagtagcggttgcgtgcgcaggcccaaaatcttgaacctg
>NC_050099.1|-|96633598-96633741|41-61
actgccctaccattataagttcaagaaatactttaaagtaCCCTGCCAAGAATGGCTTGATacaattgaaataatgagcaatgaaattcttgggaattactctaaaaaagaggaccaactgatgacagcggccttcggcactcg
>NC_050099.1|-|99306310-99306449|25-45
aagttcaagaaatactttaaagtaCCCTGCCAAGAATGGCTTGATacaattgaaataatgagcaatgaaattcttgggaattactctaaaaaagaggaccaactgatgacagcggccttcagcactcggccgaaacgaag
>NC_050100.1|+|100317486-100317615|22-43
cataccaaggatcagatctatACTGTTTTCCTCTAATATTATAggggtcgcctagaattctattctcataattgtcaatgtcaatctatgtgtcatataatttgcctcaacgggccctttaggtgtaatt
>NC_050100.1|+|10114755-10114878|83-103
tctcccgatgaagaggacgtcagggtagaatggtgctgctgtcgcggcgactttctttccgttctcctttgaggccagaggaACAGGAAGAATGACTTGCCTTtccttggtctccttcttcctt
>NC_050100.1|-|101611736-101611956|22-42
ttcaagaaatattttaaagtaCCCTGCCAAGAATGGCTTGATacaattgaaataatgtaatactcaaaattctaaataaagaatatagagagaccttctcattttatgtgcctcatttgcatcatgaaaagagcatacatgtaattaagaggatttaatccaaacaaatgattctaaaataaaataaaagaatatgcatcatgttggagtttttttttgtt
>NC_050100.1|+|101627298-101627474|115-135
tacgacgaatctgtccaaatactccataaacaccttattcatcagattcataaaataagctggtgcattagttagtccaaatgacataaccgtgaactcatataaaccatatcgGGTCAAGAAAGCTGTCTTGGGaatatccgatggcctaatcctcatttcatggtaacccgatca
>NC_050100.1|-|102577237-102577358|70-90
ggggaaaagaaaaagggggaactcgtccgactgccctaccattataagttcaagaaatactttaaagtaCCCTGCCAAGAATGGCTTGATacaattgaaataatgagcaataaaattcttgg
>NC_050100.1|+|103794207-103794438|191-211
acttaaataaatgaacatgatgagaatactttatgatacgataatgttgttctggttatgatgatgaacttgtggcactaaaggggactcgtgttgtttcccaagcacctcttcgtaaggacctgttcgttggatgatcacccgggaaaacagtacaaccatgagggtggtatgggacacccttagctgaCTAATTAGAGGGACTTGAGGTgtagttggcttcaccgttgtg
>NC_050100.1|-|104611797-104612035|199-218
caatagttcctgcctgccagccctgcccacacgaagccgaccgccgtccgcctcactcactctacgcttcgcaaccgcccttcaccgcctacgcccagcacttggaccaggcacaacttcagcatccacagcacgcggtgaagcctccaccgctgccacatccaaggccgcaaagtaatccaggtcctcatccgacgaCTCTTCAGTCCACTCAACCGaactcccagagtcaccaaaat
>NC_050100.1|+|106257970-106258139|39-59
ctcctccaccaccgacaccctgagtagcaccagcaggaGCAACAAGAATGACTTGCCTTagaatcgccaactcctactgcatggcctgcatcacggctaacattgccaccggactcaaagaatccccactaggatcttgcgggctgccatgagccctacgaggaggcata
>NC_050100.1|-|107882808-107882948|94-115
ttcaaataaagtagtcatatcataatattccttacaataaagtatatcctggatttcgcagtttaaaccaccacgaaaacgtgacatagcagcGTCGTTTTCCTCCAATATCCCAcaacgaatcatacctttttgtaactc
>NC_050100.1|-|109875528-109875704|43-63
cccacgtagtgtcctgccaccacttcatcaccagcgcaggaaGCCGTGCCCTTCTTCTCCGCAggaacaggagaaatttctccttggatccatggcgccactccttgtcgggatcttgctcgcctgcgtgctcggctccaggtgcagcgcccctctccatcccctccccttcttctt
>NC_050100.1|-|111990540-111990704|105-125
ggcatgagagacgggtggtccggtggcatggactttgtcgcgaggcctcttctcccaacgcttgtcgagttgctggttcgcgtcgtgtcgtggtgccggtggtgCAGGCTTCATTCCTCCGATGAggtcctgagcctgttcgtcggctgtgatgtagaggtctgc
>NC_050100.1|-|113967858-113968039|122-142
aactatagatgtcatcctagtgatgaatttgttaaccaagtatcaagccagccttagttgtgacaagagaacagtgaagttattgtccctatcaggaggagaagtgttagtggaattggtcTTGTCTGGTTCAAGGAAAGGGagttgtcaccaactcattgccccgtattgaagagactaac
>NC_050100.1|-|114561964-114562108|22-42
ttcaagaaatattttaaagtaCCCTGCCAAGAATGGCTTGATacaattgaaataatgagtaatgaaattcttgggaattactctaaaaaagaggaccaactgatgacagcggccttcggcactcggccgaaacgaaggctgaaca
>NC_050100.1|-|11494749-11494872|83-103
aggtacaacagtaacattgcaattgcaaatgttgatatttactacttgtgcaatagggaacgaatattgtgcaagcaggtctTAGGTGCAAGCGTGCAAGCAAgcattctgaacttttagacgg
>NC_050100.1|-|11556190-11556310|80-100
acaattgctattgcgataacattgcaattgcaaatgttgatatttacaaatagggaacgaatattgtgcaagcaggtctTAGGTGCAAGCGTGCAAGCAAgcattctgaacttttagacgg
>NC_050100.1|-|116174906-116175035|89-109
gaccacctttgcgtgttcgactgtacctgctaccctaacacttccgctacttcccctcataagctttctcctcgctccacccactgccTCTTCCTTGGCTACTCCTCTGaccacaaggggcatcagtgtc
>NC_050100.1|-|116838511-116838631|22-42
ttcaagaaatactttaaagtaCCCTGCCAAGAATGGCTTGATaccattgaaacaatgagtaatgaaattcttgggaattgctctaaaaaagaggatcaactgatgacagcggccttcggca
>NC_050100.1|-|117454873-117454987|24-44
agttcaagaaatattttaaagtaCCCTGCCAAGAATGGCTTGATacaattgaaataatgagtaatgaaattcttgggaattactctaaaaaagaggaccaactgatgacagcggc
>NC_050100.1|-|117636147-117636328|41-61
acgacaaagctaaaagccattaagtaatacctatccgtctCTCGAGTTCCACAGCTTTCTTagcttctttcattgcttctcgagcgtcatgaatatctttttcgctcttcttcactattttatgagccatttctcggccgccattttcccagatatcagtgaaaaattttctgcctattaaa
>NC_050100.1|-|119160500-119160764|22-42
tgttggtttgtgtcttttgttTCTTCCTTGGCTACTTGATTAgtctgtttttaactgtgtgtccttcttcaactgttttttgttagatatggcccggtggtactctgaacttgaggaaaagtattcccaaagtcagatcgatctggctcgggtttctgcttccttagatgatgccaattcattgaattcctctcttagtgctcagcttgactctgaaagggtggccaacgaggtaagcttacttgactttctctgttgtgttttt
>NC_050100.1|-|119277942-119278133|37-57
ctccccataagttgtctccacgctccactcgctgccTCTTCCTTGGCTACTCTCTTGaccacaaggggtatcgttgtcttgacctcacctctcagcgcatcatcatctcccatcatgtcgttttcaacgaagatatgtttcaccttgctggctcctccccacccaccgatctcgactccctccttgagtctg
>NC_050100.1|+|120435136-120435330|38-58
cctaccattataaatttaagaaatactttaaagtaccCTGCCAAGAATGGCTTGATACaattgaaataatgagcaatgaaattcttgggaattactctaagaaagaggaccaactgatgacagcggccttcggcactcggccgaaacgaaggctgaacagggtgcttgatgccataggatttgaatatgctgact
>NC_050100.1|-|124965337-124965612|44-64
gcttcatatcactcacccaacataccagagtatgtgggtaaccATCCTGCAGCATCTGTTGCTTcggctagtcagccacaggcatcctggccacagcctccacctccgccaccactacaacctgcatattcacgcggccaacagccagaagggagtcaacagacccatcagcagagagacttcagcgaggagtctgaagctcgcacagtcaacagtactgtgccagagtcaaagcatatctactaagagatatcctacccctgaatcagtttttac
>NC_050100.1|+|125198403-125198652|43-63
gaggaggcataggacgtcggacgaggcagagcaggtagcgcaGTAGGACGAGGCAGAGCAGGCagcacagcagcaggcggtgcctcaggacgacgacgaccagcagctggacaacgacgaccagcaacaggacgcctcaggttcagacggctctagttcgaggagcatctacctgcgaggccccacgagtctccctcagcgtcccatactttgggacagacggccgctgattcggtcggaaggggagagg
>NC_050100.1|+|127382894-127383001|22-42
acaccgacgacggtcacacaaATTCGGAGCTTTCTTGAACTTgccggtttctaccgtagattttttcgtgattttagctccattgcagcgcctctacatgagcttaca
>NC_050100.1|+|128519943-128520073|22-42
atcaaactctcttgggatattGGGTGCCTCCCCTTCTCCACCatcaggttcatctccacaatctgtgatttatgcatcatcatgtggatcattttcttcatcttccttttcagactctgacacattttgtg
>NC_050100.1|+|129238703-129238881|23-43
aatcgcttctaggcgcttctccCTCACGTTGGCTGGCTCGAGGaaggccagcgggtgcagctccacaccggcggcttgctgccaccgctcagccaccaggtgcacatccacgcaccggaaaccctcgcgatagccatgagtctggcacgggcgttggaactagtcgagttggaccatct
>NC_050100.1|-|129862448-129862662|21-41
tcaagaaatattttaaagtaCCCTGCCAAGAATGGCTTGATactattgaaataatgagtaatgaaattcttgggaattactctaaaaaagaggaccaactgatgacagcggccttcggcactcggccgaaacaaaggctgaacagggtgcttgatgccataggatttgaatacgctgactacggtcgactgggcggagatgctggaggcccgaag
>NC_050100.1|-|129891520-129891648|88-108
acaatgccgaagcttaaaggggaaaagaagaagggggaactcgtccgactgccctatcattacaaattcaagaaatactttaaagtaCCCTGCCAAGAATGGCTTGATacaattgaaataatgagcaat
>NC_050100.1|-|130275270-130275461|37-57
ttctcgacaggtgcaggacactgatcagaatgctttGTGTTTGGAGGAACTCCAATAgaggccggccgtggtatctcaacactaaagaattcttggcttgactcaattgttatgtgtttgggattagcgggaggacgatcaactgacttcattttttggggtagaacaaactaagtaaatgaaaaagaacat
>NC_050100.1|+|131640112-131640233|22-42
aaactcatataaactatatcgGGTCAAGAAAGCTGTCTTGGGaatatccgatggcctaatcttcatttgatggtaacccgatcggagatcaatcttcaagaataccctagcacctctcatct
>NC_050100.1|-|134927077-134927196|80-99
cagcatccgcagcatgcggcgaagcctccgccgccgccacatccaaggccgcaaagtagtccaagtcctcatccgacgaCTCTTCAGTCCACTCAATCGagctcccagagtcaccaaact
>NC_050100.1|-|13512659-13512836|40-60
ggtttctcgacaggtgcaggacactgatcagaatgctttGTGTTTGGAGGAACTCCAATAgaggccggccgtggtatctcaacactaaagaactcttggcttgactcaatggttatgcgtttgggattagcgggaggacgatcaactgacttcattttttggggtagaacaaactaag
>NC_050100.1|-|13682211-13682457|43-63
agaaaaggcaaagcagcatctggaagttgcaaacaagctgaaATTGTTGGAGGAAAGAAATGAaacattagaagaacacgtacgagagctgaagtctaagacagctgatatgtctgttgttgtacttcaagagaggaatcagttggtcaatgagctgactggactaaccgataccattggggaggtaatttatggaggtgaaagtatgatgtcaaatttgagaaggatctcgcagaaaattaatgag
>NC_050100.1|+|138769631-138769801|130-150
gatggttggtcagctgagatcatagggtgcctctgtcccagaaagagctctgtctctaacacattggaatccagtgctgcttcagcagcgggtatctgatttggagatggcgaatgctggttagtgcccTTTGTTTCTTCCTTGGCTACTtgactgatctgctttttggct
>NC_050100.1|-|139470877-139471039|40-60
ctgtccctcataagctgtctccacgctccactcgctgccTCTTCCTTGGCTACTCCCCTGatcacaagttgtatcgctatctttgtaacaccccaggtgttactgtacgtaaaccgcaaatatggacttaagcacgggatgtcgatgaggatagtaatctcaa
>NC_050100.1|-|140051198-140051320|83-102
caaagcgcatcgagtattcaatcatgccactggcgtggtagaagaaacatatgatgtggagtttgatgagactaatggctccCAAGGAGAATCTTGATGATGtaggtgatgagccacttaggg
>NC_050100.1|-|14078349-14078498|22-42
tcttgctgaactggcctcgccCTTTGCTCCCTTCGATCCAGAcagcggccacctccgaagtgagaggtgtgttatatgtcttctggttcaacgtctggtctaggttcaacgcgatacgatagtcatcaaggttctcaacgtgacccatgg
>NC_050100.1|-|141290253-141290408|40-60
ctgccctactattataagttcaagaaatattttaaagtaCCCTGCCAAGAATGGCTTGATacaattgaaataatgagtaatgaaattcttgggaattactctaaaaaagaggaccaactgatgacagcggccttcggcactcggccgaagcgaagg
>NC_050100.1|-|1434136-1434411|44-64
cgtactaaacattgcctttgaaaggaaagcctaaactacgcaaTATATGTTGTCTGGCTCGTGTtaattcattttctctattctcctacacccccaaggacactgctcttcctgctttcctctgaatgttccttccctaaactggacgttcggatggacatcgagacatataacaatcggatcccacgagtgcatagaaagttcaatctacatgtgatctcacatgaattgccccatctatcgtcctgaggagaagtttgtttggtttgtttcaga
>NC_050100.1|-|144448354-144448568|174-194
aacccacctcatcaaccatcttccctccaaggcggtgagccaccgtactccctacttcgccctgtacggcacaacccccacctatgaccacctttgcgtgttcggttgtgcctgctaccctaacactttcgctactacccctcataagctttctcctcactccacccgctgccTCTTCCTTGGCTACTCCTCTGaccacaaggggtatcggtgtc
>NC_050100.1|-|144702675-144702814|22-42
acccttcactttgaaggtcgcTATAGTTTGGATTGAAGGGAGtgaacatcgagatcaattcagtaatagtgttatgctacatgggaaggataggtcaagccacggaatccgttcatatcatggatgctatgatgcactat
>NC_050100.1|-|144702751-144702859|68-88
cgccttgaaccttgaccaaacgctgaaccagaagttatataatgtacccttcactttgaaggtcgctATAGTTTGGATTGAAGGGAGTgaacatcgagatcaattcagt
>NC_050100.1|-|145693368-145693475|67-87
agccaaagcaagtcatgcatactgcttcgtatcactcaccctacataccagagtatgtgggtaaccATCCTGCAGCATCTGTTGCTTcggctagtcagccacaggcat
>NC_050100.1|+|146368705-146368996|74-94
gactcttaccagaaagctgcaaaaagatccaaatatgaaggtaaaatgcagaaagataagaaagtggattatgGGAATCTTGATGATGGAAACAttaaacagcatgatgaatgtagcaaaaaatctcaaagctttacatatcaaatgcaagggcttgacaagaatacaagcaaaggaaaaagtgtgggagttgaagaaattaaaactggtaaatcttattccagttgttctggtgaagagaagaacaaagtgcatataaccgatagtgaggatgatgatgatagtgacctcc
>NC_050100.1|-|146582386-146582503|22-42
gacccagcccccgagggtgtcCGAGCGTGTTCTCCTTCTCACacttccatggatgttcatgtcgggtcttctcctccgcattctggttgcatggcagcagcaccagcttcgggtcagg
>NC_050100.1|+|147249840-147249993|37-57
cttgctttttgacttggccatctagcttctcctgtaCCAGCGCTGCACTCACTATAGagtgcgaagccgccacgtataagaacagcagagcccctggcgcaggtggagttaatgttgttaaatcaatcaaatattgcttcagctcttcgaaggc
>NC_050100.1|+|149001513-149001640|88-107
ccaggcacaacttcagcatccacagcacgcggcgaagcctccgctgccgccacatccaaggccgcaaagtaatccaagtcctcatccGACGACTCTTCAGTCCACTCaaccgaactcccagagtcacc
>NC_050100.1|-|14918440-14918596|40-61
aaggtggtgacaaaggtcgcacataaacagcttcggtacATGCCTCTCATTCCTAGAGTGAaacgtttgtttctctcaaggaagacccctatgcacataaggtggcaaaaagattgtacagacagacaagatgggttaatggtgcacccgtcagatg
>NC_050100.1|-|150836228-150836418|134-154
gccatttcttatagactgcatgaatatctccaagttatatgagaacagtgcatcaccagaactgggtgcaaacctcgttggcgatctccaattctctcaactgtgattatatgcattcattccatggaataaaGTGGAGCCAAGCATGCATTGAttgcaagccttttggaatgatgctatggcactatttt
>NC_050100.1|-|151375466-151375656|37-56
tgtggagtttgatgagactaacggctcccaggtagcACTTGAGAATCTTGATGATGtcggtgatgaaccatgcactcagggaggctatgaagaatatgccaataggatccatcaagccaaaagaagatgaagatgaggtgcaaatcatcgacaaaccttcttcatcaacggtgccacaagatgatgaaaaa
>NC_050100.1|+|152911759-152912008|43-63
aggcacaggaaccctagggtgggttcgctttcatataggtttTTAATGTTCTCCTTCTCCAGCgcctcgctgccggacagctgctgctgcgctaccgccatgggctgcgcattctccttggcacccttaatctgcacatccccggccgcgtcagcgtcgcccacctccgccgccgtcccttccatggcaccaaacctaccttgagaaaaccgcgcgtcgcccgcgcaataaggtcacggcgcacgggaca
>NC_050100.1|+|153011564-153011703|25-45
ctcatcgccgacctggagaacctcTCCAAGGAGGTGCCAGGCATGaagcgccatgccggcaacttcgagccagcggagacggttaaggccgtccctcttgaccccagtggcgacaccaccaagcagatccggatcggttc
>NC_050100.1|+|153568808-153568931|83-103
gaacttcttcctgaagcctggaaacacgctggctccaaccaggaagcattagcgtcataccgacgagctcttcttagtccatGGAATCTTGATGATGAATGTCggactagggttcaaaagagat
>NC_050100.1|+|154378055-154378294|199-219
aacttgggctgcactgggcgaattcaaaattattgcagaacatattggcactagagatttagtgcaagaattcctggccttcagggtatttccaactatgaaagagtggacaatgccgaagcttaaaggggaaaagaaaaagggggaactcgtccgactgccctaccattataagttcaagaaatactttaaagtaccCTGCCAAGAATGGCTTGATACaattgaaataatgagcaatga
>NC_050100.1|-|154943554-154943718|108-128
gcatcgctggaggatgcctgaggggctgcggtggtagagctccttcccgtcccccagcaagacgaacgacttggcgcgccgcgccagtcgccgagcttcggctcgatCGAGGGGCAGCTCTCCTCTGTggagatattgcaggtacagggtctgccagtctcgatt
>NC_050100.1|+|155051666-155051783|76-97
taccattcaaagtcaggttggtagaagttattctcgagcattataggcttgaatatgatgaagcggcggtcacatTTTTTGTTTGTCTGGTTCCTGTtgcttaggatgtgtacgtaaa
>NC_050100.1|+|155188102-155188378|52-72
actcgtccgactgccctaccattataagttcaagaaatactttaaagtaccCTGCCAAGAATGGCTTGATACaattgaaataatgagcaatgaaattcttgggaattactctaaaaaagaggaccaactgatgacagtggccttcggcactcggccgaaacgaaggctgaacagggtacttgatgccataggatttgaatacgctgactatggccgactgggtggagatgctggaggcccgaagcgaaaaaggattgctagcactactgacgaagaa
>NC_050100.1|-|155206327-155206547|180-200
gcgaattcaaaattattgcagaacatattggcactagagatttagtgcaggaattcctggccttcagggtttttccaactatgaaagagtggacaatgccgaagcttaaaggggaaaagaaaaagggggaacacgtccgactgccctaccatcataagttcaagaaatactttaaagtaCCCTGCCAAGAATGGCTTGATacaattgaaataatgagcaat
>NC_050100.1|-|157430974-157431137|122-142
ggccttcagggtttttccaactatgaaagagtggacaatgccgaagcttaaaggggaaaagaaagagggggaactcgtccgactgtcctactattataagttcaagaaatattttaaagtaCCCTGCCAAGAATGGCTTGATacaattgaaataatgagtaatg
>NC_050100.1|+|157983396-157983681|213-232
tcgcagcggccgacagggacaacagctcctgcctgccaaccctgcccacacgaagccgaccgccgtccgcctcactcactctacgcttcgcaaccgcccttcgccgcctgcgcccagcacttggaccaggcacaacttcagcatccacagcacgcggcgaagactccaccgccgccacatccaaggccgcaaagtaatccaagtcctcatccGACGACTCTTCAGTCCACTCaaccgaagtcccagagtcaccaaaatcagaaaacttagacgcagattcatccga
>NC_050100.1|-|158720730-158720898|39-58
aaggccttgtcccaagcttcttccagctggtccagcgaGTCTTCTTGGCTAGCTTGGTtgctttgatcgctgtaggccctcgtcctcggggagccgtattccaggtcagtgggcaagacggcctcggccccgtagaccaggaagaacggcgtgaaacccgtggctcggc
>NC_050100.1|+|15891348-15891526|23-43
ggtcctatgcttctttggtggaTTTGGAGTGAAGGGATCAGATgctcacggggacggttggcctctcgacgttgttgaagctggcgatctcgtagaacttcctcatgctcctggcgccattgagagggtcgggcgggcgccaggctcgtcgttggcggcggcggggaacacccagccta
>NC_050100.1|+|15891349-15891470|22-42
gtcctatgcttctttggtggaTTTGGAGTGAAGGGATCAGATgctcacggggacggttggcctctcgacgttgttgaagctggcgatctcgtagaacttcctcatgctcctggcgccattga
>NC_050100.1|-|159518027-159518237|170-190
catgacatctgacgctggtataatatctcatccccctcttcccagcatcttcctactcatattgtcgttggcaacggccatctaatcaatgttacctccactggcaccactcgtcttccctataacctttctcttcataatgttctagttatcccctcgctcaactcttTGTGTCTTCCTTGGCTATTCCccccaccacaaaggctaccta
>NC_050100.1|-|159774967-159775131|108-128
taacaatggatatgatagtgcatcgtagcatccatggtatgagcggatgcagtggcttgaactgtccttcccatggagcataacactcttgctgaattggcctcgccCTTCGCTCCCTTCGATCCAGAcagcggccacctccgaagtgagaggtgtgttatatgt
>NC_050100.1|+|161131876-161132004|22-42
aagttaaaagaaagtgttcaaAACAAAGGAGGAAAGAAAACTgaaggatgccctggtctggcgcaccggactgtccggtgtgccaccggacagtgtccgatgcactagggagatcaactccgaacttgc
>NC_050100.1|+|161633649-161633888|199-219
gccgcatgatgtcgtcgaatgttcctgcgtcggttcctccgtcggcgggattctcgttggggtggttcttctccaggagcgttcggttcatcgtcagagacgacgggcgactccactctcccgatgaagaggacgtcggggtagaatggtgctgctgtcgtggcgactttctttctgttctcctttgaggccggagtaACGGAAAGAATGACTTGCCTTtccctggtctccttcttcctc
>NC_050100.1|+|162286287-162286449|23-43
aaactctcccctcgctccacttTGTGTGTCTTCCTTGGCTATTctgatcatcacaaagggtaccgttgactcgatctttattccaataagatcatcatctcccgccatgtcattttcgatgagacttccttcccctttgccactcacccatcaccaccttctg
>NC_050100.1|-|163121780-163121944|106-126
cgccgcgtcagaatcactgcatacagtagcttctgaatttgcgggtagcggattttggtctcggacagtacctcactgatgaagtagactggcctctggacgggcAATGTGTGCCCTTCTTCTCGTctctcgaccacgatcgcagcgctgaccacctgagtggta
>NC_050100.1|-|163559493-163559698|22-42
gagggggaggaggagtaggatGGCGGACGAGGCAGAGCAGGCggcgcagtaggacgaccttgtccagcagcaggcggtgcctcaggacgacgacgaccagtagcaggacgcctcaggttctcacgccttaggttcgaggagcatctacttgcgaggtcccgcgagtctccctcagcgtcccatacttcgggacaggcgaccgctga
>NC_050100.1|+|163749601-163749892|74-94
tggtgggcggtttcctgaggaggaggagggggaggaggagtaggacggcggacgatgcagagcaggcagcgcaGCAGGACGAGGCAGAGCAGGCagcgcagcagcaggcggcgcctcaggacgacgacaaccagcagcaggacgacgacgaccagcagcaggacacctcaggtttaggcggctctagttcgaggagcatctacctgcgaggccccgtgagtctcctgccgcgtcccatacttcgggacagacgaccgctgattcgtccggaaggggagaggtatgtaacttt
>NC_050100.1|-|164922829-164923019|134-154
tattggcactagagccttcagggtttttccaactatgaaagagtggacaatgccgaagcttaaaggggaaaagaaagagggggaactcgtccgactgccctactattataagttcaagaaatattttaaagtaCCCTGCCAAGAATGGCTTGATacaattgaaataatgagtaatgaaattcttgggaatt
>NC_050100.1|-|166055875-166055993|78-98
tccatggtatgagcggatgcagtggcttgaactgtccttcccatggagcataacactcttgctgaattggcctcgccCTTCGCTCCCTTCGATCCAGAcagcggccacctccgaagtga
>NC_050100.1|+|166591832-166592107|206-225
ggccggcaaagacagcagctcctgccgaccagccccactcacgcgaagccgagccccttcctccgcactaaccctacgctttgcaaccgcccttcgtcgtcggcgtccggtgctaggacctggcacgtctggcgcgtccgcggcgtgtggcgaagcctccgccgcagccacgtccaaggccgcaaaataatccaagtcctcctccGACGACTCTTCAGTCCACTCaaccgagctcccagagtcagtaaaatcaaaaaactcagatacagacccacc
>NC_050100.1|-|168033832-168033956|22-42
tagaccgacctctggacgagcAATGTGTGCCCTTCTTCTCGTctctcgaccacgatcgcggcgctgaccacctgagtggttatggctatgtagatcaagagggcttctccggcagcggggggcac
>NC_050100.1|+|168620703-168620914|170-191
cttcggctagccgacctttagaggaagattgacgaagcaactgaggaaatgcgtcatctcacttaggatgaccaagaccgaaggccccaacacagggagcttcgtcaagagagcccaatcaatgaagatgaatggtacgacgattttcaccatggaaactttgctttcgATGATACTTCTCCTTTGGCAGCatagttcaggctaccccgtgg
>NC_050100.1|-|1687013-1687134|33-53
gagcataacactcttgctgaactggcctctccCTTCGCTCCCTTCGATCCAGAcagcggccacctccgaagtgagaggtgtgttatatgtcttctggttcaacgtctggtctaggttcaacg
>NC_050100.1|+|172923254-172923540|53-73
agcttgtccgactaccctaccattataagttcgagaaatattttaaggcaccCTGCCAAGAATGGCTTGATACaatcgaaataatgagtactgaaactcttggaaattactctaaaaaagaggaccaattgatgacagcagccttcggcacccggccgaaacgaaggctaaacagagtacttgatgctataggcttcgaatatcctgactatgggcgattgggcgaagatgctggcggcccgaagagaaaaagaattgccagcgctgttgacgaagagagcaccaaa
>NC_050100.1|+|173254688-173254849|103-123
gatgcattgcaagatatacagggacactgtcttaggggagctgaaccgccacgagcctgtgcctgttttcctcaaggacacaaggtgttttttcttcttctgAATCTTCCTCTATCTGTCAGTtctgttttcttttcctacatttgttgaactaatctctga
>NC_050100.1|+|174480137-174480423|55-75
taggaggagggggaggaggaggaggacggcggacgaggcagagcaggaagcacaGCAGGACGAGGCAGAGCAGGCggcgcctcaggacgacgacgaccagcagcaggacgataacgaccagcagcaggacgcctcaggttcatgcggctcaagttcgaggagcatctacctgcgaggccccgcgagtctccctcagcgtcccatacttcgggacaggcggccgctgattcagccggaaggggagaggtatgtaactttatgttcttcattcttgttcatattatgtg
>NC_050100.1|-|1745796-1746019|125-145
agttcgcctctagggaagaacaatggatatgatagtgcatcgtagcatccatggtatgagcggatgcagtggcttgaactgtccttcccatggagcataacactcttgctgaactggcctctccCTTCGCTCCCTTCGATCCAGAcagcggccacctccgaagtgagaggtgttatatatgtcttctggttcaacgtctggtctaggttcaacgcgatacgata
>NC_050100.1|+|176598388-176598592|22-41
atggctcccaaggagcacttgAGAATCTTGATGATGTAGGTgatgagccacttagggaagcaatgaagaacatgcctattggagctatcaaaccaaaagaagatgaagaagaggtgcaaatcattgacaggccttcttcatcaaatgtaccacaagatgatgaaaaagatgagaggcatgcaaatgaagatacatttgtctctca
>NC_050100.1|+|177868671-177868827|38-57
tagtaaggccttgtcccgagcctcttcccgctggtccAGCGAGTCTTCTTGGCTAGCttggttgctttgatcgctgtgggccctcgtcctcgggagccgtattccaggtctgtgggcaagacggcctcggccccgtagactaggaagaacggtgtga
>NC_050100.1|+|179580023-179580200|44-64
tcctgtctccctctctccgggaggacacctcgatggccaacacGAGCTGCCCTTCTTCTCCAGCtctgctcctccactacgctcctccctccctccccccgtgttcgcgctgtcgatgcacacgcccgaccggctccagcatccacgcccagctctggatcggctagcttcggcacca
>NC_050100.1|-|179869300-179869462|123-143
ctcgacctcagcatttgttgtgaatcgggtcagatcctcttcttacccggcgcttgctcatcctgtcggggtcgaagacggccgacggggcagagccagccccggcaccggccgccgctgtgCCTGTGCGCTCCTTCTCCGGCgtaccaagtctcgcggatgg
>NC_050100.1|+|179936506-179936668|21-41
tgcaggacgatgatcagaatGCTTTGTGTTTGGAGGAACTTcaatagaggctggacgtggtatctcaacactaaggaattcttggcttgactcgatggttatacgtttaggattagcgggaggacaatccacagacttcattttttggggtagaacaccctaa
>NC_050100.1|+|182150287-182150501|22-42
cgaggcagagcaggcagcgcaGCAGGACGAGGCAGAGCAGGCagcacagcagtaggcggcgcctcaggacgacgacgaccagcagcaggacaacgacgaccagcagcaggacgcctcaggttcaggcggctctagttcgaggagcatctacctgcgaggccccgcgagtctccctcagcgtcccatacttcgggacagacggccgctgattcggc
>NC_050100.1|-|182569899-182570059|40-60
tcccatgaagcataacactcttgctgaactggcctctccCTTCGCTCCCTTCGATCCAGAcagcggccacctccgaagtgagaggtgtgttatatgtcttctggttcaacgtctggtctaggttcaacgcgatacgatagtcatcaaggttctcaacgtga
>NC_050100.1|+|186522852-186523007|22-42
caagaaatattttaaagtaccCTGCCAAGAATGGCTTGATACaattgaaataatgagcaatgaaattcttgggaactattctaaaaaagaggaccaactgatgacagcggccttcggcactcggccgaaacgaaggctgaacagagtgcttgatgc
>NC_050100.1|-|187350536-187350819|38-58
actttctttccgttctcctttgaggccggaggaacagAAAGAATGACTTGCCTTTCCCtggtctccttcttcctcgcgattcgtgtccattctttcgtcggggaagtagacagcggaggcttccgggtcagcgagcttccagctccagcctttccggagataatctttttccgaagagccggaggtagcgtctttccagcattttcggagttcgttggaggagatttcttttccggcagatcagcgaggcggtgtagaattccttcttcatccgctacagatga
>NC_050100.1|+|189377164-189377341|137-157
gatgagactcgaagtagtgtcgcaactttcgccgtgtcagaatcaccgcgtatagcagcttctggatttgcgggtagcggactttggtctcggatagcacttcgctcatgaagtagactagactctggacgagcagTGTGTGCCCTTCTTCTCGCCTctcgactacgaccgcagcgct
>NC_050100.1|+|193317273-193317441|43-63
taaatacccttggttcggaaaagtaaagcagaaagtaataaaAAACAGAAGAGAGAGAGAGAGagagagagagagagagagagagagagagagagagatgggggatccaaagattggaaacagaaagaacaagaagtccttacgcctgtttaccgacggggcggtcttg
>NC_050100.1|+|194345663-194345828|22-42
agctatatcctcgctccactcGCTACCTCTTCCTTGGCTACTctcctgaccacaaggggtatcactgtcttgacctcgcctcgcctcgcaccgcatcatctctcgtcttgtcgtcttcgacgaagatatgttccccttgctggctcctccccacccaccgatctcg
>NC_050100.1|-|197157287-197157578|22-42
aggcgagatgccggcactcgcTGCTGTCAGGGACGAGGCAGAcgctgtgtcccgccggttgaaggagatgaaggaggcactaagtcaggtacgttgagctagacttcgggttttttttatcggctttgttggggccgcggtcttacgtatgttttgcaggcggctgacttcgccgaccgcacggcgtcgggggccctcacggcggtcgtgtctaccgaagtcgagagacttcggacgcaacatgctgacgccgtccgggaaaaatcggccgccgacagtaagtgccgcaagc
>NC_050100.1|-|197765601-197765887|53-73
ggaacttgtcagactaccttatcattataaattcaagaaatattttaaagtaCCCTGCCAAGAATGACTTGATacaattgaaataatgagtaatgaaattcttgggaattactctaaaaaagaggaccaactgatgacagcggccttcggcactcggccgaaacgaaggctgaacagggtacttgatgccataggatttgaatacgctgactacggtcgactgggcggagatgctggggacccgaagcgaaaaaggattgccagcgctactgacgaagaggtcgtca
>NC_050100.1|+|200033819-200033941|22-42
caagaaatattttaaagtaccCTGCCAAGAATGGCTTGATACaattgaaataatgagtaatgaaattcttgggaattactctaaaaaagaggaccaactgatgacagcggccttcgacactcg
>NC_050100.1|-|204311319-204311509|136-155
cataaatcatgagttcaagttctaattctcctgttccttatcacttcaactctttcttgctcctttctcttgatcccagaaactgtttcttgttcatcatccaggtacaaagattcataaaccacttctagttccTTGGTCTCCTTCTCCACCTCatgctgcttgtgcaagtctgctagctcccagtcctt
>NC_050100.1|-|206202220-206202384|38-58
accctaccattataagttcaagaaatattttaaggcaCCCTGCCAAGAATGGCTTGATacaatcgaaataatgagtactgaaattcttggaaattactctaaaaaagaagaccgattgatgacagcagccttcggcacccagccgaaacgaaggctaaacagagt
>NC_050100.1|-|207082281-207082495|174-194
ctcgagatttgtctgatgccattggattggctcgtgaagcggaaaggcgggaagatctcttacttgccaaggtaacccaggccactcgatcccgacaggctcgcagctcgccatgggcagggagctcggatgcttcggcgggcaatcggcaaacagcatcatctgccgttacaCTTCCTGCAGCATCTGTGGGGgtcaaaacagagggagggcga
>NC_050100.1|+|207753238-207753385|22-42
caagaaatactttaaagtaccCTGCCAAGAATGGCTTGATACaattgaaataatgagcaatgaaattcttggtaattactctaaaaaagaggaccaacttatgacagcggctttcggcactcggccgaaacgaaggctgaacagagta
>NC_050100.1|-|208663700-208663823|22-42
ggcggcgcggcaggacggcccGCTGCTCCCCTTCTCCATCGCgcgctcaactccgtggttgcccacctaatccgactagtaattcaattccgcgcgcgggctgtctgctctgctgcctatctcg
>NC_050100.1|-|209973657-209973803|107-126
tatagcctactttagaagggattagagacctcctcttgcctgcacagtacacaccaagtcatgaaaaaggttagaataaaatgattgtcctaaaaccaatgtcaagCCATCAAGATTCACATCACTacaagaaaaaaaaattgaatt
>NC_050100.1|+|209978916-209979092|40-60
taatactctcagatagcaggaagagcgggcagctggactGGAAGACGAGGCAGAGCATCGtcctggggatcgcccgcggcatgctgtacctgcacgaggactcgtgcctcaaggtcatccacagggacctcaaggccagcaacgtgctcctggacaacaggatgaaccctaagatct
>NC_050100.1|-|210264492-210264649|99-119
acagatgcgtgtttgacggccagactcccagtctcccctctatccttcggcaggctgacgacgagagaagagtttgggaattagctggggccaagggtCTCTCTTTCTTGGCAGCTTCTttgcctaatgactgaacccccctgtttttactttagtag
>NC_050100.1|+|211283356-211283516|102-122
cggcacaaccccctcctacgaccacctcctcgtgttcggttgtgtctgctatcccaacacttccgctactgcccctcataagctatctccacgctccactcGCTGCCTCTTCCTTGGCTACTcccctgaccacaaggggtatcacagtcttgacctcacat
>NC_050100.1|-|212234144-212234313|128-148
aatccgatagggggtaataatagtagaaatccatgaagcatggtaaataggaacggtattattagatgtgcgtactttctgaaatcctccttttgagatttggtaggttaggtggtctgtgtgcctcTTCCTCCAGCTCCTGCAGCATgtaatgcaatggagtaagttat
>NC_050100.1|+|21390678-21390833|38-58
cctcactgatgaagtagaccggcctctggacgggcaaCGTGTGCCCTTCTTCTCGTCTctcgaccatgatcgcggtgctgaccacctgagtggtagcggcgacgtagatcaagagggcttctccggcagcggggggcaccaggatgggcgcgcttg
>NC_050100.1|-|216527284-216527445|23-42
aaccactagatggtagtaattaCCATTCTTGGCTAAGGTGTAtattggtgtgataaccacagtgggtaaaatagattactcactgcggtttgatagaccaacaaagcccacagtgggcactcccaactatgatcacaagtagatgcaatacaacatcgacag
>NC_050100.1|-|21819739-21819858|79-99
gcgtatttggttgtgcctgctatcccaacacttctgccactgcctctcataagctatctccacgctccactcgttaccTCTTCCTTGGCTACTCCCCCGatcacaaggggtatcgctgcc
>NC_050100.1|-|219021563-219021691|88-108
gaatgttggctggctcgaggcatccgcgtcctggctcgcagtcgcagcgcagatcgtgttttgcctgctaccggccggacagatcgaGAGGCGTCGGACCAGGCTTCAttcctcgcaaaccggtgcatc
>NC_050100.1|-|219087606-219087783|22-42
aagcaatgcccccttggtgtaAGCTTTCTTGAACTGATCCAAgcaattagagtggcggtagctagttccacacatataaggacgacaacccttatcatgggatgagcaaaggatgagcacagcattatgtgggtattccatgcacacagagcaattggcatcttcccagtccatcttt
>NC_050100.1|+|223884102-223884261|103-123
ttacctgaatattacaaagttcagttaacttgtgagttctattcgaccttccagctaacttcttccgtacctttttcttccaaaaacagtcgctcaagaccgCACTGCTTGTTCTTGGCTACAcatctaccggcctatccttattcgcggcttttgggct
>NC_050100.1|+|225318932-225319165|40-60
ttggtggatgtactggcagatttctttctttcagaccggCGCTGTCGCTCCTTCTCCAACaaactcagcagccttttgatctcttcatcaagagccctgttgtcctcactcagtgtcacgaccttcaagggcagcaaacaagaaaacaattgatttgcttgtcgccaataactcaccggccgtgtaaaaacacaagaatcccaaggacatgagtgcttttgatatacctctgcc
>NC_050100.1|+|225987210-225987466|198-218
ctcaaggcatgtcgttaagccgaagctttctggaaggtagcttcggcgttatttttgtgctgatcttttgaaggtgttttttcttataggaccttcggcgacgaagcagacccccaatagcgatgttggtgacatcctcgttggaggaggagtcggtggagctctcgtcggagtctcattcccgccccatgtttgccTCACCGCCCTTCTTCTCCATTttcttcttccccttcttattgtcgtccctgtcactttca
>NC_050100.1|-|226213038-226213154|22-42
tcttgctgaactggcctcgccCTTCGCTCCCTTCGATCCAGAcagcggccacctccgaagtgagaggtgtgttatatgtcttctggttcaacgtctggtctaggttcaacgcgatac
>NC_050100.1|-|22850797-22850955|41-61
tgccaccactccacataaattatcccctcgctcaactcttTGTGTCTTCCTTGGCTATTCCccccaccacaaaggttacctatgctttgatcgccactccaatcgcaccattatctcccgtcatgttgtttttgatgaaacctcgtttcccttttctga
>NC_050100.1|-|22886758-22886863|22-42
agatgtgaagctatttgcttcTGAGTGGAATGTTGTCTGGTTcaaggtcttttgctttgtgatccatctgtgtagagcttctaagtattccttggatctgcaagat
>NC_050100.1|+|23163685-23163793|68-88
gcggatgcagtgtcttgaactgtccttcccatggagcataacactcttgctgaattggcctcgccctTCGCTCCCTTCGATCCAGACAgcgaccacctccgaagtgaga
>NC_050100.1|-|24037016-24037134|22-41
gactaatggctcccaaggagcACTTGAGAATCTTGATGATGtaggtgatgagccacttagggaagcaatgaagaacatgccaattggagctatcaaaccaaaagaagatgaagaagagg
>NC_050100.1|-|24168083-24168267|39-59
cccatggagcataacactcttgctgaactggcctcgccCTTCGCTCCCTTCGATCCAGAcagcggccacctccgaagtgagaggtgtgttatatgtcttctggttcaacgtctggtctaggttcaacgcgatacgatagtcatcaaggttctcaacgtgacccatggtcctaaggtgctcggagt
>NC_050100.1|-|25646320-25646424|22-42
ttgttattcctgttgctgcagCCCTCTCTCTTCTTCAGAAACcttccactgtttcaagaaaagcagacccaaaaaatactaaagtttgcaatggggcttgctctg
>NC_050100.1|+|25918112-25918259|107-127
gcgggatgcattgcaagatatacagggacactgtcttaggggagctgaaccgccacgagcctgtgcctgttttcctcaaggacacaaggtgttttttcttcttctgAATCTTCCTCTATCTGTCAGTtctgttttcttttcctacatt
>NC_050100.1|-|30157216-30157363|22-42
ctccacgctccactcgttgccTCTTCCTTGGCTACTCTCCTGaccacaaggggtatcgctgtcttggcctcacctcccatcgcatcatcatctcccgtcatgtcgttttcaacgaagatgtgtttccccttgctggcccccctcccca
>NC_050100.1|-|30492512-30492640|88-108
tatgtcagttacaggcataggatacacatctttaggagttgctctttttaaattgcgaaaatcaatacatactctgagcttgttggaGCCCTTCTTCTCCATCGGCACaatattcgagacccaatcagc
>NC_050100.1|-|30569870-30569999|22-42
actgttatgcaagcagtcattATATGCAAGCGTGCAAGCAAAtcatctgatctattcgattacgatctaaccatagatacaaccatggtcgtatctgtatgcataatattggagaacggacaagtaactg
>NC_050100.1|-|30872092-30872284|43-63
cgactgtcctaccattataagttcaagaaatactttaaagtaCCCTGCCAAGAATGGCTTGATacaattgaaataatgagtaatgaaattcttgggaattactctaaaaaagaggaccaactgatgacagtggccttcggcactcggccgaaacgaaggctgaacagggtacttgatgccataggatttgaat
>NC_050100.1|-|33742291-33742498|40-60
atttggtgcaccgagccagtcgccgggcttcagccttgtCGAGGGGCAGCTCTCCTCTGAggagatattccaggtacggggtctgccagtttagaactggtgtgaccccattctgctctacctcgatgtgcagggcctcaccctcggcggccgaaggtacctcgagctgggccgaggtcccttcgggttcgggcgcgtcgttgagttt
>NC_050100.1|-|33772261-33772447|59-79
taccctaacacttccgctaccgcccctaacaagctttctcctcgctccactcgctgccTCTTCCTTGGCTACTCCCCTGaccacaaggggtaccggtgtctggacctcacctcccaccgcatcatcatctctcgtcatgtcatctttgacgaagatgtgtttccccttgctggctccaccccaccca
>NC_050100.1|-|33793732-33793918|125-145
tttctagcatgaattctcctaatcttatgctcaggatagttttcatgatataaaatatagccttatctatcttgaaccatgggagccttacctttaacaaaattagagagtttgttcttgggagCATTAATCTTGATGATGCTTTggctcccttgttggaagccaatgccatccttaatgctagggc
>NC_050100.1|-|33793753-33793861|69-88
tagccttatctatcttgaaccatgggagccttacctttaacaaaattagagagtttgttcttgggagcATTAATCTTGATGATGCTTTggctcccttgttggaagccaa
>NC_050100.1|+|34987042-34987199|40-60
ctgccaccgctccctataagctatctcctcgctccactcGCTGCCTCTTCCTTGGCTACTcccctaaccacaagggatatcgctatcttgaccttgcctaccgcatcatcatatatcgtcacgtcgtatttgacaaatatatgtttccccttgctggc
>NC_050100.1|+|36105833-36106124|74-94
aaggggaaaagaaaaagggggaactcgtccgactgccctaccattataagttcaagaaatactttaaagtaccCTGCCAAGAATGGCTTGATACaattgaaataatgagcaatgaaattcttgggaattactctaaaaaagaggaccaactgatgacagcggccttcggcactcggccgaaacgaaggttgaacagagtacttgatgccataggatttgaatatgctgactacggtcgactgggcggagatgctgggggcccgaagcgaaaaaggattgctagcactactga
>NC_050100.1|-|36637122-36637277|22-42
agagaaataagggaagttgccTACCAAGAATGGCTTGCCAATaaagtcatgatgaaaaaatcaaatggcaaatgaagaatgtgtgttaacttcacaaaccttaactaggcttgcccgaaggatgaatttgcctcgccaagaattgactccctcgta
>NC_050100.1|+|37500779-37500937|38-57
agacttactggacagaatgctgcatttttaaggtgatCACATCCATCAAGATTCACAtgttgcaaatttgggcacgagagtcttaagcatgtcatcgagcggcaaccagcaagagagagacaaaccaaagaactgctattcagttctacaatgctcaaa
>NC_050100.1|+|37779398-37779617|180-199
tgccaaccctgctcacacgaagccgaccgccgtccgcctcactcactctacgctttgcaaccacccttcgccgcctgcgcccagcacttggaccatgcacgacttcagcatccacagcacgcggtgaagcctccgccgccgccacatccaaggccacaaagtaatccaagtcctcatccGACGACTCTTCAGTCCACTCaaccgaagtcccagagtcacc
>NC_050100.1|+|38922484-38922646|40-60
accctaccattataagttcaagaaatacatcaatgtaccCTGCCAAGAATGGCTTGATACaattgaaataatgagcaatgaaattcttgggaattactctaagaaagaggaccaactaatgacagcggccttcggcactcggccgaaacgaaggctaaacaga
>NC_050100.1|+|40997811-40997975|43-62
cacacgtgggcatcgccgtccttcttcttgtagtacttcttcTTTTCCTTGTTCCTCCCCTTcttgtcgttgtccctgtcactatcactagacatagggcatttagcgataaaatgaccgggattaccacatttgtagcataccctcttggagcgaggtttgtag
>NC_050100.1|-|42348112-42348298|145-165
tggtcgacgggatggctagtcaattgagatcacaaggtgcctctgttccataaggagctctatctctgacgtattggaatccgatgctgcttcagaggcagatatctgatttgaaaatgacaaatgctggttagtgtctttgttTCTTCCTTGGCTACTTGATTAgtctgtttttaactgagtatcc
>NC_050100.1|-|43597113-43597222|69-89
ttgtgtctgctatctcaacacttccgctactgctcctcataagttgtctccccgctccacccgctgctTCTTCCTTGGCTACTCCCCAGaccacaacgggtatcactatc
>NC_050100.1|-|43662461-43662746|53-72
ccgccgctgccacatccaaggccgcaaagtaatccaagtcctcatccgacgaCTCTTCAGTCCACTCAACCGaactcccagagtcaccaaaatcagaaagcttagacgcagattcatccgattcattcccatcatccacggtcgaagccgccaaaaaattagaagtagcggttgcgtgcgtaggcccaaaatcttgaacctgcgcagcaaccaaggttcagcaacaaatgcaaaattccctaactacccacacccactaagccacctgcgaagacccagccgtcgc
>NC_050100.1|-|44548984-44549194|22-42
ggccatgaattcactttgtggCTTTGGAGGAAAGCAAATAGTggcacctggaaaaataagtatgccaatgacctttggctatgtaaacaacactagaactgaagacatcacgtttcacatagttgatatggaatacccatacaatgcaataattggcaaaggaactctgaatgcctttgaggccatactacatccaacatatttgtgcacg
>NC_050100.1|+|44887194-44887360|39-59
ggcgttcatcgacgacgatggctgctgagaggggttacTGGAGAAGCAGGGCACTTGCTcataaccctctaggttctgcactgatgatgagccaggctggtcaaaggagatattgaagttgttgtcaataaggggaggcaatgaagttgtggctgcatcaatattga
>NC_050100.1|+|44887211-44887339|22-42
atggctgctgagaggggttacTGGAGAAGCAGGGCACTTGCTcataaccctctaggttctgcactgatgatgagccaggctggtcaaaggagatattgaagttgttgtcaataaggggaggcaatgaag
>NC_050100.1|+|45434160-45434315|97-117
ccaattctgtataatttttctttgatagacttaaaacttcagagacaaaatacactggagcttgctttttgacttggccatctagcttctcctgtaCCAGCGCTGCACTCACTGTAGagtgcgaagccgccacgtataagagcagcggagcccctg
>NC_050100.1|+|47551264-47551408|87-107
cctacgaccacctccgcgtgttcggatggcctgctaccctaacacttccgctactggtccccacaagttgtctccacgctccactcGCTGCCTCTTCCTTGGCTACTctcctgaccacaaggggtatcgttgtcttgacctcacc
>NC_050100.1|-|47570710-47570866|116-136
acacttgcactctctacaccacactttgctctcttcggccacaacccatcctatgagcaccttcgtgtttttttccgccaccactccacataaattatctcctcgctcaacccttTGTGTCTTCCTTGGCTATTCTccccaccacaaaggctaccta
>NC_050100.1|+|49034191-49034299|68-88
tttggttgtgcctgctatcccaacacttccgctactgcccctcataagttgtctccatgctccactcGATGCCTCTTCCTTGGCTACTcccctgaccacaaggggtatc
>NC_050100.1|-|50980523-50980707|127-147
gtagcattacgcttctttgtaggtgtcataaaatcatcgtcgtcatcgccagatccagtttgttcattggcttcatgaataacagatggtctctcgacaggtgcaggtcgatgaacagaatgctttGTGTTTGGAGGAACTCCAATAgaggccgaacgcgatatctcaacactgaagaattcttg
>NC_050100.1|+|52078171-52078402|191-211
cactgttagcaaacagttagtgctcaatctagttctagtactagacattttcttcgacacaattgccttgataagaaagcacatgaacgatctagccaagtccaatctatgcttaagtataatgttgatggtactttgcagcgttgggagtactctcctattgttgctaggactgaactgtgttgttttaATGCTAGGGATGATTTGCCTAtatggcatggctctattgctg
>NC_050100.1|-|5297529-5297812|38-58
gcccctcataagctttctcctcgctccacccgctgtcTCTTCCTTGGCTACTCCTCTGaccacaaggggtatcagtgtctggacctcgccacccaccgcattcatcatctctcgtcacgtcgtcttcgacgaggatgtgtttccccttgctggcccctccccacccatcgatctcgactccctcctcaagtccgatccggtctccccctcctcccaggcgccccgccttgcgccgttacccgcaccccgtgcggcctcgacgccgcggctcacggctattcccg
>NC_050100.1|-|53794187-53794291|22-42
cttctcgctccactcgtcgccTCTTCCTTGGCTACTCCCCTGaccacaaggggtatcgttgtcttgaccttgcctcacaccgcatcaccctctctcgtcacgtca
>NC_050100.1|-|5541632-5541779|107-127
catggcctccctcggcgccgccgccgtcgtgcaccgcaacactgagccccacgcccaggccgccatcgtccgcgccgccaagtcccgccgcctccccttcgtatccTCCGTGCCCTTCTTCTCCCCGtcctccgcgccgacgctcaac
>NC_050100.1|+|55791521-55791649|88-108
gtagagcagcttctggatctacatgtagcagactttggtcttggataacacttcgctgatgaagtagactggcctctggacaaacagTGTGTGCCCTTCTTCTCGTCTctcgactacgatcgcagcgct
>NC_050100.1|+|56797494-56797616|83-102
gtgtacctttgttttgtggtacggcgttcaggatgctctggaaccttatatgagcaagaggacagttgaacttcactggggtAAGCACCATCAAGATTACATggatggcttgaataatcagct
>NC_050100.1|-|58679254-58679374|33-52
ttgtcccgagcctcttccagctggtccagcgaGTCTTCTTGGCTAGCTTGGTtgctttgatcgctgtaggcccttgtcctcggggagccgtattccaggtctgtgggcaagacggcctcgg
>NC_050100.1|+|58922562-58922719|43-63
actgccctatcattacaaattcaagaaatactttaaagtaccCTGCCAAGAATGGCTTGATACaattgaaataatgagcaatgaaattcttgggaattactctaagaaagaggaccaactaatgacagcggccttcggcactcggccgaaacgaaggc
>NC_050100.1|-|60640209-60640369|99-119
accctcctacacccacctccgcgtgttcgactgtgccttctaccccaacgtttccgctacaactcctcacaagttgtctccacgctccacccgctgccTCTTCCTTGGCTACTCTCCTGaccacaaggggtatcgctgtcttgacctcacctcccaccgca
>NC_050100.1|-|61191160-61191349|41-61
ccatatgaagagcacttgaagtttcatcaacacaacacaaTTTTGTTGGAGTGAAGGGAGActacaagatggacatgtgacagagattaaacaagagtctgaatttagtaattacttctgacggacggggagcttgactcctttttgcagcctgcatctgaatatagtactccttgaactctgtaggagt
>NC_050100.1|-|61191268-61191507|199-219
atgtaagcatcaccaatctgggtgtacgagcatgtatttccagaacaagagtgccccttgacagcttcatcagtaagcccccggctgtttttccaactagatacctggtcagctactgtcttatcaagcataaccttgtcgtcgttgaccttcaaaatccatatgaagagcacttgaagtttcatcaacacaacacaaTTTTGTTGGAGTGAAGGGAGActacaagatggacatgtgaca
>NC_050100.1|-|62428720-62428959|22-42
tttaaaaaatattttaaagcaCCCTGCCAAGAATGGCTTGATacaattgaaacaatgagtaatgaaattcttggaaattactccaaaaaagaggaccagctgatgacagcagccttcggcactcggccgaagcgaaggctgaacagggtacttgacgctataggttttgaatatgctgactatggtcgagtgggcggggatgctggaggcccaaagcgaaaaagaatttccagcgctact
>NC_050100.1|-|62451983-62452205|131-150
caatgaaatccataccaatttcttcccatttccactcgggtatcttcaatgggtgcaatagtccagctggtctttgatgttcggccttaactctttgacacctatcgcacatagccacgtgtgcaaccacATCTCTCTTCAGTCCACACCaccaatacttctgcttcaaatcctgatacatcttggtactcccaggatgaatagaataatccgagtcatgggt
>NC_050100.1|-|62785365-62785575|22-42
ggacactgatcagaatgctttGTGTTTGGAGGAACTCCAATAgaggccggctgtggtatctcaacactaaagaactcttggcttgactcaatggttatgcgtttgggattagcgggaggacgatcaactgacttcattttttggggtagaacaaactaagtaaatgaaaaagaacatcaggaaataatactataccatacataataattga
>NC_050100.1|-|63145327-63145558|191-211
tcgagatttagactggatttgagaaaagataagggtattccctcctcaaggagtcctcactctcccatgtagcttcctcttctccttctctgctccactgaactttatagagcttcacctttgaggtgcgggtctttctgactgctgaatcaagaatcttcactggcttctcacggtactggaggtctttCTGAATCTGCACTGCCTCTTCtttgacgtggctttctggtgc
>NC_050100.1|-|63830909-63831013|65-84
taggggattctggtcgacaccaaattgtctgcattgatgttccacaagaaacagttggtactacCCCACAGAAGAGAGTGAGGCgtgctgtcaaaaaactgactc
>NC_050100.1|+|70352474-70352651|115-135
acatcgccctgtacggcacagcccccacctacgaccactttcgcgtgttcggctgtgcctgctaccctaacacttctgctactgcccctcataagctttctcctcgctccacccACTGCCTCTTCCTTGGCTACTcatctgaccacaaggggtatcggtgtctggacctcgcctccca
>NC_050100.1|+|72224634-72224787|95-115
cagggcatccgtgcatcgcaccgtgaagtgagcagtctgccctgggtaaagagcccatatatccttggcatgctccacttggtccttccacattGGGTTGTTCTCCTTCTCCACGgggaacaaaccaatggggtgagtggacagctccaagggg
>NC_050100.1|+|72242767-72242910|41-61
atgggctgcagaattgaatgaattcactatcgacttcgttCATAGACCTTCGATCCAATCCcaagcgttagcagacttcattactgattggacgcaaggggctcaggacgaagagaaaacaaccgatgccaaagcctagacaat
>NC_050100.1|+|73540781-73541030|40-60
cccccggatggggagcgctcgcgttgcttccgtcttgctGTCGTTGGAGGAAAGCAACTTcgcggaagttggtacctttcagccatcgctcggcttcaaagattttcatcaggcagcccgactgcatcccctcgccggtgttcgatggtggggagaagcgagccgggctgcggcctctgcccctccctcagcttcaaggatgttcatcatcagtgctggggaggggagtgcgccgagttggggcctatct
>NC_050100.1|-|7457702-7457822|22-42
ttcaagaaatatttcaaagcaCCCTGCCAAGAATGGCTTGAGacaatcgaagcaatgtgcactgaaattcttgggaactattctaaaaaggaggatcaattgatggcagcagccttcggca
>NC_050100.1|-|7552278-7552498|22-42
tgccactctcagtttgcggccCCGGCTCGGCTCACTCACCATggtggtctcgccggtcgaagtgctctcgtcagactgtccgcagcggtttcctctaaatttctccctctatatcacttttttgcgtcacatcatcaacatttcatcccctattttttcatcttccgcagcggtttcctctatattctccccctataccccactataactataaaatatca
>NC_050100.1|-|77453127-77453312|109-128
caccattcgggtatctttaatgggtataatagtccagctggtctttggtgtttggtcttaactctttgacacccatcgcacatagccacatgtgcagccacatctctcTACTCTCTTCAGTCCACACCaccagtacttctgcttcaaatcctgatacatcttggtactcccagggtggatagaata
>NC_050100.1|-|78750947-78751109|104-124
gaagctggggcaggggcagggccgagtgccgtcctgggcgaggagccgggataccgcgacagacgaggacgccatggcagctcgtcagggaacgagaggaacaGAGAAGAGAGAGAGCACGGCAgggtatttgaagagtcccaggggcggcgccgtgaggaga
>NC_050100.1|-|78758375-78758658|227-247
gcagagcgcgcgtccagggaggaaacgaactgaatcgagcgcacagggagacaggccgcgtggcgcggttggggaaaagaagcggcgctggagagagcttgaagaaatcgccatggcgcgcaggaagctggggcaggggcagggccgagtgccgtcctgggcgaggagccgggataccgcgacagacgaggacgccatggcagctcgtcagggaacgagaggaacaGAGAAGAGAGAGAGCACGGCAgggtatttgaagagtcccaggggcggcgccgtgagga
>NC_050100.1|-|79672002-79672157|22-42
ggacgatgatcagaatgctttGTGTTTGGAGGAACTCCAATAgaggccggacgtggtatctcaacactaaagaattcttggcttgactcgatggttatacgtttaggattagcgggaggacgatccacggacttcattttttggggtagaacaccc
>NC_050100.1|+|81286842-81286947|65-85
cagccgaagcaggtcatgcatactgcttcatatcacttaccctacataccagagtatgtgggtaACCATCCTGCAGCATCTGTTGcttcggctagtcagccacagg
>NC_050100.1|+|84067016-84067239|80-100
cttctaaggtgcgggtctttcggacagctgaatcaagaatctttactggcttctcacggtactgaagatctttctgaatCTGCACTGCCTCTTCTTCGATgtgactttctggtgcttgcaggcatttgcggagctaggatacgtgaaatacattgtggatgtcagacatagactctggtagttcaagacggtatgctacgggtcccactctgccaatgatggga
>NC_050100.1|-|84157558-84157722|108-128
tgcctccgtcccagaaggagctctgtctctaacgcaatggaatctgatgctgcttcagaggcagatatctgatttgaaaatgacaaatgctggttagtgtctttattTCTTCCTTGGCTACTTGATTAgtctgttttcaactgagtatccttcttcaactgtttt
>NC_050100.1|+|85866389-85866596|40-60
taattggctaaggaggaggagggggaggaggagcaggatGGCGGACGAGGCAGAGCAGGCagcgcagcaggacgaccttgtccagcagcaggcgacacaacaggacgacgatgaagctcagcagaccgcctcaggttctggcgcctcaggttcgaggagcatctacctgcgaggtctcacgagtctccctcagcgtcccatacttcgg
>NC_050100.1|-|89242455-89242599|39-59
tgccctaccactataagttcaagaaatatttcaaagcaCCCTGCCAAGAATGGCTTGAAactatcgaaataatgtgcactgaaattcttgggaattattctaaaaaagaggatcaattgatgacagcagccttcggcacccggcc
>NC_050100.1|-|90193442-90193618|115-135
agggtttttccaactatgaaagattggacaatgccgaagcttaaaggggaaaagaagaagggggaactcgtccgactgccctatcattacaaattcaagaaatactttaaagtaCCCTGCCAAGAATGACTTGATacaattgaaataatgagcaatgaaattcttgggaattactct
>NC_050100.1|-|94257431-94257586|96-116
aagagtggacaatgccgaagcttaaaagggaaaagaaagagggggaactcgtccgactgccctactattataagttcaagaaatattttaaagtaCCCTGCCAAGAATGGCTTGATacaattgaaataatgagtaatgaaattcttggtaattact
>NC_050100.1|+|94331193-94331337|22-42
taaaaaatattttaaagcaccCTGCCAAGAATGGCTTGATACaattgaaacaatgagtaatgaaattcttggaaattactccaaaaaagaagaccagctgatgacagcagccttcggcactcggccgaagcgaaggctgaacagg
>NC_050100.1|+|96257719-96258002|38-58
cctaccattataagttcaagaaatactttaaagtaccCTGCCAAGAATGGCTTGATACaattgaaataatgagcaatgaaattcttgggaattactctaaaaaagaggaccaactgatgacaacggccttcggcactcggccgaaacgaaggctgaacagggtacttgatgccataggatttgaatacgctgattatggtcgactgggcggagatgctggaggcccgaagcgaaaaaggattgccagcgctactgacgaagaggtcgtcaaggtagccaaaaag
>NC_050100.1|+|96934899-96935064|125-145
tagccttcagagtttttccaactatgaaagagtggacaatgccgaagcttaaaggggaaaagaaagagggggaacttgtcagactaccttatcattataaattcaagaaatattttaaagtaccCTGCCAAGAATGGCTTGATACaattgaaataatgagtaatga
>NC_050100.1|+|98374750-98374898|22-43
cataccaaggatcagatctatATTGTTTTCCTCTAATATTATAggggtagcccagaattctcttcccataattgccaatgtcaatctatgtgtcatataatttgcctcaacaggccctttaggtgtaattactaccattggtgttttca
>NC_050100.1|+|99257271-99257510|22-42
tgacaaatgctggttagtgccTTTGTTTCTTCCTTGGCTACTtgattaatctgtttttaactaagtatccttctccaaccgtttttttgctagatatggcccggtggtactctgagctcggggagaagtattctcaaggtcagatcgacatggcttgggtttctgcttccttagatgatgccaacgcattgaattcctctctcagtgcttagcttgactctaaaagggcagctaatgaag
>NC_050100.1|+|9942621-9942867|185-205
gactctgaatgatttctcccagggggaaagatgacaccacagtaaccggatgagactcgaagtagtgtcgcagcttccgccgtgtcagaatcactatgtacagcagcttcaggatttgtgggtagcggactttggtctcagatagcacttcgttgatgaagtagactggcccctggacgagtagTGTGTGCCCTTCTTCTCGTCTctcgactacgaccgcagcgctaaccacctgagtggttgcggc
>NC_050100.1|+|99585560-99585677|77-97
ttaaaggggaaaagaaaaagggggaactcgtccgactgccctaccattataagttcaagaaatacttcaaagtaccCTGCCAAGAATGGCTTGATACaattgaaataatgagcaatga
>NC_050100.1|+|99671406-99671511|22-42
caagaaatacttcaaagtaccCTGCCAAGAATGGCTTGATACaattgaaataatgagcaatgaaattcttgggaattactctaaaaaagaggaccaactaatgaca
>NC_050101.1|+|101425250-101425442|38-58
cctcactaatgaagtagaccggcctctggacgggcaaTGTGTGCCCTTCTTCTCGTCTctcgaccacgatcgcgacgctgaccacctgagtggtagcggcgacatagatcaagagggcttctccagcagcggggagcaccaagatgggcgcgcttgtaaggagcgcctttaagttcccgagggcttcctcggc
>NC_050101.1|-|103893075-103893218|84-104
gtctttgcactcccttcatgcaccacacccttccacgttccgagcccccggatggggagcgcccgcggttcttccatcttgtcGTCGTTGGAGGAAAGCAACTTcgcggaagttggtacctttcagccatcgctcggcttcaag
>NC_050101.1|+|105238197-105238344|22-42
gaccggcctctggacgggcaaAGTGTGCCCTTCTTCTCGTCTctcaaccacgatcgcggcgctgaccacctgagtggtagcggcgaagtagatcaagagggcttctccggcagcggggggcaccaagatgggcgcgttcgtgaggagc
>NC_050101.1|+|107284635-107284790|100-120
tcgccgaggaagtcctggccgccgtgggtgaggaagagggggacgtggcttgggatggacgagaggttgtaggttgggggccgcgtctggttgtagcgcTTCGTGTTCTCCTTCTCGCTTccgtagtcgtacttcctgatcgtctctttcctgacc
>NC_050101.1|+|107691746-107691873|88-107
ccaggcacaacttcagcgtccgcagcatgcggcgaatcctccgccgctaccacatccaaggccgcaaagtagtccaagtcctcatccGACGACTCTTCAGTCCACTCaaccgagctcccagagtcacc
>NC_050101.1|+|110010142-110010317|116-136
gatcctcactctgcctcaaatgcaaatagtcgtcaatgtgaaacgacaaggttcgagcgtggtcagggcagctgcttcggcgaatcccaacctcaccgagcttggtcagtaatctATCTTTAGAGGCAACTGAAGTggtatggtcgccagggctccaactcccacggctgctcctt
>NC_050101.1|-|110094314-110094437|83-103
atcgctagatccagtttgttcattggcttcataaataacagatggtttctcgacaggtgcaggacgctgatcagaatgctttGTGTTTGGAGGAACTCCAATAgaggtcggacgtggtatctca
>NC_050101.1|+|110177164-110177322|99-119
tgtcatgaagtcatcgtcgtcattgccagatccagtttgttcattggcttcataaataacagatggtttctcgacaggtgcaggaccctgatcagaatGCTTTGTGTTTGGAGGAACTCcaatagaggccggccgtggtatctcaacactaaagaattc
>NC_050101.1|-|111116943-111117173|41-61
catgcccctagatgggggatacccgccgtctttccgcctcGTCGTTGGAGGAAAGCAACTCcgtgggagttggtacctttcagccatcgttcggcttcaaggattttcatcatgcagcccggctgcacccctccgctggcggtcacccaagacggtgacctccagtttgatggtgggggaaagcgagccgggctgcagcctctgcccctccctcagcctcaaggattttca
>NC_050101.1|+|11127362-11127467|22-42
ttgctgaactggcctcgccctTCGCTCCCTTCGATCCAGACAatggccacctcggaagaggtgtgttatatgtcttctggttcaacgtctggtctaggttcaatgc
>NC_050101.1|-|111904364-111904613|43-63
acaacgctcctcataagctaactccttgctccactcgctgccTCTTCCTTGGCTACTCCACTGaccacacggggtgtcactgtcttgacctcgtctcccaccgcatcatcatctctcatcacattgtttttgacgaagatgtgtttccccttactagcgccgccccacccatcgatctcgacaccctctttgaaccagattcggttccaccaccaccctagacaccctgccttgcaccattgcccgctcc
>NC_050101.1|-|118209794-118209924|90-110
ggacaatgccgaagcttaaaggggaaaagaaagagggggaactcgtcaggctaccttatcattataaattcaagaaatattttaaagtaCCCTGCCAAGAATGGCTTGATacaattgaaataatgagcaat
>NC_050101.1|-|118734100-118734214|24-44
tctcccccttgatcattgtccccTTCTTGACTTGGCTCATCTTCttgatcttcattttcatcctcttgagcttgatcctcatcttgagttggtggagatgcttgcatggaggaag
>NC_050101.1|+|119756271-119756399|88-108
tgggctgctgggcccgtcgaccttcagttgtcatttttgtaaaggccggggacacttggatttattttgtcccaagaagaaaacttcCTTCGGTTCTCCTCTGGCTTCgttccctgcctttgggagtcg
>NC_050101.1|-|121777625-121777729|64-84
ggatgcagtagcttgaactgtccttcccatggagcataacactcttgctgaactgacctcgccCTTCGCTCCCTTCGATCCAGAcagtggccacctccgaagtga
>NC_050101.1|-|12666223-12666415|38-58
agccaccgctggcccagcaccaccaacagcaaccccgCTTGTTCTCCTTCTCCACCACccactcgcgaaggccccctcagtctcccttagcatgaattgtggtagcttactaactttgtgtatgtttttgcttcattgtgtgttttgaatctctttctttatgttcctggattactgcttttgtaggaacagg
>NC_050101.1|+|127160245-127160536|74-94
ccagatccagtttgttcattggcttcataaataacagatggtttctcgacaggtgcaggacactgatcagaatGCTTTGTGTTTGGAGGAACTCcaatagaggccggccgtggtatctcaacactaaagaattcttggcttgactcaattgttatgcgtttgggattagcgggaggacgatcaactgacttcattttttgggtagaacaaactaagtaaatgaaaaagaacatcaggaaataatactataccatacataataatggaataaaaaataacattatgaaactga
>NC_050101.1|+|127437528-127437695|40-59
acacccatcgcacatagccacatgtgcagccacatctctCTACTCTCTTCAGTCCACACcactagtacttctgcttcaaatcctgatacatcttggtactcccaggatgaatagaataatccgagtcatgggcttcctttaaaatagtctcatgaaggctttcaatct
>NC_050101.1|-|1280255-1280419|125-144
ccaggtcgcccaccaagaggtctcgggaccggaccccttgggcgtggtagcgtcgcagggactgctggtatcgcgccgagcgtagtaaggccttgtcccgagcctcctcgagttggtccagcgaGTCTTCTTGGCTAGCTTGGTtgctttggtcggtgtaggccc
>NC_050101.1|+|128362395-128362651|43-63
cttctgtcactgctcctcataagctacctccttgctccactcACTGCCTCTTCCTTGGCTACTcccctgatcacaagaggtatcgttgtcttgacctcgcctcacatcgcatcatcatttctcatcatgtcgtcttcgatgaagatgtgtttacccttgatggctgctccccacccaccgatctcgactcccttcttgagttcgatccaattgcccctccaccataggtgccccaccttgcaccgttgcctgcacca
>NC_050101.1|+|130198063-130198249|109-129
tctgctccactaaactttacagagcttcacctctgaggtgcgggtctttctgactgctgaatcaagaatcttcactggcttctcacggtactgaagatctttctgaatCTGCACTGCCTCTTCATCGATgtgactttctagtgcttgcaggcatttgtggagctgggatacgtgaaacacattgtgg
>NC_050101.1|-|132226997-132227165|108-129
tgtgtagggtgaaatacaatcaggctactggaattaccaatcatgatctgttttctgtcatttagctgcttgttgatcacaggtggattatttgactcctcgtctttAAGAATGCGATCCTTTTGGCCAtgtggcaatgcaatggaaatgggatgtcaagtgaaagtgg
>NC_050101.1|+|135005161-135005375|175-195
acttcgtccatggatactccaacctttgggatatttgaatgccatccaagttcgcctctagggaagaacaatggatatgatagtgcatcgtagcatccatggtatgagcggatgcagtggcttgaactgtccttcccatggagcataacactcttgctgaattggcctcgccctTCGCTCCCTTCGATCCAGACAgcggccacctccgaagtgag
>NC_050101.1|+|135320226-135320388|101-121
tcactattatctgataagtacccgtgtaacccgggtcggatacggggtgtaagatggtcgggtacccggcaacgactgttatgcaagcagtctttctatgCAAGCGTGCAAGCAAAGCATCtgatctattagattacgatttaaccacagatacaaccatggt
>NC_050101.1|-|136321521-136321752|171-192
gatgtttggctccagctagaacccaacacaccatttcatccaagaagtatctctgcaccttctgatggaaggaggatcaccatgaaagactgctcggttacgttgtatgcacaaacaccatgctcctagaataatggcactattaatgcccttgtcgttatgagccctatTGCAAACACTTCACCAGTCAGCaaaagctgctatcttccatagcaggggtgagatgtccaag
>NC_050101.1|-|137320751-137320868|22-42
ttcaagaaatattttaaagtaCCCTGCCAAGAATGGCTTGATacaattgaaataatgagtaatgaaattcttgggaactactctaaaaaagaggaccaactaatgacagcggccttcg
>NC_050101.1|+|137605819-137605949|22-42
tacaaggctgatataatgactAGAGCAAGGAGAGCTGTCCTGgttcagtttgtactcactgcaactatagtttatcatgctatggctctggaccttcctcagggaataattcatgccattgataaaatcaa
>NC_050101.1|-|139692316-139692472|116-136
acatacttccacgtgttgctcacaaatgcttgacaagatcattttgtagtgtgcaagacctttcctggcgacgaagatcgaagtgattaatcacccaatccaagcgtacttcttcAATGAGTTGGCACGGTTCAAAggcagaactgttctatccgaa
>NC_050101.1|+|140747702-140747878|119-138
tgggatgttctgcaaaataatcttgaaacaatctagtgtgcccagcttctctatctcgatatatgtacacacgtccatgtacggaacctcctggctttcttcgtgagacactttgaacGATTTGAGCCGCGCCAATTAtgaactcatggtcgttatctgaagatgattcatccaaaa
>NC_050101.1|+|140747714-140747861|107-127
caaaataatcttgaaacaatctagtgtgcccagcttctctatctcgatatatgtacacacgtccatgtacggaacctcctggctttcttcgtgagacactttgaacGATTTGAGCCGCGCCAATTATgaactcatggtcgttatctga
>NC_050101.1|-|14240722-14240971|40-60
ctgccctactattataagttcaagaaatattttaaagtaCCCTGCCAAGAATGGCTTGATacaattgaaataatgagtaatgaaattcttgggaattactctaaaaaagaggaccaactgatgacagcggccttcggcactcggccgaaacgaaggctgaacagggtgcttgatgccataggatttgaatatgctgactacggccgactgggcagagatgctggaggcccgaagcgaaaaaggattgcca
>NC_050101.1|+|145639475-145639634|103-123
gagaaaaatgaacaatcagcataaaaacatgtgattttaagaatttaaagagagaatttaaatcactttccaatctacttacaagcaacaacagaaggtagcTCCTCTTTGTTCTTGGCTACAgcatttcctcgaccatcatatgctaatctcttgcttt
>NC_050101.1|-|145943811-145944018|43-63
ccaccacactttaacgacattaatttctctcattatagtgctAGAATGGCTTGCCTACCTAGAagcaattgatttatgtgtttggaggggcactcgtgatgggatggaacatattcaaaaccccgatatgacatccacgagtgacaaaattgaaattcatttaaatgatcgtgccaaacattcttatttaattatcttagcactagtg
>NC_050101.1|-|146725976-146726097|22-42
ttcaagaaatattttaaagtaCCCTGCCAAGAATGGCTTGATacaattgaaataatgagtaatgaaattcttgggaattactctaaaaaagaggaccaactgatgacagcggccttcggcac
>NC_050101.1|-|150261028-150261202|41-60
agtaacttacatgagcaagagaacagttgaacttcactggGGTAAGCACCATCAAGATTAcgtggatggcttgaataagcagctggctaccagccctctgttatgtatgtatacactctagatgatctgataaaagaagcctacaacaatgtaatccattaccagagtataacaa
>NC_050101.1|+|150498868-150499032|38-58
ggtcgactgcaacgcattaaatgtgcgccagcgcgcgCAGAGAAGCAGGGCACGCGCGggtggcacaccggacagtctacaggacttgtccggtgcaccaccggacagctaggcgggcccacaagtcagagctccaacggtcggaacccaacgaccgggtgacgt
>NC_050101.1|+|151917333-151917519|23-43
aagctctctcctcactccacccGCTGCCTCTTCCTTGGCTACTcatctgaccacaaggggtatcggtgtctggacctcgcctcccaccgcatcatcatctctcgtcacgtcgtcttcgatgaggatgtgtttccccttgctggagcctccccacccatcgatctcgactccctcctcgagtctgatc
>NC_050101.1|+|152134513-152134668|22-42
ttgctgaactggcctcgccctTCGCTCCCTTCGATCCAGACAgcggccacctccgaagtgagaggtgtgttatatgtcttctggttcaacgtctggtctaggttcaacgcgatacgatagtcatcaaggttctcaacgtgacccatggtcctaagg
>NC_050101.1|+|152623715-152623881|109-129
aacaatggatatgatagtgcatcgtagcatccatggtatgagcggatgcagtggcttgaactgtccttcccatggagcataacactcttgctgaattggcctcgccctTCGCTCCCTTCGATCCAGACAgcggccacctccgaagtgagaggtgtgttatatgtctt
>NC_050101.1|-|15288782-15289067|53-72
ccgccgccgccacatccaaggccgcaaagtaatccaagtcctcatccgacgaCTCTTCAGTCCACTCAACCGaagtcccaaagtcaccaaaatcagaaaacttagacgcagattcatctgattcattcccatcatccacggtcgaagccgccaaaaaattagcagtagcggttgcgtgcgcaggcccaaaatcttgaacctgcgcagcaaccaaggttcagcaacatatgcaaaattccctaactacccacacccactaagccacctgcgaagacccagccgtcgc
>NC_050101.1|-|152924284-152924428|39-59
tgccctaccattataagttcaagaaatactttaaagtaCCCTGCCAAGAATGGCTTGATacaattgaaataatgagtaatgaaattcttgggaattactacaaaaaagaggaccaactgatgacagcggccttcggcactcggcc
>NC_050101.1|+|153953665-153953772|67-87
cagtttgttcattggcttcataaataacagatggtttctcgataggtgcaggacactgatcagaatGCTTTGTGTTTGGAGGAACTCcaatagaggccggtcgtggta
>NC_050101.1|-|154342986-154343178|43-63
tccaaacccccggatggggggagaccgccgtcttttcgcctcATCGTTGGAGGAAAGCAACTCcgtgggtgttggtacctttctgccatcgttcggcttcaaggattttcatcatgcagcccggttgctcccctccgctggcggtcgcccgagacggtgaccaccagctcgtgggtggggaggagcaagccgg
>NC_050101.1|-|154858815-154858991|119-138
cgcccacctggaggtctcgggaccggacccctcaggcgtggtagtgtcgcagggactgctggtaccgcgccgagtgtagtaaggccttgtcccgagcctcctccagctggtccagcgaGTCTTCTTGGCTAGCTTGGTtgctttggtcggtgtaggccctcgtcctcggggagccgt
>NC_050101.1|-|157703508-157703631|83-103
tgctgcggctatatatcaaagctaactcctcaccaagtatgaatggcatggtcttgaagcctcctttctccctccacctcttCTGTTCTCCTTCTCCATTGTTcctaccagccgtcgtcgtggt
>NC_050101.1|+|158306772-158306935|23-43
caatggccagaattatgagtcaAGCATTGGAGGAAAGAAAACAtatagcctcgtacaatactgaataaattgcattacctttggttgccttttcagatttcagcaagatttttaagttcaagtttgtccatttgggcggagatgaagtaaacacaagtaagctt
>NC_050101.1|+|159999154-159999347|40-60
gagtccatccgtggagaagccggtgcacttgtcgagcttCAGCTCCTGCAGCATGTGCCCcctggcacggatgagctcggcgaggtcgtcgtctgtgacgaccatgcgtcgcaggtggagcgccttgaggcactcgaatggcgcggcgagctcggtgacccatgggcgggcgtaggcgccccagtcgtcgggta
>NC_050101.1|+|160001080-160001285|22-42
gagacatacattgtttgtacgCATATGGAAAGCTGTGGAAGAacatgaccaatattttgttcagaaaaggaacgctgctggtattcttggcctatctagtctgcaaaaaattaccgcagcatttcgaatgttatcttatggagtagcagctgatgctattgatgattatgttcgcattggtgagagtactgcaattgagagtctac
>NC_050101.1|-|161577175-161577337|123-142
aggtcgcccatctggagatctcgggaccggacccctcgggcatggtagcgtcgcagggactgctggtaccgcgccgagtgtagtaaggccttgtcccgagcctcctccagctggtccagcgaGTCTTCTTGGCTAGCTTGGTtgctttgatcgttgtaggccc
>NC_050101.1|-|162596245-162596361|22-42
accccgtacctgcaatatctcTGCAAAGGAGAGCTGCCCCTCgaccgagccgaggctcggcggatagcgcgacgcgccaagtcgttcgtcctgctgggcgatgagaaggagctctac
>NC_050101.1|-|164219678-164219836|41-61
taatcaagactggcggaccccatacctgcaatatctccacCAAGGAGAGCTGCCCTCGGCTcagcccgtggcgcgccaagtcgttcgtcttgctgggggacgggaaggagctctaccaccgcagcccataaggcatcctccagcgatgcataaccatcg
>NC_050101.1|-|16617396-16617571|41-61
actgccctactattataagttcaagaaatattttaaagtaCCCTGCCAAGAATGGCTTGATacaattgaaataatgagtaacgaaattcttgggaattactctaaaaaagaggaccaactgatgacagcggccttcggcactcggctgaaacgaaggctgaacagggtacttgatg
>NC_050101.1|+|16625435-16625628|135-155
tgcccatccactgcatcagagaaagaccactgactggaagaggcacctcggccccgccacctggaacagcacccgcagggacagcgcccccgggcacttctccaccaccagcaccctgagcagcacccgcagagGCAACAAGAATGGCTTGCCTCagaagggccaactcctgctgcatggccagcatcgcggct
>NC_050101.1|+|166290440-166290612|117-137
agattatttccaactatgaaggagtggactatgccgaagcttacaggggagaagaaagagggggagcttgttcgactaccctaccattataagttcaagaaatattttaaggcaccCTGCCAAGAATGGCTTGATACaattgaaataatgagtactgaaattcttggaaatta
>NC_050101.1|+|166665940-166666107|22-44
caaggaacaagggcccacgctCTGTTACTGCTCTCACTGTCATCttcagggccatcggccctgacttcctcatgggtgttctctgttctgtccacattgctaggctcatccaaatcttctgtctcttcagatggcagctcaaaccggcacacagggcaggagctatgg
>NC_050101.1|-|168638363-168638653|199-218
ggcgatgacgaatggcccctcccaggggggcgtgagcttgtgcctccctcgggcgtcttgccgcagccgaagcaccaggtcgcccacctggaggtctcggggccggacccctcgggcgtggtagcgtcgcagggactgctggtaccgcgccgagtgtagtaaggccttgtcccgagcctcttccagctggtccagcgaGTCTTCTTGGCTAGCTTGGTtgctttgatcgctgtaggccctcgtcctcggggagccgtattctaggtcagtgggcaagacggcctcggcccc
>NC_050101.1|-|170180214-170180442|39-59
aggagtaggacggcggacgatgcagagcaggcagcgcaGCAGGACGAGGCAGAGCAAGCggcgcctcaggacgacgacgaccagcagcaggacgacgacgaccagcaccaggacgcctcaggttcaggcagctctagttcgaggagcatctacctgcgaggccccacgagtctcccgccgtgtcccatactttgggacagacggccgctgattcggtcggaaggggaga
>NC_050101.1|+|171433734-171433965|191-211
tttagactggatttgagaaaagataagggtattcccttctcaaggagtcctcactctcccaggtagcttcctcttctccttctctgctccactgaactttacagagcttcacttctaaggtgcgggtctttcggacagccgaatcaagaatctttactggcttctctcggtactgaagatcgttctgaatCTGCACTGCCTCTTCTTCAATgtgactttctggtgcttgcag
>NC_050101.1|+|171652971-171653141|130-150
gccaccctactccctacttcgcactgtacggcacaacccccacctacgaccatcttcgcgtgttcggctgtgcctgctaccctaacacttctgctactgcccctcataagctctctcctcgctccacccGCTGCCTCTTCCTTGGCTACTcatctgaccacaaggggtatc
>NC_050101.1|+|17246350-17246503|95-115
tcgatccgtcaagttatcatgaatcatcggactcggcgggtcagatcccgcgtcatgcctttatctaataaatgcgcccctccctggaaagtcgGGGTTTGGTTGCACGTATTAGctctagaattactacggttatccgagtagcacgtaccat
>NC_050101.1|+|172901891-172902016|83-103
aacaatgagaccgcgcgggaggccgctaagggtgagaattccagcgtgcaagaagtgccagtgactgatgtcagtcaagactTGGAGAAGCAGGGCACTGTTGggtctgatacgtctaatgatgct
>NC_050101.1|+|172901910-172902014|64-84
aggccgctaagggtgagaattccagcgtgcaagaagtgccagtgactgatgtcagtcaagactTGGAGAAGCAGGGCACTGTTGggtctgatacgtctaatgatg
>NC_050101.1|+|172901952-172902082|22-42
tgactgatgtcagtcaagactTGGAGAAGCAGGGCACTGTTGggtctgatacgtctaatgatgctgagaggttgagggaagagcaagcggccgtgaaggcacaagctgccttccgtggttatctggtaata
>NC_050101.1|-|172976984-172977189|165-185
tagaaagtaaaagcaatggtagtttctctctggactattgatttggcaaacacgagatctttcaagcaaatatgttctaatggcagcacctgatatcttcccactcttgtcaaattggatttcaacaaattttccaaatcgacttcatcatgtcatagaaaataAACAAGTGTTTGAGGAAATATtaaacaagtgtttccctaaat
>NC_050101.1|+|172991260-172991421|40-60
cttctgataccgctcctcataagctgtctccacgttccaCTTGTCTCTTCCTTGGCTACTcccctgaccataagggatatcgctatctcgacctcacctgccatcgcatcatcatctctcgtcacgtcgtttttgacgaagatgtatttccccttgctggct
>NC_050101.1|-|173689290-173689497|146-166
aaggcggtgagccaccctactccctacttcgccctgtacggcaccgcccccacctacgcccaccttcgtgtgttcggttgtgcctgctaccctaacacttctgctaccgcccctcataagctttctcctcgctccacccgctgctTCTTCCTTGGCTACTCATCTGaccacaaggggtatcgatgtctggacctcgcctcccaccgca
>NC_050101.1|+|175334880-175335023|103-123
acaaatgtcgcattgaaggaaatcggtgtattaccttccagaatcacttcttgatattctcgtataagttatgtgcaggcaggcagcacacttgactgataaTGCCAAAGGAGAATTACCCAGatatagatgctagtgcgcaca
>NC_050101.1|+|178498286-178498470|127-147
agcagcaagagatgatgaggttgtccttttggagaataggctggagaagcgttcattgaataagaacaagccggctgaacatgatactaaaatgcatattgccatagttcctagtggtatggattgTGTTGGCACGGTTCAGCAGCAacactgtaaaagcaagtgtggtcctgaggagtcattag
>NC_050101.1|+|180225950-180226078|88-108
aaggagctctgtctctgacgcaatggaatccgttgctgcttcagaaacagatatctgatttgaaaatgacaaatgctggttagtatcTTTGTTTCTTCCTTGGCTACTtgattagtctgtttttaactg
>NC_050101.1|-|19896487-19896778|251-271
ctactctagtcttagctctacccaactttgacagaccattctccctagaaaccaacgcttcaggcacagggataggagcggtgctgatgcaggatggtcaccccttggcgtttgtcagcaaggcacttagtcccaaacatcaaggcttgtccacatatgagaaggagtacctcgcaatcctgttggccgtggaccaatggcacccttaccagcagcattcagaatttttcatctatactgaccaacgcagCTTGGCTCATCTCTCGGACCAacggctcaacacaccttagca
>NC_050101.1|-|19909108-19909263|99-119
acatatgagaaggagtacctcgcaatcctgttggccgtggaccaatggcacccttaccagcagcattcagaatttttcatctatactgaccaacgcagCTTGGCTCATCTCTCGGACCAacggctcaacacaccttagcaagaacgagtctttacc
>NC_050101.1|-|20878273-20878449|41-62
tggactgtcctcctatatgctcttgctgctggccaaaggtTTCTTTCAAACACTTCACCATGaaaccttttctgaaaattcttaaatagatgtctcacacattctcggtgctcaacaccattgttgaaggcattggttaatgcactgtctatgccttttcctgcatctgtggatatt
>NC_050101.1|+|2383195-2383358|106-125
tagaggtctcgggaccggaccccttgggcgtggtagcgtcgcagggactgctggtatcgcgccgagtgtagtaaggccttgtcccgagcctcctccagctggtccAGCGAGTCTTCTTGGCTAGCttggttgctttggtcggtgtaggccctcgccctcgggga
>NC_050101.1|-|25026933-25027101|40-60
ctgccctattattataagttcaagaaatattttaaagtaCCCTGCCAAGAATGGCTTGATacaattgaaataatgagtaatgaaattcttgggaattactctaaaaaagaggaccaactgatgacagcggccttcggcactcggccgaaacgaaggctgaacagggtgc
>NC_050101.1|-|26392091-26392267|40-60
ctaagggaaaacaacatgacaggatgaccaaagtaatgcAAAGGAGACTGCCTATAGCTGttgaggcaggcaaaaaaaaggccacatgaacctgttcaagctgccaagtttgcatcagaggctggcatcattattcgggaaacatgcctatcctacctcattggaaagattacaagg
>NC_050101.1|+|27004144-27004251|67-87
aaagaaagagggggaacttgttagactaccttatcattataaattcaagaaatattttaaagtactCTGCCAAGAATGGCTTGATACaattgaaataatgagtaatga
>NC_050101.1|-|28935108-28935236|22-42
aactgtgaactcatataaaccATATCGGGTCAAGAAAGCCGTcttggggatgtcagatggcctaatcttcatttggtgataacctgatcggagatcaatcttcgagaataccctagcacctctcatatg
>NC_050101.1|+|29102474-29102656|123-143
ttcctcttctccttctcttctccactgaacttaaagagcttcacctctgaggtgcgggtctttctgactgctgaatcaagaatcttcactggcttctcacggtactgaaggtctttctaaatCTGCACTGCCTCTTCTTCGATgtgactttctggtgcttgcaggcatttgcggagctgggat
>NC_050101.1|+|29318349-29318595|43-63
agcgcctcttgggttgctggttcgcgtcgcgtcgtggcgctgGTGGTGCAGGCTTCATTCCTCcgatgaggtcctgggccagctcgtcagcggtgatgtagaggtccgcctctcgaaatagttgttcggaggtggtcggcgcattctgcagtttcgctcggacaaaggccgagtcattggatccccggtagaaatattcaatcaccgctacctcggtgacttcggggatgcgatttctcatggtttg
>NC_050101.1|-|29473577-29473693|22-42
gtggtgccacaacgggttgttCTTGATGACCATCAGCAAGTTtttgcgctcgtagtacctgttgtcccgctgcagcggcatgtgcacaactttcaccctggggaagcagctccgaga
>NC_050101.1|-|30206852-30207015|23-43
tggagaagctggtgcacttgtcGAGCTTCAGCTCCTGCAGCATgtgccccctggcacggatgagcccctacatggccgcgcggggcttccccttcaccgcgagccactcgggccgcgggaaccgcgcgagcaggcgtttcggggacacggcatagcagaagggc
>NC_050101.1|+|30578892-30579035|41-61
tgccctaccattataagttcaagaaatactttaaagtaccCTGCCAAGAATGGCTTGATACaattgaaataatgagtaatgaaatttttgggaattactctaaaaaagaggaccaactgatgacagcggccttcggcactcgac
>NC_050101.1|-|30905018-30905164|106-126
gacactacccctcctacagccaccttctggtgttcggttgtgcctgctatcccaacacttccgccactacccctcacaagctgtctccccactccactcgctaccTCTTCCTTGGCTACTCTCCTAaccacaaggggtattgctgtc
>NC_050101.1|-|33596655-33596811|22-42
tgagcagcactcataggggcaACAAGAATGGCTTGCCTCAGAagggccaactcctgctgcatggcctgcatcgtagctaacattgccgccggactcatcgagtccccactaggaacccgcggactaccccgagccctacgaggcggcatagctgcag
>NC_050101.1|-|34546837-34546990|40-60
aagcccccggatgggggatacccgccgtcttttcgcctcATCGTTGGAGGAAAGCAACTCcatgggagttggtacctttcagccatcgttcggcttcaaggattttcatcatgcagcccggctgcacccctccaccggcggtcacccaagatgg
>NC_050101.1|+|39288258-39288393|95-115
agtggacaatgccgaagcttaaaggggaaaagaaaaagggggaactcgtccgactgccctaccattataagttcaagaaatactttaaagtaccCTGCCAAGAATGGCTTGATACaattgaaataatgagtaatga
>NC_050101.1|+|40892324-40892538|175-195
gaaaagataagggtattccctcctcaaggagtcctcactctcccaggtagcttcctcttctccttctctgctccactgaactttacagagtttcacttctgaggtgcgggtcttccagactactgaatcaaggatctttactggcttctcacggtactgaagatctttctgaatCTGCACTGCCTCTTCTTCGATgtgactttctagtgcttgca
>NC_050101.1|+|42967359-42967641|223-243
ttatctctaaagacaagatgtcctaaccatccaacagttatgtcatccccattgtccattgaacctgctctggcttgtgtttcttggcagctatctagcattgagtatattgggacctagaaatattctgtgatgagcggacgggaaaaccttctttggatttgcccaagatctttggatttcatttatttcttgcaggggtggcttaaatagccggtagcaACGAGGAAGAGAGAGAGCACAtgcatgtgcgcaactgatgcgtttgtatgtgttccaatct
>NC_050101.1|+|43903682-43903839|27-46
attgcacatagccacatgtgcagccaCTTCTCTCTTCAGTCCACACcaccagcacttctccttcaaaacctgatacatcttggtactaccaggatgaatagaataatccgagtcatgggcctccttcaaaatagtctcacgaaggctttcaatcttgg
>NC_050101.1|+|43910706-43910927|22-43
catcatctcaacctgactcagGATGTTTTCCTCTAATATTTGTttgtctgtaactcgggaaggatctcttacccccagtatacgcatatgtagggtgaactctatccttaagaggttgaatattcttgaagacaaagtctataaccacagctttagcagtcaagcctctatttttcaaaccagcaatctcagctaacaagatcttggtttcagcaacttcag
>NC_050101.1|+|44394519-44394794|213-233
ttgcattacttgccctatgtgtcgcacggtatgcatccacttcgtccatggatactccaacctttgggatatttgcgtgccaaccaagttcgcctctagggaagaacaatggatatgatagtgcatcgtagcatccatggtatgagcggatgcagtggcttgaactatccttcccatggagcataacactcttgctgaactggcctcgccctTCGCTCCCTTCGATCCAGACTgcggccacctccgaagtgagaggtgtgttatatgtcttctggt
>NC_050101.1|-|44889724-44889905|125-145
atgaagctcacatacttccatgtcttgcccacaaatgcttgacaagatcgttttgtagtgtggaagacctttcctggtgatgaagatcgaagtgattaatcaccgagtccgagcatccttcttcAATGAGTTGGCACGGTTCAAAaccagaactgctctctccaaaatcggtgtttgctgca
>NC_050101.1|-|45089793-45089928|95-115
taaaacatggaggaaacacgacccacactgctgttttaagccagcaactcatcgacttggaggaaggacaaggccttggcaccagtcatggaccAGAGCACTGCCTCTTCCCTAGctatcctaagggccgtgacca
>NC_050101.1|-|49427802-49428047|43-62
tgacacccatcgcacatagccacatgtgcagccacatctctcTACTCTCTTCAGTCCACACCaccagtacttctgcatcaaatcctaatacattttcgtactaccgggatgaatagaataatccgagtcatgggcctcctttaaaatagtctcacgaaggctttcaatatcaggaacacatatcatgtccttgaaccatatggtgccttgctcatcttccgtgaattccggacctcgaccttcagt
>NC_050101.1|+|50180932-50181102|22-42
caagaaatatttaaaagtaccCTGCCAAGAATGGCTTGATACaattgaaattacgagtaatgaaattcttgggaattactctaaaaaagaggaccaactgatgacagcggccttcggcactcggccgaaacgaaggctgaacagggtgcttgatgccataggatttgaata
>NC_050101.1|+|50574646-50574816|130-150
gatttgcactttgtacatcaatgggcatattttcacattaagcacttgtgtttgcactcaatcaccaaaatacttagaaatggcccaagggcacatttccctttcactctcctcgacgacgtgttctccACCCATCCCTCTCTCTTCTTCctccctctcgtcgctctctcc
>NC_050101.1|+|50643844-50643967|84-103
gcacaacttcagcatccacagcacgcggcaaagcctccgccgctgccacatccaaggccgcaaagtaatccaagtcctcatccGACGACTCTTCAGTCCACTCaaccgaactcccagagtcacc
>NC_050101.1|-|51024089-51024193|22-42
ttcaagaaatactttaaagtaCCCTGCCAAGAATGGCTTGATaccattgaaacaatgagtaatgaaattcttgggaattactctaaaaaagaagatcaactgatg
>NC_050101.1|+|5119197-5119436|22-42
caagaaatattttaaggcaccCTGCCAAGAATGGCTTGATACaatcgaaataatgagtactgaaattcttggaaattactctaaaaaagaggaccaattgatgacagcagctttcggcacccggccgaaacgaaggctaaatagagtacttgatgccataggcttcgaatatcctgactatgggcgattgggcggagatgctggcggcccgaagagaaaaagaattgccagcgctgttga
>NC_050101.1|-|52657064-52657219|115-135
cttgatgagaatgttgatggacaatataaaatcacttttgggacaattcaaagggaaaagttcaaggacttggcaaggtggcaatttcaaatgatctatcaatttcaaatgttcTCTTGGTTGCACGTTTGAGCTtcaacttactatcagtgggac
>NC_050101.1|-|54133831-54133974|39-58
acccatagcatatagccacatgtgcagccacatctctcTACTCTCTTCAGTCCACACCaccagtacttctgcttcaaatcctggtacatcttggtactcccaggatgaatagaataatccgagtcatgggcttcctttaaaata
>NC_050101.1|+|54424787-54424921|95-114
acttggaccaggcacaacttcagcatccacagcacgcggcgaagactccgccgctgccacatccaaggctgcaaagtaatccaagtcctcatccGACGACTCTTCAGTCCACTCaaccgaactcccagagtcacc
>NC_050101.1|-|54592948-54593099|93-113
agtggacaatgccgaagctcaaaggggaaaagaaagagggggaactcgtcagactaccttatcattataaattcaagaaatattttaaagtaCCCTGCCAAGAATGGCTTGATacaattgaaataatgagtaatgaaattcttgggaattac
>NC_050101.1|-|54919200-54919422|80-99
tagtctagctggcctttggtgttcggtcttaactcttttacacccatcgcacatagccacatgtgcggccacatctctcTACTCTCTTCAGTCCACACCaccagtacttttgcttcaaatcctgatacatcttagtgctaccaggatgaatagaataatccaagtcatgggcttactttaaaatagtctcacgaaggctttcaatattaggattacatatcct
>NC_050101.1|-|55839689-55839918|174-194
tgtagtcatttgttttcaataccaggctttggtcgacgggatggctggtcaattgagatcacaaggtgcctctgtcctagaaggagctctgtctctgacgcattggaatccgatgttgctttagaggcaaatatctgatttgaaaatgacaaatgctggttagtgtctttgttTCTTCCTTGGCTACTTGATTAgtttgtttttaactgagtactcttcttcaaccgttt
>NC_050101.1|+|56975459-56975645|145-165
agatttagtgcaggaattcctggccttcagggttcttccaactatgaaagagtggacaatgccgaagcttaaaggggaaaagaaaaagggggaactcgtccgactgccctaccattataagttcaagaaatactttaaagtaccCTGCCAAGAATGGCTTGATACaattgaaataatgagtaatgaa
>NC_050101.1|+|57591999-57592163|108-128
atcaaggatttgatacaccggcctaggtacattgaaacggccagggtgccgaggcttgctgagggggcttcttccgccgctgagctagaataccccggtcctgccagTGCCAAAGGAGAATTGGCTGAagtaatgggacaggagaaagccgagtcggctgaagtg
>NC_050101.1|+|60431416-60431672|198-218
ttccggttagatctgtgtcatcccaaatttggtcctataatacttcgggtcataccatttacactcaaagaaaactagcgctaaaggcttatttctagcaaatgtaatctcgattatatttttgattttcccgtaatagcaggcttcgtgtccttccatgtcggttgccctagtaacgactccactattttgagtggCGGCCAAGGATGACTTGATTCgaaaatgattgaacgaaagcgatatccattgacgtcgta
>NC_050101.1|+|60431487-60431671|127-147
aaactagcgctaaaggcttatttctagcaaatgtaatctcgattatatttttgattttcccgtaatagcaggcttcgtgtccttccatgtcggttgccctagtaacgactccactattttgagtggCGGCCAAGGATGACTTGATTCgaaaatgattgaacgaaagcgatatccattgacgtcgt
>NC_050101.1|+|60431576-60431757|38-58
tcggttgccctagtaacgactccactattttgagtggCGGCCAAGGATGACTTGATTCgaaaatgattgaacgaaagcgatatccattgacgtcgtaacgtccatagcttttggcagttacgcttccaatagataactgacgtaagtcatcattcaaattcatttcctccccaaattgtcaa
>NC_050101.1|+|60685057-60685246|134-153
cttcctcctccctctagatctccccccacgcagcaaggatcgagaagaggagcaagatggattgaagatgaagagaggatcaaggagatgttctacccccatctcttgcagattttcttggggaaaccctatgGAATCCTTGTTCCTCCCAATaattatgtgcttttttggaggttgtggatcatgtgga
>NC_050101.1|-|60901376-60901503|88-108
ctataagtcgcgctgaaaccaaagctgggccctcagtgcctgctgagacggagcctgccacaacagaggatagggctgagcaagaatCTCTAGATGTTGGCATGGCTAtagagaagaatgtggccaaa
>NC_050101.1|+|65550952-65551171|180-199
gcccctcccaggggggcgtgagcttgtgcctccctcgggcgtcttgccgcagccgaagcaccaggtcgcccacctggaggtctcgagaccggacccctcgggtgtggtagcgtcgcagggactgctggtaccgcgccgagtgtagtagggccttgtcccgagcctcttccagctggtccAGTGAGTCTTCTTGGCTAGCttggttgctttgatcgttgta
>NC_050101.1|-|66148579-66148723|104-124
aatgatgaaagagtggacaatgccgaagcttaaaggggaaaagaaagagggggaactcgtcaggctaccttatcattataaattcaagaaatattttaaagtaCCCTGCCAAGAATGGCTTGATacaattgaaataatgagcaat
>NC_050101.1|+|6855509-6855693|127-147
cctggccttcagggtttttccaactatgaaagagtggacgatgccgaagcttaaaggggaaaagaaagagggggaactcgtccgactgccctaccattataaattcaagaaatactttaaagtaccCTGCCAAGAATGGCTTGATACaattgaaataatgagcaatgaaattcttgggaattact
>NC_050101.1|-|68952318-68952502|127-147
ttcctggccttcaaagtttttccaacgatgaaagagtggacaatgccgaagcttaaaggggaaaagaaagagggggaactcgtccgactgccctattattataagttcaagaaatattttaaagtaCCCTGCCAAGAATGGCTTGATacaattgaaataatgagtaatgaaattcttgggaatta
>NC_050101.1|+|69241906-69242151|188-207
ttcctgcctgccagccctgcccacacgaagccgactgccgtccgcctcactcactctacgcttcacaaccgcccttcgccgcctacgccccgcacttggaccaggaaaaacttcagcgtccacagcacgcggagaagcttctgccgctgccacatccaaggccgcaaagtaatccaagtcctcatccGACGACTCTTCAGTCCACTCaaccgaactcccagagtcaccaaaatcagaaaacttaga
>NC_050101.1|+|71665590-71665781|131-150
tacgcttcgcaaccgccttcgccgcctgcgcccagcacttggaccaggcacaacttcagcatacacagcacgcggtgaagcctccgccgctgccacatccaaggccgcaaagtaatccaagtcctcatccGACGACTCTTCAGTCCACTCaaccgaagtcccagagtcaccaaaatcagaaaacttagatgc
>NC_050101.1|+|71668234-71668390|43-62
gctgccacatccaaggccgcaaagtaatccaagtcctcatccGACGACTCTTCAGTCCACTCaaccgaagtcccagagtcaccaaaatcagaaaacttagatgcagattcatccgattcattcccatcatccacggtcgaagccgccaaaaaattag
>NC_050101.1|+|71670750-71670872|83-102
cacaacttcagcatacacagcacgcggcgaagcctccgccgctgccacatccaaggccgcaaagtaatccaagtcctcatccGACGACTCTTCAGTCCACTCaaccgaagtcccagagtcacc
>NC_050101.1|+|71678401-71678539|99-118
cagcacttggaccaggcacaacttcagcatacacagcacgcggcgaagcctctgccgctgccacatccaaggccgcaaagtaatccaagtcctcatccGACGACTCTTCAGTCCACTCaaccgaagtcccagagtcacc
>NC_050101.1|+|71680957-71681114|99-118
cagcacttggaccaggcacaacttcagcatacacagcacgcggcgaagcctccgccgctgccacatccaaggccgcaaagtaatccaagtcctcatccGATGACTCTTCAGTCCACTCaaccgaagtcccaaagtcaccaaaatcataaaacttagat
>NC_050101.1|+|72412271-72412418|22-43
accatggtaactttgctttcaATGATACTTCTCCTTTGGCAGCaaagttgcaggctaccgcatggccaccatcttacaagccacctcagctccccatgtatgatgggcactcagatccgaagcaattcctgatgagctacaaggcaac
>NC_050101.1|-|73820112-73820247|95-115
acctatgaccaccttcacatgttcggctatgcctgctacactaacacttccgctactgtccctcataagctttctccttgctccacccgctgccTCTTCCTTGGCTACTCCTCTGaccacaaggggtatcggtgtc
>NC_050101.1|-|73970165-73970316|93-113
agtggacaatgccgaagcttaaaggggaaaagaaaaaaggagaactcgtccgactgccctaccattataagttcaagaaatattttaaagtaCCCTGCCAAGAATGGCTTGATacaattgaaataatgagtaatgaaattcttgggaattac
>NC_050101.1|-|75930450-75930619|128-148
actccccattttgcattgtatggcacagccccctcctacgaccaccttcacgtgttcggatgtgcctgctatcccaacactttcgccaccgctccccataagctatctcctcgctccactcgatgaaTCTTCCTTGGCTACTCCCTGGacgacaaggggtatcgttgtct
>NC_050101.1|+|7740750-7740943|133-152
cgcagccgaagcaccaggtcgcccacctggaggtctcggggccggacccctcgggcgtggtagcgtcgcagggactgctggtaccgcgccgagtgtagcaaggccttgtcccgagcctcttccagctggtccAGCGAGTCTTCTTGGCTAGCttggttgctttgatcgctgtaggccctcgtcctcggggagcc
>NC_050101.1|+|77443105-77443209|22-42
cctctttgtgaagagtcaccgTATCGAAGCAGGACACGTGTGtgctttcatgttccaggaagaggaagagggcgaactgtcacttagggtgcacgtgctgggtac
>NC_050101.1|+|77637522-77637685|122-142
atgggtgtgaaaccagagtttttgcaggcagggacctggtcggcagtaagctcaacttctcaatgatccatggagaactaaggcttcttggtggatggcccctctttgtgaagagccaccgTATCGAAGCAGGACACGTGTGtgctttcatgttccaggaagag
>NC_050101.1|+|78137535-78137690|41-61
cgatgacataatgctaacctctaaagcattcggaaaaataAAGGATGACCATCAGCAAAAGaacacgaaatgaagaccttcgagtggattattttcaaaaatccactcgaagctcgggggctacacccattgggtgcacctccggtgcaccccatg
>NC_050101.1|+|80344064-80344226|23-42
gacagttgaacttcactggggtAAGCACCATCAAGATTACGTggatggcttgaataagcagttggctaccagccctctgtatggatacactctggaggatctgataaaagaagcttataacaatggcaatccattaccagagtataacaacgcagcacaggta
>NC_050101.1|+|81613756-81613876|22-42
aactcgctcccaggtctgcccTATGTGTCTTCCTTGGCTATTcccaccatcacaaaggatatcgctgccttgatctctcctcaaatcgcatcatcatttccaggcatgtcatctttgatga
>NC_050101.1|-|84572831-84572951|80-100
agctcggcagaaccagccgaagcaggtcttacacactgcttcgtgtcagtctccttagataccagagtatgtgaacaatCATCCTGCAGCATCTGTCGCTtcggctagccactcacaggct
>NC_050101.1|+|85467597-85467759|123-143
gataatccttaagctgaaggtcctcttgagagaatgtgatcggcacatgagaccatttagacttgatgtaaggtccttgtactccgacatgttgcacccttctttgtgcttccttcttttgcTTCTTGTTGGCTGGCTCGAAGcttgaaccgcctgtgatcag
>NC_050101.1|+|87726378-87726669|74-94
aaggggaaaagaaaaagggggaactcgtccgactgccctaccattataagttcaagaaatactttaaagtaccCTGCCAAGAATGGCTTGATACaattgaaataatgagcaatgaaattcttgggaattactctaaaaaggaggaccaactgatgacagcggccttcggcactcggccgaaacgaaggctgaacagggtacttgatgccataggatttgaatacgctgactatggtcgactgggcggagatgctggaggcccgaagcgaaaaaggattgccagcgctactga
>NC_050101.1|+|87931780-87931957|119-139
tcagggtttttccaactatgaaagagtggacaatgccgaagctaaaaggggaaaagaaaaagggggaactcgtccgactgccctaccattataagttcaagaaatactttaaagtaccCTGCCAAGAATGGCTTGATACaattgaaataatgagcaatgaaattcttgggaattactc
>NC_050101.1|+|90888257-90888378|22-42
caagaaatactttaaagtaccCTGCCAAGAATGGCTTGATACaattgaaataatgagtaatgaaatttttgggaattactctaaaaaagaggaccaactgatgacagcggccttcggcactc
>NC_050101.1|-|90933673-90933878|22-42
ttcaagaaatactttaaagtaCCCTGCCAAGAATGGCTTGATacaattgaaataatgagtaatgaaattcttgggaattactctaaaaaagaggaccaactgatgacagcggccttcggcactcggccgaaacgaaggctgaacagggtacttgatgccataggatttgaatacgctgactatggtcgactgggcggagatgccgg
>NC_050101.1|-|91338395-91338586|134-154
cgcgaacgcgacacgccgacacccgtatcgtaccacctaacttttgctccgagatctcctcctcccgtctcatcagtcttttccaatcaatcaccagctcaaacttgtacccaaaaccctacaccggagggagAGGGATGGTCAAGAAAGCCGTctccaccgcgccagcagacgccgaggccgacgagcgcc
>NC_050101.1|+|92577945-92578227|41-61
cgggaagaccctccttgcgcgtgccgtcgctggggaggccGGGGTGCCCTTCTTCTCCTGCgctgcctctgagttcgtcgagctcttcgtcggtgtcggtgcctccagggtgcgcgacctcttcgagaaggccaaggccaaggcgccctgcattgtcttcattgatgagattgatgccgttggaaggcagcgcggtgccggacttggtgggggtaatgacgagagagagcagaccattaaccagctcttgacggagatggatggcttcgctggcaacagcggt
>NC_050101.1|-|93804962-93805192|41-61
gtaattggctgaggaggaggagggggaggaggaggaggacGGCGGACGAGGCAGAGCAGGCggcgcagcaggacgacgacgaccagcagcaggacgacgacgaagctcagtagaccgcctcaggttctggcgcctcaggttcgaggagcatctacctgcgaggttcggcaagtctccctcagcgtcccatacttcgggacaggcggccgctgattcggccggatggggaga
>NC_050101.1|-|94514922-94515108|59-79
acagtcacaccatcgcggatggacggaatggcatggcgcgttgattatataacaatggTGATCTTGATGATGCTGCTGCtctataggcgacggcggcggcggtaggttcccgccggagctgagcgtggaggcggtgttccgctgcgtgcggatcgggccggtggacgagccagacgcggagctggcg
>NC_050101.1|-|94702373-94702501|88-108
acaatgccgaagcttaaaggggaaaagaaagagggggaactcgtccgactgccctactattataagttcaagaaatattttaaagtaCCCTGCCAAGAATGGCTTGATacaattgaaataatgagtaat
>NC_050101.1|+|94865391-94865498|67-87
aaagaaagagggggaactcgtccgactgccctactattataagttcaagaaatattttaaagtaccCTGCCAAGAATGGCTTGATACaattgaaataatgagtaatga
>NC_050101.1|-|95089148-95089379|22-42
ctcacggtactgaaggtctttCTGAATCTGCACTGCCTCTTCttcgatgtgactttctggtgcttgcaggcatttgcggagctaggatacgtgaaacacattgtggatgtcgaacatggattccggtaattccagacggtatgctgcgggtcctaccttgctaatgatgggatagggaccaacgaatcgcggtgctagttttccttttgcttggaacctcctgacaccacgc
>NC_050101.1|+|95293185-95293308|22-42
gttcttctatctgtcgtgcggGGTCCCATGGTGCCAAGCATCggcggcgacgataaccactcgctgggaaaacggcgggagcatctcgccgtcgttccggaggtagaaccacctgcgctgccac
>NC_050101.1|-|96197906-96198096|134-154
caccctactccccacttcgccctctatggcatagccccctcctacgaccaccttcgcgtgtttggctgtgcctgctatcctaacacttccgccaccactgctcataagttatctcgatgctccactcgctgccTCTTCCTTGGCTACTCCCCTGaccataaggggtattgttgtcatgacctcgcctcaca
>NC_050101.1|+|97025893-97026018|24-44
tgggggagggaaccaccccccgaGGGGCGGACTGGGAAGTTGTCactcttatagcatctgccacccagagcagctcatctcggggaaggaggacgcagctaacaactttgcccgtggccactacat
>NC_050101.1|-|97477379-97477518|96-116
tgataatgcatcgtagcatccatggtatgagcggatgcagtggcttgaactgtccttcccatggagcataacactcttgctgaactggcctcgccCTTCGCTCCCTTCGATCCAGAcagcggccacctccgaagtgagag
>NC_050101.1|+|9921335-9921519|39-59
cgctactgcccttcataagctgtctccacgctccactcGCTGCCTCTTCCTTGGCTACTctccggaccacaaggggtaccgctatcttgacctcacctcccatcgcatcatcatctcttgtcatgtcgtcttcgacgaagatgtgtatccccttgctagctcctccccacccaccgatctcgacc
>NC_050102.1|+|101329963-101330110|22-42
caagaaatactttaaagtaccCTGCCAAGAATGGCTTGATACaattgaaataatgagtaatgaaattcttgggaattactctaaaaaagaggaccaactgatgacagcagccttcggcacccggccgaaacgaaggctgaacagggta
>NC_050102.1|-|1020774-1020942|110-130
tttttccaactatgaaagagtggacaatgccgaagcttaaaggggaaagaaaaagggggaactcgtccgactgccctaccattataagttcaagaaatactttaaagtaCCCTGCCAAGAATGGCTTGATacaattgaaataatgagcaatgaaattcttgggaattac
>NC_050102.1|+|102357466-102357569|64-83
ctggcctctggtgttcgaccttaactctttgacacctatcgcacatagtcacatgtgcagccaCATCTCTCTTCAGTCCACACcaccagtgcttctgcttcaaa
>NC_050102.1|-|103325961-103326181|22-42
tcgcgttgctttcgtcttgtcGCCGTTGGAGGAAAGCAACTTcgcggaagttggtacctttcagccatcgttcggcttcaaggattttcatcaggcagcccagcgcatcccctcgctgatggtcacccaagacggtgaccaccagtttgatggtggggagaagcgagccgggctgcggcctctgccccgccctcagcttcaaggatcttcatcatcctggc
>NC_050102.1|-|103427422-103427615|138-157
tacataaatcatgagttcaagttctaattctcctgttccttgtcacttcaactctttcttgctcctttctcttgatcccagaaactgtttcttgttcatcatacaggtacaaagattcataagccacttctagttccTTGGTCTCCTTCTCCACCTCatgttgcttgtgcaagtctgctaactccccgttcttg
>NC_050102.1|-|103658823-103658985|21-41
ttaagaaatattttaaagcaCCCTGCCAAGAATGGCTTGATacaatcgaagtaatgagtaatgaaattcttggaaattactccaaaaaagaggaccagctgatgacagcagccttcggcactcggccgaagtgaaggctgaacatggtgcttgatgctatagg
>NC_050102.1|+|105791429-105791546|22-42
ttgctgaattggcctcgccctTCGCTCCCTTCGATCCAGACAgcggccacctccgaagtgagaggtgtgttatatgtcttctggttcaacgtctggtcaaggttcaatgcaatacgat
>NC_050102.1|+|106739597-106739760|23-43
tccgattatcctaggtgttgacATAAGTTGTTGTCTCAAGCCTtatgggcacatagactatctaaacattgtgatactaaagtttcttattttgagcttgtatatgggcatgaaactattttacatgtgaaaataagtatgaattccattaggtttgtcaagca
>NC_050102.1|-|108213597-108213772|115-134
ccgcctacgccccgcacttggaccaggcacaacttcagcatccacagcacgcggcgaagactccgccgctgccacatccaaggctgcaaagtaatccaagtcctcatccgacgaCTCTTCAGTCCACTCAACCGaactcccagagtcaccaaaatcagaaaacttagacacagatt
>NC_050102.1|-|108219943-108220131|38-57
ccaaggccacaaagtaatccaagtcctcatccgacgaCTCTTCAGTCCACTCAACCGaactcccagagtcaccaaaatcagaaaacttagacacagattcatccgattcattcccatcatccacggtcgaagcagccaaaaaattagcagtagcggttgcgtgcacaggcccaaaatcttgaacctgcg
>NC_050102.1|-|108381275-108381550|44-64
caaatatggtgtgcggttggctgaggaggcggaggagcaggacGGCGGACGAGGCAGAGCAGGAcgaggcacagcaggcggcacagtaggacgaccttttccaacagctggtggcacagcaggacgacgacgaccagcagcaggacgacgacgaagctcagcaggccgcctcaggttcgaggagcatctacctgcgaggccctgcgagtctccctcagcgtcccatactttgggacagacggccgctgatttggccggaaggggacagacatgtaa
>NC_050102.1|-|10846260-10846364|22-42
ggacactgatcagaatgctttGTGTTTGGAGGAACTCCAATAgaggccggccgtggtatctcaacactaaagaactcttggcttgactcaatggttatgcgtttg
>NC_050102.1|+|109192180-109192358|137-157
tgcaagaattcctggccttcagggtttttccaactatgaaagagtggacaatgccgaagcttaaaggggaaaagaaaaagggggaactcgtccgactgccctaccattataagttcaagaaatactttaaagtaccCTGCCAAGAATGGCTTGATACaattgaaacaatgagcaatgaa
>NC_050102.1|-|110909599-110909792|40-60
aaggatcttaactggcttctctcggtactaaagatctttCTGAATCTGCACTGCCTCTTCttcgatgtgactttctagtgtttgcaggcatctgcggagctgggatacgtgaaacacattgtggatgtcagacatggactctggtagttcaagacggtacgttgcgggtcccactctgccaatgatgggatagg
>NC_050102.1|-|112852676-112852959|38-58
ggagtaggacggcggacgatgcagagcaggcagcgcaGCAGGACGAGGCAGAGCAGGCagcgcagcagcaggcggcgcctcaggacgacgacaaccagcagcaggacgacgacgaccagcagcaggacgcctcaggttcaggcggctctagttcgaggagcatctacctgcgaggccccgcgagtctcccgccacgtcccatacttcgggacagacggccgctgattcggctggaaggggagaggtatgtaactttatgttcttcattcttattcatattatgt
>NC_050102.1|-|115351604-115351868|22-42
tgctggttagtgtcttttgttTCTTCCTTGGCTACTTGACTGatctgctttttggctgaatatcctcgtttaaccgtttcttactagatatggcccggcggtactctaatcttgaagagaaatattctcaagatcagacggacttggcccaggtttccgcttctctgaatgatgccaacatgctgaatcccactctcaatgctcagcttggctctgaaaaggtggccagtgaattaagctttacttgactttctctgttgtgttc
>NC_050102.1|+|1180374-1180613|22-42
gagggggaggaggagcaggacGGCGGACGAGGCAGAGCAGGCggcgcagcaggacgaccttgtccagcagcaggcagcgcaacaggacgacgacgaagctcagcatactgcctcaggttctagcgtctcaggttcgaggagcatctacctgcgaggtcccgcgagtctccctcagcgtcccatacttcgggacaggcggccgctaattcagccggatggggagaggcatgtaactttatg
>NC_050102.1|+|11918692-11918812|22-42
atgatgctgaccccaatgggtGTAATCTTGATGATGCTGACCccaatgggtgtgccgctcgtattattgatgaggatgaggaagaggaggaggaaatccccttaattcggaagaacagtcg
>NC_050102.1|+|119687931-119688055|85-104
ggcacaacttcagcatccacagcacgcggcgaagcctccgccgctgccacatccaaggccgcaaagtaatccaagtcctcatccGACGACTCTTCAGTCCACTCaaccgaagtcccagagtcacc
>NC_050102.1|+|11974171-11974360|130-151
gtgcacaagaaacattacaaaatgtgtagggtgaaatacaattaggctactggaattaccaagcatgaactgttttctgtcatttagctgcttgttgatcacaggtggattatttgactcctcgtctttAAGAATGCGATCCTTTTGGCTAtgcgtcaatgcaatggaaatgggatgtcaagtgaaaatg
>NC_050102.1|+|120276321-120276440|22-42
ttgctgaactggcctcgccctTCGCTCCCTTCGATCCAGACAgcggccacctccgaagttagaggtgtgttatatgtcttctggttcaacgtctggtctaggttcaacgcgatacgatag
>NC_050102.1|+|120665737-120665905|107-127
agggtgcctctgtcccagaaagagctctgtctctaacacattggaatccagtgctgcttcggcagcgggtatctgatttggagatggcgaatgctggttagtgcccTTTGTTTCTTCCTTGGCTACTtgactgatctgctttttggctgaacacccttgtttgaccgtt
>NC_050102.1|+|12068349-12068579|171-191
aagataagggtattccctcctcaaggagtcctcactctcccaggtagcttcctcttctccttccctgctccactgaactttacagagctcacctctgaggtgcgggtctttctgactgctgaatcaagaatcttcactggcttctcacggtactgaaggtctttctaaatCTGCACTGCCTCTTCTTCGATgtgactttctggtgcttgcaggcatttgcggagctgggat
>NC_050102.1|+|121260096-121260218|22-42
agctttctcctcgctccacctGCCGCCTCTTCCTTGGCTACTcctctgaccacaaggggtatcagtgtctggacctcgcctcccaccgcatcatcatctctcgtcacgtcgtcttcgacgagg
>NC_050102.1|+|123466848-123466978|90-110
atatctcttattttaaaccacattccataaaaagtgtagtctataatgaaaaacagtatcttgaacagctatataggaaatgctttgagGAGAGAGAGAGAGTACAGTTCtttgtccacagttggtaacgt
>NC_050102.1|-|125237325-125237487|43-64
acctttgcctttcttaatcatgacataccatggatcagatctATACTGTTTTCCTCTAATATTAtaggggtagcacataattctcttcccataattgtcaatgtcaatctatgtgtcatgtaatttgcttcaactggccctttaggtgtaattactatcattg
>NC_050102.1|-|126555872-126556027|22-42
aagcagctcctgagaaacagaTTTGTTGTCTGGCTCGGCGCTatcacgggcttcgaccggttcatgcatcagctcccatatctcttccaaaacttgtagctgaacagttggagcacaacagtgtccatggaaccatttctcagcgcacttgtcaca
>NC_050102.1|-|129508146-129508262|76-96
gtcttgagggtacccctaattatggtccccgacagactacccttttattataagtttaagaaatattttaaaacaCCTTGCCAAGAATGGCTTGATacaatcgaaataatgggtaat
>NC_050102.1|+|131788035-131788190|115-135
tctgttggagattcggtgaaacatatcaaagttggcacttctgttgcccttatgacttttggaagctatgctgaattcgtgctggtattactttctatgacttgtcattacacaACTAGCATGGTGCCAAGCATTgcaacaaatcttgaattacaa
>NC_050102.1|+|131794806-131795092|53-73
tatcccaacacttccgccactgcctctcataagctatctccacgctccactcGCTGCCTCTTCCTTGGCTACTcccctgaccacaaggggtatcgctgccttgagctcaaatcccatcgcatcatcatctctcatcacgtcatcttcgacgaagatgtttttccccttgccggctcctccccgccccccgatcttgactccttccttcagtccgacccgcgtacccttccctcccaggtacctcgcctcacaccattacccgcacctcgtcccgcgtcaccgccctc
>NC_050102.1|-|132516182-132516391|22-41
ctcctccagctggtccagcgaGTCTTCTTGGCTAGCTTGGTtgctttgttcgttgtaggccctcgccctcggggagccgtattccaggtcagtgggcaagatggcctcggccccatagaccaggaagaacggcgtgaaacccgtggctcggcttggcgttgtcctcaggctccagaccaccgaggggagttccttcatccatcgcttgcc
>NC_050102.1|-|134655449-134655740|199-219
cctacccgaggcctctcggcactggatgatctcccccagggggaaggatgacaccacagtcaccggatgagactcgaagtagtgtcgcaactttcgccgtgtcagaattaccgtgtacaacacttttgaatttgtgggtagctgattttggtctcgaatagtacctcactaatgaagtagaccgacctctggacgggcAATGTGTGCCCTTCTTCTCATctcttgaccacgatcgcggcgctgaccacctgagtggtagcggcgacgtagatcaagagggcttctccggcag
>NC_050102.1|+|137212766-137212889|83-103
gaagcttctggatttgcgggtagcggactttggtctcggatagcacttcgctaattaagtagactggcctctggacgagtagTGTGTGCCCTTCTTCTCGTCTctcgactacgaccgtagcgct
>NC_050102.1|+|137373445-137373626|125-145
tggccttcagggtttttccaactatgaaagagtggacaatgccgaagcttaaaggggaaaagaagaagggggaactcgtccgactgccctaccattataaattcaagaaatactttaaagtaccCTGCCAAGAATGGCTTGATACaattgaaataatgagcaatgaaattcttgggaattac
>NC_050102.1|+|137792259-137792424|40-60
ccatggagcataacactcttgttgaattggcctcgccctTCGCTCCCTTCGATCCAGACAgcggccacctccgaagtgagaggtgcgttatatgtcttctggttcaacgtctggtcaaggttcaacgcgatacgatagtcatcaaggttgtcaacgtggcccatgg
>NC_050102.1|+|139715514-139715805|251-271
atcgtcatgtcatagagactgcacacactcttttgatgtcatcttttgttccttcgcatttttgaggtcaagctgtttctacagcagtctatctcatcaatagacagtcgtcatccaaactctctggcaaaaacacctggtgaaattcttttgagaactccatgatatgatcatcttcaagtctttggatgcacatgttatgtcttgttagctccccgcgaacgaactaaattgactgctcaatatgttgAGTGTGTCTTCCTTGGCTACAgtcttgaacataaagcctatc
>NC_050102.1|-|140327575-140327739|41-61
caagcccccggatggggggtacccgctgtcttttcgcctcATCGTTGGAGGAAAGCAACTCcgtgggagttggtacctttcagccatcgttcggcttcaaggattttcatcatgcagcccggctgctcctctccgccggtggtcacccaagatggttacctccag
>NC_050102.1|-|140594435-140594555|22-42
ctcctcgctccacccgttgccTCTTCCTTGGCTACTCCTCTGaccacaaggggtatcggtgtctggacctcgcctcccaccgcatcatcatctcttgtcacgtcgtcttcgacgaggatgt
>NC_050102.1|+|141166328-141166467|22-42
agctgtctccacactccactcGCTGCCTCTTCCTTGGCTACTcccgtgaccacaaagggtatcgctgtcttgacctctcctcccatcgcatcatcatctctcatcacgtcgttttcgacgaaaatgtgtttccccttgct
>NC_050102.1|-|144737464-144737625|21-40
caagaaacagttggtactacCCCACAGAAGAGAGTGAGGCgtgctatcaaaaaactgactccaaagaagaagatgaacgctgtctagaaaataaggacagatgtcatgtcttaaactagtttccaggctagcttcagttttcagatgatgtaatgtattgaa
>NC_050102.1|-|146553090-146553279|41-61
actgccctaccattataagttcaagaaatactttaaagtaCCCTGCCAAGAATGGCTTGATacaattgaaataatgagcaatgaaattcttgggaattactataaaaaggaggaccaactgatgacagcggccttcggcactcggccgaaacgaaggctgaacagggtacttgatgccataggatttgaa
>NC_050102.1|+|146981817-146981994|44-64
ggctgataatgagaaagaagtgggggagggaaccaccccccgaGGGGCGGACTGGGAAGTTGTGactctcacagcatctgcctatgaagcggcgccaggacctgtcaggacagaagtaaagcctgttaatgaaaatcaagagcatagttcatccaatgcactgctcatgtctgaccac
>NC_050102.1|+|147947389-147947514|83-103
agacgattctgactctgctttgcatggatatgcataagctaactcatctgcatcttcttccatgcattcaacaacatcacagAGAATGTTGTCTGGTTGGTCAgcttcattctgttcaggcttcac
>NC_050102.1|+|148304113-148304217|22-42
ttgctaaactggcctcgccctTCGCTCCCTTCGATCCAGACAgcggccacctcggaagtgagaggtgtgttatatgtcttctggttcaacgtctggtctaggttc
>NC_050102.1|+|150470593-150470832|199-219
gaggaaggtttggggaccaacctagaaagatttattgcttattctgtggtgaggacaagggccatactacaaggatgtgccatgtcaccattcagaaacaaaaggaaatagcagaagctgcagctcagcagaaccagccgaagcaggtcatgcatattgcttcgtatcactcaccctacataccagaatatgtgggtaACCATCCTGCAGCATCTGTCGcttcggctagtcagccacagg
>NC_050102.1|+|150694321-150694495|116-135
gtcgcccacctggaggtctcgggaccggacccctcgggcgtggtagcgtcgcagggactgctggtaccgcgccgagtgtagtaaggccttgtcccgagcctcttccagctggtccAGCGAGTCTTCTTGGCTAGCttggttgctttgatcgttgtaggccctcgtcctcggggag
>NC_050102.1|-|151373093-151373244|40-60
tcgctccccataagctatcttctcgctccactcgttaccTCTTCCTTGGCTACTCCCCTGaccacaaggggtatcactgtcttgacctcgtctcacaccgtatcctcatctctcggcacgttgttttcgacgaagatgtgtttccccttgct
>NC_050102.1|+|15344420-15344613|133-152
ctacgcttcgcaaccgcccttcgccgcctgcgcccagcacttggaccaggcacgacttcagcatccacagcacgcggcgaagcctccgccgctgccacatccaaggccgcaaagtaatccaagtcctcatccGACGACTCTTCAGTCCACTCaaccgaagtccaagagtcaccaaaatcagaaaacttagacgc
>NC_050102.1|+|154831777-154831899|22-41
gcagtctttgggttatctggtACTTGCTCTTCAGTCCACTCtgatacgaagtcaaccaatgcttgagttttgatggcagtgcgaggtcgaaattcgatgtcatgagatcccagctcataggcc
>NC_050102.1|+|155153383-155153540|106-126
tgtacgacaccgccccttcctacgcccacctccgtgtctttggttgtgcctgctatcccaacacttccgctactaccactcacaagctgtctccacgctccactcGCTGTCTCTTCCTTGGCTACTcccctaaccacaaggggtatcgctgcctcgag
>NC_050102.1|-|155333249-155333376|87-107
atcgtagcatccatggtatgagcggatgcagtggcttgaactgtccttcccatggagcataacactcttgctgaattggcctcgccCTTCGCTCCCTTCGATCCAGAcagcggccacctccgaagtga
>NC_050102.1|-|155506920-155507045|83-103
gccgaagattaaagaggaaaagaaagagggggaactcgtcaggctaccttatcattataaattcaaaaaatattttaaagtaCCCTGCCAAGAATGGCTTGATacaattgaaataatgagcaatga
>NC_050102.1|-|155837223-155837340|22-41
ctcttccagctggtccagcgaGTCTTCTTGGCTAGCTTGGTtgctttgatcgctgtaggccctcgtcctcggggagccgtattccaggtctgtgggcaagacagcctcggccccgtag
>NC_050102.1|+|156070414-156070539|22-42
cactctgcatttgggtcttcaGTTGTGCCCTTCTTCTCAGGCtgagttaattgcatactctgatgccgactgggctggatgtcctgacacacgccgatccacttcaggatttgcagtttttcttgg
>NC_050102.1|-|15979658-15979803|106-125
gtcaaaccattgtgcacaatatacacctcctattgcctgcacagtatacaccaagtcatgaaaaatgttagaataaaatgattgttctaaaaccatagtgtcaagCCATCAAGATTCACATCATTataagaaaaaaaacagaattt
>NC_050102.1|+|160261085-160261248|122-142
gcagcattacgcttctttgtaggtgtcatgaagtcatcgtcgtcattgccagatccagtttgttcattggcttcataaataacagatggtttctcgacaggtgcaggacactgatcagaatGCTTTGTGTTTGGAGGAACTCcaatagaggccggccgtggtat
>NC_050102.1|-|16053958-16054081|22-42
ttcaagaaatactttaaagtaCCCTGCCAAGAATGGCTTGATacaattgaaataatgagcaatgaaattcttgggaattactctaaaaaagaggaccaactgatgacagcggccttcggcactc
>NC_050102.1|-|163210543-163210664|23-42
ttcataagccacttctagttccTTGGTCTCCTTCTCCACCTCatgctgcttgtgcaagtctgctagctcccagtccttgatgcatgagaggacctccaccatatcagttgttagccgccgtc
>NC_050102.1|-|163790698-163790937|22-42
ctcctcgctccacccgctgccTCTTCCTTGGCTACTCTTCTGaccacaaggggtatcggtgtctggacctcgcctcccaccgtatcatcatctctcgtcacgtcgtcttcgacgaggatgtgtttccccttgctggcccctccccacccaccgatctcgactccctcctcgagtctgatccggtctccccctcctcccaggtgccctgccttgcgccgttacccgcaccccatgcgacct
>NC_050102.1|-|164575324-164575431|22-42
ttcaaaaaatactttaaagtaCCCTGCCAAGAATGGCTTGATacaattgaaataatgagtaatgaaattcttgggaattactctaaaaaagaggaccaactgatgaca
>NC_050102.1|+|165148760-165148982|131-150
tcttctgctccaactttatttataatcatacaaattatagtgaacaattcatgagtttgtagaacatttttataggctattcatcccctctagccatctaggtcctaatatggctcctaagcagtgcatgAGAATCTTGATGATGTAGTAgatgaacctttgatagaggctatgaagaatatgccagttggagccatcaagcccaaacaagatgaagaatatg
>NC_050102.1|+|165989757-165989920|123-143
gccttcagggtttttccaactatgaaagagtggacaatgccgaagcttgaaggggaaaagaagaagggggaactcgtccgactgccctatcattataaattcaagaaatactttaaagtaccCTGCCAAGAATGGCTTGATACaattgaaataatgagcaatga
>NC_050102.1|+|16604409-16604600|39-59
tttactggcttctcatggtactgaagatgtttctgaatCTGCACTGCCTCTTCTTCGATgtgagtttctggtgcttgcaggcatttgcggagctgggatacgtgaaacacattgtggatgtcagacatggattctggtagttcaagatggtatgctgcgggtcccactatgccaatgatgggatagggacga
>NC_050102.1|-|166754921-166755043|82-102
tcctctccggagctgacccgaacgccgtcgtcgcccatctcgtctccctctctctgggaggacacctcgatggccaacacgAGGTGCCCTTCTTCTCCAGCTctgctcccccactacgctcct
>NC_050102.1|+|167370095-167370285|134-154
gcccgacgagcaactgcggtacccgggacaccagcactcggcggagtggtggctcttcaaggacctgctccgacgcaggccgcaggaccgccccgtggcacgcgtggacgacccgagcgacgccgacctcttcTACGTGCCCTTCTTCTCCTCTctcagccttgttgtcaaccccatccgctctccgctgg
>NC_050102.1|-|168253767-168253890|83-103
gccgaagcttaaaggtgagaagaaagagggggagcttgtccgactaccctatccttataaattcaagaaatattttaaggcaCCCTGCCAAGAATGGCTTGATacaatcgaaataatgagtact
>NC_050102.1|+|173780489-173780675|125-145
tcccaggtgtgtggcttgaatattattactgcataaaattatgacacattcccacatgatgcttacatttctttacgttgcccaatcaggctgtttgggtgcgaattccccactcagtaaagatGACCGTGGAGGAAAGCAAACTagaatttagaggcggctcacatgctgcttcgcatgcactcct
>NC_050102.1|+|181160617-181160908|199-219
tctggcgatactcctggcaaattattgtctttgtactcatttgtttgtaatatcaggatttggttgatgggatggctggtcaattgagataacaaggtgcctctgtcccgaaaggagctctgtccctgacgcagtggaatccgttgctgcttcagaaacagatatctgatttgaaaatggcaaatgctggttagtgtcTTTGTTTCTTCCTTGGCTACTtgattagtctgtttaaaactgtgtgctcttcttcaaccgtttttaattagatatggtccggcggtactctgaa
>NC_050102.1|+|182373678-182373843|125-145
cttcctcttctccttctctgctccactgaactttacagagcttcacctctgaggtgcgggtctttctgactgctgaatcaagaatcttcactggcttctcacgatactgaagatctttctgaatCTGCACTGCCTCTTCATCGATgtgactttctggtgcttgcag
>NC_050102.1|+|182768238-182768445|40-60
ccatggagcataacactcttgctgaactggcctcgccctTCGCTCCCTTCGATCCAGATAgcggccacctccgaagtgagaggtgtgttatatgtcttctggttcaacgtctggtctaggttcaacgcgatacgatagtcatcaaggttctcaacgtgacccatggtcctaaggtgctcggagtacgggtttccatgtagtatgtcga
>NC_050102.1|+|185095859-185096021|122-142
cctcttctccttctctgctccactgaactttacagagcttcacttctgaggtgcgagtctttcggactgccgaatcaagaatctttactggcttctctcggtactgaagatctttctgaatCTGCACTGCCTCTTCTTCGATgtgactttccggtgcttgcag
>NC_050102.1|-|18685623-18685783|43-62
tagtaaggccttgtcccgagcctcttccagctggtccagcgaGTCTTCTTGGCTAGCTTGGTtgctttgatcgctgtaggccttcgtcctcggggagccgtattccaggtctatgggcaagacggcctcggccccgtagactaggaagaacggcgtgaaac
>NC_050102.1|-|20542869-20543048|120-140
tgtcaccattcagaaacaaaaggaaatagcagaagccgcagcccagcagaaccagccgaagcaggtcatgcatactgcttcgtatcactcaccctacataccagagtatgtgggtaaccATCCTGCAGCATCTGTTGCTTcgactagtcagtcacaggcatcctggccacagcctccacc
>NC_050102.1|+|23725522-23725727|22-42
tcctccagccgaggagtcaggTGACCTCTCAGGTCGCCCCCGtgcctcaggccgggaccccgacaccccaactccggggactgacggtgtcggcccgctcgggggctggctcgacggctcctggccacaccccaagccggggctgaggccgagacggacgaccatgtcgtcctcctcctcatcatcgtcgtcatcatcgtcgtcgg
>NC_050102.1|+|23822432-23822589|99-118
ccactcgggtatcttcagtgggtgcaatagtccagctggcctctggtgttcagccttaactctttgacatacgtcgcacatagccacatgtgcagccaCATCTCTCTTCAGTCCACACcaccagcacttctccttcaaaacctgatacatcttggtac
>NC_050102.1|+|25431340-25431506|22-43
aggaagccaagaacttaacaaGCCAAAGGGATCGCATTCCCGTcaaggagaaagggaaggcccttatggctaatagtgctcaaaggaatcatgctttcatctatagtgatagaaaattttctagaaatgctcataggagttatgcttatgattcacatgctatgatt
>NC_050102.1|+|25431340-25431561|22-43
aggaagccaagaacttaacaaGCCAAAGGGATCGCATTCCCGTcaaggagaaagggaaggcccttatggctaatagtgctcaaaggaatcatgctttcatctatagtgatagaaaattttctagaaatgctcataggagttatgcttatgattcacatgctatgattgcttcaagttcgtcttttgtgcatggtagaaatatgcctaggaaaaatgttgttc
>NC_050102.1|+|26579555-26579674|31-50
gccttgtcccgagcctcttccagctggtctAGTGAGTCTTCTTGGCTAGCttggttgctttgatcgttgtaggccctcgtcctcggggagccgtattccaggtcagtgggcaagatggcc
>NC_050102.1|-|29238681-29238937|195-215
actgggctgaggctctcaacaccgccactcgtcttctgaacatcttgcccaccaagacacttcacttgtccacacctcactatgccctcttcggcgtagctccaacatatactcacctccgtgtctttggttgcaaatgttatcccaacttatcttccactactcctcacaaactcgtcccccgctctaccttgTGTGTCTTCCTTGGCTATTCCgatcatcacaaagggtatagatgtctcgacattcactccaac
>NC_050102.1|+|29302923-29303116|40-60
gcggttgacctcagcaaacgggggtgtgaccttgcccagTCAGATGACCATCAGCAACCGtgctagctcgctgtctaagtgcgagcatggtgcgtgtcccgcgggcaacgaactccaactctacggtagcggcggtagggaatgcgctcccctccttgtcatcggcgagggcgcactacttagcgtcaccatat
>NC_050102.1|-|30744515-30744780|225-245
cgcatcttcatcatttgcattacttgccctatgtgtcgcacggtatgcatccactttgtctatggatactccaacctttgggatatttgcatgccatccaagttcacctctagggaagaacaatggatatgatagtgcatcgtagcatccatggtatgagcggatgcagtggcttgaactgtccttcccatggagcataacactcttgctgaattggcctcgccCTTCGCTCCCTTCGATCCAGAcagcggccacctccgaagtga
>NC_050102.1|+|34448547-34448691|104-124
ggtgcctccgtcctagaaggagctctgtctctgatgcaatggaatctgatgctgcttcagaggcagatatctgatttgaaaatgacaaatgctggttagtgtcTTTGTTTCTTCCTTGGCTACTtgattagtctgtttttaactg
>NC_050102.1|-|34689280-34689399|79-99
aagcttgaaggggaaaagaagaagggggaactcgtccgactaccctaccattataaattcaagaaatactttaaagtaCCCTGCCAAGAATGGCTTGATacaattgaaataatgagcaat
>NC_050102.1|+|34700205-34700314|69-89
gaaaagaagaagggggaactcgtccgactgccctaccattataaattcaagaaatactttaaagtaccCTGCCAAGAATGGCTTGATACcattgaaataatgagcaatga
>NC_050102.1|+|35088592-35088785|133-152
ctacgcttcgcaaccgcccttcgccgcctacgccccacacttggaccaggcacaacttcagcatccacagcacgcggcgaagcctccgccgctgccacatccaaggccgcaaagtaatccaagtcctcatccGACGACTCTTCAGTCCACTCaaccgaactcccagagtcaccaaaatcagaaaactttgatgc
>NC_050102.1|-|3618773-3619012|199-219
ccctatgtgtcgcacggtatgcatccacttcgtccatggatactccgacctttgggatatttgcgtgccagccaagttcgcctctagggaagaacaatggatatgatagtgcatcgtagcatccatggtatgagcggatgcagtggcttgaactgtccttcccatgaagcataacactcttgctgaactggcctcgccCTTCGCTCCCTTCGATCCAGAtagcggccacctccgaagtga
>NC_050102.1|+|37509399-37509546|107-127
ctatacggcacatccaccacctacgaccacctccgcgtgttcgactgtgcctgctaccctaacacttctgctactgcccctcataagctctctcctcgctccacccGCTGCCTCTTCCTTGGCTACTcatctgaccacaaggggtatc
>NC_050102.1|+|37635464-37635599|22-42
agctgtctccacgctccactcGCTGCCTCTTCCTTGGCTACTcccctgaccacaaggcgtgccgctaccttgagctcacatcccaacatcatctctcgtcacgtcgtcttcgacgaagatgtgtttccccttgccg
>NC_050102.1|-|38453402-38453567|125-145
cctggccttcagggtttttccaactatgaaagagtggataatgccgaagcttaaaggggaaaagaaaaagggggaactcgtccgactaccctaccattataagttcaagaaatactttaaagtaCCCTGCCAAGAATGGCTTGATacaattgaaataatgagcaat
>NC_050102.1|+|39147922-39148049|22-42
caagaaatattttaaagtaccCTGCCAAGAATGGCTTGACACaattgaaataatgagtaatgaaattcttgggaattactctaaaaaagaggaccaactgatgacagcggccttcggcactcggccga
>NC_050102.1|-|43427393-43427517|84-104
tcttcgcgtgttcggatgtgcctgctaccccaacactttcactactgctcctcataagttatctccacgcttcacccgctgccTCTTCCTTGGCTACTCTCCTGaccacaggggtatcgatgtct
>NC_050102.1|+|43557344-43557530|23-43
ggtactgaagatctttctgaatCTGCACTGCCTCTTCTTTGATgtgactttctggtgcttgcaggcatttgcggagctgggatacgtgaaacacattgtggatgtcggacatggattccggtaattccagacggtatgctgcgggtcctaccatgccgatgatgggatagggaccgacgaatcgtgg
>NC_050102.1|+|4692270-4692425|115-135
ggtttttccaactatgaaagattggacaatgccgaagcttaaaggggaaaagaagaagggggaactcgtccgactgccctaccattacaaattcaagaaatactttaaagtaccCTGCCAAGAATGGCTTGATACaattgaaataatgagcaatga
>NC_050102.1|+|4705196-4705358|23-43
tgtcactgattttaagttatctGTTGATTGTTTGGAGGAACTCtctgtgttcatgcaagaggatgttttagaacctttagcactatctgctcctgttgctgaagaagcggtaattatgttattattttctcactagtgtcttatttctgtggtatcaaaacat
>NC_050102.1|+|47223091-47223255|107-126
tcccacttccattcgagtatctttaatgggtataatagtccagctggtctttggtgttaggccttaactctttgacacacctcgcacatagccacatgtgcagccaCATCTCTCTTCAGTCCACACcacaaatacttttgcttcaaatcctgatacatcttagta
>NC_050102.1|+|47511834-47511995|101-120
cccaacacttggaccaggcacaactttagcatccacagcacgcggcgaagcctccgccgccgccacatccaaggccgcaaagtaatccaagtcctcatccGACGACTCTTCAGTCCACTCaactgaagtcccagagtcaccaaaatcaaaaaacttagatgc
>NC_050102.1|+|4785844-4786001|99-118
ccacacttggaccaggcacaacttcagcgtccacggcacgcggcgaagtctccaccgctgccacatccaaggccgcaaagtagtccaagtcctcatccGACGACTCTTCAGTCCACTCaaccgaactcccagagtcaccaaaatcagaaaacttagat
>NC_050102.1|-|51711729-51711939|22-42
ctgcacgctccactcgctgccTCTTCCTTGGCTACTCTCCTGaccacaaggggtatcgctgtcttgaccctggagaaaacacagttcagcaaaatatgttgtatggtctcttgttcttgatcacacaggggcaaacactatgatgtggcagcccatgtttaagcaatcggtccgcagtccagcacctgttcttgattcccagccataagaa
>NC_050102.1|-|53081060-53081179|79-99
aagcttaaaggggaaaataaaaagggggaactcgtccgactgccctaccattataagttcaagaaatactttaaagtaCGCTGCCAAGAATGGCTTGATacaattgaaataatgagtaat
>NC_050102.1|+|53976529-53976664|95-115
actctaggtatgttacttctctgataacgccggcactgaaaagtctctttactttatttcatacaccttcggctttataatcagatatttttcgAAGCTTCTCTTTCTTGGTCTGaaggatggatccacattaagt
>NC_050102.1|-|54373654-54373818|108-128
acggcacaacccccacctacgaccaccttcgtgtgttcggctgtgcctgctaccctatcacttcaactactgcccccataagctttctcctcgctccacccgctgccTCTTCCTTGGCTACTCATCTGaccacaaggggtatcggtgtctggacctcgcctccca
>NC_050102.1|-|54780505-54780733|39-59
accttatcgcttcaaatttgagaaacagtttaaaaagcCCCTGCCAAGAATGGCTTGAGatgattgagactatatgcaatgaaattttgggtaattatactaagaaataacatgaactaatgactgcagccttcagcacccggccaaaacgaaggttgaatcgggtaatggatgctttaaacttcgaataccctgattatgaacgactaaacaagggtgccgaaggaac
>NC_050102.1|-|55218579-55218726|107-127
tccaactatgaaggagtggactatgccgaagcttacaggggagaagaaagagggggagcttgtccgactaccctaccattataagttcaagaaatattttaaggcaCCCTGCCAAGAATGGCTTGATacaatcgaaataatgagtact
>NC_050102.1|-|56082837-56082954|77-97
gggcattgaggtggatagcagcaagattgctgctattcgggagtggcctacaccgacgacggtcacacaaattcggAGCTTTCTTGAACTTGCTGGTttctaccgcagatttgttcgt
>NC_050102.1|-|58624595-58624737|41-60
acacacatcgcacatagccacatgtgcagccacatctctcTACTCTCTTCAGTCCACACCaccagtacttctgcttcaaatcctaatacatcttggtactcccaggatgaatggaataatccgagtcatgggcttcctttaaa
>NC_050102.1|+|58689101-58689270|40-61
ggggttagcttaaggaagaacactaagtgacactggggtGTCACACTTCTCCTTTGGCAGCagagttgcaggctaccccatgacacccatcatacaagccacctcatcttcctatgtatgatgggcactcagacccgaagcaattcctaatgagcttcgaggcaaccata
>NC_050102.1|-|59607808-59607962|100-119
ggagccagctgaagcttcttcgtcacagcctgaagtaggggattctggtcgacaccaaattgtctgcattgatgttccacaagaaacagttggtactacCCCACAGAAGAGAGTGAGGCgtgctgtcaaaaaactgactccaaagaagaagatga
>NC_050102.1|+|60252667-60252822|22-42
acaccgacgacggtcacacaaATTCGGAGCTTTCTTGAACTTgccggtttctaccgcagatttgttcgtgattttagctccattgcagcgcctttacatgagcttacaaagaaagatgtgccgtttgcttggagtgattcgcaggaggaagcgttc
>NC_050102.1|+|61206538-61206824|55-75
ggaactcgtcaggctaccttatcattataaattcaagaaatattttaaagtaccCTGCCAAGAATGGCTTGATACaattgaaataatgagcaatgaaattcttgggaactactctaaaaaagaggaccaactaatgacagcggccttcggcactcggccgaaacgaaggctgaacagggtgcttgatgccataggatttgaatacgctgactacggtcgactgggcggagatgccggaggcccgaagcgaaaaaggattgccagcgctactgacgaagaggtcgtca
>NC_050102.1|+|61380336-61380474|23-43
tcaagaaatattttaaagtaccCTGCCAAGAATGGCTTGATACaattgaaataatgagcaatgaaattcttgggaactactctaaaaaagatgaccaactgatgacagcggccttcggcactcggccgaaacgaaggct
>NC_050102.1|+|6227742-6227886|39-59
agatggtttctcaacaggtgcaggacactgatcagaatGCTTTGTGTTTGGAGGAACTCcaatagagaccggccgtggtatctcaacactaaataattcttggcttgactcaattgttatgcgtttgggattagcgggaggacga
>NC_050102.1|+|62545207-62545370|123-143
gccttcagagtttttccaacgatgaaagagtggacaatgccgaagcttaaaggggagaagaaagagggggaactcgtcaggctaccttatcattataaattcaagaagtattttaaagtaccCTGCCAAGAATGGCTTGATACaattgaaataatgagcaatga
>NC_050102.1|-|67249677-67249823|106-126
tacttcgcccagcgcccagccacgcgccaaaggccataccccatacccgacaaactcctcaaccagatcgcgtccgctactcatgcgggccgcgcaccgaaaggcCCCTTCTTCTCCATCCTCCTCcactacctcaaactgcgggta
>NC_050102.1|-|68360458-68360613|100-120
cttctacaattctatatagtttttctttgataaacttagaacttcagagacaaagtatactggggcttgctttttaatttgtccttcaagcttctcctgTACAAGCGCTGCACTCAATGCagagtgtgaagctgccacatacaatagtaatggagc
>NC_050102.1|-|69905081-69905357|52-72
gaactcgtccgactgccctactattataagttcaagaaatattttaaagtaCCCTGCCAAGAATGGCTTGATacaattgaaataatgagtaatgaaattcttggaaattactctaaaaaagaggaccaactgatgacagcggccttcggcactcggccgaaacgaaggctgaacagggtgcttgatgccataggatttgaatatgctgactacggccgactgggcggagatgctggaggcccgaagcgaaaaaggattgccagcgctactgacgaag
>NC_050102.1|-|6990533-6990691|41-61
ggagccacctcagctccttcggccgagggaacaggtgaccTCTCAGGTCGCCCCCGTGCCTcgggctgggaccccgacgccccaactccggggactgatggtgtcggcccgcgcgggggctggctcgacggctcctggccacaccccgagtcagggccg
>NC_050102.1|-|70532180-70532390|22-42
ttcaagaaatattttaaagtaCCCTGCCAAGAATGGCTTGATacaattgaaataatgagtaatgaaattcttggtaattactccaaaaaagaagaccaactgatgacagcggccttcggcactcggccgaagcggaggctgaacagggtgcttgatgccataggatttgaatatgctgactatggtcgactgggcggagatgctggaggcc
>NC_050102.1|-|71031768-71031922|96-115
ggaccaggcacaacttcagcatccacagcacgcggtgaagcccccgccaccgccacatccaagaccgcaaagtaatccaagtcctcattcgatgaCTCTTCAGTCCACTCAACCGaagtcctagagtcaccaaaatcagaaaacttagatgcaga
>NC_050102.1|-|71533522-71533680|113-133
ggtttttccaactatgaaagagtggacaatgccgaagcttaaaggggaaaagaaaaagggggaactcgtccgactgccctaccattataagttcaagaaatactttaaagtaCCCTGCCAAGAATGGCTTGATacaattgaaataatgagcaatgaaat
>NC_050102.1|-|72094067-72094249|123-143
ttcgcctctagggaagaacaatggatatgatagtgcatcgtagcatccatggtatgagcggatgcagtggcttgaactgtccttcccatggagcataacactcttgctgaactggcctcgccCTTCGCTCCCTTCGATCCAGAcagcggccacctccgaagtgagaggtgtgttatatgtctt
>NC_050102.1|-|72406310-72406432|83-102
cttcagcatccgcagcgtgcggcgaagcctctgccgctgccacatccaaggccgcaaagtagtccaagtcctcatccgatgaCTCTTCAGTCCACTCATCCGagctcccagagtcaccaaaat
>NC_050102.1|+|72594683-72594846|23-44
cacaatggtaactttgctttcgATGACACTTCTCCTTTGGCAGTagagttgcaggctacctcgtggccaccatcttacaagccacctcagctccccatgtatgattggcactcagatctgaagtagttcctgatgagctatgaggctaccatatcctcatatgg
>NC_050102.1|+|74090837-74090959|81-101
aagcttaaaggggaaaagaaaaagggggaactcgtccgactgccctacaattataagttcaagaaatactttaaagtaccCTGCCAAGAATGGCTTGATACaattgaaatgatgagaaatgaa
>NC_050102.1|-|75004904-75005081|22-42
tgctggttagtgccctttgttTCTTCCTTGGCTACTTGACTGatctgctttttggctgaacacctttgtttgaccatttcttgctagatgtggcccgacggtactctgatcttgaagagaaatattctcaaggtcagacggacttggcccgagtttctgcttctctgaatgatgccaa
>NC_050102.1|+|75015270-75015417|107-127
caactatgaaagagtggacaatgccgaagcttaaaggggaaaataaaaagggggaactcgtccgactgccctacaattataagttcaagaaatactttaaagtaccCTGCCAAGAATGGCTTGATACaattgaaatgatgagtaatga
>NC_050102.1|+|76562803-76562980|40-60
tgttttacaaaacaaccctgcataaaatattgctgtttcTGCAAACTATCCTGAGCTCCAcatattccatgcattatatctgatttccccattccgcgggtgaaggtgggctgctgagtacgtttgtactcacccttgcttatttgttgtttttcagaaaaaggagatcgggtaagag
>NC_050102.1|-|77012196-77012479|38-58
gcccctcataagctttctcctcgcttcacccgctgccTCTTCCTTGGCTACTCCTCTGaccacaaggggtatcggtgtctagacctcgtctcccaccgcatcatcatctctcgtcacgttgtcttcgacgaggatgtgtttccccttgctggcccctccccacccaccgaccttgactccctcctcgagtccggtccggtctccccctgatcccaagtgccccgccttgcgtcgttacccgcacccacgcgcggccccgtcgaccaagcctgcgccacgcgcgg
>NC_050102.1|+|78192991-78193146|96-116
gagtggacaatgccgaagctcaaaggggaaaagaaaaagggggaactcgtccgactgccctaccattataagttcaagaaatactttaaagtaccCTGCCAAGAATGGCTTGATACcattgaaacaatgagtaatgaaattcttgggaattactct
>NC_050102.1|+|78291364-78291603|22-42
aataattcctggcactgaagcAAGGGCCCTCTATCTGTCAGTgagtacagggacaagtttctgcaactatctcgctacacacctgagggtgtcaacactgatgccaagaggcagtacaagttcttgagaggtttagttgacccccttcactaccagttgatgaaccataccttcccttcctttcagcatacgatcgatagagccatcatgactgagaggaagtgccggaagatggaagat
>NC_050102.1|+|79655760-79655880|22-42
ctttgtgcttccttcttttgcTTCTTGTTGGCTGGCTCGAAGcttgaaccgcctatgatcggaagcacgagcttcatcactgaaggtgatgtagcttgatgactttgcgaagccattgtcg
>NC_050102.1|+|80437333-80437489|106-125
tggaggtctcgggactggacccctcgggcgtggtagcgtcgcagggactgctggtaccgcgccgagtgtagtaaggccttgtcccgagcctcttccagctggtccAGCGAGTCTTCTTGGCTAGCttggttgctttgatcgctgtaggcgctcgtcc
>NC_050102.1|-|80592198-80592353|106-125
gtctcgggaccggacccctcgggcgtggtagcgtcgcagggactgctggtaccgtgccgagtgtagtaaggccttgtcccgagcctcctccagctggtccagcgaGTCTTCTTGGCTAGCTTGGTtgctttggtcgatgtaggccctcgtcttcgg
>NC_050102.1|+|83039912-83040107|43-64
atgaatggtatggtgattttcatcatggcaatttttctttcgATGATACTTCTCCTTTGGCAGTagaactgcaggtgtcggggaccataattaggggtaccctcaagacgcctaattctcagctggtaacccccatcagcataaagctgcaaaggcctgatgggcacgattaagtcagggatcagtccacacgagt
>NC_050102.1|-|84371711-84371888|22-42
gtgtcacccatcagaggaaccAAAAGGTTTGGAGTGAAGGGAaaactagcccctcgctatgtaggaccgtatcagatacaagaaaggcgtgttgaagtggcttatcaactcagcttactagagaacctgtccgcggtgcatgatgtgtttcacgtgtcacagttgaagaaatgcttga
>NC_050102.1|-|84371805-84372054|188-208
acccggcgaaaggcaagtgttcggtccagagattttgcttgaagctgaagagaatattaggatggttcgagaaaatctaaaggcagcacagtctaggcagcgaggctatgctgacaccaggaggagggaactcagttttgaagtgggagactacgtctatttaaaagtgtcacccatcagaggaaccAAAAGGTTTGGAGTGAAGGGAaaactagcccctcgctatgtaggaccgtatcagatacaagaa
>NC_050102.1|-|84503584-84503812|39-59
tgccctaccattataaattcaagaaatactttaaagtaCCCTGCCAAGAATGGCTTGATacaattgaaataatgagcaatgaaattcttgggaattactctaagaaagaggaccaactgatgacagcggccttcggcactcggccgaaacgaaggctgaacagggtgcttgatgccataggatttgaatatgctgactatggccgactgggcggagatgctggaggccc
>NC_050102.1|-|88108823-88109033|22-42
gcagcatcatctgccgttacaCTTCCTGCAGCATCTGTGGGGgtcaaaacagagggagggcgagctgtaccagtgggttcgcaagcctctgtgacggcctcatctgcacctccataccactgtcggctcagtttagccgagatgtctgaacgcagggagaagggtctttgttacaactgcgatgaggtatactcgaggggacatcgctgcc
>NC_050102.1|+|89220426-89220675|40-60
ccgccaccgcccctcataagctttctcctcgctccacccGCTGCCTCTTCCTTGGCTACTctcctgaccacaaggggtaccggtgcctagacctcacctcccaccgcatcatcatctctcgtcacgtcatcttcgacgaagatgtgtttccccttgctggctccaccccacccaccgatcttgactccctcctcgagtccgatccgattcccctcccacccccggtgcctcgtcttgcgtcgttacctgc
>NC_050102.1|-|89236419-89236585|109-129
ctcttcggtcacaacccatcctatgaccaccttcgcgtttttggctgcaaatgctaccccaacctttctgccaccactccacataaattatcccctcgctcaactcttTGTGTCTTCCTTGGCTATTCCccccaccacaaaggttacctatgctttgatcgccactc
>NC_050102.1|+|89528062-89528185|22-42
taagaaatattttaaagtgccCTGCCAAGAATGGCTTGATACaattgaaataatgagcaatgaaattcttgggaattactctaaaaaagaggaccaactgatgacagcggccttcggcactcgg
>NC_050102.1|+|90137597-90137757|43-63
cttccgctactgcccctcataagctttctcctcgctccacccGCTGCCTCTTCCTTGGCTACTcctttgaccacaaggggtatcggtgtctggacctcgcctcccaccgcatcatcatctctcgtcacgtcgtcttcgacgaggatgtgtttccccttgct
>NC_050102.1|-|9079847-9080012|104-124
actgccccttcctacacccacctccgcgtctttggttgtgcctgctatcccaactcttctgctactgccactcacaagttgtctccacgctccactcgctgccTCTTCCTTGGCTACTCCCCTGaccacaaggggtattgctgcctcgagctcacgtcccatcgca
>NC_050102.1|-|92459213-92459478|22-42
ttcaagaaatactttaaagtaCCCTGCCAAGAATGGCTTGATacaattgaaataatgagcaatgaaattcttgggaattactctaagaaagaggaccaactgatgacagcggccttcggcactcggccgaaacgaaggctgaacagggtacttgatgccataggatttgaatatgctgactacggtcgactgggcggagatgctgggggcccgaagcgaaaaaggattgctagcactactgacgaagaagtcatcaaggcagcaaa
>NC_050102.1|+|93724317-93724438|81-101
aactcaccgagacaatgcctttgatgatagtgttagtctagtagtcagcttcagtttcttgcagcgataggagctcgttaATGGTGCCCTTCTTCTCCGTGtctggggggcaccagttttgc
>NC_050102.1|+|95466128-95466342|22-42
tgacaaatgttggttagtgtcTTTGTTTCTTCCTTGGCTACTtgattagtctatttttaactgagtatcctttttcaactgcttttcattagatatggcccggcggtactctgaactcgaggagaagtattctcaaggtcagattgacctggttcgggtttctgtttccttatatgatgccaattcattgaattcctctctcagtgctcagcttg
>NC_050102.1|-|96146723-96146888|125-145
cctggccttcagggtttttccaactatgaaagagtggacaatgccgaagcttaaaggggaaaataagaagggggaactcgtccgactgccctaccattataaattcaagaaatactttaaagtaCCCTGCCAAGAATGGCTTGATacaattgaaataatgagcaat
>NC_050102.1|-|97921996-97922235|199-219
ccaacttgggctgcactgggcgaattcaaaattattgcagaacatattggcactagagatttagtgcaggaattcctggccttcggagtttttccaactatgaaagagtggacaatgccgaagcttaaaggggaaaagaaagagggggaactcgtccgactgccctactattataagttcaagaaatattttaaagtaCCCTGCCAAGAATGGCTTGATacaattgaaataatgagtaat
>NC_050103.1|+|103287561-103287728|108-128
acaaggtgcctccgtcccagaaggagctctgtctctgacgcaatggaatctgatgctgcttcagaggcagatatctgatttgaaaatgacaaatgctggttagtgtcTTTGTTTCTTCCTTGGCTACTtgattagtctgtttttaactgagtatccttcttcaactgt
>NC_050103.1|-|104215528-104215705|137-157
agtgcaagaattcctggctttcagggtttttccaactatgaaagagtggacaatgccgaagcttaaaggggaaaagaaaaagggggaactcgtccgactgccctaccattataagttcaagaaatacatcaaagtaCCCTGCCAAGAATGGCTTGATacaattgaaataatgagcaat
>NC_050103.1|+|107173204-107173360|22-42
atactgaaggtctttctgaatCTGCACTGCCTCTTCTTCGATgtgactttctggtgcttgcaggcatttgcggatctgggatacgtgaaacacattgtggatgtcggacatggattctggtaattcaagacggtatgctgtgggtcccaccctgcca
>NC_050103.1|+|108900793-108900950|41-60
tgccacatccaaggccgcaaagtaatccaagtcctcatccGACGACTCTTCAGTCCACTCaaccgaactcccagagtcaccaaaatcaaaaaaacttagacgaagattcatccgattcattcccatcatccacggtcgaagccgccaaaaaattagca
>NC_050103.1|-|109621643-109621820|40-60
ctgccctaccactataagttcaagaaatattttaaagcaCCCTGCCAAGAATGGCTTGAAacaatcgaagtaatgagtactgaaattcttgggaattattctaaaaaagaggatcaattgatgacagcagccttcggcacccggccgaaacgaaggctaaacagagtgcttgatgcta
>NC_050103.1|-|110545269-110545386|22-42
tcttgctgaactggcctcgccCTTCGCTCCCTTCGATCCAGAcagcggccacctccgaagtgagaggtgtgttatatgtcttctggttcaacgtctggtctaggttcaacgcgatacg
>NC_050103.1|+|112017179-112017434|195-214
acaacagctcctgcctgccaaccctgcccacacgaagccgaccgccgtccgcctcactcactctacgcttcgcaaccgcccttcgccgcctgcgcccaacacttggacccggcacaaattcagcatccacagcacgcggcgaagcctccgccgctgccacatccaaggccgcaaagtaatccaagtcctcatccGACGACTCTTCAGTCCACTCaaccgaagtcccagagtcaccaaaatcagaaaacttagatgc
>NC_050103.1|+|113309157-113309320|22-42
gtactgaagatctttctgaatCTGCACTGCCTCTTCTTCGATgtgactttctggtgcttgcaggcatttgcggagctcggatacgtgaaacacattgtggatgtcagacatggactctggtagttcaagacgatatgctgcgggtcccactctgccaatgattg
>NC_050103.1|+|114411304-114411433|22-42
ggatcgccgcgctcggctctcTCCGTGTCCGCCCTCTCCATGgagctgtgcccccgtgtgccctcacgcgagtgacctctcccctggtgaaccgtgccccgcccgccctgctctccgtcgcgcccttcta
>NC_050103.1|+|114965013-114965127|72-92
gaggaaaaaaaagagggggaactcgtcaggctaccttatcattataaattcaagaaatattttaaagtaccCTGCCAAGAATGGCTTGATACaattgaaataatgagcaatgaaa
>NC_050103.1|-|115229099-115229291|131-151
ccagcagcattacgcttctttgtaggtgtcatgaagtcatcgtcgtcatcgccagatccagtttgttcattggcttcataaataacaaatggtttctcgacatgtgcaggacgatgatcagaatgctttaTGTTTGGAGGAACTCCAATAGaggccggacgtggtatctcaacactaaagaattcttggcttg
>NC_050103.1|+|115319720-115319891|39-60
ctccttgcggaaaggcgacgcaggggcgtatgaaaaaaGCCAAGTCTGTCCTTGGCCGTCctctcgctctgtgcggaggctcgggggctgctctcgcaaacccggctccggccaaaccgttgacggcgtcaacataccagcccgagaacttgggactcgactatgcacccgg
>NC_050103.1|-|115727566-115727857|199-219
cctttcgggtgtttggatgcaagtgctacatctacaagaaacaccaacacctagggaagtaaagaagatgtgatattggttttctacttggctattcataaaaatccaaagcatatcgagtattcaaccatgccactgatttggtagaagaaaacatatgatgtggagtttgataagactaacaactcccaaggatcaTTTGAGAATCTTGATGATGCAggtgatgaaccgcttagggaggctatgaagaacatgccaattgcagccatcaagccaaaagaagatgagatga
>NC_050103.1|-|116111393-116111502|22-42
ttcaagaaatactttaaagtaCCCTGCCAAGAATGGCTTGATacaattgaaataatgagcaatgaaattcttaggaattactctaaaaaagaggaccaactgatgacagc
>NC_050103.1|+|118557031-118557199|107-127
tagaaacagaaggaaatagcagaagctgcagttcagcagaaccagccgaagcaggtcatgcatattgcttcatatcattcaccttatataccagagtatgtgggtaACCATCCTGCAGCATCTGTTGcttcggctagtcagccacaggcatcctggccacaacctccac
>NC_050103.1|+|11933189-11933340|43-63
aagcggcgccgtactggtccacgacccaccttagttcggattCGGAGAAGCAGGGCACCGGCGggagcgcggccgaggtcgtcgacccggacgtcgtcgacgtgctcgggctcgggtcgacctgctgcaggtagtggccgctggccgccggc
>NC_050103.1|+|11933193-11933362|39-59
ggcgccgtactggtccacgacccaccttagttcggattCGGAGAAGCAGGGCACCGGCGggagcgcggccgaggtcgtcgacccggacgtcgtcgacgtgctcgggctcgggtcgacctgctgcaggtagtggccgctggccgccggcgcgctactactcgggtcctcct
>NC_050103.1|+|11933210-11933333|22-42
cgacccaccttagttcggattCGGAGAAGCAGGGCACCGGCGggagcgcggccgaggtcgtcgacccggacgtcgtcgacgtgctcgggctcgggtcgacctgctgcaggtagtggccgctggc
>NC_050103.1|+|11955714-11955861|22-42
gtaacaccatcaccgtccactGGTACCGGAGGAAAGCAAACCtccatcacgtctgtgcctgctgcacctcttcgatgccagatttcagatgtgtactcaccaggtatagcccgtctgagtctctgagagtcagaatcctgtgtttttg
>NC_050103.1|+|120305134-120305324|38-58
gccaccgctccccacaaacttgcacctcgttctgcccTTTGCATCTTCCTTGGCTACTctactcaccataagggatattgatgccttgatcctaccaccaatagaatcatcatctctcgtcacgttgtcttcgacgagtccaccttccctttcgccgagcaaccctcgccgcccacggctgcggacttcac
>NC_050103.1|+|126089572-126089753|122-142
cattcggaagaggacgaacaatctttagaggcagggattagagttgatgactcataccagaaagctgcaaaaagatccaaatatgaaggtaaaatgcagaaagagaataaagtggattatgGGAATCTTGATGATGGAAGCAttaagcagcatgatgattgtagcaaaaaaacccaaagctt
>NC_050103.1|+|126396338-126396502|107-126
cctacgcccagcgctcggaccaggcacaacttcagcatccgcagcatgcggcgaagcctccgccgctgccacatccaacgccgcaaagtagtccaagtcctcatccGACGACTCTTCAGTCCACTCaaccgagctcccagagtcaccaaaatcagaaaacttaga
>NC_050103.1|+|126503793-126504079|213-233
aattgcttgcagggatgtcacggctgttcctggagttgtggaaagttctcttggattgtttttgtatgattttttctttgaaagggaaatacactcggaagaggatgaacaatctctagagactgggattagagttgatgactcttaccagaaagctgcaaaaagatccaaatatgaaggtaaaatgcagaaagataagaaagtggattatgGGAATCTTGATGATGGAAACAttaaacagcatgatgaatgtagtaaaaaaactcaaagcgttacatatcaaatgc
>NC_050103.1|-|128648404-128648561|101-121
tgattatttcatactttgtgctgcacaaattattcaaagttactctcaatagaggggaatgccaggaggctctgttctaggtcgtgcatacatatatcggGATAGAGAAGCAGGACACGCGagaatgtaccaagattaccttgctgaaaatcctacgt
>NC_050103.1|+|130960962-130961108|106-126
atgcagtatctcaacaagtttaatcatttatctcaatatgcaattggacaagtaaacactaacttgaaaaagaagaactgcttcatgagagggctcaacgaccggCTCCAAAGGAGAGCTGTCAGCacaacgctggcagtagaagcc
>NC_050103.1|+|133417665-133417782|77-97
gctcaacagaaccagccgaagcaagtcatgcacattgcttcgtatcactcaccctacataccagagtatgtgggtaACCATCCTGCAGCATCTGTTGcttcggctagccagccacaag
>NC_050103.1|+|13347522-13347735|22-41
cgagcctcttccagctggtctAGCGAGTCTTCTTGGCTAGCttggttgctttgatcgtcgtaggccctcgtcctcggggagccgtattccaggtcagtgggcaagacggcctcggccccgtagaccaggaagaacggcgtgaaacccgtggcccgacttggcgtcgtcctcaggctccagaccaccgaggggagttccttcatccatcgcttgc
>NC_050103.1|+|137415667-137415897|41-61
ggaggcgtaggacggcggacgaggcagagcaggcagcgcaGCAGGACGAGGCAGAGCAGGCagcacagcagcaggcggcgcctcaggacgacgacgaccagcagcaggatgcctcaggtttaggcggctctagttcgaggagcatctacctgcgaggccccgcgagtctccctcagcgtcccatacttcgggacagacggccgctgattcggccggaaggggagaggtatg
>NC_050103.1|+|137952973-137953117|39-59
tagcctgccttcgttttcacagttaagctgaagttattAGTATCAGCTTTCTTGAACTGtttggtatgtaatccaggtccctgatgtctgactgttttaattgcaatattcatcaccctgataaacttactttttgtttgttctt
>NC_050103.1|-|13899154-13899445|251-271
cgagctagcaaaaatagcctcggggcgaacaacggttcccccggacgtcttctcccgggatctgcatcagccctccgtcaagatcgacgaccctcccgagcccgaggtaccctcggcacggcccgaggcaccctcagctcaacccgaggtaccctcggtctccgagggcgaggcattgcgcatcgaggaggagcgaagcggggccacgcctgatcgaaattggcagaccccgtacctgcaatatctccgcCAAGGAGAGCTGCCCTCGACCgagccgaggctcggcggatag
>NC_050103.1|-|139738559-139738719|40-60
attccagcgtgcaagaagtgccagtgaccgatgtcagtcAAGACTTGGAGAAGCAGGGCAgtgtggggtctgatacgtccaatgatgctgagagggtgaaggaagagcgagcggccgtgaaggcacaagctgccttccgtggttatctggtaatttttgtt
>NC_050103.1|-|139738587-139738810|131-151
gtgttctctgagagctccccagtgatctcggagcctgtgcttgttagcgcccacaacaatgagaccgtgcgggaggtggcgaagggtgagaattccagcgtgcaagaagtgccagtgaccgatgtcagtcAAGACTTGGAGAAGCAGGGCAgtgtggggtctgatacgtccaatgatgctgagagggtgaaggaagagcgagcggccgtgaaggcacaagctgc
>NC_050103.1|-|139738639-139738762|83-103
gcccacaacaatgagaccgtgcgggaggtggcgaagggtgagaattccagcgtgcaagaagtgccagtgaccgatgtcagtcAAGACTTGGAGAAGCAGGGCAgtgtggggtctgatacgtcca
>NC_050103.1|+|140781320-140781477|38-58
gctactgcccctcataagctttctcctcgctccacccGCTGCCTCTTCCTTGGCTACTcctctgaccacaaggggtatcagtgtctggacctcgcctcccactgtatcatcatctctcgtcacgtcgtcttcgacgaagatgtgtttccccttgctgg
>NC_050103.1|-|140807-140951|22-42
gccacataacccccattttgtCGAAAATAGCCAAGAATGACTattttcaataataccgaaggctaacacctacgaatttttgacaagaaatggactccaccagaaatccaagaacgtatgtggcaaggaaacctatgtggggtga
>NC_050103.1|-|144211348-144211486|97-117
tctagtctcaccagggtaagaggttgcttttagtattgtaattgaacatatcagcactaaagatttggtccaggagtttcttgccaatcgagtgttCCCAATGTTGTCTGGTTGGGGaatgccgagggttaaggagggg
>NC_050103.1|-|14428092-14428209|22-42
ctagttccccgctctaccaagTGTGTCTTCCTTGGCTATTCTtccaaccacaaaggctgtcgctgtcttgatctctctgcaaattgaatcatcatttcccgacacgtcacctttgatg
>NC_050103.1|-|145136414-145136569|41-61
tatgtctgataatgagaaattggtgggggagggaaccaccCCCCGAGGGGCGGACTGGGAAgttgtcactcttacagcatctgccacccagagcagctcatctcggggaaggaggacgcaactaacaactttgcctgtggccactacacgggtaat
>NC_050103.1|+|145717937-145718093|22-42
tttgccagggtgctgtccaacTTCGCATTCTCCTTCTCCATCatctcggtgctgacgggggtcacgacgctctacaacacggggctcaacttcggcggccccgccaccatgaccttcggctggttcgtcgccggcgccttcaccatggccgtcggcg
>NC_050103.1|+|149959388-149959513|22-42
agctttctcctcgctccacccGCTGCCTCTTCCTTGGCTACTcctctgaccataaggggtatcggtgtctggacctcgcctcccaccgcatcatcatctctcgtcacgtcgtcttcgacgaagatg
>NC_050103.1|+|150145762-150145951|130-150
ggtagcttcctcttctccttctctgctccactaaacgttacagagtttcacttctgaggtgcgggtctttcggactgctgaatcaagaatctttactggcttctcacggtactgaagatctttttgaatCTGCACTGCCTCTTCTTTAATgtgatttttcggtgcttgcaggcatttgcggagctgggat
>NC_050103.1|-|151174804-151174971|41-61
tcgttgcaccactggatgcgctactcctctgcatacatcaTGTTTGAGGAAACTCACACAAcatcagcaacgactgtcgtcacaacgcacaagaattcatggccggtcagtagcgacttacgtagcaggttgggcttcaggtgaacaatgagctggacggcgtgatgg
>NC_050103.1|-|151613014-151613297|38-58
gttggctgagtaggaggagggggaggaggaggaggacGGCGGACGAGGCAGAGCAGGCagcaggcggcgcctcaggacgatgacgaccagcagcaggacgacgacgaccagcagcaggacacctcaggtttaggcggctaaagttcgaggagcatctacctacgaggccccgcgagtctccctcagcgtcccatacttcgggacaggcgaccgctgattcgaccggaaggggagaggtatgtaactttatgttcttcattcttgttcatattatgtgttcaaaa
>NC_050103.1|-|151876033-151876154|22-42
cctttgaggccggaggaacggAAAGAATGACTTGCCTTTCCCtggtctccttcttcttcgcgacccgtgtccactctttcgtcggggaagtagacagcggaatcttccgggtcagcgagctt
>NC_050103.1|-|15757288-15757480|43-63
cgactgccctattattataagttcaagaaatattttaaagtaCCCTGCCAAGAATGGCTTGATaccattgaaataatgagtaatgaaattcttgggaattattctaaaaaagaggaccaactgatgacagcggccttcggcactcggccgaaacgaaggctgaacagggtgcttgatgccataggatttgaat
>NC_050103.1|-|157826929-157827106|40-60
tcctcttgcttccgtaagggggctgagagccgtcgtcgtCAGAGAGCGTGCGAGGTGCCAtcattacttgtctggcggagcgagccagatgggacgccggtcttgttccccgtagcctgagtcagcttggggtagggtaatgatggcgcctcctgttgacgtggtcggtccgcgccct
>NC_050103.1|-|158774925-158775093|43-63
ctactgcccctcataagctttctcctcgctccacccgctgccTCTTCCTTGGCTACTCCTCTGaccacaaggggtatcggtgtctggaccacgcctgcgcctcgcgaggccccgccgacccctcccgcaccatgcgcagccctgtcgacgcccacgtctcgcttcgccg
>NC_050103.1|+|164261602-164261722|31-51
ttataagttcaagaaatactttaaagtaccCTGCCAAGAATGGCTTGATACaactgaaataatgagcaatgaaattcttgggaattactctaaaaaagaggaccaactgatgacagcggcc
>NC_050103.1|+|16520297-16520583|55-75
tcggcggcagcgacaaggtctgcgtcggcggtgtcacgtttcgcttgcgacttcTTCTTGCCCTTCTTCTCCACGccgcgctgagcggacgcctcggggacgtcttcctgctggtgcccctgaggctgcttgtccttccggaagatggcctcgaccgcctcctgaccagaggcgaacttggtggcgatgtccatcagctcgctcgccctggtgggagtcttgcgacccagcttgctcaccaggtcgcggcaagtggtgccgacgaggaacgcgccgatgacattttt
>NC_050103.1|+|167402632-167402746|24-44
taagttatctcctcgctccactcGCTGCCTCTTCCTTGGCTACTcccctgaccacaaagggtatcgttgtcttgaactcgcctcacacaacatcatctctcgtcacgtcgtcttt
>NC_050103.1|-|168195979-168196087|22-42
ctttctcctcgctccaccgcaTCTTCCTTGGCTACTCCTCTTaccacaaggggtatcgatgtctggaccttgcctcccaccgcatcatcatctctcgtcacgtcgtctt
>NC_050103.1|-|169699220-169699401|125-145
agttcgcctctagggaagaacaatggatatgatagtgcatcgtagcatccatggtatgagcggatgcagtggcttgaactgtccttcccatggagcataacactcttgctgaactggcctcgccCTTCGCTCCCTTCGATCCAGAtagcggccacctccgaagtgagaggtgtgttatatgt
>NC_050103.1|-|170284062-170284239|137-157
agtgcaagaattcctggccttcagggtttttccaactatgaaagagtggacaatgccgaagcttaaaggggaaaagaaaaagggggaactcgtccgactgccctaccattataagttcaagaaatactttaaagtaCCCTGCCAAGAATGGCTTGATacaattgaaacaatgagcaat
>NC_050103.1|-|171108045-171108185|99-120
tgaaatacaatcaggctactggaattaccaatcatgaactgttttctgtcatttagctgcttgttgatcacatgtggattatttgactcctcgtctttAAGAATGCGATCCTTTTGGCCAtgcgacaatgcaatggaaatg
>NC_050103.1|-|174329829-174330120|22-42
attttcactgtttggtgtatgCCAATGAGTTGGAGGAAAGCTcgatgtatgataactatctattcgtatgtaaggttcatgccacttgatcctatgtgtttcttctgcacaagcaccctggaagaggatttgcataaaaatacgcctcatgcctcagacttcgactagacaacctctgatacggacctccaagcctgtttccatggtgcatcttcacctcacttgcaaactctgtccaatttattgtaccttcatcaagcttgtcaatgagctcgacaagcttgcgcctata
>NC_050103.1|-|174357017-174357292|44-64
cttttgctgtcagtctactcggattttcactgtttggtgtatgTCAATGAGTTGGAGGAAAGCTcgatgtatgataactgtctattcgtatgtaaggttcatgccacttgatcctatgtgtttcttctgcacaagcaccctggaagaggatttgcataaaaatacgcctcatgcctcagacttcgactagacaacctctgatacggacctccaagcctgtttccatggtgcatcttcacctcacttgcaaactatgtccaatttattgtaccttca
>NC_050103.1|-|174480838-174480996|41-61
ttgctgtcagtctactcggattttcactgtttggtgtattTCAATGAGTTGGAGGAAAGCTcgatgtatgataactgtctattcgtatgtaaggttcatgccacttgatcctgtgtgtttcttttgcacaagcaccctggaagaggatttgcataaaaa
>NC_050103.1|+|175619884-175620002|78-98
gctgttcctgtccatcggatggattcttctgcagcgccgactcttgtcccagatacttcttgtacgtctcgaagaacTCCCTGTTCTCCTTCTCCAGCtccttccacactgctatagca
>NC_050103.1|+|175909066-175909257|136-156
ctcccaggtagcttcctcttctccttctctgctccactgaactttatagagtttcacttctgaggtgcgggtcttctggactgctgaatcaaggatctttactggcttctcacggtactaaagatctttctgaatCTGCACTGCCTCTTCTTCGATatgaccttatggtgcttgcaggcatttgcggagctg
>NC_050103.1|-|177754942-177755198|43-63
ggtgggcggttggctgaggaggagggggaggaggagcaggacGGCGGACGAGGCAGAGCAGGAcgaggcatagcaggcggcgtagcaggacgaccttgtccagcagcaggcggcgcagcaggacaacgacgaccagcagcaggacgacgacgaaggcacaaagctcagcagaccgcctcaggttctggcgcctcaggttcgaggagcatctacctgcgaggtcccgtgagtctgcctcagcgtcccatacttcggga
>NC_050103.1|-|17835444-17835628|39-59
agaatcttcactggcttctcacggtactgaagatctttCTGAATCTGCACTGCCTCTTCatcgatgtgactttctggtgcttgcaggcatttgcggagctgggacacgtgaaacacattgtggatgtcagacatggactctggtaattcaagacggtacgctgcgggtcctactctgccaatgat
>NC_050103.1|-|178730369-178730534|125-145
ccctacttcgccctgtacggcagagcccccacctacgaccaccttcgcgtgttcggctgtgcctgctacactaacacttccgctactgcctctcataagctttctcctcgctccacccgctgccTCTTCCTTGGCTACTTCCCAGaccacaaggggtatcagtgtc
>NC_050103.1|+|181488757-181488980|125-145
gccaccccacccccacttcgccctgtacgacatagccccctcctacgaccacctccgcgtgttcggttgtgcctgctaacccaacacttccgctactgctcctcataagttgtctccccgctccACTCGCTGCCTCTTCCCTGGCtactcccatagccacaaggggtatcgttgtcttgacctcacctcccatcgcatcatcatctcccgtcacgtcgtcttcg
>NC_050103.1|+|181623578-181623841|22-41
aaggaatttaagaaaggctcaCCATGGAGGCTGGTCCACGTtcaccggcggtcgggtgaagtccggtgaccttgatctggcgtctctggcgaggcagagctcgattcctcgctcagggagcttcaccgaggcacgcagagtctctctcgagggttggacggggcgggggatggctcggttggccggtctacggtggcgggtgctcgggcggccgctagcacgcggtgtgcagggcaaactccggcgatctcgtgttccggtgag
>NC_050103.1|+|182108539-182108656|22-42
cactcgcagttcttccgccttGTCGTTGGAGGAAAGCAACTTcgcggaagttggtacctttcagccattgttcggcttcaaggattttcatcgggcagcccagccgcatcccctcgcc
>NC_050103.1|-|20487378-20487531|95-115
agagtggacaatgccgaagcttaaaggggaaaagaaaaagggggaactcgtccgactgccctaccattataagttcaagaaatactttaaagtaCCCTGCCAAGAATGGCTTGATacaattgaaataatgagcaatgaaattcttgggaattac
>NC_050103.1|+|21644596-21644827|191-211
cgcacggtatgcatccacttcgtccatggatactccaacctttgggatatttgcgtgccagccaagttcgcctctagggaagaacaatggatatgatagtgcatcgtagcatccatggtatgagcggatgcagtggcttgaactgtccttcccatggagcataacactcttgctgaactggcctcgccctTCGCTCCCTTCGATCCAGACAgcggccacctccgaagtgaga
>NC_050103.1|+|21796505-21796695|134-154
cccaggtagcttcctcttctccttctctgctccactgaactttacagagcttcacttctgaggtgcgggtctttcggacagctgaatcaagaatcttgactggcttctctcggtactgaagatctttctgaatCTGCACTGCCTCTTCTTCGATgtgactttctggtgcttgtaggcatttgcggagctgg
>NC_050103.1|+|22002879-22003043|38-58
agctaaggtggcgggtctcggatcaccgacttcggcaACAGTGTCCGCCCTCTCCTCAtggccaggaacggggaggtcggggacgaccgcgagcggcggtgcctcaaccatcccgacgtcagcggcgacgagcggctccacgggcaaatcggcggcgacctcggc
>NC_050103.1|+|22987687-22987854|108-128
tgaagtcaacggaattgattgcttaccttgtgaagaaagtaattagaaagttcgtatacttgagatgtaaagccagtgccagcatccataattaaagcccacagattTGAGCTAGAGGCAACTGAACTaataaacaagccatcttcgtttcccttttgaatatgctgc
>NC_050103.1|-|24313631-24313783|43-63
atctcgcgcttgatgtgcgccatcaggccggacttgaggatcTTCTCCTTCTCCATCACCTTGatggccacctcctcgccagtgcgcacgctgcgcgcgtggtacaccttggcgaagttgccctgccccagcagcttccccacctcgtaccgc
>NC_050103.1|-|24602203-24602368|125-145
gtaggcccaacacgaattgttgttcgcggcgggcgagggcgagctcgtggtcgtcaagtcggccggcggcgcggcggtgacggtgcagctgcggcgcgagggcgggatcatggcctcgctcagcTCCCCGCACGTGCTCCCCTTCctgggcttccgcgctgctcct
>NC_050103.1|+|25396138-25396305|43-62
gagtgtagtaaggccttgtcccgagcctctcccagctggtccAGCGAGTCTTCTTGGCTAGCttggttgctttgatcgctgtaggccctcgtcctcggggagccgtattccaggtccgtgggcaagacggcctcgaccccgtagactaggaagaacggcgtgaagccc
>NC_050103.1|+|26136678-26136843|125-145
ttacctcgccacccatgccaaccctgaaaccatcacttggggggaattcagggacaactttcatcgctaccatgtgcccgagggactgctgatagtgaggaaggaagagtttctcgccttgaagCAAGGTCCTCTATCTGTCAGTgagtatagggataagtttctg
>NC_050103.1|-|26280276-26280431|99-119
tgaaagtgtggacaatgccgaagcttgaaggggaaaagaaaaaaggagaactcgtccgactgccctaccattataagttcaagaaatactttaaagtaCCCTGCCAAGAATGGCTTGATacaattgaaataatgagtaatgaaattcttgggaatt
>NC_050103.1|+|27386656-27386775|22-41
cacatgtgcagccacatctctCTACTCTCTTCAGTCCACACcactagtacttctgcttcaaatcctgatacatcttggtactcccaggatgaatagaataatccgagtcatgggcttcct
>NC_050103.1|-|28551826-28552016|134-154
tggggagcaccagttttgttcgtcaccaagaaggatggaagcatgagaatgtgcattgactaccgatccttaaatgaagttaccataaaaaacaagtatccactatctcggattgatgacctcttgaccatctTCAAGGGGCCAAGCATTTCTCcaagattgatctaaggttaggatatcaccagctgaga
>NC_050103.1|-|30053100-30053259|43-65
ctccattgattcaacaaatccaacaatatagggatatatagcCCTCTTCTCCTCAAACCACTTCGcctcttcagttagcttcgtctccgcaacaattttcttttcctgagacattttttctttagacatggtgaaaacgtgccttttagaccgaagctca
>NC_050103.1|-|35074876-35075068|43-63
atcaagaatctttactggcttctcacggtactgaagatctttCTGAATCTGCACTGCCTCTTCttcgatgtgactttccggtgcttgcaggcatttgtggagctgggatacgtgaaacacattgtggatgtcagacatggactctggtagttcaagacggtatgctatgggtcccactctgccaatgatggga
>NC_050103.1|-|35808129-35808415|55-75
ggggaactcgtcaggctaccttatcattataaattcaagaaatattttaaagtaCCCTGCCAAGAATGGCTTGATacaatagaaacaatgagcaatgaaattcttgggaactactctaaaaaagaggaccaactgatgacagcggccttcggcactcggccgaaacgaaggctgaacagagtgcttgatgccataggatttgaatacgctgactacggtcgactgggcggagatgccggaggcccgaagcgaaaaaggattgccagcgctactgacgaagaggtcgt
>NC_050103.1|-|3688605-3688810|22-42
agttgaagtctcatgtgacgtTGTGTTTGAGGAAACTAACGGctctcaagaagagcaagttgatcttgatgagataggtgatgaagcggctccatgcatagcgctaaggaacatgtccattggggatgtgtgtcctaaggaatctgaagagcctccaaaagcacaagatcaaccatcctcctccacgcaagcatctccaccgactc
>NC_050103.1|+|37177004-37177162|99-119
atgatagtgcatcatagcatccatggtatgagcggatgcagtggcttgaactgtccttcccatggagcataacactcttgctgaactggcctcgccctTCGCTCCCTTCGATCCAGACAgcggccacctccgaagtgagaggtgtgttatatgtcttct
>NC_050103.1|+|37588234-37588383|22-42
caagaaatattttaaagtaccCTGCCAAGAATGGCTTGATACaattgaaataatgagtaatgaaattcttgggaattactctaaaaacgaggaccaactaatgacagcggctttcggcactcggccgaaacgaaggctgaacagggtgtt
>NC_050103.1|+|38089777-38089984|149-169
tgggatatttgcatgccatccaagttcgcctctagggaagaacagtggatatgatagtgcatcgtagcatccatggtatgagcggatgcagtggcttgaactatccttcccatggagcataacactcttgttgaactgccctcgccctTTGCTCCCTTCGATCCAGACAacggccaaatccaaagtgagaggtgtgttatatgtcttc
>NC_050103.1|-|38711402-38711651|43-63
atctgatttggagatggcgaatgctggttagtgccttttgttTCTTCCTTGGCTACTTGACTGatctgctttttggctgaacacccttgtttgaccgtttcttgctagatatgtcccagcggtactctgatcttgaagagaaatattctcaagatcagacggacttggcccgggtttctgcttctctgaatgatgccaacatgctgaattccactcttaatgctcatcttgactctgaaaaggtgggcaa
>NC_050103.1|+|42077445-42077599|99-118
cagcgctcggaccaggcacaacttcagcatccgcagcatgcggcgaagcctccgccgctgccacatccaaggccgcaaagtagtccaagtcctcatccGACGACTCTTCAGTCCACTCaaccgagctcccagagtcaccgaaatcagaaaactta
>NC_050103.1|+|44065840-44065944|64-84
ggtatctgatcttggaggcctaagaacttcgctgatgaagtatacggggtgttggactagattTGTGTGCCCTTCTTCTCTCCGctcgattactagcgtggtgct
>NC_050103.1|+|45522924-45523101|22-42
ctgcttcaacattcgataacaTGACCGAACTGAGAACACACCatttttctcatgcgcccaccccatcacatcagcatccatccgagtgccaggcctcagcttcagaatttccttagcatccatagcaacgaaagacttcctcaccaaatcaacattccagcatctagtacctggcaga
>NC_050103.1|-|45749277-45749441|41-61
ttcccatggagcataacactcttgctgaactggcctcgccCTTCGCTCCCTTCGATCCAGAcagcggccacctccgaagtgagaggtgtgttataagtcttctggttcaacgtctggtctaggttcaatgcgatacgatagtcatcaaggttctcaacgtggcct
>NC_050103.1|-|465606-465783|40-60
cgactttctttccgttctcctttgaggtcggaggaacggGAAGAATGACTTGCCTTTCCCtggtctccttctttctcgcgacccgtgtccattctttcgtcggggaagtagatagcggagtcttccgagtcagcgagctactagctccagccttcccggagacaatctttttccgaag
>NC_050103.1|+|46697279-46697518|22-42
ctttgggcctccttcttctacTTCTTGTTGGCTGGCTCGAAGcttgaaccacctgtgatcggaagtacgagcttcgtcgacgtaggtgacgaagcttgatgactatacgaagtcattgttgtagtcgtggaagtgagttcatcggaggtgggtgctaatgtttgtttctggttttcaattgttgtgaatcaaaaacaacacaaatgttaaacattaaggaccttcgtccttcgaagcata
>NC_050103.1|+|51482143-51482357|22-42
caagaaatattttaaagtaccCTGCCAAGAATGGCTTGGTACaattgaaataatgaataatgaaattcttgggaattactctaaaaaagaggaccaactgatgacagcggccttcggcactcggccgaaacgaaggctgaacagggtgcttgatgccataggatttgaatacgctgactacggtcgactgggcggagatgctagaggcccgaagc
>NC_050103.1|-|53244534-53244693|38-58
gccctaccattataagttcaagaaatactttaaagtaCCCTGCCAAGAATGGCTTGATacaattgaaataatgagtaatgaaattcttgggaattacactaaaaaagaggaccaactgatgacaacggccttcggcactcggccgaaacgaagggtgaac
>NC_050103.1|-|53307424-53307550|22-41
gttgctcctcggttgtggaggTGGCGCCTTGCACCAAGTTGacaatgtgtttggagtctttgatcattagttcaaagctcacaaacttgccaatcacttcctcgggggacatctgtttgtatctagg
>NC_050103.1|+|53973123-53973262|27-47
aaattcaagaaatactttaaagtaccCTGCCAAGAATGGCTTGATACaattgaaataatgagcaatgaaattcttgggaattactctaagaaagaggaccaactaatgacagcagccttcggcactcggccgaaacgaag
>NC_050103.1|-|54571834-54572020|109-129
gccatagttgccgaaggtttctaaagttcccacgataactcccaagagaagaaggatggctagtgtgctagacacagtcttggaatcaacaagggcatcaactcctgcCTCTGCCAAGGAGACTGCCGAaactactataattcatgttgaagtcgaagctgggcattcagggcctattgaaacaggg
>NC_050103.1|-|54571871-54572018|107-127
catagttgccgaaggtttctaaagttcccacgataactcccaagagaagaaggatggctagtgtgctagacacagtcttggaatcaacaagggcatcaactcctgcCTCTGCCAAGGAGACTGCCGAaactactataattcatgttga
>NC_050103.1|-|54619616-54619760|87-107
agttgcagctcagtagaaccagccgaagcaggtcatgcatactgcttcatatcactcgccctacataccagagtatgtgggtaaccATCCTGCAGCATCTGTTGCTTcggctagtcagctacaggcatcctggccacagcctcca
>NC_050103.1|-|563417-563611|40-61
acatgatgattttcatcatggcaattttgcttttgatgaTACTTCTCCTTTGGCAGCAGAGttgcaggctaccccatggcccccatcatagaagccacctcagcttcctatgtatgatgggcactcagacccgaagcagttcctaatgagctatgaggcaaccatatcttcatatgggggcaatactgcggtcat
>NC_050103.1|-|58203602-58203759|99-119
tgaaagagtggacaatgccgaagcttaaaggggaaaagaaaaagggggaactcgtccgactgccctaccattataagttcaagaaatactttaaagtaCCCTGCCAAGAATGGCTTGATacaattgaaataatgagcaatgaaattcttgggaattac
>NC_050103.1|-|58657896-58658000|64-84
acgcgaagcgagcaaatcaccttcgacatagtcgacatggtctactcgtataacaccataatgGGGCACGGTTCAATCAACAAGtttgaggcagccattcgcggg
>NC_050103.1|+|62129728-62129845|21-41
aactcatataaaccttatcgGGTCAAGAAAGCTGTCTTGGGaatatcggatggcctaatcttcatttgatggtaacacgattggagatcaatcttcgagaataccctagcacctctca
>NC_050103.1|-|65076954-65077185|22-42
ctcctcgctccactcgctgccTCTTCCTTGGCTACTCCCCTGaccacaaggggtaccggtgtctggacctcacctcccaccgcatcatcatctctcgtcatgtcatctttgacgaagatgtgtttccccttgctgcctccaccccacccaccgatcttgactccctcctcgagtccgacccaattcctcccccaccttcggctacccgtcttgcgccgttacctgctcctcg
>NC_050103.1|+|71032865-71033046|41-61
cccggccgcgctatcgacgatcttgtcgatccgaggcaagGGCAAGTTGTCCTTGGGGCAGgccttgttgaggctggtgaaatcgatgcacatccgccacttgccgctcttcttttgcaccatgactacattggagagccacgcagggtaggcgactggttcgatgaagttggcctcaagca
>NC_050103.1|+|71814656-71814822|41-60
ttcatcatccaggtacaaagatccataagccacttctagtTCCTTGGTCTCCTTCTCCACctcatgctgcttgtgcaagtctgctagctcccagtccttgatgcatgagaggacctccaccatgtcagttgttagccgccgtcgccgttcctcgaggaccctgccag
>NC_050103.1|-|73800520-73800759|199-219
ctacccgaggcctctcggcactggatgatctcccccaggggggaggatgacaccacagtcaccggatgagactcgaagtagtgtcgcaactttcgtcgcgtcagaattacagcgtacagtagcttctgaatttgcgagtagcggatcttggtctcggacagtacttcactaatgaagtagaccggcctctggacgagcAATGTGTGCCCTTCTTCTCGTctctcgactacgatcgtggcg
>NC_050103.1|-|74520087-74520336|43-63
catcggttctcttaggcatctttccacatactaggatggtacTGTTTGAGGAAACTCCCATTCaaagcctttggtaaatccttgccttgtaatgttcgtagcaaataggcattaccagacattacctgttttactttataaggaccctcccagcttggcgaccattttccaaacttccggtctttattccttagaggcaagatggtcttccacactagatcccctacttgaaatgactttgctttgacct
>NC_050103.1|-|75561691-75561977|55-75
gttggagtcatcatagcccaggcccatgctaaggtggtgccacaacaggttgttCTTGATGACCATCAGCAAGTTttcgcgctcgtagtacctgttgtcccgctgcagcgacgtgtgcacgactttcaccctggggaagcagctccgagactggctctgattgatgatggaaaaggtcctgcttatgatggattgactgcccatcactgatgccaagatcgccagcaccaggtcattgtacgcttcccgtgttcatcacagaggcggcggaagatggatggagcacg
>NC_050103.1|-|75716397-75716679|223-243
catcttcatcatttgcattacttgccctatgtgtcgcgcggtatgcatccacttcgtccatggatactccaacctttgggatatttgaatgccatccaagttcgcctctagggaagaacaatggatatgatagtgcatcgtagcatccatggtatgagcggatgcagtggcttgaactgtccttcccatggagcataacactcttgctgaattggcctcgccCTTCGCTCCCTTCGATCCAGAcagcggccacctccgaagtgagaggtgtgttatatgtctt
>NC_050103.1|+|7689174-7689334|101-121
gatgctctgtattttcctcagggttattggcaaaactttacgatacaatgtgtggcatgtttgtggaagcaaagttgtgcatactggaaaaactcagaacACAATGTTGTCTGGTTCATTAacacttttgctgtttcaatcatgtttggaattgtattctg
>NC_050103.1|+|77873851-77874020|23-43
aaattatcccctcgctcaacccTTTGTGTCTTCCTTGGCTATTccccccaccacaaaggctacctatgctttgatcgccactccaatcgcaccattatctcccgtcatgtggtttttgatgaaacctcgtttcccttttctgaggcttcccatccacccccaccagcggc
>NC_050103.1|-|78431970-78432117|107-127
ggcacaacccccacctatgaccaccttcgcatgtttggttgtgcctgctaccctaacacttctgctactgcccctcataagctttctcctcgctccacccgatgccTCTTCCTTGGCTACTCATCTGaccacaagggtattggtgtct
>NC_050103.1|+|81884866-81885041|41-61
cttctataaactgaatttccccacctacgatggcaaagatGACCAGTGGCATGGCTCAATCattatgtcaggttcttccagggacaacacactctggaagaaggcaaagtatggctagcctcatatcacttgatcggggctggctgtacttcgtacgacatggtggagcgcgacaa
>NC_050103.1|+|82163843-82164057|21-41
tttgctcttgctaaggatcaATACAATGCCTCTTCCCTGGCcacccggagggcaacaactaagctaaggctacacccatcaaaaacacaattgatcatatgcttccaaacaacccaggcacccatgatcaccaaagcgttgtaacctttttcatcagaccaggcactcgagagttgttgctcctccaccaagattcaattgtgagaccatcccgc
>NC_050103.1|+|8289885-8290066|122-142
cgcacgatgacctcgaaggggcacgctgcgtcgctcctgcatcctcttcggagccgacccgaacgccgccgtcgcccgtcccgtctccctctctccgggaggatacctcggtggccaacacGAGCTGCCCTTCTTCTCCAGCtctgcccccactacgcgcctccctcactccctccccacca
>NC_050103.1|-|82998646-82998793|22-42
ctcctcgctccacccgctaccTCTTCCTTGGCTACTCTTCTGaccacaaggggtatcggtgtctggacctcgactcccaccgcatcatcatctctcgtcacgtcgtctttgatgaggatgtgtttccccttgctggcccctccctacc
>NC_050103.1|+|8618189-8618345|116-136
gggtttttccaactatgaaagagtggacgatgccgaagcttaaaggggaaaagaaagaaggggaactcgtccgactgccctaccattataaattcaagaaatactttaaagtaccCTGCCAAGAATGGCTTGATACaattgaaataatgagcaatga
>NC_050103.1|-|86196218-86196361|84-104
agcaccttcgcgtttttggctgcaaatgcaaccccaacctttctgccaccactccacataaattatcccctcgctcaacccttTGTGTCTTCCTTGGCTATTCCccccaccacaaaggctacctatgctttgatcgccaatcca
>NC_050103.1|+|89630972-89631085|72-91
catccacagcacgcggcgaagcctccgccgctgccacatccaaggccgcaaagtaatccaagtcctcatccGACGACTCTTCAGTCCACTCaaccgaagtcccagagtcaccaa
>NC_050103.1|+|90096742-90096928|59-79
gcctgctaccctaacactttcgctattgcccctcataagctttctcctcgctccacccGCTGCCTCTTCCTTGGCTACTcctctgaccacaaggggtatcggtgtatggacctcgcctcccaccgcatcatcatctctcgtcacgtcgtcttcgacgaggatgtgtttccccttgctggccccttcc
>NC_050103.1|-|90394124-90394267|85-105
atgccgaagcttaaaggggaaaagaaaaagggggaactcgtccgactgccctaccattataaattcaagaaatactttaaagtaCCGTGCCAAGAATGGCTTGATacaattgaaataatgagtaatgaaattcttgggaattac
>NC_050103.1|-|91489331-91489569|199-218
caacaggtctagcctgccagccctgcccacacgaagccgaccgccatccgcctcactcactctacgcttcgcaaccgcccttcgccgcctacgccccgcacttggactaggcacaacttcagcatccacagcacgcggcgaagactccgccgctgccacatccaaggccgcaaagtaatccaagtcctcatccgacgaCTCTTCAGTCCACTCAACCGaactcccagagtcaccaaaat
>NC_050103.1|-|91672156-91672324|108-129
tgaagatgttttccagccaggttaaggagcattgggggtacccctaattacggtacccgacaaatggtatggtgattttcatcaaggcaattttgcttttgatgatgCTTCTCCTTTGGCAGAAGAATTgcaggctaccccatggcccccatcatacaaaccacctcag
>NC_050103.1|+|91762814-91762919|22-42
caagaaatattttaaagtaccCTGCCAAGAATGGCTTGATACaattgaaataatgagtaatgaaattcttgggaattactctaaaaaagaggaccaactgatgaca
>NC_050103.1|-|93033085-93033212|22-42
ctccacactccactcattgtcTCTTCCTTGGCTACTCCTCTGaccacaaggggtatcgctgtcttgacctcacctcccatcgcatcatcatctctcgtcacgtcgtcttcgacgaagatgtatttccc
>NC_050103.1|-|95350040-95350215|41-61
gctaccttatcattataaattcaagaaatattttaatgtaCCCTGCCAAGAATGGCTTGATacaattgaaataatgagcaatgaaattcttgggaactactctaaaaaagaggaccaactgatgacagcggccttcggcactcggccgaaacgaaggctgaatagagtgcttgatg
>NC_050103.1|-|96529553-96529702|22-42
aggatagggctaagcaagaatCTCTAGATGTTGGCATGGCTAtggagaaggatgtggccgaaaacgctaaatctcctgctcccgaagcaccgtccgaatatcttgactttattattcgacatgcttcgggaaaaagactatctgaagagg
>NC_050103.1|+|96830324-96830451|88-108
cagaagctgcagctcagtagaaccagccgaagcaggtcatgcatactgcttcatatcactcaccctacataccagagtatgtgggtaACCATCCTGCAGCATCTGTCGctttggctagtcagccacag
>NC_050103.1|-|98663885-98664041|32-52
gtccatgagtggagaagccggtgcacttatcGAGCTTCAGCTCCTGCAGCATgtgccccctggcacggacgagctcggcgaggtcgtcgtctgtgacgaccatgcgtcggaggtggagcgccttgaggcactcgagcggcgcggcgagctcggtgat
>NC_050103.1|-|98727247-98727475|39-59
cccatggagcataacactcttgctaaactggcctcgccCTTCGCTCCCTTCGATCCAGAcagcggccacctcggaagtgagaggtgtgttatatgtcttctggttcaacgtctggtctaggttcaacgcgatacgatagtcatcaaggttatcaacatggcccatggtcctaaggtgctcggagtacgggtttccacgtagtatgtcgactatctgtcgaataacctct
>NC_050103.1|-|99514681-99514823|103-122
ttcattaaagtccaaagcatatcgagtattcaatcatgccactagtgtggtagaagaaacatatgatgtggaatttgatgagactaatggctcccaaggagcACTTGAGAATCTTGATGATGtaggtgatgagccacttaggg
>NC_050104.1|+|10112270-10112426|116-136
gggtatttccaactatgaaagagtggactatgccgaagcttaaaggggaaaagaaagagggggaactcgtccgactgccctattattataagtttaagaaattttttaaagcaccCTGCCAAGAATGGCTTGATACaattgaaataatgagtaatga
>NC_050104.1|+|102371021-102371295|44-63
cgctgccacatccaaggctgcaaagtagtccaagtcctcatccGACGACTCTTCAGTCCACTCaaccgagctcccagagtcaccaaaattataaaacttagatgcagactcatccgatttattcccatcatccacggtcgaagccgccaaaaaattaacagtagcggttgcgtgcgcaggcccaaaatcttgaacctgcgcagcaaccaaggttcagcaatatatccaaaattccctaactacccacacccactaagccacctgcgaagacccag
>NC_050104.1|-|104917017-104917300|227-247
cctgcatcttcatcatttgcattacttgccctatgtgtcgcgcggtatgcatccacttcgtccatggatactccaacctttgggatatttgcatgccatccaagttcgcctctagggaagaacaatggatatgatagtgcatcgtagcatccatggtatgagcggatgcagtgtcttgaactgtccttcccatggagcataacactcttgctgaattggcctcgccCTTCGCTCCCTTCGATCCAGAcagcggccacctccgaagtgagaggtgtgttatatgt
>NC_050104.1|-|105422892-105423039|22-42
ctccccgctccactcactgccTCTTCCTTGGCTACTCTCCTGaccacaaggggtatcgctgtcttgacctcacctcccatcgcatcatcatctctcgtcatgtcgtcttcgacgaagatgtgtttccccttgctggctcctcaccacc
>NC_050104.1|+|107673749-107674032|227-247
aaacctaccccacttaaaggaatctcgccctcgagatatagactggatttgagaaaagataagtgtattccctcctcaaggagtcctcactctcccatgtagcttcctcttctccttctctgctccactgaactttacagagcttcacttctgaggtgcgggtctttctgactgctgaatcaagaatcttcactggcttctcacggtactgaagatctttctgaatCTGCACTGCCTCTTCTTCGATgtgactttctggtgcttgcaggcatttgcggagctgg
>NC_050104.1|+|109051885-109052123|199-218
gaggttgaaggatcgacgcatggagttggggagaagcaagcatgaatccatgcgaggtcaatgggggcagagtgaggaacagggcagcggcaccggatgcggaggtctgacactttgttaaactttgttttgtggtacaatatccaggatgctctagaaccttacatgagcaagagaacagttgaacttcactggggtAAGCACCATCAAGATTATGTggatggcttgaataagcaggt
>NC_050104.1|-|110114671-110114860|133-153
gtactccaggttccagaggacgtctcccatcgacggccgctccacgccgtagtctgccaggcacttctccacggtctcgccaaacttcctcagagagtccggcctgattgtgcccgagatcctctgatcgatGATCTGGTGCAGCTCTCCTCTcttctgccacttcatcccccactcggccaggttcacc
>NC_050104.1|+|110661351-110661545|43-63
actgccctactattataagttcaagaaatattttaaagtaccCTGCCAAGAATGGCTTGATACaattgaaataatgagtaatgaaattcttgggaattactctaaaaaagaggaccaactgatgacagcggctttcggcactcggccgaaacgaaggctgaacagggtgtttgatgccataggatttgaatatgc
>NC_050104.1|+|110759319-110759477|106-127
gatggaaggaggatcaccatgaaagactaccccggttacattgtaaccacaaacaccatgcccctaaaataatggcactattaatgcccttcttgtctttatgatCCCTATTGCAAACACTTCACCAaaccaaatataaaatacataaactaaaaatat
>NC_050104.1|+|110918791-110919020|37-57
taagcatctgctgagtttccgataaaaattctgaacTCTAAACCCTCTCTCTTCTTCccaggacgttccgcctataatctcttcaagctcttcttccgcgcatccagccttttcttatccacaggaactttggaagccattgggccatccttctttcgtgccgccgcagctcctacagcaggatcagaaacagtggggttctgatcctgcaaactcgtaccaaatgctct
>NC_050104.1|+|112978075-112978268|40-60
gaccctataatcaacataagctttagtatcggtcgaaggAATGTGTCTTCCTTGGCTATAgtaatattcacaaagggttcaaatgccttgatgtgtctactggtcgtattcacatctctcgtgatgttatctttgatgaaaacaattttcccttctctaaattgcatcctaatgctggtgctagactgaaatct
>NC_050104.1|+|113703546-113703684|25-44
ctaatggctcccaaggagcacttgAGAATCTTGATGATGTAGGTgatgagccacttagggaagcgatgaagaacatgccaattggagctatcaaaccaaaagaagatgaagaagaggtgcaaaacattgataggccttc
>NC_050104.1|+|115128779-115129060|223-242
tgtccggtgcgccacccgacagaaggcaaggatagccttccttgttggcctccaacagctcctagctgccttggggctataaaagggacccctaggcgcatggaggagtcacccaagcacactctaagcattccaagacttctagtcctcactttcacgcaatcgttcatcgttcttgaagttggagcacttttcgagttgtaaactccttgcacgcgttttGTGTGCCCATCTTCTCACTTgtgtgcgtgtttgcggtgtggatttaattttagtgtgcgt
>NC_050104.1|-|116231924-116232085|22-41
ctcttccagttggtccagtgaGTCTTCTTGGCTAGCCTGGTtgcttcggtcgtcgtacgcctttgccctcggggaaccgtattctaagactgtgggtaagatagcctcggccccatagactagaaagaacggcgagaaacccgtggcctggcttggcgtcgt
>NC_050104.1|-|11690257-11690422|104-124
attgcaagatatacagggacactgtcttaggggagctgaaccgccacgagcctgtgcctgttttcctcaaggacacaaggtgttttttcttcttctgaatcttCCTCTATCTGTCAGTTCTGTTttcttttcctacatttgttgaactaatctctgatgtagctca
>NC_050104.1|+|118347642-118347924|41-61
gcggttggctgaggatgaggagggggagaaggagcaggacGACGGACGAGGCAGAGCAGGAcgaggcacaacaggcggcgcagcaggacaaccttgttcagcagcaggcagcgcagcaggacgacgacgaagctcagctgaccgccttaggttctgatgcctcaggttctaggagcatctacctgcgaggtcccgcgagtctgcctcagcgtcccatactttgggacaggcggacgctgattcggccggatggggagaggcatgtaactttatgttcttcatt
>NC_050104.1|+|118446315-118446480|40-60
aagcccccggatgggggatacccgccgtcttttctcctcATCGTTGGAGGAAAGCAACTCcgtggaaattggtacctttcagccatcgttcggcttcaaggattttcatcatgcagcccggctgcacccctccaccggcggtcacccgagacagtgaccaccagct
>NC_050104.1|+|118471951-118472136|43-62
gagtgtagtaaggccctgtcccgagcctcttccagctggtccAGCGAGTCTTCTTGGCTAGCttgattgctttgatcgtcgtaggccctcgtcctcggggagccgtattccaggtcagtgggcaagacggcctcggccccgtagaccaggaagaacggcgtgaaacccatggctcggctcgacatt
>NC_050104.1|-|119179972-119180127|40-60
gacgagacaagactttgggaattagctggggccaaaggtCTCTCTTTCTTGGCAGCTTCTttgcctaatggctgaaccctccagtctctattttagtagttttttgagtccggcttccttggactctttcacttatgtgcggtactagcctccgta
>NC_050104.1|-|119324629-119324878|188-208
gccctgcataccgccacacaccacctcaatcgtcttccctcgaaggcgataagccaccctactcccccacttcgtcctataaggcacaaccccctcctacgataacctacgtgtgttcggctgtgcttgtatcctaccacttccgccaccgctccccataagctgtcacctcgctccacttgttgccTCTTCCTTGGCTACTCCCCTAaccataaggggtatcgttgtcttgacctcgtctccaaccaca
>NC_050104.1|-|119942353-119942518|40-60
gacgagagaagactttgggaattagctggggccaagggtCTCTCTTTCTTGGCAGCTTCTttgcctaatgactgaccccccctgtttttactttagtagttttttgagtccggcttccttggactctttcacttatgtgcggtactggcctccgtaaggagttcaa
>NC_050104.1|-|120614888-120615079|136-155
ggaagtgggcccagaggccgaccacacccgtagggccggaggcagcggcagcggcagcgacgatgaggactgtgtcgccggcgccaggtcgcgcaagaagctccgcctgtccaaggaccacaggccgccgtcctcGAAGAGAGCGAGCACAGCACcctcaaccccgtacgtcgtcgaccgaccgatgcgctc
>NC_050104.1|-|125945329-125945464|22-42
aattgagttcctcgtctcgtcTTCTCCTTCTCCATCAAGCAGgaccggatactggcagtgggagaaccaacagagcggcctctccggcgataccaagtgcaccagcggcggcctcgccatctccatcagcggctgc
>NC_050104.1|+|12597951-12598139|130-150
acgtgtggcggcccagctgatcagcgggatgcattgcaagatatacagggacactgtcttaggggagctgaaccgccacgagcctgtgcctgttttcctcaaggacacaaggtgttttttcttcttctgAATCTTCCTCTATCTGTCAGTtctgttttcttttcctacatttgttgaactaatctctga
>NC_050104.1|+|128030522-128030671|22-43
aacaaaacttgaatccaaaggCATCCAATGCCTTCCATGCATTtatatcagatgggtgcatcatcacatcaagattgtcacgtgcaccttctttgtgtcatctcatgtgtatggttgtattctttaacataaataaatgtttcaactgag
>NC_050104.1|+|129481068-129481257|41-61
taatgtccggactctgcaattctataatatttttaatattCTTCTCCTGCAGCATCTGTAGcaaggaagatctacttgagacaaggcattggtgttggtggcttccagaagatttatggtggccgccagaggaatggctcacgcccacctcacttctgcaagagcagtggtgccatttcacgcaacatcc
>NC_050104.1|+|129944097-129944284|23-44
accaccattatcaccagttttaGCTCGCTTCTCTTTCTTACGCTgtttcttcttttgccgtttcaggcgcttcttggctgtccgctcctcagctgctttcatcctctcctccctccgcagttcgaactcagctatctcttttctcttctggtagtccgcatccattcgtgctagacggtcctgctctc
>NC_050104.1|+|130369771-130370054|38-58
ggagtaggacggcggacaatgcagagcaggcagcgcaGCAGGACGAGGCAGAGCAGGCagcgcagcagcaggcggcgcatcaggacgacgacgaccagcaccaggacgacgacgaccagcaccaggacgcctcaggttcaggcggctctagttcgaggagcatctacctgcgaggccccgcgagtctcccgctgtgtcccatacttcgggacagacggccgctgattcggctggaaggggagaggtatgtaactttatgttcttcattcttgttcatattatgt
>NC_050104.1|-|133195767-133195894|21-41
tcaagaaatattttaaagtaCCCTGCCAAGAATGGCTTGATacaattgaaataatgagtaatgaaattcttgggaattactctaaaaaagaggaccaactgatgacagcggccttcggcactcggccg
>NC_050104.1|+|133837658-133837849|136-156
ctcccagatagcttcctcttctccttctctgctccactgaactttacagagtttcacttctgaggtgcgggtctttcggactactgaattaagaatctttactagcttctcacggtactgaagatctttctgaatCTGCACTGCCTCTTCTTCGATgtgactttccgatgcttgcaggcatttgcggagcta
>NC_050104.1|-|136064235-136064458|125-145
ccctacttcgcactttacggcacagcccccacctacgaccaccttcgcgtgttcggctgtgcctgctaccctaacacttctgctactgcccctcataagctttctcctcgctccactcgctgctTCTTCCTTGGCTACTCTTCTGaccacaaggggtatcggtgtctggacctcgcctcccaccgcatcatcatctctcgtcacgtcgtcttcgacgaggatgt
>NC_050104.1|+|137028511-137028663|37-56
cacatcgcacataaccacatgtgcagccacatctctCCACTCTCTTCAGTCCACACcacaagtatttttgcttcaaatcccgatacatcttggtactcctaggatgaaaagaataatccgagtcatagtctcatgaaggctttcaatcttatg
>NC_050104.1|+|138849929-138850075|22-42
caagaaatactttaaagtaccCTGCCAAGAATGGCTTGATACaattgaaataatgagcaatgaaattcttgggaattactctaagaaagaggaccaactgatgacagcggccttcggcactcggccgaaacgaaggctgaacagggt
>NC_050104.1|-|13905078-13905253|116-136
tcatcgtcagagacgacgagcgactccactctcccgatgaagaggacgtcggggtagaatggtgctgctgtcgtggtgactttctttccgttctcctttgaggccggagtaacggAAAGAATGACTTGCCTTTCCCtggtctccttcttcctcgcgatccgtgtccattcatttgt
>NC_050104.1|-|14298798-14298965|108-128
cggcacaacccccacctacgaccaccttcgcgtgttcggttgtgcctgctaccctaacacttccgcttctgcccctcataagctttctcctcgctccacccgctgccTCTTCCTTGGCTACTCCTCTGaccacaaggggtatcggtgtctggacctcgcctcccatca
>NC_050104.1|-|14305385-14305550|22-42
ctcctcgctccacttgctgccTCTTCCTTGGCTACTCCTCTGaccacaaggggtatcggtgtctggacctcgcctcccaccgcatcatcatctctctgcacgtcgtctttgacgaggatgtgtttccccttgctggcccctccccacccaccgatctcgactccct
>NC_050104.1|-|144225416-144225672|195-215
tgtgcgccttcgcgctcggcgcctccatggcggctgtcacgtcgtacctggaggtgcaggagggcgccggccactatgtgctcttcatctctctgaccctcctcttcacctttgacctcctctgcagcgcgctcgagggcaccagcttcaataccactgacttcgccgcctcctatgcggccagactcgacggcCCCTCTCTCTTCTTCATCGTGctccgcttcccggaggtgcagtagcgcccgaccttgtactcc
>NC_050104.1|+|144516930-144517169|199-219
acccaccagatcggataacggacgtcgcacgcggttgggctggtgagtggaggaggaggaggcaggggtgccctgctgcgatggtgggccaccgtgtcagggtctcagcgttcggcgggaggaattggcaattggccgatagccgccgacgcgttgattttgctggcgccggcgccggattggacggggacgcgtcagGGAATGACGTCCGGTCTGCGGcgcttgggcgttgggccatgg
>NC_050104.1|+|14502439-14502603|104-123
tgaatcattgcttgttttgagctcttcagtcaagtttttgcacttttcaacttcaatagcaaaagcatcttttagctttacaatttttttgttttccttaatgAGCAGGTCTTCTTGGCATTCcaagatgtcatcctttttgttaatggtttttataaattcatt
>NC_050104.1|+|145027461-145027622|100-120
aagccagcagagagacacgatcgagtcccgtgctactaggactaggaggtactcccgcttctcttctccgagatccactgcctgtacttgtcgaagaacTCCTTGTTCTCCTTCTCCAGCtccttccacactgcaggaaacatgcatgtattaagtctacca
>NC_050104.1|+|145855925-145856045|22-42
gcgcggggcgccgcttagagcTCATGTTGGCATGGCTCTGCTccaccccagagcagctctactcctaaactctgagtggagcagctctgctccagagtttagattgtttctcataaccggt
>NC_050104.1|-|147081050-147081167|77-97
aaacgagtgttgcttcatctcaggatcatattgtttggttactttatacccaggtctgccaatcttaactgcaaagGGAGGAAAGAAAACTAATTAAcaacatcaattttgcagataa
>NC_050104.1|-|147943134-147943257|83-103
ctagatatatgatcctgatgagatatatgctaggagtggatacgtattctcacttggaggaggtgttgtttcatggaagtctTGCAAGCAAACCATTTTAACGaggtaaactatggaagcagaa
>NC_050104.1|+|150947740-150947926|145-165
agtaaccggatgagactcgaagtagtgtcgcagctttcgccgggtcagaaccactgcgtacatcagcttctggatttgtgggtagcaaactttagtctcggatagtacttcgctgatgaagtagactggcctctggacgagtagTGTGTGCCCTTCTTCTCGTCTctcgactacgatcgcggcgctg
>NC_050104.1|-|151077469-151077634|104-124
aatggatatgatagtgcatcgtagcatccatggtatgagcggatgcagtggcttgaactgtccttcccatggagcataacactcttgctgaactggcctcgccCTTCGCTCCCTTCGATCCAGAcagcggccacctccgaagtgagaggtgtgttatatgtcttct
>NC_050104.1|-|151674816-151674970|99-118
ctcggagcaagcacaacttcagcatccgcagcatgcggcgaagcctccgctgctgccacatccaaggccgcaaagtagtccaagtcctcatccgacgaCTCTTCAGTCCACTCAACCGagctcccagagtcaccaaaaccagaaaacttagatgc
>NC_050104.1|+|157646836-157647100|22-42
gtactgaaggtccttctgaatCTGCACTGCCTCTTCTTTGATgtgactttctggtgcttgcaggcatttgcgaagctgggatacgtgaaacacattgtggatgtcggacatgtactccggtaattccagacggtatgctgcgggtcctaccctgccaatgatgggatagggaccgatgaatcgtggtgctagctttccttttacttggaacctcctgacaccacgcattggagaaaccttgaggtagacgaagtctccttcctca
>NC_050104.1|+|158922770-158922927|40-60
gtcatggttagttatgccattgaactaatgatgccttttTGGCACAGCTTTATTGAATTGattgtgatgtgctatttgttaactatgtttattccagctttgctagattttcaccttcatggtatgagcagtataaacaaaataataatggtttcatg
>NC_050104.1|-|158922772-158922937|107-127
aaggattgtccatgaaaccattattattttgtttatactgctcataccatgaaggtgaaaatctagcaaagctggaataaacatagttaacaaatagcacatcacaATCAATTCAATAAAGCTGTGCcaaaaaggcatcattagttcaatggcataactaaccatg
>NC_050104.1|+|161010457-161010744|215-236
ccttgatgtgttctgtttaattgccttttcatttaagataacatttttgcatattctttattattaactatagtttatagccaatttttatccaatttataaaattataactagctgcatttttgcagctaccattcagagtcaggttggcatacattggtagaagttattctcgagcattatgggcttgaagctgatgaagcggcggtcacatTTTTTGTTTGTCTGGTTCCAGTggctttcgatgtgtacataaaatattgggtatgccttttgtctaaattaaca
>NC_050104.1|+|162805029-162805172|40-60
tgcttccgtaagggggctgagagccgccgtcgtcatagaGCGTGCGAGGTGCCATCATTActtgtctggcggagcgagccagatgggacgccggtcttattccccgtagcctgagtcagcttggggtagggtaatgatggtgcc
>NC_050104.1|+|22318387-22318563|40-59
ccttacatgagcaagaggacagttgaacttcactggggtAAGCACCATCAAGATTACGTggatggcttgaataagcagctggctaccagccctctgtatggatatacgctggaggatctgataaaagaagcctacaacaatggcaatccattaccagaatataacaatgcagcacag
>NC_050104.1|-|23475914-23476065|90-110
ccgcgtacagtagcttcggaatttgcgggtagtggattttggtctcggacagtacttcactgatgaagtagaccggcctctggacgggcAATGTGTGCCCTTCTTCTCGTctctcgaccacgatcgcggcgctgaccacctgagtggtagcg
>NC_050104.1|+|24708726-24708907|38-58
gctactgcctctcataagctttctcctcgctccacccGCTGCCTCTTCCTTGGCTACTcctctgaccacaaggggtatcactgtctggacctcgcctcccaccgcatcatcatctcttgtcacgtcgtcttcgacgaggatgtgtttccccttgctggcccatccccacccaccgatctcga
>NC_050104.1|+|25164345-25164450|22-42
gtgcaggacactgatcagaatGCTTTGTGTTTGGAGGAACTCcaatagaggccggccgtggtatctcaacactaaagaattcttggcttgactcaattgttatgcg
>NC_050104.1|+|27306283-27306462|41-61
tcaggcatcagccaattgacatgcagtcaattagcttagcGATGGCTTCTCCTTCTCCATCtatatctcctcctcggtgtctttcttcaattctgtcgtgggctcggctgccaccttgttggtggcaatattttcctctgcatggactgctgatggcttctccttctcgatgacggtctt
>NC_050104.1|+|28204737-28204941|22-41
cgagcctcctccagctggtccAGCGAGTCTTCTTGGCTAGCttggttgctttggtcgctgtaggccctcgtcctcggggtgccgtattccaggtctgtgggcaagacggcctcggccccgtagactaggaagaacggtgtgaagcccgtggctcggctcggcgttgtcctcaggctccagaccaccgaggggagttccttcatcc
>NC_050104.1|+|28438658-28438820|122-142
ccagtccttttcgtcaccaaaaaggatggaagtatgaggatgtgtattgattaccgatccttaaatgaggttacaatcaaaaacaagtatccactccctcgaatcgacgacctcttcgaccAGCTTCAAGGGGCCAAGCATTtctccaagatatacctaaggt
>NC_050104.1|+|29742259-29742412|98-118
ggcgggcgactccactctcccgatgaagaggacgtcggggtagaatggtactgctgtcgtggcgactttctttccgttctcctttgaggtcggaggaACGGGAAGAATGACTTGCCTTtccctggtctccttctttctcgcgacccgtgtccat
>NC_050104.1|-|35694654-35694824|22-42
acatatgaaagcgcgagtgccTTGTCCTTGGCTACATTTGCAtcactcctgattgagtttgttgccagactacagaatgttgttaacgcatttgaagagttgagtgagaaggctaactttaaggatcctgtggtggagcctactgcagttagcacaagtaatgttaggttt
>NC_050104.1|+|38338145-38338304|38-58
tcaccggcttctcacgatactgaaggtctttctgaatCTGCACTGCCTCTTCTTCGATgtgactttctggtgcttgcaggcatttgcggagctgggatacatgaaacacattgtggatgtcggacatggattccgataattcaagacggtatgttgcggg
>NC_050104.1|+|38625869-38626054|145-164
agaaaaagagatgtcttcgccgagtgtcatgcttggatcaggatgccagtccttccgctcctgctgctgaggaagtgccagtgccggtttttgctgaagctgatcccagtgggtgtgactcgactgatgctaaccccaatgggtGTGATCTTGATGATGCTGAAcccactgggtgtaacccgactg
>NC_050104.1|+|38625974-38626162|40-60
ccagtgggtgtgactcgactgatgctaaccccaatgggtGTGATCTTGATGATGCTGAACccactgggtgtaacccgactgaagctgaacccaatgggtgtaccgtccgcattattgatgaagatgaggaagaggaggaggaaatccctctaattcggaagaacagccggcgctacatagccagcgggg
>NC_050104.1|-|39402741-39402975|40-61
tttgcctttcttaaccatgacataccaaggatcagatctATACTGTTTTCCTCTAATATTAtaggggtagcccagaattctcttcccataattgtcaaggacaatctatgtgtcatataatttgcctcaacaggccctttaggtgtaattactaacattggtgttttcatatttttgagtggtagctcatttgtgttggcatatcgagcagacatgaaggaatgtgtagcaccgg
>NC_050104.1|+|42621168-42621323|116-135
ccttcgccgcctgcgcccagcacttggaccaggcacaacttcagcatccacagcacgcggcgaagcctccgccgccgccacatccaaggccgcaaagtaatccaagtcctcatccGACGACTCTTCAGTCCACTCaactgaagtcccagagtcacc
>NC_050104.1|-|45174108-45174215|68-87
cacgcggcaaagccttcgccgctgccacatccaaggccgcaaagtaatccaagtcctcatccgacgaCTCTTCAGTCCACTCAACCGaagtcccagagtcaccaaaat
>NC_050104.1|-|45351318-45351457|99-119
taatccaatccaatgtccgtcctccttgcagggacaccgcacgcaaaccgcgtgtctgtgccgctagcgcaccggaacgggccgtgctcaccagttcgGGGCAAAGGAGAGCTGCCTCGcgctgaaatgcttcgccgaga
>NC_050104.1|-|46391898-46392084|23-43
ctcgtcttcagcgccgtcactgCTCAGGTCGCCCCCGTGAGTGactcttgtagccttctctcccttcttgacccagcgcgctgctcgaaaccacagagctcggctaggtgttgagcaggggcagaggcagctgggacaatgcgagaggacagcgcgaccaccatcatggcaatcagctgctgctccg
>NC_050104.1|+|46415451-46415737|55-75
agccgaatcaagaatctttactggcttctctcggtactgaagatctttctgaatCTGCACTGCCTCTTCTTCGATgtgactttctggtgcttgcaggcatttgcggagctgggatacgtgaaatacattgtggatgtcagacatggactctggtagttcaagacggtatgctgcgggtcccactctgccaatgatgggatagggaccgacgaatcgcggtgctagttttcccttcacttggaatctcctgacaccacgcatcggggagaccttgaggtagacgaaat
>NC_050104.1|+|46743513-46743627|24-44
ggccaagccttggaatgtgttctTATGCAAGCAGGACACGTGATttcctacacgtctcgtcagttgcggaaacatgagttgaactaccccactaagacttagaactggcagccgt
>NC_050104.1|+|4719420-4719541|22-42
gtgtaggacactgatcagaatGCTTTGTGTTTGGAGGAACTCcaatagaggccggccgtggtatctcaacactaaagaattcttggcttgactcaattgttatgcgtttgggattagcggga
>NC_050104.1|+|47439965-47440109|87-107
atcgtcgtcattgccagatccagtttgttcattggcttcataaataacagatggtttctcgacaggtgcaggacactgatcagaatGCTTTGTGTTTGGAGGAACTCcaatagaggccggccgtggtatctcaacactaaagaat
>NC_050104.1|+|47810859-47810966|22-42
caagaaatatttcaaagcaccCTGCCAAGAATGGCTTGAAACaatcaaagtaatgagcactgaaattcttgggaattattctaaaaaagaggatcaaatgatgacagc
>NC_050104.1|-|49071599-49071715|77-96
tattcaaccatgacactagcttggtagaagaaacatatgatgtggagtttgacgagactaacggctcccaaggagcACTTGAGAATCTTGATGATGtaggtgatgaaccactcaatt
>NC_050104.1|+|50359650-50359816|108-127
gcctactcccagcacttggaccaggcacaacttcagcatccgcagcacgtggccaagcctccgctgctgccacatccaaggctgcaaagtaatccaagtcctcatccGACGACTCTTCAGTCCACTCaaccgaactcccagagtcaccaaaatcggaaaacttagac
>NC_050104.1|-|51547233-51547423|38-58
gccctaccattataaattcaagaaatactttaaagtaCCCTGCCAAGAATGGCTTGATacaattgaaataatgagcaatgaaattcttgggaattactctaaaaaagaggaccaactgatgacagcggccttcggcactcggccgaaacgaaggttgaacagagtacttgatgccataggatttgaatatg
>NC_050104.1|-|52403042-52403149|22-42
ttcaagaaatattttaaagtaCCCTGCCAAGAATGGCTTGATacaattgaaataatgagtaatgaaattcttgggaattactctaaaaaagagcaccaactgatgaca
>NC_050104.1|+|52777100-52777270|39-59
ctatcctaacacttctgccacctctcctcactccacccGTTGCCTCTTCCTTGGCTACTcccctgaccacaaagggtattgctgtcttgaccttgcctccaaccacatcctcatctcccgtcacattgtcttcgacgaagacgtgtttcccattgttggctcctctccacc
>NC_050104.1|+|54006658-54006847|41-61
gtgaactatgctgttgaaatgaatctgctgcaaccacatgCTGTCCAAGGAGCCAAGCATAgggtctctttctatgcaaatgatgaagtagtgttccttcggccttgagcgttgatcaccgtactatcatgttggtgctacaaatttgtggtcatgcctcaggtcataagatgaagacaaaaagttcagt
>NC_050104.1|+|56927913-56928064|91-110
gtatctttagtgggtgtaatagtccagctagtctttggtgttcggccttaactctttgacacacatcgcacatagccacatgtgcaaccaCATCTCTCTTCAGTCCACACaaccagtacttctacttcaaatcctgatacatcttggtactc
>NC_050104.1|-|60133516-60133702|145-165
agagatttagtgcaagaattcctggccttcagggtttttccaactatgaaagattggacaatgccgaagcttaaaggggaaaagaaaaagggggaactcgttcgactgccctaccattataagttcaagaaatacttcaaagtaCCCTGCCAAGAATGGCTTGATacaattgaaataatgagcaatg
>NC_050104.1|+|60219397-60219560|23-43
aagttgtctccacgctccactcGTTGTCTCTTCCTTGGCTACTcccctgaccacaagggtatcgctgccttgagctcacatcccatcgcatcatcatctctcgtcacgtcgtcttcgacgaagatgtgtttccccttgtcggctcatccccgccccccgatctt
>NC_050104.1|+|61953012-61953158|107-126
cctgcgcccagcacttggaccaggcacaacttcataatccacagcacgtggcgaagcctccgccgctaccacatccaaggccgcaaagtaatccaagtcctcatccGACGACTCTTCAGTCCACTCaaccgaagtcccagagtcacc
>NC_050104.1|-|63330072-63330238|108-127
ggctattcatcaaaatccaaagcatatcgagtattaaaccatgcaactggcttggtagaagaaatatatgatgtggagtttgatgagactaatggctcctagggagcACTTGAGAATCTTGATGATGtaggtgatgaaccgctaagggatgctatgaagaatatgcc
>NC_050104.1|+|64652120-64652284|106-126
aactatgaaagagtggacgatgccgaagcttaaaggggaaaagaaagagggggaactcgtccgactgccctaccattataaattcaagaaatactttaaagtaccCTGCCAAGAATGGCTTGATACaattgaaataatgagcaatgaaattcttggtaattactc
>NC_050104.1|+|64771100-64771217|77-97
aatgagaaacaaagaggccacatgaagagttggaaagtgggctgtagagctaaatgaattcaccattgacaacgttCATAGACCTTCGATCCAATCCcaggcgttagcagactctatt
>NC_050104.1|-|6558201-6558393|38-58
acccccggatggggggagaccgccgtcttttcacctcATCGTTGGAGGAAAGCAACTCcgtgggagttggtatctttcagccatcgttcggcttcaaggattttcatcacatagcccggttgctcccctccgccggtggtcacccaagacggtgacctccagctcctggatggggagaggcaaaccgggctgt
>NC_050104.1|-|66934742-66934903|43-63
cgactgccctaccactataagttcaagaaatatttcaaagcaCCCTGCCAAGAATGGCTTGAAacaatcgaagtaatgagcattgaaattcttgggaattattctaaaaaagaggatcaattgatgacagcagccttcggcacccggccgaaacgaaggcta
>NC_050104.1|+|67790699-67790822|83-103
agtcctcttgagagaattggatttgatgtagggtccttgtactccaacatgttgtacccttctttgggcctccttcttctacTTCTTGTTGGCTGGCTCGAAGcttgaaccgcctgtgatggga
>NC_050104.1|-|68270607-68270793|59-79
aacccacgaagctattattagaatgggaatttttgtctgggctgtgaaaagccagggaGTGGAGCCAAGCATGAAATGTttctgcagtatgcatgaacttgcatatgagacgaaggccatgggcaaggaacaatatcataataactttggctgttatggatttactgcccgccccaacgcaagctat
>NC_050104.1|-|68604377-68604605|37-56
tgtggagtttgatgagactaacggctcctaaggagcACTTGAGAATCTTGATGATGttggtgatgaaccacctagggaggctatgaagagtatgccaataggagccatcaagccaaagtaagatgaagataaggtgcaagtcatcaacagaccttcttcatccaatgtaccaaaagacgatgagaaagatgagaggcatgcaaatgaagatacatttttctctcaaaaa
>NC_050104.1|+|68728699-68728819|80-100
agcttaaaggggaaaagaaagagggggaactcgtccgactgccctactattataagttcaagaaatattttaaagtaccCTGCCAAGAATGGCTTGATACaattgaaataatgagtaatga
>NC_050104.1|+|70009109-70009266|101-121
tgaaagagtggacaatgccgaagcttaagggggaaaagaaaaagggagaactcgtccggctgccctaccattataagttcaagaaatactttaaagtaccCTGCCAAGAATGGCTTGATACaattgaaacaatgagtaatgaaattcttgggaattac
>NC_050104.1|-|70878222-70878452|171-191
tcaatatttttttattaacaaaacatggtcaaatttatacaagtttaactaaagcgtaggagaggctagagtaagagcgggggatacacgtgtcttattttcttctgttaatgtcgataagtggtgcgctgcaggagaactggacctgccatttgccaattttcctgaagGGTCCGCCCTCTCCACAATCTgctttcttatgaagtcgtggagcctgccagacaacatctg
>NC_050104.1|-|71840050-71840305|198-217
ggcgatgacgaacggcccctcccaggggggcgtgagcttgtgctgccctcgggcgtcttgtcgcagccgaagcaccaggtcgccacctggaggtctcgggaccggacccctcgggcgtggtagcgtcgcagggactgctggtaccgcgccgagtgtagtaaggccctatcccgagcctcctccagctggtccagtgaGTCTTCTTGGCTAGCTTGGTtgctttggtcggtgtaggccctcgtcctcggggagccgt
>NC_050104.1|-|7293136-7293284|22-41
tgacaggtgcttcgtcgatcaTTGATGGAGGCTGGTCCATGgtacagccaaaattctggtggaggaagagctatgattctcatggagagttgcctctaaaacagcatagggagatgaagggcacccgttttttaaagaagaaattaagt
>NC_050104.1|+|74794749-74794902|98-118
aggaatgggctatgccgaagctcgaaagggagaagaaggagggggagcttgtccgcttgccctacaactataaattcaagaaatattttaaagcaccCTGCCAAGAATGGCTTGAAACaatcaaagtaatgagtactgaaattcttgggaatta
>NC_050104.1|+|7501743-7501887|87-107
atgtcgaagcttaaaggggaaaagaagaagggggaactcgtccgactgccctaccattataagttcaagaaatactttaaagtaccCTGCCAAGAATGGCTTGATACaattgaaataatgagcaatgaaattcttgggaattact
>NC_050104.1|+|75197047-75197161|74-94
catgtgttcggctgtgcctgctatcccaacacttcctccaacgctccccataagctatctcctcgctccactcGCTGCCTCTTCCTTGGCTACTccccggaccacaaggggtatc
>NC_050104.1|+|75246077-75246368|199-219
ccagctactgggtagaggccctgcacaccgccacacatcttctcaaccgcctcccctcgaaggcggtgagccaccccacttcccattttgccttgtatgggatagccccctcctacaaccaccttctcgtgtttggctgtgcctgctatcccaacacttccgccaacgctctccataagctatctcctcgctccactcGCTGCCTCTTCCTTGGCTACTccccagaccacacggggtatcgctgtcttgacctcgccacccaccgcatactcatctctcatcacatcgtttt
>NC_050104.1|+|76530712-76530935|125-145
tggcctttagggtttttccaactatgaaagagtggacaatgccgaagctcaaaggggaaaagaagaagggggaactcgtctgactgccctaccattataaattcaagaaatactttaaagtaccCTGCCAAGAATGGCTTGATACaattgaaataatgagcaatgaaattcttgggaattactctaagaaagaggaccaactgatgatagcggccttcgacact
>NC_050104.1|+|79380394-79380670|206-226
aaggtccaacttgggctgcactgggcgaattcaaaattattgcagaacatattggcactagagatttagtgcaggaattcctggccttcagggtttttccaactatgaaagagtggacaatgccgaagcttaaaggggaaaagaaagagggggaactcgtccgactgccctactattataagttcaagaaatattttaaagtaccCTGCCAAGAATGGCTTGATACaattgaaataatgagtaatgaaattcttgggaattattctaaaaaagagga
>NC_050104.1|-|80200780-80200966|23-43
attcaagaaatactttaaagtaCCCTGCCAAGAATGGCTTGATacaattgaaataatgagcaataaaattcttgaggaattactctaagaaagaggaccaactgatgacagcggccttcggcactcggccgaaacgaaggctgaacagggtgcttgatgccataggatttgaatatgctgactacgg
>NC_050104.1|+|81790197-81790341|22-42
gtactgaagatctttctgaatCTGCACTGCCTCTTCTTCGATgtgactttctggtgcttgtaggcatttgcggagctaggatatgtgaaacacattgtggatgtcagacatggattctggtagttcaagacggtatgctgcgggt
>NC_050104.1|+|85934583-85934749|39-59
acctcactgatgaagtaaaccggcctctggacgggcagTGTGTGCCCTTCTTCTCGTCTctcgaccatgatcgcggcgctgactacctgagtggtagcggcgacatagatcaagagggcttctccagtagcagggggcaccaggatgggcacgcttgtaaggagcgc
>NC_050104.1|-|86623670-86623856|145-165
agagatttagtgcaagaattcctggccttcagagtttttccaacgatgaaagagtggacaatgccgaagcttaaaggggaaaagaaagagggggaactcgtcaggctaccttatcattataaattcaagaaatattttaaagtaCCCTGCCAAGAATGGCTTGATacaattgaaataatgagcaatg
>NC_050104.1|+|87509669-87509796|88-107
ccaggcacaacttcagcatccacagcacgcggcgaagcctccgccgctgccacatccaaggccgcaaagtaatccaagtcctcatccGACGACTCTTCAGTCCACTCaaccgaactcctagagtcacc
>NC_050104.1|+|91303649-91303834|59-78
cggtgaagcctccgccgctgccacatccaaggccgctaagtaatccaagtcctcatccGACGACTCTTCAGTCCACTCaaccgaactcccagagtcaccaaaatcagaaaacttagacgcagtttcatccgattcattcccatcatccacggtcgaagccgtcaaccagcttccgcgatataggac
>NC_050104.1|-|93708648-93708939|22-42
aggatagggctgagcaataatCTCCAGATGTTGGCATGGCTAtggagaaggatgtggccgaaaaagctaaatctcctgctcccgaagcaccgtccgaagatcttgactttgttattcgacatgcttcgggaaaaatactatctgaagaagaaattgcagaagccaaacactatgcttgggaactgaaatacccgaaaggggccttagtgttcaatgacactaacaaagatgatttcctatactgtctcctgggcaataaagaaatatccgtctgccggaagatggccaaaaa
>NC_050104.1|+|93780153-93780444|22-42
cgagtgccttgcagatggccaTGGAGAAGCAGGACATACCGTggaacacgacgcggcggacgccggtggccgtcgcgacgcggtgcgtgaaaccgaggaagaagtcggagacgagcgcgagcggcggggacggcagcgacgtcaggaactgggcgaagggctcccgtaggagcgccgtagcacgcaggaacgtcgggaagagggacatggacgggagggcgtcggtggactcgacgccggctggcagtggcggcagcgacgggaaggggagctcgacgaggcgcaccgagga
>NC_050104.1|+|94630846-94630964|22-42
caagaaatactttaaagtaccCTGCCAAGAATGGCTTGATACaattgaaataatgagcaatgaaattcttgggaattactctaaaaaagaggaccaactaatgacagcggccttcggca
>NC_050104.1|-|95187924-95188180|195-215
ggccttttatgcttctttgggactcaagcatcagttctcctctccgtatgtgcctcagcagaatggcattgttgaacacaagaatcagacccttgttgaaatggtcaggacaatgcttgatgagaataggactcctaggcacttttgtgtcgaagcgatcgacattgcttgccatgtgtcaaaccacatatttcTTACAGCTTTCTTGAACAAGActtcatatgagttgtggtttggatggtccccaaagttagtca
>NC_050104.1|+|95187933-95188216|38-58
ttggggaccatccaaaccacaactcatatgaagtcttGTTCAAGAAAGCTGTAAGAAAtatgtggtttgacacatggcaagcaatgtcgatcgcttcgacacaaaagtgcctaggagtcctattctcatcaagcattgtcctgaccatttcaacaagggtctgattcttgtgttcaacaatgccattctgctgaggcacatacggagaggagaactgatgcttgagtcccaaagaagcataaaaggcctcaaaatcagtattcttgaattttgtgccattgtca
>NC_050104.1|-|95187945-95188065|80-100
cttgatgagaataggactcctaggcacttttgtgtcgaagcgatcgacattgcttgccatgtgtcaaaccacatatttcTTACAGCTTTCTTGAACAAGActtcatatgagttgtggtttg
>NC_050104.1|+|96548898-96549067|23-43
tcaagaaatattttaaagtaccCTGCCAAGAATGGCTTGATACaattgaaataatgagtaatgaaattcttgggaactactctaaaaaagaggaccaactgatgacagcggccttcggcactcggccgaaacgaaggctgaacagggtgcttgatgccataggatttgaa
>NC_050105.1|-|100929924-100930207|227-247
accccgatgcagaatggaagtagaaggtccaacttgggctgcactgggcgaattcaaaattattgcataacatattggcactagagatttagtgcaagaattcctggccttcagggtttttccaactatgaaagagtggacaatgccaaagcttaaaggggaaaagaaaaagggggaactcgtctgactgccctaccattataagttcaagaaatactttaaagtaCCCTGCCAAGAATGGCTTGATacaattgaaataatgagcaatgaaattcttgggaatt
>NC_050105.1|+|100954776-100955067|74-94
tggtgggcggtttcctgaggaggaggagggggaggaggagtaggacggcggacgatgcagagcaggcagcgcaGCAGGACGAGGCAGAGCAGGCagcgcagcagcaggcggcgcctcaggacgacgaccagcagcaggatgacgacgaccagcagcaggacgcctcaggttcaggcggctctagttcgaggatcatctacctgcgaggccccgcgagtctcccgccgcgtcccatacttcgggacagacgaccgctgattcgaccggaaggggagaggtatgtaactttatg
>NC_050105.1|+|101598754-101599010|198-218
acttgggctgcactgggcgaattcaaaattatagcagaacatattggcactagagatttagtgcaagaattcctggccttcagagtttttccaacgatgaaagagtggacaatgccgaagcttaaaggggaaaagaaagagggggaactcgtccgactgccctactattataagttcaagaaatattttaaagtaccCTGCCAAGAATGGCTTGATACaattgaaataatgagtaatgaaattcttgggaattactc
>NC_050105.1|+|103424495-103424665|116-135
ggtggagtcatgtgaggcatcagggatgttcttatgggcttgtgggacacaacaagcgacacaccaaattagagataatttcgaaaggtctttggataccattagtaggaaaatgGTTCATGTGGCAGTTTCTAGgtatctaaggtatggttttgcacaaaccaatatatg
>NC_050105.1|-|105976671-105976775|64-84
cctgctatcctaacacttccgccaccgctcctcataagctatcgcctcgctccactcgttgccTCTTCCTTGGCTACTCCCCTAactacaaggggtatcattgtc
>NC_050105.1|-|106166960-106167068|22-41
aggacagttgaacttcactggGGTAAGCACCATCAAGATTAcatggatggcttgaataatcagctggctaccagccctctgtatggatacactctggaggatctgataa
>NC_050105.1|+|107931552-107931797|188-207
ccttccttgttggcctccaacggctcctagctgccttggggctataaaagggacccctaggcgcatggaggagtcacccaagcacactctaagcattccaagacttttagtcctcactttcacgcaatcgttcatcattcttgagatttgagcactttttgagttgtaaactccccgcgcgtgttttGTGTGCCCATCTTCTCACTTgtgtgcgtgtttgcggtgtggatttaattctagtgtgcg
>NC_050105.1|-|11043613-11043743|90-110
tggaaatctaagttaccacaaaaaatcaaagttttcatttggctagtggtaagaaattaaattcttacaaaagataatctgataaaaagAAGTTGGCATGGCTCAAGCGAgtgctgtttttgtggtggtct
>NC_050105.1|+|110690739-110690861|22-42
tatgcaagcagtacttttgtgCAAGCGTGCAAGCAAATCATCtgatccattagattatgatccaaccacagatacaaccatgatttgttaggggattttttataaagattattgagttagtga
>NC_050105.1|-|111075466-111075637|37-57
tcttgcttctgtaagggggttgagagccgccgtcgtCAGGGAGCGTGCGTGGAGCCAtcattgcctatctggcggagcgagccagatgggacgccggtcttgtttcccgtagcctgagtcagcttggggtagggtaatgatgccgcctcctgtcgacgtggctggtctgcgc
>NC_050105.1|-|111473253-111473357|22-42
ttcaagaaatactttaaagtaCCCTGCCAAGAATGGCTTGATacgattgaaataatgagcaatgaaattcttgggaattactctaagaaagaggaccaactaatg
>NC_050105.1|-|112224592-112224812|180-200
ggagcatgttggtgaagactcagcccgcgatggctgaggacgcaagtggggagagtcgcctttaaaaagggggtgactcccttggatggcaaccatatcttcgcactcccttcatgcatcacgtccttccaccttccgagcccccggatggggagcgctcgcgttgctttcgtctcgtcGTCGTTGGAGGAAAGCAACTTcgcggaagttggtacctttca
>NC_050105.1|-|112597634-112597910|52-72
agaggcagatatctgatttgaaaatgacaaatgctggttagtgtctttgttTCTTCCTTGGCTACTTGATTAgtcttttttaaccgagtgtccttcttcaactgttttttgttagatatgactcggcggtactctgaactcgaggagaagtattctcaaggtcagatcgacctggctcgggtttctgcttccttagatgatgccaattcattgaattcctctatcagtgcttagcttgactctgaaagggtggctaatgaggtaggcttacttgact
>NC_050105.1|+|115543093-115543342|188-208
cgcccccgcgcttcgcagccaccgcgggcctatgcttcttgccgacgccagccgccggcttcgtgtcgtgctgctgctgctcctgcttggtgggatccaggcgcttcttaaggtgcgtgtgccagacgttcttgatctcgttgtccgcccgccgggcagcctggcggcgatggcggacctcctagcaATTCAGAAGAGAGAGAGCAGAagagagagaggcgagagcagcagctgcggcaaaccctagcgt
>NC_050105.1|-|115708347-115708514|41-61
actgccctaccattataagttcaagaaatactttaaagtaCCCTGCCAAGAATGGCTTGATacaattgaaataatgagtaatgaaattcttgggaattactctaaaaaagaggaccaactgatgacagcagccttcggcactcggccgagacgaaggctgaacagggt
>NC_050105.1|-|117421556-117421708|43-63
atcaaggatctttactggcttctcacggtactgaagatctttCTGAATCTGCACTGCCTCTTCttcgatgtgactttctggtgcttgcaggcatttgcggagctaggatacgtgaaacacattgtggatgtcagacatggattctggtagttc
>NC_050105.1|-|119128831-119129000|112-132
gggtgcttctatcccggaaagggctctgtccttgacgcattggaatccagtgctacttcagcggcagatatctgatttggagatggcaaatgctggttagtgccctttgttTCTTCCTTGGCTACTTGATTAatctgctttttagctgaacacccttgcttgactatttc
>NC_050105.1|-|1195773-1195889|22-41
acaagaaacagttggtactacCCCACAGAAGAGAGTGAGGCgtgctgtcaaaaaactgactccaaagaagaagatgaacgctggctagaaaattaggacaatgtcatgtcttaaact
>NC_050105.1|-|120298222-120298327|22-43
atttgtctcagtgtttttctgATGCCTCCCATTCCTACGGTTCttaggtactccttcctcttcctttggcctgcaaaattgttgcggacaaggaaacaaatgctga
>NC_050105.1|-|120298248-120298418|112-133
tattgtgctagggcagcaagctatgaagaggaagaaagagaatatctaagagcggtgggaatgggaacatggaggaaagcatcatgcagacatttgtctcagtgtttttctGATGCCTCCCATTCCTACGGTTcttaggtactccttcctcttcctttggcctgcaaaatt
>NC_050105.1|+|121123591-121123783|40-59
gccacatccaaggccgcaaagtaatccaagtcctcatccGACGACTCTTCAGTCCACTCaaccgaactcccagagtcaccaaaatcagaaaacttagacgcagattcatccgattcattcccatcatccacggtcaaagccgccaaaaaattagcagtagcggttgcgtgcgcaggcccaaaatcttgaacct
>NC_050105.1|-|121560462-121560584|23-43
tctcctcgctccactcgctgccTCTTCCTTGGCTACTCCCCTGaccacaaggggtaccggtgtctggacctcacctcccaccgcatcatcatctctcgtcatgtcatctttgacgaagatgtg
>NC_050105.1|+|123958160-123958318|99-119
gccgccacggtcgccgacggtgaacacggccgactccgcgacgtgggcatgaaggagcacgcagaggagcaccgccgccgccgccgcaagggccacagCACCACTGCCTCTTCCCTGCCgctgcgccattactgtcttgctgtgctgattgtattattg
>NC_050105.1|-|124035582-124035699|22-42
tgtagaaggagaagaaagtagATTTCGGGAATCTTGATGATGgaaacattaagcagcaggatgattttagtaaaaatactcaaagctttacctatcagatgagagggcttgacaaaag
>NC_050105.1|+|124793665-124793827|23-42
ccgagcctcttccagctggtccAGCGAGTCTTCTTGGCTAGCttggttgctttgctcgtcgtaggccctcgtcctcggggagccatattccaggtcagtgggcaagacggcctcggccccgtagaccaggaagaacggcgtgaaacccgtggcccggctcggc
>NC_050105.1|-|127709262-127709419|99-119
cagttgacaaaagagcgcagtatgtatacctgatagatgatgtgtccagctccttctttgaaagagttatagtgatcatagagacatagagacatgtcTTGTTGTCTCAAGCTTGCAAAgagatataatattgaactccaagattatgggttcatgtg
>NC_050105.1|+|130558599-130558767|40-60
tcatctaaaataactaactctatcacaagtctttacaccGTGAAGTGTTTGGGTTGTTTCtgtatatcgtggagtgcttggattgtttttttgggtttgatgtttctgcaagacgtaaacagtatggtgattgttattttgacagacaagcctggttcgagctattgtt
>NC_050105.1|+|133952309-133952495|125-145
aggcgcggtcggttcgtcgtcagagacggcgggtgactccactctcctgatgaagaggacgtcggggtagaatggtgctgctgtcgtggcaactttctttccgttctcctttgaggccggaggaACGGAAAGAATGACTTGCCTTtccctggtctccttcttcctcgcgatccgtgtccattccttc
>NC_050105.1|+|135527893-135528037|104-124
ctatgaaggaatgggccatgccgaagcttaaaggagagaagaaagagggggagctcgtccgactaccctatcattataaattcaagaaatattttaaggcaccCTGCCAAGAATGGCTTGAAACaattgaaacaatgagtactga
>NC_050105.1|-|136913072-136913233|38-58
ggtttcgaatgagacatacattgtttgtacgcatatgGAAAGCTGTGGAAGAACATGAccaatattttgttcaaaaaaggaacgttgctggtattcttggcctatctagtctgcaaaaaattactacagcatttcgaaagttatcttatggagtagcagctg
>NC_050105.1|+|137257276-137257401|24-44
aggtgcaggacactgatcagaatGCTTTGTGTTTGGAGGAACTCcaatagaggccggccgtggtatctcaacactaaagaattcttggcttgactcaattgttatgcgtttgggattagcgggagg
>NC_050105.1|-|140765348-140765578|41-61
actgcccctcagaagctttcttctcgctccacccgctgccTCTTCCTTGGCTACTCCTCTGaccacaaggggtatcggtgtctggaccttgcctcccaccgcatcatcatctctcgtcacatcgtcttcgacgaggatgtgtttccccttgctggcccctccccacccatcgatcccgactccctcctcgagtctgatccggtctccccctcctcccaggtgccccgcctt
>NC_050105.1|-|14083795-14083964|39-59
agcccccggatgggggacgcccgcagtccttccgccttGTCGTTGGAGGAAAGCAACTCcgtgggagttggtacctttcagccatcgttcggcttcaaggatttttatcagtcagcccggctgcacccctccgccggcggtcacccgagacggtgaccaccagcccctgg
>NC_050105.1|+|142404141-142404316|43-62
tgcccgtgtgctactgggcgttcaacctctacaacgccagcaCGTTCCCCATCTTCTCCACCgacctcttcacgggcgccgggcagctgtacaacatctccgccatcgtcaacgacaggttcgagatcgacatggacgcctacgccaagcaagggaggatccacctcagcttgctg
>NC_050105.1|-|143899058-143899210|91-111
tcctataaccaccttcgcgtttttggctgcaaatgctaccccaacctttctgccaccactccacataaattatcccctcgctcaacccttTGTGTCTTCCTTGGCTATTCCccccaccataaaggctacctatgcttcgatcgccactccaat
>NC_050105.1|-|145146523-145146709|59-79
gcggatcttggtctcggacagtacctcacttatgaagtagactggcctctggacgggcAATGTGTGCCCTTCTTCTCGTctctcaaccactatcgcggcgctaaccacctgggtggttgcggcgacgtagatcaagagggcttctccggcagcggggagcaccaagatgggcgcgttcgtgaggagc
>NC_050105.1|-|145184078-145184242|107-126
ggtctcgggaccggacccctcgggcgtggtagcatcgcagggactgctcgtaccgcgccgagtgtagtaaggccttgtcccgagcctcctccagctggtccagcgaGTCTTCTTGGCTAGCTTGGTtgctttgatcgctgtaggccctcgtcctcggggagccgt
>NC_050105.1|+|147762311-147762502|37-57
ctcactgatgaagtataccggcctctggacgggcaaTGTGTGCCCTTCTTCTCGTCTctcgactacgatcgcagcgctgaccacctgagtggtagcggcgacgtatatcaagagggcttctccggcagcaggggcaccaagatgggtgcgcttgttaggagcgcctttaggttcccgagggcttcctcggcc
>NC_050105.1|+|147768754-147768892|23-43
ggtactggaggtctttctgaatCTGCACTGCCTCTTCTTCGATgtgactttctggtgcttgcaggcatttgcggagctgagatacgtgaaacacattgtggatgtcggacatggattccggtagttcaaggcagtatgc
>NC_050105.1|+|1688449-1688614|22-42
gaccccgtacctgcaatatctCCACCAAGGAGAGCTGCCCTTcgaccgagccgaggctcggcgactggcgcggcgcgccaagtcgttcgtcttactgggtgacgggaaggagctctaccaccgcagcccctccggcatcctccagcggtgcatatccatcgccgaa
>NC_050105.1|-|18752008-18752247|199-219
tcgatcaatggaagacaaatttaaggcactgcgagcatatcgccgtgccaaggggttgtgtgaccggtgtgctgagaagtggttcaagggtcatacatgtgctgcttcagtccaactgcatgctatgcaagaggtctttgaattgttgccgattgaggagactgaaggcgagcttcactctgatgaagctgttgaggaGCAGTTGTTCTTGGCTATTTCttcccaagcagtgtcaggtgg
>NC_050105.1|-|20436214-20436371|33-53
atcattataaattcaagaaatatttcaaggcaCCCTGCCAAGAATGGCTTGAAacaatcgaaataatgagtactgaaattcttggaaattactctaaaaaagaggaccaattgatgacaacagccttcggcacccggccaaaacgaaggctaaacaga
>NC_050105.1|+|20626612-20626783|37-57
ctaccgcccctaacaagctttctcctcgctccactcGCTGCCTCTTCCTTGGCTACTcccctgaccacaaggggtaccggtgtctggacctcacctcccaccgcatcatcatctctcgtcatgtcatctttgacgaagatgtgtttccccttgctggctccaccccacccac
>NC_050105.1|+|21575289-21575447|99-119
aaagagtggacaatgccgaagcttaaaggggaaaagaaaaagggggaactcgtccgactgccctaccattataagttcaagaaatactttaaagtaccCTGCCAAGAATGGCTTGATACaattgaaataatgagtaatgaaattcttgggaattactct
>NC_050105.1|+|25532938-25533100|22-42
aaggcatcaagcatgaattctCTGCTCCCTTCACACCACAGCaaaatggtgtggtagagaggaagaacaagacgctcatcgacatggcaagaacaatgcttggtgaatacaagacgcctgagcggttttggtcggaagctgtaaatacagcttgccatgccat
>NC_050105.1|+|2593588-2593827|22-42
gagggggaggcggcgtaggacGGCGGACGAGGCAGAGCAGGCagcgcagcaggacgacgcagagcaggtagcacagcagcaggcggcgcctcaggacgacgacaaccaacagcaggacgacgacgaccagcaacaggacgcctcaggttcaggcggctctagttcgaggagcatctacctgcgaggccccgcgagtctccctcagcgtcccatacttcgggacaggcgaccgctgattcg
>NC_050105.1|-|27296388-27296504|22-42
ctctcggtactgaagatctttCTGAATCTGCACTGCCTCTTCttcgatgtgactttttggtgcttgcaggcatttgcggagctgggatacgtgaaacacattgtggatgtcagacat
>NC_050105.1|-|27357383-27357546|23-43
tctcctcgctccactcgctgctTCTTCCTTGGCTACTCCCCTAaccacaaggggtatcgatgtcttgacctcgcctcacacctcatcatcatctctcgtcacgtcgtcttcgacgaagatgtgtttccctttgctagctcctccccacccactgatctcgactc
>NC_050105.1|-|29612764-29612933|22-41
acatgtgcagccacatctctcTACTCTCTTCAGTCCACACCaccagtacttctgcttcaaatcctgatacatcttagtgctaccagggtggatagagtaatcagaatcatgggcttctttcaatatagtctcatgaaggctatcaatatccggaacccgtatccgatcct
>NC_050105.1|+|32798135-32798249|74-94
aagaggaaaagaaaaagggggaactcgtccgactgccctacaattataagttcaagaaatactttaaagtaccCTGCCAAGAATGGCTTGATACaattgaaatgatgagtaatga
>NC_050105.1|+|35282182-35282304|22-42
caagaaatattttaaggcaccCTGCCAAGAATGGCTTGATACaatcgaaataatgagtactgaaattcttgaaaattactctaaaaaagaggaccagttgatgacagcagccttcggcacccg
>NC_050105.1|+|36398548-36398739|37-57
gaataaacatagttaacaaatagcacatcacaatcaATTCAATAAAGCTGTGCCAAAaaggcatcattagttcaatggcataactaaccatgactaaacccaatgtggtatgcccttgggaatgtcaccacaaactctctaggatactgtagtaacctgaaacaatacatatcagcaaagaattcataagat
>NC_050105.1|-|36398561-36398800|199-219
gtaggtacaagctctgaaatggccattgggtcaaatgttcatgatattattcagacatcagatcttatgaattctttgctgatatgtattgtttcaggttactacagtatcctagagagtttgtggtgacattcccaagggcataccacattgggtttagtcatggttagttatgccattgaactaatgatgccttttTGGCACAGCTTTATTGAATTGattgtgatgtgctatttgtta
>NC_050105.1|-|37760245-37760406|122-141
gtcagccgatccataattgagcacagcttgggaatcgacccttcggtgagaccgaaaaaacagcggctccgcaaaatgtccgacgagaagacagaaggtaatccaagtcctcatccgacgaCTCTTCAGTCCACTCAACCGaactcccaaagtcaccaaaat
>NC_050105.1|-|38423635-38423799|38-58
caccactccacataaattatcccctcgctcaacccttTGTGTCTTCCTTGGCTATTCCccccaccacaaaggttacctatgctttgatcgccaatccaatcgtaccattatctcccgtcatgtggtttttgatgaaacctcgtttcccttttctgaggcttccaa
>NC_050105.1|+|39888582-39888705|22-42
caagaaatactttaaagtaccTTGCCAAGAATGGCTTGATACaattgaaataatgagtaatgaaattcttgggaattactctaaaaaagaggaccaactgatgacagcggccttcggcactcgg
>NC_050105.1|+|41189838-41190069|22-42
caagaaatactttaaagtaccCTGCCAAGAATGGCTTGATACaattcaaataatgagtaatgaaattcttgggaattactctaaaaaagaggaccaactaatgacagcggccttcggcactcgaccgaaacgaaggctgaatagggtgcttgatgccataggatttgaatatgctgactacggccgactaggcggagatgctggaggcccgaagcgaaaaaggattgccagc
>NC_050105.1|-|42896647-42896800|40-60
ctgccctatcattataagttcaagaaatacttcaaagtaCCCTGCCAAGAATGGCTTGATacaattgagataatgagcaatgaaattcttgggaattactctaaaaaagaggaccaactaatgacagcggccttcggcactcggccgaaacgaa
>NC_050105.1|+|43054923-43055161|22-41
aagtaatccaagtcctcatccGACGACTCTTCAGTCCACTCaaccgaagtcccagagtcaccaaaatcagaaaacttagacgcagatccagtgcgaaggtgggactttgcacctgcatcccaccacgtgaaggcatctggcgagggcatacttcgcccagtgcccagccatgcgccaaaggccacaccccatacgccacaaactcctcaaccaaatcgcgcccgctgctcaggtcggcc
>NC_050105.1|-|43353473-43353637|38-58
cacagctccccacaaactagctctcaggtttgccctgTGTGTCTTCCTTGGCTATTCCgaccatcacaaaggttaccgctgccttgatctttcttccaattgcatcatcatctcgaggcatgtcatctttgatgaaaatgcttttccctttggtgatcgcgatgg
>NC_050105.1|+|43599950-43600236|215-235
tggaagtagaaggtccaacttgggctgcactgggcgaattcaaaattattgcagaacatattggcactagagatttagtgcaagaattcctggccttcagggtttttccaactatgaaagagtggacgatgctgaagcttaaaggggagaagaaagagggggaactcgtccgactgccctaccattataaattcaagaaatactttaaagtaccCTGCCAAGAATGGCTTGATACaattgaaataatgagcaatgaaattcttgggaattactctaaaaaagaggac
>NC_050105.1|-|43875560-43875749|130-150
atcagggctcaccgccttggcgtacaatgcctcactgaccccgactgccatcgtgcagtgaccgcacttgtacccaccataagcgatatgggagaccatgtctcaggtcgcgtgaggggtaaagtctacTGCGAGGTTCAATCAGGTACTaggcttactgatttaccatatttctcggcatgtgcttagt
>NC_050105.1|+|44457412-44457531|80-99
ggcgtggtagcatcgcagggactgctggtgccgcgccgagtgtagtaaggccttgtcccgagcctcttccagctggtccAGCGAGTCTTCTTGGCTAGCttggttgctttgatcgctgta
>NC_050105.1|+|44938972-44939139|108-128
ttggaatgttcttgacagagaaaccttcgaaagaagcctccaaccttcgaactgtatctagatatttttcaagtttcggatctcttgtcttgctacttttatctataTGGCCAAGAATGACTTGAGAAtcagtttttagaatagcccttcttattcccattgccctta
>NC_050105.1|-|45485944-45486092|22-42
ctgggcttccttcttttgcttCTTGTTGGCTGGCTCGAAGCAtgaaccacctgtgattgggaatacgagcttcgtcattgtcggtgaagaagcttgatggctgattttggtcattgttgtggaagtgagttcaccggaggtgggcgcca
>NC_050105.1|-|46277699-46277922|125-145
agttcacctctagggaagaacaatggatatgatagtgcatcgtagcatccatggtatgagcggatgcagtggcttgaactgtccttcccatggagcataacactcttgctaaactggcctcgccCTTCGCTCCCTTCGATCCAGAcagcggccacctcggaagtgagaggtgtgttatatgtcttctggttcaacgtctggtctaggttcaacgcgatacgata
>NC_050105.1|-|47470773-47470963|39-58
tccaaggccgcaaagtaatccaagtcctcatctgacgaCTCTTCAGTCCACTCAACCGaactcccagagtcaccaaaatcagaaaacttagacgcagattcatccgattcattcccatcatccacggtcgaagccgccaaaaaattagcagtagcggttgcgtgcgcaggcccaaaatcttgaacctgcgc
>NC_050105.1|+|47566190-47566337|22-42
gtgtcggcacccagtcaggctGAGGTGAGCCGAGCCGATGTGgggctaggcgagggaggaactagactctgcaggagccatggctgaacctacaggtgagcttgctggtgcgaacccaaggtccgaggcgaggcctagcattgttctg
>NC_050105.1|-|48309607-48309726|80-99
cagcacccgcagcatgcggcgaagcctccgccgctgccacatccaaggccgcaaagtagtccaagtcctcatccgacgaCTCTTCAGTCCACTCAACCGagctcccagagtcaccaaaat
>NC_050105.1|-|50660478-50660606|88-108
acaatgccgaagctaaaaggggaaaagaaaaagggggaactcgtccgactgccctaccattacaagttcaagaaatacttcaaagtaCCCTGCCAAGAATGGCTTGATacaattgaaataatgagtaat
>NC_050105.1|+|51124227-51124390|23-43
tcaagaaatactttaaagtaccGTGCCAAGAATGACTTGATACaattgaaataatgagtaatgaaattcttgggaattactctaaaaaagaagaccaactgatgacggcggccttcggcactcggccgaaacgaaggctgaacagggtacttgatgccatagga
>NC_050105.1|+|52366341-52366494|43-64
gattttgcggtttaaaccaccacgaaaacgtgccatagcagcGGCGTTTTCCTCCAATATCCCAcaacgaatcatacctttttgtaactcctggaaatagtcctcaatagattgagaaccttgctgaaaacgttgcattttattaagcaaatca
>NC_050105.1|+|52704655-52704886|22-42
acaccgacgacggtcacacaaATTCGGAGCTTTCTTGAACTTgccggtttctaccacagatttgttcgtgattttagctccattgcagtgcctctacatgagcttacaaagaaagatgtgccgtttgcttggagtgattcgcaggaggaagcgttcagcactttgaaagataagttaacccaagctcccctattgcaattgcctgattttagtaaagtgtttgagcttgaat
>NC_050105.1|-|52782968-52783145|137-156
gcatccgaagcaccaggtcgcccacctggaggtctcggggccagacccctcgggcgtggtagcgtcgcagggattgctggtaccgcgccgagtgtagtaaggccttgtcccgagcctcttccagctggtccagcgaGTCTTCTTGGCTAGCTTGGTtgctttgatcgctgtaggccct
>NC_050105.1|+|54401386-54401668|41-61
cacttctccacctccagcaccctgagcagcacctgcagggGCGACAAGAATGGCTTGCCTCagaagggccaactcctgctgcatggcctgcatcgcggctaacattgccgccggactcatcgagtccccactaggagcttgcggactaccccgagctctacgaggcggcatagctgtagccacagggatgagaataataagtatatgagataatgtcaaaactagcacagagaataacataatcatatcaatagcaagaccgaaaacccatcctacatgtgca
>NC_050105.1|-|55941892-55942012|31-51
ataagctatctccacgctccacttgttgccTCTTCCTTGGCTACTCTCCTGaccacaaggggtatcgctgtcttgacctcacctcccaccacatcatcatatctcgtcatgtcgtctttga
>NC_050105.1|+|56613750-56613915|22-42
gtactgaagatctttctgaatCTGCACTGCCTCTTCTTCGATgtgactttctggtgcttgccggcatttgcagagctgggatacgtgaaacacattgtggatgtcaggcatggattctggtagttcaagacggtatgctgcgggtcccactctgccaatgatggga
>NC_050105.1|+|59205999-59206204|165-185
cagcccttctggctaaaaagaaaggcaaagctcccattgcggacgacatccctcaggaggctttcgacgatgaggccgtcaacagaaaacgacaacgtcaagacaatctatctacgccggagggcaccacgtgcaccagcagctctgagggagtacatcaggcaCCCCACCAGGCTTCATTCCCTagaggcagaagacatcgtcga
>NC_050105.1|+|59206142-59206381|22-42
tctgagggagtacatcaggcaCCCCACCAGGCTTCATTCCCTagaggcagaagacatcgtcgaagacagcaaaatcttaggcattttagccgaagaccaactcaaactgcgagccctgcgcatcaagaacaatcatttacagaaacaaaaagaaatacttgcagccaagcgccagtgcatcaccatgcaagccaaggtcaggtagatgatactagatgaggagcagaagccagagagtta
>NC_050105.1|-|59888328-59888534|146-165
cactcactctacgcttcgcaaccgccctttgccgcctacacctagcgctcggaccaggcacaacttcatcacccgcagcacgcggcgaagcctccaccgctgccacatccaaggccgcaaagtagtccaagtcctcatccgacgaCTCTTCAGTCCACTCAACCGagctcccagagtcaccaaaatcagaaaacttagatgcagact
>NC_050105.1|+|60781324-60781433|69-89
gaaaagaagaagggggaactcgtccgactgccctaccattataaattcaagaaatactttaaagtaccCTGCCAAGAATGGCTTGATACaattgaaataatgagcaatga
>NC_050105.1|+|6087776-6087943|108-128
cgccgtgtcagaatcactacgtacagcagcttctggatttacgggtagtggactttggtctcagatagcacttcgctgatgaagtagactggcatctagacgagcagTGTGTGCCCTTCTTCTCGTCTctcgactacgaccgtagcgctgaccacctgagtggttgcg
>NC_050105.1|-|61360154-61360385|22-42
agcagagagctgagcaagaatCTACAGATGTTGGCATGGCTTtggagaagaaagacgcacccgaaaaagctaaatctcctattcccgaagcaccgtccgaagatcttgactttattatttgtcatgcttcggggaaaaagctatctgaagaagaaatcgtggaagccaaacactacacccgggaactgaaataccagaagggggccttggtgtacaatggcacggacgaata
>NC_050105.1|+|62629139-62629261|81-101
ccaccttcgcgtgttcggctgtgcctgctaccctaacacttctgctactgcccctcataagctttctcctcgctccacccGCTGCCTCTTCCTTGGCTACTcttctgaccacaaggggtatcg
>NC_050105.1|+|6758519-6758648|89-109
atcgtagcatccatggtatgagcggatgcagtggcttgaactgtccttcccatggagcataacactcttgctgaactggcctcgccctTCGCTCCCTTCGATCCAGACAgcggccacctccgaagtgaga
>NC_050105.1|+|72207580-72207743|106-125
ctacgcccagcacttggaccaggcacaacttcagcatccacagcacgcggcgaagcctccgccgctgccacatcgaaggccgcaaagtaatccaagtcctcatccGATGACTCTTCAGTCCACTCaaccgaactcccagagtcaccaaaatcagaaaacttaga
>NC_050105.1|-|72458962-72459130|43-63
ggcctacatgttcctgttttgacaaaacttggtatttttttcCTCCCCTTCTCCACCTATATGtattgtaaggaataagtgtgtgaaacaaccattctatctcgcagccaagaatggatattatgctagtctcgtgccaatggtccgggatgcctttttgacggatgag
>NC_050105.1|+|73399974-73400129|22-42
caagaaatattttaaagtaccGTGCCAAGAATGGCTTGATACaattgaaataatgagcaatgaaattcttgggaactactctaaaaaagaggaccaactgatgacagcggccttcggcactcggccgaaacgaaggctgaacagggtgcttgatgc
>NC_050105.1|+|78972721-78972882|40-60
gccctattattataagtttaagaaatattttaaagcaccCTGCCAAGAATGGCTTGATACaattgaaataatgagtaatgaaattcttgggaattactccaaaaaagaggaccaactgatgacagcggccttcggcactcggccgaagcgaaggctgaacag
>NC_050105.1|+|79561378-79561585|40-60
gccctactattataagttcaagaaatattttaaagtatcCTGCCAAGAATGGCTTGATACaattgaaataatgagtaatgaaattcttgggaattactctaaaaaagaggaccaactgatgacagctgctttcggcactcggccgaaacgaaggctgaacagggtgtttgatgccataggatttgaatatgctgactacggccgactg
>NC_050105.1|+|80357142-80357333|39-59
agatggtttctcgacaggtgcaggacactgatcagaatGCTTTGTGTTTGGAGGAACTCcaatagaggccggccgtggtatctcaacactaaagaattcttggcttgactcaatggttatgcgtttgggattagcgagaggacgatcaactgacttcattttttggggtagaacaaactaagtaaatgaaaa
>NC_050105.1|+|83145307-83145469|122-142
ccttcagggtttttccaactatgaaagagtggacaatgccgaagcttaaaggggaaaagaaagagggggaactcgtccgactgccctactattataagttcaagaaatattttaaagtaccCTGCCAAGAATGGCTTGATACaattgaaataatgagtaatga
>NC_050105.1|-|84603405-84603528|83-103
gccgaagcttaaaggggaaaagaaagaaggggaactcgtccgactgccctaccattataaattcaagaaatactttaaagtaCCCTGCCAAGAATGGCTTGATagaattgaaataatgagcaat
>NC_050105.1|-|84685008-84685162|115-134
ccgcctacgcccagcgctcggaccaggcacaacttcagcattcgcagcatgcggcgaagcctccgccgctgccacatccaaggccacaaagtagtccaagtcctcatccgacgaCTCTTCAGTCCACTCAACCGagctcccagagtcaccaaaat
>NC_050105.1|+|86141608-86141812|165-184
tctagatttctggctaggcaaagatgcagatctatattgactctagagtgtgcacaagatatagaaaaactgttgaagatgaaaatatatagagagggattttttctccaaatgatgatttagagagtgagtttaaagaagactcttggagatgcctttagtttCGTGGCTTGATGATGCTGCAtacattaatgagatgcttttg
>NC_050105.1|+|86141751-86142042|22-42
tcttggagatgcctttagtttCGTGGCTTGATGATGCTGCATacattaatgagatgcttttgattcgcgttaaattgcttcataatttctaataaagctcccagtggttcataatttgtaataaacctctggggagatggagacggaggtgagtgcggcgcgggacgttatggccatgaaggatcacatagatctcgatgcctcgtagtcgcagcagcccaggaagctactgcccaaggacctcaaggagatcgtcgggagcttttggcttgccgcctcgatgttcagcaag
>NC_050105.1|+|88915230-88915369|99-119
aaagagtggacaataccgaagcttaaaggggaaaagaaaaagggggaactcgtccgactgccctaccattataagttcaagaaatactttaaagtaccCTGCCAAGAATGGCTTGATACaattgaaataatgagtaatga
>NC_050105.1|-|9103058-9103226|107-127
tcacccccatgcgctgccggtacgagcggcggcccctggggagcagacgccctgacctggccctccggagccacctcagctcctccagccgaggggtcaggtgaccTCTCAGGTCGCCCCCGTGCCTcgggccgggaccccgacgccccaactccggggactgacggtg
>NC_050105.1|+|91050889-91051006|77-97
atcttcgagtttttggctacaaatgttatcccaacctatccgccatagatccccacaaactcgctcccagatttgcCCTGTGTCTTCCTTGGCTATTcccaccatcacaaaggatatc
>NC_050105.1|+|93010210-93010354|87-107
ccacggtcgccgacggtgaacacggccgactcccgcgacgtgggcatgaaggagcacgcagaggagcaccgccgcaagggccacagCACCACTGCCTCTTCCCTGCTgctgcgccattactatcttgctgctgattatattgtat
>NC_050105.1|+|940792-941012|22-42
ttgctgaactggcctcgccctTCGCTCCCTTCGATCCAGACAgcggccacctccgaagtgagaggtgtgttatatgtcttctggttcaacgtctggtctaggttcaacgcgatacgatagtcatcaaggttctcaacgtgacccatggtcctaaggtgctcggagtacgggtttccacgtagtatgtcgactatctgtcgaataacctctttgtctttctg
>NC_050105.1|+|95537871-95537976|65-85
agaaaaagggagaactcgtccggctgccctaccattataagttcaagaaatactttaaagtaccCTGCCAAGAATGGCTTGATACaattgaaacaacgagtaatga
>NC_050105.1|+|97200504-97200734|191-210
gcgcctaggcgggtatggcgagcaaggcgaccagttttgcccgggcgcctggacgcctaggcgacgccttaagaacactgatcctatgtcccaaggaaacgttgcacagcgaaaagaagggcgcgagctggaaccacggaggtaaagacacagcagcctttggaggcgggcccgtggaggccaacgttggTGTTGCTTGCATCAAGTGAAtcttgtgcagtgcagcccctc
>NC_050105.1|-|98600175-98600340|22-42
tgcccgcagtccttcggccttGTCGTTGGAGGAAAGCAACTCcgtgggagttggtacctttcagccatcgttcggcttcaaggattttcatcacgcagcccggctgcacccctccgtcggcgatcacccaagacggtgaccaccagcccctggatggggagaggca
>NW_023366795.1|-|75232-75349|22-42
gaataaaagagggtttggggaTAGAGGGACTTGAACCCTCACgacttataaagtcgacggattttccttttactagaaatttcattgttgtcagtattgacatgtagaatgggactct
>NW_023366838.1|-|154655-154790|95-115
ttcaataataccgaaggctaacaccaatggatttttgaccaagaaatggtctccaccagaaatccaagaatgtgatctatggcaagaaaacataTGTGGGGTGAAGTGTTTGAGGctcttgtcgatgatcaatggc
>NW_023366970.1|+|30039-30262|131-151
agcataagattcattgagttcttgtcgcactcctttgtgaaagagtagaatgagaaagctagtgaatcttaaacccattgataaaagaaaaaaaggataacaactatggttagggaataaaagagggtttGGGGATAGAGGGACTTGAACCctcacgacttataaagtcgacggattttccttttactagaaatttcattgttgtcagtattgacatgtagaat
>NW_023367091.1|+|109210-109315|22-42
ttagggaataaaagagggtttGGGGATAGAGGGACTTGAACCctcacgacttataaagtcgacggattttccttttactagaaatttcattgttgtcagtattgac
>NW_023367379.1|+|26486-26772|53-73
tgataaaagaaaaaaaggataacaactatggttagggaataaaagagggtttGGGGATAGAGGGACTTGAACCctcacgacttataaagtcgacggattttccttttactagaaatttcattgttgtcagtattgacatgtagaatgggactctctctttatcctcgtccgattaatccacttttaaaaattaaaagatctcgaaaacaatgaattgaaggatttgattactcaatatttgattggaatagattcacaataattctaaaaaaaaattatgaattttc
