# Supplementary material for: AmiR-P3: An AI-based microRNA prediction pipeline in plants
Source: PLoS One. 2024 Aug 1;19(8):e0308016. doi: 10.1371/journal.pone.0308016 (PMC11293646; doi:10.1371/journal.pone.0308016)
Supplement: S6 File — The datasets employed to Compare AmiR-P3 vs PlantMirP2. (ZIP) [file pone.0308016.s009.zip]

Archive with 19 entries (18 files):
- S6_File/
- S6_File/A.thaliana_negative_precursor.fasta
- S6_File/A.thaliana_positive_precursor.fasta
- S6_File/C.sinensis_negative_precursor.fasta
- S6_File/C.sinensis_positive_precursor.fasta
- S6_File/G.max_negative_precursor.fasta
- S6_File/G.max_positive_precursor.fasta
- S6_File/G.raimondii_negative_precursor.fasta
- S6_File/G.raimondii_positive_precursor.fasta
- S6_File/M.truncatula_negative_precursor.fasta
- S6_File/M.truncatula_positive_precursor.fasta
- S6_File/O.sativa_negative_precursor.fasta
- S6_File/O.sativa_positive_precursor.fasta
- S6_File/S.bicolor_negative_precursor.fasta
- S6_File/S.bicolor_positive_precursor.fasta
- S6_File/T.aestivum_negative_precursor.fasta
- S6_File/T.aestivum_positive_precursor.fasta
- S6_File/Z.mays_negative_precursor.fasta
- S6_File/Z.mays_positive_precursor.fasta
