# Supplementary material for: AmiR-P3: An AI-based microRNA prediction pipeline in plants
Source: PLoS One. 2024 Aug 1;19(8):e0308016. doi: 10.1371/journal.pone.0308016 (PMC11293646; doi:10.1371/journal.pone.0308016)
Supplement: S6 File — The datasets employed to Compare AmiR-P3 vs PlantMirP2. (ZIP) [file pone.0308016.s009.zip › S6_File/A.thaliana_negative_precursor.fasta]

>1
tataattcgtcgctgatcccaaatcaagctccgacatgttttcggaatatttaaaaactgtagtatccgcttctTCATCTTCATCATCAAAATCC
>2
cggaggatcttcttagatgatgctgttttggtttgatcttgatttggagttgaagttgaagtTGAGAAGAAGAAGACTCGTG
>3
TGAAGAAGAAGAAGAAGAGAaaaagatggaatgttctgaaagtttccatt
>4
tccagttagctcgtcaacaactccaaatcacgtgaaaccaacacaaatatgcaacatgcatgcaaaactatcctaaacatacaaagtgatgacaaatgatcagaaatggtataaaacaatgatgatatgatgataaagtgatgataatggatgctcaaaacaggcaaaatgcacacttatcagtgtgggttgtggttggctccACGAGTTGTCCTTGGCTCTGG
>5
tgaaaactattctagcaattgttgtggttggtATAGTCATCCTCATCATCATC
>6
ttgtcatctcaagccatgccTGTAGGAAGAAGATGATAGAT
>7
CGGTTTGCCAAAGGAGAGTTGaggaagagatggtgaaatactcaaaggcaatagaag
>8
cagtaaccgacttcacttacaagaatggaatataactagataaatcagaacatacttacttgtacatgtaaatggtactgaatgtagtagtggaagcatatagtgttaTAGTGCAAGTTGTCCTTGGA
>9
gtagtattttcattaccacagagATAAGAAGAAGAAGAAGAAA
>10
GAGGAAGAAGAAGAAGACAAttggaaagttgttggttccaattccctcttctaatctttctcctgta
>11
ccaccttaaattctctttcaccgtctcagtctcagctctacgaggaagaagacgACGAAGAAGAAGAAGAAGAA
>12
GAAAAAGAAGAAGAAGAAGAagctggtaagtctttctttc
>13
caatagcttcaagcatcttaggttgccaatagtgtttcgGGAGTCCTTGAAGTTCAATCC
>14
catttaacaactcaacccatcaaattaaatgagttatgggttgacccaacttattttgttaaataagttgggtcaacccataactcatttaattttaaactcatttGATTATGAGTTGAGTTGAGTTGGG
>15
TTGAAGAAGATGCTAGAATCAgacgagttcaagacttcggctaagcaggtgggaacaatcactctcttagagatgaaacaagaagagctagaagcttttgttgagtttctatatagtgatggttctatgctttcttcgaaa
>16
AACGAAGAAGAAGAAGACGAcgacgttttcctctgattagggtt
>17
TTATCCACTGTGGGCTAAGGAtgtcaataataaccgtcatcataaccaccaccctaacca
>18
GAGAAAGAAGAAGAAGAAGAaggtagcaaaaaggatgacgagcctcccattttcgaagataaggctactttggtgaatctcgtcgggaagtgcgccggtcgcctgctcccgcctcca
>19
CTGAAAGAAGAAGAAGAAGAcggtttctcttcgctctttgtgat
>20
tccctgaaacaaaccatcattcattcaTCATCATCATCATCATCTAAG
>21
catcatacccatcaccatcttcgttgtcctcTCATCTTCATCCTCATCTGTT
>22
tgatgaattttagggtttatttgatgagagtcaatcttgataacaacgtcgttgaatcATCATCATCATCATCATCATC
>23
GTACCAATCATTCCAGCAGAGaacactgattctatccggcttggacgt
>24
TGTTCTTCTTCTTCTTGCAATcgagtgattcccttaatcaattcttgttgatatatatgtatgtcaggggacgaacttgcagctcagttgcgtagagaaatacaat
>25
ATCATCATCATCATCATCATCatcgtcatcgtcatcatccgtatcatcatcactatcatcatcatcattgtgtccatcc
>26
CAAAGAAGAAGAAGAAGAAGtttcctccagaccagaaggaagaacaactgcttcgcctacttcacaggttgtt
>27
gaaagttcatcatcatcatcttcttcttgcgatctttcgtcatcacacagcgaggaagatgagagtatcgatataaaggaggaggaaGAAGAAGAAGAAGAAGATGG
>28
AGTATATATGTCTTCAAGGAGaccttgaagcttccttg
>29
GGGGCATCCGTCTTTGAAGAaggttctgcctttcgagtggcacaatgccttcatatcagcagactgaacaatgcatgctccag
>30
ttgctcaaattgaaggaagatgtggaagaagaagaagaagaAGAAGAAGAAGAAGAAGAGG
>31
TAGAAGAAGAAGAAACACCAaagctaaaggggaattctatcgagaggggtcgagaagggaagtgatgtgcggaagcaagaccggaagaaaaagatgaggaacggattgtggttgcgatggaaagagtcgtagctgccattttacttcttctttgtttgtttttttgtttgtgtgtctctgtgtgcg
>32
TTTTTATTTCGTTGTCTGTTCttcctggtaatcttgcagcgatcttgg
>33
TGGAAAGAAAAACTCTCTACAtttcaagaattctctgagtccagg
>34
ATGAAGAAGAAGAAGAAGATgctcgtgaagccaccatcacctaaaaaaaacttgcaatgctttattaagacttgaaaccttttattttattt
>35
tcttgtctaatcgagtgtaaAGCAGAAGAAGAAGAAGAGA
>36
aggaagacgcgttcggaagaaagccgttgAAAGAAGAAGAAGAAGCTCA
>37
CAAGTTTGTGTTCTGTTTTTTctgcgactcaacaatacgaagc
>38
CCTTGGCTGATTCTAGCTCGcctatctatatgtgtcccccttgcgactttgtcgtccatcaaaggtgtaccggcttaccac
>39
TCTGAAGAAGAAGAAGAACAtgcatctgtttcttgaatcaagagggatt
>40
CGGAAGAAGAAGAAGAAGAAgaagaaatcgcgcgaggaaaaaagacgaattttgagttgggattgagaaggaactgaaatcgggtcttcttctttctcatccatt
>41
ATCAAGAAGAAGAAGAAGTGaaaacagaggatgaagcagagatgagtaagagtgatcatgttaggaaacaaagaacagacgatgatcttttgggatgggttttgaaacattcgaatttatcgacggagcaaattctcgatctcattcttagtttgttatttgccggacatgagacttcttctgtagccattgctctcgctatct
>42
AGAAGAAGAAGAAAAAGCAGaagaagcagaagcagaagcagacaaagaagaagcagaagaagaatcagaagaagaagaagaagaagaagaagaagaagcagaagcagaagaagaagcgcttggaggagatatagaggatctctttagtgaaaatgaaactcagaaaatcagaatgggtttgcttgattggtacgatgtgaataagagagatcttccatggaggaacagaagaagtgaaagtgaaaaggagagaagagcttatgaggtttgggtatcggagattatgcttcagcaaactagggttcagactgtaatgaagtattataaacgttggatgcagaaatggccaaccatttatgaccttggtcaagcttctcttgaggtgattcttctctttcaatttgggagaattaattagatgaagaaatagctttcttttattggggt
>43
atttccgagctccggctttgttttcatggtcgtcttcgtgtgagcattcacattttggtccaccatgtgaatggccttcggcggcgttgacgacggcgatgagaaggagggAGACGGAGAAGAAGAAGAAT
>44
ccttcttcttcttcaaccaccaccgccgccatttctgtcgaaaTCGGAGAGAAGAAGAAGAAA
>45
AATATCATCATCATCATCATCaatctccacaatattgtttgttcc
>46
TGCGAAGAAGAAGAAGAAGGtcggagatgctcaagaagaacgcgttgtctctcgatcgctttctccattttttccggctga
>47
TCTGCTGAGAAGAAGAAGAAagatattccagattcttctgtgcaaata
>48
GGAGAAGAAGAAGAAGGAAGaggaagtcaaagctattcggattccag
>49
aaaaccctagctttcatgatcaacaagaTCATCATCATCATCATCAACA
>50
ttgttgtttcttcctgaagaactgaatgatgaatatggcaatccaatttggaagaacagagtggagagctggaaagacaagaaagacaagaagagCAAGAAGAAGAAGAAAGATC
>51
tggtgatcccttcgaaggcgtttccgaaactctgtccaaagcatcagcggctttcgtgctctgttcataagaCTCATCATCATCATCATCATC
>52
CTTGCATCATCATCATCGTCAtctccttcatcctcatcgtcactag
>53
gatgcagactcttgttcgtcttcaatctcaagctcgtgctcgagcctctcgttCTTCTCACTCCTCTGCTTCTT
>54
TTGAAATTGTAGATTCTAATTataagatccaggaaagtgacaaatacaagt
>55
atgttttgtctattggtgaacaagtagTAGTAGAAGAAGAAGAAGTA
>56
TTTCGTTGTCTGTTCTTCCTGgtagatgtgttgcaataagtgaccatctataagaaaatagtcacatgcacacacgtgagacaacataaatttagacaaatcaatt
>57
gtgattcttctgacactccacgtaacggacgttactgatctcgGAGGAAGAAGAAGAAGACGA
>58
ACGAAGAAGAAGAAGAAGTAgaagattagtgtctatagctgaatccgatatttctcagtgtaattctgttgctgatagaggagcttcgttttgcagatcattaacttttactgtaagtttctttctaagttt
>59
GAAGAAGAAGAAGAAGGCTTtataagaggcaaggacgttggtctccttct
>60
TTTGAAGAAGAAGAAGATGAatgtagacaattgttttgatcgagata
>61
GAGGAAGAAGAAGAAGATGAaatcaatttcttatctccc
>62
TTTAATTTCGTTGTCTGTTCGtccaggcaattttgcagctatcgcagaccatctactcaaaacaaa
>63
GAAGAAGAAGAAGAAGATGActttagaagccgagttttgtagtgatgatgggagtagtagtgtgagtcaatggcggcgtggtagtggtagtggtagcagcatagattggtggttagatgggttaagtggtgaacgatggttga
>64
acgatggtgttaaactctgatgcacCAAGTTTGTGTTCTGTTTTTT
>65
ggtatcgatcctactctgtcaatcttggtcgattctgctctgtcaaacatcggcacttcctcaggttggtACTGGTGTCGATCGACACCCA
>66
tcgtcaaaatctgagagactgacctcaGGATCTTCATCACCATCGTTC
>67
ATCATCATCGTCATCATCATCatcttcatcaccatcaccatcatcatct
>68
aacatcgtctccgccgctcactgcagaagaagaagaagaTCCGGAGAAGAAGAAGAAAC
>69
ATGAAGAAGAAGAAGAATCTatcctcttggctattgaggaaactctttgaattcgttatct
>70
ATGGAAGAAGAAGAAGAAGAagaatatggagattattttaatggagatgatgattggattcacgatatat
>71
AGAAGAAGAAGAAGAAGATGagctatgccaaactcgttattgcgatatcttttgttgtggtggctctcttcgcaactgtga
>72
GAAAAAGAAGAAGAAGAAGAagctggtaagtctttctttcattagactctt
>73
AAGGAAGAAGAAGAAGAGGAtgagaaagagtgtgagtggagagaccatgtttggttggagagaagagagagagagagatgaggaagaaaatgaaaatgactctctcttgtggttttgaagaaaaaatcttgtccattgtatttataaaatagtagttc
>74
tacacaacaaattagttccttaagctcaaaattaggaacgAAGAAGAAGAAGAAGAAGTT
>75
gtggtgttgttcctatgaatgatatatcatcaTCATCATCATCATCATCATCA
>76
TCATCTTCATCTTCATCTTCTtcctcttcctcctcctcctcgtattcttcggtttcttcaggctcaatagtctcttcttcgttctctacaaactcattggagtctttcaagatagagagacggagacgacc
>77
gtcacaatcgttggtttacctccttccatagcagcaacagctgaattcgtcgtgcctaaatcgattccgacgactttctcgttaaccacacggactggaccaacggtgtatcgggaagcgttgttgtttcttcgtcccatacgaaggaaggcggaggttggagtagtgaaaggacttgttctgttgccgaagaagacgcttcgtggaatggaattggttttgttgtcgaggtttttggtggaggaggaagaagacgaagtagggaatccgattccgccgaggatgtgaatttgggcggcggaggaagccatggttggaaatgagagattgataaaacctaagttaggtaGATGAAGAAGAAGAAGATAA
>78
taaaaaaaagatagaatttgttcgtatttataatctgagtatgaaagatgGAAAGATTTGGATTGAAGGGA
>79
TGGAAGAAGAAGAAGAAGAAgaataatctacacagaagaaacttaatccctttttatcgtctgtc
>80
TTCATCCTCTTCTTCTTGACCaagcacaagtctgttctctggatctgtcactgttgtctcacatgaatggttagtggccgtggaactgtaagagtactcagaaatgggcagaatt
>81
acctcctcgcttccgctaatgattgtaggcacaagtatcgagatctcaagcgtcgatttcacgaacaagaaaaaacagatgtgacggcgacgGTGGAAGAAGAAGAAGAAGA
>82
gtgaactacctgtggaaatgactgagatgaagaagctaaagatcgctacgctgttcaacaacagcttttatggagcgataccaccgggtttaggtgtgaacagcagcttagaagaggttgactttattggtaacaaaCTTACAGGAGAGATACCGCCA
>83
TCATCTTCATCATCAGAAATGtcatcctcttcaatcaccaaggcatcatcaatgtcgactggggatatttccaattcctcatcctgcaaggcatac
>84
GTCATCATCATCATCATCATCatctaagatcaaacctgaaaacggatactt
>85
tatggtcttatagattggtagacttccgatggagtggtcaaattgggctgtgAGCCTTTTAAGATCTGGTAAG
>86
CCGAAGAAGAAGAAGAAGAAgaagaaagaagatggtgttttgggagataactctaggaacagcttacttcttgggac
>87
ATGCTCTGATACCAACTTGAAAggccccgatccggactgcctaaagtccggacgagttctctcgacccaagccact
>88
tttcacaccctaccaatagtagtttcaacttagtaacttagtataaaaagttgtaacaaagacttagtaaTTGCTTTTGTTTGTTGAAGGT
>89
GAAGAAGAAGAAGAAGTTTTgaaagaagagtgagtgaagctgagagttgagataaatggaggagaagccgttgccattgttgttgtttcttcctaccttatttttttctctttgatctgatatgtcacctattttttttttttttat
>90
tcccttgaattgatcacttcaaacaaatgttctgcagtttctctatcaacagctctcccagctcttctccatatcctgatctgaaacttatccctgaaACCTCCATAGCTTTCTTGAAG
>91
caacccataactcatttaaccctaaactcatttgattATGAGTTGAGTTGAGTTGGGTTAC
>92
TAAGAAGAAGAAGAAACAGAgtgtttctagggtttgtagt
>93
CGATAAGAAGAAGAAGAAGAacaaaggtttcttttgcttatcgatcatt
>94
agtttttaccggcgaagcggttttcggagatggagattGAAGAAGAAGAAGAAGCGAG
>95
GAAGAAGAAGAAGAAGGAGAtgagattacctcaagggaacgaagtagactctctgctcgccgttgaacgaatcgatccgctgagttgtcgaatcgggagattcgtcgggcgatgtcccgttcattgttcct
>96
catagtcgcatcatcggattaatagatcaacttgtgaaagaaaaagatgaatacgatgtaagcttcttctgtttctGAAATCTTGATGATGCTTGTT
>97
TAAAGAAGAAGAAGAAGAAAgtatatataaaccttgcactgggag
>98
tttcttctgccaatcagcaagaaaagttatatatagctcaacaacaagcagaacatacctaacttgtaataataacagtgaaaacaaaaccTTTGAAGAAGAAGAAGAATG
>99
ATCTTTAGTTTTGTCCAACATatcatcacctcctttgttatcaccagtctcttcatagctttcataatcattgtcttccccgctaaacgaagg
>100
GAAGAAGAAGAAGAAGCTATtattagtgatgaggatcagttagctatggagatgatcgaggagttgctgaattggagttgacttttgactttaactt
>101
GGTGAAGAAGAAGAAGATAGctttacaaggaatctatgcatgatcactga
>102
CTTCTTCATCTTCATCATCATgggtatcatcatcatcagctgaacatcatcatcatcataatcataacatgggtcatggtggtggaggaaggaacagaagct
>103
TAAGAAGAAGAAGAAGAGTTtggtttatgggttttcgaagagggtttattgtagtaagaaggagacgccggggaagaagaagatgcggtggtgaagcggtgggagaatagtggcattatcgtaaatctgaggttggtctaagggtaagtttgggttttgggataattttggtcactctggttttttttagatctgtctatttgcttttagtgagggtggtgtgtgaaactgtggcgaatctaattattttcctctttttgtg
>104
TCATCATCATCATCATCATCAtctccgagattgttctcaactcata
>105
GAACAAGAAGAAGAAGAAGAgttggaactagagagagtttcatattaacaaaatttgattgttccatattttttttctctagtttct
>106
CAAAGAAGAAGAAGAAGAAGgcaaagagtaagagagtgtttgagaactcgaagaa
>107
ACTTTTTGGATCTTAGATTTTattatgccattaaaacgttaaaacacaagataaagtcccaaaaccata
>108
GAAAATGAAGAAGAAGAAAAcagagggagtgttgtagaagaagttgtgaatat
>109
cgtgaaaaagaattcctgcgaatcatagtttataccaccaccaacagtatcaccagttgtataagtcggaccaaaagcttcaccttgacgttttcctagataTATAAGCCCATCTTCACCATG
>110
cttgatgtggtcgagttcgctgcctttacccggcggcagccgccatagtgacgccgggaagaaagagagtGAAGAAGAAGAAAAGGAAAA
>111
TATTTGAGAAATTGTAGTATTgttgggacttgtagaggaattatataaaattggagggattgatacaggttgtcagaagtagaggaaagagacgtgaaaaggagattgaccaaactattacctggaatggaagaataaa
>112
gtctgatgattatggttatgatcatgattatgattatgatgaaGAAAATGAAGAAGAAGAAAA
>113
GAAGAAGAAGAAAAAGAAGCtggcgaaggaggataaacctcctatttttgaggacagagctgcttcggcgaacctcgtcggaaagtgcgcgggtcgcctgcttccgcct
>114
atttgcctatagtagactcgtcccagctctcatggaaggacataacattgtcgaatttgagcggtttgtcaagaagttgcatggtaattctatcggaatctttgttttctctgtttgaagaagtctctgaagtttctgatctttcttctttggtcgttacaggggaagctgtaaTGAATCATCATCATCATCATC
>115
ctttgtggtcttcctctcaaggaaagttgcttcggcactggtgcacctccgatgtatcaccaaaagcaagaagacaaagaagaagaagaagaagaagAAGAAGAAGAAGAAGAAGTG
>116
attgagaggaggagagagcgcacgaggggagagaagggtctccatttttctcagtgaatgagtttttgagttcagagatggagaagattttgttgcattttCTTGTGTTTTGTTTTGGATCG
>117
TTTGTTATTTTCGCAGGACGTagaagacatgagagattgctatgatagcttgctcaatgccgctgctgctactgccaatagtgcttatggtaatctattgttccttttcctttgttcggata
>118
GAAAAAGAAGAAGAAGAAGAagctggtaagtctttctttcattagactcttggaactt
>119
AGAAGAAGAAGAAAAGCAGCgtccaagagacaggtttagtaaaagtgataga
>120
GAAGAAGAAGAAGAAGCTAGtgaagtcattttaagcagcgt
>121
taacttttctcacacactcaatcctaaacaatgagaatctagcatttcaatagagtttgagggttaaagttggaacctttccggatccagccatggcaacaacacctctgggggagcgaTGAGAAGAAGAAGAGGAAGA
>122
ccttcaaatccaccttaaattctctttcaccgtctcagtctcagctctacgaggaagaagacgacgaAGAAGAAGAAGAAGAAGACG
>123
ttacctcttctctctccttctgaagtcgccatctgaaaactcttttctcccaccgacgccggcctcacgccgtgtggtcggaaatttcttttgatGCCCAAGAAGAAGAAGAAGC
>124
attaaagttctttttaatactaattttcgttacaatgcaggctttggatgattctcttggtcgtcaggaggagcttgtggcgtacatcgagaaaaaGAAGAAGAAGAAGAAGCTGG
>125
ATGTAGAAGAAGAAGAAGGTgaagtaagcatatcttcgttgcttcaacgatc
>126
AATGGAGGCAAGTGTGCATGAgatctctaacaatgtacgattatagccgtttga
>127
ggccattcaacaacaacatccagagtttcctcttcaaagtcatgattcaagatccacattggataaacatatggaggaatatgcggatgatcttgaaaagatgctggatgaagaagaagaaggagatgatgatagtgccattcaacaacaacacctagagattcatcttcaacttcaagatcatggttcaagatccacaacggatcaaaacatggaggaatatgcaaatgagctcgaaaacatactggaTGAAGAAGAAGAAGAAGATG
>128
acgcatgcttcgatatcacagagagtgcaaagctctgaagctttcttgaagatggtctcaagtctattgcttagactcgttgaagcgagtgaATAAGAAGAAGAAGAAGAAG
>129
CATGAAGAAGAAGAAGACGGtgatgatgaagattcttgttctgtttcttgtcgatgtacttcgaaatcttcagta
>130
gggtggtgcattaatcttagacttgTCTTCATCATCATCATCGTCA
>131
TCATCATCATCATCATCCTCCatggaagtagattcacttctactaataatctttgaagcataagaga
>132
ATCATCATCATCATCATCATCatcatcatcatcatcttctgactccac
>133
aatgaaacctgttacgaaagatgaagttaatgcaatgaaagcacagttcaaagagatcaatgctcgtccagccaagaaggtggcagaggccaaggcacggaagaagcgagctgcccagaaaagattggagaaagtgaggaagaaggcaaacacaatatctgacacagcagatatatcagaccgttcaaaggacaagatgatagacaagctatacaagaaagcagcagagccaagaaagccaaggaaagaactggttgtgtctaagaaaggagttggggttaaagttggTAAGGGACAGAAGAGAGTGG
>134
accatcttctactctcttagacttgcaaaatcccttTATGAGAGTATTATATGTAAC
>135
ACAAGAAGAAGAAGAAGAGTgaaaagaagcaaagcaagagtgtagtgattgatcttcccatggag
>136
TCGAAGAAGAAGAAGAAGAAgtggaagaagaagattgggaaaaaaatagtgatggcaaaaacctaattaactattcttattatcatttatcatttttgttttaatt
>137
aaattcaaaagagttttgagtcgattagaattggtaccttatggagatggaagctttcgtctacgacttggatcataacatcgggcttaagaccagtcttgcaaagcctgatcagattacaaaaggagatgaaacgttttgttttgttagtgaatgatttaagcgatTGAAGAAGAAGAAGAAGACT
>138
TGAGAAGAAGAAGAATAATGcaacaaggtctatgatcttctatacattcacaaatctttgaataaaactggttgggctcgagacatgtttatctctcagttctcgtgtgagctctaacctcacagtcttctgaaacctgtacaggtgttggcttgtaagattacctcaacaggaagttgaacttttgagcaagaagaaaagaaaaaagaaacaccatttatacctctcttttctgtattgcaaagagatttgttgtttacactctccaaaaggaccaaactttgggggcttttctaatggctgctactaatatctcatctcttggacttctctgttgatggaactaaacagagccgttgtgatataccgctcgcc
>139
TGGAAGAAGAAGAAGAAGAAgaagagacacgaagagattgagcaagcttgttgagattaagctcccccattctcttcttgttctcttccacc
>140
TTCATCCTCTTCTTCTTGACCaagcacaagtctgttctctggatctgtcactgttgtctcacatgaatggttagt
>141
tcctcgcggtctctctcgtctcgacgagctcgaaggaatcagtcgcggtcattacatccggcaaccgatacgtctcgcggcggcggaggaaGAAGAAGAAGAAGAAGGAGA
>142
acagtgacgatctgtctagtgagttaGAAGAAGAAGAAGAAGTAAA
>143
gtctggtccgtaatagatgacgcatgcttcgatatcacagagagtgcaaagctctgaagctttcttgaagatggtctcaagtctattgcttagactcgttgaagcgagtgaATAAGAAGAAGAAGAAGAAG
>144
TCATCATCATCATCATCCGCCttttggacctttgaggttattgcca
>145
tcctaaaacattcaaccgagtcaaccaattaaaccaatcaacactcattgatatattaaagatttgattcatttaccTCACTTGTACCAATCATAAGC
>146
AATATAGAAGAAGAAGAAACagaaaaatttcggatcaaatgaaaatcgaaatggaagtaggaatcagatgatatagatcaatgagggagaagaagaagaagaatgaagttagacctgagctgaagaagaagcttccatggaatcggtgatctcgagtcgtctgcgtttcaaggtgtgtagagaagggtcatcaacaaacatcagacccggttcaagttattctttacttgctcgctgcaaatccaccgtctatataccggaggcgcttttgttttaggtgattttcaatttaagcacagtatgttttgttttttttacagataagccctctttcttattttcatttttttgacccctctttcttctatctaatttt
>147
tccaaacgttcgaagGAGAAGAAGAAGAAAGCTAA
>148
atgtcgttatctttggatccagggtctgactcaatatgagagtcctctgattcagtctcatacatttccTCATCATCATCATCATCATCA
>149
GAATAAGAAGAAGAAGAAGAgggaacaataatggcgagtgaaagcgtaaattaagacctggattggattataattatatgaatcttcttcttcgattcta
>150
GAAGAGAAGAGAGTGAGCGTctagagaggtagatcatgattcgcaactttgtagaaacgtcggaagtttttttttttac
>151
tttccatggaagcttcagatttaggcataggatgattctccttgactaaatcagCCGAAGAAGAAGAAGAAGAA
>152
accattatcttcatcatcatcatcatcatcatcatcaTCATCATCATCATCATCATCA
>153
GAAGAAGAAGAAGAAGAGATctccaccattgaagaaggcttcttcttctgggatatctcagccttcagtcatctc
>154
TTGAAGAAGAAGAAGAAGAGatagtctgcttggagtctttcttcatcaacg
>155
AAGAAGAAGAAGAAGAAGGGacatatcgttgctaacccttcagaagaggctttagtttagattccagccagtcaatgtttttctcca
>156
AGAAAGAAGAAGAAGAAGCGggtttagggtttaacgatccttttatt
>157
ctatagattttggaaatttccagatcggaaccctaaacgatgccgcgaagcagagacgaagacgatgaattagacggtgactacgaagcattagatttagaggaagaagaggaagaagacGAAGAAGAAGAAGAAGAGAG
>158
GAAGAAGAAGAAGAAGGAGAagcaagtggttgctgggtcaaatttaggtttatgattggttgcataccttcaaaatcagaccttgatgcttcttcttcttctatctatgg
>159
gtttaagtcttcttcgcctgAAAGAAGAAGAAGAAGACGG
>160
AGAACAAAGATTTGTGAAGAAgggtttcgtttttatagatttagggtaaaagaaagtttcctttttttttgttttggattaaccaaatcagaattggaatgggaattgtaagtatttaggaaatctgaagatacagagcatgtagctcg
>161
TCATCATCATCATCATCATTAtcatcatcatcatcagcagcagcataatcataatcgtaagttgactcccacaacctgagactcaggctgacttcaacaagagaatccaaatgagtaaactgataatcttcggagacataactagaatagtcaaggtacacaagatttggtgtttcaaaataaataagatcgtgatcctcttg
>162
TAATGTGATGATGAAGACATTaggggagaagattactctctcaatgttagaagataggata
>163
CGAGAAGAAGAAGAAACGAGtcaagaaaagcacagagacatacaagatctacatcttcaaggtgttgaaacaagttcatccagatattggaatctcaagtaaagctatggggattatgaacagttttatcaatgatatattcgagaaacttgcgcaagaagcttcaaaattagctaggtataataagaaacctacgattacttctagggagattcagacagctgttagactagtgttacctggtgaacttgctaagcatgctgtttctgaaggaactaaggctgttactaagtttactagctcttaggtttagccgtttaggtttcgaatcttggttcgttttgatatggaatctgatggtttttatgtaatttgttgaagattgtaatggtgttaatgttttctttttaatttggattttgtgtttagtgac
>164
AAGAAGAAGAAGAAGAAGGGacatatcgttgctaacccttcagaagaggctttagtttagatt
>165
GATAAGAAGAAGAAGAAGTAtacgaaaaccttggaggagctgaataaatttaaagctatgggagacccttttgatggtgaattggtgactcagttcgactcggtcta
>166
ggcttccagcttaacttgcaacctatgtgCCTTGGCTGATTCTAGCTCG
>167
GGCGAAGAAGAAGAAGATAAggagattgagattgagagggatgattctccgccgg
>168
tggaagcattacttgagatttcttctgaaTCATCATCATCATCATCCACT
>169
cttcttgcaatgtttttgaagactctaagagtgtcggacTAGGAAGAAGAAGAAGAGGA
>170
GGAGAAGAAGAAGAAAAAGAagaagaatctgcagattcttcaccatccaa
>171
agcgttctttatttcgttagcagtaactagtcatcagagttggtgtcaggagGAAGAAGAAGAAGAAGTGGT
>172
ggttcatttcgtaagtctctttgtgattcagaagtttcaccactcttttacccttcacctcaacgtccacgtaagcaccttttaaatttcaaaacccactttttagtttattgttgtatgttttgttaaagttgagttaaatttgttttatacgtaccacgaaatttaggcgtgaaatattgacataacaaaacgtctacgttttctttctcgtgagttgcatgaagagcagaaactggtggatgatgcgatatctGAAGAAGAAGAAAAAATCAA
>173
CTGAAAGAAGAAGAAGAAGAagaagaatgagtctatctagaa
>174
GAAGAAGAAGAAGAAGCTGCggaggcacatcgtagcgcaggtgataagtggta
>175
ATCATCATCATCATCATCATCatcatcatcatcatcatcatcatcatcatcatcatcatcatcatcatcatcatcctcatcgtca
>176
CACAGACAGAAGAGAGTGATttcaattgtgttttgctgtgta
>177
TGCCAAAGGAGATTTAACTCGttctgctattaatggatgtatgatcttataact
>178
GCGGAAGAAGAAGAAGAAGAgatcaagagtgaaaagatcgaatccgagg
>179
tcttgcttctacacagtgagtgtcatggagtgcatatgttttattctttgtttttttgcctttggatTCTCACTGTGTTTTGTTTTGT
>180
GAGGAAGAAGAAGAAGAAGAagaagcctccgatgaagaagaattagggattttgccagatttaagaccttcctcgc
>181
ttggcttgagatccttttcctgacttcttcttgtacTTTGGATCATCTTCATCATCA
>182
gacggttgtggtggttgatgaagcaatggaggtggctgagaaattagattcaTCAAAGAAGAAGAAGAAGGA
>183
TCTTCTTCATCATCATCGAGCagtgaaagtgaaacagatgaagtggagg
>184
tcttcttgaagcttctccaagcttttcacaccattaggtactgaattctcctctaaaggatctcgtccattagaactcgacgagaaaactacaaagttcgatctccgagagtacgttactggtttaacagtaatcgtcggagtataagaaagaggaaaggccatagccatacaacgccaccgcaaaataaaaactcaaatcacagagctaaaaacagagactgaagtggaaaAGAAGAAGAAGAAGAAGAGA
>185
cttgtgttggatatttgtctgaaaaggaagagattagatgAAGAAGAAGAAGAAGAAGTT
>186
tcactcataaaaaggccacagagtacgagtacgttatgctagatttaggcccatacattagatccagagaataggcccacaattatttgttaacatgaagagaaaggtcccctaactcagataatcacgaagacgacgagtGAAGAAGAAGAAGAAGCAAT
>187
GAAGAAGAAGAAGAAGACACtgcggactttttgcggcttagctgtacgacacgtgtccaaaagtgattgtatgattccgtacgaaaggcgtttgcatattcctctc
>188
aaactctcaaatggttgattttgcaaggaaagaaaaaagtaataaTGAGAAGAGAGAGAGCGAGT
>189
atctaatctacccaacatacctggaaatcctcgggattcgctaatgtagagtaggcgtgcaacatcattagcgtcaggtgatcgaagataacgacatgcaaatacctcaacaatggcacgacaaaataagaagaaaatgaagaagaagatgaagaagaagaaGTTGAAGAAGAAGAAGATGA
>190
CACGAAGAAGAAGAAGAGTTatcgctgtctctgtc
>191
TTTTCTCTTGTTCTGCAAGGTaatggctctgctgtgtccattattcttcactggctccatatggaagctacttgtcctagaaatgcagccatcagtagtatcataatccggtccgaattcgggaaaatg
>192
tcaggattatcattaacagcataccatgacctcttcatcaacatcatgAGCATCATCATCATCATCATC
>193
CTTGTGTTTTGTTTTGCTTCAtctacttttaggtactgaaatgttgtattatttgacaggtcaatatttattctcaccacatcaatgaccctgagtttgcagaggcattggttgcttcatttcttgagatttgtccaaaaacttacgcacaaatc
>194
ctaaagtagacgagcagcaaatagaggtgaatgctgaaGAGGAAGAAGAAGAAGAGGA
>195
ggtttctttgccttaccggatatCAAGAAGAAGAAGAAACAGA
>196
TGAAGAAGAAGAAGAAGAGAtagtctgcttggagtctttcttcatcaacgatgagtaattttgttacacaaacaaatgtttgttttatttggtttttaaacttagatcaagtgtctgcttttggttttctcaatatacatgtttgttttgtctttgtcggatgcagttatcagttgacgaagtttacgtttggttctcatgttcttgagctctactgtctccaatcagcttcaagtgagtttcatctttattttgatttttgtatcaatgttgcattgtatttttgttctttagataataaaggagcaaactttattggttaagttttgaggtttgtgttataagtaagctgattaacaaagattttattggccatggagaacttttgttgtttctatactcttcgaatcttcata
>197
agagtctggtgaattgtctatggagtgattatatgtgtactctgatAGATAAGGATTTGCATTCTGA
>198
GCTCTCATCATCATCATCATCatcatcatcatcatcatcatcatcatcatcatcatcatcatcatcatcatcatcatcatcatcctcatcgtcatcagtat
>199
TCCTCTTCTTCATCATCGTCTgactccaccagtgactcactctctgaagcctcgtcctctgact
>200
TGAAGAAGAAGAAGAAGAGAatgagcaggacgtggctcctcttttgaatccagtggagaatc
>201
tttaccacgattcttcggagcaacctgaagaaaccgatgtggcaaaagaaatAAAAGAAGAAGAAGAAGCCG
>202
ttctcattgattctgcaagactcgacctttactacataaacttgaaaaagttgaatttgtagtaaactgacctgttcaggctttggctcgggtttttgtttcgttCTTGAAGAAGAAGAAGACTT
>203
TATAGTTGGTGTCGACCGACAccttccagtgtcgatcgacactctatgga
>204
tgtatttcttctccgtcggcgacagatttggaCCAAGAAGAAGAAGAATCGG
>205
tttaaggtcttgtcagcgctcaacgcaaccttgtacagttCTTGGCTCACTGCTTTATCTGT
>206
gatcaaactaaaaaagcaattctgttttttctttcttccctcctataggttagttactctgcatttttgattactgtttgatgatttttatgtttagggtttttaattgagcaaattcttctgggtttatcagattttatatttttgtgaattggttaagatttagatctggatttagatttttctttgtttcatggttgactgaaagtttgaaacttcaaatggagaatcactgaatctgactgatttgaattttggtggtgtttctagagtttgttgagcaatgaagggagcgactctcgttgctctcgccgccacaatcggcaatttcttacaaggatgggacaatgccaccattgctggtttgtttcttttttcactcttgttggtgcaATTGTGTTTTGTTTTGATCAA
>207
GTTGAAGAAGAAGAAGAAGAagcaaatatgttaaacggctggagaagagctttttgcacttccattcccaaagaaactaaccaaaacgacgtcgacgacgacggactcgttggtctccgccacaaatcaacctctcgattcggctttttctcaactccttctacgcct
>208
gttggtgaaggaggaggaggagaagatCAAGAAGAAGAAGAAGACAC
>209
TCATCATCATCATCATCATCAtcatcatcatcatcatcatcatcatcatcatcatcatcatcatcatcatcatc
>210
cttcgtccaccattttttgttttgttgtttagatcagAGGAAGAAGAAGAAGAAGAT
>211
aaaacttcagaacaagtttcaaagcgaactcatgacctctcaggacgagaggctgaaggcctgcaatgagtctcttgtcaacatgaaggtcttgaagctctatgcgtgggaatcacatttcaagaaggttattgaaaagcttaggaACATTGAGTTGAAATCTTTGA
>212
TAAGAAGAAGAAGAAGAGCTctgattccaattccaagacttggatcattgttgggtcggtggttggtggattgatactgttggggcttttact
>213
GGGGAAGAAGAAGAAGAAGGctttataagaggcaaggacgttggtctccttcttcaccca
>214
GGAAGAAGAAGAAGAAGATGagaaggatagagaccatgaaaggcttgtttttttgtctggggatggtggttttcatgctacttggttctgtttctccaatgaacaacgaaggttctagctctttcaaaatctcttttgtttctc
>215
tttatcttcgacttcaagccttccacaatctttcctagtctcatcctcaccaccatctaatatatgtagaAGAACTGAAGAAGAAGAAAA
>216
AAGAAGAAGAAGAAGAAGGAagtgttgcttgcttggaggccgcatcgagaacagaaacggcggctatggagtgagcagatgccattgaagttgcgacggagt
>217
ATGCTTAAAGATTTTCGGATAtctttgctcgatattctgaggaatgggttaca
>218
ATCATCATCATCATCATCATCtaagatcaaacctgaaaacggatac
>219
tcaagctcgtagcttcgctggtgaaacgaatgacgttggagtgaagaagacgaagacGAAGAAGAAGAAAATTGGGC
>220
CTGATTCTATTATTTACCATgagatcaaaatgacgtctttcttgagcaagaatctcttcctttggtgcgtaacttatatactcttttgtatcttccaatacaataatctgcatcattcaccatgaaacactaattcaatcatttgcttcgaaatgggtgaaactaggaaaagcatttatagacttacccttaagggaacaccaatttgaggagcagcgaggccaactccaggagccaatctcataactttaatcatatcatca
>221
CTGAAGAAGAAGAAGAAGAAgaagtgctggcctttgagccagaagctccaagaaaagggcggcacctagaagcaacatcttccaaaccatgttctactgcatattaaacaagcattttctcaacacatgctctcagaa
>222
agacaattgagagtaatcggcatggaagattagaggggttagacTCTGCTGTTGAGATAGTACTT
>223
TTTCAACATTTTCAAGATTCGatctcaattctcacatcggtatgatcgatgaagacgcaaat
>224
tcaccgtgtatatcattgttAGTGTATATATGTAGGTGAAA
>225
AGAAGAAGAAGAAGAAGAGAttcgtttcttcccatttctctcgtcccttcctctct
>226
AAGAAGAAGAAGAAGAAGGAactgacggtcgctgttaggtgatacatgccatgtctccccctgacgtgaaccaatcccactgaaaaatttctct
>227
aaatgttaagaagggaagaacatccaaagatgagggattagataggatctcatcatcaccatcaTCATCATCATCATCATCATGC
>228
ccatcaattatcatttctctcttcgaagaAGAAGAAGAAGAAGAAGATA
>229
TTTTGGTTTTTCTTCGATTAGcatcaatctccaaagagtttcacctatagaggtcactggtgaacttaacctaatcgaccatcattctagtttaggtatgttcaggaactctccattatgtcaaacttctggcttattgttatgcgtcaacgtggagaaaattaata
>230
atcatcatcatcatcatcatcatcaTCATCATCATCATCATCATCA
>231
gctcgcgagtgtaacttcttaatcccaccgtcctgtgtaaatcaccacaccatcactaattccaattcaacaacaagaagccctaatcctaatcaatctctatctgatgaaaacaaattcgaatcttctatccatggcattacaagagaagtgattgttgaatcaattcgaatgagaaattataaatttcgagtgcgagagaacacgtaccgcgtcggagaagagagaggaacaagagacagctgctgctgtaagatcgccgcggagattgaaaccggatcggaGAAGAGAAGAGAGTGAGCGT
>232
TCATCATCATCATCATCATCAtcatcatcattatcatcatcatc
>233
tgcgatcaacattctgaaaccgagaatctctttcgTCTTCTTCTCCTTCTTGCATC
>234
agaaacatttagggttttaggaagagaaaggctcgaagaagaagaagAAGAAGAAGAAGAAGAAGCA
>235
ATGGAAGAAGAAGAAGAAGAagtagaggttaataaaagaaaaagtttaaaagaaagcacgattggaaaaattgtgttgcaccagaaattcctcaggatctcctgatcgagattctgacaaaattacctccaaaatcagtgttgaaattcaagtgtgtctctaagttttggtcatctcacttgtcctccacat
>236
ctttgatgtctttgtggatgggattctcataatcgttatggtggtcaggctgaacggggagagggatcaaaggagccccaacaactccgagaaggagctggatctctgcattacgaccaccaaagagtcttgtcatgtttgtggctgttgcggttcCGGTAGCAGTAGCGGTAGGTT
>237
tggccactggtgtcgttgtcatcATCATCATCATCATCATCATC
>238
TCTCGTTATCTGTTCGACCAGggaacttaaagaaacaaaagtttaaatcaaacagtaaaagaagatg
>239
tggctcgaggcacaaccttgatagttctcccactagaccttgcttttgatgaccatgtggttcatggctttgtaagcatgtttgcatTTTGTGTATTGTTTTGTCAGT
>240
AGAAGAAGAAGAAAAACGTAaaagataaagcagccgctaagtctgaatctcccgcaaagaagtagaaaatctatcacaatgagggtgtttaatctggtggaggatatgcacaaaagaagacgaggaagaagaagaagaagatgaagaaagtagctggtgaatctgatgaggacgaggaggatgttcggaaagttgtgtcggtcgtagatgtg
>241
AGAACAAAGATTTGTGAAGAAgggtttcgtttttatagatttagggtaaaagaaagtttcctttttttttgttttgg
>242
agtccttacgattacaatcaggttaataatctctacgatcaaaatcattatcattacaatcaacagcagcagcagcttggtttcgaaccaatgagttataattattacaactggaatgaatctgaatctgaaTCTGAATATGTTGCTTACTCT
>243
TGAAGAAGAAGAAGAAGACAcagaactcggaagaaccgtggttgaagaagacgccactgctccgccgcctctcgccgtctcaaaatctggtaacggcgtcgccatttcccccaaagcttatctccgttttcgtccgtcaaaaaagaaatctcaaaccacttctctctttccttatgattcgtc
>244
GAGATGATTTAGCCGTGTCAAggatatcaaagtgaccaactagaaactgaggaatggcttgaggccatacccta
>245
TCATCTTCATCATCAATCAGGtccatgtccatgtctgtgtccatctctgcatcgctcacatcagccacgagctcttcatcatcctcgccggctactccatctagatcatcatagtcata
>246
AAGGAAGAAGAAGAAGATGGttcggctttgtttcatgta
>247
CGAAACTGGTGTCGATTGACAccaagagagtgtcgatcgacactcctcgctga
>248
TCATCATCATCATCATCAACAtcaccatgatcagatttggcccta
>249
GAAGAAGAAGAAGAAGACAGagatggttatggttatggtgatgg
>250
atgattatccccatcatcttcgtcaTCATCATCATCATCATCATGA
>251
AGAAGAAGAAGAAGAAGAGAgcttaagacattcactttgacatcttc
>252
GAGAAGAAGAAGAAACTCTTaaaagataaagaagcggaggtgtctgaatctcccgctaagaaacagaaggtctctcac
>253
ATGCTTAAAGATTTTCGGATAtctttgctcgatattctgaggaatgggttacacgctttctcaaccttgacagtcgttggaatctacagacaacaaatccgtaagtaaat
>254
TGTGAGAAGGAATTAGATCCAagtatatggttctatacatgttatgat
>255
atgaagatgcttaggtggtttcttgggaTTATCATCATCATCATCGTCA
>256
ggagaatgagaacaatttacggttgattagaacatttggcactctattcaatttcgtcgtcccacaTATATCCTCAAAATTATCCAA
>257
caacttgcaggtttcttgtctagttgcttgaggtttttggtttttggtttgaatagagttatgagaagaggtagaggaaaaggcaagaggcagaatgctactgctagagaagatcgagggagcggcgaggaagaaaagattccagcttttaggaaaagagggaggccacagaagccggtgaaagATGAAGAAGAAGAAGAAGAA
>258
GAGGAAGAAGAAGAAGAGGAtgagattgttgaatctgatgtagagcttgaaggagacactgttgagcctgataatgatcctcctcag
>259
gtagctaaagagactgtcttcgtcgtcgcagttgcataacgacaagctaccgtcgtcttctgcggcggtgacgacggaaccGATTAAGAAGAAGAAGAAGA
>260
GAAGAAGAAGAAGAAGTCGGtgggtgaattagtttttttgt
>261
GAGGAAGAAGAAGAAGAGAAtttggcttcttctttatcag
>262
tgattgttattgttgttgttttggtggtgaCTATTCATCATCATCATCATC
>263
TATGTCTTGTATCACCTGAAAatccacattaaggtaaataaataagtatcacatt
>264
gaagtgtgagagtgttctcacaaGAGGAAGAAGAAGAAGATTG
>265
TATGAGAGTATTATACGTCGAcgatgtgagagacaaccctttcgaaa
>266
ttctccacaattgcgttttgcccgattCGCGTTTGTGTTTTGTTTGGT
>267
AGGAGAACAAAAAAATGATGGagaagaatggcttagatgctgctagagtcacggccaaagacaaagcgtcgagtccaatcagagatgacgagcatccttg
>268
ATCATCATCATCATCATCATCatcattatgaatctctgacttataaga
>269
gctcacaatcttcatttcttgagagatccaaaaaaagaatcaGAAAGAAGAAGAAGAAGACT
>270
GAATAAGAAGAAGAAGAAGAaacttatgtaacactttggtcagatcagtgaacagacgatgaattttcacataaaggagagctttctctttcgtttctcgggtttgtggtt
>271
cagggctttgtggtcttcctctcaaggaaagttgcttcggcactggtgcacctccgatgtatcaccaaaagcaagaagacaaagaagaagaagaagaagaagAAGAAGAAGAAGAAGAAGTG
>272
gactgagtcatctccgcgttgcgtacttgactgggtcaactcggggtttgaCTTAGAAGAAGAAGAAGAGG
>273
GAGACAGAAGATATAGAGCCAtatgtggtaatagatgacaacacaatacaatatttcagccacaaagagcattacctgagattccacgttaatgatcttctttgggaggaaaacaagtggtgcagcgcttgcacccaccccatttgtctccaatccttctatagctctatcgattgtgatttccttctt
>274
ATCCTCATCGTCATCATCATCttgttcttctcccccattcacgataacacaggcccctgagtcatgggtcagcatcccacaaacctcagaaaagcctcgaagcctttcatatctgaaccggaaaagtgtgttaacacccgcagtgaattggaacttcctctgaaaccttacggaaatagtgatgtcccaatgtacgagaacacgaacaaaatccacccgcgccacagcctct
>275
TGCAGAAGAAGAAGAAGATCcggagaaaaagaagaaacgagatgcagatgatgcagcaaggcttgagcgatgtgataaagcgaagaatgtgatcttccttaatgttgcagataaggtcttaagaaagatcgagctatgtcaaactgcagcagaagcttggggaactctagatcgattgttcatgattcgatctctacctcatagagtctttactcagctaagtttctatacttttaagatgcaagaaaacaagaaaatcgatgagaatattgatgatttcttaaagattgtggctgatttgaatcatttgcaga
>276
cctaatcagatcacttcgttcatatatttccgtcttgaattcagttaacaaatttgtattttcaactgggaaggagcttgaaaatatagaaCAAGAGAAGGAATTAGACCAA
>277
CTGATTCTATTATTTACCATgagatcaaaatgacgtctttcttgagcaagaatctctt
>278
TTATCTTCATCGTCATCGTTCcagttagttgttttatagtaagttatgtatattataagctggattattcctgatagcgatccaagaccatt
>279
accatcaccagtaccatcatcatcaacgttgttaTCATCTTCATCATCAATCAGG
>280
TGAAGAAGAAGAAGAAGAGAttgaggaagtattgagattcgcgactgttttgacctttgttttgggtcttgct
>281
GAGGAAGAAGAAGAAGATGAgcttctttatcctctccgtcgtcgttttcgtttctctcgctttcttctctcttccgcat
>282
tgtatcttatcattcattctctcgactattaaacAAAGAAGAAGAAGAAACCTT
>283
catgaagatcttctgaataatcCAAAAGAAGAAGAAGAAGGA
>284
aaccaaatccaaatgttgttcagaagaatcaTATGAAGAAGAAGAAGAATC
>285
ATCATCATCATCATCATCATCatcatccaccactatgattacct
>286
GAGAAGAAGAAGAAACCAAGcccaccaccagaatcctctatctcacctgtggaaacaaaccccaaaaccaagtttatctctcacgaatctgctgtcagtttgatgaaacgagagagagatcctcagggtgtgcttgatatcttcaacaaagcttctcag
>287
ggattctcaagctcctcaatcaagcttgctcctttaatggttccagcgtatgaagagtcctgattctcgaagctctcgatgagattgccgtggaagtgaaccgaattcgaaatgggtttctcgtgaacggagagggaagtagaagaggaagaaGAAGAAGAAGAAGAAGCTGA
>288
TTGCTTTTGAGATCTGGTTTAtatctgatcgctttttgttgga
