# Supplementary material for: AmiR-P3: An AI-based microRNA prediction pipeline in plants
Source: PLoS One. 2024 Aug 1;19(8):e0308016. doi: 10.1371/journal.pone.0308016 (PMC11293646; doi:10.1371/journal.pone.0308016)
Supplement: S6 File — The datasets employed to Compare AmiR-P3 vs PlantMirP2. (ZIP) [file pone.0308016.s009.zip › S6_File/A.thaliana_positive_precursor.fasta]

>289
gggtaagatctctattggcaggaaaccattacttagatctttgcatctctttatgcattgcttttaattagtgagttatcTGCCAAAGGAGATTTGCCCTG
>290
TGAAGCTGCCAGCATGATCTGGtaatcgctacatacgacatacacacatcactaaacttctttataatttatgcacacacatacagctcttaatggccacaactcaaagttataattagtgcatgatctctagttatttgactgcttttaatatatgtttatggattcacgcatgtgtgtgtatgtacataatttacatgcatgcactttgtgtatggtacacatcaatttgaacccgttcaaaattctgtttttattagtatatatatagatgtatgtggtgtgtgtgtcagtgtgtgtgtgtgtttatagatagtagtactaggtcatcctgcagcttcagt
>291
ATTAACGCTGGCGGTTGCGGCAGCggctgcggtagcggtggcggcaaacactaccgcaggttgttgttcgttttgttgccgcagacgctgccgcagccgctgccgcaaccgcaggtttctttgttcgttt
>292
ATTAACGCTGGCGGTTGCGGCAGCggctgcggtagcggtggcggcaaacactaccgcaggttgttgttcgttttgttgccgcagacgctgccgcagccgctgccgcaaccgcaggtttctttgt
>293
TTTGGAAATATTTGGCTTGACTctgtatgaaaaaaaagtcaagtttcaatcaagtgaatatattggaaatttatagcttccaagtttctttttaaagatggttttaatcgatatatatttggaagctatatattcctctaattcacttaattgaaacttaatttttttttccaaaacaaagtcaagccaaatattccaaaca
>294
gcctctatttgcttcagattgtctttttaatgtttggaaatatttggcttgactctgtatgaaaaaaaagtcaagtttcaatcaagtgaatatattggaaatttatagcttccaagtttctttttaaagatggttttaatcgatatatatttggaagctatatattcctctaattcacttaattgaaacttaatttttttttccaaaacaaagtcaagccaaatattccaaacattgaagcaacaATCTGAAGAAAATAGCGGCAT
>295
TATGAGAGTATTATAAGTCACtacatttggtaagcaaagtgttgtttctcaaacgaagtgacttatgataatctcatgaa
>296
taaatcccaacatcttccaccttaccggccttgaacattgatagctgttaaaaTGGAAGATGCTTTGGGATTTATT
>297
ATAAATCCCAACATCTTCCAccttaccggccttgaacattgatagctgttaaaatggaagatgctttgggatttattt
>298
actttgaagctttgatttgaacctgtcaattggtatcaaagcttctaaatctttgaAGCTCTGATACCAAATGATGGAATCAAATTAAAGCTTCAAGGTAG
>299
ACTTTGAAGCTTTGATTTGAAcctgtcaattggtatcaaagcttctaaatctttgaagctctgataccaaatgatggaatcaaattaaagcttcaaggtag
>300
gaattcgtcggcgattttgagtGAAATCGGAGAGGAAATTCGCC
>301
TAATCCTACCAATAACTTCAGCtgcatcatgaagagtagacagagattctggcggttgagggtttcttcgtagaggttgatcgattcttaatgtcctgtggattttaagttcccaaaactgttgcttaggacatacaagatcgttcaatgtccaagaagaaacctgagccgctacaatcatcggtctaatctctttagcagatgaagttatttgtggtataaaa
>302
taaatgctcgatattccatgttgaaaccttatcaggtaaaaatgaaggacctgacaaagtttcaccATGGGACATCGAGCATTTAAT
>303
GGCAATAACTTGAGCAAACAattgattgcagaaatccatcgactaaagctgtcacctgtttgattccagcttttgtctc
>304
ggcaataacttgagcaaacaattgattgcagaaatccatcgactaaagctgtcacctgTTTGATTCCAGCTTTTGTCTC
>305
ggcaatagcttgagcaaataattgattgcagaagtccatcgactaaagctgtcacctgTTTGCTTCCAGCTTTTGTCTC
>306
ATTTGAGTCATGTCGTTAAGtaggttgacataatttttttacggcgttaatgtctcgtttatctcctctgttagaacaaaacaacgttgtttattgcagctcgttttctctattgaaacaaatttaaaccttaaattcccaaatcgattttattatctgcgattttgaggtcaatgtgggtatgtgattttgagataatgaaatcgatttaggggtttatatttatttcaagagacaaaacaacgtcgttttaaaaaaaaaagaaaaaaaaaaaaaaaaaaaacaacgtcgttttgtcttttcaataaacgacgttgttttgttctaatagattaaataaacaagacattaacgccgtaaaaaaattccgttaacctatttaacgttatgactcaaatgg
>307
TGAGAGAAGGAATTAGATTCAtgaaaatattaatcattttaaggttagtagtacttattggctgttcttgcaaaaccaatggtaaagtatgtgatgaaaccattagaactttttgattcaagcatctgagtgttctatcagagggttagagccaatctaagttaagaactatatttggggtctcatcacattaccattggtttcaaaagaacagtgagaagtcctattcaccgtatacagattggtcttttcaggaatctaactcactctctgatc
>308
tgacaaggccaagatataacaaaaagatattattctagaagataaatgttaatattgaagtttagaaagtttaacatttatcttttagaataatattttcttgCCGTATCTTGGCCTTGTCATT
>309
ATGACAAGGCCAAGATATAACAaaaagatattattctagaagataaatgttaatattgaagtttagaaagtttaacatttatcttttagaataatattttcttgccgtatcttggccttgtcattt
>310
ACTGTATATATGTAAGTGACAtaatctttaaaaaatatgtagaggaagaaggatgctatctccaaagattatgtcacttacatatatacagtaa
>311
actcaacctcttcttcagtctctctctttccaaaagggaaagACTGAAGTAGAGATTGGGTTT
>312
ATAGTCAATTTTATCGGTCTGcaataggcaaataaaacatgcaattactttggtcacggacaaattatttttatggctattgagaccatctttaagtaataaataaaaaatacgattatccacgaacaaagtaatcatctgttttatttgcctattgtagaccgataaaagtgactatat
>313
TCAATGCATTGAAAGTGACTACATCGGGGTtccgattttttttgttcttcatatgatgaagcggaaacagtaatcaaccctggtttagtcactttcactgcattaatc
>314
TGACAGAAGATAGAGAGCACtaaggatgctatgcaaaacagacacagatatgtgtttctaattgtatttcatactttaacctcaaagttgatataaaaaaagaaagaaagatagaagagctagaagactatctgcatctctattcctatgtgctctctatgcttctgtcatc
>315
CGTAGTTGCAGAGCTTGACGGcgctcatgtttactctttttgttaaatgacgtcaggcttagccgcttaggt
>316
AGCTAAGGATTTGCATTCTCAtgattgaattctagtatatagtaacattatagaagaaagtctataaacactaaactcaatcatgagaatgcaaatccttagctat
>317
ctaaggatttgcattctcatgattgaattctagtatatagtaacattatagaagaaagtctataaacactaaactcaatcaTGAGAATGCAAATCCTTAGCT
>318
caataactcatttgacccatcaactcatttgagtcaaaaaatttaactcattagggttcaTGGGTTGAGTTGAGTTGAGTTGGC
>319
caattgacccaataactcatttgacccatcaactcatttgagtcaaaaaatttaactcattagggttcaTGGGTTGAGTTGAGTTGAGTTGGC
>320
TGAGCCAAGGATGACTTGCCGatgttatcaacaaatcttaactgattttggtgtccggcaagttgaccttggctctgt
>321
TGAGCCAAGGATGACTTGCCGattttctcaacgaatcttactgattatggtatccggcaagttgactttggctctgt
>322
ctttgtctacacttttggaaaaggtgatgatatcattgcttttCCCCAAATGTAGACAAAGCA
>323
agtaaccaacatattcaatactttcaaatgaagaaaaataattggcatcttcatttgaaagtATTGAATATGTTGGTTACTAT
>324
agtaaccaacatattcaatactttcaaatgaagatgccaattatttttcttcatttgaaagtATTGAATATGTTGGTTACTAT
>325
TCACTCCTCTTCTTCTTGATGtaagaatttgttattcgacacattagatggagtgaaa
>326
tcttgatgaagaggaatgggaagccgaaatctaaactgaaacagaggcgtcacccaattatcaattggtaagtgatatctatgtttcgatctgtatctcggccttTCACTCCTCTTCTTCTTGATG
>327
TTTTGGAAATTTGTCCTTACGggtagtactagaatacttgtccacatgacgatttgaaataaccgaaggacatatgaggaaaaaat
>328
TCTCTCTGTTGTGAAGTCAAAcatgagtatgaattaacattaatggatctttttgattcataatactcatgtttggtttcacagtagatagata
>329
tggctgtttgggtaactaatatttaagattttggtcaatttaagttaccaatttatataTTGGTTACCCATATGGCCATC
>330
tgagatgaagatatgggtgatgatcaatgcttacgattttggtcaatttatgttagcaatttaattctttttCATCCATATTTTCATCTCGAA
>331
TGAGATGAAGATATGGGTGATgatcaatgcttacgattttggtcaatttatgttagcaatttaattctttttcatccatattttcatctcgaa
>332
GTCATGGGGTATGATCGAATGtttgtgtactcatttttcgtggatatgaagatatgcaacatttgatcattctccatgatag
>333
ctcaatagaattcttaagatcatgtgaaaacgttgacaagatcgtctacgattttccaagatTCTAAGTCTTCTATTGATGTT
>334
ATAGTTTCTCTTGTTCTGCACatccactaacttcaggaaccatgtcccagtttcaggttagatcaagtgggaaaacaaatggaagattgtggctatgcagaaactggaactattc
>335
gggcgcctctccattggcaggtcctttacttccaaatatacacatacatatatgaatatcgaaaatttccgatgatcgatttataaatgaccTGCCAAAGGAGAGTTGCCCTG
>336
CGCAAATGCGGATATCAATGTaaatcaggacaacaaaccaatagaggtgctcagcgaaaacaacaaaatgtgaaaagggtttatcagaaacattggggtcatgatatacctttatatccgcatttgcgca
>337
cgcaaatgcggatatcaatgtaaatcaggacaacaaaccaatagaggtgctcagcgaaaacaacaaaatgtgaaaagggtttatcagaaacattggggtcatgatatacCTTTATATCCGCATTTGCGCA
>338
ACACTTAGTTTTGTACAACATttttagtgtacaaataaataaatgtacacagcgtacacttacatctgtacactaaaagtgttgtacaaatttaagtgtac
>339
tacacttagttttgtacaacatttttagtgtacaaataaataaatgtacacagcgtacacttacatctgtacactaaaagtgTTGTACAAATTTAAGTGTACG
>340
ATTTGTACACCTAGATCTGTAcaacacttttattgtacagatgtaagtgtacgttgtgtatttttatatacatttgtacactaaaaatgttgtacagatctaagtgtacaaatca
>341
tgacagaagatagagagcacagatgatgagatacaattcggagcatgttctttgcatcttactcctttgtGCTCTCTAGCCTTCTGTCATC
>342
TTGACAGAAGATAGAGAGCACagatgatgagatacaattcggagcatgttctttgcatcttactcctttgtgctctctagccttctgtcatca
>343
TTGACAGAAGATAGAGAGCACagatgataagatacaattcctcgcagcttctttgcatcttactcctttgtgctctctagccttctgtcatca
>344
tgacagaagatagagagcacagatgataagatacaattcctcgcagcttctttgcatcttactcctttgtGCTCTCTAGCCTTCTGTCATC
>345
gttctcctgaacacttcattggaaatttgttattcagtaagctaacagttaattccaCTGAAGTGTTTGGGGGAACTC
>346
gttcctctgagcacttcattggagatacaattttttataaaatagttttctaCTGAAGTGTTTGGGGGAACTC
>347
gttcccttaaacgcttcattgttcatactttgttatcatctatcgatcgatcaatcaatctgatgaacaCTGAAGTGTTTGGGGGGACTC
>348
gcaacaaaatcagtgtgtatttgttaagacaaatgtttatataagtcgtccatgcgttgtacatttaatcttaactaaTACGCATTGAGTTTCGTTGCTT
>349
TTTCGTTGTCTGTTCGACCTTggtctcgatctctcctcaaaaccctaatacgcgctttatcgtttatttcattcatccatccttcttatgatcatcataaactaacgtacatggtttatcggtttgttattgatggggattggggtagatagacgatcgaaact
>350
TTCGAGGCCTATTAAACCTCTGttacatctgctttttgaaaagttgtcatttttctgaaatcttcttgcctcaatttccaacagcagattcatctttcattggatgatccgttagtttttgatagaaaaaatgaggtgggaagaaattaagactgacttcgaaatagcctttaaaataggggtttatagacctcgaatc
>351
cactacgtgacattgaaactgtctttcaacattccaatatttcaactttcgaatacccaatatttggtttgttcaaagacattTTCGATGTCTAGCAGTGCCA
>352
tgtttgttgtactcggtctagttcaaaccaaaacatctttgcaaatatgtatggtttgagcTAGACCGATGTCAACAAACAAG
>353
TGTTTGTTGTACTCGGTCTAGTtcaaaccaaaacatctttgcaaatatgtatggtttgagctagaccgatgtcaacaaacaag
>354
TGTTTGTTGACATCGGTCTAGctcaaaccatacatatttgcaaagatgttttggtttgaactagaccgagtacaacaaacaaa
>355
tatggtcgaagtaggcaaaatctcacctttctagcagatcaacaatgaattttgtggaatagatgttggatttgtaaggttttggtgtttgcaagtgttgagatgcgcaagatttgagtaagaTTTTTCCTACTCCGCCCATACC
>356
ATGGTCGAAGTAGGCAAAATCtcacctttctagcagatcaacaatgaattttgtggaatagatgttggatttgtaaggttttggtgtttgcaagtgttgagatgcgcaagatttgagtaagatttttcctactccgcccatac
>357
AGAGAGTGTAGAAAGTTTCTCActtgagatactttttacaacccatcatg
>358
AGAGAGTGTAGAAAGTTTCTCActtgagatactttttacaacccatca
>359
TCTTCTCCAAATAGTTTAGGTTagctgacatataataattcaatagaccccagtttctccagataacctaactattttgagaagaag
>360
cctcttctccaaatagtttaggttagctgacatataataattcaatagaccccagtttctccagataaccTAACTATTTTGAGAAGAAGTG
>361
ATCAGTTTCTTGTTCGTTTCAaaattatgatttttgtttacttacactcataatcttgaaacgaacaaaaaactgatgg
>362
catcagtttcttgttcgtttcaaaattatgatttttgtttacttacactcataatcttgAAACGAACAAAAAACTGATGG
>363
TAGCCAAGGATGACTTGCCTGcgttttagaccatatatatcaaagactcactcgatcgatagtcttagagttggttggtcgtcaggcagtctccttggctatt
>364
TCAGGTATGATTGACTTCAAAaaataccttgaaactataaacctcagtttctttgaatttgatttttaaagtcaataataccttgaag
>365
tcaggtatgattgacttcaaaaaataccttgaaactataaacctcagtttctttgaatttgattttTAAAGTCAATAATACCTTGAAG
>366
TTGGCATTCTGTCCACCTCCttctatacatatatgcatgtgtatatatatatgcgtttcgtgtgaaagaaggaggtgggtatactgccaata
>367
TTAGAGTTTTCTGGATACTTAttagttactaacaaagagagggcttcttcgatattaacttttaagtatccagaaaactctaaat
>368
TTAGAGTTTTCTGGATACTTAaaagttaatatcgaagaagccctctctttgttagtaactaataagtatccagaaaactctaat
>369
GGAATGTTGTCTGGATCGAGGatattatagatatatacatgtgtatgttaatgattcaagtgatcatagagagtatcctcggaccaggcttcatccccc
>370
ggaatgttgtctggatcgaggatattatagatatatacatgtgtatgttaatgattcaagtgatcatagagagtatccTCGGACCAGGCTTCATCCCCC
>371
gttccctttaacgcttcattgttaaatactcaaagccacattggtttgtatacaacaCTGAAGTGTTTGGGGGGACTC
>372
gttccctttaacgcttcattgttgaatactcaaagccacattggtttgtatataacaCTGAAGTGTTTGGGGGGACTC
>373
ACATATGATCTGCATCTTTGCattttcaagtgcaaagatgcagatcatatgtcc
>374
ACATATGATCTGCATCTTTGCacttgaaaatgcaaagatgcagatcatatgtcc
>375
agaagcgtacaaggagatgaggagtgaatcaccaaaacaagtggttttggtttgtgaatcaccaaaacaagtggttttggtttgtgaatcagtatggtttacccaaaacacttgtttggtgtgtttacttcTGATCTCTTCGTACTCTTCTTG
>376
AGAAGCGTACAAGGAGATGAGGagtgaatcaccaaaacaagtggttttggtttgtgaatcaccaaaacaagtggttttggtttgtgaatcagtatggtttacccaaaacacttgtttggtgtgtttacttctgatctcttcgtactcttcttg
>377
TAGTCCACTGTGGTCTAAGGCtgaaatgcggtgaccagactagaaaacatgtcaatggtggtccttgtgaaagggttgacaaagaagtctagggagacggtgacacgtcggatctctggcctatgtgagtgctaaaacaattatggtattggttgcttaaaggtgtcatattgccactacgactttgagaatggtgaatggttgtggcaatatgactttaagcagccaataatataatctttttagcactgatggtggctagagaaccggcatgccactgtctccgtagattttttttgtcaacccttttgcaagtcccaccattgatcaattttccgagcgggtcaccgtattttagcctcagaccacggtggactact
>378
tccactgtggtctaaggctgaaatgcggtgaccagactagaaaacatgtcaatggtggtccttgtgaaagggttgacaaagaagtctagggagacggtgacacgtcggatctctggcctatgtgagtgctaaaacaattatggtattggttgcttaaaggtgtcatattgccactacgactttgagaatggtgaatggttgtggcaatatgactttaagcagccaataatataatctttttagcactgatggtggctagagaaccggcatgccactgtctccgtagattttttttgtcaacccttttgcaagtcccaccattgatcaattttccgagcgggtcaccgtatTTTAGCCTCAGACCACGGTGGACT
>379
ggagtggcatgtgaacacatatcctatggtttcttcaaatttccattgaaaccattgagtttTGTGTTCTCAGGTCACCCCTT
>380
AAGGAGTGGCATGTGAACACAtatcctatggtttcttcaaatttccattgaaaccattgagttttgtgttctcaggtcacccctttg
>381
acccatcgaaggaaacactagaagagatataatttatttgaggggagaaatatttgacacggaagcatagctccatatccttcaatggaggtgtggtccttcaacaaaaatacccccctcttgaaactctgtttcaccacacctccattgaaggacctgaagctatgcttccttgtcatattccttaccatcaaataaatgctctgtttTCCTGTGTTTCCTTTGATGCGTGG
>382
AATGCGCAACTCTATATTTCCtctattttacagttgactctataaaatatagttgattttactgcattgtatgcctctaaaatagaggaaaaatgtagagattgctcttttattagctcaactatatattctctaaactctaaaatagaggaaaatatagagttgggcatttg
>383
aaaacacgtcactatttcctttatgttttccccttattgatggaaatggttaaacatGAAGGTAGTGAATTTGTTCGA
>384
TTTAAATCATATACTTTTGGTtgacttttccagaaagataataaagcaaagattcgtaatcaacaaaactttgctctgttatctttctaaagaactcaatcaaaagtatgtgattaaaacg
>385
gggcgaatactcctatggcagatcgcattggctagatatgcaagtaaaatgcttctcTGCCAAAGGAGATTTGCCCCG
>386
gggcgaatcctctattggcagtggaagttgatgacccttatatgttattttctcatcattttcctcTGCCAAAGGAGATTTGCCTCG
>387
gggcaagatcaccattggcagagatctattacttcattcttgcatcatatgcataaatgtttgtggtgagctctcTGCCAAAGGAGATTTGCCCGG
>388
ttacagggcaagatcaccattggcagagatctattacttcattcttgcatcatatgcataaatgtttgtggtgagctctcTGCCAAAGGAGATTTGCCCGG
>389
TGAGAGAAGTGAGATGAAATCTTTGATTGGaaatttcatgtagacgatgctatcaccccatatgaccaaaagaaattcccaattaaagatttcatcttacttccctcatg
>390
tgagatgaaatctttgattggaaatttcatgtagacgatgctatcaccccatatgaccaaaagaaattcccAATTAAAGATTTCATCTTACT
>391
aagctcaggagggatagcgccatgatgatcacattcgttatctattttttggCGCTATCCATCCTGAGTTTCA
>392
AAGCTCAGGAGGGATAGCGCCatgatgatcacattcgttatctattttttggcgctatccatcctgagtttca
>393
AAAGTATAATGGTTTAGTGGTTTGagttgtcctactaattgttcaaggtaacgagttcgatcaacagaccttaaaaattagttaaatgtaagtaaatcaaactattacatcattatagttttt
>394
tccaaagggatcgcattgatcctaattaaggtgaattctccccatattttctttataattggcaaataaatcacaaaaatttgcttggttttggATCATGCTATCTCTTTGGATT
>395
TCCAAAGGGATCGCATTGATCCtaattaaggtgaattctccccatattttctttataattggcaaataaatcacaaaaatttgcttggttttggatcatgctatctctttggatt
>396
ggagattctttcagtccagtcatggatagaaaaagaagagggtagaaatatctgccgactcatccatccaaacactcgtggtagagaaacgataaatttaaaccgcagtgactgtgtgaatgatgcgggagatatttttgatccttctttatctgtgtTTGGACTGAAGGGAGCTCCTT
>397
TGGCTTGGTTTATGTACACCGagtatgttcagctccatcctatacagattttgggacatgtgcctagggttgaggtttcatatatagaaagaactgaacaaactcggtgtacatagaccaaaccaag
>398
gagctcccttcctccaaaacgaagaggacaagatttgaggaactaaaatgcagaatctaagagttcatgtcttcctcatagagagtgcgcggtgttaaaagcttgaagaaagcacactttaaggggattgcacgacctcttagattctccctctttctctacatatcattctcttctcttcgTTTGGATTGAAGGGAGCTCCT
>399
tgttttgtgcttgaatctaattcaacaggctttatgtaagagattctttaacaattcctataatctttgttgttggaTTAGATTCACGCACAAACTCG
>400
TGTTTTGTGCTTGAATCTAATTcaacaggctttatgtaagagattctttaacaattcctataatctttgttgttggattagattcacgcacaaactcg
>401
TTGTTTTGGATCTTAGATACAcatatagtttgcttttcctttataaacaaactatatgtgtatctaagattcaaaacaaac
>402
attttatccgcagttgaatcgcacgtctccactcggaaccaatgagtctgaatgatgactgcgtttTGCGGTGCGGGAGAAGTGC
>403
gcatcaccaacgagctattggcccaatactaaatctccgtggaggtgatagGTTCGAGGCACGTTGGGAGG
>404
caccaacgagctattggcccaatactaaatctccgtggaggtgatagGTTCGAGGCACGTTGGGAGG
>405
gcaccgttgccggggatcgacccgggtcacccgcgtgacaggcgggaatacttaccacttagtacaacgacccaatatagtggtaagtattctcgcatgtcactcgggttcGATCCCCGGCAACGGCGCCA
>406
ttccacagctttcttgaactgcaaaacttcttcagatttttttttttttcttttgatatctcttacgcataaaatagtgattttcttcatatctctgctcgattgatttgcgGTTCAATAAAGCTGTGGGAAG
>407
TTCCACAGCTTTCTTGAACTGcaaaacttcttcagatttttttttttttcttttgatatctcttacgcataaaatagtgattttcttcatatctctgctcgattgatttgcggttcaataaagctgtgggaag
>408
TGGCATGGAAGAAGGTGAGACttgcctgaatcgtgaatcaaaacctccatgattatcactacaagtcgtacctttttcctagccatg
>409
tgtataccatacttccttattaccttgttcaggcccgattcttgggAGGTGCTGAGTGTGCTAGTGC
>410
TTTGTGACATCTAGGTGCTTTtttttttcttctataaacaagagcacctagatatcataaacc
>411
ACACTGAAGGACCTAAACTAACaaaggtaaacggctcagtgtgcggggtattacactcggtttaatgtctgaatgcgataatccgcacgatgatctctttatctttgtttgtttaggtcccttagtttct
>412
cactgaaggacctaaactaacaaaggtaaacggctcagtgtgcggggtattacactcggtttaatgtctgaatgcgataatccgcacgatgatctctttatctttgtTTGTTTAGGTCCCTTAGTTTC
>413
TTGATTCTCTTATCCAACTGTaaatccgaaaccctaatattccttgtaccacattcctaatcaactaggcttgagcccgaaaaacaaaaacaaaaaaaacagtaggaatgtggttcaaggaaaattagtgtttggatttatagttggataagagaatcaatt
>414
tatccaactgtaaatccgaaaccctaatattccttgtaccacattcctaatcaactaggcttgagcccgaaaaacaaaaacaaaaaaaacagtaggaatgtggttcaaggaaaattagtgtTTGGATTTATAGTTGGATAAG
>415
CGACAGAAGAGAGTGAGCACacatggctctttttctagcatgctcatgctcgaaagctctgcgtgcttactctcttcttgtctcc
>416
aaaacaaatagcagtcaaacaccgattagaacaccacttacgtacgtcttctaatcgataTTTTACTGCTACTTGTGTTCC
>417
tctttgagattttacacagtagtcatggagtttttggaagagagaaagtggAGATGTGGAGATCGTGGGGATG
>418
gagagtaatatagttgaatcttcgaaagtatttcaagaagtcagctgagctttctcgtcatcacttattagtaaatatagtctctatatttttgatgagtgatgattggaaatttcgttgactcattactcttgatgaTTCTGCTATGTTGCTGCTCAT
>419
atggtaagattgcttataagctggatcttgagggtgagtggtctcttctacgcattgggcTTATAAGCCATCTTACTAGTT
>420
TGGTAAGATTGCTTATAAGCTggatcttgagggtgagtggtctcttctacgcattgggcttataagccatcttactagt
>421
atttagttacttggtttcaattgtctcttttttacatatgcttacctaggcttgaaacaatTGAAACCAAGTAGCTAAATAG
>422
TTTAGTTGACGGAATTGTGGCgggatctacaattcttcttcttcttcttctgaaaagaaacccaaagatccctccataattccctccactaaaac
>423
ttaagctgccagcatgatcttgtcttcctctcttaggtttcatatatagttaataaatattttatatatttcttgttcttacaagattatatgatcatagcttagagagagagagagacTAGGTCATGCTGGTAGTTTCACC
>424
TAAGCTGCCAGCATGATCTTGtcttcctctcttaggtttcatatatagttaataaatattttatatatttcttgttcttacaagattatatgatcatagcttagagagagagagagactaggtcatgctggtagtttcac
>425
tcatgttgttaaataggttaatagaattttttacgacgttaatgttccgtttatctgctctgttagaacaaaacaatgtcgtttattacagagacaaacgacgtcgttttatctgttgaaacaaattttaaaccctaaatccccaaatcgatttcattatctcaaatcctatagaggccgaatcgatttgaatcccatctggtgaggagacaaacaatgttcctcagcccaaatcaaatcgaaaaaaaaaaagaaaaaacggaagaaggaagttgaagtagatgacatcgttttgttttaatagagaaaataaacgagacattaacgccgtaaaatatttttgatAACCTATTTAACGACATGACT
>426
ctagaccaatgtttagttagtacatccaatgttataagtacaaaataatatgtgttggatctacTAACTAAACATTGGTGTAGTA
>427
gttcaaacttgtactatatgatttggtgttttgtctttaaactcatctaaaagtaaaactataaattAATGGAGGCAAGTGTGAAGGA
>428
TTGTGCGGTTCAAATAGTAACaaaaatatatacatacatatatatgtaaagaatttcgttactatttgaatcgtactgca
>429
gaattcgtcggtgattttgagtGAAATCGGAGAGGAAATTCGCC
>430
ATTTGAGTCATGTCGTTAAGtaggttaacaaaaaaaatttacggcgttaatgtctcctttatctcctctgttagaacaaaaaaacgttgtttattgcagttcgttttgtctgttgacacaaatttaaaccctaaatccccaaatcgattttattatctgcgattttgaagtcaatgtgggtctgtgattttgagataataaaatcgatttggagatttagggtttatatttgtttcaagagacaaaacaacgttgttttgtctcttcaataaacgacgttgttttgttctaacagatcaaataaacattaacaccgtaaaaaaattctcttaacctatttaacgatatgactcaaatgg
>431
ccttggagaaatatgcgtcaatggagtccgtcttcttgagaagcatttttgagtgagaatgattctcatGATGGATATGTCTTCAAGGAC
>432
CCTTGGAGAAATATGCGTCAAtggagtccgtcttcttgagaagcatttttgagtgagaatgattctcatgatggatatgtcttcaaggac
>433
TATGATCATCAGAAAACAGTGattttgtttaaagctcgttatatatgattggattcatatgagaattcaagtatgtaagcgagtataactcagtcttgtttaaattattttcatattgaaattatgtggagagaaaatcatatgcaaataagttagaaaatcatggatccacataattccaatttgaaagtgatgagctctattcagttatagacttgaagtcttgtaatctcttatgaatctaatcatagcgagctttaggtaatatcacagttttctatgatcatacc
>434
cgtctcggttcgcgatccacaagtaatcttttgtggagattatgaaaacaatcatcacgagaggctacgtgTGGGTGGCAAACAAAGACGAC
>435
TCTCGGTTCGCGATCCACAAGtaatcttttgtggagattatgaaaacaatcatcacgagaggctacgtgtgggtggcaaacaaagacg
>436
GCAACATCTTCAAGATTCAGAaatcagattctcttatgggttttcttttgagcctttattttttggtttgagaatcttgatgatgctgcag
>437
gcaacatcttcaagattcagaaatcagattctcttatgggttttcttttgagcctttattttttggtttgAGAATCTTGATGATGCTGCAG
>438
tttgttgattgatatctacacatgttgatcatccttgtgttgatcgattggtTTAGATGACCATCAACAAACT
>439
TTAGGCTAAGATTTGTGAAGAaaaggctcttatataagagcttttactcttatatttaagttttttcttcccaaatcttagattaaga
>440
TTGTGTTGCGTTTCTGTTGATTctccttttatgtatcctctcggctctctcgttaatcttttattacataaactcgtgcatcaacataaacacaaaacagaa
>441
GGACTGTTGTCTGGCTCGAGGactcttattctaatacaatctcatttgaatacattcagatctgatgattgattagggttttagtgtcgtcggaccaggcttcattcccc
>442
ggactgttgtctggctcgaggactcttattctaatacaatctcatttgaatacattcagatctgatgattgattagggttttagtgtcgTCGGACCAGGCTTCATTCCCC
>443
TGAAGCTGCCAGCATGATCTAtctttggttaagagatgaatgtggaaacatattgcttaaacccaagctaggtcatgctctgacagcctcact
>444
TAATCTGCATCCTGAGGTTTAaagcttaatttacgcaggaaatttgtatacgcatatacgtatgtgtattagtataccttttagtcctcgggatgcggattacc
>445
taatctgcatcctgaggtttaaagcttaatttacgcaggaaatttgtatacgcatatacgtatgtgtattagtataccttttaGTCCTCGGGATGCGGATTACC
>446
ggagcatcatcaagattcacaaatcatcaagtattcgtgtaaataaacccatttatgattagatttttgatgtatgtatgAGAATCTTGATGATGCTGCAG
>447
CAGCCAAGGATGACTTGCCGAtttaaatgatctttctttatactctattaagacaatttagtttcaaacttttttttttttttttttttgaaggattcaggaagaaattaggatatattattccgtataaaatacaagatatataaaaccaaaaagaaaaagtaacatgatcggcaagttgtccttggctaca
>448
agccaaggatgacttgccgatttaaatgatctttctttatactctattaagacaatttagtttcaaacttttttttttttttttttttgaaggattcaggaagaaattaggatatattattccgtataaaatacaagatatataaaaccaaaaagaaaaagtaacatgatcGGCAAGTTGTCCTTGGCTAC
>449
cttgtatgatcactaaccattggaacaataagagtatataatgagtatatcaccatttagttctagTGGGTGGTGATCATATAAGAT
>450
TGAGCCAAGGATGACTTGCCGgtttaaacccaaccggtttatgaccattgatttggtctcattcacaatctgttgattcgtgtctggcaagttgaccttggctctgc
>451
tgagccaaggatgacttgccggtttaaacccaaccggtttatgaccattgatttggtctcattcacaatctgttgattcgtgtctgGCAAGTTGACCTTGGCTCTGC
>452
ATTGGTAGTGGATAAGGGGGCaaatttgatttttcaaatttgttagcagaatttgcctccttatcttttgccgattc
>453
tctgcaaacgccttggattttcttttggcttcatgttgttcattagaataatagccttttcatcttatttaaagaaCATCCAAGGTGTTTGTAGAAA
>454
TCTTTCTGCAAACGCCTTGGAttttcttttggcttcatgttgttcattagaataatagccttttcatcttatttaaagaacatccaaggtgtttgtagaaaaagg
>455
ACAAACACCTTGGATGTTCTTtaaataagatgaaaaggctattattctaatgaacaacatgaagccaaaagaaaatccaaggcgtttgcag
>456
ttgacagaagatagagagcactaaggatgacatgcaagtacatacatatatatcatcacaccgcatgtggatgataaaatatgtataacaaattcaaagaaagagagggagagaaagagagagaacctgcatctctactcttttgtGCTCTCTATACTTCTGTCACC
>457
TTGACAGAAGATAGAGAGCACtaaggatgacatgcaagtacatacatatatatcatcacaccgcatgtggatgataaaatatgtataacaaattcaaagaaagagagggagagaaagagagagaacctgcatctctactcttttgtgctctctatacttctgtcacca
>458
TTGACAGAAGATAGAGAGCACtaaggatgacatgcaagtacatacatatatatcatcacaccgcatgtggatgataaaatatgtataacaaattcaaagaaagagagggagagaaagagagagaacctgcatctctactcttttgtgctctctatacttctgtcacc
>459
TCATGTCGTAATAGTAGTCACgttagggtgatataacgaggcgagagttatatcatcatagtgcgatttctattatgacataaaa
>460
attgtcggcacttgagaatgtaaagtgatgatcagctatcgtatttcatgtcgtaatagtagtcacgttagggtgatataacgaggcgagagttatatcatcatagtgcgatttctattatgacataaaatacgttttggattttaaaacacttgacCTTCTTAAGTGCTGATAATGC
>461
tgaagctgccagcatgatctaattagctttctttatcctttgttgtgtttcatgacgatggttaagagatcagtctcgattaGATCATGTTCGCAGTTTCACC
>462
TGAAGCTGCCAGCATGATCTAattagctttctttatcctttgttgtgtttcatgacgatggttaagagatcagtctcgattagatcatgttcgcagtttcacc
>463
tcgcttgcagagagaaatcacagtggtcaaaaaagttgtagttttcttaaagtctctttcctctgTGATTCTCTGTGTAAGCGAAA
>464
TTCGCTTGCAGAGAGAAATCACagtggtcaaaaaagttgtagttttcttaaagtctctttcctctgtgattctctgtgtaagcgaaag
>465
TCCCCTCTTTAGCTTGGAGAAGccagtaaatatctttctcttcaaggaacttgtgggcctcaagaaaacctgctataattctagtttttcaacattcctccttctgatatcagcaacaactccttacccttaagaatggagaatggaacttcctcaaagatatttacttggcctctgcaaccggaaaggggagc
>466
tggagaacgaaaatctggaggtgagatcattgctgatttgaattgtaaattttttatgaaaattttgtggtaatcaaatctaatggcgaaaattcATAGACAGAGTCACTCACAGA
>467
TAGCCAAGGATGACTTGCCTGactctttgtgtaaaatgtttagtgtcttgtttgaagtcactataagttgtatcaagcaatgaccattttgcttataaaaaagatatcaggcagtctccttggctatc
>468
TAGCCAAGGATGACTTGCCTGatctttttcacctccatgattcaatttgtaattcatgggttttggattattatacattcaaaagtataataatttgaaatcatgttgaatcttgcgggttaggtttcaggcagtctccttggctatc
>469
TAGCCAAGGATGACTTGCCTGcttctctgaacaaaatggtcgatgtcatgttttgaagtgactataagttataccaagaaatgaccattttgtttataaatagacatcaggcagtctccttggctatc
>470
TAGCCAAGGATGACTTGCCTGatctttttcacctccatgattcaattttaagttcgtggattttggattattatgcgtttaaaaggtataataatttgagatcatgttgaatcttgcgggttaggtttcaggcagtctctttggctatc
>471
TAGCCAAGGATGACTTGCCTGtttctttgagtaaaatgggttagtgtcatgtttgacaagtgactataagttatatcaagcaatgaccattttactcatcaaaagacatcaggcagtctccttggctatc
>472
TAGCCAAGGATGACTTGCCTGatctttttcgcctccacgattcaatttcaaattcatgcattttggattattataccttttaaagtataataggtcaaatatcatgttgaatcttgcgggttaggtttcaggcagtctctttggctatc
>473
TGACTAGACCCGTAACATTACcatatatcatttgaactgaaatttgtttgttctgaggattatttttcaagatatcaaaacgaagataagtggctgcacaaactttttttagcgaatatatcgttatgttatcgggtctagcact
>474
TTTGTTATTTTCGCATGCTCCtttgaaactttttgtgcatggatgtgaaactcttcactggagcatacggcgataacgaaaa
>475
acttagattgttcttagtatgaggtgttctcgTACTAAGTAGAGTCTAAGAGA
>476
TTGAACATGGTTTATTAGGAAagacatgagaacatatctgaacatagtttttccttatatacaatgttcaaag
>477
TGAGCCAAGGATGACTTGCCGggtttttttaccaatgaatctaattaactgattctggtgtccggcaagttgaccttggctctgt
>478
ccaaggatgacttgccgggtttttttaccaatgaatctaattaactgattctggtgTCCGGCAAGTTGACCTTGGCT
>479
GGCCGGTGGTCGCGAGAGGGAtttagatctctccggtcgattcatctgctta
>480
ATTTGTTACTAATTTGGAATGaattagctaaatggctaagctaatttataccaaattaatagcaaagtt
>481
tgttactaatttggaatgaattagctaaatggctaagctaatTTATACCAAATTAATAGCAAA
>482
tcaattgctatcagagcaacgcatgatgtataataactaagcgTCGCTCTGATACCAAATTGATG
>483
tcgattgctgtcagagccacgcctatgaagaatttgtgCGGCTCTGATACCAATTGATG
>484
agcttccttgagtccattcacaggtcgtgatatgattcaattagcttccgactcattcatccaaataccgagtcgccaaaattcaaactagactcgttaaatgaatgaatgatgcggtagacaaattggatcattgattctctttgaTTGGACTGAAGGGAGCTCCCT
>485
TAGTCCGGTTTTGGATACGTGaaaatcatatcatattgctgctgtgaaaagttaattttcacgtgtccaaaaccagattatc
>486
TGGTTTTGGACACGTGAAAATtaacttttcacagcagcaatatgatatgattttcacgtatccaaaaccgga
>487
TCTTGCTTAAATGAGTATTCCAtgtaaaaatgattcactcactcgtatgggtgggttgggttttctcttcatgagatgctcatttgagcaagcaa
>488
AGGGACTTTGTGAATTTAGGGattttattatagcggtggctggctgatgagcgactttgtgaatttagggtctgtctgtcaatttggcgggctgtccatgggccaagcgtctttcgcaggtttttgggcccaagcctactaagtgccaggtccagcccattaagatcctatatcaaagatagggcacaattgtagtaaccaccctaatttcacaaagtctctca
>489
acaaagcatgtgtccgctaatattgtcttcgagcttggtatttttgtattctgatacggtatTTGGGGACGACATCTTTTGTTG
>490
CCCCTTACAATGTCGAGTAAAcaaagcatgtgtccgctaatattgtcttcgagcttggtatttttgtattctgatacggtatttggggacgacatcttttgttgactcgatataagaagggggtt
>491
tactactttttcatccattaaaccccttacaatgtcgagtaaacgaagcatctgtcccctggtattgtcttcgagcttggtgtttttttctagccaactccaagttctcgagttgatcattgtttgtattcttgagacattatttggggacgagatgttttgttgactcgatataagaaggggcttTATGGAAGAAATTGTAGTATT
>492
acgaagcatctgtcccctggtattgtcttcgagcttggtgtgtttttctagccagccccaagttctcgagttgatcattgtttgtattctgacacattatTTGGGGACGAGATGTTTTGTTG
>493
TAACAGAGTAATTGTACAGTGtaatcattagaactttctcattcatcttaatgattacactgtacaattactctgttata
>494
ATGATGATGATGATGATGAAAcagaatcagtaagaagcttcttcttcttaggaggaggaggaagattggtttcatcatcatcaccagttgaa
>495
TCATTGAGTGCAGCGTTGATGtaatttcgttttgtttttcattgttgaatggattaaaagaatttataccagcgttgcgctcaattatg
>496
ttatgggttgacccaactcattttgttaaATGAGTTGGGTCTAACCCATAACT
>497
ggaatgttgtttggatcgaggatatcataaacgcatacacatgtttatatgttatgatgcattatatgactgatgtaatgtacatatatatacatacatgccacatggtatcgTCGGACCAGGCTTCATCCCCC
>498
ATTTGAGTCATGTCGTTAAGtaggttaacataaaaaatttaagacgttaatgtctcgtttatctcctccgtaaaaacaaaacaacgttgtttattgaagctcgttttgtctgttgaaacaaatttaaaccctaaatcctcaaatcgatttcattatttatgattttgaggccaaggtgggtctgtgattttgagataatgatatcgatttggagatttaaggtttatatttgtttcaagagacaaaacgacgtcgttttgtctcttcaataaacaacgttgttttgttctaacagatcaaataaacaagacattaacaccgtaaaaaaattctgttaacctatttaacgatatgactcaaatgg
>499
CAGGTGGTTAGTGCAATGGAAagctggcaaaccgtatgagtataccatcttgtagtactctttaccagctttccaatgcactaacgatctgac
>500
ATTTGAGTCATGTCGTTAAGtaggttaatataattatttcccggcgttaagttctcgtttatctcctctattagaacaaaacaacattgtttattgcatctcgttttgtctgttgaaacaaatttaaaccctaaatccccaaatcgatttcattatctgcgattttgaggtcaggtgggtttgtgattttgagataatgaaatcgatatagggatttaaggtttatatttgtttcaagagacaaaacgacgtcgttttgtgtcttcaataaacgacattgtttgttctaacagatcaaataaacaagtcattaaagccgtaaaaaaaattatattaacctatttaacgataggactcaaatgg
>501
tgctgggatcgggaatcgaaagatccgaaagccagtctttagaggattctgaacgggctagtgaaagtaaacttgtgatgtgaccatattgtgcaatatgaatgtaagttggtggtgtggtcatctcacaaggtggctaagtcatctcacttattttcttaacgaaagcatcagcccgtttagcatcatcttcttgaagcttgcctttcgcatcttTTGATTCCCAATCCAAGCAAG
>502
TGCTGGGATCGGGAATCGAAAgatccgaaagccagtctttagaggattctgaacgggctagtgaaagtaaacttgtgatgtgaccatattgtgcaatatgaatgtaagttggtggtgtggtcatctcacaaggtggctaagtcatctcacttattttcttaacgaaagcatcagcccgtttagcatcatcttcttgaagcttgcctttcgcatcttttgattcccaatccaagcaag
>503
ATGGCATGAAAGAAGGTGAGAattgcatcgtgaatcaaaacctccacaagttggatatcttgattttctgatcaacgcaattcttactttctttcttgctccta
>504
TGGAAGAAGGTGAGACTTGCAtgaatcgtgaatcaaaacctccatgattatcactgcaagtcgtacctttttcctag
>505
ATGGATCATCTAGATGGAGATgaaaaatgatgtttgttttttacaaattaacagatcatttagatgaatcatttggatgttccatgt
>506
ATGGATCATCTAGATGGAGATgaaaaatgatgtttgttttttacaaattaacagatcatttagatgaatcattt
>507
TGACTGCATTAACTTGATCGTtggttgttaagatggatatttgtcttaacaaccaacgatcaagttaatgcagccaat
>508
gtggcacgaccctgtgagttactaactttgaaaaccatagcatagttttcaaagttagtaACTCATAAGATCGTGACACGT
>509
TAAGATCCGGACTACAACAAAGcacgtctactctactatattcttttgcgataatcaatagattcttctaacatcgtaaaggaagacaaaagagtatacatacttagttgtcgtcgtatctttgt
>510
tatgtcttgttgatctcaatagcattgatacaatgtatatatatgcaatttagaatatgtttttcctaatttgaataagaaatagataaacatgaataagtatatatatatttcctatttagaatatttatttattcaaattaggtgaaacataatctaggttgtatatatatatgttataccaatgcgaTTGAGAGCAACAAGACATAAT
>511
TTATGTCTTGTTGATCTCAATagcattgatacaatgtatatatatgcaatttagaatatgtttttcctaatttgaataagaaatagataaacatgaataagtatatatatatttcctatttagaatatttatttattcaaattaggtgaaacataatctaggttgtatatatatatgttataccaatgcgattgagagcaacaagacataata
>512
aaactttcaccatacaaaataatgaagaaaacacccaaaaaggtttgaatgtgtgaggttagtctcatttttaaaatagtgacttgttttttttaaaatgttttttaagaatgttttttcagctttttattttattttaaacctaaaggtagcgtgactattgtggagaaataaagaaacataagaaaaaatatttttggtttatagtaagatgttgttttaaaatatatatttaaaaacaatgtcactattttaaacggaatatagacattttctattaatgagattaacgtcgagcatttgaatttctagatttttttctaagttaTTTTGTATGTTGAAGGTGTAT
>513
TCATTGAGTGCATCGTTGATGtaattttacttattttattccattgttgaattaattaaagaagtatatatcagcgttgcattcaattatg
>514
TGACATCCAGATAGAAGCTTTGttaaacgtcatcaaagtcaagatttggtataaacgtttaacaaacttctatttggatgtcatg
>515
gagctaaggcgcttatcttctttgatattgcatggagtatgcttctacttctctaggagatgcgttttatggaaatatcaaagAAGATAAGCGCCTTAGTTCTG
>516
TTTTCCTCTGTTGAATTCTTGCactagctttcatatgggccatattaagttacatgtgggtgggtgccgtaacagtgcagcaaccattctgctagcttgtgcaagagtttaaaagtggtgaaac
>517
ACCGGTTGGAACTTGCCTTAAccaagaaaagctacaaaatattttttttctgacaaaaaaaagaaaaagaaaatcgattttgtggttttcttggttaagccaggttcaaaccgattt
>518
gcagcaccattaagattcacatggaaattgataaataccctaaattagggttttgatatgtatatgAGAATCTTGATGATGCTGCAT
>519
GCAGCACCATTAAGATTCACatggaaattgataaataccctaaattagggttttgatatgtatatgagaatcttgatgatgctgcat
>520
TTCCACAGCTTTCTTGAACTTtctttttcatttccattgtttttttcttaaacaaaagtaagaagaaaaaaaactttaagattaagcattttggaagctcaagaaagctgtgggaaa
>521
ttccacagctttcttgaactttctttttcatttccattgtttttttcttaaacaaaagtaagaagaaaaaaaactttaagattaagcattttggaaGCTCAAGAAAGCTGTGGGAAA
>522
ATTTGAGTCATGTCGTTAAGtaggttaacagaatttttttacggcgttaatgtctcgtttatctcctatgttagaacaaaacaacgttcttcattgcagctcgttttgtctgttgaaacaaatttaaaccctaaatccctaaatcgatttcattatctgcgattttgaggtcaatgtgggtctctgattttgagataatgaaatcaatttgggaaattagggtttatatttgtttcaaaagacaaaacaacgtcgtttcgtctctgcaataaacgacgttgttttgttctaacaaagtaaataaacaagacattaacgccgtaaaaaaattttttaacttatttaatgatatctcaaatgg
>523
AGAAGCAAAATGACGACTCGGacaacaataatacaaaactaatacttattgttgtcggagtcgtcattttgcatcttc
>524
CAGCCAAGGATGACTTGCCGGtagcttgtattatgattactctatattcgatttatattatggagatgatggtttatatatatttacttatctacatagttttagttgattttttttcgtacgtaatataatacgaaaaagtatttacttatttatatatgtgtgttggggcaagaagtgtaaccaagctagcccggcaagtcatctatggctatg
>525
cacctatctcaactccaggattggaccagtactaggctcatcatagttaagccacaatccacgattcctcatcagctataaaagcaaaaccttcatatctatccttgtttctaaaccagtctcatagatatgaaggctttgtttctgatgaaggattgtgggattgttgcttaacactgatgagcatattATTGGTTCAATTCTGGTGTTGAGATAGTTGAC
>526
TCAAGGAACGGATTTTGTTAActaaatgattcacacccttgaagaaacacgatctcgtgtgaatcatttcgttaacaaaatccgtctttgaag
>527
ttcaaggaacggattttgttaactaaatgattcacacccttgaagaaacacgatctcgtgtgaatcatttcgttaACAAAATCCGTCTTTGAAGA
>528
tctttcaaagaccttcattgttcttgaaattcgaCGATGAAGGTCTTTGGAACGGTA
>529
atctttcaaagaccttcattgttcttgaaattcgaCGATGAAGGTCTTTGGAACGGTA
>530
caaaagtatctttcaaagaccttcattgttcttgaaattcgaCGATGAAGGTCTTTGGAACGGTA
>531
agagctttcttcggtccactcatggagtaatatgtgagatttaattgactctcgactcattcatccaaataccaaatgaaagaatttgttctcatatggtaaatgaatgaatgatgcgagagacaaattgagtcttcacttctctatgcTTGGACTGAAGGGAGCTCCCT
>532
ggaatgttgtctggcacgaggcccttaacttagatctatatttgattatatatatatgtctcttctttattcattagtctatacatgaatgatcattttacggttaatgacgTCGGACCAGGCTTCATTCCCC
>533
GGAATGTTGTCTGGCACGAGGcccttaacttagatctatatttgattatatatatatgtctcttctttattcattagtctatacatgaatgatcattttacggttaatgacgtcggaccaggcttcattcccc
>534
tgaatgatgcctggctcgagaccattcaatctcatgatctcatgattataacgatgatgatgatgatgTCGGACCAGGCTTCATTCCCC
>535
GAAATAGCGAAGATATGATTAtagaagaatcaaccatcttttggtttcttcttgatttttctataatcatatcttcattattttca
>536
atgcctggctccctgtatgccacgagtggataccgattttggttttaaaatcggctgccggtggCGTACAAGGAGTCAAGCATGA
>537
TGCCTGGCTCCCTGTATGCCAcgagtggataccgattttggttttaaaatcggctgccggtggcgtacaaggagtcaagcatg
>538
tccacatcttgtctaccaattgttttcatttaaagattttgattcttatttagatttttcacaatctattttggttcacagattagttaagcattattgtcttcacctacacgtttataattgcatataattttatttaaataatatgttatatcagagacaagttcatatcgaatgagtaataaaatcagatcaggaacaaattcagatcgaatggtagacaagataatatgatataacttgattttttggttattttgcaatagaaagaaaaaaatcaataaatcgggtcggagaagacaataatgctcaactaatctgtagaccaaaatagatggtgaaaaatctaaataaaattcgaaacccttaaatgaggacaaTTGGTGGACAAGATCTGGGAT
>539
gacttattgttgtgttaccaaagaaaacataaggcttgtgttgtctttggTAACGCACAACACTAAGCCAT
>540
TTGGTGTTATGTGTAGTCTTCcatgtgaaatatcacatagaagactaaacataacatcaaca
>541
ttatgggttagacccaactcatttaacaaaATGAGTTGGGTCTAACCCATAACT
>542
tgtcagtataaatctttgatctgatactctattagttagtatgtgaatttctttttaacaattttcttattcatgcgagagctatcaataagtattagaACAAAGTTTTATACTGACAAT
>543
tcgaagaacatcaaattagaatgtgatgcaaaacttagactcctaacatttgcaacacaatcTAATTTGGTGTTTCTTCGATC
>544
AAGAACATCAAATTAGAATGTgatgcaaaacttagactcctaacatttgcaacacaatctaatttggtgtttcttcg
>545
ggacccctcttaattagatctctaatttgttttctttcttctccaaaatttgacaaagaaaagaattGATCTTTTGAGAGGGTTCCAG
>546
ggaatgttgtttggctcgaggtcatggagagtaattcgttaacccaactcaaaactctaaatgattcTCGGACCAGGCTTCATTCCCC
>547
tattggcctggttcactcagattctcttttactaactcatcTGATTGAGCCGTGTCAATATC
>548
TATTGGCCTGGTTCACTCAGAttctcttttactaactcatctgattgagccgtgtcaatatc
>549
ggattgttgtctggctcgaggtcatgaagaagagaatcactcgaattaatttggaagaacaaattaagaaaaccctagatgattcTCGGACCAGGCTTCATTCCCC
>550
ttgttgtctggctcgaggtcatgaagaagagaatcactcgaattaatttggaagaacaaattaagaaaaccctagatgattcTCGGACCAGGCTTCATTCCCC
>551
tggagaagcagggcacgtgcattactagctcatatatacactctcaccacaaatgcgtgtatatatgcggaattttgtgatatagatgtgtgtgtgtgttgagtgtgatgatatggatgagttagttcttCATGTGCCCATCTTCACCATC
>552
TGGAGAAGCAGGGCACGTGCAttactagctcatatatacactctcaccacaaatgcgtgtatatatgcggaattttgtgatatagatgtgtgtgtgtgttgagtgtgatgatatggatgagttagttcttcatgtgcccatcttcaccatc
>553
cattcgtaatcagaccaaatccaagagctatacggattgttgccatgtgtatagctcttggaTTTGGTCTGATTACGAATGTA
>554
acttccgtcaactaccctaacggaaacatattcgtataatcaagaaaagcgattgtacttatttacataattaacatgagttaagttttaaccacagttaacaattccgTTAGGGTAGTTAACGGAAGTTA
>555
taatctgcatcctgaggtttaaaaccaattaagcatatacatatgcgaatgtatagtttttaATCCTCGGGATACAGTTTACC
>556
TAATCTGCATCCTGAGGTTTAaaaccaattaagcatatacatatgcgaatgtatagtttttaatcctcgggatacagtttacc
>557
gcttggcaatctcatgtcaaataaggaaaagaagaggaacccaaggtatgtttctcatctaccttcttTGACATGGGACTGCCTAAGCTA
>558
AGGGTTGATATGAGAACACACgagtaatcaacggctgtaatgacgctacgtcattgttacagctctcgttttcatgtgttctcaggtcacccctgc
>559
gggttgatatgagaacacacgagtaatcaacggctgtaatgacgctacgtcattgttacagctctcgttttcaTGTGTTCTCAGGTCACCCCTG
>560
ATGAATTTGGATCTAATTGAGcaaaaaattgtgttttttcaatctattgaatttcacatccttaaacccttgcatattcaatctattgaatttcgcatatttttcctcaaatttatccaaaatcatcc
>561
ggatctaattgagcaaaaaattgtgttttttcaatctattgaatttcacatccttaaacccttgcatattcaatctattgaatttcgcataTTTTTCCTCAAATTTATCCAA
>562
ccattaacacttcttaacagctctcctaacagcgtaactaacaactgtttttgtccttaaaccaacaataacggctgttaggccatgttttgtaacggctgttaggaacgcTGTTAAGGAGTGTTAACGGTG
>563
aattatgtccttcctgccatattatatttaggaaaaaataatatcgtattatacatataaacagaagcctcttaaataattttttcctaaatatataataTGGCAGGAAAGACATAATTTT
>564
TAAGTTAAGATTTGTGAAGAAagagcttttatataagagtttttaggcttatatttaaattttttcttcataaatcttagctaaga
>565
ttttacctcaatcagcatcactaatcttcatagttgttaccaacgagctgttggcccaatggtaaatctcctaggtagATGTGCTGATTCGAGGTGGGA
>566
ttacctcaatcagcatcactaatcttcatagttgttaccaacgagctgttggcccaatggtaaatctcctaggtagATGTGCTGATTCGAGGTGGGA
>567
TGGAGGCAGCGGTTCATCGATCaattcctgtgaatatttatttttgtttacaaaagcaagaatcgatcgataaacctctgcatccagc
>568
ggaggcagcggttcatcgatcaattcctgtgaatatttatttttgtttacaaaagcaagaatcgaTCGATAAACCTCTGCATCCAG
>569
cagccaaggatgacttgccggaacgttgttaaccatgcatatgaataatgtgatgattaattatgtgatgaacatatttctGGCAAGTTGTCCTTCGGCTACA
>570
CAGCCAAGGATGACTTGCCGGaacgttgttaaccatgcatatgaataatgtgatgattaattatgtgatgaacatatttctggcaagttgtccttcggctaca
>571
attctatcatcttcttcactcttcttccatagctaattgaaatcccaaattcttctatcttccatatcttcttctatcattttctttaagtttgatttcgaaatctctaattttatcatcttcttccattgtttgatttcgaaatcctaattcttccatcttcatccatctttctagctccgtcgattaccaagtatctcctccatgtgaatatacttataccaaaagtggtccacgtgaggaagaatcttcacagctcaatcccaaacgttcctcgcatggttgacgtctttgttccatagcttcattaagcaaccatggatgataaaagatgatatgaaagctatggaagtttgattaagttagaagatggacgaattagggattgaagaTGGAAGAAGATGATAGAATTA
>572
atatagtccaatctattgaagtactagtacaccagctctaataagctgatgtgggtaagtagtTCAATAGATTGGACTATGTAT
>573
tgtcgggggaccgttagggaatgatagaccgtgaccccattcacgggcaatctctaatattcataACCCCGATGGTTATCCTCACC
>574
aatacgagtcgaactcttgtcctgaagtgtagaggcctaaaccagtacacaaccaacTGGACAAGGTTAGATTTGGTG
>575
tggagaagcagggcacgtgcgaacacaaatgaaatcgatcggtacttgttgatcatattttcgCACGTGTTCTACTACTCCAAC
>576
TGGAGAAGCAGGGCACGTGCGaacacaaatgaaatcgatcggtacttgttgatcatattttcgcacgtgttctactactccaac
