# Supplementary material for: AmiR-P3: An AI-based microRNA prediction pipeline in plants
Source: PLoS One. 2024 Aug 1;19(8):e0308016. doi: 10.1371/journal.pone.0308016 (PMC11293646; doi:10.1371/journal.pone.0308016)
Supplement: S6 File — The datasets employed to Compare AmiR-P3 vs PlantMirP2. (ZIP) [file pone.0308016.s009.zip › S6_File/C.sinensis_negative_precursor.fasta]

>1
TGGAGTGGGAGTGAGAGTATGTTGtttacttgcactggaatagaagtatagaatgtagatcagaatccaatttatg
>2
gagcataaatcattttagtctattaaagtatttaattCAAATCTTGATGATGCTAAT
>3
CTCTCCCTCAAGGGCGGTCCTcaaagtatccctttcactttgagcaacttgaaggtcagat
>4
CAGCAACACCTCCATTGGCATCatcaccacgcgcaatggcttcaaagatgag
>5
TTACCAGCATCATCAAGATTTgaattaaaagctttaatggcccaaaatgatttatgttcaagttcaactggtaagt
>6
ATCTTGAATCTTGATGATGTtgttggtggcattgccaaggagacgatgacaatgagctttcacaataa
>7
ccagttgaatttgaacataaatcattttgggccattaaagcttttaatTCAAATCTTGATGATGCTGGTA
>8
TTCAAGAAATCTGTTTACTTtagcaaactcccttaaaga
>9
TGCGGAGTGGGAGTGAGAGTAGGTtgtttacttacactggaatggaagtatg
>10
cataaagcattttgggtcattaaagcttttaatCCAAATCTTGATGATGCTGGTA
>11
CAGAAATTCAAGAAATCTGTttcaaaagggtttgatccagacattgacctggt
>12
ataaatcattttgggctattaaaacttttaattTAAATCTTGATGATGCTAGT
>13
ccacttaccagttgaacttgaacataaatcattttgggctattaaagcttttaatTCAAATCTTGATGATGCTGGTA
>14
TAAATCTTGATGATGCTAGTaatgtgcgtaaattacatttgaa
>15
AGTATTTAATTTCCTCCAATATttcaaaccatttaatgaattgatggcataaaataaaataaaataa
>16
TCAAATCTTGATGATGCTGGTaatgtgcgtaatttgcaattaagtgaacttgaggaattaaggaatgatgcatatgagatttctagaat
>17
TGGAGTGGAAGTGGGAGTATGTTGtttacttacactggaatagaagcatgaaatggaaatcagaatccaatttatgtgtttactttgtcttggattgggagtaaatagtttcaaattacaattttatcctta
>18
ttgtcccagtttctttttttgtactttattgaagattttgACCTCATGCGGCAGTTTCTTT
>19
TTACCAGCATCATCAAGATTTgaattaaaagctttaatggctcaaaatgatttatgttcaagtttaaccggtaagtgacaatattttccataaacaagccgatagggtgacattgctaaagatgtcttaaaagcaatacgatatgcccaaag
>20
caatgacattttgcttctatcttCCTCTCTTATCGTTATTGCT
>21
tggtcacagaaagcgttggtaggcACTTTCATGGGAGGATTGAA
>22
TTACCAGCATCATCAAGATTTgaattaaaagctttaatggcccaaaataatttatgttcaagttcaactggtaagt
>23
aaaaaaaaattggtcttgccttaataattctgtaattctcatatgcatcattccttaattacttaagttcatttaattgcaatttacacacattaCCAGCATCATCAAGATTTGAA
>24
TCAAATCTTGATGATGCTGGTAatgtgcgaaaattacaattgaat
>25
gagagcagcagcattacaggaaagcggaaaaggaaggaggtagtttatgctgatacattaagtgatttacaATGGATGAAAGCTGTGGAAAA
>26
agctgagaaactttgtgaatcagttgcagcaagtcttgaaggcaaaaagctggcctcatttacaaggatttcttcaattgtgcaggtatttGATTTTTAGTTTCCTCTAATAT
>27
CTCTCCCTCAAGGGCGGTCCTcagagtatctctctcactttgagtagcctgaagatcggacttcagat
>28
TTGATGATGCTGCAGAAGTAactttttaagttcattgttt
>29
CCGCCGTGCCAATATCGGTCctgagacaaatgtgcttatcatgggagcagggcccat
>30
AGTGTGGAGTGAGAGTGGGAGTAGattgtttatttacactggaaatctcatttatgtgtttactct
>31
AACAACATCTCCATTGGCAAGAactacctgagatgttgacag
>32
acaagatatgattgatgaggttgtgagcattggtgaatatgtatgcattgcGGGAATCTTGGTGATGCTGTTG
>33
GAATAGAAGATAGAGAGCAAgagcagaaccaaagtataaagctc
>34
CTCTCCCTCAAGGGCGGTCCTcaaagtatccctttcactttgagcaacttgaaggt
>35
TCTCTCCCTCAAGGGCGGTCCtcagagtatctctctcactttgagtagcctgaagatcggacttcagatc
>36
ccacttaccagttgaacttgaatgtaaatcattttgtgccattaaaatttttaatTCAAATCTTGATGATGCTGGTA
>37
TTGATCTCTCCCTCAAGGGCGgtcctcagagtatatctttcactttgagtagcctgaagatcggacttcagat
>38
CTCAAGGGCTTCTCTATCTTCatcaatattccagactaagagttattcacagagatcttaagccaagta
>39
ttgagcataaatcaatttgggctattaaaacttttaattCAAATCTTGATGATGCTAGT
>40
ccacttaccagttgaacttgaatgtaaatcattttgtgccattaaaatttttaattCAAATCTTGATGATGCTGGTA
>41
TTTTGCCCACCCCTACCATTACtgtcaatgagcttaggctgtt
>42
TAAAGACAGAAGAGAGAGACAtaactctttcttcaccatttgaa
>43
aacataaatcattttgggccattaaagcttttaaTTCAAATCTTGATGATGCTAG
>44
AGTCTCTCTTCTACTGTCATCAtccctgctgcttctggtttctctgcaatcttaaagttagatttcagctgcaatggtttctgctgataccaccatggcagtctctgcaattggttttgaaggttatgaaaagaggctgg
>45
TTTCATGGGAGGATTGAAACcggagattgcagaggatatacggatgttcaggccacgtacgttaaagg
>46
ccagttgaacttgaacataaataattttgggtcattaaagcttttaattCAAATCTTGATGATGCTGGTA
>47
CAAATCTTGATGATGCTGGTAatgtatgtaaattgcaattaaataaacttgaggaattaaggaatgatgcatatgagaattctagaattattaaggcaagaa
>48
tgccacaatatcactattttggtcatccgaaaatATTACAGAATTGGATGGAACT
>49
TAAATCTTGATGATGCTAGTAatgtgcgtaaattacatttgaa
>50
GAGATAAAGATGAGAGGAATAggagggccactcctgacaatcggagatctgtt
>51
TCAAATCTTGATGATGCTAGcaatgtgtgtaaattacaaataaacgaacttgaggaattaaggaatgatgcatatgagaattccagaat
>52
caaattcgtgtcatgaaaaaatttggttcttgccttaataattctggaattctcatacgcatcatttcttaattcctcaagttcatttaattgcaatttacgcacattaCCAGCATCATCAAGATTTGAA
>53
CCAGCATCATCAAGATTTGAAttaaaagctttaatggcccaaaatgatttatgttcaagttctactggtaaatggcaagattttccataaacaagccaatagggtgacattcctaaagatgttttaaaagcaatacaatatgcccaaa
>54
AACATCATCAAGATTCAAGATagtcgtcgctgcttcgttcttgttta
>55
ATAGTGTGGAGTGGGAGTGGGAGTggattatttacttacacttaaatgaaagcatgaaatggagatca
>56
TCAAATCTTGATGATGCTGGTAatgtgtaaaaattataattgaatgaacttgaggaattaagagatgatg
>57
catgagcataaattattttgagctatcaaaactttttatTCAAATCTTGATGATGCTGGTG
>58
ggcagacctagggtcatgcctaagtccacaacatggacgaaacTCTCTCCCTCAAAGGCTTCCAA
>59
TAATTGAGCCGTGCCAAGAATaaatccactcccatttggtatctgcgattgggtattttattagt
>60
GTTTTCCCTATGCCTCCCATACcaacgattgagatgatatgaaggcctttttgttgatcacta
>61
CCTAAGAAATCTGTGGGTATtaacacgttgaggcctgaatcctctgattcttcatca
>62
ctgggctaatagggtagtcttgccgACTCCACCCATGCCATATAGAC
>63
attactggtattattcattttcatgattaaatttatgtagcgtttactttttggattgaagtgggaatcctgaggagtgagaatcttaggattgggagtgTAGAGTGAGAGTGGGAGTAGGTTG
>64
gatgtatgtgtttactacaagatcatacaatcaggtaactacatatatctgctgttatatgtagatgatatgttgattgcTTGTAGTGAAAGAGAAGAGATTGA
>65
TCAAATCTTGATGATGCTGGTAatgtgagtaaattgcaattaaatgaacttgaggaattaaggaatgatgcatatgagaattccagaattattaaggcaagaac
>66
AGTGTGGAGTGGGAGTGAGAGTAGattgtttacttacactggaatgaaagcatgga
>67
CCAGCATCATCAAGATTTGAAttaaaaattttaatggcccaaaatgatttatgttcaagttcaactggta
>68
TTTTGCCCACCCCTACCATTACtgtcaatgagcttaggctgttaatagaaagaattaattgcaatgtt
>69
CTAGCATCATCAAGATTTGAAttaaaagctttaatgacctaaaatgatttatgttcaagttcaactggta
>70
CCAGTCTTGATGATGCTGGTtccagtaattctggtggc
>71
TCTCTCCCTCAAGGGCGGTCCtcagagtatctctctcactttgagtagcctgaagatcggacttcag
>72
ttaagcataaatcattttaggctattaaatcttttaattGAAATCTTGATGATGCCGGT
>73
ccacttaccagttgaacttgaacataaattattttgggccattaaagcttttaatTCAAATCTTGATGATGCTGGTA
>74
gttatcagagaggtcaaggatggtgaGTTGGGTGAGTTGGGAAATGA
>75
CTCTCCCTCAAGGGCGGTTCTcagagtatctctttcactttgagtagcctgaagatcggatttcagat
>76
TCAAATCTTGATGATGCTGGAAatgtgcgtaaattgcaaataaatgaacttgaggaattaaggaatgatgcatatgaaaattccaaaattattaaggtaagaac
>77
CTCGTTGTCTGTTCGATCTGTgagatacactcgtggaagcttcatatttgctgg
>78
ccgcactatatttaagacatctttaggagtgtcaccttatcggctggtttaccataaaccttgtcacttactagtctatagaaagtacttttaatCAAATCTTGATGATGCTAGTA
>79
cagttgaacttgaacataaatcattttgggccattaaagcttttaatTCAAATCTTGATGATGCTGGT
>80
ccggagcttctagaagcatgctccagcatgggtgttgccagaactatagatgaagccaatgcttttgcacGTGTTCTTGATGATGCTGGT
>81
TCAAATCTTGATGATGCTGTTAatttatctaaattacaatgaaatgaacttgtggaattaaggaatgatg
>82
aagagttagaaaaatgtaacatattaacataacatatccaatggccatgccatcttccaatttggctccatactgcatgtttattgtcagtctctCTTATAAACCTCTGCATCTTT
>83
ccagttgaacttgaacataaatcattttgggccattaaagcttttaatTCAAATCTTGATGATGCTGGTA
>84
gtcgatccacagcaatggaattctggcttgccacagtatcactattttggtcatctgaaaacATTGCAGAATTGGATGGAACT
>85
AGAGTGTGGAGTGGGAGTGGGAGTgggagtaagttgtttacttacactaaaatggaagcatgtaat
>86
TATTAGCATCATCAAGATTTGaattaaatactttaatagactaaaatgatttatgctcaagttcaactagtatgtggcaaagtttaccacaaatcaaatgatatgctaacgttcctaaa
>87
tgagcataaatcaatttgggctattaaaacttttaattCAAATCTTGATGATGCTAGTA
>88
ccacataagctcagtccacttcttagcactgcagcagcaactcataggtagtgtttactttcTGGAGTGGGAGTGGGAGTGTGGAG
>89
GGAGTGTGGAGTGGGAGTGGGAGTgggagtaagttatttacttacactggaatggaagcatgaaatagagatcaaaatctaatttatgtgtttactttgtcttggattgggagtaaatagtttcaaattataattttatcattatttaaa
>90
attccttgaggtatgagttttgtcgcttacttgaccgtgaatgttgacaatttttgacgagttttgcagatattgatatagttatttgcttgcctaCAGAAATTCAAGAAATCTGT
>91
GTCGAGTGGGAGTGAGAGTAGGTAtttatttatactggaatgaaagtaatgtcttgtagtaatccgttatgactcttccatatatgtgtttgctcttttgtcgacaa
>92
ttcaatgcagaactggaaacatgcagttgTCCTTCGGCAACATGATTATG
>93
CTCTCCCTCAAGGGCGGTTCTcagagtatctctttcactttgagtagcctgaagatcggatttca
>94
tttattttatcaattacaatgttagttaataaattttctttttatttttacatgatataaatgggctataattaaaagaaaaccctacaatactacatatatctgatgttatatgtagatgatatgttgaTTGCTTGTAGTGAAAGAGAAGAGA
>95
ccagttgaacttgaacatgaatcatttggggcaattaaagtttttaatTCAAATCTTGATGATGCTGGTA
>96
GAGTGTGGAGTGGGAGTGGGAGTAtgttgtttacttatactggaatggaagcatggaa
>97
TTGGAGTCTCCTTGGCTATCcaatgtggtaacttgtaatgtttccttggtggctgtagcataacaactcctcgccatcctttggtctcctttc
>98
TTGCCAGCATCATCAAGATTTgaattaaaagctttaatagcccaaaatgatttatattcaagttctactggtaagt
>99
tactgcatgtttattgtcagtctctCTTATAAACCTCTGCATCTTT
>100
TAGAGTGAGAGTGGGAGTAGGTTGtttacttacattggaatggaagtacggaatggagatcagaatccaatttatgtatttactttgtcttggattatgagtaaatagtttcaaattaca
>101
tttaagacatctttaggagtgtcaccttatcggctggtttaccataaaccttgtcacttactagtctatagaaagtacttttaatCAAATCTTGATGATGCTAGTA
>102
agtcaatatctttaataatacttccatgtcacaggaaatggaaCGCCAAAGGAGAATTGATTTC
>103
GCAGCATCATCAAGATTCTCAgtgcttcgcaagagattatcacatcactgccgtgtatttgcatgtgaatcttgatgatgctacac
>104
cgagtggggcggtcgcggctctcgcgccttagccgaacagctcggctccgataTTTTCGCCTGGTTCACTCAGT
>105
TCAAATCTTGATGATGCTGGTaatgtgcgaaaattacaattgaatgaacttgaggaattaaggaatgaggcatatgagaattccagaattattaaggcaagaac
>106
ccagttgaacttgaacataaatcattttgggtcattaaagcttttaatTCAAATCTTGATGATGCTGGTA
>107
CCAGCATCATCAAGATTTGAAttaaaaactttaattgccccaaatgattcatgttcaagtt
>108
aacatctttaggaatgtcaccttatcggcttgtttatggaaaatcttaccacttaccagttgaacttgaacataaatcattttaggtcattaaagcttttaatTCAAATCTTGATGATGCTAG
>109
CCTAAGAAATCTGTGGGTATtgacacgttgaggcctgaatcccttgattcttcatca
>110
tgtttgatgccgatctgtatgagaaatgcaggaaAAAGTATAAAGCTGTGGGAAC
>111
ccacagctttcttgaacttccactgtttgctgattaatacacggctcttgctagctaggcgccgtatgtagacaccgcgcgccatggGAGCTCAAGAAAGCTGTGGGA
>112
gggctcaagaatgtcactgtagccaccgtcttcgatgttaattttgaggcacggtttgatattaggttgactgaatcgtgtcaggagtcagttgatgatggcTTTGGATTGAAGGGAGAAAAT
>113
aatcattttaggtcattaaagcttttaatTCAAATCTTGATGATGCTGGTA
>114
TAAATCTTGATGATGCTAGTAatgtgcgtaaattacatttgaatgaacttgaggaattaaggaataatgcatataagaattctataagtattaaggtaagaactaaa
>115
TTGAGCCGTGCCAAGAATAAatccactcccatttggtatctgcgatt
>116
CAAATCTTGATGATGCTAGAAatgtgcataaattgcaattgaa
>117
gacagtttctgagcttctcaaagctctTTTAGCAAGAGAGTGAGCAC
>118
gcatcatcaagattctcagtgcttcgcaagagattatcacatcactgccgtgtatttgcATGTGAATCTTGATGATGCTA
>119
tgagcaatcgaagaacctttgtgccggtgggcctaccGTCATCTCTTCTCCTGTCATCT
>120
CTGGCATTCTGTCCAATCCGtgaaaggtacacaaattatggagttgtttacgccaccatgtgagtggggaataccattcaaggagagtccatagaagatatgggaagaactcaggatcggtaaggtgagtcatgactggtttgacggggaaaactagctttgtagcatacaaggtggtgagacaccacatgtaccaaagctcatcatcacagatggacagagaggag
>121
TTACCAGCATCATCAAGATTTgaattaaaaactttaatggcccaaaatgatttatgttcaagttcta
>122
ACATTCATGGGAGGATTGAAgcctgagatatcagaagaaattaggttgttccgaccaagaaccttt
>123
cagttgaatttgaacataaatcattttgggccattaaagcttttaatTCAAATCTTGATGATGCTGGT
>124
cttgccttaataattctggaattctcatttatttgtaatttacgcacattgCCAGCATCATCAAGATTTGAA
>125
TTTGATCTCTCCCTCAAGGGCggtcctcaaagcatctctttcactttgagtagcctgaagatcagacttcaagtc
>126
tttcacttctggattgcaaattatgctgcgtttactttttggattggagtgtgaatcctgaggagtgggaatcattggattaGGAGTGTGGAGTGGGAGTGGGAGT
>127
cttaccttaataattctggaattctcatatgcataatttcttaattcctcaagttcatttatttgcaatttacgcacattaCCAGCATCATCAAGATTTGAA
>128
TCTCTCCCTCAAGGGCGGTTCtcagagtatctctttcactttgagtagcctgaagatcggatttcag
>129
tgtgtgaattgaggtgaggcgaaagaattgagttttgggtgtggaatttgcgcacttgttttgaaaagacaagatatgattgatgaggttgtgagcattggtgaatatgtatgcattgcGGGAATCTTGGTGATGCTGTTG
>130
AGAATTGGATGGAACTGGAGCctctgaaatgctaagctgacggatttcttgaaaaagtgccgcaggaacacgtaaagactgcgctacatgccatgaatccatctgaaacaga
>131
agacaaattattggggctatTGCCAAAGGAGATTTGAAACA
>132
ttctggtgatgttgtgatatgttgttgttggtagctagtcattaatcgccgttGCAGCATCATCAAGATTCTCA
>133
CAAATCTTGATGATGCTGGTAatgtacgtaaattgcaattaaatgaacttgaggaa
>134
gtttactttttggttttggattggagtgggaatcatgaggagtgggaatccttggattaGGAGTGTGGAGTGGGAGTGGGAGT
>135
CTCTCCCTCAAGGGCGGTCCTcagagtatctctttcactttgagtagcctgaagatcggacttca
>136
GCTCTCTTGCATCAACTGAAAggattctactttgatgtgagacagttg
>137
TCTCTCCCTCAAGGGCGGTCCtcagagtatccctttcactttgagtagcctaaagattggacttcat
>138
TGAACTCATGCTATCCCTTTTgttgtaacttgtctgatcgatggccactggtagttgttattggctatcctctccaaaatatcatgagcatcattgtaagatttagataacaagccccacttactgaagcatctaccatc
>139
cttttgttgtgaaaaaatttggttattgccttaataattctggaattctcatatgcatcattccttaattcctcaagttcatttaattgcaatttacgcacattaCCAGCATCATCAAGATTTGAA
>140
GAGTGTGGAGTGAGAGTGGGAGTAtgatgtttacttagactaaatgaaagtatggattgtcaatcagaattccaattatttgtttactttg
>141
GCTGCATAGATAAAGATGAGAagattctgatctatgagtac
>142
ctcccactcccactccacactcctaatccaaggattcccactcctcaggattcgcactccaatccaaaaagtaaacgcagtataaGAGTGTGGAGTGGGAGTGAGAGTA
>143
ccacttaccagtagaacttgaatataaatcattttgggctattaaagcttttaattCAAATCTTGATGATGCTGGCA
>144
CTCATTCTGTCCACCTTAGGgtacctcgcaagggcgagtgccccgagcaccctcattctgatgg
>145
TCAAATCTTGATGATGCTGGTAtgtgcgtaaattgcaattgaatgaacttgaggaattaaggaatgatgcatatgagaatttcagaat
>146
TGGAGTGGGAGTGAGAGTATGTTGtttacttacattggaatgaaagtatggaatggagatcataatctaattttatgtgttt
>147
TCCTTCGGCAACATGATTATTtttagcattttttagggtgaaattgtaattttcgttttgggggtaa
>148
TTACCAGCATCATCAAGATTTgaattaaaagctttaatgacccaaaatgatttatgttcaagttcaactggtaagt
>149
GGAGTGTGGAGTGGGAGTGGGAGTgggagtgggagtgggagtaggttgtttacttatactggaatggaagcatggaatagagattagaatccaatttatgtgtttactttgtcttggattgggagtaaatagtttcaaattacaattttatcattatttaaagaattataatttttaattacaaaacta
>150
TTTGATCTCTCCCTCAAGGGCggtcctcagagtatctctttcactttgagtagcctgaagatcggacttcagatc
>151
ccagttgaacttgaacataaatcattttaggtcattaaagcttttaatTCAAATCTTGATGATGCTGGTA
>152
CAAATCTTGATGATGCTGGCAatgtgcgtaaattccaaataaatgaacttgaggaattaaggaatgatgcatatgacaattccagaattattaaggcaagaa
>153
AACCAAAAGATGAGAGAAAAGgtttagttggccaaaagcaaagctaacgctgccgagaagaaagctgaagatctcaacctcgagaatctgaagttaataaagcgggagtgtctcacacaggcaaaggcaatcactgttgaggaggagctaaataaggtcaaagaggcttcgacattcttatcggtgca
>154
TTACCAGCATCATCAAGATTTaaattgaaagctttaatg
>155
ACCCTGAACACTTCATTTTCTtgcatttcttgcttgtttcgtca
>156
TGAATCTTGATGATGTTGTTggtggcattgccaaggagacgatgacaatgagctttcac
>157
CGAGATGGGTGAGTAGGGAGAcgagaagattgttgagcttgcccgtgccgcacatacaggc
>158
TCAAATCTTGATGATGCTGGTAatgtgcgtaaattgcaattaaatgaacttgaggaattaaggaataatgcatatgagaattccagaattattaaggcaagaac
>159
TTCAAATCTTGATGATGCTAGtaatgtgcgtaaattacaattgaatg
>160
ccaaactagaatttccttgatactccgacaatgatccaaccgagtggagcaatcaagtaacacaattcttcgaatacgaagaaacaacagaGGATCAGAAGGTGGCGTTGGCT
>161
AAGATAAACCTCTGCATCTAGagaatgaagtcagtttaaattcg
>162
GTTTTCCCTATGCCTCCCATACcaacgattgagatgatatgaaggcctttttgttgctc
>163
CCAGCATCATCAAGATTTGAAttaaaagctttaatgacctaaaatgatttatgttcaagttcaactggta
>164
ggtttatgacccattgtagatcacttataggggattaggggtattgaattttgacaataaagtagcatttacttttcgaattggattggaaattctaaggaatgagaatcttgggattggGAGTATGGAGTGGGAGTGAGAGTA
>165
TTGATCTCTCCCTCAAGGGCGgtcctcagagtatctctt
>166
TTCCACAGCTTTCTTTACCCCcggacgacatgggtccttaatacccaccaatcctaatagggtcaggtcgtcttcgattagcttcttctga
>167
gttcattcaattgcaatttacgcataTTACCAGCATCATCAAGATTT
>168
CAAATCTTGATGATGCTAGAaatgtgcataaattgcaattgaatgaa
>169
TCAAATCTTGATGATGCTGGTAatgtgtgtaaattgcaaataaataaacttaaggaattaaggaatgatgcatatgagaattctagaattattaaggcaagaac
>170
GGAGTGTGGAGTGGGAGTGGGAGTgggagtgggagtgggagtaggttgtttacttatactggaatggaagcatggaatagagattagaatccaatttatgtgtttactttgtcttggattgggagtaaatagtttcaaattacaattttatcattatttaaagaattataattttta
>171
GCTCTTGATGATGCTGACAGaatccacattgtggactttgatattggcttcggtgctcagtgggcttcatttatgcaggagctctcaatgagaagtaataggggtactccttcaatgaaaatcactgcctttgcttctccttccactcaccatcatatagagctg
>172
TCACCAGCATCATCAAGATTTgaataaaaagttttgatagctcaaaataatt
>173
TACTAGCATCATCAAGATTTGattaaaagtactttctatagactagtaagtgacaaggtttatggtaaaccagccgataaggtgacactcctaaagatgtcttaaatatagtgcggtaagctaaaattacattagtaagtgacagagacaaatctttgatgtttgagttaat
>174
gaatcaaaggaaaacaataTAGCCAAGGATGACATTCTA
>175
CAAATCTTGATGATGCTAGTaatgtgcaaaaattacaattgaa
>176
AACCTCTGCATCCAGCTTGATaaacttcgtaccaatatgctttggtgca
>177
tcccttaataattctggaattctcatatgcatcattccttaatttctcaagttcattcaattgcaatttatgcacatTTCTAGCATCATCAAGATTTG
>178
gaaaacccagccgatgcaaagagtgttttccacaTTGGCATTCTGTCCGGGCCC
>179
TTTTGCCCACCCCTACCATTACtgtcaatgagcttaggctgttaatagaaagaattaattgcaatgttatttttcaagtaacctttgatatgtttcccatgaaaattttgaattgattaagtgttgtttcttgaggtttgatt
>180
ttgtcaaagcatctacattgTGAACTCATGCTATCCCTTTT
>181
GCATATTCTTGCAGCTTCAATtcccagagtctgctgcacttcaaatatgtga
>182
ccgccataatgagtgtagcaaaaatgatctttttaactgaattcaagtgaaagggatctGGAATCTTGATGATGTGATT
