# Supplementary material for: AmiR-P3: An AI-based microRNA prediction pipeline in plants
Source: PLoS One. 2024 Aug 1;19(8):e0308016. doi: 10.1371/journal.pone.0308016 (PMC11293646; doi:10.1371/journal.pone.0308016)
Supplement: S6 File — The datasets employed to Compare AmiR-P3 vs PlantMirP2. (ZIP) [file pone.0308016.s009.zip › S6_File/C.sinensis_positive_precursor.fasta]

>183
ttccacagctttcttgaacttctttctttcttcttcttcttcttcttcttcttcttcttcttcttcttcttctttttctaataataggctacgatttgatgtggctagctgcagctattagaagTTCAAGAAATCTGTGGGAAG
>184
TCATTTTTGCGTGCAATGATCCcgaatttgctctcttactcaactttctttttaatttacaaatattcatgtttattggtttgaaaaatagaaaaaaaaattctaatttttgttaacggggatctggatcattcacgcaaaaatgatt
>185
tcatttttgcgtgcaatgatcccgaatttgctctcttactcaactttctttttaatttacaaatattcatgtttattggtttgaaaaatagaaaaaaaaattctaatttttgttaacggggatctggATCATTCACGCAAAAATGATT
>186
tattggcctggttcactcagacaaaccggtttatttgcttttattagagcaaagttccaggtttttttgttttggttTGATTGAGCCGTGCCAATATC
>187
TATTGGCCTGGTTCACTCAGAcaaaccggtttatttgcttttattagagcaaagttccaggtttttttgttttggtttgattgagccgtgccaatatc
>188
AGCTGCCGACTCATTCATTCAaacacagtagaaagaggagcattttggttatcctattgtgaatgtgtgaatgaagcgggagataa
>189
TGACAGAAGATAGAGAGCGCataaattaaaatgccattaagcaaacgcattttaaatctttgtgctctctgtattctgtcatc
>190
ACAGAAGATAGAGAACACATAaattaaaatgccattaatcaaacgcattttaaatctttgtgctctctatattctgtca
>191
TTGACAGAAGATAGATAGCACataaattaaaatgccattaatcaaacgcattttaaatctttgagctctctgtattccgtcatca
>192
AGCTGCTGACTCGTTGGTTCAagagctcatcaatggaaaatgtagaatcatgatgtgtttctgatccaacgaagcaggagctgc
>193
agctgctgactcgttggttcaagagctcatcaatggaaaatgtagaatcatgatgtgtttctgATCCAACGAAGCAGGAGCTGC
>194
TAGCCAAGGATGACTTGCCTgatctctcctaagtggtttcaaaacgttgaatatttaaaccctcgggtgggtaccaggcagtctccttggctaac
>195
TAGCCAAGGATGACTTGCCTgatctctcctaagtggtttcaaaacgttgaatatttaaaccctcgggtgggtaccaggcagtctccttggctaact
>196
agccaaggatgacttgcctgatctctcctaagtggtttcaaaacgttgaatatttaaaccctcgggtgggtaccAGGCAGTCTCCTTGGCTAAC
>197
TAGCCAAGGATGACTTGCCTcatctgtcctcaatggtctttcaaaaaatgttgaacatttataaagcccttgtgtggtagcaggcaatctcattgactaat
>198
TAGCCAAGGATGACTTGCCTgcgtcatgcaagagggtttcgagtagctatagaaaagctctactgtttggttgccaggcagtctccttggctaag
>199
tagccaaggatgacttgcctgcgtcatgcaagagggtttcgagtagctatagaaaagctctactgtttggttgcCAGGCAGTCTCCTTGGCTAAG
>200
TAGCCAAGGATGACTTGCCTgcgccttgattgcaagacgagggtttcaagtggctggaagcctctcttgtttggttgccaggcggtctccttggctaagc
>201
TAGCCAAGGATGACTTGCCTgcgccttgattgcaagacgagggtttcaagtggctggaagcctctcttgtttggttgccaggcggtctccttggctaag
>202
TAGCCAAGGATGACTTGCCTgattcttccaattaagcggtttcagattaatcatattgattaattagttttttaaatgaagccattgatgggttaccaggcagtcaccttggctaac
>203
TAGCCAAGGATGACTTGCCTgcggcttgcaatataattaggtttcaagctttgaagccttttgtttggttgccaggcagtctccttggctaag
>204
tagccaaggatgacttgcctgcggcttgcaatataattaggtttcaagctttgaagccttttgtttggttgcCAGGCAGTCTCCTTGGCTAAG
>205
TAGCCAAGGATGACTTGCCTgcaccttgattgcaagacgagggtttcaagtggctggaagcctctcttgtttggttgccaggcagtctccttggctaag
>206
tagccaaggatgacttgcctgcaccttgattgcaagacgagggtttcaagtggctggaagcctctcttgtttggttgcCAGGCAGTCTCCTTGGCTAAG
>207
tattggtgcggttcaatctgagagcagtgctcaaagactaagaagagccctgttattTGATTGAGCCGTGCCAATATC
>208
TGACAATGAGAGAGAGCACACccgtcagcattcgtgcaaatggcaaggctgtctactagcttgctctctaccattgtcata
>209
TGACAATGAGAGAGAGCACACccgtcagcattcgtgcaaatggcaaggctgtctactagcgtgctctctaccattgtcata
>210
tgacaatgagagagagcacacccgtcagcattcgtgcaaatggcaaggctgtctactagcGTGCTCTCTACCATTGTCATA
>211
aggtattggcgcgcctcaatttaaagacgtggttaagtgggcatgattagccatgtattttcaTTGAGCCGCGTCAATATCTCC
>212
tattacagggcaacatctccattggcaggctgcatacttattacatccatctcatatatacgtatgttcttcagtcagtgtgccttcTGCCAAAGGAGATTTGCCCGG
>213
GGGCAACATCTCCATTGGCAGGctgcatacttattacatccatctcatatatacgtatgttcttcagtcagtgtgccttctgccaaaggagatttgcccgg
>214
gggcaattctcctttggcagaaaatattgcgcttgtacgtacacgcacggtgcagtacttgcacaggtgctataatatataatatttgcCGCCAAAGGAGAATTGCCCTG
>215
GGGCAATTCTCCTTTGGCAGAaaatattgcgcttgtacgtacacgcacggtgcagtacttgcacaggtgctataatatataatatttgccgccaaaggagaattgccctg
>216
gtgcagtcctcctttggcgtgcagattgcaaagagataatgcatattatttcattcatttgcatccttctgttTGCCAAAGGAGAATTGCCCTG
>217
GTGCAGTCCTCCTTTGGCGTGcagattgcaaagagataatgcatattatttcattcatttgcatccttctgtttgccaaaggagaattgccctg
>218
GGGCAATTCTCTATTGGCAGTtggctgcagggaggagcaacctagctcactgccaaaggagatttgcccgg
>219
gggcaattctctattggcagttggctgcagggaggagcaacctagctcacTGCCAAAGGAGATTTGCCCGG
>220
tgttggcatagctcaatccgatcaaaattctcagtgcagctgagtcctttattcTGATTGAGCCGTGCCAATATC
>221
TGGAGTGGGAGTGGGAGTAGGGTGtttacttagactaaatgaaagtatggattatcaatcagaatcctaattatttgttt
>222
TAGCCAAGGATGACTTGCCTgcggctgtcaatatcattaggtttcaagcatgaagccttttgtttggtcgccagggagtctccttggctaat
>223
ggggcgacatgagatcacatgcaacgcattgcctaatgcctatacatgtggtgtggtgggagtgtttgtgtttatgTGTGTTCTCAGGTCGCCCCTG
>224
gtttaggacagctgctgccaaacctacattataggagagattttctcctaaaatacaggttTGGGGCAGCTGTCCTAAACGG
>225
GTTTAGGACAGCTGCTGCCAAAcctacattataggagagattttctcctaaaatacaggtttggggcagctgtcctaaacgg
>226
TGAAGCTGCCAGCATGATCTGgtaatcaacctttttgtatatatatatatatattaattccttatagtttttagatttaatttcttttaattagatccatggtttcaattctattgaataaatggtggggttttatattttcgtgcaattattaagaggatagatggaatagcgcctttaaatccaatcacttttttagttttattttgatcttttttgccccctaaaattaagggtaaaggttaatatgtgagagagttttagggtgtgatttattagcttcgtagatgaatggttccatcaggtcatcttgcagcttcaat
>227
tgaagctgccagcatgatctggtaatcaacctttttgtatatatatatatatattaattccttatagtttttagatttaatttcttttaattagatccatggtttcaattctattgaataaatggtggggttttatattttcgtgcaattattaagaggatagatggaatagcgcctttaaatccaatcacttttttagttttattttgatcttttttgccccctaaaattaagggtaaaggttaatatgtgagagagttttagggtgtgatttattagcttcgtagatgaatggttccatcAGGTCATCTTGCAGCTTCAAT
>228
GGTCATGGGAGGATTGGCGAaaaaatctttcaattttaccataaagtatataagatgacgatgatgattaaatgaaatcttttgccaactcctcccatgccga
>229
ggtcatgggaggattggcgaaaaaatctttcaattttaccataaagtatataagatgacgatgatgattaaatgaaatcttTTGCCAACTCCTCCCATGCCGA
>230
GGAATTGGGTGCTAGGGAAGGttttgtttgacttgtctgtcataactaaattaattttccctagtccccctattccta
>231
ggaattgggtgctagggaaggttttgtttgacttgtctgtcataactaaattaattTTCCCTAGTCCCCCTATTCCTA
>232
AGTGGGAGCGTGGGGTAAGAAGtgaagaaaacgtataatttttcttttctttttcaattgagaaagaaaattacaaattcaatttcttccctatgcctcccattcc
>233
agtgggagcgtggggtaagaagtgaagaaaacgtataatttttcttttctttttcaattgagaaagaaaattacaaattcaattTCTTCCCTATGCCTCCCATTCC
>234
gatgggtgagttgggaaaataataactttcttcacgaaagaaagcaatttTTTTCCCACACCTCCCATCCC
>235
GATGGGTGAGTTGGGAAAATAataactttcttcacgaaagaaagcaatttttttcccacacctcccatccc
>236
TTTCTTGAGACAAAACATGCATCgaaccttcttgtcaggtaccacacccgttcatctaaaacaggctcccacctcttaattaattagaagttttttattatcagacgtgagggcttgttttgggtgaaacgggtgttgcacagggcttgatgtttcgttgcatgttttgtagagaaaca
>237
acccgttcatctaaaacaggctcccacctcttaattaattagaagttttttattatcagacgtgagggcTTGTTTTGGGTGAAACGGGTGT
>238
tgaagctgccagcatgatctgaactttccttgacctccatctctagggaaaggccAGATCATCTGGCAGTTTCACC
>239
TGAAGCTGCCAGCATGATCTGaactttccttgacctccatctctagggaaaggccagatcatctggcagtttcacc
>240
tggagaagcagggcacgtgcaattcacatgcgtagatcatatgatatcttacaagactttgCACGCGCTCCCCTTCTCCAAC
>241
TGGAGAAGCAGGGCACGTGCAattcacatgcgtagatcatatgatatcttacaagactttgcacgcgctccccttctccaac
>242
tattggcccggttcattcagagcttaagcgtttaagctgaatgcttgctggtggacttTGATTGAGCCGTGCCAATATC
>243
GGACTGTTGTCTGGCTCGATGcattaataataattataattatataattataattataatgaaaaaagggtatcggaccaggcttcattccct
>244
ggactgttgtctggctcgatgcattaataataattataattatataattataattataatgaaaaaagggtaTCGGACCAGGCTTCATTCCCT
>245
aatgttgtttggctcgagggtcatctaggttttcaaaattttctcggacttcctaatttcttacttttatttttcccggaaattttttttgttatttgcctatgtgaTCTCGGACCAGGCTTCATTCC
>246
GGAATGTTGTTTGGCTCGAGGGtcatctaggttttcaaaattttctcggacttcctaatttcttacttttatttttcccggaaattttttttgttatttgcctatgtgatctcggaccaggcttcattcccg
>247
ctgatgagagagcgaatgataaaccttaaatctttctcaatttataaacaattgggagattccaaaaaaaatcaaatttaTCATTCGCGCTCTCATCATTA
>248
CTGATGAGAGAGCGAATGATAaaccttaaatctttctcaatttataaacaattgggagattccaaaaaaaatcaaatttatcattcgcgctctcatcatta
>249
gggttccttgcggcccaaaacagttggctaactctgctcttctctctatgtTTTGGACTGAAGGGAGCTCCT
>250
tgacagaagagagtgagcacacgcaggtaattgtattagaaaatatctttgcaggtgcgTGCTCGCTCCTCTTCTGTCAGC
>251
TGACAGAAGAGAGTGAGCACacgcaggtaattgtattagaaaatatctttgcaggtgcgtgctcgctcctcttctgtcagc
>252
caggtaaagatgagagaaaaacatcagagaagagagaaatgtggtccctctctatccacccacccattagtctctcgtttcttttcttcttTTTCTCTTATCTTTTATCTGTG
>253
CAGGTAAAGATGAGAGAAAAAcatcagagaagagagaaatgtggtccctctctatccacccacccattagtctctcgtttcttttcttctttttctcttatcttttatctgtg
>254
TAGATAAAGATGAGAGAAAAAtatgagagaaagatgagagaaatttgttccctctacacccacccactctctcttctcttttcttctttttctcttatcgttatctgtg
>255
agataaagatgagagaaaaatatgagagaaagatgagagaaatttgttccctctacacccacccactctctcttctcttttcttcttTTTCTCTTATCGTTATCTGT
>256
ctctccctcaagggcttctgaactggccttgttcaccttcaattaaaggcctagacTGAGGTTCTTGGGGAGAGTAG
>257
ACTCTCCCTCAAGGGCTTCTGAactggccttgttcaccttcaattaaaggcctagactgaggttcttggggagagtag
>258
ACTCTCCCTCAAGGGCTTCTGGcgttaattaatgacaattattaatgcttgcagctgcctgccaggcctgaggccgttggggagagtgg
>259
actctccctcaagggcttctggcgttaattaatgacaattattaatgcttgcagctgcctgccaggccTGAGGCCGTTGGGGAGAGTGG
>260
GAGCTTTCTTCGGTCCACTTatgggtggcaataggatttaattagctgctgactcattcatccaaatactgagtaaagggtcgaaatggatacccagtaaatgagtgaatgatgcgggagacaaattgaatcttaagcttcctgtgcttggactgaagggagctccc
>261
gagctttcttcggtccacttatgggtggcaataggatttaattagctgctgactcattcatccaaatactgagtaaagggtcgaaatggatacccagtaaatgagtgaatgatgcgggagacaaattgaatcttaagcttcctgtgCTTGGACTGAAGGGAGCTCCC
>262
gttcctccgatcacttcattggggctatatgatcatttagagaaaatttgtcaccccaCTGAAGTGTTTGGGGGAACTC
>263
gttcctccgagcacttcattggggtcattcagagaaaagtcgtcaccctaCTGAAGTGTTTGGGGGAACTC
>264
GAGCTCCTTGAAGTCCAAAAGaggttctagcaagggtaaattgagctgctgagctatggatcccacagtcctatgtatcagattttagggtttgtttctgatgatggtgatgataggtttgtggcttgcatatttctggagcttcattaccccttaagttttacccttttttggattgaagggagctcta
>265
gagctccttgaagtccaaaagaggttctagcaagggtaaattgagctgctgagctatggatcccacagtcctatgtatcagattttagggtttgtttctgatgatggtgatgataggtttgtggcttgcatatttctggagcttcattaccccttaagttttaccctttTTTGGATTGAAGGGAGCTCTA
>266
gaatgttgtctggttcgagatcactcgtggacgaattaattaataacttattgtcttttgaatgattTCGGACCAGGCTTCATTCCC
>267
GGGAATGTTGTCTGGTTCGAGatcactcgtggacgaattaattaataacttattgtcttttgaatgatttcggaccaggcttcattccccc
>268
TGAAGCTGCCAGCATGATCTAaacttccttcactgtcaaggatagatcggatcatgtggtagcttcacc
>269
tgaagctgccagcatgatctaaacttccttcactgtcaaggatagATCGGATCATGTGGTAGCTTCACC
>270
GGAATGTTGTCTGGCTCGAGGccactaactagatctttgatttaatctcagttgatcatatatttgtttcatttttcttccataaaatttaattatattgagatacccatcattgatcttaagataattaagttagtgacgtcggaccaggcttcattcccc
>271
gggaatgttgtctggctcgaggccactaactagatctttgatttaatctcagttgatcatatatttgtttcatttttcttccataaaatttaattatattgagatacccatcattgatcttaagataattaagttagtgacgTCGGACCAGGCTTCATTCCCCC
>272
AGGGCTTCTCTCCTTTGGCAGgtgatggccaagggcaaagatcatataatatatttatatatatggtgcctattctaattattgttctattttttcaatgacctgccaaaggagagttgccctat
>273
gggcttctctcctttggcaggtgatggccaagggcaaagatcatataatatatttatatatatggtgcctattctaattattgttctattttttcaatgaccTGCCAAAGGAGAGTTGCCCTA
>274
GAAAAACTTAGGTGGGATAGTGTGaccacgtcaatcataatggaaaaactaggttgttctatcctactatgcctacacgatgacgtggtgggactgtcccatctaagtttttctc
>275
gaaaaacttaggtgggatagtgtgaccacgtcaatcataatggaaaaactaggttgttctatcctactatgcctacacgatgacgtggtggGACTGTCCCATCTAAGTTTTTCTC
>276
aagctcaggagggatagcgccatgggtgccatgaatatgggaatgatctagggtttcatgataaataatgggcactggCGCTATCCATCCTGAGTTTCA
>277
AAGCTCAGGAGGGATAGCGCCatgggtgccatgaatatgggaatgatctagggtttcatgataaataatgggcactggcgctatccatcctgagtttca
>278
TGGAGAAGCAGGGCACGTGCAttactaactcaaccgcacatacatctactaacaaaaattaattaatccacacattttgaagaaaccaaatcaagaagcagcatgctctttctgttgttatagctcagtcatgagttgagttatttcttcatgtgcccttcttccccatc
>279
tggagaagcagggcacgtgcattactaactcaaccgcacatacatctactaacaaaaattaattaatccacacattttgaagaaaccaaatcaagaagcagcatgctctttctgttgttatagctcagtcatgagttgagttatttcttCATGTGCCCTTCTTCCCCATC
>280
tggtatgggtgagtagggaagataatttaactaagtaataataatatcacttttttcattattactatttacttaaggaatttgtatatctTCCCTACTCCACCCATGCCATA
>281
TGGTATGGGTGAGTAGGGAAGataatttaactaagtaataataatatcacttttttcattattactatttacttaaggaatttgtatatcttccctactccacccatgccata
>282
TGCCTGGCTCCCTGTATGCTTtttgcaaagcccatcagaagattggtggtcttggcggatagcgtgcgaggagccatgcatg
>283
tgcctggctccctgtatgctttttgcaaagcccatcagaagattggtggtcttggcggataGCGTGCGAGGAGCCATGCATG
>284
TAGCCAAGGATGACTTGCCTtgcttctaaagaaaggtctctcaagtttaacttagctacatgtacagcaagaatccttgtgcaggttctagggcaagtcgtcttgggctatc
>285
TAGCCAAGGATGACTTGCCTtgcttttaaagaaaggtctctcaactttagcttagctacatatatagctagtatccttgtgcaggttccaaggcaagtcgtctttggctatt
>286
TTGACGGAAGATAGAGAGCACagatgatgaaatgcgtggagcttgcatctcactcctttgtgctctctattcttctgtcatca
>287
tgctgttgacggaagatagagagcacagatgatgaaatgcgtggagcttgcatctcactcctttgtGCTCTCTATTCTTCTGTCATC
>288
TCGCAGGGGAGATGGGACCAACtgcagccgctaggtagcagccggtgccatcctcctgcgata
>289
TTGTCGCCGGAGAGATAGCACCtactacctcttaattgcattaactaagttgtgcataaataacgccgtaagcgccatctcccggtgacaaga
>290
TTGTCGCAGGAGCGTTGGCACCtgcaccggccaccgtgtgtatgtggtgtcgcaagtgccagcatcctgtgacaaga
>291
agaattggatggaactaaacagattagtaagatcaaaatattcagttgctgTTTAGTTTCCTCCAATATCTTA
>292
CAGCCAAGGATGACTTGCCGGcaacattggcatgttgatcacttcatttttgcttcattagatatgacaccactacataaatgtgttaactagttcatcggcaagtcatctctggctaca
>293
TAATCTGCATCCTGAGGTTTGgatcagcatgtacgtttgttgtatctagtcctcaggatacggattacc
>294
ttccacggctttcttgaacttaattagtacggttaatttttttgtgctattaacaagcaattaatatgcaaatctttaatcagtgcaaaGCTCAAGAATGCCGTGGGAAA
>295
TTCCACGGCTTTCTTGAACTtaattagtacggttaatttttttgtgctattaacaagcaattaatatgcaaatctttaatcagtgcaaagctcaagaatgccgtgggaaa
>296
TAGCCAAGGATGACTTGCCTggagcccctcaacggtattcttacttatttatcatttctcaaaatatacgagttaattaacataaaatcagatcacgaagtagagtagtgcttacattctacttcaagaaaatgaaaggactgtagtatctttgagtggtttgcaggccatctccttggctagc
>297
CGCACCCCAGCGTGGAACCATCaaaagttgtgattacagttagagcaatgggtgatggtgccacgctgtgtgcgtc
>298
cgcaccccagcgtggaaccatcaaaagttgtgattacagttagagcaatgggtgaTGGTGCCACGCTGTGTGCGTC
>299
ggagtgaacctgagaacagagggtggcgttggcttaaatttgatttgcattgctgctgcctgctcctgccatacattaaatcaaaaagattgtatgtggccaacgcacctTGTGTTCTCAGGTCACCCCTT
>300
AGAACAGAGGGTGGCGTTGGCTtaaatttgatttgcattgctgctgcctgctcctgccatacattaaatcaaaaagattgtatgtggccaacgcaccttgtgttctca
>301
acctccctcgaaggcttccaatataccatgcttcctcaaattggccttgtaagcatgggaatgttGGAAACCCTAGGGGGAGGTCG
>302
ACCTCCCTCGAAGGCTTCCAAtataccatgcttcctcaaattggccttgtaagcatgggaatgttggaaaccctagggggaggtcg
>303
CAGCCAAGGATGACTTGCCGGcaagcccctttcctagaacctaagcatcatatttttagatggcttcacaattatgagtcttttgacttggggtttgattttatagcttcacttgtagggttaatcggcaagttgtctttggctaca
>304
GTTCCCCTGAACACTTCATTGgggactccttttaaccctactgaagtgtttgggggaactc
>305
gttcccctgaacacttcattggggactccttttaaccctaCTGAAGTGTTTGGGGGAACTC
>306
TGCTTGGTGCATAAAACTACAGAAacaatacatgcttctgcagatttgtgcattaagctgc
>307
tgcttggtgcataaaactacagaaacaatacatgcttCTGCAGATTTGTGCATTAAGCTGC
>308
GCAGCATCATCAAGATTCACAtgtatatatatatatatatatatatatatagatatagatatatgctaatggtggaaagatgtttatctttttgctttattgccttcatgagaatcttgatgatgctgcat
>309
gcagcatcatcaagattcacatgtatatatatatatatatatatatatatagatatagatatatgctaatggtggaaagatgtttatctttttgctttattgccttcatgAGAATCTTGATGATGCTGCAT
>310
gtgacagaagatagagagcgcagatgatgatatgctctaatggagtttgtatatcactcctttgtGCTCTCTGTGCTTCTGTCATCA
>311
GTGACAGAAGATAGAGAGCGCagatgatgatatgctctaatggagtttgtatatcactcctttgtgctctctgtgcttctgtcatca
>312
ttccacagctttcttgaactgtcttgaattttccgatcgataccggtgcatgattaattcccaacacaATTCAAGAAAGCTGTGGAAAA
>313
TTCCACAGCTTTCTTGAACTGtcttgaattttccgatcgataccggtgcatgattaattcccaacacaattcaagaaagctgtggaaaa
>314
GGAGCACCATCAAGATTCACAaactattagggttagtgagtggagataatggtggctattttattttttttggccccttgcttcacttcaaattgctctttgttttggaatcttgatgatgctgcag
>315
ggagcaccatcaagattcacaaactattagggttagtgagtggagataatggtggctattttattttttttggccccttgcttcacttcaaattgctctttgtttTGGAATCTTGATGATGCTGCAG
>316
ttgacagaagagagtgagcacacagaggcagttgtataattgtatacatgttgcttttgcgtGCTCACTGCTCTTTCTGTCAGCT
>317
TGACAGAAGAGAGTGAGCACacagaggcagttgtataattgtatacatgttgcttttgcgtgctcactgctctttctgtcagc
>318
CAGCCAAGGATGACTTGCCGGagatgtttgtacattttcaatttcccggcaagttgcccttggctaca
>319
CAGCCAAGGATGACTTGCCGGagatgtttgtacattttcaatttcccggcaagttgcccttggctacattggcc
>320
cagccaaggatgacttgccggagatgtttgtacattttcaatttcccGGCAAGTTGCCCTTGGCTACA
>321
actctccctcaagggcttctcttcgatccatatataacgtacatatgctcaaatgagtggtgatggatcgacgcTGAAGCCCTTAGGGCAGAGTGA
>322
CTCTCCCTCAAGGGCTTCTCTtcgatccatatataacgtacatatgctcaaatgagtggtgatggatcgacgctgaagcccttagggcagagtg
>323
actctccctcaagggcttcgccacaatccaaatcatgctgaacaggtgggtgggttgatgctGAAGTCCTTGGGGTTGAGTGA
>324
ACTCTCCCTCAAGGGCTTCGCcacaatccaaatcatgctgaacaggtgggtgggttgatgctgaagtccttggggttgagtga
>325
GCTGTAGAAAGGCCCCTCAACctcggaaacctcaccatggactgggaacgaagaaagtgggatctgatggttggcattgaaggtggcaagctgcagaagaaagatggcgttttcaaagttgaagggcctttctagagcac
>326
gctgtagaaaggcccctcaacctcggaaacctcaccatggactgggaacgaagaaagtgggatctgatggttggcattgaaggtggcaagctgcagaagaaagatggcgttttcaaagtTGAAGGGCCTTTCTAGAGCAC
>327
gctgtagataggcccttcaacctcggaaacctcaccatggactgggagcgaaggaagtgggatctgatggttggcattgtaggtggcaagctgcaaaagaaagatgacgttttcaaagtTGAAGGGCCTTTCTAGAGCAC
>328
GCTGTAGATAGGCCCTTCAACctcggaaacctcaccatggactgggagcgaaggaagtgggatctgatggttggcattgtaggtggcaagctgcaaaagaaagatgacgttttcaaagttgaagggcctttctagagcac
>329
tgcatttgcacctgcaccttgctgtgctgttatctgggttgacgaggatcatcatgatgatcagcttcaaaactcgaaagcatgaAGGTGCAGCTGTATATGCAGG
>330
TGCATTTGCACCTGCACCTTGctgtgctgttatctgggttgacgaggatcatcatgatgatcagcttcaaaactcgaaagcatgaaggtgcagctgtatatgcagg
>331
AGCTCAGGAGGGATAGCGCCatgataatattcttttttaattaattaattaattccttgatcaattagcggcgctggcgctatctatcctgagtttt
>332
TTGTAGAGAAAGAGAAGAGAGCACaaactttttgctgaaagtagctttgattcgatgtgtatcggttcatagataatgagttttcaagtctattttaatagaatactaaaagttagctctaaaaatctaaccttactaat
>333
GGGCACCTCTTACTTGGCATGcaatggtgatttattggtgcaataatcagcattatattggttaattcgatatcaatcccactgatatgccaaaggagagttgccctg
>334
gggcacctcttacttggcatgcaatggtgatttattggtgcaataatcagcattatattggttaattcgatatcaatcccactgataTGCCAAAGGAGAGTTGCCCTG
>335
ttccaaagggatcgcattgatctgatgataacattaaattaatcactcaaacgggttgattttattatatatatgatttctttcatttttagaTCATGCGATCCCTTCGGAATT
>336
TTCCAAAGGGATCGCATTGATCtgatgataacattaaattaatcactcaaacgggttgattttattatatatatgatttctttcatttttagatcatgcgatcccttcggaatt
>337
CTGGGGAGTTGCACCCGGAGTaatttcttcagcttctttttagcgttttatatttaccccgagtcacagctccctggac
>338
ctggggagttgcacccggagtaatttcttcagcttctttttagcgttttatatttacCCCGAGTCACAGCTCCCTGGAC
>339
ggccacagctttcttgaacttctttccttcttcttcttctctaattataggctactatttgatgtggctagctgcagctatcagaagTTCAAGAAATCTGTGGGAAG
>340
TGAAGCTGCCAGCATGATCTTaactttcctcctttgctcgaggaatgatacagatcatgcggcagtttcacc
>341
tgaagctgccagcatgatcttaactttcctcctttgctcgaggaatgatacAGATCATGCGGCAGTTTCACC
>342
GAATGCTGTCTGGTTCGAGACcattcatttgaagaatagaaaatcatctgaatgatctcggaccaggcttcattccc
>343
aatgctgtctggttcgagaccattcatttgaagaatagaaaatcatctgaatgaTCTCGGACCAGGCTTCATTCC
>344
TTGGACAGAGAAATCACGGTCAtgagatgagttttctaatctgtactgtaatctgtatacggtgatggtgaatattgacgatggattctctttctaccgtgtttctctgcccaatc
>345
ttggacagagaaatcacggtcatgagatgagttttctaatctgtactgtaatctgtatacggtgatggtgaatattgacgatggattctctttctACCGTGTTTCTCTGCCCAATC
>346
GGAATGTTGTCTGGCTCGAGGacactgcttgttgatccattaattttacgtattctctcatagatctagcatctgaatggtggataacaatatacggattcagcttatttggcgtcgtcggaccaggcttcattcccc
>347
ggaatgttgtctggctcgaggacactgcttgttgatccattaattttacgtattctctcatagatctagcatctgaatggtggataacaatatacggattcagcttatttggcgtcgTCGGACCAGGCTTCATTCCCC
>348
tgtgatattggttcggctcatcttaattaatagattaatatttcagcccttaaggttcttacatgtatatatctagaCGAGCCGAATCAATATCACTC
>349
TGTGATATTGGTTCGGCTCATCttaattaatagattaatatttcagcccttaaggttcttacatgtatatatctagacgagccgaatcaatatcactct
>350
ggaatggcggctggttcaaagcttcaaaagaaagtttcttaagaaataagaaacaagtatgaatctttctctctaaagatagctTTGGACCAGGCTTCATTCCTC
>351
aatgttgtctggttcaagatcatggaggaagaataaatatctgaaccctaaatgatTCTTGGACCAGGCTTCATTCC
>352
ggaatggcggctggttcaaggcttcaaaagagagtttcttaagaaataagaaacaattattaatctctctctaaagatagcTTTGGACCAGGCTTCCTTCCTC
>353
aatgttgtctgactcaagatcatggaggaagaataaatatatgagccctaaattatTCTTGGACCAGGCTTCATTCC
>354
cttgttgattgtcatctaatcattttctttttcatcctagaatttgaatgattatatggTTAGATGACCATCAACAAACA
>355
TGTTGGAACGGCTCAATCAAAtcaaatatcctatgaaatcaattgggtcctttaatttgattgagccgtgccaatatc
>356
tgttggaacggctcaatcaaatcaaatatcctatgaaatcaattgggtcctttaattTGATTGAGCCGTGCCAATATC
>357
TTGGCATTCTGTCCACCTCCgttaattcttttcttttttgcccacttgaaatcttagatttggaggtggctagcatgcctaac
>358
agaattggatggaactaaacagattaactactaaatagtaagatcgaaatattctttttctgTTTAGTTTCCTCCAATATCTTA
>359
AGAATTGGATGGAACTAAACAgattaactactaaatagtaagatcgaaatattctttttctgtttagtttcctccaatatctta
>360
AGACGTTCGCACTTTTTAAAATGCagatttatgttagttcatgctaattagctcaaatttaacattcttattcatgttaattagctcaaagttaacattttcatatctgcattttaaaacgtgcggatgtctgc
>361
agacgttcgcactttttaaaatgcagatttatgttagttcatgctaattagctcaaatttaacattcttattcatgttaattagctcaaagttaacattttcatatctgcATTTTAAAACGTGCGGATGTCTGC
>362
TCGCTTGGTGCAGGTCGGGAActgattggctagttttttttttgaaattttttgacagcgaggtggcgtgttgtaattggtcgtaacgtttaaattaatgattgaaaaaatgcgaattggatcccgccttgcatcaactgaat
>363
tcgcttggtgcaggtcgggaactgattggctagttttttttttgaaattttttgacagcgaggtggcgtgttgtaattggtcgtaacgtttaaattaatgattgaaaaaatgcgaattggatCCCGCCTTGCATCAACTGAAT
>364
gacatcatttgaattcaaatgggaggtggccgagaactttgaaaagtaattggaagtggccaaaactaTTTTGAATGTTGAATGGTGGCTAT
