# Supplementary material for: AmiR-P3: An AI-based microRNA prediction pipeline in plants
Source: PLoS One. 2024 Aug 1;19(8):e0308016. doi: 10.1371/journal.pone.0308016 (PMC11293646; doi:10.1371/journal.pone.0308016)
Supplement: S6 File — The datasets employed to Compare AmiR-P3 vs PlantMirP2. (ZIP) [file pone.0308016.s009.zip › S6_File/G.max_negative_precursor.fasta]

>1
CAGAAGAAATCCTGATCGCCAAgcacgaagatggaatcgaccatgtggcacatcctcatggcatcacggacaccaaaatgaa
>2
CCAACAAAGGAGGATGTCAtgataaaacactgcacaagattaaatggcctaactctcaaaaaatag
>3
CTAACCCTCATTCCAAACATgctagcccatgtatccaacagaacaacctcg
>4
TCTCTTGATTCTAGAATCTTGagtcttgaatcttgatcttgattcttgaaagcttgatccttgaatcttgattcttgattcttgaaatcaactttcctcttgaatcttgaag
>5
ctcataaatgtctttgtccttcttctccttttggaaaaattgtaccaatttattgttgtgttcaacccaaaagggtataaaaaacttcccattgtatgttggtaggaagagttttgtatcatgagtttttcttatcgggtcaaaatttcttttgtctgaaTCTGAGAAGAACCATTGATATC
>6
acctttgggttggcaagatactgcagcataTCTTGTTTTACCTATTCTTCT
>7
tgtcacgtgtcatgttctgattggtcaatgaaaacaacaatgcatttcatctttaatggagttgacattcAATCAGAACATGACATGTGACACT
>8
ttcatgaattgggtcctcctattttgtaaaatcgtgcaatgttggtcccccaggtcacaattggacgttgaccgttagtaagtgacgttaacggccacgtgtcacgttttatattagatggtgACTACCACGTGTCATGTTCTGATT
>9
atcgatctgaaaatgcattattggggaaagaatctgaaatatgactcctgtgagtgtccttttgccatccATCCTTGATTCTAGATGAGTT
>10
acgtgttatgtcctgattagatgtcaattccatgaaagatgaaatgaattgttattttcattAACCAATCAGAACATAACACGTGG
>11
AACTCTTAGAATGTGGGTTTGGACctaagtcacctgactcaaccccaaaagctagctcatagggtgagggttgt
>12
ATATAAAAATAATAATCACaaatgacatattcacattccctccctattataaaaataattaaatct
>13
GGAAAGTGGCTTGGTTAAGACatctgcccattgatctaaggcaagaagatgcacaactgagagatgtgtggccaaaacttgttctc
>14
tgtcacgttcttattggatgatgactaccacgaattatgttctgattggatgtcaactccatgaaagatgaaatgcattgttgttttcattgaccaatcaaaacatgacatgtgacaatcATCATCCAATAAGAACGTGACATG
>15
TTGGTGACCCAGAAGAGGTAGAtgatttcttgatggttagct
>16
ATTAAGCTGTACAAAAGGAACttcaggcttctcttggttgtcctgtggcaagacaggattccgtaagcaaccaaataacttaatacatgaatag
>17
ATTGGGCTAGAGCTGCTGAAGAaggccctaaggttctcatgaaccttagggtagatttctgagcccatgggccaaggttgggtccaatta
>18
TTTCGATAGAGAACGAAACCCTaatctgacctttcattttctttcgaggtaacc
>19
TTCAGATCTGTTTCGATCTTTttgctagcaaagaccaaatctgtaaaacttgaa
>20
aatcctacccccaaagatattggacagaagactccAAGAAGATTGGGCTAGAGCTGC
>21
tatccgttcacagacatgacacATCTTTGCTTGGTACCAGATGT
>22
ttttgcaaatcgctatacaggaccttcctggtgcACTTGATGATGCTGCAGTGAC
>23
tgtcatatgtcatgttctgattggatgtcaactccatgaaagatgaaatgcattgttgtttttattaaccAATCAGAACTTGACATGTGATAGT
>24
CTTCACAAGGAAATCACGGTAccctttgtgttcaccctcaatgaacaa
>25
TTCATTTGTTGTGTTTGTGAGctcagtggttccaaactacatcttgggttatgctgtagttattgccttcactgccttgttcttcttgttctgtggatacttcttgaacagcaacgacattccccattattggcgttggatgaacaaaatttcgaccatgacgtacccttatgaggggctattgatgaaccagtaccagaccaatgatacctttgggtttgggtaacttgatggtgcacggattaccggtttagatatcttgaatagtctacatattgacactgatgaacg
>26
tcgcggaagaaatcttccgcgcgactccacggaagaagaactgcggaagaaccttcttccgtggaattaCGCGGAAGAACTTCTTCTGCGAGA
>27
ctgcataatcatatcattcacaaaaaaagtgtGTAAAAATAATAATGCTGA
>28
gttgactgtcatgtgtcattttcttattgaatgatgactgtcacgtgtcatgttctgattggatgtcaactctatgaaagatgaaatgcattgttgttttcattgaccaatcagaacatgacatgtgacaagtatgatccaataagAAAGTGACACGTGACAGTCAACGT
>29
gggtgataggtttaatttgaaccaatgtccaaagaaggactttgagagggAACAGATGAAAAACATTCATTATG
>30
atttaattttttggtctttggttattgcttgcctctttgtttccttatttgtgagttgtcatatagggaattggaaaggaggattggtgccatcCATTTAAGAATTTCAGTCAAG
>31
CAAGTTGAAGATGAACCCTCTcaaagagtcaacccatcaataaggc
>32
CTCTTAGAATGTGAATTTGGACCTaacttaatcccaaaagctagctcatgggg
>33
gaagaacaaatgagatgcctcctctacAGCTTCTCTACAGAAAGGACA
>34
GAAGAAGAGAGAGAGCATGAAattttatgcctcaaaagaggtctg
>35
GTACTTGTTTGTTTTGTAGGTattacctataaaaaacaccag
>36
TTTCAGTAGAGAACGAAACCCTagtctgacctttcattttcctttgaggta
>37
AAAAATAAGAACAAAGCTACCtaatgggtccctatgtacacacatcatgaagatgttgggtacacgagtgattttacaaaagagggttgcaccattcaaaacattca
>38
ATTGGGATCATGCTATTACCTcaagtgtgtacttaatcaacaggatcccttctt
>39
tcattttactaggactctcatcatatggacagcttacgccaggagaaagtTCAAAGATTTGAAGAATTTGTT
>40
taactcatagggtgagggttgtccTATACTTATATACTCTATCTTGAC
>41
AAGGTCTTGATGATGCTGCACaacctaaatcaaaggctcctgctaggtggattgtagtcaaggtacgtcatttacatcaaacttgcacttatatatatttcttatgtgtttgtacactaattgtttaattaatatccaaatttcattatgtatttagcgtaatagacaaaaaggaagtattgagtgcggctactatgtcatgcgttggatgtccaccatcattttaggaagtttt
>42
gagatcatgaccgccggtatattaaccgGCGGCGTGTTGTTTGTTTTGG
>43
TTTCAGTAGAGAACGAAACCCTaatctgacctttcgttttcttttgaggta
>44
AATAGACTTACGGATCAACTTGATccggaaggttgttacgaatcaacttgatccgtaagtctcttat
>45
ctcctgtgagtgtccttttgccatccATCCTTGATTCTAGATGAGTT
>46
tgtatcttcccacagctttattgaaccgcaaaacaagatttgggagtaagagtgccatggcatgcatgcaaaggaactctttggatgcagttcAAGAAAGCTGTGGAAGAATACAAA
>47
GCGGCGGTGGAGGATGATCCCtttctcttcttcgatggtt
>48
ctttgttgcgaacatgcctaaaccataaCCTTGATGATGCTGCACAGCT
>49
AAAGGAGGATGTCATGATAaaacattgcacaagattaaatggcctaactctctaaaaa
>50
CGGATCTTTGCTTGGTACTGGAtgtcgtcatccccccaaaattcaatgtacctgatttcgacaagtataaagggacgac
>51
TAGGCTCTGATACCATCTTAaaatttgggtttgagcctaat
>52
TTTCGATAGAGAACGAAACCCTagtctgacctttcattttccttcgaggtaacc
>53
tactgagaatattgattatattggtGAACTGAAAATTCTTAAAATAG
>54
TGGAGATGACTATTATGAGCAtactagctaaatcctttgattaatttttgtaaacaacattataaatagctataggtttcatatctttcattgaactagg
>55
ATAAAAATCATTCATTATGATGTCcatggtgacgtgaggatgtgccacatggtctatcccatcttcgcacttggcgatcaggatttcttctgccgcgatgt
>56
acatcgaggtaaaggatgagttactcacgcttGGGGATTAGAATGAACATGTGTAG
>57
atccccatacccgtacctggacgggtttaagtttattgtctcatccCCGTACCCGTCGGGTATCGGATAT
>58
cgtgttatgtcctgattagatgtcaattccatgaaagatgaaatgaattgttattttcatTAACCAATCAGAACATAACACGTG
>59
TTCTTACGAATCAAGTTGATCCGTaacaagcttatgcaacttcgttcgtaacctaacgtctacacttacggatcatctatttatgcttgcg
>60
gtgtttcggatggtccgtggcggcgatgggcagcagcaGCGGCGGTGGAGGATGATCCC
>61
ttattaacatcgattttatcaaaaaaccgatgttaaccatatctcgttaacatcgatttTATAAAACCGATGTTAACTACG
>62
GAAAGGAGATTTGCCCTAGATtcagctagggactactttctt
>63
tgaaatgcctctcaatctttTGGAGGGCATCAAGATTCACA
>64
TAACTGTCACGTGTCATGTTCTTAttagatgatgactgtcacgtgtcatattgtgattggatgtcaactccatgaaagatgaaatgtattgttattttcattgaccaatcagaacatgacacgtgacagtcatcattcaataagaacatgacatgtgacagttaac
>65
cataaacgtttaggtcacatttctagagaaaggatgaaaagattaataaataatgaaattcttccttatctagtgatgcaatcctccctaggaagggaccaatcactagaaccatgagcaagaggctccAAGAAGATTGGGCTAGAGCTGC
>66
TCGGTAGAGAACGAAACCTTAAtctaacctttcattttccttcgagg
>67
ATTGCGGCAGAAGAAATCCTAAtcgtcaagcgcgaagatgggatcaaccatgtggcacatc
>68
tgtcacgtgtcatgttctgattggttaatgaaaacaacaattcatttatctttcatggagttgacatccAATCAGAACATGACACGTGGCAGT
>69
CACGTGTCATGTTCGGATTGGATGtcaactccatgaaagatgatatgcatt
>70
TGGTTCCTCATTCCAAACATgttctgaaacatgtttagcttgcatccata
>71
catttggactatattatgatagtgtcagaactcagaagtaTTAATAAAAATAATATGCC
>72
AAGGTTGTGATGGGAAGCAATGTTaacccttgttgggttattagaaagcaagttatcagaagtggttgttgtttctggaaagtcttcaacaaggt
>73
AACAAGCTTACGGATCAAGTTGATccgtaaaaagcttacgatcaacttgatccgaaagccatccgt
>74
acccttctaatatcgaaacccccaaggtcagtctaaactcgttaactactttttctcattcaatcttccgtgcccatgttttgtttaactctttatatgctttaacgatttaaaaagttaataacttgtggattttctcgttttggggtttACTTTTGAATTTGACTTTTTA
>75
AATCAGAACATGACATGTGACAATtatcatccaataaaaacgtggcacatggcattcaacatcactactt
>76
tgcatccgtagcccgcagacgCGGCGGCGGCGGTGGAGCAAA
>77
CCACCACAGCTTTCTTGAAAGaagcatttgctagccaacactccattattttgaaaggcttaggtccccaatcagaccttctcgatttgagcagaattgggcaatggtcggaa
>78
AATAAGAACGTGACACGTGATAGTcaacattcatttgtaacagttaacattcaattatgga
>79
AAGGTCTTGATGATGCTGCACagcctaaatcaaaggctgctgctaggtggattgccgtcaaggtacgccattt
>80
AGCTGTACAAAAGGAAAAGTTgggacagtaggaggacttcttgtctccaagaccttcattggatgcctg
>81
ACTGCCACGTGTCATGTTCTGATTggatgttaactccatgaaagacgaaatgcattgttgttttcattgaccaatcagaacatgatacgtgacagtca
>82
tgtcatgttctgattggatgtcaactccatgaaagatgaaatgcattgttgttttcATTGACCAATCACAACATGATATG
>83
gaggccatccatcacaggaaatacaAGAATCTTGATGATGCACATA
>84
AATAAGAACGTGACACGTGATAGTcaacattcatttgtaacagttaacattcaattatgg
>85
attgctagagaagccgctatcattgccggactacaaacatgggctcgcttagaggtaagggatgagtttatcgcaattggggTTAGAATGAACATGTGTAGGAATC
>86
TGTGTTGAAAGTTTGACATCTTTGgtggagaaaatggagaggagggataattttcatggtattaaggtagctcgtggagcaccgattatctcccatttactttttgctgatgattgttttatgttttttagagcatc
>87
ATCTCAAGTGGGTTGCTTAAAGACtggacgtaggcacaagaagtggccgaaccagtataaatcaagtttgtaattc
>88
gggggacttcaacaacattagatatcctgaggaaagggtaggagtttgcCAGAGGTTGACAGAAGAGAGT
>89
TGACGAATCTTTGCTTGGTACCggatgttgttatccccccaaaattcaaggtgccggacttcgacaag
>90
AACCAGACACCGCATTCAAAGATGgttattacgtaataagcgtctttgaatgttgaaccagacactgcattcaaagacggttattacgtaataaccatctttgaattattct
>91
acgtgtcatattctgattgaatgtcgactctatggacgatgaaatgctttgttgttatcattAGTCAATCAGAATATGACACGTGA
>92
tactcatactgaaccttacaagaggtGCAGATTGTCCAAAAGGTGTC
>93
GGCGACAATGTCATCATCTACatttcgaagacgacaatgtcttccca
>94
ACAAAATAAAGCTGTGGGAGTctgtacctgttggttttgtag
>95
gcccacagattgcagcaagcagtgatTGATTGTTGTTTGTTTTGTTT
>96
ATGTAGGCATTCTAAGACGTTGATgacgtaagcaccgtcttagtaagctgacattcaaagacggtgctgacgtaagcaccgtcttagaatgctgactttc
>97
gtgtcatattctgattggccaatgacaataacaatacatttcatcttccatggattcgACATCCAATCAGAACATGACACGT
>98
atcttacaaaagaacttattctacaggaagtcacggaagaaggtttttctgcagttgaaaataacaacagcggaagaaggttctttcgtggattcctgcggAAGAACTTCTTCCACGAGAGATTG
>99
aattagtttctttgaagccataccatatatatgataacatagtgtggcataatattacattaaattgttgcatgatgataggccaaattaaactggaaCAGCTCAGGAGGGATAGACAA
>100
TCTTTTGAGAGCTTCCAAGATacaaagtgacccatcagacttgagaggcataaccgtaagtggagaatggaagttaccattttctccgacaccgtaacacattccgaagttggacaagtgagattgagaaggggacatgtagaaggtt
>101
cgcagtcaacgtcgctgaatctacatccaattcaagcactTCTCAAGTAATCTTTGGCATT
>102
ctatatcttggagagaaagggtcaagtatgtctgggtcaatctctgaatgttccgcttatacatggatgatacaacctgcttaaccagtccaaggttgttgtcctgaaacagaaaTTTTCACATAAATTATCAGCC
>103
taatgcagtaaaacattccaactgcaatatgggGAACAAGATAGCTGTGGATTT
>104
CACGTGTCATGTTCTGATTGGATGtcaactccatgaaagataaatgaattgttgttttcattaaccaatcagaacatgacacgtgac
>105
gtgcttcagatggtccatggcggcgatgggcaatagcaGCGGCGGTGGAGGATGATCCC
>106
ATGTTGGTTTGTTTTGTAGCAcctcttggctcatgtgattgttccaacttaa
>107
aaatcaaattcgaatttgaatgaatttgcgccgaggagtgaggatggtggtgattTGAATGATAAGGATGGGGATAAGG
>108
ATTAGATCTTTGGAAACATAAattcgtttcttttgtggagaggac
>109
atagactaaaataaaaataacaagcAAAATTATTTTAAAATGAAAA
>110
GAGGGTAGGAGATTTGCCCTGgattcatctagggactactttccttagcacccttat
>111
GCGGATAGGAGATTTGCCCTGgattcagctagggactactttccttagcac
>112
tggaccaaccaatgggattctcaTTTGAAGGGAAGGAACACATG
>113
ATGGTAAAAATAATAATGTttaggaggataggtgggcaagac
>114
ACATGGACACCGAACACGACACAGacacctataatatccaaaatatagaacgtagtatgggtgtcgtgtcggtgtcggacactgacacggacgcgtgtcaaacaccgaacacgacaagagattggagtgtctgtgcttcataggtgcaacatgtcg
>115
TCAAGAGCTTATGGCTTGGCCtatttaaggctcggcttggctttact
>116
tgatgttgattaccacatttcacattcttagtgGATGATGACTGTCACGTGTCATA
>117
AAAGTGGCTTGGTTAAGACATctgcccattggtctaaggcaggaagatgcacaaatgagagctgtttggccaaaacttgttctcttacaaaaaagacatcaatttccatatgctttgttctactatggaacactggattgtgagctatggacactgcactttg
>118
agccttccaacaacgccaactcagcaaccggttcggtctggggtgaagtgttttGATGTTTGGGATGAGAGTTTT
>119
GAGATCCAATCAGAACATGACACGtgatagtcatcatccaataagaacgtgacaatgtggtagtcaacatcacttactaatggtcaacgtcatccaattgtagcctggggatcaa
>120
caaaatgtttagagacattgagaaaatgttgataaggctcgaggtctCACTAGAATCTTGATGATGCA
>121
acaaaaaattatttgagagcgagcaaaaaatttagagTGCTAAAATTATTGATTTGTTA
>122
GTTCAAGAAAGCTGTGGAAAAgcatgaccaggacttgagaggaaaattgagctc
>123
caaatacccttaattactttatagttaaTGCTTCTTAGAATGTGGGTTTGGG
>124
GTACTTGTTTGTTTTGTAGATactgtctatcaaaaataccaaattacag
>125
tgactatccattcgcggacaTGACGAATCTTTGCTTGGTACC
>126
ACTATTTTCATTTTTAAAATAttagaattctgaaaacatgtttggtttgacttcttgttttttgttt
>127
CTGATGTGTTGTGTTTGTTTTgtttgattagagttgtactaaattgtgttggtattttttttctctcttttcaaagtttttttgcttgcgtgacataggaa
>128
GGAATGAAGGGAAGGAATGGCttctaatgcttgcttctccttcttctagcctt
>129
ttatattttgtattttcatcttttagcatttgttAGCGGAGTGAGAAGATGAAAAGTC
>130
tgcttgtattacaatggcctgattgtattacattgtgcgtgagagagtgtattgggaaaaacccaagtcccgCATCGGCTAGAGATAAGACCAAGA
>131
AGAAATAAAAATAATAACAtcattatttgt
>132
acatgtcatattctgattgaatgtgaactccatgaaagatgaaatgcattgttattttcattGATCAATCACAACATGACACGTGA
>133
aagggacggtgcaactccctttgccactacgaatcacatcaTCAACGTGTTGTACATTATCT
>134
ttatcagtcttgcagagaggatttttgtcactgttttatacgagacattgcataaattgataggcctaaaatgcatcatgttcaccacagggtctatcTTTGGGATGAGAGAAATAAGA
>135
GACATCCAATCAGAACATGACACAtgacagtcatcaaccaataagaacatgacacgtggcagtcaacatcacttgttaacagtcaa
>136
TCTTTTAAAGAAATTAAAATGgtacattttccttggatttgcaccttagaagaatctccaaaagaaa
>137
acgtgtcatgttctgattggatgtcaactccatgaaagatgaaatgcattttgttttcattGACCAATCAGAATATGACACGTGA
>138
caacaggccagaattactggtggcacatacatttgtttgtcttagaatatgaatttaagcctaactcaaccctaaaagctagctcatagggtgagggttatccACTACTTATATACTCTATCTTGAC
>139
TGATTCTAGATGATGTGAACCttacggggcggaacgtttgatataggttacaga
>140
ACTTTGATTTTGTGGATCAATGcttgtacttttctttgtggatcttttaaggtgt
>141
TAAAGAAATTAAATGTTGACCtacttacatgcaatttcttggct
>142
CTGGAACTTACGGATCAACTTGATccggaagaatgttacggatcaacttgatcaagaagttacggat
>143
CTAACAATGTTGAGCTTGGTAacaaagaactctcacaagccattcagcggaatagcag
>144
ggaggttgtagcatatgtggaggagtacatgagtctagttgctgtataacCCTTGATGATGCTGCAAAAGA
>145
GTGTGATTGTACAGTTCATAGTTCacaactcaatgcacacaa
>146
tacaagaacataagaaaaataaagggaaaccaatAAAGGAGGATGTCATGATA
>147
ttgtagctgatcatctagttggtcattgtcttgttattgctactggtcctaaTGATGTTGGTGAGGTTGTTGA
>148
cgtcttccggaaaacgtcttccgggaactttccggaagaagtggttcaTCCGGAAGAATTCTGGAAGACGCG
>149
ggcgtctaccctgacttatcttccttcactggaagtggcgtcatcCAATTCTCCGTAGCCTGTATC
>150
ATCTTAGAATGTGGGTTTGAGCATaactcaactccaaaagttagctcatgg
>151
tataagtgataacattagatttcacacatgctttgagcatcacagctaacacacttTTTGTTTCTTTCACCTTTCCT
>152
AATCCATCCTGAGTTTTCTTtagatcctcgaaatgttcgct
>153
TTGGTCCATTTCAACGTCGGGTTCgcaagacccgtcgttgttttgtttcctgtc
>154
CCAAATCTATGAATTAAATCTTTGcaatattttgtttgattgacaaatattccattcttggtttgctt
>155
ggagatcatgaccgccggcatactaaccgGCGGGGTGTTGTTTGTTTTGG
>156
GTAGCATCATCAAGAGACATcactgcatatatatttcactatgataagtaaaataagaccagaacttattataataattaatatataggataagtttaattacattcttatacaggaacatgaatttttttagtgacatgctgaagaaattcatagccatccatatttgacatgtgagtttcaatgagtatcacat
>157
GGCACCCTTTCAGATAGTCCCAgaatcaggtttttagagagagaagctcagcctagggaaaaactctttgtaagcttttctttcggttttaataaatttcaagttctatttttcatatctcccttctcccctc
>158
ATCTTTGCTTGGTACCGGACATtgtcatccccccaaaattcaaggtacctgatttcgacaagtacaaagggacgacttgtcctaagaaccatctcaagatgt
>159
TACCACAATGTCATCATCAAGgaagaccaccttgttaagacttgagaaca
>160
caacaacgtctttgaaagtaggcatttaaagacgatgcttacctcagcaacgtcttagaataccTACTTTCAAAGACGTTGCTAAG
>161
TGGAAAAAAATAATAATGAaataatcaaaaaaatcaagcggacgtttttcctttgaaagtttccttg
>162
atcttgttgtcttatactatgataacaaattagctcttcatatagcagccaatcttgtttttcaTAAGAGGACAAAACACATTGAAAT
>163
tgtttaattttctaccttcttgagccaaatcgattgcaatatgatggactatgtgggtccggtggagagtctagatgcgactgagatctttcttggttgatcccatgttgccttccattgtTGGAAAGAGATAGTGTCAAAAG
>164
GGTTTTTTATTGGATGATGACGGTcagatatcatgttctgattgccca
>165
GTAGCATCATCAAGAAAGGAttgggctttgaagctcgatgacacactctgggcctacaggacaacatttaagactctcattggcttatcaccctttcagttagtgtatgggaaggcatgtc
>166
gtgcttcggatggttcgttgcggcgatgggcagcagcaGCGGCGGTGGAGGATGATCCC
>167
ACCATCATTTTTTTGTGTGtgtgaaaatctcttcattaatgttggcct
>168
GTTCAAGAAGTTCTTCCGCGAGATggcacggaaaaaggttctcccgcagtcaatgttacaactgtggaaaaaccttcttccgtgcgatctcacggaagaaccttattcttccgtggctt
>169
GTACTTGTTTGTTTTGTAGGTactgtctacgaaaaacaccaaattacatgcat
>170
GTTGTTTGTGGTGATTGTGgcagagaattggagatgtttcgaaggagattaagagagtgagggcgcaaatggaagaggatgaacagttag
>171
TGAGTCTTAATCAAGGAAATCtccatctctttgtaatactcat
>172
actcaatgcccttagaaaaattgtgtcaacccctcacctcacaatgaagttcccgtcggatattagaatcattataaccgtgtatgccgaccagaggacgaccaaggaatgttacatggtcagccttaggttacgcccttaaatgagggtgagaaccccaaaagttatccactatgtggaggctagaacctatgctaaagagggagagagattgaagcttgACCCCAAAAATAATAATGA
>173
ATACCATCTTAGAATGTGGGTTTGaacctaactgaaccccaaaagctagctcacagggtaagggttgcacctcacatattttatcttggcatta
>174
ttaagttgatttgtaagtttcatcaAACATCTTACAGATCAACTTGATT
>175
tgattctggctccgacacattagaatttcctgaagttcctaaggtatcagtccagccaaatgcaaatgttgccacagctccagaaatggttacacctttgactatggaacccctcgaggttgatcttgattcaccaagacattctggagattttgcagatgcaaaaCAGGAGCAAGTTGAAGATAGA
>176
CTAAAATTGATCCAAGATAGGcatgatccttcttggattgggctgct
>177
gatcacggccccacttcctatatgtatgctgagttgctttagttttgacaaatgtgcaagatctgatacattgcagggagtcttgatagaactacctattacaaatcccttgagtacttcaagcttagccagcttttcaatCCCCTTTGGCATTCTGTCCA
>178
tcgtgtcggtatcggacactgacacggacggatgTCGGACACCGAACACGACAAGGGA
>179
AGCATTTTTTTGGATCAGTATcgggaatcatgattttgtgccgaggttgg
>180
GATCTTTGCTTGGTACCGGCTGtcgtcatccccccaaaattcaa
>181
GAGGATTGTGGTGATGTCTccattgaaacggaggaaaagtgaatgatctgcatttgattgctggaacccatgagaacataggaaactagagagcttcgt
>182
CGTCTTTGAATGTAGGCATTCTAAgacgttgctgacgtaagcaccgtcttagaatgctgactttcaaagacgtt
>183
gagagttgtcctccacttatatactcTATCTTGGCACTATCTTTAGC
>184
CCTACAAGAATGACTTGCCAGtgagtattgggtcagttctactttcaa
>185
ATCTCAAGTGGATTGCTTGAGGGAtcccaaggttgaagcttttgactattgggggaaagatttcattggtccattcccatcat
>186
TCTCCCCTTACGGATCAAGTTGATccgtaaaagacttacggatcaacttgatccgtaagtcttaaaaattaacttacggatcaacttaatctgtaaggggtattt
>187
caaggcacattagcatggcgtacTTCCTCTTAGAATGTGAGTTTGGG
>188
ACCATCATTTTTTTTTTCTataagcttaatacccaaaatcacatctacacaaccaaggtctttcatattaaaatttctagacaaaaaaaaacttcacat
>189
GTGAGGGAGCTCCTTGAAGTCggtccaaattattgtttgatcgtgacatcggctctagcagca
>190
CAGCGGAAGAACCTTCTTCGCCTTcttctgccggaacccgcggaagaaccttttcacctttcttccgcagga
>191
TTAGAATGAACATGTGTAGGGATCtctagaggattaatttttgggttattttatga
>192
AGTAATCTTTGGCTGCTGAGCaccgcagccaccacgactct
>193
TCCAATCAGAACATGACACGTGACagtcgtcatccaataagaacgtgacatatgacagtcaacatcacttgttaacggtcaacg
>194
CTATGGTTTGGATTTAAGCAataatcataattttttttttttttgctttccaaagac
>195
tatccgttcatggacatgacgaATCTTTGCTTGGTACCGGATGT
>196
ATCCAATTAGAACATGACACGTGGtagtcatcatccaataagaacgtgacacgtgacagtcaacgtcacttgctaacaatcaacgtccaattattgt
>197
acatggtgggtggcccttcaaatggatttatgaTAGGCTCTGATACCATCTTA
>198
aacagtgctattattgagatggatgctaaaattgatgttgaaagcattaacAATCCAAAGGAGGATGTCA
>199
cgccttgtatttccatgcttgttaattcTAGCTCACTTTTATACTCTTTCTT
>200
gtcacgtgtcatgttctgattggtcaatgaaaacaacaatgtatttcatctttcatggagttgacattCAATCAGAACATAACACGTGGCAA
>201
atgaagttttagtgaatttcaattggtggaattgaaagaggagtgaaaatgatgaagaTTGGGCTTTGTGGGACGTGTTT
>202
CTTGATGATGCTGCAGTGACcgaggctctagagttacacaagat
>203
ATCTTAGAATGTGGGTTTGAGCCTaattcaatcccaaaacctagctcgtagggtga
>204
aagttcaacatcggtttttaaaaaaaaacgatgttaacaaaatgatgttaaggttaacatcggttttctagaaaaaaaccgatgttaacatcggttttctaaaaacccgatgttaataaacatatgttaacattggttatTAAAAAACCGATGTTAACTAAT
>205
ttcaacatttctgatttaattccttttgcaggtggagctgatattgaggaggaggaactaacagatttgaggtcaaatcctcttcaagggggagggaatgatccaatcctccctaggaagggaccaatcactagagccatgagcaagaggctccaggaggATTGGGCTAGAGCTGCTGAAGA
>206
GAAGAAGAGAGTGAGCATCTGcatcgagatcctaacacgccctaaacttctg
>207
TACCTCTTGATGATGCTGCAAaagaagtgaattatatggggaatc
>208
tggacattctacatcggttgtcagGACAACCGATGTAGAATGGTCAAA
>209
GTTGAAGGGAAGGAATATTAAtcagatatctagagtaccatttggct
>210
TTTCAGTAGAGAACGAAACCCTaatctgacctttcgttttctttcaaggtaacc
>211
tgtctcatttacgtttctgttcatttacgtttctgcttcatgtttcatttgcgttttctgtttgaatccatggaaggctagattttctgGTGTTGTGATGAGAATCATGA
>212
ggtgtctaaaaagctgatggggaaatcacctttagcagaacagttccctACGATTAGATTTGGACAACTC
>213
caacatgatccgtaagctgtttctACACTACTTACGGATCAAGTTGAT
>214
TCCGTAGCCTGTATCAAACGAtccgctcctagtcaggttcacatcatctggtatcagagctttggctcttgatacaggttctatcctatcctatcctat
>215
atctgtcatgttctgattggtcaatgaaaacattaatgtatttcatctttcatggagttaatATCCAATCAGAACATAACACATGA
>216
TGTGTTGTTTGTTTTTGGATCctgtgatgatctcgaaccttgtatt
>217
GATATCTTGATGATGCTGAAAtggaggttagccattcaagtaattt
>218
CTTGCTCAAGTTGAAGATGAAccctctcaaagagtcaacccatcaataaggccctgtgagtttcatataaaaagtg
>219
GGAAAAACCGATGTTAACTAAGtctacttatttacaaaaatgccaccgcgcttttgttaacatcggttttgtgaatagccga
>220
ATTGGGCTAGAGCTGCTAAAGAaggccctagggttctcatgaacctcaaggtagatttctgagcccatgggccaaggttgggtccaatta
>221
ATTTCTGCATCCTGAGGTACTctaatgaaaacttctttgggaatg
>222
ATGATTTTTAAAATAGACTCTaagaaggcttatgatcatgt
>223
TGGGGGTTAGAATAAACATGTGTAtggatccttagaggattaaattggagtttattttgagatgtttat
>224
ccggtgtcgaggactccgatgatgacctggctctgctgctccgaggcgggtaacaaggttgtggctttgtCGAGTCCGAGGAAGGAGGGGG
>225
GATCTTTGCTTGGTACCGGCTGtcgtcatccccccaaaattcaaagtgcctg
>226
TGGTGTACTATAGAAGTACTTGaccatccatgtcacgctgaatggaagaaagtaaacgtgagctgca
>227
TGCTTCCTCATTCCAAACATgttcggaaacatgtttaggttgcaga
>228
gacgttgactgttaacaagtgatGTTGATTGTCACGTGTCACGTTCT
>229
TCTCCCACAGCTTTCTTGAGCttctagggcttaaaatcctggaggtggagagatataagatgcataagaagttcaagaaagctgtggaaaagcat
>230
acaagaaccatgagcaagaggctccaagaagATTGGGCTAGAGCTGCTGAAGA
>231
GAGAAAGCCATGACTTAGTgacacttttgaatcggaggagagactttgacgggcaacctcaaaagaatttgatttatcatttcctgtggcgtctcat
>232
AGGCAACACAACTTATAACACTTCtcaagaaggagaggtaagttct
>233
GATCTTTGCTTGGTACCAGATGttgtcatccccccaaaattcaaggtgcctgatttc
>234
ACGTTCCATGTTGTTGAGTTTGgaagttttgataatgggaaagtgc
>235
TCCAATAAGAACGTGACACATGGcagtcaacatcacttgttaacggtcaacgtcaaattgtggtatgggggacc
>236
TAGGCTCTGATACCATCGTGaaatatgggtttgggcctaac
>237
TCCGTAGCCTGTATCAAGCGAtccgccccgtaaggttcacatcat
>238
tgaatgcctactttcaaagacgttgctgaggtaaacatCGTCTTTGAAAGTATGCATTCTAA
>239
ACAAAAGGAAACTACTGGCCCcttaaccgggagtgcaagtctaggttaagcatttaaaggtagaggaccttaaattctcttaaggtgc
>240
gacaactttggagacaattttccttataggcCAGAGTTGGTGAGGTTCAAAT
>241
TGCTTCTTCTTTTCCTTTGTGaaacttcaatgatcttagctgcaacacctcccttgatgagaagcttt
>242
caacttgatccagaagaatgttactgatcaacttgatccggaagttacggattaagttaatccgTAACAACTTACGGATCAAGTTGAT
>243
gacgaccatcaaacttttgtcaagctcctacgctatgccggccttaggcttagactcatcgccaccatgagaaagtgtgatacgatgaagaggagatggATAAAAGAAGAGAGTGAGCAA
>244
gggagtaaggggatggagtggttggtattttgagatggagggagggtggttggagtttgaaataAGGATCCAAACTTATGAATTAAAT
>245
atttctgatttaattccttttgcaggtggagctaatattgaggaggaggaaccaacagatttgaggtcaaatcctcttcaaggaggaagggatgatgaaatcctccctaggaatggaccaaacaccagatccatgagcaagaggctccAATAGGATTGGGCTAGAGCTGC
>246
gatggaaatgtacagaagacctttagGTTGCGTGCAATGATCTTTTGT
>247
CATGGTCGCTCTCACCTGTCAtacttgattcatccactag
>248
GCAACACCACTTTTAACATTTCTAatttaatttcttttgcaggtggagctg
>249
TTGTTGTTGTTTGTTTTGTGTtgtgcagaaaaaaaaaagaga
>250
accgcgctggaggccgagtgagatccacgcgaggaagaggaagaaggcggggacgaagggtatggagtggctaccgcttcgtcgtggactttagggttttaatttggaaaactacagttatTATGCTATACAAAGACGGTCC
>251
CTGCGGCGGCGGTGGAGATGAaaatgcctcggagtcgcagcg
>252
TGGCGGATCTTTGCTTGGTATCggatgtcgtcatccccccaaaattcaaggtacctga
>253
GATATCTTGATGATGCTGAAAtggaggttagccattcaagtaatttcactcagcaaaaaattttggtggaca
>254
AATATGTGTTGTGTTTGTGCTccatttagatgtgtatgttggtaattttgtatcttgatgctatcttttattcttgaacaataggtattca
>255
atgcatctacttttcggtagctcatcactgaagaactttatagttaagcgtgcttagcttggagtagttatggaatgggtgaccttttgagaagtttcctggaaagcatgtgagtgaaGACAAAACACATTGAAAAGTTTTA
>256
gaagaaaaatttaatttattagtaaactttaaatatatagcaataaatttgtaaaaaatcaaactgaccaatttttaatatatTCTATACATAAATTAAAATAC
>257
AAGCTTGATTCTAGATGAGGAggtcttggttgggaggtttgc
>258
gatgtttttacaaaagcacttccaagcctgatttttggtaaattcattgccaagttaGGAATGATTAACATCTATTCG
>259
taccacgtgtcatattctgattggtcaatgaaaccaataatgcatttcatctttcatggggttgacattcAATCAGAACATGATACGTGACAGT
>260
ATTCTGACACAGCATTCAAAGACGgttattaactaataaccgtctgtgaatgtcaaagtagacacaacaatcaaagacggttattaactaataactgtctttgaatgtcgaagcagacaca
>261
CAGCCAAGGGTGATTTTCCAGcactatttagttcaatattgaatagttagttctgttgatttacttttgtgccgggcaagtttctcttggctaca
>262
AAGAAGATTGGGCTAGAGCTGCtgaagaaggccctagggttctcatgaaccttagggtagatttctgagcccatgggccaaggttgggtccaattatctttg
>263
TTAGAATGAACATGTGTAGGGATCcttagaggattaaattgggtttattttgga
>264
tgtcatgttctgattggtcaatgaaaataacaatgtatttcatccatgtagttGACATCCAATCAGAACATGACACG
>265
tgtcaaacatgggaccttactcttgcatatgcaaagagACTGTTTCCGGATTTGAACCGATG
>266
TACAAAACCGATGTTAACTATAttcagttaacatcggttatccataaa
>267
TTGTCGTGAAGCTTTTCTAAAtttatgttgttccatgattcatcagggaaaatgcaactgctgacaagg
>268
ggctcggccacccgatccgccgccagcgacgaggatttcgaggagctcgtgagggccgcgtcgctccggagctacggcggccgcgtcgtgttcggtgatgctgCTGCGGCGGCGGTGGAGATGA
>269
aatgcccttagaaaaattgtgtcaacccctcacctcacaatgaagttcccgtcggatattagaatcattataaccgtgtatgccgaccagaggacgaccaaggaatgttacatggtcagccttaggttacgcccttaaatgagggtgagaaccccaaaagttatccactatgtggaggctagaacctatgctaaagagggagagagattgaagcttgACCCCAAAAATAATAATGA
>270
cgttatattctgattggtcaatgaaactaacaatgcattttgtctttcatggagttGACATCCAATCAGAACATGACACG
>271
CAAAAAACCGATGTTAACTATCaacattaatatacattttctgagtgtaattcatattacgttaacatcggtttttcaaa
>272
ATAGTTGTTTGTTTTGTAGATactatctataaaaaataacaaattaca
>273
TTCTTCCTCATTCCAAACATgttctgaaacatgcttaggttgcatccataatacatcaccatcgatcgggccagacttaattttaatatgtgatgaacatgacgacgaaaatg
>274
CTGGGAACAGGCAGAGCACGAatggagctatcaacagaaaatggagaagtgagaaatgagaggagagaaagagagagatctgttagggctacgctcatgcactgcctcttccctggc
>275
gtcacatgtcatgttctgattggatgtcaactccatgaaagatgaaatgaattgttgttttcattgacCAATCATAACATGACACGTGGCAA
>276
ttgtttgttagaaagacccaacatatctacctactgctgccattttatttaccttgcattttatagtttttagcatacaagtttagtttaaattttgtttgaaatgatcacatatacatgttcggatgcaatcctccctaggaagggaccaatcactagaaccatgagcaagaggctccAAGAAGATTGGGCTAGAGCTGC
>277
ACTTACGAATCAAGTTGATCCGTAagctttttacggatcaacttgattcggaagctt
>278
atgagtttatcgcaattgggggTTAGAATGAACATGTGTAGGGATC
>279
agaagcaaagtagtagaaccaCTGCACTGCCTCTTCCCAGAG
>280
acgtgttatgttctgattgatcaatcaaaacaataattcatttcatctttcatggagttgacATCCAATCAAAACATGACACGTGA
>281
taggtgttgtgggtgcttcggatggtccatggcggcgatgggcagCAGCAGCGGCGGTGGAGGATG
>282
cgtcttccgggaactttccggaagaagtggttcaTCCGGAAGAATTCTGGAAGACGCG
>283
CTTACGGATCAAGTTGATCCGTATgcttaatatcaacatacggatcaacttgatctgtatcaa
>284
tgtcatgttttgattagatgtcaactccatgaaagatgaaatgcattgttgttttcATTGTCCAATCAGAACATGACACG
>285
AAAGGAATGGAAAATGTTGAgaaaactttactatatagtagtgcttctgtagacatacttatttggattccgcaat
>286
acgtgtcatgttttgattgaccaataacaataacaatacatttcatcttctatggagttgacATCCAATCAGAATATGACACGTGA
>287
AAAAAATTATTGATTTGTATAGtgctttgggaatccaagaatataaagggaaatgattatgagg
>288
ggatgaataggtgttgtgggtgcttcggatggtccatggcggcgatgggcagCAGCAGCGGCGGTGGAGGATG
>289
CTATTGGGAATTAAAAGGTAAATTacatatactaaaaaaaccacttattaactataggg
>290
aaacacattctgttcctttcttcctttctgacgcacaagaaccctaatagagcaatcagaggaggagctctagagagcaccagagacgccatcattgctaacagagaacatttaagcgactacctcgaggtaagggatgagttactcacgcttggggaTTAGAATGAACATGTGTAGGGATC
>291
TGGTTCCTCATTCCAAACATgttccgaaacatgcttgggttgcatccaca
>292
ATCTTTGCTTGGTACCGGATGCcgtcatccccccaaaattcaaagtgcctgattttgtcaagtataaagggacgacttgtcctaagaaccatctcaagatgtattgtcgcaagatgggggcacactctagggatgaaaagttgttaatacactttttccaagatagcttggctggagccgcggttgtttggttcactaatttggaagcttcccgcatccgtacttggaaggacctgattactgctttcctatggcaatatcactataatttc
>293
ATTGGGCTAGAGCTGCTGAAGAaggccctagggttctcatgaaccttatggtagatttctgagcccatgggccaaggttgggtccaatta
>294
AAGAAGATTGTCCAAAAGATGacagtgtcgtacaaagattggcatgagatg
>295
tccgtgattaatttgtgagcaccaTCTTTTAAAGAAATTAAAATG
>296
CTGATGTGTTGTGTTTGTTTTgtttgattagaggtgtactctattgtgtagtatatttttattttattttttttcttcaaagttttgtttcttgcgtgacataggaagtaatggctgcgagaaatgagcgagaacgacttcttac
>297
TGAGAAAAGGAGGAACTGCaagaacaaatgaaacaagatctctttgtttatt
>298
ATCTTAGAATGTGAGTTTAGGCCTgactcaaccccaaaagctagctcaaggggtaaggttgtgcctcacttatatactctaactagactt
>299
GCTAGAACTCTCTCCCTCAGCctctctctcacgctacttcttctacaa
>300
cattcatgccacctactattatgagctctgaggaacagcctcgaatgatttattcatacctcaatgtgatgagtggttttgctgcaagactcactgaagaagagttGATAGCTGTGGAAAAAAAGGA
>301
acatcggttattcacaaaactgatgttagcaaaagcgcgatggcatttttgtaaataagtagacttagtttaacatcGGTTTTTCTGAAACCGATGTTA
>302
TTAGAATGAACATGTGTAGGGATCcttagagaattaaattgaggtttattttgggatatttattgaattataattttgttctttatgattataaataaaatattgatgttctgatgcaaattgattgataaaattgagtgttattggtgttttcactttttatacctataatttggattaattgattttgatataattgtgtgaaattatttgatgggttatattccctaagttgtgataaacc
>303
AAAAAATTATTGATTTGTATAGtgctttgggaatccaagaatataaagggaaatgattatga
>304
tcttaggattgaaacaaaatttgcttatggtaaaaaaccttaAGAACGAAGTAATCCTAGGAAC
>305
gacgtcgacaacgtctttgaacgttatatatttactacatcagtgtcgtcaaagccctaccttaaaagcgtatgTTTCAACATCGTTGCTGACGTCGA
>306
tgtcatgttctaattgaatatcaactccataaaagatgaaatgaattgttgttgtcCTTGGCCAATCAGAACATGACATG
>307
gattttgtatttttgcaataAAAAATAATAATGAATCTG
>308
tcaacatcggttatttaaaaaaatcaatgttaatcaattttcgtgttaatgttaacatcggttTTTTAAAAAACCAATGTTAATC
>309
CGTCTATGCTTCTTCTTTTCCtctcttcctttggtttgattcgttccaaatacttttgggcatcactagcaatctgagtaggatttcttgatgga
>310
ATTTGTTTGTTTTGTAGGTACtgtctataaaaaataccaaaatatgt
>311
aatccaaagataatcccacgaccgcgccggcatcggaagaggacatagtaaccCAGATTGTTTGTGGTGATC
>312
GTGTTCCTCATTCCAAACATgttctgaaacatgtttaggttgcatccacaa
>313
ATTGGGCTAGAGCTGCTGAAGAaggccctagggttctcatgaaccttagggtagatttgtgagcccatgggccaaggttgggtccaatta
>314
cccacagctttcttgagcttctagggcttaaaatcctggaggtggagagatataagatgcataagAAGTTCAAGAAAGCTGTGGAA
>315
cacgtgtcatgttatgattgatcaatgaaaacaacaattcatttcatatttcataaagttgacaTCCAATCAGAACATGACACGTGTC
>316
CAGAGTTGGTGAGGTTCAAATattcaagcttgccaaattgct
>317
aaatatccagaagaccctttttgGAAGGAGAAAAGGATGGCAGAAAT
>318
TTTGTTTGTGGTGATGTTTAGgccttcgtacacttgcattttgtcggagttgactatctccgctggtgggaattgcgtggccaactctatggccagttttgactttcc
>319
TTAATCAAGGAAATCAAAACAgctatctggtgaaagctgatataactggtgatagtgtaaatggggaagatgctattgatgttgatgacaa
>320
CTTGATGATGATGCAGCAGCAATCtaagcaagctgcagcacatgttccaacaa
>321
ccaatacaaatgcccaatccagagttaactactacttacaccacccaacagcccaactttatcccatctccaaaccgacatttACCATCATTTTTTTACCTT
>322
caagttgatccgtaagccttttacagaacaatacggattaacttgatccgtagaagctgtacggatcaacttgatccgtATCAATCTTACGGATCAACTTGAT
>323
ATTCTGACACAGCATTCAAAGACGgttattaactaataaccgtctgtgaatgtcaaagtagacacaacaatcaaagacggttattaactaataactgtctttgaatgtcgaagca
>324
tccacttaaaaaatgaaatccttatattatagcataaatgggaaattgtaatgtaaaattttgacaaaattgtaaatttggtccctgagttttatagcataacaagtgatgttgactaccacgtgtcacgttcttattggatgatgactgcCACGTGTCATGTTCTGATTGGATG
>325
gatgaataggtgttgtgggtgcttcggatggtccgtggcgtcgatgggcagcagcaGCGGCGGTGGAGGATGATCCC
>326
TTGGGCTTTGTGGGACGTGTTTtggttaagaattgagggagatatgaagatttgaaa
>327
gctttagatggtccgtggcggcgatgggcagCAGCAGCGGCGGTGGAGGATG
>328
tcccaagttcatagttggaattggctgagaaaatagcactatcaattttctaaaactaaaagcacttattcacttaagcacaggctaaaagaattttgctaatctTCTACAGAAAATATAGGGAAA
>329
AATCGTCAAGCCCGAAGATGGGAtcgaccatgtgacacatcctcacggcatcacggacaccataatgaatgatttt
>330
GGCAATAAAAATAATAAAAttaaaagattgaattgtcta
>331
taaccgaatgacgaacgaagaacactgaaccaagaacgatgtagagattgattgcaatcgtgatttggcagtgtcttggcttcgttttctcttctTTCTTCTTCTTTTCCCTTATT
>332
ACTTGATGATGCTGCAGTGACcgaggctctagagttacacaagatcaaaaatcgccaatgggctatttttaaaacttctgccataaaaggagaaggactttttgagggccttgactggtaagtcaagtaa
>333
cacgtgtcatattctaattgatcaatgaaaacaacaatgcattttatctttcatggagttgacaTCCAATCAGAACATGACACGTGAC
>334
taaattacaaggtctagacaaaccacaagatgctgatgaatctgaagaggatcaaacattagaaggcaattacTTGTTGGCTAGAGATAGGACAAGA
>335
ATGTTAATAAAAATAATAGttaaccagtatggatgcattttcctttattttatttttttcttttgttatattcagtt
>336
cccggctgcagcgtctgcaccatcatcaggcacggtttccaaggcggGTGCGGCGGCGGTGGAGACCA
>337
ttttggagggatttataaaactggggaACCAAATTTGTGAATTAAATTATA
>338
CCAACAAAGGAGGATGTCAtgataaaacattgcacaagattaaatggcctaactctcaaaaaatag
>339
AAACCATCATTTTTTCTTAagcagtgctcatctgtctgtaataatgaaaaatgttgtgaag
>340
gtgaatcaagttgatccgtgtaataCTTACGGATCAAGTTGATCCGTGG
>341
gataaatgatttgcaaatattaagatcaacagactagaaataaagctttctcttcctaatctcttattagtagtgtgaaaatgtttgaccctatcaaaagaataTTTGTTGTTTGTTTTGTCCTC
>342
tcacgtgtcatattctgattggtcaatgaaaacaacaatgcattttatctttcatggagttgacatCCAATCAGAACATGACACATGGCA
>343
ttcaaaatggcaatgtgtttccaggtacagttgtggacacaaaagtagtACATCCTTTTGAATTTGACTT
>344
actcctatgcatgctTTGCACTGAAGGGAGCTCCC
>345
CAGTTAATTAAGTTTTTATTTcgtccattttttagattttaatttttagt
>346
agtgagaaactttcaaagacgatgcttaccttagcaacgtctttgaaagtaggcattctaagacgttgttgaggtaagcaccgtctttgaatgcctactttcaaagacgttgctgaggtaaGCACCGTCTTTGAAAGTACGCATT
>347
GATGATGACTGTCACGTGTCATAttctgattggtcaatgaaaataacaatgtatttcatctatcatggagttgacagccaatcaaaacatgacacgtgacagtcatcatcca
>348
ccaatcggaacaataagatgatgcaggagatgtgcgaggacttcaagatccagcatcataactctaccccttatcggccaaagatgaatgaggctgtagaggctgcgaataataatatcAAGAAGATTGTCCAAAAGATG
>349
TTATGATTCTAAGATGGTTTTTcagctcattgatcatgatgaattgataataaagagtagaat
>350
tgtgattaatccccttcaacgccagcttcaaatcagcgcaaaccgaaacatgcggctgcttgttctttccaatcTCTGCCGAATCAATATCAATG
>351
ACTGGCTCCTTGAAGTCCACTctcaaccacttctctagcacctct
>352
ATTTGTTTGTTTTGTAGGTACtatctataagaaataccaaatta
>353
TGAAGGTCTAGGATAGGTGTGgagccgttcatcctttcctcgttcac
>354
TACAACCAAGGGTATGATGTGaacacaacaacattgttcaataacaggttgtgtt
>355
CAATTGTGTGATTGTACAGTTCATagtttacaactcaatacacacatctcat
>356
TAGAAACCGATGTTAACTATATtaagttaacatcggttatccttta
>357
gtattcattcaaacttttgttcATGAAAGCCAAGAATGACTTA
>358
tgtgtcatgttctgattggatgtcaactctatgaaagataaaatgcattgttattttcatTGACCAATCATAACATGACACATG
>359
aaaatgagtgagtttgatattatctgtccaaaatatgaattttctacagtaacagcacTTTCATCTTCAACTTGTGCAT
>360
atttcatcttccatggattcgacATCCAATCAGAACATGACACGT
>361
atcagagcaaccagagaaaaaactttaggaatctcaggaaattactagagatgccgctattgctgctggaacgtgagccgcttagaggtaagggatgagtttattacaatTGGGGTTAGAATGAACATGTGTAG
>362
GATATCTTGATGATGCTGAAAtggaggttagtcattcaagtaatttca
>363
tgacattgaggggagaatgaggtagcaagagggcaagagactatgtgttttagaaaatttgacaacattagattttttattaaccattgttaacgcatgtcaaccaacatcagttttggtcaaaaatgatgttaagggatacacacaagatcggtttttaaaaaatcaatgttaataaagtccttttactaacatcggtttTCAAAAAACCAATGTTAAATTG
>364
gtgcttcggatggtccgtggcggcgatgggcagtagcaGCGGCGGTGGAGGATGATCCC
>365
tttggagaatgaggcttccattatcctttgtcaattagagatgtatttttcACCATCATTTTTTTATATC
>366
caacataatactcgttgcacattaactcatcgcccttaaagggtcttaCAATTGTGTGATTGTACAGTTCAT
>367
CCTTGATGATGCTGCAAAGGAggtgaattatatgggaaatcagcatagaccagggtt
>368
GTATTGTGATGAGAATCACTGtggggacccgacgagtttaatcacaagcgcg
>369
atgacactgatggtgcaggttaggatcatggggataTTTATTGTGTTGTTTGTTTTG
>370
gagctgttgaaggctttggtgactatccgttcgcggacaTGAAGGATCTTTGCTTGGTATC
>371
TTTTCTAATTTATTAAGCTCCatttccagctgctgcatttttttaaa
>372
CGATCAGAACATGACATGTGACCGtcaatgtacctatagcaacttgcatctcttatgttaggagttggtggaattcaatgcggagataattttagtatttaataagttttttcctggttatatcaataaggtcatgaaatttcgatttatttatctcttattttacatagaatggatttactcgaaccgctacatgattttcttttagtctttcttggattgga
>373
tcttctcctctcctaaggattttagtgctccaaaattcaagtgcccaaatctcatatgccaacaccatgattcatcttttatgctagccttcaaacattttgcttcattggttttaatgttcaaagtgaacattctatttcttgacataaacaccttggcaatcaaattagaatttttatctcgaagccataaacaacaatctttcatatgaatttcataccccttttcaacaagttgtcccaaactcaaaatattgttttttagtttaggaacatagtaaacatccgtgattaatttgtgagcaccaTCTTTTAAAGAAATTAAAATG
>374
gagttatcaacattctcatcaggagcgtgttcaacattgggtggtgtatagttgggaggcaagccaTATGAAGGGAAGGAATGCTTG
>375
tttctttcacacaccattatcttactttacacatgctttccttgtcagaatggccccacccaattcgttagtggatctaagttgccccttcctgacgaaaaacacaatgaagagatatactccactcatgatacacccaataaagaacaagctgattctgattctgattctgatacattagaatttcctgaagttcctaaggtatcagtccagccaaatgcaaatgttgccacagctccagaaatggttacacatttgactatggaaccccttgatgttgatcttgattcaccaagacattctggagatttttcagatctgaagCAGGAGCAAGTTGAAGATAGA
>376
ATAAGCTCTTTTGAGAGCTTCAGtacagaagctctcaaaagagcttatgg
>377
tgttgtgggtgcttcggatggttcgttgcggcgatgggcagcagcaGCGGCGGTGGAGGATGATCCC
>378
CAAGCCATAAGCTCTTTTGAGAGcttctctactggaaatatagagtatatatccagtagagaagctctcaaaagagcttatggcttgta
>379
GGTGTTTGGGAGAACTTTGAAggaaatgagaggtgctgattccgtggcacgatttgactcactgctacttcattagtacatccggaggaacccg
>380
GGAAAAACCAATGTTAACTAAGtctacttatttacaaaaatgccaccgcgctttcgttaacatcggttttagctat
>381
AGGAAAATCATTCATTCTGATGTTcgtgatgacgtgaggatgtgccacatggtcgatcccatctttgtgcttgcctatcaggatttcttctgct
>382
tggatgaataggtgttgtgggtgcttcgaatggtccgtggcggcgatgggcagcatcaGCGGCGGTGGAGGATGATCCC
>383
TGAGCCTTAATCAAGGAAATCtccatctttgtaatactcatccacactcctatttccttgaattagtgtttgga
>384
TAGACATTCTAAGACGGTTCTCTGctataaagcttgaagggtctttttattcccttaaattacatagatgcccacaagtttctggtcaggctctaaaatgcgatatctaaacttttctttgttgtcataca
>385
tgtcatgttctgattagtcaatgaaaacagcaatgcatttcatctttcatggagttGACATCCAATCAGAACATGACACG
>386
tgagtcaacatcccaatattttaaacaacattgactctgtgaagaagagagaatctcctctatccctgcattacaaactgtttgaggggacacatgtcccagacattgtctcgacatcagggaaagctgctgcttcaggtgttgTGTCCAAGGATGACTTGAT
>387
gcttcccatgacaaaagacgagacccacatacaatgcatgtgtgacggtatgatgcagatgcgcatgcatgaaacggaaagaaaacaacacaaaggggTAATTCACACATATGAAACTG
>388
CTGAAGAGAAAGCCATGAAggagaaagggttattttttcacccttctcccgcgtccactccctgca
>389
CAGCGGAAGAACCTTCTTCCGTTGacactcgcagaagaagttctttcgcggt
>390
GAGAACCAAGGATGACTTGCCagaagaccttgtcttccatattaactaccttggagctgaccaacccaccttcaccctcaacttctcta
>391
cttctgatttgttatcttttgagagccttagcccaaccattaatttggcttatgtGAAGAATAATTGTTGGAACCT
>392
tgttaacatcggtttttacAAAACCGATGTTAACTACATTC
>393
ATTGGGCTAGAGCTGCTGAAGAaggtcctagggttctcgtgaacctcagggtagatttcgagcccatgggccaaggttgggtccaatta
>394
gtcatccagatctgagaccaccaacatctgtgGTTGAGCCAAGGATGACTG
>395
AAGTGAAACTTTGAGGTATATGTTcaataaaacgagacaggaaactcaataaacacaccctttt
>396
CTGATGTGTTGTGTTTGTTTTgtttgattagagttgtactaaattgtgttggtattttttttctctcttttcaaagtttttttgcttgcgtgacat
>397
tgtactcctctgcatgttttgCACTGAAGGGAGCTCCCAAA
>398
atgaaatcaaattcgaatttgaatgaatttgcgccgaggagtgaggatggtggtgattTGAATGATAAGGATGGGGATAAGG
>399
gatccgtgtaatacttgcggatcaagtagATCAGTGGAAGACTCGCGGATCAA
>400
caatgcatttcatcttttatggattcgacatCCAATCAGAACATGACACATAACA
>401
CTGATGTGTTGTGTTTGTTTTgcttgattagaggtgtactctattgtgttggtatattttttttcaaagtttttgtttcttgcgtgacataggaa
>402
gcggatcaagttgatccgtggaaaactcgtgaatcaagttgatccgtgtaatACTTACGGATCAAGTTGATCCGTG
>403
TTGATAAAAATAATAATTCgattaaccgcatgtgtgtgttagagagagacctaaaaattaactacatgatcatcacataatgaaatgatttcacgatcaaaatgtgttttttttttaatttttatacgtcaatttctttttcacagtctccttaatttgtattgcgc
>404
ttgtaatcaagagatgatgtgtctcttggagtgtgaaaatcttgaacacaagggtgaaggatcccaagctgtgttcaatttctgtaaagaatttacaaagatagtgGAAAATCTCAAGTGGGTTGCTTAA
