# Supplementary material for: AmiR-P3: An AI-based microRNA prediction pipeline in plants
Source: PLoS One. 2024 Aug 1;19(8):e0308016. doi: 10.1371/journal.pone.0308016 (PMC11293646; doi:10.1371/journal.pone.0308016)
Supplement: S6 File — The datasets employed to Compare AmiR-P3 vs PlantMirP2. (ZIP) [file pone.0308016.s009.zip › S6_File/G.max_positive_precursor.fasta]

>405
actatctgaaagggtgcctcacaaagggaaCGAGGACTCCTTTAAATAGACT
>406
ctttcggtcaaacgtggtcaagttccctttactttcatattgatgaattgggtccccaaactttaaaatacatgtggatttagtctccccgaactctaaaaatacgatgaattcttagaaatgagggactaaatcccatgttctttaaagtttgagggccaaattcattgtatgaaagtgttgggacctTGACCACATTAGACTGAAAGTA
>407
atttatatttttattctaaaaaagatttttgccattaaaattctttaactaacggagttaaaaaaaatttaatggcagtaaccTTTTGGGAATTAAAATGTAAACTT
>408
tcttcttagttctttgccgagagcttatgaaaattttgtagacatcacaacatcaatatttttcataagcTCTCGGCAAAGAACTAAGAAGAAG
>409
tgaaaaattcatggatcagttttcaatgcaacttcgcaaataaaacTGATCCAGGAACTTTTCATCT
>410
tttacttcactagggttcaggacaatattcaatcatgcttggctcactgcaggacaatgctagtcattctctcacatgattgaatattatcCTGAACCCTAGCGAAGTAAATC
>411
gtttatattttaattttcaaaaggtccttgctgttaaaattcattaactaacgaagttaaaaaatttaacggaagaaaccTTTTGGGAATTAAAATGTAAACTT
>412
cattttcatccctctgtgccacatgggttctttaattaacgacaatggatgaaAGTTAACGGATGAATGAATTTGTC
>413
tcttttttatgagaaacaactttttcagtataagaaatacattgaaacTTGTTTCTTATAAAAAGGACC
>414
taatctgcatcctgaggtttaggacaatatcctttgttttgtttctaGTCCTTGGGATGCAGATTACG
>415
aggtaatctgcatcctgaggtttaggacaatatcctttgttttgtttctaGTCCTTGGGATGCAGATTACG
>416
ATTTTAGAACGACTTTTTCCTttaaccggtctaaaaggttaaccttttagattggttataggaaaaaatcgttctaaaaagt
>417
gcacatacgaattagcaatctgtataggtcatgcggattgtcaatctgtatgagcaatccgtatgggtcatacggattgctgatctgtatgatccatacggattggcaatccatatggtcgtaCGGATTGTTGATCCGTATGTGCAT
>418
ATTGATTCTGAGAGAACCGGTGTAgaatgataatcattctaagacggccttcgacatgtgaccgttttagaatcgttagcattctacatcggtcgtctcagaaccgatgt
>419
AACGAAGTGACTCTAACATCGGTTttcaagaaaatcgatgttatagtcgattcgttaa
>420
ttgtattttcatctttcagtgacgcattTGTCAGCGGAGTGAGAAGACGAAA
>421
gttcctctgaacgcttcatgtgaggggctagctattataaacgttataagccttctttcaATGAAGTGTTTGGGAGAACTC
>422
gttcctctgaacgcttcatgtgaggggctagcaagtgtatacgttataatttagccttcttcaATGAAGTGTTTGGGGGAACTC
>423
gttcctctgaacgcttcatatgagaggctacctagtaaaaaaatctttcattagtaaagatagtccttcttcaATGAAGTGTTTGGGGGAACTC
>424
gttcccctgaacgcttcattaaagggctttattatcatatagtcccaagttagtccataCTGAAGTGTTTGGGGGAACTC
>425
cttctctgctatcccttttcaagttgtccccatgctttcccttcaaaacgacatcgttttgaagggaaagcacagggaaagcTTGAAAAGGGACAGCAGAGAAGCC
>426
TCATTTTGCGTGCAATGATCTGaaccattttgattccctgcaccgttatttcgttgtggcataatcaaattaagccattgattttatgtttgtggaaaacgtttctgatcactcacgcaaaatgatg
>427
tattggctcggttcactcagacacaaaacaaccatatcacaacatttgtggttttcgtttttgaatcttTGATTGAGTCGTGTCAATATC
>428
TTAATGATTAACATCTAATTTctagattggggataacaggattataaaaaattggggattaaattcgtaaatt
>429
TTGACAGAAGAAAGGGAGCACatactgcaattatatgaacacatacctttgccgtgcgtgctctcttttcttgctgtcaatc
>430
gaaacaaatatggtatgatgtaagggaaacataaaaaccaaagttagtcgattatagggttcaactaacatcagttttgatgtttcctttaCATCATACCATATTTGCTTCAT
>431
atttcctctatacctcacttttattggagaaaaaagagaatagaaaatagtggatttctcttctttttttcaaTCAAAGGGAGTTGTAGGGGAA
>432
ggagtgaatctgagaacacaaggctggtttgcactgctatatcatctattggtataaggtgaatttacttTGTGTTCTCAGGTCACCCCTT
>433
gaattatacaatacccacgacctcacacttattttcaaacgggtttatcacactgtgctacaatttaacgcttcaagttcctaacttggaaccttacacttcttttaacacttagcgcataaacacttttctcaaggtaaacatCAGTCGAGTTATTGTATAATTCAC
>434
ggttcgtgcgtgaatctaacgaaagtttctcgttctctccattccacttctgcgTTAGATTCACGCACAAACTTG
>435
agcacatgtggtgtgatgtaagggaaataccatgactgaatttagttgaaccctattaacaatattcactgtgatgcttgacactgtagttcccgtaaggatgtcaagcatcacatgaatattgttagaggggtttaactaaattcagttctagtatttccctCACATCATACCATATTTGCTTC
>436
TGTTAAACTTGCAAGATGACAttattatgatagttgtagaaacatttagaatagcaagaccagtatgtgagagtattcaacatcgtaatattatcatcttgtaagtttaacaca
>437
GAGTGGATCTGAGAACACAAGGctggtttgcactgctatattatgatcgattggtataaggtgaatttactttgtgttctcaggtcacccct
>438
ggagtggatctgagaacacaaggctggtttgcactgctatattatgatcgattggtataaggtgaatttacttTGTGTTCTCAGGTCACCCCTT
>439
ATGGGATAAATGTGAGCTCAggagcgatgaataaatcctttcatcactcctcattactcccgagctcacatttatttcaaaa
>440
tctagagttttctagaaaaatgtagaattttctaGAACGTTCTGGAGAACTCTAGAGT
>441
TGAAGCTGCCAGCATGATCTAgctttggttagtgggagcgagagagtgctaaccctcactaggtcatgctgtgctagcctcact
>442
GTAATTTTAAACCTAAACCCTAAAttattctcattctgattcatttctgctcataaccctaatctagggtttaggtttaaaattaatt
>443
gtttccctgaacacttcattaaagggctttattgaaatataatccaaagttagtctataCTGAAGTGTTTGGGGGAACTC
>444
gttcctctgaacgcttcatgtgattggctagttataggcctttgATGAAGTGTTTGGGGGAACTC
>445
CAAACCTCCGTAGCCTGTATCaaacgatccactcctactcaggttcaca
>446
ccggttcaactgagatccggtacctaaccgatcgattttaatcgaatcatctcagatcaattgtgtgaccgatctaatataaaactgatccaattaggtTATTGGATCTCAGTTGAACCGGTC
>447
CTGGGTGAGAGAAACACGTATtgaagaaggttcatggcttagacaataagttgctactttgctgaactcaccattttatgtgaagaagtggctatgctaattgtttgattctgtacacgtacgatacgggtcgctctcacctggag
>448
ctgggtgagagaaacacgtattgaagaaggttcatggcttagacaataagttgctactttgctgaactcaccattttatgtgaagaagtggctatgctaattgtttgattctgtacacgtacgatACGGGTCGCTCTCACCTGGAG
>449
TGAAGCTGCCAGCCTGATCTTAacttttctcttttattaggaaaagatcagatcatgtggtagccttcacc
>450
TGGATAGGAGTATGGGCTTGAGtaagctgctgcctcagtccaaactttgggcttaggcagcagctttctcggacccatactcctatccaga
>451
cattctgcaaaggttcttcaacaaccgtcgtagaatgttgagttttctacatcgatcacaaCTGAAGGATCGATGTAGAATGCT
>452
TAATTTTAGACTGATATTTTGCCTacaatatcatgcagatataaattgagcatattgagtatttaggtaagcataatatatgtttaggggtaaatagcataattaaggacaattaagccatttacacctaaacataagctatactttcctaaatatgggatatatatggactgcttgtatgatttatggatatcacaatatctttgtaatattgtaggcaagagatcagcctaaaacttga
>453
TATTGGCCTGGTTCACTCAGAcatgtataccacggcacggttgtgtccttgctagaaagatttaaaacaaaatacatgttgtgattgtggttttgggtttgattgagccgtgccaatatc
>454
tattggcctggttcactcagacatgtataccacggcacggttgtgtccttgctagaaagatttaaaacaaaatacatgttgtgattgtggttttgggttTGATTGAGCCGTGCCAATATC
>455
ctgtttcaaagatttgtacaggaaacattgaaaacaacttttttttgttctctgtttccttTACAGATCTTTGGAAACAGGC
>456
AAGGACGGTACTTACGTAAGCAACgtctttgaaagttcacaaacaaagacggtgcaagcaacgtccacaaacaaagacggtgcaagcaacgtcgtatttgtttgtgaactttcaaagacgctgcttatgtaagcaccgtctttta
>457
TAGCCAAGAATGACTTGCCGGaatgcatgcatttattaggtaccaaggtgtattgtatgatttcgacgagttgttcttggctaca
>458
caagaatgacttgccggaatgcatgcatttattaggtaccaaggtgtattgtatgaTTTCGACGAGTTGTTCTTGGC
>459
CAACCCTCCTCAGTTAGATCTCgtcaaacagcgaggcgtgaattcgctccttgacttacttgccttgctatttaaggagatccaattgaggagggttgag
>460
cttgatcttcactattcattttattgaaatctaatgattaatcattatatttcaagaaaATGAATGGTGAAGATGAAGAG
>461
gggtcgtcctgagaccacatgaaacagattcaaaatacaagcatatttgcttgtgaccttttgtgactcagttcaTGTGTTCTCAGGTCGCCCCTG
>462
AGAATTTGTGGGAATGGGCTGAttgggaagcaatgtgtgctggtgcaatgcatttaatttcttcccaattccgcccattcctatgatttctga
>463
ggaatgggctgattgggaagcaatgtgtgctggtgcaatgcatttaattTCTTCCCAATTCCGCCCATTCCTA
>464
TTGACAGAAGATAGAGAGCACagatgatgaaatgcaagaaaggaaatggcatcttactcttttgtgctctctagtcttcttgtcatca
>465
TAACTGAACATTCTTAGAGCATcaccattgtagttcaacatcataatgatgtgaaaaatgggaatgctttaagaatttcagttatg
>466
TAACTGGAAATTCTTAAAGCATtcccatcatcaaaatgatgtgaaaattaggaatgctttaagaatttcagttatg
>467
cgttagtctctttctgttaagtaatgacgtgggagacagagtgtcaaattatcattgacacattatctccttcaatgacgtggtacttcgtctgccatgtcatcacTTAACGAAAAAGGACTAACGAC
>468
tcacgcctaatcactgacgcatcattgtcacatcattgaaggtgaaggcgtgacaatgaggTGTTAGTGATAAGGCGTGATG
>469
TGTTTAGTCATGCAAGTTTAGtagtatactagcgtacccatactagcataccccagtatcgaggcaaggatacggataaggctacatacaattacccttttccatacctttgcttagcgaggagcttccggacactgcaatacgtgagtatgctaataaacttgtatgactaaacata
>470
ccaattgagattcaagcacttttctatgtggctttaaggtgtgtttgaatggaacaccttaaatccatgaagaAAAGTGTTTGAATCTCAATTAGAT
>471
ccaagtgagattcaagcacttttctatgtggctttaaggtgtgtttgaatggaacaccttaaatccaagaagaAAAGTGTTTGAATCTCAATTAGAT
>472
ccaattgagattcaagtacttttttatgtggctttaaggtgtgtttgaatggaataccttaaatccatgaagaAAAGTGTTTGAATCTCAATTAGAT
>473
ccaattgagattcaagcacttttctatgtagttttaaggtgtgtttgaatggaacaccttaaatccatgaagaAAAGTGTTTGAATCTCAATTAGAT
>474
AGAACAATTTGTGTTTTACCGGaagaaccttttttcggaagctttccggaagaaccttcttccggaacctttccggaagaaggttcttccggaagaacaaattgttgttc
>475
atttatattttaattcccaaaaagtccataccgttaaaattctttaactaacagagttaaaaattttaacggcatgaaccTTTTGGGAATTAAAATGTAAACTT
>476
ctcaactttcaaagacagtgctgacgtCAGGACTGTCTTAGAAAGCCAGGC
>477
TTTTGTGTCGTGAAGCTTTTGatgcctaagaaccctagagcaccaattattagatgtagtattagtggccaagcacaaaaaa
>478
taaattttacttgcttatagaaaaaaaaaggaaaataatattaataatcattaatgatacattaataatattaataatcattaatgatacattaataattattaatattatttttcttttctctttttttttcTATAAGCAAGTAGAATTTAAT
>479
TTTTTAAAAGGTTCAGTTAGGTcctttattttttaaaatgggttcaatttggtcccacttaaactcattttttgaaaatgttcgaagctgttggaagaaaatgggaccaacccaatttaaaaaataaaagacctaattgaaccttttaaaaata
>480
TGGAGAAGCAGGGCACGTGCaattctaactcatgaaaccatagaatcatagaaaatcacttgtttttttcttcttcttt
>481
AAGGAACTCGAAATTCATAGTgagttcaaagtctgctaggtggccctattcataacacgtgtgaaaggtaagtgtgcatatagacccacattaaggtgcaattaattaaggtgatgcattcttgcatgcaaaactgctccttttggacccactttggccatcctcataaccctagcgaaatctaccctcgtaggaccatgattctactatgaatttcgtgttccatcc
>482
TTTATTGCTTAAAATGAAATtaaccaactttcttaaaatgcataaaatagttaatgttttataattagtatgattacccgtgtaatgtaacattgtgatttttctaattcatgataaagtgattgaaaataattataagagttagtttaatttaattttaaagaataattaataaata
>483
tcctttttataagaaacaagcactaaaactTTGTTTCTTATAAAAAGGACC
>484
tttatcttctgttaagtgatgacatggcagacgaaccacgttattatgtttaatcactgacacatcagtatcacgtcattgagggtaatgatatgataatgaagtgtccataacacgatgtgatgatgtgacattatatatgcTACGTCATCGCTGAATGGAAGACG
>485
TAAAAAAACCAATGTTAACTGTcaatagtaacacattggttaacatcagttttttttaca
>486
attctaagacggttgttcataaccgccttaaaatttgcgttgtaaaaatcaattctcagctttgataattacaagtttgccaccgcgtcactttataaggtggTTCCGAATAACCGACTTAGAAATC
>487
tgcgagtgtcttcgcctctgagagagatactatgagatctcaagcctcGGAGGCGTAGATACTCACACC
>488
TGCGAGTGTCTTCGCCTCTGagagagatactatgagatctcaagcctcggaggcgtagatactcacacc
>489
TGTTGCGGGTATCTTTGCCTCtgaaggaaagttgtgcctattattatggcttattgctttagtggcgtagatccccacaacagt
>490
tgcgggtatctttgcctctgaaggaaagttgtgcctattattatggcttattgctttAGTGGCGTAGATCCCCACAAC
>491
tggtcgccgcatcgttgacgctgactgtacgtacttcatctccttcagaattcggaaggatgccataaacaagccacattatggtatagaaatttttgggagtaagggtacgtcccgtcagTGTCAAAGATGTGGCGAATACT
>492
CATCGTTGACGCTGACTGTACGtacttcatctccttcagaattcggaaggatgccataaacaagccacattatggtatagaaatttttgggagtaagggtacgtcccgtcagtgtcaaagatgtg
>493
aggagcttccttcagcccacgcatgggttcgggggattgaagggttgctgaagcatctgctgactcattcatacacacagaatagtgattcaaattgctaaggtaattgtgtgaatgaagcaggagatattttgcatccctctttctttgtgcTTGGACTGAAGGGGAGCTCCTTC
>494
ACCCATCCAACTCTGAAGATAatttggttcatagttatcaagagaaactgaaccatattatctttagagttggactggttt
>495
ACGGACACCGAACACGACACGGACacggacacgtgaatacctgtcaaacacatcaaattcaacccggacacgggcgtcgatgttgtgtcggtgt
>496
ccctcttcaaaagttcttatggaaaagacacataaagatgtctgtttgcatacaagccATAAGCTCTTTTGAGAGCTTC
>497
catttcttccattactatagttttgggaaaataaatgaaatggagatatgtcacacataataatggagagtatcatttatttcccgaaagCATGGTAGTGGAAGAAATGGA
>498
GACGTGACAGACGGAATATCACATcatcacgttttgtcatggacacccaattgtcatatcaccaccttcaatgacgtgtccgtgattgaacatgatgacatgacattttgtttgttacgtcat
>499
gaaagttagtgtgtatccactcttgatttgaattatccatttcaaatcaagggTGGATACACTCTTACTTTCTC
>500
ttacagggcaagttctccattggcaggtagccactatgatatgcatctcataaatatttgcaactttcttaatgtgcaatcTGCCAAAGGAGATTTGCCCAG
>501
AACTTGGGCTGAGCTTAGGTGagtgttgaccgtggtgtgctctaagcaaacctagattcaaggtctttggagttcagcttaccctctggcaaggttgagacaccatgggggatgggtgtgtacctgcaaaaaagacactcagactctcagtcattaaggaatctaccagcgtcaatatagaatcccggtcaacacccaccggagttcaattcaagtcaa
>502
TAGCCAAGGATGGACTTGCCTAactattccattctacgggactttatttaattaatttgtctcatatgaagacccttgtttggtaaattggcaagcttcctcggctatt
>503
atcaaaactacaccatccagaaaaagcatgcaattagggatagtcgattgtatgcccttgttaagcacatccaagagaccaagactaaattaaataggtaagaactaaaggttgggccttgatgtagtcctatactttcaggaaattcctaagtcttgcttcttcTGGATGATGTAGTTTTGATTG
>504
tgttggacggttcaatcaaatcaaatctcctaatggctgggtcctttggtaTGATTGAGCCGTGCCAATATC
>505
gagctttcttcagtccactcatgggtgacagtaagattcaattagctgccgactcattcatccaaatgttgagtgtaagcgaataaatatactcagcagatgagtgaatgatgcgggagacaaattgaatcttaagtttcctgtacTTGGACTGAAGGGAGCTCCC
>506
CCTGAACCATCATTTTTTTtaagttagagctttaagaatacagcaggacataatgtttttcttggagtaggagaatgtgaggttggca
>507
CCTGAACCATCATTTTTTTtaagttagagctttaagaatacagcaggacataatgtttttcttggagtaggagaatgtgaggtt
>508
TTGACAGAAGATAGAGAGCACagatgatgatatgcatattatataaaaagcagctagggaactcatgaattgtgcatctcactcctttgtgctctctatacttctgtcatca
>509
acccaataaccgtgttagaatgtacgatattttaagatggtctcagcgaccgtcttaaaataatgtacATTCTAAGATGGTTTTTGTTAG
>510
aggagcttccttcagcccatgcatggattcaagggattaaagggttgctggagtatctgctgactcattcatacacacacagtacgtagtgctttcaaattgctagtgtaattgtgtgaatgaagcaggtgatattttgcacccctcttttctctgtgctTGGACTGAAGGGGAGCTCCTTC
>511
tcatgtgaaactttcaacatatttctctatttaggtgtaaccacaccttccctcacactcaatagattcttatatagataaagagaTGTGTTGAAAGTTTAACATGACGG
>512
acaaaccattaattttaaattactactttgtttttgatgtgataaaataataATTTAAAATTATTGATTTGTCA
>513
gtttacatattaatttttaaaatgttgccgctattaaattcttttaacctttttagtgaaaaaaaattagcagtaagaatatTTGGGAATTAAAATGTAAACTT
>514
tgtcacgttctaattgaacgttgattctatagactatgaaaatgtattgttgttgtcAACGTCCAATCAGAACGTGACATG
>515
ccatgaaatcagttaacatatgcccttacagacaatattcctacttccccatctggctctgataccagagatcaaacttaaagtcatatggggaagtaggaatagtgtccgtaaggataTATGTTAACTGATTTCATGGAT
>516
tgttgtttttttaatcagaattgtagttttacttcaataatctgcataataaaggtatacaagggattacgaagataaaactccaaTTCTGATTAGAGAGCAACACC
>517
tcctattgtcaagttaagtgatgacatgacatcatctgatgactgatatatattggaagagccgttgagatgatgtcacatcATCACTTAGCTGACGGTAGGGAC
>518
aatgatatagccatgccctggatttcgccaatttgactggcgatttaggttgcgtcagaaagtaattacattgctagtcaaattggcgaaatcgccagtcaaactagcaaaattCAGTGCATGACTATATCGCCAG
>519
TATTTTGGGTAAATAGTCATtttcatccctgaatgtgtagagcgctaacaaattcgtccttaaatgtgtcacataggctttttcattaacggtaacaaatggacagatttgtcgcatttttttcacttttagagactaaaatttgaatttttatctttcggagacgaatttattagtgctctgcacattcaaggacaaaaatgattatttaccctttaaaataag
>520
cagttccttaggttctttggtgctcttcttcatcaattagaatcgaagtttcacctcaataatctcttaataaaggtttgcattaaagatcaacataaattaccgagttgaaattccaattttgattgaagaatagcaccAAAAGCACTTAAGGAACGGTA
>521
agtctatttaaaggagtcctcgttccctttgtgaGGTACCCTTTCAGATAGTCTCA
>522
TTGACAGAAGAGAGTGAGCACacagaggcacttggtatagtatatatactattgcttttgcgtgctcacttctctttctgtcaact
>523
cttgatccttcaaagcctctcatagctccaatactggcaacaataatactcttgggcatctgaactatctccattctttttttccccctttctttgcagtggatttgcgAGGTTTTAAAGAAATTAAATG
>524
CAAGTCGTAGCCGGTGTTATTACTtctgagtcagaagtcctaacacctgtttcgacttatc
>525
gaatgtcgccttggctcgagagatctatatgatatgatgtgtccatgcattcactaatcatcagtttgtgagtgttttcTCGGACCAGGCTTCATTCCC
>526
gaacttctcctataagttaaaatcaacttatacacataattttcgtagaaactctatcctatagcttcttcaaaagctgaagtgtgtaacctgatttTAGCTGGTAGGAGAAGTTCAG
>527
ctctttcggatcaacttgatccggaagagacttacggatcaacttacGGATCAAGCTGATCCGGAAGTGGA
>528
tccttgataaagtagagaattttatgtttacttcctaataattttttcatttgttatagacttttgaaaaagataataaaaaatgacaaaaaattatcagggagcaaacaaaaaTTTTCTAATTTATTAGGGACT
>529
TAATCTGCATCCTGAGGTTTAgaaacaatatgtttatatatcgggggtaatccttgggatgtagattacc
>530
TAATCTGCATCCTGAGGTTTAgagcaatgtttttgttgcatctagtccttgggatgcagattatc
>531
tggagtgtcacgtcatcacgccttgtggtggacatatcatcacctttaatgacgtgttagtgattaAGCGTGATGACGTGACACTCCGTC
>532
AACGCGTGATATGTTAACATCGGTtttccaaaaaatcgatgttaacgtgtatgcattaa
>533
TTAGGACTATGGTTTGGACAAgtcactactcagagcacaaaacatgctaattaatttgtgtgcactggaatgttctctacctatctatcgtgagctatatatctctttggttatgttctcataacttctgtttttgcaagtaatcttgaccagcttctagtccaaaatcctgcagaggttgataacacattgtagtgacagaagagttcagttgccacttgtccaatccatagttttaaag
>534
CTTCTAAACATTTTTTCCCTTAtgccaaagaaaacatctttggcatgagggaaaaaatgtttagaagct
>535
ctatcctatgagcttctaaacattttttcccttatgccaaagaaaacatctttggcatgagggaaaaaaTGTTTAGAAGCTCATAGAATAGAT
>536
AAGTGATGACGTGGTAGACGGAGTgccgtgtcattatgccttgtcacagacacctcattgctacatcatcaccgctaatgatatggcactgacgtgttagtgattggtgtgatgacgtgacactctatctgccacatcatcacctaa
>537
TGAAGCTGCCAGCATGATCTGgtaaatcacatacttttttttttctcacctctcatgcctaatttttaagcaccagtcattagagaaaataatggtgaaaaatccatctattcaattttttttttcaaattcaaggtttccagtatgtatcactaatggtgaaaaaagtgatggaattttgtagaacatgggttaaatttactttttttttttttgagttttcattttcttcaagtttctgagccaagaaataaaagagacttataaattggaattaatacttaaaggaaacccaccagaagggcaatttggttatcataagatgtggtttccatcaggtcatcttgcagcttcaat
>538
ttcatttttaaaataggcattggggtcccttcttgttcctccttttcctttcctatcccaATGCCTATTTTAAAATGAAAA
>539
TTCATTTTTAAAATAGGCATTggggtcccttcttgttcctccttttcctttcctatcccaatgcctattttaaaatgaaaa
>540
catgacttacacacacattgaaatcttagtTTTAAATGTGTATAAGTCATGGT
>541
TGAGAGAAAGCCATGACTTACacacacattgaaatcttagttttaaatgtgtataagtcatggttttctctcata
>542
agatattggtgcggttcaatcagaaggcagtgttttatgatccaaaagctctgtgttatttgaTTGAGCCGTGCCAATATCACA
>543
AGATATTGGTGCGGTTCAATCagaaggcagtgttttatgatccaaaagctctgtgttatttgattgagccgtgccaatatcaca
>544
ATGAAAGCACCAAATTGATAGGACTtaatcacatgagaaaatctcaatccgaaagtcctaacaattggtgttctttcactc
>545
tcctttttataagaaacaagtttcagtgtaaaattcactataacTTGTTTCTTATAAAAAGGACC
>546
gggtcgtcctgagatcacatgaagtagaatataagcagccatatttgcttcttgtctcgtgttctcagctcaTGTGTTCTCAGGTCGCCCCTG
>547
gagctttcttcagtccacttatgggtgacaataagatttcaattagctgccgactcattcatccaaatgctgagtgaaagcgaagaaagatactcagcaaatgagtgaatgatgcgggagacaaattgattcttaagtttcctgtacTTGGACTGAAGGGAGCTCCC
>548
actctccctcaagggcttctcgctttaacatccaagaacaagactAGAGGCCCTTGGGGAGGAGTAA
>549
caacctacatccaatgttgttaaatgaccattatagcgccaccattatgctagaacattatggcggcaccataaaggtttttTAACAACATTGGATGAGGGTTGGA
>550
agctaatcattagctaatttgtaaatgtcatctcattttttagaaaagctttatgagagcttctactAATTAGCTAATGGTTAGCTAA
>551
actatattacaacaacttgtttgtgaaattcaatggtaattttaaataataaatgttttaatattaccgatagcatttgattatatttttgttttaaagttacatttgattatatcgctatcggctataatgtaagtcatattcatccaatatcatgcaacttttttgtatagatatattaatattactcgataatcatcaaGTCGTTGTAGTATAGTGG
>552
agttcattcttcgcactctctcggaaaccacttgtttccaatcatctaatcagacgatagcagactcaagaaagacgtttccttcccagatccttctagaccatttgcaaaccgtctccttccccgaatccattctccaaaccctcgatccttgaggagctccaccaccgtgacggcgctccggtctccgccgtcaattgtgccgtcgcggtggagcatgagcgtcttcatgagtctgaaagggaattataggaactactttcctgattaggttattggaaacaagtggtttcCGAGTCCGAGGAAGGAACTCC
>553
tcttttttataagaaacaagttttagtgtaaatatactaaaacTTGTTTCTTATAAAAAGGACC
>554
agttcctctgagcacttcacgtacgtgtgtggctagttctattctgtattacccttagatagaatagtcttaattaagTGAAGTGTTTGGGGGAACTTT
>555
agttcctctgagcacttcacgaatgacctagttctatttggtattaccctttagatagaatagtcttatataagTGAAGTGTTTGGGGGAACTTT
>556
agttcctctgagcacttcacgcgtggggctagttctattcaatattaccatttagatagaatagtcctcatcactgaaaTGAAGTGTTTGGGGGAACTTT
>557
TAGTGTTGTCCTGTCGAACACGGAcaccaacatgtgtcagacaccagacacgaacaaaagaatggagtgtacgtgattgataggttctcacttct
>558
ATAGATTAGATCAATATATTAGTaagtttttattagaccaagatgagagtcagtttttattggattaatctgtcatatctcaaattttatttcatttaagaacaaaatataatgttatgtttgtaactattaaaaaatcaaggagaagatgaaaattaaattatattttatctttaaataaaataaaattttgggtataacaaattagtccaatagaaacttattgatattttgatctaatctattc
>559
ggatacaagatagaagtgcttttgagaacttctctatcaaaaaaagttctatatttctaatagaaaagatctcaaaaGTACTTGTGGCTTGTATCCAA
>560
TCATTGAGTGCAGCGTTGATGaagtttcactctcatctcaggtagatgcttaatttatagtgttattgtcatcgacactgcactcaatcatg
>561
gaccctcaaaggcttccactacttcattttacgatcgattcaatatcgagaaacatgaaggtgCGGGAGCCTATGAAGGTTAAC
>562
GCCTCAAAGGCTTCCACTACTGcatgtttctgtcggtttaatatatcctgaaacaagtagtagtggatgcctggaggtcca
>563
cctcaaaggcttccagtattcccgtattcattcatatatacctagctagaattgattgaatGCTGGATGTCTTTGAAGGA
>564
gagcaaatctccattggcagtgggaagtagagggcttgaacatgcatgcttctggttTGCCAAAGGAGATTTGCCCTG
>565
ttacagggcaagttctctttggcaggtatcaagaagctattaatgctatacaagtgtacgtgtgcaaccTGCCAAAGGAGATTTGCCCAG
>566
gggcaagttctccattggcaggtagccactatgatatgcatctcatgtttgcaactttcttagtatgcaatcTGCCAAAGGAGATTTGCCCAG
>567
tgttggaacagttcaatcaaatcaaatttcctaatgattgggtgatggttggattctttgataTGATTGAGCCGTGCCAATATC
>568
TTGGCATTCTGTCCACCTCCactaatattaaatggtgacagttggaggtggccagtaggccaaac
>569
GAGGTGTTTGGGATGAGAGAAtagaattttttcaaatgcttgaaagtgatctcttccctcattccaaacatcatcta
>570
aggtgtttgggatgagagaatagaattttttcaaatgcttgaaagtgatctcttcCCTCATTCCAAACATCATCT
>571
TGAGAATTTGGCCTCTGTCCAtgtctaattattaattccaataattcagatggacagagcccaaattctcaag
>572
actgctattttcctttttgaaccttgttaccttgagcatcttgatcaattgttTAGAAAGGGAAATAGCAGTTG
>573
TAGAACTGTCTTAGAATGTGCTACattccaagatgatggtcttctttcgaaaatcaccttagaatgcgacacattctaagacggttctaag
>574
gggcatgtctcttttggcaggtaatggtgattactttggattaattcagagctaccaaaatatgcctcataaatagtaatcaactTGCCAAAGGAGAGCTGCCCTG
>575
gggcacctctctcctggcaggagaaaaagatcagcatttttggagttaccaaaagtcagtgtcaataactTGCCAAAGGAGAGTTGCCCTG
>576
gaatgtcgccttggctcgagagagatatatgcatgatgtgtccatgcattcaccaatgaatcaaatgatattatatcagtttgaattgtgaatgttttcTCGGACCAGGCTTCATTCCC
>577
cgagttagaccgctccaatcgggatccggtgacctaaccggtcgagtttgaccaagtcatctcgagtctattacgtgaccgatctaatagtataatcgatctgattaggtcaccagatccCAATTGGATCGGTCCAACCGGC
>578
CAGCCAAGGATGACTTGCCGTtaaacttgttttggcattattattatgatgaagacctacttctcatgccatcatgttcctatatatgctaactagttaaccggcaagtcaactctggctaca
>579
TGGAGAAGCAGGGCACGTGCAatactacctcatgaacacacggcgtgtgagctcggagatcaatcacattcttttctgcttcatttgaccaacccagagagatcctatgagttagtccttcatgtgccccccttccccatc
>580
cgagtcatattttcgcatagaaaagccaccgaacaggaacttgttacataccaaggatcgatcggaagtttttttcTCTGCGAAAATGTGATTTCGGA
>581
TGTTTTGAGTTTCTGATAAATTtttccattattccgagttcctgatatattaaaagttttgttttgggtctctatcgtcaattaagtgatgatgtgagctcttccaacatatatcagtcgttgagatggtaccacatcatcacttaactgacgacaaagacttaaaataaaaattttaatatatcaagaattcacaacaacggaaaaatttatcagaaactcaaaacaaa
>582
tgagccaaggatgacttgccggcgtatgtttgatctcttctaggactgttgccGGCGAGACATCTTGGCTCATT
>583
AAGCCAAGGATGACTTGCCGAcattaatttgccattaagctaacgagttaggtagaatcatttgttagattttcccggcaggtcatcctctggctata
>584
CAAGGATGACTTGCCGGCATTaatttgctatgaagctagagagtatagctattagctagcttcatttgctgagttttccggcaggttatcctgtggc
>585
TGAAGGTCTAGGATATTTTGTatctaggattttcaattgatttggcttgggacttaattgagtttttattttgtttttgggtcagtgtcatggacccgtacaaagatatccaaaacacaagcactaaccacaaaaacataaaataaaaactcaaattagtcccaagccaaattaattgaaaaccctagatacaaaatgccttagatattcaaa
>586
gtttacattttaatttccaaaagttctctgccgttaaattttttaactccgttagttaaagaattttaacggcagagaccTTTTGGGAATTAAAATGTAAACTT
>587
TTAGGCTTTGTGGGACGTGATTtggataagaaatgagtaagttatggcagaaagaaaa
>588
ggttcgtgcgtgaatctaatcaaagtttctcattaacttctgcgTTAGATTCACGCACAAACTTG
>589
TCTGAAACCGATGTTAACTACTcgatattaacatcggttattaaaataagcgatgttactatggagtagttaacatcggttttggaaa
>590
ggtccaatggattctcagaaaacattaataaagccaaatcagctgtaacattattttctttgttgcttgcattattaattgacagagttataagtaatacactttcaagttttttttgttcgcaaattatttaaaaaacatctcaatcataaaataccgtacaatcattaagctcttaatgactaaaattaccagaaaacttcttcctttcttcCGAGGATAATTGTTGGAACCA
>591
tcctaatctgcaaaatcagatattcaaacccagattcaccatttcatgtgttttttcttccaccattttgttgtagtaagactctatgtacctcctagaactagaaggcaacgatagagggagtaggggttgtgttgtggctaggtaagactatctttgaaatggtgattctaggttttgaaTCTCTGATTTTGCAGATAAGGACT
>592
cttctctgctgtccctttcccagctgtcccttgaaaatcacacagttttaaaattgaatcacaaaattaaatattaacacaactacatggacgacacagggacagtTGAGAAAAGGACGGCAGAAAAGCC
>593
atttatattttaatacctaaaaggtctctatcattcaaattctttaattaacggaatttaacaacaataactttTTGGGAATTAAAATGTAAACTT
>594
gcctcctttctctttggtccattttagtgtgaaaaaacaaggagtctcccatatacacactgaAATGGACTAAAGAGAAAGGGGCCG
>595
gttgcctcctttctctttggtccattttagtgtgaaaaaacaaggagtctcccatatacacactgaAATGGACTAAAGAGAAAGGGGCCG
>596
cgtcgtagtatatcttaaaaactaaggcggtcgtatgaatagccatcatagaatttcaacagcaaaaatgctattctaagacggttattcgaataaccgtcttaATTTCTAGGACATACTACGACGGT
>597
TGAAGCTGCCAGCATGATCTAgctttggttagtgggagccagagagtgctaaccctcactaggtcatgctgtgctagcctcact
>598
aggcagcctgtaatcgattacaacatcctgtaatCGATTACCAGAAGGCTTATTAG
>599
aggataggctctggtaatcgattaccatccagtgtaatcgattacacatgaacaggcagcctgtaatcgattacaacatcctgtaatCGATTACCAGAAGGCTTATTAG
>600
tgtcttcaaattctgtattaccttgcagcggattgagatgctggattcggTAATACAGAATTCGGAGACAAC
>601
TGGAGAAGCAGGGCACGTGCaactcacttctagttaatctgattttgcacgtgctccccttctccaac
>602
TGAAGCTGCCAGCATGATCTGAgtttaccttctattggtaagaacagatcatgtggctgcttcacc
>603
TGAAGCTGCCAGCATGATCTGagtttaccttctattggtaagaacagatcatgtggctgcttcacc
>604
CAGCCAAGGATGACTTGCCGGcattagccaagtgaatgagcatcatatatatatatatatatatatatatatatatgactcatgttcttgtcggcaagttggccttggctata
>605
gtggttctgttgaattttttatgcaaattcatcattgggtgaatattctctagacgctattggaacacgtatttggAAGAACACTAGAACCATCTCC
>606
gtttatattttaattcccaaaaggtctctgctgttaaaataatttaactaacagagttaaaagaatttaacggcagagaccTTTTGGGAATTAAAATGTAAACTT
>607
TAGAAAAGAATCAATGTAGAAAGTattgtatttctacaatgatctattgttgac
>608
TAATAGAGGGAAGAAGATGAAgagaataatgattttttctttagacatgcacgcatggtagaaagcatgttttctgcatcttccttcttctcttatg
>609
GCAGCAGCATCAAGATTCACAcacagatttacctccttgggggcgtgtgtttcggtgctgagaatcttgatgatgctgcat
>610
gcagcagcatcaagattcacacacagatttacctccttgggggcgtgtgtttcggtgctgAGAATCTTGATGATGCTGCAT
>611
ATAGGACTGTCTTAGAATGGTGTAcattctaaaacagtctccaacacaaactcgtcttagaatgtcatacattttaagacgggcttatgtcatacactctaagatggatttatcctggggattgtcttagaatgtacaacattataagacggtctgcgtga
>612
ATGGAATGGTTACTTATGAAAAGAagaaattaataataaatctctagcatatccaacacaatcaaagcatatccaattttagagagttacttttgaggatatgctagagtgtcattattgcttccttcttttcttaatgtaactattccatcc
>613
TTCCAAAGGGATCGCATTGATCtaattctttatcttcctgcatgtatttacttgcagctctggttttggacctttttaccggttcactgacttggatcatgcgatcccttaggaatt
>614
tgtcaatttggtctttaagatttaaaaaatgtcaaaatgatcctcgactttacattccgtttgtcacggtgttaggagactactaacggcagggactaacgtgccaaggatcattttgatattttttaAATCTTAGGGACCAAATTGACAGC
>615
GGGCTCCTCTCTCCTGGCATGtaaactgtcattattttggtagtttcctaccaaaagttagtattagcaacatgccaagggagagttgccctt
>616
AGCTGCTGACTCGTTGGTTCGagagctcaccattaagatcgatcgatgatgtcggcactcagcccatgtacataattaaggtggtctgcttctgatccaacgatgcgggagctgc
>617
atcatcatatgtcataattttactggacgttaatttcatgtatttaattaacgtcaatctatacacctaattaacgtcaacctccaaTAAAATCGTGACATGTGACGGTCA
>618
agagctctcttcagcccactcataggtgataataggatttaattagctgccgactcattcatacacatgctgagtgaattaatgaataatactcagtaaatgagtgaatgatacgggagacaaattgaatcttatgttttctgtacTTGGACTGAAGGGAGCTCCCT
>619
CTGTTAATGGAAAATGTTGActgccaaatgtcataatcctattggatgttaaaattgtatacgaaaattcacgtccaatatgattatgacatatgacagttaacgttacccattaacagtc
>620
ggattatgacatttggcagtcaacattttccattaacagtcaatgagtaatgatGACTGTCACGTGTCATAATCATA
>621
tgtcatgtcatcacaccttgtcacggacacctcattgtcacgccatcaccttcgatgacatggcaatgacgtgttagtAACAAGACGTGATGACGTGACACT
>622
CATGGAAGTGAATCGGGTGACtcttccatgttgatctctcctccaccacctccttaaggtgatggcaaatttctgagtttcccgaatttgcttccatggt
>623
AGTAGACTCGTCCGATTTTGCGTAgacttggacaagtttgggtagactcgcgagtctgctcc
>624
gactgtcacatgtcacgttcttattgaatgatgattgtcacgtaccatgttatgattggatatcaactccatgaaagatgaaatgcattattattttcactaaccaatcataacataacacgtgatcgtcatcatccaatAAGAACGTGACACATGACAATCAA
>625
TCATTTTGCGTGCAATGATCTGaaccattttcattccctgtaccgttgtttcgttctggcataaccaaattaggtcattgttttttggtttgtggaaaatgtttctgatcattcacgcaaaatgatg
>626
tccattgctgttgtctctatctcaaatttcttttttggtgtctgagttagggttcttaaaatttttatttgcattatatttgcgtcttataataattgaatataggatgaatctttgtatagcaaattactataagaagcggattactatcagatgcaaataaaaagttcaggaaccttatctcagacaccaaaaatcaaatcaagaTAGAGACGACAACAATGGAAA
>627
ctcatcctcaccattcatttttttaagatctaatggttaaaattagttacttattacaaccattagattttaaGAAAATGAATGATGAGGATGGGGA
>628
ctcatcctcaccattcattttcttaagatgtaatggttaaaattagttacttattacaaccattagattttaaGAAAATGAATGATGAGGATGGGGA
>629
TCTTGCTCAAATGAGTATTCCAaccacagtcacatttggcatgaatattgtgtgccactgtcctcaaaggatgagatgctcatttgaccaagcaa
>630
tgttgagttttctacatcggtcacaactaaagGACCGATGTAGAATGTTCAACATT
>631
TCTTGCTCAAATGAGTATTCCAaccacagtcacatttggcatgaatgtgtgccactgtccccaaaggctgagatgctcatttgagcaagcaa
>632
CCCTTTTTTAATCGTTGCATGcataacattacaataatcacttgtaacgattaaaaaaaaggag
>633
TGCATTTGCACCTGCACTTTaattacttggtttctctgtgacataaataaatataaatatgtcaggtaagagaaatatattatatataatatgggaatagaggtaccgagaacgaggtgcaggtgcatctgcagg
>634
aggtattggcgtgcctcaatttgaatacatggctattatgacaaatccagccttgtagtttgaTTGAGCCGCGTCAATATCTTA
>635
tagctttgttcttctggaagaaccttcttccggagaaactaccggaagaacttcttccggatgaacaatttgttcttccagaaaaaccttcTTCCGGAAGAACAAAGCTACC
>636
atgaacaatttgttcttccagaaaaaccttcTTCCGGAAGAACAAAGCTACC
>637
agatggtgacattatgatggttatgaatgtaaaaatgaccttctatattggatcaagttacaaccaatgtaaaaagtgatttacatccataacTATCACAATGTCATCATCTTG
>638
AAACTTGTAAGATGGTGACATTatgatggttatgaatgtaaaaatgaccttctatattggatcaagttacaaccaatgtaaaaagtgatttacatccataactatcacaatgtcatcatcttgcaagtttga
>639
tctctaatagattaacaaatttagtgtttattccataataaatatttctcatttgttattgatacattgatacagacaaataaaatttactaatttattaaaaagcaaacacaaaaTTTTCTAATTTATTAGGGACT
>640
cagctgaatcctcttatgatcaagagctgtaatgcatatcagttttgttatcagtttgaaccgtattttctttgaattaccgtaacagcccttcaTCATAGGAGGAATCAACTGGC
>641
gtttatattttaatttttaaaaggtccttgttgtcaaaattcattaactaacggagttaaaaaaatttaacgaaaaaaatcTTTTGGGAATTAAAATGTAAACTT
>642
CAGCCAAGGATGACTTGCCggcaagcttcttttggcattgtgaatcaagttttaaaccgtggttgcagtttcattgtgataaattgcggataaatgcggccaatgtgcagcattttggtcacagtaacaccaaaaatcttgatgctgtggttgaaatcaggacatgtggaccggtttttaaaaccttgattgtgaagacctaatcacattagttatgctcaaatgcacattatgctgccttagaagtcaagtgtaactagttgcccggcaagtcgtctctggctaca
>643
TAAGAGAATTGTAAGTCACTtgattaggaaattttacggagacttacaattccgtatt
>644
gctttaaaaggcctgaacctaacctacgatgaaattttgaggcttgagcctagtctatagcctatcaaagatttttattttggcTCGGTCTGACCTTTTTAAAAGCCT
>645
ATTCGTGGAAGACTGGCGGATCAActtaatccgcacttgattcgcgagtctttcacggatca
>646
CAGCCAAGGATGACTTGCCGGagcaataagcaataatatctatctattttatctttcttttcttcttattctttcacgccggcaagttgttcttggctaca
>647
TTAATTTTTTTGGATCAGCATctggatctaaattaagacctaaatcatacatgtgttttgtctattttttttaatgattttttgggtcttgattttgactcaaaattgatccaaagaaatttacg
>648
TAGAGATAGTGTCAAAATAGAAtatataagtgaaagacaatcctcacctcaaaagctagctcatagggggagggttgtccccacttatatattctatcttggcactatctctaac
>649
TTAGAATAAACATGTGTAGAAATTcctagaggataaaatttgggttgttttggattgttttatgaatttcaattctgttcttattcttttatt
>650
CAAAGGAGATTTGGACAACTCatttttccaataaacgcatttaacatctaaccacccaaattttaatcttaaatcctatttttgaggtacttagaggcattttttgaaaaaatgagttgaccaaatcccctttggg
>651
TCGGTCGGACCGATCCAATCGGAAtctagtggcctaaccagatcggttttactattggattgatcatgcaattaaccttgaatgacctgatcaaactcggccgattatgtatcgaattccagttggaccggtccgactcggcc
>652
CAAACCTCCGTAGCCTGTATCaaacgatccactcctactcaggttcacatcatttgga
>653
attgagtgcagcgttgatgaagtcctaaatagtaaatagcaactacccctcgtgtttctcaggtagatgcttaaatggtttTATTGACGCTGCACTCAATCA
>654
TCATTGAGTGCAGCGTTGATGaagtcctaaatagtaaatagcaactacccctcgtgtttctcaggtagatgcttaaatggttttattgacgctgcactcaatcatg
>655
CCTTAGGACAGACGTCATGTAGgaaacattgtcaacagtgtttgtccctgaacattttggttcatgaatgtttaaagcaagggtttttaggccctcaagacagacatgattaacattgtttcctacttggcatttgtcctgaggaa
>656
TCTGAGTCCATGATATATTAAAagttttgttccttgtccctgcagtcaattaagtgataacgtggtaccatcctaacatatattgaaagagccgttgagataatgtcacatcatcacttaactcacaacaggaacttgaaacaaaacttttaatatatcagggattcaaaac
>657
TGAACTATACAAAGACGGTTAttccaaaaaccgttttagtataatttact
>658
acccgtcttagtatagttcactttctacgacggttatacatgtaaccgtattagaaagTGAACTATACAAAGACGGTTA
>659
aatagtcaaactcaaaagatattgaaagattatatgctagacttgtaggatggtgatattgtagtggttatagatataaaagtgactttctacatgtttaaagctataaccaatgtaaaaagtaacctacattcacaatcaccataatgtgtggtcattttacaagtttgacacataatcttttattaTCTTTTGAATTTGACTATTAG
>660
aggtattgccgtgcctcaatctgaatacatgactattataacaaaatcagccatgtactttgaTTGAGCCGCGTCAATATCTTA
>661
TGCATTTGCACCTGCACTTTAatttgcttggtttctctgtaacataaacaagagaaagtgaggatgagaagaaatattttatgtaggagtaaagtgaccaagaacaaaggtaaggtgcaggtgcctctgcaga
>662
TGCATTTGCACCTGCACTTTAagtactcagtttctctgtgacatataaataatataactatgtcagttgaggactgaagagatcaatatattattatataatatgggaatagagggaccgagaacgaggtgcaggtgcatctgcagg
>663
TAAACGTTTGATCCCTTGTATttcaagatttgattcttacgttgaaattgaaatacaagggatcaaacatttaag
>664
gcagcggcatcaagattcacactgcctaatcagctaggacttcatgactgtacacgcttatacatacatatatatacatgtacgttggctctttgtggacgagtgtggaatgaataaagttctattttagatgtgGGAATCTTGATGATGCTGCAT
>665
TTCCACAGCTTTCTTGAACTTcttatgcctagtgcaattattgatgtggcatagaagtttaagaaaaatgtggaaaa
>666
TTGACAGAAGAGAGTGAGCACaaagaggcacttgatataattctatatcactgcttttgtgtgctcaccactctttctgtcggtt
>667
TCCACAGCTTTCTTGAACTGtgttgtgtgaggtttctccaagtgaaggtttaagatcccttatgcaacataaattctttgagcacaattcaagatagctgtggaaa
>668
gtcttagaatgtttacaatctaagacgattcttcaaagaactgtctaagagtgtttgtttttttaaaaaattaaaataaatttagaattctaagatgatttttccaaaaatcgtttTAAAATGTAGACATTCTAAGACGG
>669
atttatattttaattcctaaaaggttcctacagttaaaattctttaactaacagagttaaaaaaaatttaacggcagaaactTTTTGGGAATTAAAATGTAAACTT
>670
taacaatcaacttgatctgcatgtagattttaaagCTGCGGATCAAGTTGATTGTTACG
>671
tgagtctctaatatattaaaagttttgttttgggcccctaccgccaattaagtgatgacatgacatcattccaatgactgatatatattggaagagctgttgagatggtgccacaccatcactaaatgatgacaaggatcccaaacaaaactTTTAATATATCAGGGACTTGGA
>672
gtaaccctaagtcccaaatcgtgatatgtatttattaatacttctaatatatcACAATTTGGGACTTAGGGCTACAA
>673
ttgaccgacattagacatgactatttttagtcgacattgactaagtttttacagtcgacatccactagagttttttcgatcgacatcggtcaaagcaattttttagccaacatcaatcaaggctattttatagccgatgttgggtagggttttttattcgacatcagtcagggctattttttagccaacttcgactagagatttttcagccaacattgactaatgatgtttttcagtcgacatcgggtaggttctattggtcggcatcgaccaagctattttttagtcgatactagatagatttttttgtcaacgcctgctaggattttttaggttgacgttggctaaaaatAGTCTTGGTCAATGTCGTTCGAAA
>674
tcgatcgacatcggtcaaagcaattttttagccaacatcaatcaaggctattttatagccgatgttgggtagggttttttattcgacatcagtcagggctattttttagccaacttcgactagagatttttcagccaacattgactaatgatgtttttcagtcgacatcgggtaggttctattggtcggcatcgaccaagctattttttagtcgatactagatagatttttttgtcaacgcctgctaggattttttaggttgacgttggctaaaaatAGTCTTGGTCAATGTCGTTCGAAA
>675
tattcgacatcagtcagggctattttttagccaacttcgactagagatttttcagccaacattgactaatgatgtttttcagtcgacatcgggtaggttctattggtcggcatcgaccaagctattttttagtcgatactagatagatttttttgtcaacgcctgctaggattttttaggttgacgttggctaaaaatAGTCTTGGTCAATGTCGTTCGAAA
>676
aggagggatagcaccgtgatactgatgattatatgttcatagttgtatacgTACTTGGCGCTATCTATCTTGA
>677
AAGCTCAGGAGGGATAGCACCgtgatactgatgattatatgttcatagttgtatacgtacttggcgctatctatcttgagcttca
>678
tgttagtcttggtccgttaagtgatgatgtgaagctaacaaagtgtcacatcattggttaagtgatgttgggacgtcatcactTAACAGACTTAGATTAACAGA
>679
TAAGACGGAACTTACAAAGATTgttcaggtagacatttgagaataaatgtctgtcttgaacaatctttttaagtttcgtcttaac
>680
gcaacacaaatttcattcacaatgggtatatttttgttattaggtgacttaagtaacatgctcaTCGTGAATGAGATTTGTGTTGCTT
>681
gatggagcatcatcaagattcacaagcttcaggggttttttgtttggggtggtcccttattgctcccaaatgaattaagccctttgatatgGGAATCTTGATGATGCTGCAGCAG
>682
TGAAGTTACTCTGAGCACTGAGagtcatatgtatagaaatcatttccttgtcatctctatttatagagttgagttggagattttcatacatgtgcctcttcgtcgctcagattaacttcatc
>683
TTCCATGATAAGATCTTTGACtgcacatggttctaaaatttcggttggtaataagagtgatgacatcgtaattcttttttggatgaggtgactacacatgataagcatatcaccaatacagaatttctctccagcactcacctcatccaatgaaaaaatacaatgtcatcactattattatcaacagcaattctagaatcagtcaaagatcttatcatggaaca
>684
AAGCTTCTTACGGATCAAGTTGATccgtaagcttcttttgccgatcaacttgattcgtaagaagcttgcggatcaatttgatccgtgagaagctagcagatcaacttgattcataagaagcttgc
>685
ggtattagatgcatactcagtggatttaattacttagtttgtttttctgttatcacattattactataagtgtgaattcagcatttaattaattgattaattaagtCTACTGATTATATATCTGATACCAG
>686
caagggtgatttgccggcacaggcactaattagttcaatattgaatagttagttctgtttgattgatttacttctgTGCCGGCAAGTTTCTCTTGGC
>687
CAGCCAAGGGTGATTTGCCGGcacaggcactaattagttcaatattgaatagttagttctgtttgattgatttacttctgtgccggcaagtttctcttggctaca
>688
TGAGCCAAGGATGACTTGCCGGTtgtataatagcacccggtttaagtccttcttggttctta
>689
TGAGCCAAGGATGACTTGCCGacatgtggaaaagcttaatcccttttcaaggtgttgtcggcgaggaatctgggctcatt
>690
AGCCAAGGATGACTTGCCGGcgtaattacgggtattgccagcgagacatccttgttca
>691
gatgtaagcactgatgtagaaattacatgTTTCCACATCGTTGCTGACATAAG
>692
AAAAAACTTACGGATCAAGTTGATttgtaaaaggcttacgaatcaacttgatccgtaagccttttac
>693
GCAGCAGCATCAAGATTCACAccgcctaatttgctaggacttcaggactgcacacgcttaattatacatacatatatacatatatgttagctctttgtggagtgcggaataaagttctattttagatgtgggaatcttgatgatgctgcat
>694
gcagcagcatcaagattcacaccgcctaatttgctaggacttcaggactgcacacgcttaattatacatacatatatacatatatgttagctctttgtggagtgcggaataaagttctattttagatgtgGGAATCTTGATGATGCTGCAT
>695
TCTTGGCAACACAACTTTTAACATgctcttttgcacacattttttattattggttgaaatttattgaaaatcacaaattttatggatcacacctctcatttaatgactcttgttcctgattttatagttttcaataaatttcaatgagagaatgtgtattaagagaaatgtattagagaatgtgttgctaacact
>696
cgctgataaattcatccttaatttgtgttatgtagactctttcattaacagtaacagatagaAGTTAACGGATGAATGAATTTGTC
>697
ggaatgttgtttggctcgaggtaactatgcatggtcttaattttgttcatctttgaagctttaatttatgggtttcgatctctttgatcccttgaaacaaagaaagctttaaaggttggattttgaggctttcTCGGACCAGGCTTCATTCCCG
>698
GGAATGTTGTTTGGCTCGAGGtaactatgcatggtcttaattttgttcatctttgaagctttaatttatgggtttcgatctctttgatcccttgaaacaaagaaagctttaaaggttggattttgaggctttctcggaccaggcttcattcccg
>699
TTGGCATTCTGTCCACCTCCattggtgatgatggccatttggaggtggccagtatgccaaac
>700
aggagcttcctttagcccacacatggttaggggattaaagggttgctgaagtatctgctgactcattcatacacatagaatagtgattcaaattgctaaggtaattgtgtgaatgaagcaggggacattttgcatccttctttctatgtgctTGGACTGAAGGGGAGCTCCTTC
>701
TGCTTCTTCTTTTCCCTGTTTattgattgagatatgatttagaacctcaatcattaaagaggggaaagaagaagcata
>702
cacctttgtttatctttcatccctcattatcctcaagttgtccacaatcatgcttatctttcacccttttgaggatattggatgaTGAAAGACAAACAAAGGTGGG
>703
tgtcaacgttgacagtcacatgtcgcacttttattgaacattatatgtcacgattttattagaggttgacattaattaagtgtacaaaatcaacgtccaataaatgcacgaTATGTGACGGTAAACGGTGACAAG
>704
AGCTTTCTTGAACTTCTTATGCCTAatgcagctattgatgtggcattgaagtttaagaaaaatgt
>705
gtgcaattctcctttggcaggtgttgcatgtgttctcgcatgagaatgacctttcTGCCAAAGGAGAATTGCCCTG
>706
TTGTGGCTGAAATCACTGTTGCagacccttttttataaccttgagggtataagagtcatcataattttagaaaatggcctgctactatgatttcagcagcaatg
>707
caatatagtttgaacatttcatccatagccactagtatattatgtcacaatattttagttgaataatacaccttagtcttactgccttttctcatccacgggtcttacagctacagtattattcatctaaaatatcagactgttgtgcttccagaaaaTATTGTTCAAACATATACTGTT
>708
TCTGAAACCGATGTTAACTACTcgatattaacaaccgatgttagtatcgagttgttaacatcggtttgggaaa
>709
GTAATGAGTAGAAACATTTAGAAGagttcggttacgcaataataatgatatctctgaaagttgaatttgtattttgcttgaaagtatttaatttttgtaaatgtttttactcattatta
>710
TTTCATCTTCAACTTGCTCAAcggtacactcaagtataatcatatcgttgagcaagttgaagatgaatgt
>711
catcttcaacttgctcaacggtacactcaagtataatcatatcGTTGAGCAAGTTGAAGATGAA
>712
agagttcatgtcgtgtttcagaatgattcagacatctaagaaggtcattcagatgttgttgaagacatatacagttagaaatgaccctctcattttgtgccataaccgtctatttcttcaatgatactggaatcattcTGAAACATGATGTGGACTCTTC
>713
TTCCAAAGGGATCGCATTGATCtaattcttgtagatgcctgaacttgcaatcttgaatcttgcatgcaattcctggatttaggtttgctttaaggggttcagttattggatcatgcgatcccttaggaact
>714
gtatatctggacatttaaatggtaatcttatgccgagagaacttttcagcatcttttgattaaatgttaccaTTTGAATGTCCAGATACGTAC
>715
GGTTAGCTCAAGGATCTCACatgatccaggtggaattgatcaggtggaatccttggatcatgtgatatccttgagctaataca
>716
ggttagctcaaggatctcacatgatccaggtggaattgatcaggtggaatccttggatcatgTGATATCCTTGAGCTAATACA
>717
gggcatgtctcttttggcaggtaatggtgattactttggattaatttagagctaccaaaatatgtcttatatagtaatcaactTGCCAAAGGAGAGCTGCCCTG
>718
gggcacctctctcctggcaggtatttttggagctaccaaaaatcaatgtcaataactTGCCAAAGGAGAGTTGCCCTG
>719
TGTAGGTTCCAGTGAGGGAAAtcaaagtgaagggtccataaacaatgaaagaagcttggtatgagagagtgggcaagagtggtgttagtacgaatcatttctacccttcactttcatttccttcactggcacccacata
>720
tgttggcttggctcaatcaaattaaaatttttaaagattttgttaacttttttgatcTGATTGAGCCGTGCCAATATC
>721
TAACAAGTGGGTTTGTTGACTGaaatagttgaaaaacctaatgttatt
>722
ttgcttttttctcttctagttatatggggttcgtgatcataatatgatgacaatcctaatgcataatattctttcgtattttatgcagagagagtgaaggatcaagcacatgcataagatagagcctgCTGACAGAAGATAGAGAGCAT
>723
agatattggtgcggttcaatcagaaggcagtgttttatgatccaaaaactctgtgttatttgaTTGAGCCGTGCCAATATCACA
>724
TGTTGAAGGTGTGTATGACAAGtatcatgtcatttaagtctttgacacgttccacaaacaaaggtgtcaatgtttcttgggaagcactgacatctttgtgaaacgtgttggcgtgtcagacacttatcagacacgacacttgtcatgcacgccttcgacacg
>725
tcacattctgattggatgataactgtcatgtgttaggttttgatttaatattgactctatggacgatgaaaatgtattgttgttgtcaacgttcaattagaacgtgacatgtgattgTCATCGTCCAATCAGAATGTGACA
>726
gagaggtgaaggaagctaatcttgaccattcaatcttaatagggattcggtgttcgtgaTTAGCTTCTTTCACCTTTCCC
>727
TATGAGAGAAAGCCATGACttacacacgcattgaaatctaagttaaatatgtgtgtaagtcatggcattatctcatatc
>728
ttcatttttaaaatagacattgggcttcttcttgttcctcttttttccttccaattccgatttggtcctaATGCCTATTTTAAAATGAAAA
>729
TTCATTTTTAAAATAGACATTgggcttcttcttgttcctcttttttccttccaattccgatttggtcctaatgcctattttaaaatgaaaa
>730
TTAATGTGTTGTGTTTGTCGGaacccctgattacatttttgttaag
>731
ttgatccggaagtctcttacggatcaagttgatCCGGAAGAGACTTACGGATCAACT
>732
acttcacccattcaaacacgtttttccaaactagtcaaacgtgcatggatgactgcacttagttgaaaAATGTGTTGAACTGAGTGAAGACA
>733
TTCCACAGCTTTCTTGAACTGTgttgtgaggcttctctccaatgaaggtttataccctatgcaaaagaaattctatgagcacaattcaagatagctgtggaaaa
>734
TATGATTTTGTGGATCAAAGGAggtcattcgccaatctttatcctatggctaaagaattagagttatcctatggcagcagtgggggtaactctaattcctcaaccataggataaagattggagaatggcctcctttgatacacatgatcatatg
>735
TTGACAGAAGAGAGTGAGCACaaagaggcacttgatataaatctatatcactgcttttgtgtgctcactactctttctgtcggtt
>736
CAGCCAAGGATGACTTGCCGGagcaataagaataaacaataaaatgtatctatttataacattcttcttcttcttcttcttctttcacgccggcaagttgttcttggctaca
>737
agccaaggatgacttgccggagtcatattccatgtgatgatgaggctaaatgctttgatcgtgaaaattgagttaaccCGGCAAGTAATCTTTGGCTGC
>738
AAGCCAAGGATGACTTGCCGGagtcatattccatgtgatgatgaggctaaatgctttgatcgtgaaaattgagttaacccggcaagtaatctttggctgca
>739
AAGTGATGACATGACAAGCGAAGTatcacgttatcaccctcttgtcatattatcacctttaatgacatacgtgtcaatgattgaacgtgatgatgtgatattctgtttgtcatgttatcacctaa
>740
AAGTTGACGTACGTACGGATTGACaattcgtatggttcataaggatcagtaatccgtatggccatacagattgtcaatccgtacgtgtgtcatctttt
>741
tctggattcaaattgttacttttagaatagatttttcgtAAGTGCAATACTGATCTTCGGAAC
>742
ctacaaaacaaacaacacaaacacagtcaagaagatgtattatgttttctttcttgactgtgttTGTGTTGTTTGTTTTGTAGCA
>743
TTAATCAAGGAAATCACGGTCGcgtgtgtgccggaaagaaagtggcctgtgatctccggtttctctttctcgaccgtgtttccttggttaacg
>744
gtacacccagcataacatgtgtaattccaattttgaccttccataaagctgatacaaattgataatccgtaagctcaatacggattggccaatccattatcagctttacagaaaggcaaaagtggaattgCACTGTTGTGCTGGGTGTACCA
>745
cacttacattctaagacgagtttgttgAATCGACTTAGAATGTAGGATGGT
>746
AGAGAGTGCTTTGAAGAAAATGCCattctcgtctctaagtagagaatgcgtaaggttaataggggtgactcgtgtgcatccttttctcgcatacttgtccgaatctaggatattatagttagggctcgtgaatcagcacatgaggggatgcacgcgagagtcacccatcatcaccttgcacattctctacttgcaaatgagactgacattttcttcaaagcactctccca
>747
tccctaataaattaacaaattttttgtttgctccatgataaatatttcccatttgttattaacacagattaaaacaaaatttactaatttattagaaaacaaatgcaaaaTTTTCTAATTTATTAGGGACT
>748
tggtatcaggtcctgcttcatcaagtggtcttgtgttcaaatccagcctcaagcacatggttAACCAGGCTCTGATACCATG
>749
CTACATGCTGCACTTGGATCCtcactaagtgaagaatcactccatttagagcatgctcgtcttggccgcatgcactgcaagatttctattatgcttgtggagcaaatcactgcatatactgttaaggaaaggagcgatggcaacatatactgttgccagccaatctcaagtcctgcttcacttcagttaggatccatgtgcagcatgtagtg
>750
gatttcattatattttgtgttgaaaatcataacaacatcgtactttattgtgttgttttccaaaacaaagcaaaaaaactataatagaaatatgattctgttctgatctCAACCCTGAGAACAATGAAATCGT
>751
catggaagtgaatcgggtgactcttccgcgttgatcttatcggaaaaaacccaagtctcacgtctgccaaagataaagtatataagtgaggaataatcctaaaaactagtttttagagttgaattagatccaaattcagattctataacatctctcctccaccacctccttaagggtcatgtcaaatttttgagtTACCCGAATTTGCTTCCATGAT
>752
ctgtttgggtaaagttctcaataagcacttataggaaaagaaataacaagttaaaatgaattaagcttatcccacaagttaaattagcttttggaaaaaaatgaaaaaacttccataaattagcttatacataaactaattttaacttatgagggaagtttaaatcattttctatctattttcttcttttacaagtgctcatTGAGAACTTTATCCAAACAGAG
>753
tatcatgtcttgtcattgacatctcattgtcatgtcatcaccttcaataacgtgacattgatATGTCACTGATTAGGCATGATGAT
>754
TAATCTGCATCCTGAGGTTTAgaaacaatatgtttatcgggtctaatccttgggatgtagattacc
>755
gtgcttgggatgcagattacctcttccttatcaccaacccaaaccagtttaatcaacttgataacttccattggttccaccacactttgaattagaacattgtgttatgaaggggTAATCTGCATCCTGAGGTTTA
>756
TAACAACAGCGGAAGAACCTTCTTccgtgcgatctcacagaagaatcttgttctgtgcgaatccacggaagaaggttcttccgctattgttatt
>757
atctgaagtattgtcccaatgatcattaaagtataatggtcaaattgtgctctttggttaacaaagtctttcttgtgtaagaatttaatgttacaaggagttgttagataaccttaacaagttatttaacactaaactttgacagagaaaagattatgttcaccaaagaaacaagcttgtgatgtttctgatcttgaacattgtctttaccctttgatgatcattggtgtttctgatcttgaacattgtctttaccctttgatgatcaTTGGGACAATACTTTAGATAT
>758
AGCTCAGGAGGGATAGCGCCatggaaggtctttctactaatttgctctatcatgggtgctttggtttcgatcgatcttctctagcgctacccatcctgagtttc
>759
AAGCTCAGGAGGGATAGCGCCacgacactcatgattttcacatcatagtgtatttggcgctatctatcctgagtttca
>760
catgtgtcacaattttattagaggttgacgttaattaagtgcatcaaattaacatcTAATAAAATCGTGACATGTAAC
>761
AATGGATATGAGCTGCATACAggacagaatggctgtgaggggtgctggatttgttttctgctatgaagcctccattggctaagatcattccccatgtatacactttcagactttctctgagagcttctctcccattctaacttagccatggaaggctccacactgtttaacctatctggcacccatcagagttattcactgatgtctgcagctcatatccaatag
>762
TAACTGAAAATTCTTAAAGTATtcccatcatcgaaatgaaatgaagattgggaatgctttaagaatttcagttatg
>763
taactgaaaattcttaaagtattcccatcatcgaaatgaaatgaagattgggaatGCTTTAAGAATTTCAGTTATG
>764
CTGACAGAAGATAGAGAGCACtgatgatgaaatgcatgaaagggaatggcatctcactcctttgtgctctctagtcttctgtcatca
>765
gaatgggctgattgggaagtaatgagattgagcaatacatttaatttcTTCCCAATTCCGCCCATTCCT
>766
ATTTGTGGGAATGGGCTGATTGGgaagtaatgagattgagcaatacatttaatttcttcccaattccgcccattcctatgatttc
>767
tccctcaaaggcttccagtattcattcatacctaactagttgcttgaaTGCTGGATGTCTTTGAAGGAAT
>768
AACCCTCAAAGGCTTCCTAGactccatgttacggtcaaatcaattaatcgttgattaggaataattaagagtttcggaagtaactttgggggttaa
>769
gcctcaaaggcttccactactgcatgtttctgtggtttaatatcctgaaacaagtgGTAGTGGATGCCTAGAGGTCCA
>770
AAGAGAATTGTAAGTCACTGtattaattaggaactgttgattagatgcatgatacagtgacttacaattctcttat
>771
TGTCGCAGGATAGAGGGCACTgggtatggcatgatgatgcatgcaaaaatatattatgtgtgctgaaatcataattaagcatgtatttataaatatagctagtgtccctgtcttgcgacaag
>772
CCTGTCGTAGGAGAGATGACGCcttctgttaggtaattaatatgttgcaaagccaacttgaattagcagtagctgtcatctttcctcggctgaa
>773
gtttatattttaattctcaaactatctctactgttaaatttttttaactaacggagttaaaaaaatttaacggcagagactTTTTGGGAATTAAAATGTAAACTT
>774
gtttatattttaattctcaaactatctctactgttaaatttttttaactaatggagttaaaaaaatttaacggcagagactTTTTGGGAATTAAAATGTAAACTT
>775
gtttatattttaattctcaaactatctctactgttaaatttgtttaactaatggagttaaaaaaatttaacggcagagactTTTTGGGAATTAAAATGTAAACTT
>776
gaaacgctcgctcacaaccaaagttgttacaagacctatttctcttgctcgtgtcaaccagtttggttaatcaaataaccttgttatggaatgtgttagagtatccaaaatgatcagatactccaacccattatgtagcaaggttatttgctttgattaaccaaaccggtttacacaagcaagagaaatagaccatgtaacaacttTGATTGTGGGAGAGCATTTCAT
>777
ttttcgaacttacatgtatgttattatagaaagtatcaagcaatataaaacaattgaaaaatctgatattttctacGACATACATGTGAGTTCGGATGTA
>778
TCTTACAGATCAAGTTGATTCGGAagagacttccggatcgacttgattcgtaagagg
>779
caacaatccgtatgaaccatatggattggcaatccgTATGGTCATACGGATTGTTGAT
>780
CTTGTTTGTGGTGATGTCTAGgcctcttagccttgagagaaaggaaaggaacttgggaacttatccacagcaaatt
>781
acatcaccacaaacaagtcaccaaagaaggaagagtgtcacagaatccgggtgatCTTGTTTGTGGTGATGTCT
>782
TGTCACATCCTGGTTGGACATGAAaagatgcgtccaagaatccattataacatttttctattcattgtccgatcagaacatgacatg
>783
AGAATTAAATTTGGACCGTATAACcaaacatggagggttaagatttaacgttaaaaagtcacatgactttttaagtggttacatgacattaaatcttgatcgttcatgtttggttatacggtccagatttaatcttg
>784
TCGACTGAGAACAACATAATTCATgaactcttattaattattttatttattggaattatcgtctcattatgagtgtttttagatcacga
>785
TCTGAAACCGATGTTAACTACTccatagtaacatcggttattaaaataaccgatgttaatatcgactagttaacatcggtttcggtaa
>786
TACTTGGTGAATTGTTGGATCactctgtgtcaaccaaccatattggatttggagcttcatgcagaagacaaaagagatgcaagccagaggaaatatagaatgatccaacatttcactatgtaaa
>787
ACAGAAGATAGAGAGCACAGgtgatcatacccaaaaaagcttttgtgtgtgagcagttttgtgctctctatcttctgtca
>788
cccctaataaattagcaaattttgtgtttgctccatgataaatatttcccattttttaatagaaactcaaataaaatttgttaatttattaggaagcaaacacaaaaTTTTCTAATTTATTAGGGACT
>789
cgagtcacattttcacatagaaaagccaccgaacaggaacttgttatataataccagctcgctttggaagtctttttcTCTGCGAAAATGTGATTTCGGA
>790
aaatcatgactttctcttgtatctcatctgagtataTGAGAGAAAGCCATGACTTAC
>791
AATCGATGTAGAAAAGTGATTGGTgacattgattataaccagaatcaatgtagaaaattatttttctacatcaatttt
>792
agtatttaaatcgttgcattaataaaaatgtcctaaaatcaataaaaattgtctcattaatcaaaattcttggtcaactaaagaaaaataaataaatttattgatttgaggacattttcattCATGCGATGATTTAAATACTTT
>793
cagttccttaggttcttttggtgctcttcttcatcaattagaatcgaagtttcaccttgataatctcttaataaaggtttgcattaaagatcaacataaattaccgagttgaaattccaattttgattgaagaatagcaccAAAAGCACTTAAGGAACGGTA
>794
AGCTGCTGACTCGTTGGCTCgagagttcaccattaagatagattgatgttcggcactcacgccatgtaattaaggtggtgtgcttctgatccaacgatgcgggagctgc
>795
agctgctgactcgttggctcgagagttcaccattaagatagattgatgttcggcactcacgccatgtaattaaggtggtgtgcttctgaTCCAACGATGCGGGAGCTGC
>796
agcagttatgacaacaattgtggggttttgtgttgcaatcatgactatttaagcttttggcttaggttccatttttgctcttggttcaaaggtggaaaaattggttttgcccataaaaatgtttatttacaccttggaaccaggggtgaaattgacacatcggcaaaaaaattaaatttgcatgattgcaatgtgaaatcccaCGATTGCTGTCATAACTGCTGC
>797
GGGCTCCTCTCTCCTGGCATGcagacagacattattttggtagttacctaccaaaagttggtattaacaacatgccaagggagagttgccctg
>798
TTCCAAAGGGATCGCATTGATCtaattcttgatcttcctgcatgcatttgcttgcagttctgcttttgagccatattttaccggttcactgacttggatcatgcgatcccttaggaatt
>799
ttattgaatgatgactattacgtgtcatgttctgatcgaccaatgacaacaacaataattcgacatccaatcagaacatgacacGTGACAGTCATCATTTAATAAGA
>800
GCAGCAGCATCAAGATTCACAcacagattccacctccttgggggagtgtttaggtgctgagaatcttgatgatgctgcat
>801
ccgtttgaggcccataatatgttaaaatgctcaaaattaaatgaggaatcccctaacaaatatccaaaggggatttagtcaactcatttttccaaaaataggatttaagatttttgccaggggattcctcatttaatttcgaacattttgACATATTATGGGTCTCAGACGGAC
>802
TGGAGAAGCAGGGCACGTGCAactcagttctagttctagctctattatagctgctctagtttatctgattttgcacgtgctccccttctccaac
>803
TGTCCCCTTCTCTGCACCACCcttcctcaagatggtgcatagaaggggacacc
>804
taaagtgttgcttcgtctaagtaattaatgttgccttcattcaattcaatttgagttacgctacgtgcattacactCAGAGGAAGCAGCACTTGTACC
>805
ttattattattattgtcactatcatcatcacctttattactatcaccatcaccatcattgtctctatcaatgatagtggccatgatcaataatgATAATAAAAATAATAATGA
>806
actatcatcatcacctttattactatcaccatcaccatcattgtctctatcaatgatagtggccatgatcaataatgATAATAAAAATAATAATGA
>807
attattgtcactatcatcatcacctttattactatcaccatcaccatcattgtctctatcaatgatagtggccatgatcaataatgATAATAAAAATAATAATGA
>808
ttaattcataaatttggtctccctacaaaatagAAGGACCAAATTTATGAATTAAAT
