# Supplementary material for: AmiR-P3: An AI-based microRNA prediction pipeline in plants
Source: PLoS One. 2024 Aug 1;19(8):e0308016. doi: 10.1371/journal.pone.0308016 (PMC11293646; doi:10.1371/journal.pone.0308016)
Supplement: S6 File — The datasets employed to Compare AmiR-P3 vs PlantMirP2. (ZIP) [file pone.0308016.s009.zip › S6_File/G.raimondii_negative_precursor.fasta]

>1
ggcgccgctaaagatcatggtctttagcggcgtttgtggaaaaagcgacgctaaaggtCTTAGTCTTTAGCGGCGTTTG
>2
CTTGATCTTTAGCGGCGCTTTtgtcacaaatgccgctaaaagtacggtt
>3
agggtaaaagtaccatggaggttcttgtactaggagTCCAATTGCATTTTACCCCCT
>4
CATGTTCTTTAGCGGCGTTTGtgggaaaagtgccgctaaaggtcatgttctttagcggcgtttttttgcataaacgccgcaaaagtcagcgg
>5
cgagaagcgtcgctaaaggtttgttttttagcggcgtttatgataaaagcattgctaaaggtcatgttctttagcggcgtttgtgatagaaacgccgctaaaggtcatgtTCTTTAGCGGCGTTTGTGACA
>6
ggaaaagcgccgctaaagctcatgttctatagcggcgtttgtggttaaagcaccgctaaaggtcttggTCTTTAGCGGCGTTTGTGAGA
>7
CCTGGTCTTTAGCGGCGTTTGtgggaaaaacgccgctaaaggtcttggtc
>8
GTTTATTCTTTAGCGGCGTTTgtgataaaagcgccgctaaaggtcatgttct
>9
tgaaaagattcatgttcttccaaattctccaaaaaattaatccaaataagcttgaccaagtaatttccttatcctgcatcttaaaatggcaacaaaggttagtggaaaaccaattttgaagggaatCAGAAAAAAAACCTGATTTGTATC
>10
cccctataagaccatgtctgggacatggcatgggcaccgagatgagaggtcccatataagaccatgtCTGAGACATGGCGTTGGCAC
>11
ATGTTTGGGACATGGCGTTAgcaccgagatgagaggtcccccataagaccatgtctgggacatgg
>12
TCTTTAGCGGCGTTTGTGGGAaaagcgccgctatagatcgtggtctttagcggcgtttgtgggaaaagcactgctaaaggtcgtggtctttagcggcgtttgtgaaaaaagcgccgctaaagtta
>13
accatgtctgggacatggcgttggcaccgagatgagaggtcccatgtaagaccatgtttgggacatgacgttggcactgagatgagaggtctcatgtaagacCATGTCTGGGACATGGCGTT
>14
TCTTTAGCGGCGTTTGTGAAAaagcgccgctaaaggtcttgttctttagcggcgtttgtggaaaaagcgccgctaaaggtcttattctttagtggcatttgtgaaagaagcaccgttaaaggtcttgttctttagcggcgtttgtgaaaaaagcgccgctaaaggtc
>15
CTGGATTTGTTGACAATGCTGgcttagtaaatttttttgtaggtgaagttgcagaaacacagtactgaagttgaagtgattaaatacaggaatggcttgcactgtactgttcggatacttgcaactgaacgggcatgcttcttgaaagcctttatatcaatttcaacaaccccattt
>16
CTTGGTCTTTAGCGGCGTTTGtgggaaaagcgccgctaaagaccatgct
>17
TAGAGAGGTAACGAAGCTTAACGAtagagtgaccacttcgtaacaaaacaacaacgtaagtgagtaaagcgtaacatttcaaacataaatgactaaaatataatccgaggcaaacaaaaataactatttttatagtttagcctaaaagtaatttatttggtaaactcagcatctaatttaaaatatattttaattaaaaattagactttaatcactcaaccatcaagaatggttaacaattgggtatatcatcatttcagaaaattttagatcaaattgcaaactaagccctctacgttttctttttgaacactttaat
>18
aaaaaacgccgctaaagatcatgttctttagcggcgtttattcttaagcgccactaaagaacatgTTCTTTAGCGGCGTTTATTCT
>19
cgccgctaaagattaggttctttagtggcgtttgctttcgaggcgccgctaaagaCCCCTGATCTTTAGCGGCGCT
>20
aagtgcagcactcagtaaagaggatgtcccgaagcggaaaaagtttgtggggacaaggtctgcatgcgatgtggacaatttcTTATGGAGGATGGAAAACTAC
>21
GTCTTTAGCGGCGTTTATGTGgaaagcgccgctaaaggtcttggtctttggcggcatttgtgttggaagcgccgctaaaggtctcggcctttagcggcgttttttactggaagcgccgttaaagttagcga
>22
TTTGTATGTTAGATCAACAAGcaatttgaccatttctattaaaaa
>23
agtgccgctaaagatcatggtttttagcggcgtttatgggaaaagcgccgctaaagatAATGGTCTTTAGCGGCGTTTG
>24
TTCTTTAGCGGCGTTTTTTCCtaagccccgctaaagaacatgatctttagcggcgttttttcctaagcgccgctaaagaacatgttctttagcggcgtttattttcttagcgccgctaaagaacatgttctttaacggcgtttttttctgtaagcgccgcaaaagttagcgacgttgtcgttagcggcattttttgtggcgcttcttcaagcgtcgcaaatgcctttagtggcgttaaaaagctccactaaaggcctaaaaaaacgccgctaaaaact
>25
TCTTGGTCTTTAGCGGCGTTTttttctataaacgccgctaaagttagcgacg
>26
ctgatgatccttcattcaaatatatagaatttaacttggaagcaatccgatttcgctttgaatactctttggagcttatatttcgaatcagattaacatggtttttggagtgaacagcgcaaatatattcatccttggcttcttttgcatttaaaatcacacatctaaaagataaagacaacaagaatgaaattaaaaaaaaaaataagaaagaaatgaaattagGGTGAGTTTGGATGGGCGATTGGG
>27
aaaaataccgctatagaacatgatcttttgcggtgctttccctacgaacgccgctatagaacataatatttagtggcgcttttattacaaatgtcgctaaagaacatgatttttagtgacgtttttttaaaacgctgcaagagagtcgagcatgttgtggcgtttgtagctagaatcaccgcaaaaaatCATGTTCTTTAGCGGCGTTTG
>28
TCGCTAACTTTAGCGGCGTTtttagaaacaaacgccgctaaagaacaagacctttagcggcgcttttctcacaaacgccgctaaagaccatgacctttagcggcg
>29
TTGAATTTTGGTTCATAGATTCGTgaggttcaaaacagtttcatgaaaaaaaaactaaactgtagagctttcaattggtaccgacagtgtgagagaagaaggccatacaatagtgatattaacaactcattgaatgaaaatattcaaatagttcaatgatcatcttataaaatttttaagtttagtgaccaaaacggaagctttctaataattcaatgagcttgagtttagtttaccctattggttgttagggttggtcactctgacaactacgcagtcttcctctttcacagctactttgctctctcccgcaaaacccaaaatcaataccatccgagtcgacccgtccccgtgttgagtttcatcagcgagtcactaactcagtt
>30
ggaaagcgctgctaaaggtcgtggtctttagcggcgtttgtgggaaaagcgccgctaaagttagcgacgcgTTCTTTAGCGGCGTTTTTTCC
>31
gaagtaccattaaggccctgtactgagagTTAGATTGCATTTTACTCCAT
>32
TGTGACATCGTCAGATTCGGTCATaacgtttagaccgggtttggggtgttatatg
>33
cgccgctaaagaacatgacatttaacggcgcttttatcacaaacgccactaaagaACATGATCTTTAGCGGTGCTT
>34
GTCTTTAGCGGCGTTTTTGAAgaagcgccgctaaagctcagggcattagcggcgtttttgaagaagcgccgctaaagctca
>35
agtgtaaacattgttatggctggaacagggttatatcaactagcacgaaaaatacagtaagtgaacacaaccgatgatattggtttactttcccttgtttgaacctttttgcactgtatttcagatctatttgccgagcaagcaaagagttaattattattccaatcatttatccaatgcttgttttactgtctggttactctacttcAAAAAGTTACAAAATGGTCACTGA
>36
CATGGTCTTTAGCGGCGTTTGtgggaaaagtgccgctaaaggtcctggtctttagcggcgtttgtggaaaaagtgccgctaaaggtcatggtctttagcggcgtttgtgggaaaagcgccgctaaaggtcctggtctttagcggcgtttgtggaaaaagcgccgctaaaggtcatggt
>37
ccataaacgccattaaagaacatgatatttagaggcattttgcccacaaatgccgctaaagaacatgatctttagcggtgctttacccacaaacgccactaaagacatgatttttatcggcgcttttatcacaaacgccgctaaaagtatgtTCTTTAGCGGCGTTTATGGAA
>38
agcgccgctaatgctctagtctttagcggcgtttttgatgaagcgccactaatgcTCTGGTCTTTAGCGGCGTTTT
>39
agcagctaaaggtcatggtctttagcggcgtttgtgggaaaagcgccgctaaaggtCATGGTCTTTAGCGGCGTTTA
>40
TCAGGGTCTTTAGCGGCGATTGTAggaaaagcgtcgctaaagatcagggtctttagcggcgtttgtcgaaaaagcgccgctaaaggtcgtggtc
>41
CTTGTTCTTTAGCGGCGTTTGtggtagaagtgccgctaaaggtcttgttctttagcggtgtttgtggtggaagcgccgctaaaggtcacgatctttaacgacgtttgtggtagaagcgccgctaaatgtcttgttctttagcggcgtttatttttaaaaacaccgcaaatgttagtgacgttgtcaacagtggcattttttgcagcgcttccaaaagcgccgctaaaggcctaaaaaaacgccgctaaaagcc
>42
CGGCCTGCTGACGTGGAAGGAAATcgcttcctcaagaacgcgatttccttccacgtcggcaggtcgcg
>43
gtgagagaagcgccgctaaaggtcttggtctttagcggcgtttgtgggagaagcgccgctaaaggtcttggtctttagtggcgtttgtgggagaagcgccgctaaaggtcttggTCTTTAGCGGCGTTTGTGAGA
>44
TCTTTAGCGGCGTTTATGGGAaaagcgccgctaaaggtcttggtctttagcggcgcttgtgggaaaagcgccgctgaaggtcatggtctttaacggcgtttgtggaaaaatcaccggtaaaggtc
>45
TCGTGGTCTTTAGCGGCGTTTtacgccgctaaagttagcgacg
>46
AAAAAGTTACAAAATGGTCACTGAactatacgaaagtttttttttttttttttttaaatcaggctagcaagcaccaaacaacaatagctacggtggatcaatatccaccggcgaatagaaaaacatactttggattcaagttgatttgatggccactgaccagtatcgaaaatcggaggagaaagttgtttggatgttaggttatagatttgtgacgtccaaaattgtttcataaaaaaaattgaactatagaggttatatagtagcaattttaataacccagtgacttaaataaaaactttcgaatcatttaatgaccattttgtaattttttaa
>47
TAAGGGTCTTTAGCGGCGTTTgtggaaaaagcaccactaaagattatggtctttagcggcgtttttggggaaagcgccactaaagattaggttctttagtggcgttttgtggtcgaagcgccgctatagatcagggtctattgcggcgttttagtggaaagcgccgctaaagattaggttctttagtggcgtttgttgtcaaagcgccgctatagatcagggtc
>48
GTCTTTAGCGGCGTTTTGGGGaaaaacgccgctaaaggtcctggtctttagcggcgtttgtaggaaaagagccgctaaaggtcctggtctttagctgcgtttgtgggaaaagcgccgctaaaggctc
>49
CACGTTCTTTAGCGGCGTTTGtaacaaaagcgccgctaaaggccatagtctatagcggcgtttgtgggaaaagcgccgctaaaggccatggt
>50
CATGTTCTTTAGCGGCGTTTGtagtaaaagcgccgctaaagaccctgacctttagcggcgtttttttcgtatcgccgctaaagaacatgac
>51
GGTGAGTTTGGATGGGCGATGCGTttacctgcagttagtgtaaaaacagcggtggcggtgagattagatactgcagcgatactgtagcgtgagacaaaaagtaagctaaacgcaccgcacccaatcgctcatccaaacccaccct
>52
CTGGCACATGGGCGTGTGGCCAGCccatgtggaaatgcccaggtcccaggc
>53
CGTCAGCGCGCTTTGCTTACGtggacacaaatcgcacctacgaggacgtgattttctaacacatcagcaaaacacgctgacgtc
>54
CCTGGCACATGGGCGTGTGAGGTTatttcgaagggtacacggcttgacacacaggcgtgtggcttggccgtgtaacccaagacagtgagttacacgggctgggacacggtcgtgtgtccctatttcgaatgcccacacggcctaagacacgggca
>55
TCTTTAGCGGCGTTTGTGGGAaaagcgccgctaaagctcatgttctatagcggcgtttatggttaaagcgccgctaaaggtcttggtttttagcggcgtttgtgagaaaagcgccgctaaaggtcttggtctttagcgacgtttgtggttaaagcgccgctaaaggtcttggtctttagcggcgtttgtgagaaatgcgccgctaaaggtcatgatctttagcggcgtttatttataaaaatgacgctaaagtta
>56
ACGGCCTGGCACATGGGTGTGTGGcttggccgttggatccaagtcagtaagttacacgggcacaaacatgggctgggacacagctatgtgtccctacttcgaatgccctcacggcctgagacacaggcatgtctcttggccgtgt
>57
CATGGTCTTTAGCGGCGTTTGtggggaaagcgccgctaaagattaagttctttagtggcgtttgtggtcgaagcgccgctatagatcagggtctattacggcgtttgaggggaaagtgccgctaaagattaggttctttcgtggcgtttgtggtcaaagcgccgctatagatcagggtctattgcggcgtttgagaaaaaaacgccgttaaaggtcttagtcttcagcggcgtttgtgctagaagcgccgctatagaacaacacctttagcggcgtttatttctaaaaacgccgctaaagttagcggcgcattcattagcggcgttggttgcggcgcttttcaaagcgccgctaaaagtatctgcggcgctaaaaagcgccgctaaaggcctaaaaaagcgccgctaaaagcctgttttgat
>58
TAAGGGTCTTTAGCGGCGTTTgtggggaaagcgccgctaaagattaggttc
>59
caatgtctatatttttttttataaatttatattttggttattcaactttaAAAAGTTATAAAATAGTCATCGAA
>60
aatgccgctaaaggtattggtctttagcggcgtttctaggaaaaacgccgctaaaggtcctggtctttagcggcgtttgaaggacaagcaccgctaaaggtcttggtctttagcggcgtttttttctaaaagcgccactaaagttaacgaCGCAGTCTTTAGCGGCGTTTT
>61
aaaagcgccgctaaaggtcttggTCTTTAGCGGCGTTTGTGTTG
>62
ACATGATCTTTAGCGGCACTTttactacaaatgccgctaaagaacatgatc
>63
CAATAAGGACTAAATTGTGAAaatgtgaaatattaggggtaaaaatgta
>64
gaaaaacgccactgaagaacatggtctttagtggcgtttttatctaagcaccgctaaagaacatggtctttagcggcgtttttttctaagcgccgctgaagaacatgttctttagcggcgtttttctataagcgccgctgaagaacatgTTCTTTAGCGGCGTTTTTCTA
>65
TCGCTAACTTTAGCGGCGTTtttagaaacaaacgccgctaaagaacaagacctttagcggcg
>66
gcagttacacagcctagcatacggtCTGGCACACGGGCGTGTGGGGCCA
>67
gagaagcgccgctaaaggtcttgGTCTTTAGCGGCGTTTTTTTG
>68
TCTTTAGCGGCGTTTGTGGAGaaagcgccgctaaatatcaggttctttagcggcgtttgtggagaaagggccgctaaagatcaggttctttagccgcgtttgtggagaaagcgccgctaaagatcaggttctttagcggcgtttgtgggaaaagcgccgctaaaggtcctgctctttagcggcgtttgtgagaaaagcgccgctaaagttagcgacgccttctttagtggcgtttttcctggcgcttctaaaagcgccgctaaaggct
>69
ACATGATCTTTAGCGGCTCTTttatcgcaaacgccgctaaagaacatgacctttagcagcgcttttatcgcaaacaccactaaagaatatgacctttagcagtgcttttatcgcaaacgccgctaaagaacatgacctttggcggcgcttttatcagaaatgctgttaaaagtaccattctt
>70
ctttgcacaattcaataaccatctcaccttgtagcaactttggtgaactctatataagttggccagttttgattatttcatgcttttgcttatgacgaacactatagtagaaattaagtacttaagtttacgtgtcaccatggggttcaccaattctgtttgtgaagaagaaAATTGATAGTTTGAGGATGTG
>71
ggaaaagcgccgctaaaggtcttggtctttagcagcgtttgtggtagaagcgccgctaaaggtccttgTCTTTAGCGGCGTTTTTAGAA
>72
atcgcgtccacgtcagcgcgatgccagggcacgtgccaggaaatcgcgtccacagtagcgcgctttgctaacgtggacacaaatcgcgcttcagaggacgcgatttgttgccatgtcagcaaagcgcgctgacatggccgcgatttcctggcacgtaccctgacaTCGCGCTGACGTGGACACGATTT
>73
GAACTTTGGTCCAATGCATGatggataataaagagatggagttctatgaagaagttcaagaggagggaaacataagcacatcgaaatcagcatcgggagttccaaaagcta
>74
ACATGATCTTTAGCGGCATTTtttcctaagcgccgctaaagataatgttc
>75
ATCAGTTTGTTCTTTGATCTAACGtataaggactaatttactcatttttttagttaagggggcaaaatgcaatctaactcttactataagggcctccatgatacttttaccgataatttgttaaatttcctccttacaatattatttattcacctgtatcatgtttatatcaaactatgcatcacattttacaggatccacaagttgtcactggctcccacgatacaacgataaaattctgggaccttagatacggtaaattgaacttaccttacgtttct
>76
GAAGCTTTTGGAAGAATTTCCttacatatttggtacttgtacaagcttgcc
>77
CATGGTCTTTAGCGGCGTTTGtgagaaaagcgcctctaaagatcatggt
>78
agactgacctcgagtaactaggagggagaggctaaaaagcctttttccaaaTGATGAATGACTGGTTTACTT
>79
ggtaaagcgccgctaaaggtcatgttctttagcggcgtttctgggtaaagcgccgctaaagggcatgTTCTTTAGCGGCGTTTTTTCA
>80
ctaatcgacattacatgatagataaaaagtaaacatgaccattggtcatttatctttgtgataaatgatttaatcactattttatagtaatttacttttcatgaaggaagatgtaatggttatcgtgagataaaataggatcatattgagagaatagatttagGGTGGGTTTGAATGGGCGATTGAG
>81
tagcttcgaaacgcattttaaatcactcgattttgagtttgggagatcaagttATGACTGTTTTAGTGAAGACTGGA
>82
TCTTTAGCGGCGTTTGTATGAaaagcgccgctaaaggtcttggtctttagcggcgtttatgtggaaagctccgctaaaggtcttggtctttggcggcgtttgtgttggaagcgccgctaaaggtctcggcctttagcggcgttttttactggaagcgccgttaaagtta
>83
cataaacgttactaaagaattgtacttttagcggcatttgtgataaaagcgccgctaaagatcatgtTCTTTAGCGGCGTTTGTGGGA
>84
tagaccatgacctttagcggcgtttttatcacaaaCGCCGCTATAGACCATGACCTTTA
>85
agcgccgctaaaggtcttggtttttagcggcgtttgagggaaaagcgccgctagaggtCTTGGTCTTTAGCGGCGTTTG
>86
TCTTTAGCGGCGTTTGTGAGAaaagtgccgctaatgctcttggtctttagcggcgtttgttggaaaagcgccgctaaaggtcatggtctttagcggcgtttgtgagaaaagcgccgctaaaggtc
>87
acaaggcttggcacatgggcgtgtgaggcaatttcgagagttacacggcctagcacaaggcctggcacatggggtgtgaggccattttgagagttacACAGCCTGGCACAAGGGCGTGTGG
>88
aatgccgctaaagaacataacctttaacggcgctttacccacaaacaccgctaaagaacatgactttcagcgacactttatcacaaatgccgctaaagaacatgacctttaacgccgcttttatcacaaacaccgctaaagagCATGATCTTTAGCGGCGCTTT
>89
TCTTGGTCTTTAGCGGCGTTTgtgggaaaagtgccgctaaaggtcttggtctttagcggcgtttttttctaaaaacaccactaaagttagcgacgtgttc
>90
TCTTTAGCGGCGTTTGTGGTAaaagcaccactaaaggtc
>91
agcgccgctaaaggtcatggtctttagcggcgtttgtggaaaagcgccgctaaaggtcatggtctttagcggtgtttgtgggaaaagcgccactaaaggtcatggtctttagcggcgtttgtgggaaaagcgccgctaaaggtCTTGTTCTTTAGCGGCGTTTG
>92
gattctgaaatgtgtaggactagttgcttatcatttagagcaacctcTAGAGTTAGATTGTATTCATG
>93
ttagcttcaaaacgcactttgaatcactcgattttgatttcgagatctcaagatATGACTGTTTTAGTGAAGACAACA
>94
aggcttttacatggcctgacacacaggcgtgtgggtttatttcaaatggtacacaacCTGGCACATGGGCATGTGGCTTGG
>95
TCTTTAGCGGCGTTTGTAGGAaaagcaccgctaaaggtcttggtatttagcggcgtttgtgggaaaagcgccgctaaaggtcttggtctttagtagcatttgtttctaaaaacgccgctaaagtta
>96
agtgccgctaaaggtcctgctctttagcggcgtttgtgagaaaagcgccgctaaaggTCCTCGTCTTTAGCGGCGTTT
>97
TCTTGGTCTTTAGCGGCGTTTgtgggaaaagcgccgctaaaggtcttggtct
>98
TCTTTAGCGGCGTTTGTGGGAaatacgctgctaaagttcttggtctttagtagcgtttgtgggataagcgccgctaaaggtcttggtctttagcggcgtttgtgggaaaagcgccgctaaagttagcgaca
>99
CTTGGTCTTTAGCGGCGTTTGtgggagaagcgccaccaaaggtcttggtctttagcggcgtttgtgggagaagcgccgctaaaggtcttggtc
>100
acatgggcgtgtgttctggttgtgtgtcccctgcatcttaaaattttaaaatagaatgctcagaattgatcacACGGCCTGGCACATGGGCGTGTGA
>101
AGACCAATAGAAGAATGCAGatgggttacgaacacaagctggcgaaacaataataaaagatgagaactacacgaggaagaggaagtccttagatggagtttttaaaagctgttttagagaaagtgttgacagagatggaattaaaagaatgaaacaagatattctagatgtttgtaatg
>102
GTCTTTAGCGGCGTTTTTGTTtgtaaacgctgcaaacgtttgcgacaatttcgttagcggccttttttgcggcgcttgtggaagcgctgcaaatacctttagtggcgttaaaaagcgccgctaaaggcctaaaaaaacgccgctaaagacat
>103
aagcgccgctaaaggtcttggtctttagcggcgtttgtaggagaagcgccgctaaaggtcttggtctttagcggcgtttgtgggagaagcgccactaaaggtcttggtctttagcggcgtttttttctataaacgccgctaaagttagcgaCGCTATCTTTAGCGGCGTTTT
>104
AGATTAGAACTCATAACACATTTAaagaattttgtgtttacgttttgagagttct
>105
gattgtgttttgtccttctactcaaaaaataggcaaattagtccctgTACATTAGATCAAAGTGCAATCTG
>106
AAATGAACCATGGATGATGTGATGagaatgatccataaaataatttctccaggttccaactc
>107
aaattaggtaaaactattatagtAGAAATTAGATTGTATTTTAT
>108
ACATGATCTTTAGCGGTGCTTtcttcacaaacgccgctatagaatatgact
>109
TCTTGGTCTTTAGCGGCGTTTgtaggaaaagcgccgctaaaggtctgagtctttaacgacgtttgtggtaaaagcgccgctaaaggtcttggtct
>110
atataagcgccgctaaaagttatgacctttagcggtaaaagtttgtggtagaagcgccgctaaaggtactggtctttagcggcgtttgtgggaaaagcgccactaaaggtcatggtctttagcgacgtttatggaaaaagcgccgctaaaggtcatggTCTTTAGCGGCGTTTGTGGGA
>111
TTTAGGGTGGGTTTGGATGGGCGAttgggtacggtgcgtttagtctactttttgtctcacgctatagtattgctacagtatctaatctcaccgccaccgcccatccaaattcaccctggttt
>112
aaagtgtcgctaaaggtcttgttctttagcggcttttttgggaaaaatgccgctaaaggTATTGGTCTTTAGCGGCGTTT
>113
TTGTGTCTTTAGCGGCGTTTTtgaggaagcgccgctaatgcttgggtc
>114
TATAGCTTTAGAAATCATCTCttcctaacaatttgtttcaatttatttatatatttacacatccaagaagaggataaattctaaagctgtaga
>115
TGGGTTCTTTAGCGGCGTTTTgtttttaagcgccgctaaagaacatgac
>116
agcgccgctaaagattaggttctttcgtggcgtttgtggtcaaagtgccgctatagatcaaggtctattgcggcgtttgagaaaaaaacgccgctaaagaccctgatctttagcggcgcttgtcccaaaaacgccgctaaagaCCCTGATCTTTAGCGGCGCTT
>117
CAAGATGCTTACGTGGAAGGAAATcgctccctcaaggacgcgatttccttccacgtaagcatctcgcg
>118
ACGGCCTGGCACATGGGCCTGTGGtttgaccgtgtgaccaagtcagagagttacatgggcacggacatgagctgggacacggctgtgtgtccctattttgaatgcccacacggcctaacgcacggccatgtctcttaacggtgtga
>119
CCTGGTCTTTAGCGGCGTTTGtggaaaaagcgccgctaaaggtcgtggtc
>120
TGAAGATGATGATGGAGAAGGgaaatctttagcagtcaaaatcctagcatatggaccacctttggaaacatgatgcatcttaaaa
>121
accactcttcttcacatgctaatatgctatatatatatatatatatatgtatcgagagagttctcagtaactatggtttCTAAGGGTGAGTTTGGATGGGCGA
>122
aggaaaagcgtcgctaaaggtcttgttctttagcggcgtttttagtagaagcgccgctaaaggtcatgagCTTTAGCGGCGTTTGTAGGAA
>123
atgtcagggtacgtgataggaaaacgcgtcctcaagggCGCGCTTTGTCCACGTGGACAGAA
>124
TTATGGTCTTTAGCGGCGTTTgtggggaaagcgccgccaaaggtctttgtctttagcggtgtttgtgggaaagcgccgctaatggtcttggtc
>125
TCTTGGTCTTTAGCGGCGTTTgttagaaaagcgccgctaatgatcttggtc
>126
TCGTGGTCTTTAGCGGCGTTTgtgggaaaagcgccgcgaaaagtcatggtctttagcggcgtttgtgggaaaagtgccgctaaaggtcatggtc
>127
agcgccgctaaaggtcctggtctttagcggcgtttgtgggaaaaacgccgctaaaggtCTTGGTCTTTAGCGGCGTTTG
>128
cttaagcgccgctaaagaacatgGTCTTTAGCGGCGTTTTTTTT
>129
CCTTACCTTTAGCGGCGTTTGtgaaaaaagtgccgctaaagaacattac
>130
GCGCTTTGCTGACGTGGCAAAAAAacgcgtccacgtaatagcgatttgtgtccacgtcagcaaatcgcgc
>131
gaaaagcgccgctaaaggtcttggTCTTTAGCGGCGTTTATTTCT
>132
tagccaaacttaaaaaaaaaaaacttaacaatctaataacttaaATAAAAACTTTCGAATAATTTAGT
>133
ggaagtgccgctaaaggtcttggTCTTTAGCGGCGTTTGTATGA
>134
GGTGGGTTTGGATGGGCGATTGGGtgcggtgcagagcgtttagcttattttttgtcttacgctacagtatcgctacagtatctaatcttaccgctaccgc
>135
agcgccgctaaaggtcatggtctttagcggcgtttgtgagaaaagcgccgttaaaggtCATGGTCTTTAGCGGCGTTTG
>136
aaagcgccgctaaaggtcatgctctttagcggcgtttgttggtaaagcgctgctaaagaacatgtTCTTTAGCGGCGTTTGTGGAT
>137
gcgccgctaaaggtcatgagctttagcggcgtttgtgggaaaagcgtcactaaaggtcttgtttttagcggcgtttttgagaaaagcgccgccaaaggTCTTGGTCTTTAGCGGCGTTT
>138
gagattcgctttcaagttggcttcaatggcgttcttcgatcttctctgattgcccccttatgtcttcttctaatgagtatttatagacattagaatgctcagaaaacctaaaaattgagtttccacgtatttgggaagtagggtgcgaaattgacaggAGCTGGCACATAGGCGTGTGTCCA
>139
tagaaagcaccgctaaaggtctcggTCTTTAGCGGCGTTTGTGGGA
>140
cgtactaatgaaggagagtagcttccagaatgggtgcaaaaagtttcccactttaactttgaaatgtttttagagacttttttacccaagtcttgttgtggcgaaagggaaatgccctgttcaggatggaagttttgcttcaacatgttgttgtgaaatatttcctttacctttttaatcaaaaagattactggctcctttatcttcactggcctgGAGGATTCTGATTCATAGATTGTG
>141
TGGTTCAACTCTGCCAAGCGCaggaggccgcggctcgtcaagctcaggagttcaccaaa
>142
agcgccgctaatgcttgggtctttagcggcgtttttgaagaatcgccgctaatgattgggtctttagcggcgtttttgaggaagcgcctctaatgcTTGTGTCTTTAGCGGCGTTTT
>143
TGGTGGTGAAGATGATGATGGtaaaggagagaagaagtctaaggcttcaagtgaatcgaagagtaagagacgagaggatattgaaggggatgatacaaagaggagtaagagtgaagggaagcatcgagaatcaagtagaaaagaggaaagggagagagaaaggaaaggtaaagaaggcaagagtgataggttcattgagaatgaagaacaccgctctgtgaaacaatccaccgaaagaactggtaagataacttactgtttgttggttgtttagtgacaatttagcatgtacatttctaattattttggtgcccttttttgttgttaggtatggtatattaagattgattgtcattttattttcccatttttgttttttaggagttaatacatactgcattgaatagggactctatctattgatatataacttcgagtt
>144
atcagtctcggagttgcccagatctcttGGTTTTTTTAAGGTTGTTTGTGAC
>145
CCTGATCTTTAGCGGCGCTTCtctataaaatgccgctaaagaccctgatctttagcggtgtttttctccaaaacgccgctaaataccatgatctttag
>146
TCGCTAACTTTAGCGGCGTTattagaaataaacgccgctaaagaccatgaca
>147
TCCTGGTCTTTAGCGGCGTTTgtgggaaagcgccgctaaagttagcgacg
>148
tgttgtaagtccttgtactatttgtaaatttagaatttagGGTGGGTTTGGATGGGCGATTGGG
>149
ctgctgccttttgtgattgttataggtttcttactaggtctataATTGTTAAAAGGTGAATTGTAGGA
>150
ggaaaagcgccgctaaaggtcttggTCTTTAGCGGCGTTTTTTCTA
>151
gggtaaagcgtcgctaaaggtcatgtTCTTTAGCGGCGTTTGTGGAT
>152
CATAGTCTTTAGCGGCGTTTGtggaagaagcgccgctaaaggtcttggtctttagcggcgtttgcaggagaagcaccgctaaaggttttggt
>153
TCTTGGTCTTTAGCGGTGTTTgtggggaaagcgccgctaaaggtcatggtc
>154
CATGGTCTTTAGCGGCGTTTGtggaaaaagcgccgctaaagatcatggt
>155
ggaaaagcgccgctaaaggtattggtctttagcggcgtttctgcgaaaagcgccgctaaaggtccaagtctttagcggcgtttctgggaaaagagccgctaaaggtcctggTCTTTAGCGGCGTTTGTGGGA
>156
CTTGGTCTTTAGCGGCGTTTGtgggagaagcaccgctaaaggtcttggtt
>157
aaaaaatgccgctatagacaatgtcgctaattttggcagcgttttttttcacataaacgcagctaaagaacatgacctttagcagcgcatttttcacaaatgctgttaaagaacatgacctttagcgacacttttttcacaaacgccgcaaaaagtaccgTTCTTTAGCGGCGTTTTTAAC
>158
cacaaacgccactaaaagtaccgtACTTTAGCGGCGTTTATGAG
>159
GTCTTTAGCGGCGTTTCTGGGaaaagagccgctaaaggtcctggtctttagcggcgtttgtgggataagcgccgctaaagttag
>160
gtgggaaagtgccgctaaaggtcttggTCTTTAGCGGCGTTTGCGGGG
>161
agaaagcgccgctaaagaacatgatcttcagcggcgtttttttctgggcgccgctaaagaacataATCTTTAGCGGTGTTTTTTTT
>162
TCTTTAGCGGCGTTTGTGGGAcaagtgccgctaaaggtcgtggtctttagcggcgtttgtggtaaaggcgccgctaaaggtcatggtctttagcggcgctttcccaaaaacgccgctaaagtta
>163
tgttaattttttagtgtttaattcGGATTTTAGAATTGATTTGATGTA
>164
GAGATTAGAACTCATAACACATTTtgagaattttgtgtttacgttttgaggattcttta
>165
ggaaaagcgccgctaaaggtcttggTCTTTAGCGGCGTTTTTAGAA
>166
TCGTGATCTTTAGCGGCGCTTtagatacaaacatcgctaaagatcgtgagc
>167
CTGAAGATGATGATGGTCTTAcagaagaggagattagtacctttttcgagca
>168
TCATATCTTTAGCGGCGTTTTtggaaaagcgccgctaatgctcagatctttagcggcatttttgaaaaagcgccgctaattctcagatctttagcggcgtttttggaaaagcaccgttaatgctcgggga
>169
ttggagaaagcgccgctaaaggtcttggTCTTTAGCGGCGTTTGTGGGA
>170
agattgcattttgcctcctctactaagAAAATGGGCAAATTAGTCATTGTA
>171
ttgccagggatgacgacgggtttctatctaaagaagcagctagaacgtgttgtgaagggagcttgtttgagcagtatgccaaaatgaacaagggtgataacaaaaagcgaaaatgaaataaggcataatgacttttttgaccctccaactttataaaacaatcattttagccctttatttatttatttttgcttttttaaccctagagcttgtattttttttgccaaattaccctaaaatagatgaaaaatTTAACGTTTGTTAACTTTGCTGGC
>172
GTTGTAGTTGGTCATTCGGGTCATaataaggtcatgtctataaatcaatgacaacctcagtacgtactcccgcatagcgaatatccatccatgtaacttattatacgacgt
>173
TCTTTAGCGGCGTTTGTGAAAaaagcgccgctaaaggtcctagtctttagcggcacttgtgagaaaatcgccgctaaaggtc
>174
ccctttagtctgtgtgtgtgtgtgcgcatgcatgcattggtgtatgcctgtgaaaatgagaCTGCACATGAACTTTGGTTA
>175
AATCTTTAGCGGCGTTTTTTTctaaacgccgctaaagaacat
>176
agcgccgctaaaggtttgttctttagcggcgtttgtgataaaagcgccgctaaaggtAGTGGTCTTTAGCGGCGTTTG
>177
AAACTCTGCCAAGCAAATAGCgcattctagactatacttttggggacaaaagtctttgacactggaataataaaatgtagggaaagcttgtattaattcaggatcaagaccatcactcatatctgcaccaccttctgtagcagctgtagcagctgaagggttacgcccataattccagatagcaagaacatttttcaggaaatacctacataagtatgctgtgaaaaaaccaatgaccgcaacaaggaaaactattgttataattataggtgctggctggctgtactttgatgaggaggagga
>178
TTACGTGGAAGGAAATCGCGTCCttgagggagcgatttccttccacgtaagc
>179
TCTTTAGCGGCGTTTGTGGGAgaagcgccgctaaaggtcttggtctttagcggcgtttgtgggagaagcaccgccaaaggtc
>180
CTTGGTCTTTAGCGGCGTTTGttggaaaagcgccgctaaaggtcctggt
>181
TCTTTAGCGGCGTTTTTAGGAaaagcgccgctaaaggtcttggtcgtttgtggaaaaaacgccgctaaaggacctggtctttagcggcgttgtgggaaaagcgccgctaaaggtc
>182
attataccatatcatcatctttttttttCAAGTGATGATGTCGTACAATCGT
>183
CCGACGTGGAAGGAAATCGCGTCcctgaggaagcgatttccttccacgtcagca
>184
CATGTTCTTTAGCGGCGTTTGtgtaaaaagcgccgctaaagaacatgtt
>185
TCAGCGCGCTTTGCTGATGTGGCAacaaatcgcgccctctaggacgcgatttgctgccacatcagcaaagcgcgctatcatggacg
>186
ggaaaagcgccgctaaaggtcctggTCTTTAGCGGCGTTTGTGGGA
>187
TCTTTAGCGGCGTTTGTGGAAaaagcgccgctaaaggtcttattctttagtggcatttgtgaaagaagcaccgttaaaggtcttgttctttagcggcgtttgtgaaaaaagcgccgctaaaggtc
>188
TTGTGGTCTTTAGCGGCGTTTgtgggaaaagcgccgctaaaggtcgtggtctttagcggcgtttgtgggaaaagcgccgctaaaggtcatggtctttagcggtgttttttgcggcgcttctcaaagcactgctaatgcttatagcggtgctaaaaagcaccgctaaaggcctaaaaaagcaccgctaaaagcctatt
>189
CATGTTCTTTAGCGGCGTTTGtgggtaaagcgccgctaaagaacatgat
>190
gaaaacctacaactaagaatcaataaaaattgctgaaatcaaaaaacctgaaaaactgcaGAGTAACTTGACAACTTTTTTCAA
>191
agcgatcgcttatcagttagagctaCCTCCGGAGTTAGATTGTATC
>192
TCTTTAGCGGCGTTTTTTCTTaagcgccgctaaagaacatggtctttagcggcgtttttttttaagcgccgctaaagaacatgttctttagcggcgttttttttcaaagcgccgctaaagaac
>193
CTGGCACACGGGCGTGTGGTTGGCcgtatgacccaagtcagtgagttacacggggtcaaacatgggctgggacacgaatgtgtgtccccatttcaaatacccacacggcctgaccacacgggcgtgtgtccttgc
>194
aaaaacgccgctaaagacccgagcattagcggcgcttttgagaaagcgccgctaaagacccgatcattagtggcgctttcccaaaaatgccgctaaagacccgatcattagcgacgcttttttaaaacgccgctaaaaccctgagcattagcggcgctttttaaaaaacgccactaaagcctcgaaaactaaaaaaacgacgtcgttgggcttagattttttacggcgctttttgaaaaacgccgctaaaaataagcattagcggcgtttttaaaaaagcgccgctaatacttAATCTTTAGCGGCGTTTTTTT
>195
ACGCACTGAAGATGATGTTAGccatcttgaggtatattggatctctttctctctctctcttcacatatatatcatagttgctcggacttggcaaaaataaggaaaaatccctgttgacacgacaggacccttgataggatctgggatctgtgtctaacgcatctaaaatctttggactcatcttcatcctttgatttgctccccaaagttaagtcaactagagatctctagaccagttttacccttgtgtgtaaggggggagaaaggtgagaaaacattggaattccaaagagaaaaatctagaaagcaatgtgc
>196
agggaaaagcgccgctaaaggtcttggTCTTTAGCGGCGTTTGTGGGA
>197
ggataagcgccgctaaaggtcatggTCTTTAGCGGCGTTTGTCGGA
>198
TAAGGGTCTTTAGCGGCGTTTgtggaaaaagcgccactaaagatcatggtctttagcagcgtttgtggggaaagcgccgctaaagattaggttctttagtggcgtttgtggtcgaagcgccgctagagatcaaggtcttttgcggcgtttgtgggaaaagcgccgctaaataccctaatc
>199
GTTATGTATAATTTTAAGATTTTCcctaaaattttcaatttcaattcttttttattatggttgcccaataaatttggattagatttttttttcaaattgtggacgcattcattaagcaaatttttaacttttttattctcttggtgtaaagttattaatatttaaaattttcaatgcatttgtacccgatagattaatatttgataatgtattacttgtctacgaaattctacatacttttcatcaaaagtgagtggggaagaaatgatttatggcattaaaaataaacatgagtaaagcttatgacagagttgaatggggtttcataaaaggtatgatgattc
>200
TCAATTTGCTCTTTGATCTAATTAatagagattaatttgtctattttttttaataaatggagcaaaatgcaatctgatt
>201
gcaccgctaaatatcttggtctttagtggcatttgtgggaaaagcgccgctaaaggtcttggtctttagcggcgtttgtggggaaagcgtcgctaaaggTCTTGGTCTTTAGCGGCGTTT
>202
agcgccgctaaaggttatggtctatagcggcgtttttgggaaaagcgccgctaaaggtCTTGGTCTTTAGCGGCGTTTT
>203
cacaaacgccgcaaaagatccttATCTTTAGCGGCGTTTTCTAC
>204
ataggacaattataaattagatttttttcttaatttttagcatttttaattggatttgatttttgttaggaagaaaataattaaaaatcaagagAAAAAATCTGATTTATCATTATGC
>205
CATGGTCTTTAGCGGCGTTTGtgggaaaagcgccgctaaaggacttggt
>206
gaaaagcgccgttaaaggtcttgtTCTTTAGCGGCGTTTGTTTCT
>207
gcctttgtacaaggggttagattacattttgcccattctattaaaaaagggcaaattagtccttatCATTAGATCAAAGAGCAAAATAGT
>208
TGTGACATCGCCAAATTCGGTCATaacgtttagaccggattttgggtgttacag
>209
taaaagcgctgctaatgctcaggtctttagcggcgtttttgaagaagcgccgctaatgctcagGTCTTTAGCGGCGTTTTTGTA
>210
CATGATCTTTAGCGGCGCTTTagccacaaacgccactaaagatcatgtt
>211
TCGTGGTCTTTAGCGGCGTTTgtgataaaagcgccgctaaaggtcttggtc
>212
gctgctttggaccatccgggactgattttctcattgtaTTAAGGGTGGGTTTGGATGGGCGA
>213
attacaaggccaagcacacggacgtgtggggttatttcgaagggtacACGCCTTGGCACATGGGCGTGTGG
>214
TGACCTGCTAACGTGGAAGGAAATctcgtccttgagggagcgatttccttccacgtcagtaggtcgcg
>215
TCTTTAGCGGCGTTTGTGGGAaaagtgccgctaaaggtcatggtctttagcggcgtttgtgggagaagcgccgctaaaggtcatggtctttagcggcgtttgtggaaaaagcgccgctcaaggtcttggtctttaacggcgtttgtgggaaaagcgctactaaaggtcttagtctttagcggcgtttttgggaagagcgccgctaaagagt
>216
TCTTGGTCTTTAGCGGCGTTTgtgggataagcgccgctaaaggtcttggtctttagcggcgtttgtgggaaaagcgctgctaaaggtcctggtttttagcggcgtttgtgggataagcgccgctaaaggtctggtct
>217
TCTTGGTCTTTAGCGGCGTTTttagaaaaaaaaacgccgctaaagttagcgacg
>218
CATATTCTTTAGCGGCGTTTGtgggaaaagcgctgctaaaggtcttgttctttagcggcgtttgtgggaaaagcgtcgctaaaggtcttgtt
>219
CATGTTCTTTAGCGGCGTTTTtccttaagcgccgctaaagaacatggtctttagcggcattttttttacaaacgccgttaaaaaacatgtt
>220
gcgccgctaaggattaggttctttagcggcgtttgtggagaaagcgccgctaaggattaggttctttagcggcgtttgtggagaaagcgccgctaaaggTCCTGCTCTTTAGCGGCGTTT
>221
CTGGCACATGGGTGTGTGGCTTGGcagtgtgagtcaagtcagagagttacacgagtagggacacgggctaggacacagatgagtgatcctacttcgaatgtccacatggcctgagacaggagcacgtgtctcaatcgtgtgattcacactacctggctacatgattgtgtgacccctg
>222
ACATCCAAGTTGGCATTTAAAACtcatttggactgcaacgtaaaactgtcgttagggaggtaacaaagtttaacagtagagtgaccacttcgtaacaaaacgataacgtaagtgactaaaacgtaacatttcaaacataagtagctaatatgtaa
>223
aaccctttgttctttttgttgtccttaattgcaaagccttcaatgtttgaggactaaaacgatgaggttgtttttctggctttgaaaccattgaaatgttgggtttttgtaaaagagataaatgggtttttaagtttaaagatgggttctcttctttcactgcatacataactgaggaagatgataactttttcaccggtttgtcaccgggaaggatctccggtaacaaattggcgggctcctgtgaagttttggcgggaacagagaggttaatgtagaaaacagagaagccattacaagctaaaagaagaagaAGGAAAAGTGGTAATAAAAGC
>224
AAGAACATGATCTTTAGCGGTgctttacccacaaacgccgctaaagaacataatcttta
>225
accatgtctgggacatggcgttggcaccgagatgagaggtcccatgtaggacCATGTCTGGGACATGGCGTT
>226
ggaaaagcgccgctaaaggtcttggtctttaccggtgtttgtgggaaaagcgctgctaaaggtcttggTCTTTAGCGGCGTTTGTGGAA
>227
TCTTTAGCGGCGTTTGTGGGAaaagcgccgctaaaggtcctggtcttttgcggcgtttgtggaaaaagcgccgctaaaggtc
>228
GTCTTTAGCGGCGTTTTTGTTtgtaaacgctgcaaacgtttgcgatgttttcgttagcggccttttttgtggcgcttccacaagcgccgcaaatacctttagtggcgttaaaaagcgccgctaaaggcctaaaaaacgccgctaaagacc
>229
TTATTGTCTTTAGCGGCGTTTctcggataagcgccgctaaaggtcatggtctttagcggcgtttgttggaaaagcgctgctaaaggtcattgtctttagcggcgtttgtcggataagtgccgctaaaggtcatggtcttatccggcgtttgtcggataagcgccgctaaaggtcttggtctttagcggtgtttgtcggaaaagtgccgctaaaggtcatagcc
>230
TTCTTTAGCGGCGTTTTTGGGtaaagcgccgctaaagaccatgttctttagcggcgttttttatcataaacgccgcaaaagttagcgacgttgtcaacagcggcattttttgcggcgctagtaaaagcgccgctaaaggcctaaaaaaacgccgctaaaagcc
>231
tattttagtcttggcccaaatagttgcaattaaattaggcaggttaaaattttctattaatcttgcactatacataaatttgtagatttatttcatattctccaattggattatttttagtccctatactttttgaatttcaaaattgcagtcttgatggaaatgaaaatagttaaattcattaactgtcttcttctttttttctttttttctttttgtgagtaatatgtgaaaataacaagttaacacagtattatacatatggtaatatgtttgttgcatcaaattttaaaaataacataacttaatgaatttaataactaccatttcgtaaggaatgtaattttaaaactgaaatagtgcaaggactaaaaacaactaaaTTAAAGTATAAGGACTAAATC
>232
TCCTTATACGTTAGATCAAAGAGAaaattggtccttttttgttaaaact
>233
ttataattattatcaactatgcatttatGTCAGAGTGGGTTTGGATGGGCGA
>234
GAGCTTAGGTTTTTTGCGGCGCTTtcggtaaacgccactaatactcgatctttagcggtgttttccaagaagcgccgctaatgctcgatatttagtggcgttttttatccaaacgccgctaaaggcctgttttgg
