# Supplementary material for: AmiR-P3: An AI-based microRNA prediction pipeline in plants
Source: PLoS One. 2024 Aug 1;19(8):e0308016. doi: 10.1371/journal.pone.0308016 (PMC11293646; doi:10.1371/journal.pone.0308016)
Supplement: S6 File — The datasets employed to Compare AmiR-P3 vs PlantMirP2. (ZIP) [file pone.0308016.s009.zip › S6_File/G.raimondii_positive_precursor.fasta]

>235
AGGCCCCTGTATTGAGAGTCGGATtgcttattgccccttctactcaaaaaatgggcaaattagttcctgtacgtaaggtcaaagagcaagctagtctttctgttaaaaattacatccagttttacagttaaaaactggtccctatatgtcagcgtaaagtatacgtggtatgccaaatgtaacagtttagttattttgtcagccatatcaatttttaacaatagaaatgaaagaaatttttaacagaaagaaccaattttctctttgatctcacttaaaaggattgatttagctattttttaagtaaagagggcaaaatgcaatctgactcttagtacatgggtctcc
>236
TTTCTCCTGATTTTTAGCATTTTTagttaaatttaaatttttgtcaagaggaaaaagctaaaaattaggagaaaaa
>237
agagtaaatcatttatttctattaaaaatttcatctatttatactattaaaacttggcatggttgacaaaatatgtacctcttgttgacttataaaaatcagtttttaacaatagaaatgaatatattttataatAGAATGACTGGTTTACTCTTT
>238
AGAGGATGCTTTATAAAACTCATAcacaagcacgaggaagaaaaatgcagtggcatttcaatataatcaagtaattcattttacccatctccaccaaagacggtgaccccgttactataaccttcaatagaattagggtgtaacaagttttagtaacaaggttattgcctttagttgagatcgataaaacgaattacttgattatactggaagacccctgtgatttttttccttgaactcgtgtatgatttttataaagcatgctcatc
>239
TTGATGGTGGTAAGAAATGTGCATaataaaattaaaatgtataattaaattaaaacaaaattttagttgagtgataaatttaaaggatttttaatgcaattgacatgtgttcaaatctcactatagtcattttataatttctctaatcgaattgttgtctgattaacttaatcagagattttattagtagtataaaaaacaataaagagatttgaacctacacccatcacattgctaaaaacattatatttaccacttaaccaaacatttattttgattttttatacatttttattttattatgaatattttattatctccatcaatt
>240
TTTTCAACTCTGCCAAGCAATggaggtaaaaataaaaattactttttctttcaatttttccatctctcctaccaagcacacctatggaaagaaaaaaaatatattttccctcattctatttttctgccccttcaattttccatctttagaagaatggaaaacattatttttctttccataggtgtccttgccaggagagatgaaaaaatggattctatccattgcttggtagagttgaaaact
>241
TTTCTCCTGATTTTTAGCATTTTTagaaggaaaaagctaaaaattaggaggaaaa
>242
ctctcaatgtattatgagttctaatctaattggtgtattttctaaggttataaaagagcctatttataggctaaattcatatgtcaaataataataaaattttagcctctaaataggctcttttacaacattagaaaatacactcattagattAGAACTCATAACACATTTAGATAA
>243
gttacatcgttaacccacttgtggaaactctacaaggctatggagttttttagactccACAAGCGAGTTAAGGATGTGACAA
>244
tagtccctgtacgttagatcaaatagcaagtttgtcatattgttaataattctattcttttttattgttaaaaactagtcctgtatgttagcattaggtacttgtgacacaccacgtgtaattgtttggttatttcatcagtcaggctggtttttaacagttggaatggacagaaattttattagaagggaccagtttactctttgATTTAATGTATAGGGACTAAT
>245
ctacatggcaatccaaattaaaattatttaattaaaaactattttcatcccaacaactggatattgaaattggcagttaaaaccAATTTGGACTGTCACGTAGGA
>246
actagcctaacattttgacacgtggaaaaaagttaaaatatttataaaatatttataaaaatattctATGTGTCAAAATGTGAGGCTGTCA
>247
TTGTTAAAAGTTTCATCCATTtgtactattaacattggcttaactgataaaataatcagataattatatttacgtataaaaactaatttttaacaataaaaatagatgaaatttttaacaaaa
>248
TTGTTAAAAGTTTCATCCATTtgtactattaacattggcttaactgataaaataatcagataattatatttacgtataaaaactaatttttaacaataaaaatagatgaaatttttaacaaa
>249
TATGAAAAGTTACAAAATGGTCATccaattatgattttttttctttttttgtcatccaactattcaattttgtctttttgagtcactcaactatcttgaatttttgagtgtttccatttttacgttaattagctgttgaccaaaaaaagaaaaaaaagtcatagttggatggccaatttgtaacttttcatagt
>250
TTTCCATATTAGGGTTTGAACTTTcttttggcccaaattagtcattgaattaggcaatttttcccatattgagacttgaacgagataattgttcccatattggagtttgcacttttttttgtctaaattagttcttgaacttggtaattgttcccatgttagggcctaaattttagaattttcaaagaaacatgattaattaacttagacaaaaaaaaactagccccaacaaagaacaattgttaagttcaaagactaatttggattaaaaaaaactcaaactctaatgtgtaaaca
>251
TTTGAACTTGGCAACTTTTTTCACattgagacctaaacttttttttatccaagttagaccctaaacttggtaattattcccacattaagcttgaacttacaattgttctcacattggggtttgaatttgagggttttcaagggctaatttagataaaaaaagatttcatgtcccaatgtgagaacatttgtcaagtttagtgcc
>252
TTCTTATATGTTAGATCAAAGAGCatactgctcctattaaaaatgatatccatttctacgttaaaaatcgggcttttatgtcagcgtggaattttaacaatagaaatggaggaaacctttaacagaaatgaccggtttgctctttaatctaactatagggact
>253
tatgttagattaaaaagtaaattagttcttctgttaaaagttttatctatttttactactaaaaactaatccacgtatgtcagaatgaggtaaatgtggcatgtcatgtgtaactatttggttgttctattgtcctgccaattttaacagtaaaaatggatgaaatttttaacaaaaaggactggTTTACTCTTTGATCTAACGTACA
>254
ctaacatgagcttcactgaaaaaagcttatgaaaagcttttaccaaaatatctaacgatattggtaaatccttagaaatattggtaaagccaatattggtaaatcgttagaaatattagtaaaagctttttctaagccatttTTAGTGGAGCTCATGCTAGAA
>255
ccattctcttctatttccccctttgttttcctcctttcttcatttcttttaatgtaaattttctatgtttcctatttgttaaaactagtccacgagctcgcctcactcaaaaaaattaaattgttcaaaaacataaaagtatagggactagttttaacaaatgaaaaacatagaaaaactacgttaaaagaaatggggaacggaggaaaacAGAGGGAGAAGCAGAAGAGAATA
>256
aaaagtatttgaagtgtcatttgttgagcagtcaaatggatattcgaataaaggtggtgtgtctggggtgattatgttcggttttatctttgggttgtctctctactctaaagagagatcaaaggggttaaaaccgagtataatacctttgtctgagagttcggtcgattgctcgatAGACGACACTTCAAAGATTTCTCC
>257
TTAACGTTTGTTAACTTTGTTGATttaatacatgaattgtctcatagatgccacatcaataattaatttttttaattaaaaaattaaaaatttatttaaaaaaattgttaaaattgttaaaaagtataaaattataaaaaaatatttttaatttttttaaaattaattaattactaacgtgataatccacatatatgtcaccttaacaaagttaagaaacgttaact
>258
ttttggtgtttatgagattaaatgatgatttggtaatctttattgttaattaggattattttgtacaggaattttggttagttttgaacctagggcctaatttgaaattatgtaaaaatttagcatattaattgtgaagaattcgaatggtaaaggctgctttggggtgttattgaatttagttggaagtattagaggttaaaagtgaaaatttaaaatattttggtgttaaggactaaattgaataaagtgtaaaattgtaaaaaatgaaatttaaggggcatatgcatagaaataaacttaataatgtatttgaattgaataaattgaatTTAATTATTATATAGATCAAGGAT
>259
aaacttaataatgtatttgaattgaataaattgaatTTAATTATTATATAGATCAAGGAT
>260
taaatgatgatttggtaatctttattgttaattaggattattttgtacaggaattttggttagttttgaacctagggcctaatttgaaattatgtaaaaatttagcatattaattgtgaagaattcgaatggtaaaggctgctttggggtgttattgaatttagttggaagtattagaggttaaaagtgaaaatttaaaatattttggtgttaaggactaaattgaataaagtgtaaaattgtaaaaaatgaaatttaaggggcatatgcatagaaataaacttaataatgtatttgaattgaataaattgaatTTAATTATTATATAGATCAAGGAT
>261
tacaattgattaatttttggtgtttatgagattaaatgatgatttggtaatctttattgttaattaggattattttgtacaggaattttggttagttttgaacctagggcctaatttgaaattatgtaaaaatttagcatattaattgtgaagaattcgaatggtaaaggctgctttggggtgttattgaatttagttggaagtattagaggttaaaagtgaaaatttaaaatattttggtgttaaggactaaattgaataaagtgtaaaattgtaaaaaatgaaatttaaggggcatatgcatagaaataaacttaataatgtatttgaattgaataaattgaatTTAATTATTATATAGATCAAGGAT
>262
ACATATTAAGAAGTCGAATTGacaatgaagaaagaagtaggaagccgaaaagccatcattgcctataatcaaaacccataaacccgtaccatgattctttcttcactgccaattcgacttcctgatatgtta
>263
tgtttaattctacttatgtttaacaactcttttaagtgacaaatatgaaagttgtttttgtctaattttttttatatttttcaaatgattaaatataaaagtcagtttcattactaaaatctggttagtatatattggaagcttaaaagagttgtTAAACATAAGTAGAATTAAACAAG
>264
tgtttaattctacttatgtttaacaactcttttaagcttccaatatatactaaccagattttagtaatgaaactgacttttatatttaatcatttgaaaaatataaaaaaaattagacaaaaacaactttcatatttgtcacttaaaagagttgtTAAACATAAGTAGAATTAAACAAG
>265
acctgctattatgatccattaattctggatatcccgtcttcaagctcccctgcatatttggtatcagaacatgtgcaaaaaagatttcctttaaatcttaacagatttaaaaagaaaatctaggagttgatggctctgataccaaatatgcaggggagcttgaagacgggatatccagaaTTAATGGATCATAACAGCAGGTAT
>266
atgacaaatcagatttttcttttgatttttagctttttttctcttgaaaaaaaattcaaatccaactaaaattgtagaaaatcAGGAGGAAATCTGATTTGTCATTC
>267
TTTTAGTGATGTGGCAGAAAGATGcactgaaagcgcgccttgttggacgcgttttcacctgatgaaaacccgtccaacaaggcgcgttttcaatgcgtctttctgccatatcattgaaaac
>268
gttccaacttctaactcattttcagccttgtttctttcgaatatagttgttttctacctaaaccacgcaagcaattgaaagaattaggttgaaaATGAGCTAGAAGTTGGAACTC
>269
acaaatctgatttttcctcccgatttttagtatttctaattgaatttgaaaaaataggaaaaagttgaaaatcAGGAGAAAAAAATCTGATTTGTCA
>270
atattgtgccacatcatcacttaaaagtttaaaattttatataaattttcAGGTGATGATGTGGTACAATCTCA
>271
tcttcatcaaagtagtattcttaacctcattatccaaaatttgtgtcagagatgggggcaagaagactttcacaacaacgagttctttaatcacaacaacctctgccgccccgagtcgatttttagctttcctctatcgtatttgtcactacctctaaaagttttcttgcccccacatttgacacatattttgaataatgaggttAAGGATACTACTTTGATGGAGAAA
>272
TGATGGGAATGTTGTTTGGCTcgaggtcatttagggttcgtctaatatctacatgtgcatacatacatagccctatatgatgtcggaccaggcttcattcccatcaac
>273
CCATGATCTTTAGCGGCGTTTgcgttaaaagcgtcactaaagaccatcatc
>274
CCATGATCTTTAGCGGCGTTTgcgttaaaagcgtcactaaagaccatcatctttagcggcgtttgtagtagaagcgctgctaaaggtcatgatatctagcgacgtttgtggcaaaagtgccgctaaagaccatgatc
>275
AATTTTTTAAGGTTGTTTGTGGAAtaaaatttttttactaccaatgtaccaaatagtaaccctaaaataaaatatgagttagtatttggtacactgacagtgcatttttttattccgcaagcagcctcaaaaacttgc
>276
gttcctgtatgttagattaaagagtaaactacattctgttaaaatttttatccatttctacaatttgttaaaaactagcatggctaatggaataaccggatagttatacgtggcgtactacttgcacctcatgctaacgtatagggaccaaattttaacagtaaaagtggatggaatttttaataaaaggacgagtttgctcTTTGATCTAATGTATGGAGACTA
>277
atccatttgtattgttaaaaactggtctggctgacagaataaccaaatagagacatgtaatgtgctatgtatacctcacactgacgtacatggatcaattTTTAACCGTAGAAATGGATGA
>278
TAGTGAGGATGGGAAATTTGTtgatccaaatgattggtttaggaaattaatcatttgatttacaaatttttcatcttcactcgt
>279
gttggtattatccttggttagagttttatctctctgattgcctaaggcgataagtttgcagaataagggcacctcatcgagattggaccatacatgttgcacctaccatagtaaagtttgaaccttgtcaaaatgtctatatttcctttgataggtgattgtgtgccacacatggtccgatattgacaaggtgctcttgctctatgaacccatcgccttaggtatttggactctccttaaagttgggaaacgaaaaCCTGACTAGAGACAATACCAACCT
>280
gatcaaaaagtaaattgatccttttgttcaaaattttatcaattcctatttgttaaaaactgatccatgcatgtaagcataaggtacacgtggcttgattattatgtcaaccatacccatttttaaccgtgaaaatgaattaatttttaatagaaatgACCGATTTGCTCTTTGATCTA
>281
CGTGATCTTTAGCGGCGTTTGtgtaaaagcgccgctaaaggtcatgac
>282
agcgccgctaaagatcattatcgttagcggcgtttgttttgtaagtgccgctaaagaccatgacctttagcggtgtttgtcataaaagtgtcgttaaagagCGTGATCTTTAGCGGCGTTTG
>283
CATTACTTTTTCATTCATTAAtttctaattatataagcattaacattcaaatgtgtaatattgaatagtaatggatacaaaagtaatgga
>284
gataaatcagattttttcttctgatttttagctttttcctcctaaaaaaaatcaaatccaactaaaaatactaaaactcAAGAGAAAAAATCGGATTTATCAT
>285
gcgccgctaaagatcatggtctatagcggcgttgtaaagaaaacgccgctaaagcTCGTGATCTTTAGCGGTGTTT
>286
CTAAAGATCTGAGCATTAGTGGCGctttctcaaaaaatgccgcaaaagatctgagcattagcggcgctttttttaaaaacgccgctaaagatctgaaaggtacaaaacgatgtcgttggacttagactttttgcggcgttttttcgaaaaacgccgctaatgctaatttttagcggcgctttcctagaaacaccgctaacgctcgatctttagcg
>287
AGGGAAATTGATTCAAGTGAGCATtgctttaaaaacattgttttacatttgtttagtatataaattgatcatttttttttctggtttatttatctttctttctcataaaacttaatatctatgtatgtattttattgtagcatttggtgttataagtatgtatgatgagagcctaggctgatcaatgccactgcgaaaaaaccctgcatgcatttgagcaacgtgaaagaaagacaaaataaacccaaaaaaaataagcaatttatatactaaacaaatgtaaaacaatgtttttaaagcacatcaaatatgctcacttgaatcagtttccctgc
>288
TCGGACTGGATTTGTTGACAAatgcatttttgaagcagataacaaatctaaaaatgcttttccagtcaacaaataccagtttgagc
>289
ggatgttgctgctgtaaaataaaaagatttctggaatctgttaatgataagagcatcagcatcatgaattgatcaggatacgatgaataatttatctcctctgtaacggtatacgatgaataatttagtttgatggtttttgtgcatgaaatctttttaTTTTACAGCAGCTACATCCAT
>290
TGTAGTAATTGTAGAAGTTCAGGGactattctgctatttttccttttccacgagtatctacaagatcttgatataaaatatgaaattgctcatttattagcatatatttcatttccaatccattttacaattaataccctttcattttttaaatttacataattaccccaaacttttacaatttttgcaat
>291
ttttcagtgcattatcagaaaaaagcactgaaagtacctctagttggacacattttcaactaacatggcacgaaaacacgttcaactggattcgctttcagtgctttttTCTGACAGTGCACTGAAAACG
>292
TGGGCTTCTTGCAAGATGAAGGTAatctaggggatgtaggagcttgtgttttggaatgttctccgattcttaaatgagcaaagggtgttatgtaatggtgaagacaagtaaataatttagtatgtcggaggctgaaagccactttgttctccaagtggcataggagaacaatcaatataccattgcaatacaccttttgccaacttaagcatcggagagcgtcttggagtaaaagctccaatgccgccctatgtcacctacatcttgcaggaagccctgc
>293
TTTCCAATAGAAGAATGACAaatcgaatttttcttcctaatttttagcagtgttacaggagaaaaaaaagttgaaaattatgaggaaaaaatccaatttgtcattcttctattgaaaat
>294
atattgtaccacatcatttcttgaaaatttatatcataaaaatttatataatttttaatttttaagTAATGATGTGGCACAATATTA
>295
AGATGATGAGAAAGGAAAGTCAAGatgaatgaacaagtttgatttttatttgattggtttgttatgttcatgttagtctggtaaaaagtcttaaactaggtctgaggatttaatctgtgcttcttctttgttggaattttctttttttttatttgg
>296
TATGAAAAGTTATAAAATGGTCATccaattatttaattttatcttttggtcatccaattgtcttgaaatttttggtgttttcatttttactttagtcagctaatgatcaaaaagacaaaattaaataattaggtaatcattttgtaatttttcattgt
>297
gtcctcaaacttcctaaccaaagcttttagcttttaaaatagaggcatttcacatctattaattgttttatttatagttgaaattatctaattcggtacataacccttttttatatttttaataaattagtgctagaaattaactaaacaccattaaaaaataattgaaaataaaattttaaatatataatatataatatatgtggaatgtgtctgttttaaaagctgaaagcTTTGATTAGGAAGTTTGAGGATCA
>298
TGAAATTTGTAGAGAGATAACGCTccaagcaggatccactgtcagcaagagtactaaaagcacgtccaactggaagagcatccaactaacatggcaccgaaaatgtttcgagttgaacttgctttcagtactcttgctgacagtgcgtcctacttggaatgttatctctctacaaatttcaac
>299
gccattcatttaaactttcttctattttagctattaaacttgtattatttgtcaaatcacctaaaaatagatgaaaaagttaacattgttgatgtgacatacatgtgaattgctacgtggatgccatgtcaacaattaattagtttttaaattttaaaaaaattcaaaataatatataaaaattattttaaaaattataaaatgtatttttaaattttaaaaataattagttaattgcaaacgtggtgtatactgcgtcaacaaagttaacaaacattaacttctagctattttgggtgatttgacaagcaatgcaagtttatgagctaaaagagACGAAAAATTAAATGGAGGGCTA
>300
aaatatgatctgaacatattaaaaacacgttgatcaaattgtaaatatatttatacttatggtgtagaaagtgcacatttatctttaacatgtaccttgtggaggtttctattattaaacaaccatggggttgtttttttcccaccagccaagacgaagggtttaatagtttttaggttatgaaatctgacaatttgatcctaaattaaattgaagtagaattgaaatatttggggaaaaagtcaaaccagtcatacaatgaataatttaagagtgttttttttatgtgaaattgttaattttttaaaggtttttattattttattattaaatttattATATGTTCTGATTATATCTGT
>301
actctcttccaaaggcttcaagctgctatatgaaaacaatcatagttCGAAGTCTTGGAAGAGAGTAA
>302
AACCGATGGTTGAACATGTTAGACcactagttctcgattcaaccagttcgatcgattcgactgtgggaccaagtaaaattggttttttattttttatttttttagatttttgtgaacttttaattattgttggtttgacaatcgaatcgaccgaactggtggtctaacctgtttaaccataggttcg
>303
aacaaccaaaggtattgttctcatgtcaggggtttgtccctagcctccgtagagagtcgtgcacagttcatggaggggacacctcagttggtggtacatgcaatacttgggagaggtgttagcatagagcgtgtgaataattattcaacaacctaaagtggtaccatggttgtaggtaagggtcttataagcctcaggttggttgtttgagtcaccccgctattaggttgctcaataattattcacaccatatactaacacctctcttgagtcttgtaggtaccaccaattgaggcactccctctatgaatcgtacattgttctccgcagaggctagggacgaaacccaaacatGGGGACAATACCTTCGATTGTTGG
>304
gctttttgctgacatgtcaatgaaagtgcatccagttggacgtattttctttggaattttcagaaacgcttccagttgaacgcgcttttCCTGACATGTCAGTAGAAAGCTC
>305
AGAAGTCGAATTGCATTTTGccccctttactcaaaaattgagcaaattagtccttgtatgttagatcaaggaggaaatcggccctttggttaaaaattctatccatttctactattaaaaaatagtccctatacatcagcatgaggtatacgtggcataccacgtggcactgtctggttattgcgttagccacacctgtttttaacagtataactggatgaaatttttaatagaaaggacaaatttgctcgttgatttgatgtacagggattaatttatccatttcttgaatagaggcaaaatgtaatttgatttctag
>306
gattaacattttaatgattcaaccgccatattttacattccatccatatagatcatgcatgtaaaactttaaatatttttttaattatttattttatgtaaaaaactattaattgtttaataaatattaatatactctttttaatattgaaatgataaagatatcaaatcggtccaaaaattgcatgggtgacaagtacaattatattgaaaaattcagcgaTTGGATTGTTAAAAGGTTAATTGT
>307
catccatttgtactgttaagaactggcttggttgatagtttaatcagataacgacatatggtatgccaggtgtaactcatgttgacatataaaaactagCTTTTAACAGTAGAATTTGATGGA
>308
gctatgtgtaactgttttgttattttatcagtcacaccaaattttaatattagaaatggatgggacttttaatagaaataaccagtttactctttaatccaatgtatagagactaatttatttattttttgagtaaacgaggtaaaatgaaatttggctcctaatacaaggacttccatgcatgctttttttttttttttaccttcaataatgacaatttaatattccttaagaaaagtttggtaaaaatatcatgaaggtctttgcaatagatgtcaaattgcattttgccccttctactaaaaaatgagtaaatttgtccctgtacattagattaaatagtaaaatggtcttttatgttaaaagtttcatccaattctactattaaaaattggcatggctgttagaaTAACTAAATAGTGACACGTGGCAT
>309
atccaattctactattaaaagttggcttgactgacgaataacaagacagttacacatggggaccaattTTTAACCGTAGAAATGGATGA
>310
TTTATACATTAGATCAAAGAGCAAattaatcctgttaaaaattctatccatgtatacggttaaaaacaggttactatatctcagcatgagtacacggaacataccacatgtcattatatgattattctgtcagccatttcagtttctaacagtacaaaaggatgaaatttttaacagaaatgatcaatttgctctttagtctagcatataggga
>311
aatgcctacttgaatgtcaaattgggacgagaataagtttttaattaaataattttaattaattgaaaattttaaattaattacaccttgaactagaaaagaaaaccatttgtctcctttttcttttagttttcttttccattttgattgaaaaaattattttcatcctagTTGGACATCCAAGTTAGCATTTA
>312
TTTTTACTTTGGGACACTGATGGCtaggaccttaaaaaaattaaatacactggtgccaaccaacaatgttccaaaattaaaaaaaaaatacattgggagccgaaaattatacttggtgctggccatgtaaaaaaattttaaatacactaataccggccattagtgtcccaaagtaaaaaaa
>313
CTATAGAACATGACCTTTAGCAGCatgttttgtaaaaagcactgctaaagaacatgacctttaggggagcagtactttccccacagacgccactaaagaacatgacatttagcgacgcttttaccaaaaccgccgctaaaggtcatgttctttagcg
>314
ataaatcagatttttcttcttgattttcagccttttcctccagaaaaaatttaaatcaaattaaaagcacaaaaaatcAGGAGAAAAAAATCTGATTTGTCA
>315
gattatgttagatcattactttaaaattaaaagatatataaattttAAGGTGATGACCTGCTACAATTTT
>316
tcgttttgtccatttcaatcgaaggcagtgaccctattactaaaacatgttatactccaattctgtcacaggttatagtaatgggctcatcgtttTCGGTGGAGATGGATAAAATGAAT
>317
AGGATGCACTGTCAGCAAAAGTATtgaaagcgtgtctaggtggaagcaccttcagttgacatggcactgaaaacgcttccagacggatgcgcttttagtacttttgctgatgtgcgtcctgt
>318
AGTTCATACTAGTTCGTGGGTCAattagatttttacctctcactgaattgataacttattttgttcttaatccaatcagtccaaccagtttagataacattgaattttgatcttttttatatttttaaaatattttttcaaagaagtctttatttttggattttaaaatgttcttttttttcatatttttacgtttaaaaaatatttttaaacatatttgtgtttaaaataagaaaaatgataatttttaattttaaaaaattacgtatttttaaagggtataaaccaaattgacaaaaaattgtaaatgttaagaactaaaatagtttaaaagttttaaaatcggttgacacgcgaattaaaatgaactga
>319
gccataagtccttatacacttcataaacttggaatttagtcctatacttttatttctaggaatttaattcatctacctttcaaatttcaaatttcaagtattttgttaaatttaggttcattacaacatcattttttagttacattgctaccaagttagcacttttattatttcaaaaggccacaccaataaatttaacaaaaaaaatttacaattttaataattagatttgaattttgaaatttgaaaagtatagggtctaaattcctgggaataaaaatatatggactaaattacaaatcatGAAGAGTATAGGGACTTATGGCAT
>320
ATACTACACTAAGGGCACTAGATCccaacagtctcacacatgcattgatgaagtagatgagccatagttcacattaccatactctctatatgtttccccattctcttagccaccagagtcttggtaaaacaaatatacaaggttatcctcagatgtagttttgactacatccactattctatcaatttctatcgtctctcttatgacactttctattaatgtgttgtgtcttcatgtggtttctttggtgtttagctattt
>321
ATACTACACTAAGGGCACTAGATCccaacagtctcacacatgcattgatgaagtagatgagccatagttcacattaccatactctctatatgtttccccattctcttagccaccagagtcttggtaaaacaaatatacaaggttatcctcagatgtagttttgactacatccactattctatcaatttctatcgtctctcttatgacactttctattaatgtgttgtgtcttcatgtggtttcttt
>322
gtctttgtacattagatgaaagcgcaaatttgtccttttctgttaaaagtttcatttaTTTGATCTAACGTACAGAGACTA
>323
TTGGTACCTGAACTTGACGTCTcggttcaaattggcttttaagtccaaattagtactagagttagatgaggtatttgaaccaattttaactatgaagtcaagtttggtactaatt
>324
CCATTAACGGTGTAACAGTAAGCTgatatggcacgttaaatcataattttaaacaaaaatttaggttaaattatacaagtggtccccatattttttttcgttttaagcaattttttatgttcttttaacttcttttttctttattctcttctgcttctccttttatttcccttctttctccatcttttttaacttcaaagaaaaaaaattaaattgctcaaaacaaaaaaaaaaatatagggatcaattgcataatttaacctaaaattttcattggaaataatgatttaacgtgccacatcagcttaccattacaccattaatgaca
>325
ttctccctttgttttcctcccttcttcatttcttttaatgtagtttttctatgtttttcatttgttaaaactagttcacaaggttgcgtcactcgaaaaaattaaattgttcaaaaaataaaagtatagggactagttttaacaaatggcaaacttagaaaattgcgttaaaagaaatagagaATGGAGGAAAACAGAGGGAGAAGC
>326
ccacaaacagagttaaggaattgacaagtgtcaaaatatttaaatatatatattttaaaaaaaaacacatgtcAATTTTTTAAGGTTGTTTGTGGAA
>327
TTTGTACGTGGCGGGAGATATtggagggaaaaccattttcttacaaacgtatctcttagatattagaaaaataaaagaccgaatttaaagataagattattagaaactggtggatttgggccgaagtaaaaaatgctaatattttttttccctccaatatctcccgccatatacataag
>328
gaatccatttctattttggtcgcccattgttaaattgataacaaagagcctttttctaatgggtacaataacacatttaaaacatacgtgatcaaaacagttaaaaaagacttttcgttatcaatttaatggcaagTGATCAAAACAGGAACGAATTCAA
>329
TGAAATTTGTAGAGACAAAACGCTccaagtatgacgcacttcagcagaggtactgaaagtgctcccagctgagttagcattgaaaacgctttcaactggacacgctctcaatacttctgatgacagtgcctcttgcttggagcattttgtctctgcaaatttcaac
>330
ATACATGAACTTCGATTTAAtatgcaattttgtacatgaactttgattttggacaattttataaatggcattttgatttgatctaattctcaaaaattattaacatagttattgatatagaatcattttatttttatatattgcatacacaaataattatatttatccaatataaaaataatttgattatttatttctttagatgtacatgatttaatcaaaattaaagtttcatgtatataattgcattaaatcaaagttcatggatcaaaatgcacattaaatcaaaattcatgtataa
>331
catctcaaattatcgatgttaaatcaattagatccttctatcattgaaaccgttaatttttttcattaaatgacatgtacaatcttatatgacataatttaaaatgaaaattttaaaacggtgcataccttttaaaattaaaacctaaaaataaaataaaaccgaaaaaaaaagtgaatgataatttctgtaaaagcttcgaaaaccttaaaccaagatgtttacatcatttatttttctttagaagtttcattttaaattatgtcctataagatctgatgtctcatttaacatttaaattaatgattttagtaacgaaagtaccttattgatacaaCATCGATAGTTTGAGGATGTA
>332
ATGACTGTTTTAATGAAGATTGCGcgagtaaaatttcgagacgagattattacaaaaattatgagttttaagcttctaattcgagttcaagaaactcataattttcgtaataatcccgtccagaaattttactcgcgcaatcttcactaaaatggtcataa
>333
TTGTTAAAAGTTTCATCCATTtttttagttaaaaaatagtaactgtatgttgacataaagtacacataacgtaataggtgtcactatttagctattctataaaccatatcgatttttaagggtaaaaataaatgaaattttcaacaaaa
>334
TTGTTAAAAGTTTCATCCATTtttttagttaaaaaatagtaactgtatgttgacataaagtacacataacgtaataggtgtcactatttagctattctataaaccatatcgatttttaagggtaaaaataaatgaaattttcaacaaaaa
>335
tttattacgaagtggtcattcaactattaagctgcgttagctccctaacggcagtcttacgtagtagtccaaataggttttaacggaatttaacagtAGAGTGACTACTTCGTAACAAAAC
>336
ACATATTAAGAAGTCGAATTGacagtggagaaagaagtatgaagtcgaaagccatcattgtctataatcaaaacccataaacccgtaccatgattctttcttcattgccaattcgacttcctgatatgtta
>337
TTAATACTGTTAAATTTGTTGGTgttgcattttcaaaaaaaaaagtccacttggtagcaaagtaactaaaaaaatggcattgcaatgaaattgaatttgacaaaaataatattaatagtgttaaca
>338
TGGGGGCGCGCTTTGCTTACGtcgacacaaagcgcgcttacgaggacgcgcttttctgccacgtaggcaaagcgcgcccctagg
>339
TTGACAGAAGATAGAGAGCACagatgatggtgtgcaattaggagtcttgaagcaatgcatcccactcctttgtgctctttatgcttctgtcatca
>340
ATTTTGGAAGAATTTCAGCTGgttgtgccaccaatggtagaacagctgcgggttttattggtacgttggtgactcaaccggttggaactcttccaaaatca
>341
caatttagtccttttactattaaaagtaatcaaacaaggcaaattggaatatagaacattccaaattttttctacagtacagtttggatttatttgattccttttaaTAGTATAAGGACTAAATTGGT
>342
attccccttcaacaccaaaaatagagaggcctcttaccaattagtccaaaaagttttttctactaaaaagtatttttgtaaaatagccgattccaattgaaaataaattttatttatttttcaaaaaaaaaaatttgtcgttcaaattatgtctaacatagcagttaatgatattcatagtagttttcttttgctcacattatatttggaaacaataaatttaactaaaaattataatttatacataataaaatttttctagagcttttatatttataattttataccatgtacgtaaatcaaattaataataaaattataattataaaagttttagaaaaacctttctattTTTGGTGTTGAAGGGGAATAA
>343
actgttaaagttgattgcctctaattttttttagttaaagtcatcatgtgtcataacctcggagtgatatgtggcaaaaaaattataaaaactattaaaaatcataaaaattattaaaatttagtaaaaaatataaaaaatttaaaatttattaaaaattagaaaaaaaatgtaaaaacagtaaaaaaattAGGGACAATTAACTTTAACGGTCA
>344
TGGTGGAAGTATTGTGCCCGGggtgtttatgctaggttttagccccgggttttatcttttggttccaaggagagcccaacgggttcccagagtttggggagcgcctcaccatcaagcatagagataccccaagcacaatacctccaccgtt
>345
tctgtcctttcgttctttctattttgcaggtggcgaTGGAGTCAACGGTGGGACGGAGA
>346
tctgtgctgctactgtttctgtcctttcgttctttctattttgcaggtggcgaTGGAGTCAACGGTGGGACGGAGA
>347
TTGGTATGGAGGATGGAAAAGagtgaagatggaaaatttattaatcaaaaggccaagattcacaatcactttcctactttgtaacttaaccattagattgacaaattttctatcctacctcttttccatccttcgtaccaaac
>348
AGGGCGACAACGGTTACTGTGATTaaagaactcattaataactacaattgttgtcgccctga
>349
gtccaaatgagttttaaatgccaacttaaatgtccaattgagatgagaataagtttttaattaaataaaattaattaaataaaaattttaaattaattacattttgaaatgaaaaaaaaatttgtttgtctcttttttcttttagttttctttttcattttgattgaaaaattattctcatcccaattggacaacgaagttGGCATTTAAAACACATTTGGACTG
>350
TTAACATTTGTTAACTTTGCTGACgtggcatctacgtggattgtcttgttaatgtcacatcaacagataattaattttttaaattttaaaaaaattcaaaaaatttattaaaattatttaaaaattaaataaaatgttttttaatatttttaatttttttaaaattaattaattgcttacatggcatacatgtggactgccacatgaatgctacatcaacaaggtaacagatgttaatt
>351
attagatcaaagactaaattggtcatatctgtaaaaaatttcatccaattgtactgttaaaaacttgtgtggctaacagaaataaccaattagtgacatatggcttgccacatgtaccttaaaaataaatgaaattttaagcaaaaggaccactggaCTAGTTTGCTCTTTGATCTAATGT
>352
TCTGTCGCAGGGGAGATGGCTGgtccattcatgcctatgctatgccaattatgtatgcatcagccatctcaccgcgccagaac
>353
TGTGACATCGTCAAATTCGGCCATaatgtctaggttgggtttggggtgttacaat
>354
TTGGTGATCATAAGTACATAAcaatctagtccccctattaggtctaaggagggtcataaagtggcgttctttagagccatcacttcgtatttatacagcttgttgaatacgcagcgaccaccgaaacatgacattaactttgccacgtgtacaggtggatcaagcctatctacatttgaccatttgtgctcctcggttatttgaatcatcaaaacaagggaaagaaaaacttctttaaaatagggggttttagaaaccctaaacttataaatttaacttttctacaagtaggctcgattgaggctttcttcaaggtaaatcttgttaacttcctcgtctcaggttttagctttgttatgtacttatgataactaacc
>355
TCTTAGTTGGCATATACTCAAGGAgcacgcagaagggagacaagcaacccagagtgaagcatgtgtccagcatgcctgaagtccgctcagaatgtcagtcctaagaaaaatgggtcaagtcatgaaaagtggtctcccttctgcgagctcattgagtatatgcgaactgagacc
>356
tgtttaattctacttatgtttaacaactcttttaagcttccaatatatactaatcagattttagtaatgaaactgacttttatatttaatcatttgaaaaatataaaaaaatttagacaaaaacaactttcatatttgtcacttaaaagaattgtTAAACATAAGTAGAATTAAACAAG
>357
tgtttaattctacttatgtttaacaattcttttaagtgacaaatatgaaagttgtttttgtctaaatttttttatatttttcaaatgattaaatataaaagtcagtttcattactaaaatctgattagtatatattggaagcttaaaagagttgtTAAACATAAGTAGAATTAAACAAG
>358
taatcttaaaattatacattaactttattttactgtgtaattttatacatgaaattttaatttgatttcattttcacaatttattaacacgattattgatataacatcattttatgtttatatatttcatgcacaaataactatatttatacaataaaaaaggtaatgtgatgtatttattttttaaaatgtgtatataattgaatcaatattaaagttttatgtatatatatttgaaccaaagtcaaagtttcatatatataactacaccaaatcaaaattaatgtataaaattacacattgaattaaaatTCATGTATAATTTTGAGATTTGTC
>359
ATATTAAAACTATACATGAACTTTgatccactgtgcaatctcatacattaactttaaatttgtgtgattttatatatgaaattttgttttgattcaattttcataaatcataaatcataaacagcattgtcaaattagcatcattttacatgcatgtattgcatacacaaacaattatattattcaatataaaaacaaatgtatgtatttttttctttaaatatgtacaatagaatgcaaatcaaagttttatgtatacatataattctcaatttaaatttcacgtgtataattgcaccaaatcaaagttcatgtatcaaattacacattagaccaaagtttatgtataaatttgatattt
>360
TTAACGTTTGTTAACTTTGTTGATgtagaatatatgtggattgtcaagtaatcatttaattaattttttaaaattaaaaaatattaaaatatttttttataatttctataattatttttaatttttaaaaatattatatatatttttgatttttttaaaatctaaaaatttaattaaatattgatgtgtcatccacttggcaatccatgtgtatgcaacatcaacaaagttagaaaaatgttaact
>361
AGGATGCACTGTCAGCAAAAGTATtgaaaaagctcctagctggatgcccttttcagtagtgttggtgacagtgcatcctac
>362
AGGAGGAGTTATGGATAGTTTTAggcatcgtgtaaaaaaatataataattaggataaaattataaaattaaatagatttaagttaaattattaattttaaaaatatcaaaataattacaaaaccattctattttttttatttgaacgtctagttcaattgtgaaaatatctgaaagtttctaagttgatacaatgcttagaactatccataaccctttcta
>363
acaaatcagatttttcctcttgatttcagcattttcctcctggcaaaatttaaatccaactgaaaatgctaaaattcAGGAGGAATAAGTCTGATTTGTCA
>364
atctatttctattgttaaaaattgacgtggttaatagaataatcaaacaattacacgtgttgtgttacatgtacctcattatgatgtatagggaccaaatTTTAGCAGTAGAAATAGATGA
>365
AGGTGATGATGTGGTACAATCTTAagagtaccacatcgtcaaacttt
>366
aattgtttccatgatggggcctaacttggactataaaaaaatttAGGCTCTAATGTGGGAACGACTGC
>367
TCAAAAAATGGGCAAAGTAGTCATttagatcaaatagcaaattcatcttttctattaaaaatttcatccttttcgctgttaaaaacttatctttgtaagtcagcctcagatacacatgtatttgattatctgtcagttacgccagtttttaacagtaaaaatggatgaaatttttaacagaaaataccatcttgctttttgatctaacatataaagactattttactcattttttgaat
>368
TTTGTCGACATGTCAGGAAAGCGCgccaaactggaagcgttttttaaaaattctcaaaaaaaaaacatctagttgggcgcgctttcctttgacatgtcagcaaaag
>369
gcctttgatgtttacatattttgttaatttggccttaattctaaaaatttagcctcaatatttacacatttgcacaaacattgtgagctaaatttattaaatcaggaccaagttagcAAGATATGTAAACCTTGAGGGCTA
>370
gccatattagcattttcatcttgaatttcagcattttcatcctgaaaaaaattaaatccaaattaaaatccttaaattcAGGATAAAATTACTGATGTGGCAT
>371
TGAGGCATGAACTTGGCAATTTTccccacatttgggcctgaaattttttttgtccaagtgaggccctaaactaggcaattgttttcatatgggggctggaactttttctttggtccaagttagtccttgaaatgtgggaacaaacttggacaaataaaaggttcaagccccaatgtgggaacagttgtcaaattcagggcctaacttgaaccaaaaaaaaaaatccaggccccaatgtgggaaaagttgctaagttcaggccccaaa
>372
gcgttgtttttaggggatacgcagaaagacgtgtctagctcagcgttttttttttcctgttgttaagtaaaatacactaacatggaagcgcttttcaaaaaagtgtccacataggtgtgcttttatccgtgttttcccaattatggttttgttttaatttttaactatttacggttagggctttttatgtgaataagtttaggatttagggtttattttttcaggatttaggcaaaagcgtgcccatgtggacgcgcttacacatcagtgcgttttacctaacaacagggaaaaaagtgctgagctagacgtgcttatctGTGTATCTCCTGAAAACGACGACA
>373
cttagttttaaataatttaataaatttaaccctttacatatataaattctatcaatttgaacgtcatattttttaaccaaaattttcagcttttaaaatagaggcattccacatctattaattgttttatttatgctggtcaaagtgattttttttattacaaatattaaaatatttatataattttattgtgtatgttatatctttttaaaatttgtattttctattatttttagtggtgtttagttaatttctaacactaattccttaaaaatataaataaaaagggtcatgtaccaaattgaaaataatttcaaccataaataaaacaattaaaagctgaaagctttggttaggaaatttgaggattaaattgatataatttataaatgtgaagggttaaattTATTGAATTATTTAGAACTAGGAT
>374
AGAGAATGTCAGTACTAGAGGCAGcaaaatcaagaaaaaatagtgaggccctatcatgagctgtaatagcatctgtaaaaacatgtataaatacccgaacacttctatcaattgcagctcatgatagggccccactattttgtattgattccattgcctctagtactaacattctctgt
>375
TTTTTAACTTTACTGACATGGCATacacgtggatgatccatcagcatttaattaatttttaaattttaaaaactttaaaaaaatatttttaaaaattaaaatcattaaaattatttaaaaatattttttatatcttttaaattttaaaaattcaattaaatgttgacatgtactcatccacgtggcaatcaacgtgtatgccacatcagcaaagttaacaaag
>376
gacaaatcatatttttctttctgatcttcagctttttcctcttcaaaaattttaaattcaacaaaaattttaaaaatcAGGAAAAAAAATCTGATTTGTCAT
>377
TGTAGTAATTGTAGAAGTTCAGGGactattctgttattttccctttttcactagtatctacaagatcttgatctagaatataaaattactcatttattagcatatattttatttccaaactattttacaatgaatacccttttatttttttgaatttatacaattaccctaaacttttacattttttgcaat
>378
gaatgttctctgaaagcacgccttgtaagacgcactttcagcctatacgacatccaagtcaacttaaaatgcgtcctacagGGCGTACTTTCAGAGAACATTTTG
>379
TTCAACTCTGCCAAGCAATTGatgaaaagaaaattacttctttttcaattttcccatctttcttatcaagcacattaatggaaaatgtatttttttctttctatttttctgcttcttcaatgttccatatttctaaattttcttttcaccaattgcttggcagagttgaaaa
>380
TTCAACTCTGCCAAGCAATTGgtgaaaagaaaatttagaaatatggaacattgaagaagcagaaaaatagaaagaaaaaaatacattttccattaatgtgcttgataagaaagatgggaaaattgaaaaagaagtaattttcttttcatcaattgcttggcagagttgaaaa
>381
TTGTTAACTTTGATGATGTGGCATatatgtggatttccatgtggcaattaattgattttttacaattttaaaaaattgtaaaaattctttctaaaaaataaaaaaaatagttaaaagattatcaaagatataatttttttaatattttaaagtttttaaaaaataactaattgctaatgcgacaagccacgtgtgtgtcatgtcagcaaagttaacaaaa
>382
TTTGGAAAGTTATAAAATGGTCATctaattattttaattttgtctttttcggtcatcagttagttaatgtaaaaatggaagcacccaaaaattcaagatagttgagtgaccaaaaaagacaaaattaaattgttgagtgatcattttgtatttttcatagttgggtgaataaaaaaaagaaatttactagttgagtgaccattttgtaacttttcatagt
>383
TTTGGAAAGTTATAAAATGGTCATctaattattttaattttgtctttttcggtcatcagttagttaatgtaaaaatggaagcacccaaaaattcaagatagttgagtgaccaaaaaagacaaaattaaattgttgagtgatcattttgtatttttcatagt
>384
GGGCACCTCTCACTTAGGCAGGtaatggtgcatattatggcatttgttcccatgacttgccaaaggagagttgccctg
>385
TTGACAGAAGATAGAGAGCACagatgatggtgttgcctatgtgcatgcatcccactcctttgtgctctctatgcttctgtcatca
>386
attatccatggtctctttccaagtatttaatgacatatctgaatttttttccatgccattaacacataattttggtaagttgttccttcagccctaaatctagaaccttgaaccccaaatctgaacaccgaatccaaaccttgaacctcgaattttaaaccctaaactcaaacccaaaccctaaatcctaaaacttaagttcaaggtttagggttcaaatttggggctcaaggtttaggttcgaggttgaaggtttgggcttagggtttaaggtttagggttttgggttcaaggtttaagattcaagatttaagattcagagttgggggttctaggtttaaggttcaaggtaaaagaaaattataaaaattatgtgtcaatgacataaaaaaattgttaaaatgtcattaaataaTTAGAAATGGACCATGGATGATGT
>387
aagctgccagcatgatctggtaatgggcctagctatcaccctttttttatttttgtattcttaggcctcttttatagtttttgtacaggtatgttaagttagattgtttatgaccggttttagatcaaaattcttttgagtccaagatgagtttttttctttctttctttcaggagaagtttatcaatcatttggttaagggcttttagagtcttagattaccaggcaacttagatgtgtttataaagaaccctgcctgtacttaagcttcataggttgtcggttcatactaTCAGATCATCTTGCAGCTTCA
>388
TTTCCAATAGTTTTATGCCACATCagcatttttatcttgaattttagcatattcaacctgaaaaaaaatcaaatccaaattaaaatcctaaaattcaggatgaaattactgttgtgacataaaactattggaaaga
>389
TGCCGCCTGACACACTGACGACACtacccatttttctccccaatcattctgtcatcattaccagtatgtattttttaaagatacctgaaaaatacgggtataccaatttttaaaaaaaaagaagaaaaatatatattttctaatggtgttgtcgccgtgccaagcggcacc
>390
AGAGACAAAAGAAACACGTTCTACaaggaacgttttcatcgatgtggtattgaaaacatgtcctgtaagacgtgttttcactttgttaaaattattttcattctgtcataagttttagtatcgatgattatacagtctatatgggaatttttttttaacaaagtgaaaatgagtcttacaaggcatgttttcactgccatattagtgaaaacgtgccttgtaggacgcgttttttgtttctctct
>391
AGTTTTAGGATTGATTTGATGAAAgttaatggctaatattattagctaattataaattttcagcaaatcaactctaaaacacg
>392
AGAGGTGCTCATGGGCTGGGTCGGgccaggccccaaaaaattcagctcgagtcctaggccagagctcaactcgactcaaaatatgggcttgaaattttgtccaggcccggcccaagaaaaaaatcttaagcccgagcccggcccgacccattttttaaataaaacaccaaaaatttattttaaaataaaaaataaaaaaatattttaaaaataataaaaatatatatatttattatttattcgggccgggcagagcagggcccgggccaaaaaagtagtgcccgaggcccgacccattttttaaacaggcctcgttttttttgcccaagctcatatttcgagcctatatttttatccgaaccctctcatatttcggactggccgtcggaccaggccgggtcgggccgcccgacccatgatcacctctat
>393
gttacttcagtaatttcatcctgaattttaggatttttatttagatttgatttttttcAGGATGAAAATATTGATGTAGCAT
>394
gatgacacatcatcactcgtgtaaaacaaaaaatattgaagggtttaaaaataaatataaacaaatttatttgaaaaaataaatattaattatatttattaaacataaataaatataaaaacatcaaattcaagacccaaacctcaaaacctgaaatacaaaaattaaaagtcaaaactagaaacctaaaactcgagatccaaaacctaaaggagaaacaaaataattataattattaatatttaataatgtttaaataaagttaattttatttatttttcaagtgatttgatattttttattttATATCATTGGTGATGTATCGTCTT
>395
ATTATGTGTATGAAACTTTAGTTgtggtttaaagaagtaaatatatttatttattttcatattgaaataatataattgtttatttgcgtaatatataaacgtaaaatattgttacatggataatttttgtagtggtttgtaaaaatcaattacaaccaaaatttaatatacataatta
>396
ctactttcattcaatccatcacgttagccccttgaccatttccgttaaaaaaattccacctgttcatgtgtttgccccttgacttgtaatgaaatttttagtttggcctctgtatgatagtgaagttttcactttggcccctcatgtgttcagatttgattggcttaaatggccacacgggatcttttttaacagaaatggccaataggctaaagtgATGGACGAAATGAAAGTAGAG
>397
TGTAGTAATTGTAGAAGTTCAGGGactattctgttatttttcctttttcataagtttctacgggatcttgatctaaaatataaaatattcattcattagcatatatttcacttctaattcatttcacaattattacccttttattttttaatttacacaattacccaaaacttttacaatttttgcaat
>398
AGGAGTTAGATTGTATTTTATcccatttacacaaaaaaataggcaaattgatttttctacgttagataaaaaagtaaattgatctttcaattaaaaatttcatacatttttgctattaaaaattggtttttgtaccttaaaatgagacacattgcgtgtaactatctagttattttatctattatgccaatttttaatagaaatgatcaatttgttttgagatctaacgaaaaagataaatttatttattttttataaacgaaaaaaaatacaatttaacttttag
>399
tgcatttgcacctgcaccttcttgtttttaattatctgcttctgcttcagaaaccaaatgtgttgatgaaaatagaataggaccgaaacagaaaataataataAGGTGCAGGTGCAGGCGCAGC
>400
TGGACGCGCTTTGCTGACGTGGCAtaacgctccctcagggacgcattttagctcgtatttttctagtgttagggttttttgcatgtttagtgcttaggatttatgagtttagggtttaagattttgccacgtcagctaagcgcgtccaca
>401
tgaatttttcaaaattttttacttaaaccaacgcttattgtatggctttcattgtgtacaatgcttgtgccaattgaaagctttcattttcattttcttttatagtttaatattttttttcttgaaatagctttaaacatcacgaatatacggattaaaatataaataaattttttctctaatcttcaacattgatcatcaaatcaattaagatctaaggaatgttttactcatcaataggtattgatttatcacatcgatcgtcgaatcgtcgtttggagttcaatagctgaatttaaaaaaaaaattaataactcaataacttaaATAAAAACTTTTGAATAATTCAGT
>402
gattgcatgttgtccattttatttagaaaatagataaattagttcttttaggttaaattaaagaataaatcagcattttctgttaaaaatcatatccatttttgctattcaaaaatggtgtaactaatagaacaaccagagtacaagtgtcatgtgtactttatgctgacatataaaaatcaattattaacagaagaaatggatgaaaatttactcatttttttAGTGGAAGGACAAAATGCAATCTG
>403
agtctttgtccgttagatcaaagagcaaagtggttctttttgtgtaaaaattcattcgtttttattgttaaaatttagcgtggttgacgaattaaccaaacagttacacgtgccacatgtagcatattctgacttacaagaaccagtttttaatagtagattggatgaaatttttaacataaggattagttagctctttTATCTAACGTGTAGGGACTAA
>404
agtcccttaatgctagatcaaagagcaaactagttctttagttaaaaattccatccaacgtgtcactctacgacagttttaaaccgtgcaaatggatgacagttttaatagaaagaactaatttgctctttGATTTAACGTATAGGGACTAA
>405
gatttgttgccacgtcagcaaagcactctgacgtggccgtgatttgatgacgcggcgcgtccctggggacacgatttagaccacacgtgaatagtacaacggtcaaaaatttgaccgttgcccccccaacggtaaaaaaaaaaatcctataaatacccccacccctttttttttcacaaacaaatcctgtctcaaatttcctttcaatttcctctcaatttcctttcaaatttctctcaaattcatatttaatctcaattagctctcaatatccttttaaatttctcttaaatccctattttcaaataattttaaaaaattttgatttTTTGATGATGTGGCAACAAAGCGC
>406
tgtttaattttacttatgtttaacaattcttttaagtgacaaatatgaaagttgtttttgtctaaatttttttatatttttcaaatgattaaatataaaagtcagtttcattactaaaatctggttagtatatattggaagcttaaaagagttgtTAAACATAAGTAGAATTAAACAAG
>407
acgacaatcctacgcggcagtctaaatgggttttaaatataaacttaaatgtccaactaggataagaatagttttttcactcaaaacggaaaagaaaactaaaagaaaaaggagacgaatggtttttcttttccaattcaaggtataaataatttaaaattttcaattaattaaatttatttaattaaaaaacctattctcatcccaattggtatttaaaactcatttggatTGCCATGTAGGATTGTCGTTA
>408
AGGATGTAAAAGAATAGGTGAaaggattaagtatatcagataaaatacatctattacaaggaacaaaattaatctatatctgataatctttaattctttaacctatccttctacatcctca
>409
ATATGAAACTGAGATACCATGtcatttgtatccattttcaataatttaatgtcattttagcattttcatcttaaatttcagcacattatgttggatttggttatttttaagatgaaaaatgctaaaatgattttaaattattgaaaagagatacaatgacatggtatcccagtttcttacaa
>410
TGTAGTAATTGTAGAAGTTCAGGGactattctgctatttttcttttttcatgagtatctacaggatcttgatctaaaatataaaataattcatttattagcatatatatttcatttctaattcattttacaattaatacccttttattttttaaatttacacaattaccctaaacttttacaatttttgtaat
>411
AGGTATTGTCTCTGGGGAAGGGTTttgtcccccctccaccgagagccgtgtacggttgcctcttggttggtggccatagggtcgaggcgctctcctctgtgcaccgtacatggctctctgtggggggggggggaacccttccttacgggacaatacattc
>412
atcatctatgatctctttctaattatttaatgacatttcaggaatcattttccatgttattgacatataattttggtgattttttaaccctgaattttgaacccaaactgtaaatctcaaaccctaaacctcgaaccctaagcccaagtttaagattcaatgtttggggttagagttcaagatttgaaattcgagtttgaggttcatgatttagaatttagggtcaaggttcgggattagagatttagggtaaaaaaattactaaaattatgtgtcaatgacatggaaaaaattgttgaaatgccattatataaTTAGAAAGGGACCATGGATGATGT
>413
TTATTTTGGAATTAGAAAAGTCGTattcttaacttacgaaatatgacttccttctaaagccgagataatc
>414
TAAGTGAAGAAAGAGGTAGGTTtgaagaagaagatggtaagctgagtttaagaggaatggtgaacttaattgagatcatcttctcctagttttcgtcacatgaacctttcttcatttagatcttcaaaccagccttttcttcacttagt
>415
ttcccctgttctagtcatccaacTATGAAAAGTTACAAAATGGTCAT
>416
tccttatactatgctgaaatttgagatttaaccctttcaatgacgtaatttggcccctctactattataatgttattaataggtccaaaatgatagcattgttaatagtagtgacgtggatttttaccataagaaagttatctgacctatctttaccataagaaatttattaacaacaaaatcctcatcatcattttaatggcaacttttaacaatgttataacattataacagtggagggtccaaattatgtcaaattaaaaggattaaatctcaaaTTTCAGCGCAGTAGAAGGATT
>417
AGTTTTAGGATTGATTTGATGAAAgtaaattgctaatattattagctaattatgaatttttattaaatcaactctgaaactcg
>418
GAGCTTGGAAGTGCATCCGGCtggacaagttttcatgctgatatgtttggaaaactcgcctagctggatgccttttcaagctctt
>419
aatccctgtcttttctaaaatttggaatttaacatctttacttctcagattttaaaattcaaatttaacaattgttaattttttttttttaactactcacttggtagccatgtgaaactgaattttgaaatctgaacctaaaaatacaagcacaaggactaaatttctaattTTTGAAAAGTACAGGGACTAT
>420
ATACATGAACTTTGGTCCAAtgtgcaatttcataaatgagctttaattatacacctagacctcaaattgtggttcaaatatattaatggaagtttgattttgattcaattacacacatttaaaaaatgaatacatacatttattttcatatgtacggcattacacattagatcaaaattcatgtatgc
>421
ATACATGAACTTTGGTCCAAtgtgtaatttgatacatgaactttaattatacacctagacctcgaattgtggttcaaatatataaatgaaagtttgattttgatacaattaacacatttaaaaaatgaatgcatacatttattttcataagtatggcattacacattagatcaaaattcttgtatgc
>422
TGGACTGTTAAAATTTTAATGGCAttgatgtggcaattcatatgagtactttgacatggataattttttcttgtaaattttttttgaaatttattgaatttattatttttttaaagtatatgtggattatcatgtgagttgccaaattagtgtggttaaaattttaacattccagt
>423
gccatgtcagcgcgctttgctgacgtggcagcaaatcgcgtcctagagggcgcgatttgttgctatatCAGCAACTCGCGCTGACGTGGACA
>424
ggtctgacagcctgaactggccaatttaggctcacgggtgttaaaaatgttttctttataagagagccatggtcccctcaactggaaaaaagaaaaaaattgaagtagcagctaaggataataaggggaaaaggcagcaaagaagagaagagaataagagttctgaaaggttaactattatttttgtaattttattttggttaggttagagttttaaagaaaggaggcaacaaattttaacactcgttgagggcaccatggctctcttataaagaaaatattttaacacccttgaggccttaattAGTCAGTTCAGGCAGTCAGACCGT
>425
GCTGACGTGGAAGGAAATCGCTAcctcagggacgcgatttccttccacgtcggcta
>426
tggagaagcagggcacatgctaaatctattaggcaaaaatattgtcttttattttgCATGTGCCTTGGCTCTCCATC
>427
tatgttttgttaaaatgattctaattgtattttttggttttttttcaatctattttttctaacaaatttaatgaaagtaccgttaaaaaaattaacggggatgatgtaaattttcatacatggaatatttttaatgagatgtaatttatcacttagataacctaataagataattatacgtgaaaaataaaaaaaataaaaaaataatacattagattaaaaaaactcttaatttaaagaaaataaaagtaattatctaaaaaaattaactcagtagaaaattttctcagtaaaaaaacatacgaaagattaaaaccttttgaaagaaaagaaaatttgaaacattaaatttatttattaaatctgttagaaaaagcaaaacaaatgttgatggcaaaaaaaaagctcaaaaatacaattAGGGCCATTTTGACAAAACATGCA
>428
gtccaagatgaataagatagctattcatgctaaaacagttgaggaggagtaaatacacgatgtagtactaaaacagctaaaacagcTATCTTATTCATCTTGGACTG
>429
gtccaagatgaataagatagctgttttagctgttttagtactacatcgtgtatttactcctcctcaactgttttagcatgaatagcTATCTTATTCATCTTGGACTG
>430
tcttagtgtcgagaattgaatatttgaagagaatttaaaacacgatccctttttgtattaggacattacttaactaaattagttttcacgaagagagcttatttcaagttaattgagaagaaatGATCATATCTCGTACGTTAGGACA
>431
cctttttgtattaggacattacttaactaaattagttttcacgaagagagcttatttcaagttaattgagaagaaatGATCATATCTCGTACGTTAGGACA
>432
TTTGTTTATGGTCATCTAAGCcatttttcatctcgccaattctttgttcaagcagtttttggataatcgaaccgatagaatacacccgcggaaatgatgtttagatgaccatcaacaaaca
>433
tgtttaattctacttatgtttaacaactctttcaagcttccaatatatactaaccagattttagtaatgaaactgacttttatatttaattatttgaaaaatataaaaaaatttagacaaaaacaaattccatatttgtcacttaaaagaattgtTAAACATAAGTAGAATTAAACAAG
>434
tgtttaattctacttatgtttaacaattcttttaagtgacaaatatggaatttgtttttgtctaaatttttttatatttttcaaataattaaatataaaagtcagtttcattactaaaatctggttagtatatattggaagcttgaaagagttgtTAAACATAAGTAGAATTAAACAAG
>435
tatcctcaaattattgatttatatcaagccaaatcctttcgttattaaaattgttaaatgacacattaaatcttatatagctaaatttaaataaaaatagaatgttgtcgcataacttttaaaagtaaaaaataaaaataaagtaaaactgaataaaaagagtgaacaataaagcctccgtaaaagctttgaaaacctcaaagctacatttttaaaaacatcaatttttacatattcattttttcttaaagtttttcattttaaattatataacataaagttaagatatagtgtgtcatttaatagttaaattaacaattttaataatggaaggacctaattaatataaCATCGATAGTTTGAGGATGTA
>436
GCAGCATTATCAAGATTCACAagaggcgttttagggtcttttttgattgattgatcaatcaataagcccttttatgattgagaatcttgatgatgctgcag
>437
gtcttggatcagaacaactaattccataatcgggcaacgatttgaaattgtaattcaattatactacgaaggtaacaacgatatcaaagattgcttttggcagatacttcgatgacataagtatttatggcatgtttgtagccatttgtcgttatggtacatttgtatccatatctacttataccattgaagtatatgccaaaagcaatctctgatatcgctattgccttcgttgtataattaaattgccatttgaaaccattgcctggttatggcATTGGTTGTTCTGATTCGAGGCTA
>438
TCTCGGACCCTCAACGGAAGGtattgttcttgtgtcgagattttgtctctcgtattccatggagagcccaaagggttcccggaatttaagaagcaccttgactaatggagatatgacttgtaagctcatgggagaaatgtcaatattgtgcaaaatattaattatgcatattgcgcttgcgggagttcaaaccaccaaccaaggcttaaaggccttacctttacatccacaaaatacaagagagacaaaatcccaacacatgaacgatacttttcgttggggtttgagacc
>439
TTTTAGTGATGTGGCAGAAAGATGcattaaaaacgcttccagacgaacttttaatgcatctttctgccacattattgataat
>440
TGGGTCGAGCTTAGGCAAGCATAatgtatgttaatatcttgcttaggcccgacccgac
>441
CAGTGTAGTTCTAAACCCGTCGGGgttggggtacacctgcacgacgtgggaacacgaaatgtccagaactacaccgcaacctcgattagtttagaattacaccacg
>442
ggctattatgtaacttttgaaagttggatgagaaaatgtaattttaaacaaagtttagggacagttggtgtaatttacccatttaatatttgggtaaactgcattactagtcactcaattgttagtatttttttgtcactcaacTATGAAAAGTTACAAAATGGTCAT
>443
CTAAGAGATTGGGATTTGGTAGGAtgatattgaagaacctaatttaacgta
>444
CTAAGAGATTGGGATTTGGTAGGAtgatattgaagaacctaatttaacgtatcaaattacgacaaaccactatcaaattacgtc
>445
CGGGCTTGGGCAAAATTTTAGGCTcattttttaggccagacccggcctagtaaatgggcctgaatttttagttaagcctggc
>446
TTAGATTGCATTTTACCCCTTttactgaaaaacatgggccggtttgctctttgattttgtatagggactaatttgctctttttttaagtaaaggggcaaaatgcaatcaaac
>447
tcccgcctaattgaaagaagacacatcatctttggtttgaaagtttagtccgaatatacatatgatatgaaaaaaaaaagatgatgtgtTTTTCTTTTAATTGGACGAGATA
>448
tgtttaattctacttatgtttaacaattcttttaagtgacaaatatgaaagttgtttttgtctaatttttttttatatttttcaaatgttaaatataaaagtcagtttcattactaaaatctggttagtatatattgaaagcttaaaagagttgtTAAACATAAGTAGAATTAAACAAG
>449
tgtttaattctacttatgtttaacaactcttttaagctttcaatatatactaaccagattttagtaatgaaactgacttttatatttaacatttgaaaaatataaaaaaaaattagacaaaaacaactttcatatttgtcacttaaaagaattgtTAAACATAAGTAGAATTAAACAAG
>450
TATAGATCAGGGTCTTTAGCGGCGcttttttacaaatgccgctatagatcagggtctttagc
>451
tctccatcaaagtagtatccttaacctcgttgtttgaaacttatgttagtggtaggggtaagaaaactttcagggggagtaactgtgacggtggagaaaaagttgaaatttgagtcaaggtgacaatgggtgtagttattatttaatcacagcaaccgttaccgacttgagtcgcatttcagcttttctccatagtcacaatcactcttcccccgaaaagtcttattgcccccaactctgccacaagtattggacaatgaggttAAGGATACTACTTTGATGGAGAAA
>452
tctccatcaaagtagtatccttaacctcattgtccaatacttgtggcagagttgggggcaataagacttttcgggggaagagtgattgtgactatggagaaaagctgaaatgcgactcaagtcggtaacggttgctgtgattaaataataactacacccattgtcaccttgactcaaatttcaactttttctccaccgtcacagttactccccctgaaagttttcttacccctaccactaacataagtttcaaacaacgaggttAAGGATACTACTTTGATGGAGAAA
>453
acctccctaacggtaatcctatgtgacaattcaaatgagttttaaatgccaacttagatgtccaattaggactagaataggtttttaattaaataaatttaattaattaaaagtttaaaactaattacaccttgaattgaaaaagaaaaaccattagtctcatttttcttttagttttcttttccattttgactgaaaaaaatattctcattaaagttgacatttaaaacctatttggactGGATTGTCGTTAGGGAGGTAA
>454
ttcttcttttggcttgttttaaaatagaagtttttgattaatGTGGAACGTGTTAAGAGAGGAATA
>455
TTAAACTCCAGAAGTAGGGCTagaatgttgtcatgtatctatttaattattataggcattaattaactttcttaaatatatcctagtaagacacatggcaaccctctaactttgcttgtggagtttatga
>456
ATATGAAACTGAGATACCATGtcatttgtatcattttctaataatttgatattatttcagcattttcatcttaaatttcaacacatcatgttgaatttgattttttttaaggatgaaaatgttaaaataacattaatttattgtaaataaatacaaataacatagtatcacagttcatataa
>457
TGTAACAGTAAGCTGACGTGACAatttaaattatcatttcaaacaaaaaatttaggttaaattatataattggtccccatattttttctttttgagcaatttattttttcttttatgttcttttaactttcctttattttttctttatcttccattccattattttctacttctctccctctattttcctctcttctccatctattttaacgtaaaagtaaaaaattaaattactcaaaacgaaaaaaaaatataggaaccaattgtataatttaacctaaaatttttacttgaaatgatgatttaacacgccacatcagcttactgttacacc
>458
ttaaatttgaccattaacttttcaaaaagagttaaatcatttttttaaatggaaatattgactaaaacattaatttttaacgatgctaacgtggtagtccacgtgtacttcatgctgatatgacactatttgtcatgcaatgctaacaaataatttaaaaattgtaaatatattcaataaaataaaaaatccaaaatccaaaaaattataaaaagttcataaaaatacacaaaagtagcatgaagtccatgagaattgtcatgtgagctaccatgttaaaaatttaatgttttagttagtatttctattaaaaaaatttcaaatctttttaAAGGTTGATGGTTAAATTTGACT
>459
TTTCTCCTGATTTTTAGCATTTTTagttgaatttgaatttttttataggaaattgctgaaaatcaggaggaaa
>460
gttaagctttgtaatctcactaacgacaatcctaccaattaggatgagaatagtttttccagtcaaaatagaaaaaaaaaaactaaaaaaaaaagagacgaatgatttttctttttccagtttaatgtgtaattaatttaaaattttcaattaattaaaaaatattatcgttccagttggacatccaatttagcatttaaaactcatttcggctgccacgtgagattgccatTAGGGAGGTAACGAAGCTTAACGG
>461
TGAATACAGGAATGGCTCTCTgtgccaatctcgttaaagtgagggctctaccctacctctatttacgactacacgttggcccgttcagatttaggtgttcagtggaaagataacctatcacctaaagttttcatgaccacttagattagggtagagccctctctttacgaggttggcgcagatagccattcttgtattcacc
>462
tgtttcccggctctgtcgagagcccgaattgatgaaaatgggcaccatttccttggtggcgcatggcccgatccaactagacgctcctgctccatgaaccctgtctccagctcaggctcTCAACGGAGTTGGGAGACAAA
>463
tatctatttttactgttaaaaattggcgtagctgacacatggctttgtcacatgtacctcatggcaatgtacaaagaccagttcTTAACGGTAGAAATGGATGAA
>464
gagggatgcacttgcatagcgtaaaaactaaagtaattttgcatacttttgtaactagttatataattaatattttaaaaatttatataaatatttacgaaagtgtgtaaaattactttaatttttACACTGTGGAAGTGGATCTCTCTC
>465
ttagtcttgattctacaaaaattaacccttaacgtttacacattgtgtaatttggtcctttttcccctcctattttgcttttctttgtgacaaatgaaagtaaaacagcaaaacaaagaccacattgcacattgtgtaaatgttgagggttattaTTTTGGAATCAAGACTACAT
>466
CGCTTTGCTGACGTGGAAACAAATcgcgtcctctgaagctcgatttgttgccatgtcagcaaagcgcg
>467
TTTGTATGTTAGATCGAAGAGcaaattggcccttttattgtaaatttcatccatttctactgttaaaaactaatccctgtatgtcgacatgaggaatatgtggcacgccatgtctggttattccatcagcatcgctagtttaataattagaatagatgaaaattttaactaaaaggactactttgctctttgatttaacttataagga
>468
AATGAATCTAGGTTCTCTCTTgctccattttttcatattttccttgtgaaaatatgtcttcaagagcgtaagggagaacctagattcattac
