# Supplementary material for: AmiR-P3: An AI-based microRNA prediction pipeline in plants
Source: PLoS One. 2024 Aug 1;19(8):e0308016. doi: 10.1371/journal.pone.0308016 (PMC11293646; doi:10.1371/journal.pone.0308016)
Supplement: S6 File — The datasets employed to Compare AmiR-P3 vs PlantMirP2. (ZIP) [file pone.0308016.s009.zip › S6_File/M.truncatula_negative_precursor.fasta]

>1
TTGAATGGAACATTGGGAATGtcgatcgaatattggagtcctgctgcttggcaagt
>2
tttctcttccccacacaatattaattacatttcttaatacgtgtgaaatggtcaaaacgtcgtacAATTTGGGACGGAGGGAGTAGGTT
>3
agtgggtgtattctagcaaatgcctatagGATTTGCTAGAATACACCCATTTG
>4
GAGTAAAAATGTGAAGAGAAAatatgcacacatgaagacaagt
>5
TCATTTTGGTCCCTTAACTATaaagtgtctcaatttggtc
>6
CATGAAAGAATGATGGATAAtttacccaaaccaatacacattagccatataagcacatattcatgaa
>7
TGTAGCATGCCCGTTTGGTGaaatactctgatgtttatatgttgttttattgctttaaggtaacgggatgttacaaa
>8
TCTTTGATTATGTTTGGGTACAGTtctacaataaccctccttgtcaatacaa
>9
aaattttcctgggatttttgttgttgaaggttgaaggagATGATATGAAGATGAAGAAGAGGG
>10
AATTAGGGACGGAGGGAGTATTTaataaataactatgaatagt
>11
GGGTCTTATAACTAGGGACGGAGGtagtataaaataaaaccaaacgcctctgagaccttt
>12
CCTCGGCAGTTAACTGCTGATCagtagtattcctcgttagtttaactgccgccggtt
>13
GAGAAAAAATTGTGGATAAAGctgtgaccacgtggcttgt
>14
ttttttgtcttctgctttttgcttttgattagctttgtaacaacaacaaaaatacatatcaatacattAGTTATTGAATGAATCTAAAA
>15
ttaactgtcgaggaattaaaaaatcggctgtagttaactgccgaGGAAAACCTCGGTAGTTAACT
>16
AACCAAAGAAGATTTGCAGATaaattcattctttttgagatca
>17
cttcctgtagggctaagggtgttccggaatgtaaaatctggaaagattcagagcCATTAATGTGCGTTTGGACAGTT
>18
caaatatgcctcgttttggttttagtccctgtgaaaacaaaaaattggggccagggactattttcaaaaacaaaaaattttgcagggaccaaaaacaatttttttttcacagggactaaaaTCAAAACGAGGCATATTTGCA
>19
GGGTCTTATAATTAAGGACGGAGGgaatatataagtcataagtctctatttttctaactatg
>20
gatttgcacatgtggcgcatgatgactgaactcatttattagaaaaatagtccttgcaaaatcttttgatttttaaaaaggtccctgcaaaatattttacttttgtaaatagtccctggagggactattttcaaaaacaaaatattttgcagagaccaaaaacaacaaaaaaaaaattacatggactaaaaccaaaaCGAGGCATATTTGCAAGGACC
>21
gactggtttcatatgacatattttccaggttgacatggatatggacgATGATCTTGATGATGCTTTA
>22
AGTTGTCAAAAGATTTAGTTTtaccattttttgcatctcccttcacattgaatcataaagtaatccgggttacgaggcaactcacatttacaatgccttaaaaaagaaacacaaaccaaaataattaagctttccaaatcaaaaacaaaactagtaaaaaataaactaataaaaaaactcacgcaacaac
>23
cggtagtaagctgccgccggtttactacaaaCTTCGGTAGTTAACTGCCGAAG
>24
GTTTAGATGAAGGTAATAAGTgtcaaggaatgaacctcatttcgttggcacttgaatatcatcatctaaagcaa
>25
ttgtcccaaattgtatgtcgctttacaataccaatgaaaaattaatgttacttttcttattatatccttaactatttattactctctcttctttcaatttcttcatttatctttcccatatcatttattgaggacaattttgtaaaacaactcataatattactttcccacacaatattaattacatttcttaatatgtgtgaaatgcccaaaacgtTATACAATTTGGGACGGAGGGAGT
>26
tcttttctgagtattttttcctgggttttttgatgaatttatgaagacgatgaagatGTAAAAGAGGTGGAAGGAAGAAGA
>27
caaaattcatatgttttagttttcttaataagtgtgatttttttttCTTATAATTTGGGACGGAGGGAG
>28
tcggtcgaatattggagtcatgctTGACAAGTTTGAATTTACCCCA
>29
GAGAGAAAAAATTGTGGATAAagttgtgacacgtggtttgttacaattggctgcttgaa
>30
CTTCGGCAGTTAACTGCTGCCGgttcctaaaaacctcggtagcaaactgccgagggg
>31
AACTTGGATATTGTGAGTTTGTTcggagattcatcatttacgtttt
>32
GAGCGAAATGCTTGAGTCCTGgccgtttggcaagtttgaattaccccatttaagaggtaagacaattgttgtagttggaatgcaccttaccctaactaatgacgatcttctggcggaatcaaacttttgatgatatcttcagttgatctaagcaacgtcacccgcatatcgatccacgg
>33
TTGTTGTCAGTGTTTGATCCTcctaggcatgacagtgctgaaac
>34
tgaaaatatcacacattttgttattgcTTTGATGTTGGAGCTTCAAA
>35
TCTCGCAAGTTTGAATTTACATaatttctatctttgtccattgtcataagttttcttttgcactcacaaaaggtcacttataaaaaatgacggaggtagtgcaaacttgggttatt
>36
tggatgcagaggagcagcaaagATGCTCTTGATGATGCTGAT
>37
catgttcatcgtagacatgggGAAGAAGAGAGAGAGCATGAA
>38
gatttatttcaattgtgcactatataggtttaaaTGTGTCATTGGTCCCTGCACTT
>39
CCTATGTTTGATTCTTTGGCAgttttggacccccaaggcaaaaaaaaataaaaaatatttgacacgtggcacctcacttagggtgccacgtcagcgttgaccgagtcaacaatggactggaggtccaaaactgccaaagaatcaaaacataaggg
>40
TAAACTGATCAAGGACTTTAcaaataaaataaaaataaaaatctcaccagca
>41
caaaatgaaaatagaccaaccttGTCTAATTCAAACTTGTTGGA
>42
atcaatactctcttttatcttaaagatAACTTCTTCCTCTTCCTCTTTT
>43
CTGGTTGTGACCTTGTATACcttagaccacctttgaaagatccattcaaatatctcaaaacccacatcaaag
>44
AGATATATCTGTAGGAAATGTGAAattatctgcagaaaatgtgaaattattcgcaggaaggaagtaactttttacgataaattttt
>45
CATTGTTTGGATAATCAGCTTaattttcagctcatgatcataagcgcttatttgtatgctatttctatgataaaagataaaataatattgtttttgtatagtctataaggtgttttcataaaccatctccgagagcttatgaaaataagctgacaattgcttccgagcatgc
>46
AAGTGGGTGAAAAGATTCATAccgattgaacaacaccaaggatgtttctgatcatcttcattttcattgttagagctttcgacttcatcagtatcatcaccttcagagtcttgagttctagtgatactactactatcaccttccaactcccgttccaagtcatatagaggtaagaccccacaccccttta
>47
TAGTCATATTTGTAGGCATAGAGAtactttgccggtttatgctattaacatggatattttgagtttgttcacaaattcatcatttttgtttttagcaaatttggatttctattgtattgatgtactctatcaatttgaatgaataaatatcgtttatttgcttaccaattatacgtta
>48
atcaaggaggtgcaacaggagtaagtaTTTTCATCAAAGTTTGTTTGT
>49
cagttaactgccgaggaaaaCCTCGGTAGTTAACTGCCAAG
>50
ttaattcccgtgattttaacaaaaGGGTCTTATAATTAGGAACGGAGG
>51
TGGCAAGTTTGAATTTATCCCAttcagaggtaacacaattgttgtagttggaaggtacaaacgttcggtataaacgtctaagagaatacaccttcctacaataattgtcttcctttgaatgaggtaattcaaatttgtaaaa
>52
actcttcggtattggcacatgtgataaccccactcaacggagggatcttggaggtaTATATTGTCAACGTGAGTAC
>53
ttaagttcatttagtaaatgatgtatttagttcttaatatagactaaatgtatcATTTATTGAATGAATCTAAAA
>54
TTGTGATTATGTGATAAATGTttatcaaagatgctatgttgatttagactgattaagatgttgattatgatt
>55
GATCAAACTTAGTTTATATGccttttttgtttttgaaccatgttcatcat
>56
ATTGGTCCCTGCACTTTCATCAtattttgacatttgtccctgcacttttttttgtttgg
>57
GAATATAGTCATATTTGTAGGCAAatgtactttgccgttttatgctattaacat
>58
gcatctaaatttgttcaaaggtttggttgctggaggtaaaaacgttcttgagaggCTGGGTGTAATCTAGGTCTC
>59
CTCGGCATTCATGTTTTTCCtttgaaaagattaaattcttgttaggttgatttagatgaatgtattaagtg
>60
CGGAAGGGGATTGTCGAGAACAtgagggacattgttctcaaaagttaaatttccttg
>61
tacgggtcgttggtgttgctcttcCGCTTCCTCTTCCTCTTCCTCT
>62
TGTGTCATTGGTCCCTGCACTTtcatcaaattttgacattggttcctgcattttattttgtttggcattggtctctgtactttgtaaaaatattggtattggtccctctgttgaaaaaaaacacaaaaccaacggtgtgccacatggcccaatcatttcacgccacgtggcaccaatatcaatatttttacaaagtgcagagaccaataccaatatttttacaaagtgcagggaccaatacca
>63
atgatatttgtacaactaaaagTAGACAACTTTGATGACAATC
>64
GGTTTTCCTCGGTAGTTTACTgccgaaatttacctcggtagttaactgcagtcggttttataattc
>65
GCTCTTCCTCTTCTTCTTCTTCttgttgatcttcagcttaagcctcattactttgttgaaaattgcttctgcaaattctctcgtgatgccc
>66
tagaaaaaaaatttgtcccaaattatatgtcgttttacaataccaatgaaatatttatgttacttttcctattatatccttaactattaattactctctcttctttcaattatttcatttatcttttccataccatttattagggataattttgtaaaacaactcataatttttctttcccacgcaatattaattacatttcttaatacgtgtaaaatggccaaaacgTCTTACAATTTGGGACGGAGGAA
>67
GTTGATGGAGATGATATGAAGATGgaaaagaggagaagaagatgaagaaaacct
>68
TTTGGGTAGAATTAGGCGGGAGACttattcttgtaacccattgatatc
>69
CATTTTGGTCCCTTAACTATAaagtgtctcaaagtggt
>70
TGTAGCATGCCCGTTGTGGAattactctgatgtatattgctatttaattgtttttggggtaacggggtgttacatcactggtaactttggaaggttttagcaacataaaccgtgatggattttcatagtttgttcctggtggttgttttttttttttgggtgatggtttgctattcgtggtgactttcggggaggtttttgtgggtggttgtagtggtggtggatgcgaactcggatatgaaccatatccggatctggatctgcgttgttttatgaattggcaaccaagggagatgtttcggttggtgatgttagagtggtagtgttgttagtg
>71
agtatgtgtttagtttggcggcggtgagaattgattttgatagaattgagtttgagaaaattgattttggttaaagtgagtttgATGTAAATTGATTTATGTTTGGAA
>72
tttgcaggtttgaatttatcccattcaaaggtaacacaattgttggagttggaatgcacattccaactgcaacaattgtcttactctggatgGGGCAATTCAAACTTGTTAAT
>73
TGTAGCATGCCCGTTTGGTGtttaactctgatgattaattgttattttattacttttgggtaacggggtgttacaat
>74
taagtgggtgtatcctagcaaatgcctatatgATTTGCTAGAACACACCCACTTGT
>75
TAGATGATAGCAACAAAGAGTGTAacaccccattttcccaacttaaaaatttcaaacatataat
>76
TCTTCCTCTTCCTCTTTCTCTTatctttttctgctcgagaggatcatttttcatctaaatgcatccacaaatacctttattcaattacctgttctccattatgaatttccctgtcatttgacacactcttgtcatatggttttgcgttttgcctcatgaagtttctaatgtttctcttaaccatttcacatgcagagacttcttgcaatatcaggatgtggccatttaccccatgaagagtgtccaaaggcattgctggcagctatatcacccttcattagtaga
>77
agattcaatcaatgacttttgcatcttcaacattgcagatccgaaaacatgagtattttgttgatttGAATATAGTCATGTTTGTAGGCAT
>78
ttaactatcgaggttttcttcgacagtttgcttcggcagttaactgccgaaattttggaaaatccggctgcagttaactgccgaGGAAAACCTCGGTAGTTAACT
>79
tgtgcagtgtttgatttgtaaaattgtttcaggaaCAGGACAAATTGGAGGCAAAGGAT
>80
TAGGTAGTATCGCTTTGGTCCCttaattaaaattcaatttattttggtcccttaactatttagg
>81
CAAGGACTAAATTGATGGAAAtggtaaaaattcgagacttaacttttcagtataatttttcctgtgtt
>82
AGGCTGTGGAGAAGGCTGGttataaaaccccttcaccgattcagatggcttc
>83
AATTTGGGACGGAGGGAGTACAATaattgatatttttactataatagccttattcatttaatactcctctcatttcatatatttttctctccgcaataaataactacgggtaatattgataaaacaacatttaaagttgcattgaactttgaaagtgattgttaaattggaacaaaaaatttctccaaaagtgacacttaaaaaggaacggagggagtactatcataaattgtgaacccatgttcaacgaaat
>84
cggcagttaactgccgaagttttagaaatccgactgcagttaactgccgaggaaaaCCTCGGTAGTTAACTGCCGAG
>85
gggacaaatattttttctaaagtgacatacAATTTGGGACGGAGGGAGTAAAAA
>86
ACGTATCGGGAAGTATCGGATAATtattttaaaaaaaaaaaaaaattaatcttcggatactcttctgatacgtat
>87
tcggtcaaacattggagtcctgCTGCTTGGCAAGTTTGAATTTA
>88
CATCTTCCTCTTCCTCTTCATGcttttcattttgatttacttcattcttacctggaagaagatcttttc
>89
tgagttaggccctaaattcaAATTCTAAGTCTATCCTAGAT
>90
GAGAGGATTGTCGAGGACGTGTgggacattattctcaaaagtcagcttccct
>91
ttgataataaattcattttctgatatgcgtattgttgactcctggagtgattttgagAATGAGTTTAATTTATATACA
>92
ttaactgccgagaaatttgaaatccggctgcagttaactgctgaGGAAATCCTCGGTAGTTAACT
>93
TTTTGATTCTTTGGCAGTTTTggacccccaaggcaaaacacaaaaaaaaatg
>94
GGGTCTTATAATTAGGGATGGAGGgagtattttttaaaaggattaatatgtctttacccccctg
>95
CAAGAAAATGATTATGTTTCCatttgtttattatcaggtgtcagtgcaagcctcgtagcactgctgattggaagcttttatgcatatttggcat
>96
CGTTTTGGTCCCTTAATTAAAattcaatttattttggtcccttaacttt
>97
TTCTTCTTCTTCTTTATGTCTacgatgaacatgagtgagtagactcttcttgtcttgggattggtggataagtctaatg
>98
TAACAAGTTTGAATTTACCCCAtttagaggtaagataattgttgca
>99
GTACCTATGTTGATGTAATTtatttattcttaacatgtatatttgaatttactctggtttatattccgctgcgactgttgaggtttatatacatgtttattggtttttgaattttgaatgtggcgtagcctctat
>100
ttaactgccgaaattttctcaaatccggctgcagttaactgccgaGGAAAACCTCGGTAGTTAACT
>101
gcaacaattatcttaccactcaatggGGCAAATTCAAACTTGTTAAG
>102
tcataatttctcttccccacacaatattaattacatttcttaatacgtgtgaaatggccaaaatgtCGTACAATTTGGGACGGAGGGAGT
>103
ACAAGATGAAAGAATGATGTggggtacattccttggtctagctccatcataaag
>104
ttaagactcagatgaagttctttcgattgcaactattaaaggtgatgaaGAAAAGAATGATGAGTGGTA
>105
TCTGGAATTGGTCCCTGCACTTtgtaaaaatattggtattggtcactctattaactttctgttaa
>106
caagactcaatccatccaatattcttccctgaaatataataaattgcaatttaaagtaaactatcctaaaaaggaaataatactaatataaaattatataaaatctaaataaaactaaactaaaaagcatattaaaatagcatataacaaggtattaaactaccgaggaaaactacCGAGGAAAACTGAAAACTATTGGA
>107
tgaccagtttgaatttacctcattcaaaggtaagaataattgtcttactctggatgGGGCAATTCAAACTTGTTAAT
>108
tcaaggtgaatctcacactttggaaatgagttccacttAAAGTGGTGGGACACACATTAATT
>109
TACATCATCAAGATTCATTCCaacattcttattgttgttgttatctttaatttccttgtgatttgac
>110
TTAGGAAAATTGTGGATTTGGtggatgactcgcactctcggggatttgcgttgcataacctttgtccatcttacat
>111
GACCATGACTCAAGCATTTCGCccaacattcatgattttcctttgaaaatattaaattcttgttatgctggtttagatgaaggtattaagtgt
>112
ATTTTTGGTCCCTTAACTATTtaggtagtatcgctttggtcccttaattaaaattcgatttattttggtcccttaacttctctctgttac
>113
TAGTCATGTTTGTAGGCATATGCActttgccgttttatgctattaacatggatg
>114
cactttaattttctcatatatttttgtaggcattatgccgttatatgttgttAACTTGGATGTTGTGAGTGTGTT
>115
CAATTCAAACTTGTTAATCGGcgggactccaacatatgataagcgtcttcaacgctggtattcaagtgtcaaggaatgcac
>116
tccctccgtccctaattataaggcccttttgctaaaatcacgggaattaagaaagttgatatttgtattaaagttgtttgtaatcactattgtttttacaattttatccttaagagagagagagttagtttatgttttccatatgctatttattgctgattgaagaaaaatatgtataataaataggggcatgtatgtaaagaaataattaatgtagttggaaataacaaaaaggtcttataaaaagggacaaaaaaatttctcaaaagggtCTTATGATTAGGGACGGAGGGAGT
>117
TGTAGCATGCCCGTTTGGTGcttaactctgatgtatatttgttatttaattacttttgggtaacggggtgttacatg
>118
TGTAGCATGCCCGTTTGGTGaaatactctgatgtttatatgctatttaattgcttttgggtaacggggtgttacaatttggtatcagagcaggttggtccgtccggccaagtagtagagtcgtgttgagccacctaggatagagtgtcaactttaatgttgctttttgtt
>119
CAAAGAAAAAACAAAGGGGAGttcaaaccctgtgag
>120
aaaaatgcaaaataaataagggtattttggtaaagaaataattaatgtacttgaaaataccaaaagggtcttataaaaagggacaaattattttttcaaaagtgtCTTATAATTAGAGACGGAGGTAGT
>121
TGGAGTCGTGTCGGTGTTGGACacaacatgtgtccgacaccgggacacgtcaaa
>122
tttgcctcaacagttaccgCTATTGAAAGAATGATGAAT
>123
TGCAATGTAGCATGCCCGTTtggtgcttaactctgatgaataattgttatttaattacttttgggtaacggggtgttacacttatgcaag
>124
TAGTCATATTTGTAGGCATAACTActttgccgttttatgctattaacatggatgta
>125
cttaattcccgttattttttcaaaagGGTTTTATAATTAGGGACGGAGGT
>126
ACTATCGTTTTGGTCCCTTAAttaaaatttcatttattttggtat
>127
tatatcctcctataaaacgttttccaaagaaaacacaaaaaactatactctaaattcttatgtttaagttttcttaataagtgtgttttttttttttgCTTATAATTTGGGACGGAGGGAGT
>128
ATTCAGACGATAGCAACAAAAAGCattatccaccatttgtcatgcctaaaaagatgactgattttaagtggatgttaggagccaaattgagtat
>129
TTGATTTTCAAACTTGTTAAAtaaaaagatggtgaagtagatt
>130
acaacagaactcaagcattccGCTCGGCATTCATGTTTTTC
>131
AACTTGGATGTTATGAGTTTGTTcacatattcataatttacgtttt
>132
tccaaattgggacattgatgaacttgaaggtccttcagaagaagatttacttttaacaacaaaatcttcttcaagagacaaaggaaaaggcaaaaacgctaaacaactcacatgggttcttctccttaaagctcatagagctgctggttgcttagctcaaattgcTCCTGCATTGTTTGGTTTAGT
>133
TCATTTTGGTCCCTTAACTCTaatacatgtttctgcaaataatctagttgaactgctcatttgattgtctgattattttattttttttaattataaacaggcttattttgatctatgactttgacgtgatt
>134
AAGTTGTGATTATGTGATAAAtgtttatcaaagatgtaatgttgattaaaaatgattatgatgttaattacgattct
>135
atcgatatgcgggtaacgttgttgatatcaactgaagatatcatcaacagcttgattccgccaaaagatagtcattagttaaggtaaggtgcattccaactacaacaacagtcttacctctaaaatgggataattcaaacttgccaaacggccaggactcaagcatttcgCTCGGCATTCATGTTTTTCC
>136
ttctctaaaaactacgttaatTCTAGTTGGTGTCTTAATGAA
>137
aagtttccattgtaattctagaaatagttcGAAATCTTGATGATGCATCA
>138
gttaaggtttaaatgtgtcATTGGTCCCTGCACTTTCATCG
>139
TAAGTTGGTCCCTTAACTTTCgtatatagtatcattttggtcccttaactttcttatatagtatcatttaggtccttcttaat
>140
aagtccaatttttatactctatttggatttgattatttcgattcctttttcattatatgcgatttctatattcTCTTTAAAATTGTGGATTTGG
>141
TTGTTTGCTTATAATAGTGATCGGtggatacattgtataatatacaaag
>142
CTGCTCTTCCTCTTCTTCTTCTtcttcttcttgatcttcagcttgagcctcattactttgttgaaaattgcttctgcaaattctctcgtgatgcccaa
>143
CATACAATTTGGGACGGAGGGAGTatatcatactctttccgtctctaaaaaatagtcg
>144
GACTCAAGCATTTCGCCCAGCgttcatgtttttcctttgaaaagattaaattcttgttatgctggtttagatgaaggtattaagtggcaatgaatgaacctcatttcgttggcacttgaataccatcatctaaagcaagcctaccaaaaatttattattttcaaaggaaaaacatgaatgcggggcgaaatgcttgagtcct
>145
TTTCAGTGTAATCAATGCATTcttgttgactgtaaccttgagcaacaagtctagctttgtttctggttacctctccttgttcattcagcttgtttctgaatacc
>146
gctgcagttaactgccgaggaaaCCTCGGTAGTTAACTGCCGAG
>147
catcatcatcatcttcaacgcgtggatatttgtatgcttgaatgttaaatttaaaggttttcaatcgagggcaacttcggccaatggcTTCAAAAGAATGATGAGTTA
>148
tccactttcttaattcccgttattttttcaaaagggccctatAATTAGGGACGGAGGGAGTAGTA
>149
TGTGTCATTGGTCCCTGCACTTttatcagattttgacattggtccctacactattttttatttagcattggtccttgcactttgtaaaaatattggcagtccctctgttaactttctgttaaaaaaaaaaaaaaacacaaaaccaacggagtgccacgtggtcctatcatttcacgtcacgtggcaccaatatctgtttacaaagtgcagggaccaataccaatatttttacaaagtgcagggaccaataccaatag
>150
AATTTGGGACGGAGGGAGTAGTTGagatagtgcaattacttaaaaaaattgg
>151
GTGTGGAGAAGGCTGGGCAagataaagaaaagctgcttattgtgttaaatggggctgttataatggaaaaagagttggatgagtttgaagggagttctaagcaaaccaagacaaatgatttggaaacttacatcagaacaaatatttctgagaaagtagaaattcttccaccacagtttgcaaagactaaaggcagtggtaaaagaatcaaaagtggcaaagagaaggttgtcgaacaacaacaaaaaagaacgagactttgcaaggcatgtggtgaatatgcgcatcatgacagccgcaattgtcctaacaaataatctccatagttttggtaagaactagtttatttattttgatattattatgttcatgtctgtgagttaaaatcaaatcttagtttattttcttggtttttaggttttgaagaattccatagat
>152
aagtgtctaagttgcattgtcgcattgtcgagtttaaaggtgtttatgttattgatgaagattgaagTTGTGATTATGTGATACTTGT
>153
accagacactgacacaccgacacaattaataatttgaaaaaatcacataatttagtgtaattacaAGTGTCGGTGTCGTATCGGTGT
>154
AGGTCTAAGTTGCATAATCGcattgtcgagtcaaagatgataagttgccaagatgttgagctgtgttccatt
>155
catataagtgtctaagttgcattgtcgcattgtcaaggtttaaaggtgtttatgttattgatgaagattgAAGTTGTGATTATGTGATAAA
>156
CCTCGGTAGTTAACTACCGATgaattaaaccggcagttgttaactatcgatgtggttatttttttagaatggaaaattccaggtttgaagctctgcggcagttaattgccgatgga
>157
taggtgattaattgttaattagtgaagtcttgttgttcttcatctctactctaaatattggcttaattactCATTTGGTCCCTTAACTTACT
>158
TAACAAGTTTGAATTTACCCCAtttagaggtaagaaaattgttgca
>159
CAATTCAAACTTGTTAATCGGcaggactccagtattcgatgagcatcttggacaatggtattcaagtgtcaaggaatgcacctcattcttttgacacttgaataccagcgttcaagatgcttatcgaatactggattcctgctgcttagcaagtttgaatttgcc
>160
aactcttcaataggtttattagcaggaATGAAGATTGTTGGTGGTTTG
>161
cagagtatatcgaaaatcctattaagataaatttaaggtttaaatatgtctttagtccttgcactttcatcagattttgtcattggtccctacacttttttttgtttggaattggtccttgcacttgtaaaaatattggtattggtccctctattaactttctgttaaagaaaaacacaaaactattaGTATTGGTCCTTGCACTTTGTA
>162
acagaaattcctcacaaattccatgatcgcaaaatttaatgacAGAATTAGAGAGGGATTTCACGTT
>163
ccagaagttgatcaaagctaacatcctgtctttcaaagattgaattcggacgtgcaagttaacccgctatcggattatgacacctattgttgacacatggagtgtttagtcacaatcgggtcgcttttgttgtttctttgcttaatacatGCTTTGGTCCCTTAACTTATT
>164
AAGTTACTAATCATTCCATTTTgccatcgcaaatattaatcatttgaaaaatg
>165
CCTGAAGTTACTAATCAGATGTaattaggaccaaaagtcaaatgattaatatttgcaggggcagattgaaaggattagtaacttcaagga
>166
TGTCAAGGACTTTGCAGCATcatcatcagaatcaacctccacccattcatcttcactgtcgtcatcttctgcagagttatcaac
>167
GCATTCATGCTTTTCCTTTGAAaagaataaatttttggtaggcttgctt
>168
ctgaggcaatcaacttttgtcaaagaaccagatccccgctctgcaagcttgttgtcattgcttctgttatttatagcatcaacataatctggttttgtagaAACCAAAGAAGATTTGCAGAT
>169
ccaaacagatccaatatgtgtgaaatgcccaaAACGTCATACAATTTGGGACGGA
>170
TTGTGTTTGGATAATAATGTTttctgctattaaaaagtaaacaatttccacaataaatgttaccatccccttctccacttccaaaaacaact
>171
ttaactgccgaggaatttgaattccggctgcagttaattgccgaGGAAATCCTCGGTAGTTAACT
>172
gcggcagttaactgccgaggaaaaCCTCGGTAGTTAACTGCCAAG
>173
atatccgctttcttaattcccgtgattttagcaaaagggtcttatAATTAGGGACGGAGGGAGTATTT
>174
cggcagttaactcccgaggttttcctcggcagttaactgcagccggatttttcaaaatttcggcagttaactgccgaagaaaaCCTCGGTAGTTAACTGCCGAG
>175
CTTTGGGTAGAATTAGGCGGGAGActtattcttgtaacccattgat
>176
tcataatatctcttttccacacaatattaattgtatttcttaatatgtgtgaaatgctcaaaacatCATACAATTTGGGACGGAGGGAGT
>177
ATTTGCTAGAACACACCCACTTGCtttttttagaaggtgtgttatagcaacatacaccttaaagtgtatttattaactttttagttataacttgctaaaacactcccacataaaaattagtgggtgtgttctagcaaatct
>178
gtcttgtatgagggatccatggaacactaccttatatactagtatgtggcttctttaactattttttttattttttttggtaaaaattcaatttatttaaggtttaaaTGTGTCATTGGTCCCTGCACTT
>179
AACTTGGATGATGTGAGTTTGTTcccagattcatcctttacgttttag
>180
ttacaattttatcctttaagagagagatgatttatgttttcaatatgttatttattgttgattgaagaaaaagatgtataattaataggggcatgtatgtaaagaaataattaatgtagatggaaatagcaaaggagtcttataaaaagggacaatttttttttttcaaaagggtcttatAATTAGGGACGGAGGGAGTATTT
>181
TAGTCATAGTTGTAGGCATTTGCActttgccgttttatgttattaacatgaatgtattcatcctttttgtttttagcgaattcgcattatatcgatgtactata
>182
CATATTTGCAGGGATTAAAACcatattttagtcaacgaatgaatgag
>183
CAAGGACTAAATTGATGGAAAttgtaaaaattcgaaacttaacttttcaatataatttttcctgtg
>184
ACGTATCGGGAAGTATCGGATAATtattttttttaaaaataaaatttaatcttcggatactcttctgatacgtat
>185
TCGAGGACATGAGGGACATTGTtctcaaaagttagctttccctgatcaatgagcttctttacaatgtacctcaacacgtagcatccttcgaca
>186
GCAGCTTTCTTGAACTTCTCCtttctagattcttgtgtgagaagctgagattcaagttcatctaaagaaacaa
>187
actaagattttttctagattacTTTTGAAGAATGATGAGTAA
>188
CTCGGCATTCATGTTTTTCCtttgaaaagattaaattcttgttaggctggtttagatgaaggtattaagtgtcaaggaatgaacctcatttcgttggaatgccgggtg
>189
aatttatttttggattttattttGGTCCCTTAACTTTAAATTGT
>190
TGTGTCATTGGTCCCTGCACTTtcatcagattttgacattggtccctgcactttgtaaaaatatttttacaaagtgcagggaccaataccaatatttttacaaagtgcaggaccaattccaaacaaaaagaaatgtaaggatcaatatcaaaatctgatgaaagtacaaggactaaagacatatt
>191
atgtggcgtagcctctatttcttgaatacatgtattattcgcatgtttaattgctttaatAGAAGTAGGGCGTTACAATT
>192
CCTCGGTAGTTAACTGCCGAAttatggaaccggctgcagttaactaccgaggaa
>193
ttcaacattttatcagggccgtccctaagaattcggaggcTCGACTCTGAGAATGAAAAGAGGT
>194
attgcggaaattctaaatagggaagtggtgaaattgatactgccaattcgaccagacaaaaagccagtaaaatagatccctAGAAGATTTGCCCCGTAGATC
>195
CCAAAACGAGGCATATTTGCAtagaccaaaacagtattttagccta
>196
ccgtcccaaattgtatgtcactttagaaaaaaatatttgttccaaattgtatgtcactttacaataccaatgaaacattaatgttacttttcctattataatcttaactatttattactctctcttctttcaagtcttttatttatctttcccatattatttattaaggacaattttgtaaaacaactcataatatttcttttccacacaatattaattacatttcttaatatgtgtgaaatgctcaaaACGTCATATAATTTGGGACGGAG
>197
acttttactaatattgtcaatttttttaggtgatacctttgcatcctcccccaggtgataCATCAACAGAAAGAACATTAA
>198
TGAATCAGGAGGTGGAAGCATacattcatcaccattaaagtata
>199
AAGGAGAAAAGATAGAACTATgataaatgggtgtcatatgaaagtctgaaactctgactgtgtgagtaaaatgattttgcgtttgggttcctaattatataaaaggggtaataaattgattttctaaattcgggacggatttgagtatgggttcagggtgggtacctatatcctcgttacccgtctcgtgcccattttataaagttggggaaaactcaaacccataacccaaactcagtcaaagcaggaaaaatccatcaaattaggtttggttcgggtggttacccgcggatatgggttctgttgccatgttt
>200
GGTGCAGCAGCATCAAGATTCACAtacaaattctttaattggtgtaattaatcacaccgagtggagtttttttgttattgagaatcttgatgatgctgcatcag
>201
tttctcttcttccaagtcattcatttatctttctcatatcatttactaaggacaattttgtaaaacaattcataatattcctttcccacacaaaattaattacatttcttaatacgtgtgaaatgcctaaaacgtCATACAATTTGGGACGGAGGGAGT
>202
TGAATTTATGCAGGGTGCATAtaaggatttccttatgcaccataactgcagtcata
>203
tcaacaatttccagtatgcatctttttcaaaatttgatgaaaatgtcaaaagaggacgagagccttttaggtgattcccagtaagcttcaattcctccattgtgtgcactggaaagcagtgacggtaaaagagaaactagtaaaatggcctcggagagaaagagAGACGGTCATAATTCAAAAAG
>204
TATTTTTGGTCCCTTAACTATttgggtagtatcgctttgct
>205
TAGCAAGTTTGAATTTACCCCAttcaagggtaagatgattgttgca
>206
GTGTCCGTGCTTCATAGGTAAatcatataaaaaaaactgttaaacaaacaaaagaagggtaatcaaaataaatgcataaaagtatggtatgagattataaaacactacccatgttggaaatgccagccagaaatattagcagcttgacataaagcatccctccatttttgcaccttatccttatcatcactaaacct
>207
AGATATATCTGTAGGAAATGTGAAattattcgtgggaaggaagtaacgttttgtgataaattt
>208
cagcaattgtcttactctagatgGGGCAATTCAAACTTGTTAAT
>209
AGATTGGGGCTTTGGGTAGAATTAagcgggagacttattcttgcagcccattatatctct
>210
ttaattcccatgattttagcaaaaGGGTCTTATAATTAGGGACAGAGG
>211
ATGAGTTTCATCAAAGAACGGatcgtacgagagaacccgagttcgattcctggatgaaacaactcttg
>212
ttttggcattggtccctgcacttttttttgTGTGGCATTGGTCCCTGCACTT
>213
accaattctcttttaaaggataaaattgtaaaaacaatagtaattacaaacatatttaatacaaatacccactatcttaattcccgttattttttcaaaaggGTCCTATAATTAGGGACGGAGGGA
>214
AATTTGGGACGGAGGGAGTATATGtaacgccccatttttatttaattatttttagttga
>215
TGTAGCATGCCCGTTTGGTGaaatactctgatgtttatatgctatttt
>216
GACCAAAGAAGATTTGCCTACattaggggcaccaacaaggcagagagtcggtgtttcca
>217
catctctctctctcttaaaggacaaaattgtgaaaacaatagtaattacaaatatatttaatacaaatagtcactatcttaattaccattattttttcaaaaatgtCATATAATTAGGGACGGAGGTAGT
>218
tcagtcatcatgtgccacgtatgcaaatcatctcaaaagtggagacagggaccaaaaccaaaatgaggcgtatttgcagggaccaaaaacaacaaattttttttacagggactaaaaccaaaaCGAAGCATATTTGCAGGGAAC
>219
GCTATTAACATGGATGTTGTGAGcctgttcacagattcaacctatttgtttttagcga
>220
ATGTATCTCTCTCTAAATCTTcaagtcttcattcctttatatagaggtgtgaaagagacgttgagataatcag
>221
CCCCTATGTTTTGATTCTTTAgtagttttggacccccagtccattgttgactcggtcaacgctgacgtggcaccctaagtgaggtgccacgtgtcaaattttttattatttttttgccttcggggaccaaaactgccaaagaatcaaaacgtagggggc
>222
ATTGGTCCCTGCACTTTGTAAAaatattggtattggtctctctattaacttt
>223
ATGGATGGATTGGATGGATATGGAtttggatcctaatggatggatcaaaaaaggtccattagtccattacaatccactattc
>224
TAGCTTATCAGCTATAAGCTAtcagctagcttatcagctatccgctatt
>225
cggcagttaactgccgaggaatttgaaatttggctgcagttaagtaccgaggaaaaCCTCGGTAGTTAACTGCCGAG
>226
aggtttatggaccatgctaaagtttgatgggtcaatccatttaaaataggcttaaatgcGTTTTTGGTCCCTTAACTATT
>227
tgttttatgggtttgatgaagattgatgaatgttgatgaaggtgaggttgaagatgataAAGAAGAGGAAGGAAGAAGATGAA
>228
aagacagtgcccgagttaatggcaccagtgttgtcatgatcatcaatgtctattattatgtgcttcaattcatcacacttgctaattctcaaggtctccaacaacattctagaagcaatagataggatgaatactgatttcatcttcgaaatattcttcagtgtaatctctttaatattgcacaagatatgtgatatgttaaggggatatgactttgATTTCTGCGTTCATGTCATCC
>229
GACGAAGGGACTAAATTGATTgacatttgacaaatttaaggactaattaaatatttcgacaaattgaaagacgaaactgattgatccttgcaaattcaaggacgaagttgagtattcactcaaaaaatagtcaccaaaatcaa
>230
gaagaaacatgtaactatccgaccaacccacacaaaatgaaacaaagatcccaagtctgccggaaataaccaccaccatcggccaccggagaagcaaactgagaagattgccggacAGAAATTGAATGAATCTAAAA
>231
cggcagtttgctaccgaagtttttaggaaaccggcggcagttaactgccgaagtttttaagaatccggcggcagttaggtgccgagtaaaaCCTCGGTAGTTAACTGCCGAG
>232
tcgccgagaagatgatgtggaacgttgttgcgttgatgaaATGGGATCTTGTTGGTGGTGATA
>233
CAAGGACTAAATTGATGGATTttcagaaaattgccaacggctctttgtcatctttctcattaacggctctttctttcccaaatatataaatttgaaactctaatgttataatttgtcacctagagttcaaaatccctcaaatttcttccatgaa
>234
CATGATTTTATGTGGGTGTAAGAGttgtattgccacatgggagtgta
>235
atttaaatacaaaacaaccccCTATGTTTTGATTCTTTAGCA
>236
atttaaatacaaaacagccccCTATGTTTTGATTCTTGAGCA
>237
gggacaaattttttttcctaaggcgacatacAATTTGGGACGGAGGGAGTATTTT
>238
attataaagtaaagaattgaaaaagatgaaaaatttaaggtttaaatgtgtcATTGGTCCCTGCACTTTCATCA
>239
GGGCAATTCAAACTTGTTAATtggcaggactccagtattcgatgagcatcttggacaatggtattcaagtgtcaaagaatgcacctcattcttttgacacttgaataccatcgttcaagatgcttatcgaatactggagtcctgctgcttagcaagtttgaatttgcccca
>240
GAGAAAAAATTGTGGATAAAGctgtgaccacgtggcttgttacgattgactgcttg
>241
GAGACCAAAAGTGGAAGAATATGAaattacagggacaaaatctaaatctttttttttacaggactaaa
>242
tgtttatagtattaaatatgtgaTTTAATATTATTGTCAACGT
>243
GTATTAGTCCCTGCACTTTGTAaaaatattgatattggtgccacgtggtgtgaaatgattgggccacgtggcacttcgttagttttgtgttttttttttaacacagagttaacagagggaccaataccactatttttacaaagtacagggagtacca
>244
GATGGAATTAGAGAGAGATTTCACgttttccctctctaaatttccctcac
>245
aaggctgtttgcaacccactcaagtttgcagtttctccaaatgactataacacaacaacccctgggattttgttggaaagtttattgtgtttctgattactgaactttatggatatctatcttacttagttgcttagtttatttttggcttaatatatcatttggtcccttaacttatttttggttttCAATTTGGTCCCTTAACTATA
>246
ctgtagttaattactaaggaaaaCCTCGGTAGTTAACTACCGAG
>247
AGTCACGGGGACGAACCTTATtgttagaagtttgtttcgacctcttgagattttaagttcgttcaagcttggattt
>248
GTACCTATGTTGATGTAATTtatttattcataacatgtatatttgaatttactctggtttatattccgccgcgactgttgatgttatatacatgtttattggtttttaaattttgaatgtggcgtagcctctat
>249
aaatataattttagacgtaattaattcttcattataacttaACTTGTTTGGATAATAAAATT
>250
gtgttagaaaaatataaatgtacaaataccattactcttctttaaagtagttaattatgaatatatataggtttaaaTGTGTCATTGGTCCCTGCACTT
>251
ccctcgaattctaattgataggttatcccctcgaattgtcggttgtggaagcggtgcacaagtgacagtagccgcaggtgacaatacttgggcaaaagaactaagatgaagtggtaccttggcAACGACAGAAGATAGAGGGAG
>252
GCTCGGCATTCATGTTTTTCctttgaaaagattaaattcttgctaggctg
>253
CCCGACATTCATGTTTTTCCTTtgaaaagattaaattcttgttaggat
>254
TGAGACTTGGTAGTAAGGTGCTtggagacatcagaagtcttgagatagagatccttagcaataaccagaggagtaag
>255
cccatctttttccccttttctgatttggaggccccCCATGAATTTAGTGATGATGT
>256
caccacatgacaacaaaagcaaagaactcattctttgataGTTTTGTTGATCAAGGACTT
>257
CAATTCAAACTTGTTAATCGGcaggactccagcaccttcgaacccttttttttttttttctttcggaaccatcgcaaacaatttcgtgcc
>258
ATTTTTGGTCCCTTAACTACTatttaggtagtatcgatttggtcccttaattaa
>259
acgttgctgagatcagctgaaacaattgtcttacctctgaaatggggtaattcaaacttgccaaacGGCCAAGACTCAAGCATTTCG
>260
cggcagtttgctaccgaagttttaaggaaaccggcgacagttagctgccgaagaaaaCCTCGGTAGTTAACTGCCGAG
>261
caccttggaaaatactattaggattgaatctcttggttacgggaggagattggAACTTTGGGTAAAATTAGGCTGGA
>262
CAGGACTCGAGCATTTCGCGAGcacctcatgtttctcctttgaaaatattaaattcttgttatgctggtttagatgaaggtattaagtgtcaaggattgaacctcaattctgtggcacttgaataccatcatctaaagcaagtctcacaaaaatttattcttttgaaagggaaaacatgaagtgctcggcgaaatgcttgagtcctgtt
>263
gcaaatccaactcccatgccaagatacattgattctcttatagaagcataatcttcatTCTTTGTAGATGGCTTTGCAG
>264
aagtgggtgtattatagcaaatgtctataggATTTGCTAGAACACACCCACTTGC
>265
gtaaaaaaataattaatgtagttggaaataataaaggggtcttataaaaagggacaattttttttttcaaaagGGTATTATAATTAGGGACGGAGGG
>266
TCTTAAAAGTATCGGATAATTATTttaaatttttttttttaatcttcagatactttcttaata
>267
atactccaaattcttatgttttagttttcttaataaatgtgatttttgttcttttgtttatAATTTGGGACGGAGGGAGTATGG
>268
AACAGGACTCAAGCATTTTGCCtcgcattcatgtttttcctttga
>269
GTGGATTTTGATTCTTTGGCCgctcacaactgcgatattggaagtttctacgaagcgcaaggcttggggagctactt
>270
CTTCGGTAGTTAACTGCAGCCGgttctataattcggcagttaactgccgatggg
>271
ttaatacaaatatctactatcttaattcacgttattttttcaaaatggcTCTATAATTAGGGACGGAGGTAGT
>272
gcggcagttaactgccgaggaaaacctcggtagttaactgccgaggaaaactcaacataaccagaacccagaaccacaggtagtttttagaatgatgaagatttcctcggcagttaactaccgaggttttCTTCGGTAGTTAACTGCCGAAA
>273
tggcattggtccctgtgcttttttttgTCTGGCATTGGTCCCTGCACTT
>274
CTTATAATTAGGGACGGAGGGAGtacaaaacaactctctatgtattggat
>275
tcgctttcttaattcccgtgattttagcaaaagggtcttatAATTAGGGACGGAGGGAGTAAAC
>276
tttctgtaaatataggtcatttgaattTTCATCCCTGAAGTTACTAATC
>277
ATGTGATTATGTGATTTTGAGaaaaatgatgaattttggtagcttatatcccctcttttattcaactttgtcaagccaacggatataagcttcatgtccgacatggggagctgacctaaaaattctagagttcatgaagtcaatcacataagtaccttc
>278
cggcagtttgctaccgaggtttttaggaaccggcggcagttaactgccgaagtttttaggacaccggcggcagttaagtgccgaggaaaaCCTCGGTAGTTAACTGCCGAG
>279
ttaaatatgtttttcgtccctgcaaatatagaccatttgaattttcgtCCATGAAGTTACTAATCCTTTC
>280
ATTCTTCCTCTTTCTCTTCCTTcttttttctcaacaaaatgaaaaaaaccaaaatgcaacaaccaaagactaaaagtg
>281
tgacaggtttgaatttatctcattcaaaggtaagacaatcgttgcagttggaatgcacattccaattgcaataattgtcttactctagatgGGGCAATTCAAACTTGTTAAT
>282
GAATATAGTCATATTTGTAGGCATatctactcaattgttttatgctattaacatgcagtatattgtgagtttgttcgcagattcatcctttttattttt
>283
ggtgggctgtcattagcgacgtggtgcccatgtggcaagtgatgattggagaggtggtttgcttaaataggtctttcatccctgcaaatataggtcatttaaattTTCGTCCCTGAAGTTACTAATC
>284
aaaattgtccttaataaatgatatgagaaagataaattaatgacttggaagtagagaagacaataaatagtgaaggatataataggaaaagtaatattaatgattcattggtattgtaaagcgacatacaatttgggacaaatttttttttcaaagtgaCATACAATTTGGGACGGAGGGAGT
>285
ATAATAGATTCTCGGCAGTTAACTgccgaggttttcctcgggagttaactgcagtctgtttctt
>286
CCTTGTTTTGATTCTTTGGTGtaagccaaaagttagcacgatgca
>287
aagagtttgattccgttagaagatcgtgattaggtagggaatgcaccttccaactacaacaattgtcttcctttgaatGAGGTAATTCAAACTTGTTGA
>288
caatcacaatgccacaatgctcgtgtttctctctctttcacAAGAATTGTGACATTGTGATTGGC
>289
TCTCCCACAGCTTTCTTGAGCttctaggacttttaatcttgaaaacagatttaagatacgaaagaagttcaagaaagctgtggaaaagcat
>290
CCTCGGTAGTTAACTACCGAAgtttttctcggcacttaactgccgccgatttcctaaaaacttcggcagttaactaccgccggt
>291
ATTGGTCCCTGCACTTTCATCAgattttggcattggtccctgcacttttttttgtttggcattggtccctgaactttgtaaaaatattggtattggtccctctgttaactttctgttaaaaaaaaaacacaaccaatgg
>292
tagggtaaggtgcattccaactacaacaattgtcttacctctgaaatggggtaattcaaacttgtcaaacggccatGACTCAAGCATTTCGCCCAGC
>293
tccctccgtcccaaattgtatgacgttttgggcatttcacacatattaagaaatgtaattaatattgtgtggaaaatagatattatgagttgttttacaaaattgtccttaataaatgatatgggaaaaataaatgaaagaattgaaataagaaaaagtaataaataattaaggatataataggaaaagtaacattaatgtttcattggtattgtaaagtgacatacaatttggaacaaattatttttgtaaagtgaCATACAATTTGGGACGGAGGGAGT
>294
TGAGACTTTGGGTAGAATTAGACGggagactattcttgtaacccattgat
>295
GGAACTTCTACTGTACACTCAGaaaatgaggtgtaccggtactcctgtttctt
>296
AGTGGGATCAGAAATTAGGATattcaaggactaactgagacatcga
>297
AGGACAAAGAATCAATACATGgattgattctatgagagcttcttctcc
>298
AATTAGGGACGGAGGGAGTAGTAgatagcttggattctgatataaattgt
>299
aggtaccttaaagggttcaacaagaaagtttacataactgcagctcctcaatgtccatttcctgatgcttggataggaaatgcacttacaacaggactTTTTGATTATGTTTGGGTACAATT
>300
CTGTTACAGGCTTCATTCCTAcaacgacctataagaagtttgagatcag
>301
TTTGCAAGTTTGAATTTACCCCattcaaaggtaagacaattgttgtaattagagtgcacattccaactacaacaattgtcttactctggatggggcaattcaaacttgttaat
>302
tacaaatatccgctatcttaattctcgttattttttcaaaaggtcCTTATAATTAGGGACGGAGCAGTT
>303
tcagacctcgagaagaaggtgaagaactacttggtcctgaagtaccatatcttagtgcaataggagcattaatgtaccttgctaattatacgcgtccagatatatcattttctgttaacctattatcaagatacagttcttcACCTACACAAAGACATTGGAA
>304
TGGTTTTGGTCCTTGCAAATAtgtctcgttttggttttaatccctacaaaaaaaaattgttgtttttggtccctgcagaatattttgtatttgaaaatagtcccttcagggactattttcaaaagtaaaatattttgcagggacctttttaaaaatcaaaagattttgcatggactatttttctaataaatggattcagtcatgtgacacgtgtgcaaatcatcacaaaagtggggtcagggaccaaaaccaaaatgaggcatatttgcaaggaccaaaaacaacaaaaaaaattacagagactaaaaatcaaaacgaagcatatttacaaggaccaaaaccata
>305
ACAAACTAGAGGCAAGGGATAAGAgaagaaaaaaaattgtccctcattataccacatcacaactttttgtcc
>306
AAAGTGATTTAAGTTTGGATACATacctctacgaagtatagaactccaaatgagtaagcgcgaacagtatcaatgcgcttaatttgagagtgcattatgacaagatacgttagcttctgcagaagttcaggaggtgcagattgtcccactagtgaaactgcataagaaattatctagcatcaatattca
>307
tccgtcccatattataagcaaaaaaaaaaaaacagttattaagaaaactaaaacatggtagtttgtaacatagttttttgtgttatctttgaaataagttttacaggaagatgtaaaaacaattttcattggtagttgattatagagaaaatgaaaatagagcaaattgaatgcactttacatttaattttcctttggaaaagataattttttgaaaaaacataattaaatatgataaaagtttgtcttttttgcttataatttgggacaaagaaaatgagttttTTTCCTTATAATTTGGGACGGAGG
>308
AGTATATGTAGAAAAAACAAAaattcagattgtctacaattgtta
>309
taagagttgttttacaaaattgtccttaataaataatatagggaaagataaatgaaagaattgaaagaaaatagagtaataaatagctaaggttataataggaaaagtaacactaatgttgcattggtattgtaaagcgacatataatttggaacaaatatttttccctaaagcgaCATACAATTTGGGACGGAGGGAGT
>310
TCTAGTTGGTGTCTTAATGAActcgaacaaatcatgaaatgcaaagcagata
>311
ggcattggtccctacacttttttttttgaATTGGTCCCTGCACTTTGTAAA
>312
GGTATTGTAAAGCGACATATAATTtgggacaaattttttctcctaaagcgacatacaatttgggacggagggagtaattcaaacaaaacgacgataatcgcaaaacagaatcac
>313
GACAGAATTAGAGAGGGATTTCACgttttccctcactaaatttccctcat
>314
ATTTAGTGATGATGTGTCTGAttttgatgacgtgtcttcatttaatattt
>315
tatgttttagattcactcaataaatgatgtatgtggtctttattgcatacaaaatgtatcatttatTGAATGAATCTAAAATATGAT
>316
CTGGACTGAAGGGAGGAGGAatgaaagactccgatcttactgggg
>317
TTTTTATGGATGGATTTGATGGATtttagagtggatggattggatggatatagatttcatggatcatattgccacccctacttcaaaacacgctacattatatagatttt
>318
atgtgtcagttggtgttcttgccacgtgtggatcctgatcatatcatgaatgcAAGAATGATGAGTAATAAGT
>319
CTTATAATTAGGGATGGAGTAGTAataaagaaatgaattatgtgct
>320
TTGGGTAATTCAAACTTGTCAaatggcagggctccaatattcgaccagcattcccattg
>321
ggtggtttgcttaaataggtctttcatccctgcaaatataggtcatttgaattTTCGTCCCTGAAGTTACTAATC
>322
TGCGATGTAGCATGCCCGTTtggtgtaatactctgatgtttatatgctattttattccttttgggtaacggggtgttacaatttggtatcagagcaggttggtccgtccggccaagtagtaga
>323
GATGTTTGAGAAAATGGGAATaaataatattctttgtcaagcattgc
>324
GATAGCAGCTTTCTTGAACTTctcatttctagattcttgtgtgagaagctgagattcaagttcatcta
>325
ctattccgctgctatgttttcagttataataagttgatttgatttaaatagttttattttctatttaaaaaaaaaattgtaaTGACGCGTAGCATGCCCGTT
>326
tcttaattcccgttattttttcaaaaggGCCCTATAATTAGGGACGGAGGGA
>327
gattcggactaaaagtgagttaaatgtAAAATGATTTATGTTTGAATACAG
>328
ATTCAAGAAGGTCGTGTGGAGgaagacaatgccaaaaggcctgaaaat
>329
TAGCAAGTTTGAATTTACCCCAttcaaatgtaagataattattgcagttgaaaggtacattccggaatgtaat
>330
atcactattgtttttacaattttatccttaagagagagagagttagtttatattttccatatgctatttattgctgattgaagaaaaatatgtataataaatagaggcatgtatgtaaagaaataattaatgtagttggaaataacaaaagggtcttataataagggacaaaaaaaattctcaaaagggtattatAATTAGGGACGGAGGGAGTAGTA
>331
ggagatctgttgttacaaagtttgtggagggtgacttttgtttccttgtcatctcctacatggtttaatgaatccatagacaataattttattatttcatcgagtGTGATTTCCTTGATTAATTAT
>332
atcagcaccgttaacactccatttgGACGGAGGGACTAAATTGATT
>333
CAAGGACTAAATTGATGGAAAtggtaaaaattcgagctttaacttttcaatgtaattttttctatgtttccaattgaacccctatat
>334
GAAATGATTATGTTGGGGTATttgcaggtgaggatcgttataactatatcttaaatgacttgcatcctcccacaaatagtggtgg
>335
AGAAAACCTCGGTAGTTAACTgccgaggaaattcctcggcagttaactcccgaggttttcttc
>336
tcggcagttaactgccgaaggaacttcgggagttaattgcagccgattccaaaCTTCGGTAGTTAACTGCCGCAG
>337
TCAAAGAGGGCGTTACAATAagggcaacaaactaacactagcacctaagtcacataaggctcggtctaaggtttcactcccaatcatacaaggatggcaaaactacctagatctctaagctttggaggtggcttcttgatgattacactactttctcttgtcaaagctattgtttcattgtgctctatagcctttttctttgaaa
>338
CGTTTTGGTCCCTTAATTAAAattcgatttattttagtcgcttaacttc
>339
CTTATAACTAGGGACGGAGGTAATagtatttattatttagccaaatcttagtaattttct
>340
TTAGCAAGTTTGAATTTACCCCatttagaggtaagataattgttgctattg
>341
GTAAATTGATTTTTGTTTGGATATtttcatgtaaatatgagactaaaaatcaattctattggtccatgaatgttgtgtttacgaggattggttttgccatcctaaaaggtctagcggtgcagcttgttgcccgcttgcctcctattcatgtgtaactaatattgatagtaaatatattttaatatctgaaatgtaagatcaattactttctacgt
>342
tttctctttcatctcctctcccttttccttgccacatgtcaggATTTTGTGTGGATGTAAGAGATGT
>343
gggattctgaatttgcagttttagtgagattaactgaaacaggttcactgatagCAGCTTTCTTGAACTTCTCAT
>344
tctttacatacatatccctatttattatacatctttttcttcaatcagcaataaataacatattgaaaacataaaccacctctctctcttaaaggataaaattgtaaaaacaatagtaattacaaacatatttaatacaaatatccaatatcttaattcccgttattttttcaaaagggtCTTATAATTAGGGACGGAGGGAG
>345
GACTTATTGATATTGCAAATAAtccgctgcgagtttaatgacaattt
>346
aaaatctctcacaaattctttagtcacaaaacttagtGATGAAATTTGAGAGGGATTTCAT
>347
ttaactaccgaggttttcctcggcagttaactgcagccggatttgagcaaatttcggcagttaactgccgaagaaaactgtcgtAGAAAACCTCGGTAGTTAACT
>348
TTTGAAATTGGTCCCTGCACTTtgtaaaaatattggtattggtctctgca
>349
tgcatccatggaatgatacagagctaaattttggggaaagccaacgcttacttcatgaggcatcttctagcttttatgatgaaactgatagctataaccttggatatagtggggtatgatgatagcttgaaagatcaaccgttaattgccgaggatgatggaagatgattgtgacatgtcaaaatataggttaaattatattttttatcccttaactactTAGGTAGTATCGCTTTGGTCCC
>350
TTCGTCCCTGAAGTTACTAATCatatgtaattaggaccaaaagtcaaatgattaatatttgcaggggcagattggaaggattagtaacttcagggacaaaaa
>351
AATATAGATGTTGTGAGTTTGTTcgcagattcatccattttatttt
>352
gggattctgaatttgcagtttcagtgagattaacagaaacaggttcagtgatagCAGCTTTCTTGAACTTCTCAT
>353
aaacttcggcagttaactgccgaggaaaaCCTCGGTAGTTAACTGCCGAG
>354
ttcttaattcccgttattttttcaaaagggcCCTATAATTAGGGACGGAGGGAG
>355
ggggcaccaactcatgacgttgagcactgtttctctttgaagatcaaagtccagaagttgatcaaagctaacatcctgtctttcaaagattgaattcggacgtgcaagttaacccgctatcggattatgacacctattgttgacacatggagtgtttagtcacaatcgggtcgcttttgttgtttctttgcttaatacatGCTTTGGTCCCTTAACTTATT
>356
aggaaggtagcattccaagaataggccaatttgttaggccatgaTGTTTCTTGGAGTGCAAGGCATGA
>357
attattagccgcgtcggtgtgtcactatcaAGTGTCCGTGCTTCATAGATC
>358
AATTTGGGACGGAGGGAGTATTATgctaaaatggaaagcaaaaaggaccaaatccactcaaatt
>359
CCTCGGCAGTTAACTGCTGAAGttttagaaatccggctgcagttaactgtcgaggaaaacctcggtagttaactgccgaggaa
>360
cagatccaatcaatgactttggcgtcatccacgttgcaaatctgaaaacatggttattccggatatttaaataTAGTCATATATGTAGGCATTTGTA
>361
taattttattatttcatcgagtGTGATTTCCTTGATTAATTAT
>362
ATGCAAGTTTGAATTTACCCCAttcaaaggtaacacaattgttgtagttggaaggtacaaacgtccaactgcaacaattgtcttcctctaaattgggtaattcaaacttgttaaa
>363
GATTTGAATCTTGATGATGAtccaaatccaaatccagttcat
>364
ttttacagaaagccgacaaggaattccattaataactggCCGTTTTGATTCTTTGGAACA
>365
gtcgttggttttgctcttGCTCTTCCTCTTCCTCTTCCTC
>366
TTGTGATTATGTGATAATTGTttatcaaagatgcaatgttgattaaggctgaatatgatgttaattatgatttttgaattataatg
>367
CCTCGGTAGTTAACTGCCTAGgaaaacctcacggtcaaccagttactcctcccca
>368
AATTTGGGACGGAGGGAGTATCATctaagactttggacctaactcaacccaacataacccaacttgt
>369
ATTCAAACTTGTTAAACGGCAggaattcagcattcgatgagcatcttgaataatggtatccaagtgtcaatgaatgc
>370
ttgtaattagttagggtaaggtgcattccaactacaacaattgtcttacctcttaaatggggtaattcaaacttgacaaaCGACCATGACTCAAGCATTTC
>371
tccgtctctaattataagatccttttgaaaaaataatttgtccctttttataagatcattttagtatttccacgtacattaattatttcattaccaacatactcttatttattttgcatatttttcttcaatcaacaatacatattatattgaaaacataaattaactctctctcttaaggataaaataattgtaaaaacaatagtacacaaatttaatattacaacaaactttcttaatctctgcaattttggcaaaaGACTCTTATATTTAGGGACGGAGG
>372
GGGTAATTCAAACTTGTCAAAcggcagttctccaatattcgaccggcattcccattattcct
>373
TGGAGTCGTGTCGGTGTTGGACacaacatgtgtccgacaccgggacacgtcaaatccgag
>374
GTAGGGAACTTCTATGGTACACtcacaattttaagtgtaccggtactcttgtttcataaaatatat
>375
TTTTGATTCTTTGGCAATTTTggacccctaaggcaaaaaaaaaaaaatt
>376
tatcctttaagaaagagggttgacttatgttttcaatattctatttatttctgattgaagaaaaagatgtataataaataggggcatgtatgtaaagaaataattaatgtaattgataatagatcttataaaaagggacaaaaaatattttcaAATGATCTTATAATTAGGGACGGA
>377
cgggcatgatgagaaaaatatacaggctcgtaaatttagatatactgctatttttattTTTTTATGTTTTGATTCTTTT
>378
CAGCTTTCTTGAACTTCTCCTttctagattcttgtgtgagaagctgag
>379
tattttattttaggcttaatacatGCTTTGGTCCCTTAACTTATT
>380
TACATCATCAAGATTCATTCCaacattcttattgttgttgttatctttaatttccttgtgat
>381
aattttattatttcatcgagtGTGATTTCCTTGATTAATTAT
>382
GAGGGACCAAAAGTTGAAGGAAAAttttagagagactaaaacgaaaagttggtatatttat
>383
gctgcagttaactatcgaggaaaacttcggcagtaaactacgaacgaaaactgaaaaCTTCGGCAGTTAACTGCTGCCG
>384
TTATCTACAGGAAATGTGAAATTAttcgggaaggaagtaacgatttgcgataaattttttgcccaggctctataaaattcctggctccgccactggtcattcggctagggatggttatatgtcaatagactttgctccttttaatcagtttattgatgataacgtattaattgatcttgtgatgtgtggcagtaaatatacttgttagtagatacct
>385
TAATTTTTATGTGGGATCTACttaaaacttggatccactttcccttcagtgggcttcctatgaaatttatc
>386
tacccaaatccagtcaaaacgggaaaaaccCGTCAAATTGGGTTTGGTTCGG
>387
tacctccgtccctaattataagatccttttgaaaaaaaaattgtccctttttataagacctctttgctatttccaactacattaattatttctttacatacatgcccctatttattatacatctttttcttcaatcaacaataaataacatgttgaaaacataaaccaactctctcttaaaggataaaattgtaaaaacaatagtaattacaaacatatttaatacaaatatccactatcttaattcccgttattttttcaaaaggatCCTATAATTAGGGACGGAGGTAGT
>388
gtttggcaagtttgaatttgccccattcaaaggtaagacaattgttgtagttgaaatgcacattccaactacaacagttgtcttgctatggatggggCAATTCAAACTTGTTAATCGA
>389
aatcaattataaaatccaattcaatgatactaaatcagacaaagaagaaaaaacaaaAGTTGATAATATTTTCTCACCT
>390
GCTTGTGGAAGAATGTATTTCacaacaggtatgtatgactcagcacaaaaagccaattgttgctccaagtctttgtctgttgtttgtttgataagctcttcaatgtaacttagtgt
>391
CGAGGAAAACTGAAAACTATTGGAacaaaatgtgttttacaataaaccttaat
>392
ccaatcacaatgccacaatgtttgtgtttctctctctttcacaAACATTGTGACATTGTGATTGACC
>393
attcaccagcactagtagcAGCTGATGTTGGAATGGCAA
>394
gcggcagttaactgccgaggaaaaCCTCGGTAGTTAACTACCGAG
>395
tgcttccaatcttgcaactggagcaaatgTTTCAGTGTAATCAATGCATT
>396
agttgttttacaaaattgtccttaataaatgatatgagaaagataaatgaaaaaattgaaagaagaaaaagtaataaatagttaatgatataatagaaaaagtaacattaatgtttcattgatattgtaaagtgacatacaatttgacacaatttttttctaaaGCGACATACAATTTGGAACGGAG
>397
AATTTGGGACGGAGGGAGTAGTAAaattgagtagatctttgatattttgg
>398
GAAAATAAGAGTATAATATGAgtatgaaagataaagttgtcaaaaggttgtcacaaagtggttgtacaaatatcatttc
>399
AATTTGGGACGAAGGGAGTATTAtgtttcacctatgtaaaattccgcttcttgtaaaatac
>400
actatcttaattcccgtgattttggcaaaagGGCTTTATAATTAGGGACGGAGGG
>401
ttcaatccttatttgtttacttttttggttttgatagccattctttgtgctacataaagcttcaCCTAGGAGAAAAGATAGAACA
>402
TAAAACGAGGCATATTTGCAGagaccaaaaccatattttaacctttgcaataaaagaataataacatggccttaacataatagt
>403
gttttgcaggtttgaatttatcccattcaaaggtaacacaattgttgtggttggaatgcacattccaactgcaacaattgtcttaccatggatggggCAATTCAAACTTGTTAATCGG
>404
tttcttaattcccgttattttttcaaaagggcCCTATAATTAGGGACGGAGGGAGT
>405
AGGGTTGGAAGAATGTATGGGtagaaagtgattctacgagcgctcttttggtcttta
>406
gtgtaacatcacaagtcttgttaatggatcctttgcctcaaataaatagagttttctctatggtaatgcagcaagaaaggaagatgcaatacaatgtaggctaaattaaCCATTTGGTCCCTTAACTAAT
