# Supplementary material for: AmiR-P3: An AI-based microRNA prediction pipeline in plants
Source: PLoS One. 2024 Aug 1;19(8):e0308016. doi: 10.1371/journal.pone.0308016 (PMC11293646; doi:10.1371/journal.pone.0308016)
Supplement: S6 File — The datasets employed to Compare AmiR-P3 vs PlantMirP2. (ZIP) [file pone.0308016.s009.zip › S6_File/M.truncatula_positive_precursor.fasta]

>407
tcattgtggaactacactttggaaatataactcatacAAAGTGGTGGAACATACATTGATT
>408
AGGCTGGTTTAGATGAAGGTAttaggcgtgaaggaatgaacctcatttcgttggcacttgaataccaacgtctaaagcacgcctaa
>409
gtattggtaccacatgcatataagaggtctAAGTTGCATAATCGAGTTGG
>410
AAGTTGCATAATCGAGTTGGagtcacatttgtcgagtcaaggatgtttaagttgataagttgtgaagttgtaattgtttatacaaactatg
>411
gggtgtgttctagcaaatcctatAGGCATTTGCTAGGATACACCCAC
>412
TGGGTACAAGGAATCTACTTTattcaacacactaacctaatttccgagacattttacatgcctgaaacatgtcttagaaattatggtttttcttggtttgtgtgctgaacaaagtagattccttgtacccaca
>413
TAAGAGTATAATATGACTTTGattatgacacactttgagtgatgttgccataatcgaagtcgtattacactcttaga
>414
taagagtataatatgactttgattatgacacactttgagtgatgttgccataatcgAAGTCGTATTACACTCTTAGA
>415
ttccacggctttcttgaactgtattgcatggtttctcaatgcaacataatttcaattagcgcaATTCAAGAAGGTCGTGGAAAA
>416
gggtgtgttctagcaaatcctatAGGCATTTGCTAGAATACACCCAC
>417
TGAAGCTGCCAGCATGATCTAggtttggttatacaatagtagtattgagaaggaactatatacgttttttttttactataccacaaaaaaagattactctctttcacaaaataggtattaaagtgccatgatttttgcattactaatgggaaaataaattttggacaccgaatttctcactttttttttatatagataggaaataggttttggtggtatttttttgtggtacagtaaaaaatagccgctatatccatacaagtagtactgctagcataaccctgactaggtcatgctgtgctagcctcact
>418
tttagattcattcatttaatgatgcacatggtctttattatagaccacatacatcaTTAAATGAATGAACCTAGAAT
>419
CGTTTAGGTCCCTTAACTTTAtttaaagtatcagtttgatcctttctgataatttaattaaaaaaacattaagtttagggaccaaactaatattaattaaataagttaagggagaaaactaataccaattaaataagataagagaccaaaatttaacttttatttgaattaaattaatagaaaggaccaaaccgacactttcactaaagttaagggagcaaaacgga
>420
atttaatgcattgattacacaactttgaatgcaaatattacctttcttgacttctaataagggtaatatttgcattcaaagttgTGTAATCAATGCATTAAATGC
>421
ATTTAATGCATTGATTACACAactttgaatgcaaatattacctttcttgacttctaataagggtaatatttgcattcaaagttgtgtaatcaatgcattaaatgc
>422
ttcattaatttagtctctctggttaagatcttatgactaaattcacagatttcatatactcTAGGGACTAAATTGATGGTTT
>423
aattcattaatttagtctctctggttaagatcttatgactaaattcacagatttcatatactcTAGGGACTAAATTGATGGTTT
>424
CGTTTAGGTCCCTTAACTTTAtttaaagtatcagtttggtcctttctgttaatttaattcaaaaaaacgttaagttgagggaccaaattaatactaattaaataagttaagggaccaaactaatactaattaaataagttaagagaccaaaatttaacatttttttaaattaaattaacagaaaggaccaaaccgatactttaaataaagttaagggacctaaacgga
>425
TGGAGAAGCAGGGCACGTGCAaatcctctttctgattcattctctcataatgcatatcaatatcttttgcacgtgctccccttctccaac
>426
TGAACAGAAAGAACATTTGGCtgagtgggagagggtatacttgtaacacttgatttggatctgtttggataaataacttaataattaacgtcagccctctcccactcagccaaatgtttttttctgttcagg
>427
aagaattttcaaaatgatggaaatttatgaagtattttgttcaagttaaaattagagaatttcaaatgacacctaaaagtgtgtttggatgaatgaatgttttgagggaattcaaatactttaagatgaattcCATTGTTTGGATAATAATTTG
>428
CATTGTTTGGATAATAATTTGaagaattttcaaaatgatgga
>429
TGGTTTTGGTCCTTGGTATTTtgttttagtccttgtaaaattgattcatattggatttggtctttgtaatatgtagaatatttgattttagtccctcaaaatgaggactaaaatgaatattatagggaccaatttcaatatgaaatgattttacaaggatcaaaacaaaataccaaggaccaaaaccaaa
>430
CAACAGGACTCAAGCATTTCGCtcgacattcatgtttttcctttgaaaatactaaattcttgttaggttggtttagatgaaggtattaagtgtcaaggaatgaacctcatttcattggcaattgaataccattatctaaagcacacctaacaaaaatttattcttttcaaaggaaaacatgaatgccgggcgaaatgcgtgactcatgttgtt
>431
gggcatatctcctttggcaggtataatgggtggttgctagtttattttacatctatattaaaattttatgtgtttatttatcaaataaaaaataaaaaaaactatcatggtaaacaactTGCCAAAGGAGAGCTGCTCTT
>432
agctgctgactcgttggttcaatagctcacaacatgcatagtgtcaacgtgtgtgcttctgATCCAACGATGCGGGAGCTGC
>433
AGCTGCTGACTCGTTGGTTCAatagctcacaacatgcatagtgtcaacgtgtgtgcttctgatccaacgatgcgggagctgc
>434
catgggatagtagggaagaagtgataacagcatatgcttattatggtgcttcttCTTACCTACACCTCCCATGCC
>435
GGCATGGGATAGTAGGGAAGAagtgataacagcatatgcttattatggtgcttcttcttacctacacctcccatgccta
>436
ggatatgggaggatcggtaaaacagatctaattcatctgaattgaataatttctTTACCGATTCCACCCATTCCTA
>437
gggtgtgttctagcaaatcttatAGGCATTTGCTAGAATACACCCAC
>438
TGGTTTTGGTCCTTGGTATTTtgttttaatccttgtaaaatcatttcatattgaaaatggtccctataatattcattttagtcctcgttttgagggactaaaatcaaatattctacatattacaaggacaaaatccaatatgaatcaattttacaaggactaaaataaaataccaaggaccaaaaccaaa
>439
CCACATCAATGGTCGTTGGATcgagataaaacggtctagatttcgatacaaattttgatttttttttaagaaaaaaaactaaaatatcagtttgaaatttcgatcatccgatcccgatccaacggtcaatgttgtgatg
>440
TGAGAACTGTTTTCCGCACCTTtggaaatacaaacaaacaaaggtgggaaaacatttctcatc
>441
TGAGAACTGTTTTCCGCACCTTtggctataaaaacaaacaaaggtgggaaaacatttctcatc
>442
GAATTGATTTATGTTTGGATACACttatttaaaagtgattcatatgagttgatgttg
>443
CGTTTAGGTCCCTTAACTTTAtttaaaatatcggtctggtcctttttgttaatttcattcaaaaaaacgttaagtttagagaccaaactaatactaattaaataagttaagggaccaaactatactaattaaataagttaagggaccaaaatttaacatttttttgaattaaattaacagaaaggaccaaaccaatactttaaatgaagttaagggacctaaacgga
>444
tggatttcgtatttctttggtaggatgttgggccaacaatactaCCAAGGAAATAGATATCCAGC
>445
TGGATTTCGTATTTCTTTGGTAggatgttgggccaacaatactaccaaggaaatagatatccagc
>446
TGGTTTTGGTCCTTGGTATTTtgttttagtccttgtaaaattgattcatattggatttggtcattgtaatatgtagaatatttgattttagtccctcaaaatgaggactaaaatgaatattatagggaccaatttcaatatgaaatgattttacaaggattaaaacaaaataccaaggatcaaaaccaaa
>447
TTGACCGTTCATATGAACCCTGcaatagcattgcagcttgtgtggggttcatataacggtcaaca
>448
catccaatgatgtgtttccacatcatttgatcaatatgacaactcgtgtgttttcatatttattaattgaCGTGACAACACATCATTGGATGCA
>449
attcctccacttttgatccctcattttacgtgccatgtatgcagattttgctgacgtggtggaatGAGGGATCAAAAGTGGAAGAATCT
>450
ccctgccctcagccgtttagctatttaaatgtcatcccatcagatggttaaactattctaaacattctggtGCTAAACGGAATGAGGGTAGTCAT
>451
acctccggtcctatttataagagaaatttaggtcaacaaaagtgaatgtatttgaactgaatttttaactagatacatcaactttagttgacccaaaattcTCTTATAAATAGGACCGGAGGGAG
>452
CAGCCAAGGGTGATTTGCCGGcagatatatatgaatattcatagagatgcatgtgtcggcaagttcctcttggctaca
>453
TGAGCCAGGATGACTTGCCGGcatttgctgtaaatgtagaagaatcccttctcacaattaaggtgttgttggcgaggaatctaggctcata
>454
gagccaaggatgacttgccggtatattagtttgtcgctaaagctaactagctttagttgttgggtactcccGGCAGGTCATCCTTCGGCTATA
>455
GAGCCAAGGATGACTTGCCGGtatattagtttgtcgctaaagctaactagctttagttgttgggtactcccggcaggtcatccttcggctata
>456
GAAGTAAAGAACCGGCTGCAGttaactgctgaagtgtgaagtttttttttttttttctttttcgtcggcagttaactgcagtcggtttcttacttcgg
>457
agtaaagaaccggctgcagttaactgctgaagtgtgaagtttttttttttttttctttttcgtcggcagttaaCTGCAGTCGGTTTCTTACTTC
>458
CGTTTAGGTCCCTTAACTTTAtttaaagtatcggtttgatcctttctgttaatttaattcaaaaaaaatgttaagtttagggaccaaactaatactaattaaataagataagggatcaaaatttaacatgttttttgaattaaatttttttaataaagtttaggggccaaaacaga
>459
CAACAGGACTCAAGCATTTCGCaagcacctcatgtttctcctttgaaaatattaaatttttgttatgctggtttagatgaaggtattaagtgtcaaggattgaacctcaattcggtggcacttgaataccatcatctaaagcaagcctcacaaaaatttattattttcaaagggaaaacatgaggtgtttggcgaaatgcttgagtcctgttgtt
>460
TAGGTATTTTAAGGAGCACGTTttaactttagtggtaaattgacccttaaaagttttcagagtaaaagtagtataagttagtgtgaggaataaaaaggtcaaataaagagggtcagaagaaaaaatattttctagggcaccattgactctagggggtaggagccgcactacttgacttcctacgtgaagatgttgtctctaaaaattaaactagcttctttaattccttct
>461
AAAAGAATACTCATACATAACATTtttcacacgtcgacataacatgatgttgtgtcgacatgtgagaaatgttatgtatgtgtattcttttgg
>462
cttccgctcactaatataagcaaaaatctaattttttagatacattcagttaatgatgtatgtggtctttattatatgttatatacatcattaattgaatatatttaaaaaatatattttTGCTTATATTAGTGACCGGAGGAT
>463
TCATTGAGTGCAGCGTTGATGaaatcttatgtagcatctagctatcttatagatatcaaatattgcatgcttaatttcatctacgctacactcaattatg
>464
tcattgagtgcagcgttgatgaaatcttatgtagcatctagctatcttatagatatcaaatattgcatgcttaatttcaTCTACGCTACACTCAATTATG
>465
ggagttccttgcagcccaaagcgccaagtgagaattctactggcaaattatgttTTGGACTGAAGGGAGCTCCCA
>466
GGAGTTCCTTGCAGCCCAAAGcgccaagtgagaattctactggcaaattatgttttggactgaagggagctccca
>467
TACGTGTGTCTTCACCTCTGAActatcaatattatgtttcaaatctttgattcgattcattcttttgcttcagagtgcagatacacgcatc
>468
tacgtgtgtcttcacctctgaactatcaatattatgtttcaaatctttgattcgattcattcttttgcttCAGAGTGCAGATACACGCATC
>469
tattggcgcgcctcaatttgaatacatggctataaaaatgcatcatatcagccatgtagttTGATTGAGCCGCGTCAATATC
>470
gtagcatcatcaagattcatatgtgaatgatgcagagtggaactgctaatatttcaattgatcttttgaaataAGAATCTTGATGATGCTGCAT
>471
TGCATTTGCACCTGCACTTTCcctggctgcgtctgtaacatataaacatgtgaattaatttgttttatatataaaataaaataaatttataatatttagtatgaggaaggaccaagggctaggtgcagatgcatatgcaga
>472
AGGCTGGTTTAGATGAAGGTAttaagtgacaaggaatgaacctcatttcgttggaacttgaataccatcatctaaagcaaacccaa
>473
CGGATAATTGTGGTTACTAACGGTtcagttcggttaatgaattgttatcaaaataatggttcggttcaagaattggttaaatggttcagttaattctgat
>474
CGGATAATTGTGGTTACTAACGGTtcagttcggttaatgaattgttatcaaaataatggttcggt
>475
gggtgtgttctaacaaatcttatAGGCATTTGCTAGAATACACCCAC
>476
ttcatcaaactagtccatagactatcattctctcccccatagtttaaggactaaattggacagataattggagagaatgatagttTAGGGACTAAATTGATGGTTT
>477
tcatgccctcagccgttcagctatttaaacgtcatcccatcagttaaattattctgaatattctggtGCTAAACGGAATGAGGGTAGTCAT
>478
ggaatgttgtttggctcgaggtaataactaactcaatttctttgtctttgaaagcttttctttgtttcactctttttgattcttagaaagttgaaactaagtgagctttaaaggtttgattttgatgtgtgattatcTCGGACCAGGCTTCATTCCTA
>479
CTTATAATTAGGGACGGAGGGAGTacttcaaaagatactgaagtactcattactaccctactttaaaagat
>480
TGTAGTGTAGCATGCCCGTTtgtgaattactgatgaatattttatatttaattacttttgggtaacggggtgttacatttgatg
>481
tgccatccgatcaaattaagggtccagattcattttctctaattttccactttcatcccaaaacacaggaggttatggaaaaggcaaaaccaccttcaatttttaatatgaaaagggaggctttcaatttttaataccccgtgttgtaggctgaaagtggaaaattaaagaaggtaaattaggacccTTGATTTGATCAGATGGTTTT
>482
CGTTTAGGTCCCTTAACTTTAtttaaagtattagtttggtcatttctgttaatttaattcaaaaaaacgttaagtttagggaccaaactaatactaattaaataagctaagggaccaaattaatactaattaaataagttaagcgaccaaaatttaacgttttttttgttaatttttgcattaaattaacagaagggaccaaaccgatacttgaaataaagttaaagacctaaaggga
>483
ccgtagtctagctctattaacaattaaattcaccgttgaaggtagatttaattgtTGATAGAGCTAGACCATCGGAG
>484
ccgtctttctccgtagtctagctctattaacaattaaattcaccgttgaaggtagatttaattgtTGATAGAGCTAGACCATCGGAG
>485
TAGCTCTATTAACAATTAAATtcaccgttgaaggtagatttaattgttgatagagctaga
>486
ATGAGTTTCATCAAATCATGTggttcccatataaattttgtgagacgtatgt
>487
CGGATAATTGTGGTTACTAACGGTtcagtttggttgtgaattgttatcaaaataattgttcggt
>488
TTGATCAAGGACTTTGCATCtttttcttttgtattgttatgaaaatatatcaatgaataagatgcaaagtcttacttgatcaaca
>489
agctgctgactcattcattcaaacacaataagaagaagcatgatgaatatgctatattgtgaatgTGTGAATGATGCGGGAGCTAA
>490
gagcatcatcaagattcacaagctttatagggcttcaaatcaattagcccttcttcatgttatgAGAATCTTGATGATGCTGCA
>491
gtggagcatcatcaagattcacaagctttatagggcttcaaatcaattagcccttcttcatgttatgAGAATCTTGATGATGCTGCA
>492
AGTGGAGCATCATCAAGATTCACAagctttatagggcttcaaatcaattagcccttcttcatgttatgagaatcttgatgatgctgcagcagc
>493
AGTGGAGCATCATCAAGATTCACAagctttatagggcttcaaatcaattagcccttcttcatgttatgagaatcttgatgatgctgcagc
>494
ccatgcccttagccgtttaactatttaaacgtcatcccatcagacggttaaactattctgaactggtGCTAAACGGAATGAGGGTAGTCAT
>495
GCTAAACGGAATGAGGGTAGTCATccctctcctccttctgacagcta
>496
ccttgacccgcacatttagcctgttattttaccttcattgttgaagttttgaattctgctcaaaactagctcgcTAAATGTGTTGGAATTAAGGTT
>497
TCTATTTCATTGTTCCACACAttttttcttgaacctaaatgtgtggataatgatatagatc
>498
TTAATCTAGGAAATTACACTCGagtgaccatgagatgaggatattatctctctctctctctagtgtatttccttgattaaag
>499
TACAATTCCTTAGGTGCTTTTcgtatggttcttaattaaaaatacatattttttggatataacaaactttgagaaaattatggatctgagaaaatcatggtaaatttagttaagaaccatacgaaaaacacctaaggaattgtacc
>500
TGGTTTTGGTCCTTGGTATTTtgttttaatctttgtaaaatcatttcatattgaaattggtccctataatattcattttagtcctcattttgagggactaaaatcaaatattctacatattacaaggaccaaatccaatatgaatcacttttacaaggactaaaacaaaataccaaggaccaaaaccaaa
>501
TTCATCCTTGCAATTAGGGGTCgtttaaaaattggtccttatatttgttaatcctgacaatttacccctaattgcaagaatgaaat
>502
tgtgctaagaccaaataatgtgttgaaaacaatgtgttgagagtatcaCATTGTTTGGTTTAGTACAAA
>503
AGAATGACATGGCAGAATAATCACccttaaattttatcaagaaatagtcatgaaattaatgttaaccaataaaatctcagccttgctgaaaatcatagggtggtgggtgttatgtattttttttttatgaaagattaataaatgagactgaaatctaaaggtgattattgtaccatgtcattcttg
>504
TGGTTTTGGTCCTTGGTATTTtgtttcaatccttgtaaaatcatttcatattgaaattggtccctataatattcattttagtcctcattttgagggacaaaaatcaaatattttacatattacaaggaccaaatccaatatgaatcaatttttcaaagactaaaataaaatacagaggaccaaaaccaaa
>505
TTTGTGTGCCATCGTGAACTTAatttagtatttagtcggtaaagacaatagataatatatgtaaggttcgggattaccaccaaaaa
>506
AGGCTGGTTTAGATGAAGGTAttaagtgtcaaggaatggacctcatttcgttggcacttgaataccatcatctaaagcaagcctaa
>507
ATTCAGGGACAAAGTGTGCGtttcgataaattgggggacatttttgtccgattcgtgcaaattcagggacgaattt
>508
gtggtgttgtttctgctcatcttattaaataatgaatgaatgaatgacatttgcttacttataagaCGAGCCGAATCAATATCACTC
>509
AGGCTGGTTTAGATGAAGGTAttaagtgtcaaggaatgaacctcatttcgttgtcacttgaataccatcatctaaagcaagcctaa
>510
CGGATAATTGTGGTTACTAACGGTtcagttcggttagtgagttgttatcaaaataatggttcgat
>511
CGGATAATTGTGGTTACTAACGGTtcagttcggttagtgagttgttatcaaaataatggt
>512
ggaacgcagtctggctcgaggaatgctcagatctgttttgatctgatcgatatgttcatatctaattaattcTCGGACCAGGCTTCATTCCTC
>513
ggaatgttgcctggctcaaggcttttcatagtttgatctatctactatgattaaggctTCGGGCCAGGCTTCATCCCCC
>514
TGTAGTGTAGCATGCCCGTTtgggttgaactctgatgttgaattaattattatttaattacttttgggtaacggggtgttacactatgga
>515
CAACAGGACTCAAGCATTTCGCaagcacctcatgtttctcctttgaaaatattaaatttttgttatgctggtttagatgaaggtattaagtgtcaaggattgaacctcaattcggtggcacttgaataccatcatctaaagcaagcctcacaaaaatttattattttcaaagggaaaacatgaggtgtttggcgaaatgcttgagtcctgttatt
>516
CGTTTAGGTCCCTTAACTTTAtttaaagtatcggtttagtcctttatgttaatttaattcaaaaaaacgttaagtttagggaccaaactaatactaattaaataagttaagggaccaaactaatactaattaaataagttaagagaccaaaatttaacgtatttttaattaaattaacagaagggaccaaactgttactttaaataaagttaagggatcaaaacgga
>517
CAACAGGACTCAAGCATTTCGtcccgcattcatgcttttcctttgaaaagaataaatttttggtaggcttgctttagatgatgatattcaagtgccaacgaaacgaggttcattccttgacacttaataccttcatctaaaccagcataacaagaatttaatcttttcaaaggaaaaatatgaacgctggacgaaatgctcgagttatggccgtt
>518
acggccataactcgagcatttcgtccagcgttcatatttttcctttgaaaagattaaattcttgttatgctggtttagatgaaggtattaagtgtcaaggaatgaacctcgtttcgttggcacttgaatatcatcatctaaagcaagcctaccaaaaatttattcttttcaaaggaaaagcatgaatgcgggacgAAATGCTTGAGTCCTGTTGTT
>519
tgacagaagagagtgagcacacatggtgttttcttgcacgattatgtttcctgcttgaagctatatgTGCTTACTCTCTATCTGTCACC
>520
TGACAGAAGAGAGTGAGCACacatggtgttttcttgcacgattatgtttcctgcttgaagctatatgtgcttactctctatctgtcacc
>521
TGACAGAAGAGAGTGAGCACatagacactcggtatagatgtatatcgttgcctttgcgtgctcactcatctttctgtcaaa
>522
tgacagaagagagtgagcacatagacactcggtatagatgtatatcgttgcctttgcgTGCTCACTCATCTTTCTGTCAAA
>523
TGGTTTTGGTCCTTGGTATTTtgttttaatccttgtaaaatcatttcatattgaaattggtccctataatattcattttagtcctcgttttgagggactaaaatcaaatattctacatattacaaggaccaaatccaatataaatcaattttacaaggattaaaacaaaataccaaggaccaaaaccaaa
>524
TGGTTTTGGTCCTTGGTATTTtgttttaatccttgtaaaatcatttcatattgaaattggtccctataatattcattttagtcatcattttgagggactaaaatcaaatattctacatattacaaggaccaaatccaatatgaatcaattttacaaggactaaaacaaaatacgaaggaccaaaaccaaa
>525
CGTTTAGGTCCCTTAACTTTAtttaaagtatcggtttggtcctttctgttaatttaattcaaaaaaacgttaagtttagggaccaaactaatactaattaaataagttaagggaccaaactaatactaattaaataagttaagggaccaaaatttaacgtttttttgaattaaattaacagaagggaccaaaccgttactttaaataaagttaagggacctaaacgaa
>526
gtgaagcacacatggatgccacacctgacttttttattttttgttaaatatatttttaatccctataaaattaaggtattttaagtttttattccttacaaaaatattatgcactcagtattagtccctgctcaattcaactattaaaattaaacaaatttgaattgagcagagactaatactgagtgcatagtatttttgtaatgactaaaacaactattaaaattaagtaaggactaaacttaaaatgtctcaattttatagggactaaaaacatatttaacccaacaaaaaaaagtcagatgtGGCATCCACGTGTGCTTCACCG
>527
acctcttaaaatgcaattgacaatatttggagaaacgtgtaaataaaacaatttgcatctcagaATTTTGTGTGGGTGTAAGAGGTGT
>528
aaactcttgtcactacctcttaaaatgcaattgacaatatttggagaaacgtgtaaataaaacaatttgcatctcagaATTTTGTGTGGGTGTAAGAGGTGT
>529
tacctcttaaaatgcaattgacaatatttggagaaacgtgtaaataaaacaatttgcatctcagaATTTTGTGTGGGTGTAAGAGGTGT
>530
taattatcggatactatcctgatgcgtATCGGGAAGTATCGGATAATTATT
>531
AAGAGAGATAGATCAGAATTGACAatgtacataagcaacaaacacaagtatttatggcccaaaaatcaaagttaatattgtgcataaacatcaatatttaataggggtgtacttttactagttagtgtatccctattaaatatggatgtgtatgcataacgttagcattgatttttggactatatatacatgtgtttgttgcttatgtacaacttcaattttgatctatctctctttc
>532
TAAGACATCAGCTATAAGCTAgtttttcagctttcagctagcttatagcttatttttacc
>533
TGGTTTTGGTCCTTGGTATTTtgttttaatccttgtaaaatcatttcatattgaaattggtccctataatattcattttagtcctcattttgagggactaaaatcaaatattctacatattacaaggaccaaatccaatatgaatcaattttacaaagactaaaacaaaataccgaggaccaaaatcaaa
>534
cccttaacttaatttttggtttcgttttggttccttaactaTTAAAAGTTTCGTTTCGGTCC
>535
TTAGAGAGGGCGTTACAATTtttatggtgatgctcgtggtgggtggtggtggacttttgtgatggttaatg
>536
TTAGAGAGGGCGTTACAATTtttatggtgatgctcgtggtg
>537
TTAGAGAGGGCGTTACAATTtttatggtgatgctcgtggtgggtg
>538
CGTTCTACAATATGACGGAGTGTAaatgcctatgtatcaagctatggtaagtctgatacttaggcatttacactccgtcatattgcggaacgca
>539
ATATGACGGAGTGTAAATGCCtaagtatcagacttaccatagcttgatacataggcatttacactccgtcatattg
>540
atatgacggagtgtaaatgcctaagtatcagacttaccatagcttgatacataggCATTTACACTCCGTCATATTG
>541
CGTTTAGGTCCCTTAACTTTAtttaaagtatcggtttgatcctttctattaatttaattcaaaaaaatgttaagtttagcgaccaaattaatactaattgaataagttaagggaccaaactaatactaattaaataagataagggaccaaaatttaacatttttttgaattaaattaacagaaaggaccaaactgatactttcaataaagttaaaggaccaatacgga
>542
ACTTAGGGGGCAGTTTTGTAGtcttttttctttgagggccaaaatcgcaactttggaaaagttagggggctaaaactgctatcaagccttatttttaaacaattctcatcgattcggctttcatctatttattttaggcttaattgcactttttgcccactatctttccaaaagttgcgattttggccctctacctaattaaaatacaaaacagcctcctatgtat
>543
TGGTTTTGGTCCTTGGTATTTtgttttaatccttgtaaaatcatttcatattgaaattggtccatataatattcattttagtcctcatattgagggtctaaaatcaaatattctacatactacaagaacaaaatccaatatgaatcaattttacaaggactaaaacaaaataccaaggaccaaaaccaaa
>544
gggtgcgttctagcaaatcctatAGGCATTTGCTAGAATACACCCAC
>545
ccctgtattcgctaatcattgcaaactaaccttgcaatcattaatcatttaaaatttcatcatttgaccaacttaatcaccgccacgtcacttatttgatgacgtcgcaatcactgccacacatgaaattccaattttgcccttaagaagaggacaaaatattgaagaaagaattggaacccaggggtaaaattggaattttatgtggcgtggcagtgattaagtggggagagagacgaaattttaaatgattaaacaatgcaagggtaaattacCAGGATTAGCGATTACAGGGAC
>546
TGACACGCCACGTGGCACACTagaagactaaattttgagagtttgaagttaaaagatatttcgtccacacttttggtaaataaaatttaattattaaaactgtcaatgataaaaaaaaattctttttcttaaaaaaaaaaaaaactcatttaattattaatttaacaatttggtgtactggtacactcaaatttttggatgtaccatagaatttgccttattttaatttatttatttcaattataaaattttgtttttagtgtgccacatgtcgtgttatg
>547
AGGCTGGTTTAGATGAAGGTAgtaagtgccaaggaatgaacctcatttcgttggcacttgaataccatcatctaaagcaagcctaa
>548
acacctttgatctgaagtgtcaatgctacataggttactagcagcagcgaagggtatttaggttattgaaatatcatcaaaaataaactttgtcaacaaaacaccaaagtctcttaagagtttcacattagaatgatacattaagattatgtagcaccaaCACTTCAGATTGATGGTGTGT
>549
TTAAAAGTTTCGTTTCGGTCCcataatttattttttggtttcattttggtcccttaactattaaaagtttcgttttggtcctttaacttactttttggtttcattttggtcccttaacttattttttggtttcattttgatcccttaactctaatacattcatcctaacataaaggaccaaagtggttgacagaggatgagttaagggaccaaaacaaaaccaaaaagtaagttaaaggaccaaaacgaaacttttaatagttaagggaccaaaacgaaaccaaaaagtaagttaagggaccaaaacaaaacttttaata
>550
CGTTTAGGTCCCTTAACTTTAttttaagtatcggtttaatcatttatgttaatttaattcaaaaaagcgttaagtttagggacgaaactaatactaattaaataagttaagggaccaatctaacactaattaaataagttaagggaccaaaacttgccgttttttgaattaaattaatagaaaagatcaaaccgatactttaaataaaattaaaggacctaaacgaa
>551
TGATAGTGTCAACTAGTACAGaaaacctatctatctagctacacaatcaaaatatgttagatagataagttttatgtagtagttgacattatcaaa
>552
TATTGCACTCATCTTCCATGGCtgttttcttcctccaaggatgtcaattgtgccatggagaagagtgcaataaa
>553
CTTTAACGCGGGAAAGACACAtgtctttcagtcaaatctatccattgaatgaatcacattaagccatgcgttcatctattaaattatgggtcgaatacgcggcttaattcaatacattcgattgatctgatggacgaacttgactgaaagcggcgtgtcttttctgcgccaaagac
>554
AGTTTTCCTCGGTAGTTAACTgcagtcagttccaataaaattcgacagttagctgccgagggacatttgaataattta
>555
AGTTTTCCTCGGTAGTTAACTgcagtcagttccaataaaattcgacagttagctgccgagggacatttg
>556
CATGACATTTAGTGATGATGTgtctgtttttttatcaattaatgtgtgccacatgtgtaattccattttttaaaaaataaaaaaaatggtatttttcagatttccagcactaaattctattgttggtcacgtgcctccttctctcaaaatctgaaaaataccatttttttattttttttaaaaataaaattacacacgtggcacacattaattgataaaaaacagacacatcagcattaaatgtcacggg
>557
attcctccacttttagtccctcattttacatgccatgtatgtagattcggctgatgtggtggaatGAGGGACCAAAAGTGGAAGAATCT
>558
attcctcctacttttggtccctgtaatttcagattcctccacttttagtccctcattttacatgccatgtatgtagattcggctgatgtggtggaatGAGGGACCAAAAGTGGAAGAATCT
>559
tcaacaaactcagaattgaagagtatggcttaaatgcttagacactccTTTATTCTCAGTTTGTTGCTC
>560
ctttgtattttctttcttttcttctaaagtgccccagttctgcataaatattcttgtgcgtgtgaaagaatcattccctgtttgcttaatatgtgacatatagttgatatcttaagcttttattttaaatctccgatttcttgccatgttgttaatgtactatatgataattgcacctataatttgtttctgaataagctactggacaacatttcctgattctttgcaagtttttggaaacaattcaacttccacatacacatatacaattatacttctcttactcaaatttaccatttacttttggcacatacgcaaacgtaaatatgcatttttcattggtttatttttttcataggaaCGAAAGTGAGGATATCAAGGA
>561
cagaataatcacccttaaattttatcaagaaatattcatgaaattaatgttaaccaataaaatctcagcctgaccggaaatcatggggtggtgggtgttatgtatctttttttatgaaagattaataaatgagactgaaATCTAAAGGTGATTATTGTGCC
>562
tcaatgtagaacctacgctttgaaaatgaaacttacatAAAGTGGTGGGACATACATTGATT
>563
aattgagtctattgacagatagcgatcatactacacttcctaTCTGTCAGTAGACTCAATTTC
>564
TGGTTTTGGTCCTTGGTATTTtgttttaatcattgtaaaatcatttcatattgaaattggtccctataatattcattttagtcctcattttgagggactaaaatcaaatattctacatattacaaggaccaaatccaatatgaatcaattttacaaggactaaaacaaaataccaaggaccataaccaaa
>565
actacctccggttctatttataagagaaatttaggtcaacaaaagtgaatgtatttggactgaatttttaactagatatatcaacttttgttgacccaaaattcTCTTATAAATAGGACCGGAGGGAG
>566
acctccggttctatttataagagaaatttaggtcaacaaaagtgaatgtatttggactgaatttttaactagatatatcaacttttgttgacccaaaattcTCTTATAAATAGGACCGGAGGGAG
>567
ccattactagttttagtcctttctgttaacgtttttttggagagaaactaacaaaaaTGACTAAAACTAGTAACGGGG
>568
ttccacagctttcttgaacttctttcgtatcttaaatctgttttcaagattaaaagtcctagaaGCTCAAGAAAGCTGTGGGAGA
>569
TTCCACAGCTTTCTTGAACTTctttcgtatcttaaatctgttttcaagattaaaagtcctagaagctcaagaaagctgtgggaga
>570
agttgacaccaatcaaaatcattcatttattatttactatagtaaataataattgaatgATTTTGATTGGTGCCAACTAA
>571
tgatatcaggcaactcggtccttctgttaacttggccaactgtcaaaccagtaacggaaggACTGAGTTGCCTAATGTCGTT
>572
TGATATCAGGCAACTCGGTCCttctgttaacttggccaactgtcaaaccagtaacggaaggactgagttgcctaatgtcgtt
>573
TGAGCCAAAGATGACTTGCCGGcatgctgcctgaaaagcaagaagggtgttgttttgctggcagttgtcattggttcatg
>574
TGAGCCAGGATGGCTTGCCGGcatgcattttagggtgttgctagcgggccatcttgtctcaca
>575
CTTATAATTAGGGACGGAGGTAGTaatatatactctctccgtccctttttataggag
>576
TATTTGGTATCGCTTTGGTCCCttaactaaaaaaaagattgtttgagtactttaatttaattttcgttacattttttggtccattccgttaggtttaataaaaaatgttaagtgtgatacacgtgtcgttttggcattggctctggaaacattaagggaccaaagtgataccaaataaa
>577
tgacagaagagagtgagcacatgctgcagtgattgtatgatagcatacaattcttggtgcgTGCTCACTTCTCTTTCTGTCATC
>578
TGACAGAAGAGAGTGAGCACatgctgcagtgattgtatgatagcatacaattcttggtgcgtgctcacttctctttctgtcatc
>579
tttagattcattcatttaatgatgcacatggtctttattgtagaccacatacatcaTTAAATGAATGAACCTAGAAT
>580
agagttgtatggaacgaaagatgggaatttcttgttgaattctattcattcaattttccctcCCTCGTTCCATACATCATCTAG
>581
AGAGTTGTATGGAACGAAAGATgggaatttcttgttgaattctattcattcaattttccctccctcgttccatacatcatctag
>582
CCTGAAGTTACTAATCCTTCCAatatgcccctgcaaatattaatcatttgacttttgatcataattacatctgattagtaacttcagtgatgaaaattcaagtgacctatatttggagggatgaaagacctatttaagcaaaccacctagcccaatcatcacttgccacatgggcaccacgtcgctaatgacaacccacctcaccaaaaaaacctaattaggagcaaaagtcaaatgattaatatttacgggggcagattgaaaggattagtaacttcaggga
>583
TTAAAAGTTTCGTTTCGGTCCcataacttattttttggtttcattttggtcccttaactattaaaagtttcgttttggtcctttaacttactttttggtttcgttttggtcccttaacttattttttggtttcattttggtcccttaactctaatacattcatcctaacataaaggaccaaagtggttgacagaggatgagttaagggaccaaaacaaaaccaaaaagtaagttaaaggatcaaaacgaaaccaaaaagtaagttaagggaccaaaacgaaacttttaata
>584
TACAATTCCTTAGGTGCTTTTtgtatggttctttactaaatttaccatgatttcctcaaatgcataattttctcaaagtttgttatatccaaataatatgtatttttagttaagaaccatatgaaaagcacataaggaattgtacc
>585
agatattggtgcggttcaatcagaaggcagtgcttttataattcaaaaagctctgtgttatttgaTTGAGCCGTGCCAATATCACG
>586
tggctccctgcatgccatataagaggcttctcaaaatggttgacgacccttttacttgGCGTGAAGGGAGTCAAGCAGG
>587
tgcctggctccctgcatgccatataagaggcttctcaaaatggttgacgacccttttacttgGCGTGAAGGGAGTCAAGCAGG
>588
attcctccacttttggtccctcattttacgtgccatgtatgcagattctgctgacgtggtggaatGAGGGACCAAAAGTGGAAGAATCT
>589
ttttcatcaaagttttctggatatagtagatagtctactagaaggtggtagactatctgttatatcCAGACAACTTTGATGAAAAGC
>590
TTTTCATCAAAGTTTTCTGGAtatagtagatagtctactagaaggtggtagactatctgttatatccagacaactttgatgaaaagc
>591
TTAGCAGGAAGAGTGACTATGgaggctgacaaaagggttggtcacgttagtcactcttcctgttaacc
>592
ccctgtattcgctaatccttgcaaactagccttgcaatcattaatcatttaaaatttagtcctttgaccaacttaatcactgccacgtcactaatttgatgatgtggcaatcactgccaaacatgaaattccaattttgcccttaagaagaggacaaaatattgaaaaaggattggaaatcctggggtaaaattggaatttcatgtggcgtggcaatgattaagtggggagatggacgaaattttaaatgattaaacaatgcaggggtaaattgcCAGGATTAGCGATTACAGGGAC
>593
atctgtcaatttagtcgttaaaatatatgaaaatatttcaatttagtccgtaacatcttaatatgatggactaaattgacgaatttcatataaatcagtgattacttattacatttacacggttTAGGGACTAAATTGATGGTTT
>594
acatagtaagcagttcctaaactatatgaaatctgtcaatttagtcgttaaaatatatgaaaatatttcaatttagtccgtaacatcttaatatgatggactaaattgacgaatttcatataaatcagtgattacttattacatttacacggttTAGGGACTAAATTGATGGTTT
>595
gacgtggcaatcactaccacacatgaaattccaatttagcccttaagaagaggacaaaatattgaagaaagaattggaaacccaggggtaaaattagaatttcatgtaTGGCAGTGATTGCCACGTCAT
>596
CGTTTAGGTCCCTTAACTTTAtttaaagtatcggtttggtcctttctgttaatttaattcaaaaaaacgttaagtttagggaccaaactaatactaattaaataagttaagtaaccaaactaatactaattaaataagttaaggggccaaaatttaacgtttttttgaattaaattaatagaagggaccaaaccgttactttaaataaagttaaggaccaaaacgaa
>597
CCTGAAGTTACTAATCCTTCCAatctgcccctgcaaatattaatcatttgacttttggtcctaattacatctgattagtaacttaggaccaaaagtcaaatgattaatatttgcaagggcagattggaaggattagtaacttcagcga
>598
GGAACTTCTACGGTACACCTGCaaattaaggtgtatcggtactcttacttcaaaaatttataaattaactatcatttttatgaaataaaaagctatttgttgatatctatattttagaaaatatcatttcataagaaaaaaagcatcatttcattgtttataaaaatcatactaatttttttagatttattgtaaaaaataatcaaaattctctattacgagtactaaaaattcagaaaaatcaaattttatttcgtcgatgtttttgataaataagatttaattattataattataggtgatagaaaacaatttttctctttaaaaaataacacatttaactactaatttaatgatttagtgtaccaatacactcatatctttgggtgtaccatagaattttcct
>599
atccaagcatgtgtctccagcttaaggctcaggaaaaagaatggacagcatcagggcaagttgccccgatggtttgtagacaacttgccccgatgctgactatttcttttcctgagcctttAGCTGGAGTCACATGCTTGAATTT
>600
TGGTTTTGGTCCTTGGTATTTtgttttaatccttgtaaaatcatttcatattgaaattggtccttataatattcattttagtcctcatttggaaggactaaaatcaaatattctacatattacaaggaccaaattcaatataaatcaattttacaagaacttaaacaaaataccaaggaccaaaaccaaa
>601
gttcccttaaacatttcattaaggactcaatttcttctcttcaaccttgTTGAAGCGTTTGGGGGAACTC
>602
gttcctctgaactcttcatctaaagggctatagcaagaaagaaaggaaaatccttgtatgATGAAGTGTTTGGGGGAACTC
>603
gttcctttgaacgcttcatgcatgagaatatctatctatttggtctaaagtccattagaaaagatagccattttttcaATGAAGTGTTTGGGGGAACTC
>604
gttcctttgaacgcttcatgcatgagaatatctatctatttggtctaaaatccattagaaaagatagttcttcttaaATGAAGTGTTTGGGGGAACTC
>605
gttcctttgaacgcttcatgcatgagaaatatctctttggtttaaaatccattagaaaagatagtattttcttctATGAAGTGTTTGGGGGAACTC
>606
gttcctttgaacgcttcatgcatgagaatatctatctatttggtttaaaatccattaggatagatagttcttcttaaATGAAGTGTTTGGGGGAACTC
>607
gttcctttgaacgcttcatgcatgagaatatgtatttggtctaatatccattagaaaagatagttcttcatcaATGAAGTGTTTGGGGGAACTC
>608
gttcctttgaacgcttcatgcatgagaatatctatttggtctaaaatccattagaaaaatagttcttcttaaATGAAGTGTTTGGGGGAACTC
>609
gttcctttgaacgcttcatgcatgagaatatctatttggtctaatatccattagaaaagatagtcttttcttctATGAAGTGTTTGGGGGAACTC
>610
gttcctctgaacgcttcatataagaggttatccatcttcaTTGAAGTGTTTGGGGGAACTC
>611
ctttctctgaacacttcatacaagaggttatccatctaatctaaaagtcattagatatttacgatgggtcgttcttcaATGAAGTGTTTGGGGGAACTT
>612
gttcctctgaatgcttcaaacatgagacaatcttgatagaaattatggatagttcttgttcaATGAAGTATTTGGGGGAACTC
>613
gttcctctgaatgcttcaatcatgagacaatctatatgaatagttcttgttcaATGAAGTGTTTGGGGGAACTC
>614
TTAAAAGTTTCGTTTCGGTCCcataacttatttttgggttttcttttggtcccttaactattaaaagttttgttttggtcttttaacttactttttggtttcgttttggtcccttaacttattttttggtttcattttagtcccttaactctaatacattcatcctaacataaaggaccaaagtggttgacgaaggaagagttaagggaccaaaacgaaaccaaaaagtaagttaaaagaccaaaacgaaacttttaatagttaagggaccaaaacgaaaccaaaaagtaagttaagggaccaaaacgaaacttttaata
>615
gttcctctgaatgcttcaaacatgagacaatctatatggatagttcttgttcaATGAAGTGTTTGGGGGAACTC
>616
attcctccacttttggtccctcattttatgtcccatgtatgcaaattctgcttacgtggtggaatGAGGGACCAAAAGTGGAAGAATCT
>617
TGGTTTTGGTCCTTGGTATTTtgttttaatccttgtaaaatcatttcatattaaaattggtccctataatattcattttagtcctcattttgagggactaaaatcaaatattcgacatattacaaggaccaaatccaatatgaatcaattttacaaggactaaaacaaaataccaaggaccaaaaccaaa
>618
CGTTTAGGTCCCTTAACTTTAtttaaagtatcggtttggtcccttttgttgatttaattcaaaaaaacgttaagtttagaaccaagctaatactaattaaataagttaagggaacaactaatactaattaaatcagttaagggaccaaaatttaacgtttttttgaattaaattaacataaatgacaaatactttatataaagttaagggatccaaacata
>619
TTGTCTTACCCATTCCTCCCAtcccataaatctattatatgtactccatcatcatatggatccactcttgtcttatgataatagagtcgcatgataggaatcttggatcggaggattaggtaaaacaact
>620
tgtcttacccattcctcccatcccataaatctattatatgtactccatcatcatatggatccactcttgtcttatgataatagagtcgcatgataggaatcttggatCGGAGGATTAGGTAAAACAAC
>621
ttacctattccaccaattccattgatcctggtttcaagatctgaaagtgaatctgggatgtatAGGATTGGTGTAATAGGTAAAA
>622
TTACCTATTCCACCAATTCCATtgatcctggtttcaagatctgaaagtgaatctgggatgtataggattggtgtaataggtaaaa
>623
actccctactttcctttgattggaaataaagagagacaaaaaggtaaatttaatttctcttcttatgtcaaTCAAAGGGAGGTGTGGAGTAG
>624
GGAGTGACACTGAGAACACAAGattgattaatcatataatgtatttggttgttactagttgattttgtgttctcaggtcacccctt
>625
ggagtgacactgagaacacaagattgattaatcatataatgtatttggttgttactagttgatttTGTGTTCTCAGGTCACCCCTT
>626
gagctttctttagtccactcatgggtgacaataagatttcaattagctgctgactcattcatccaaatgttgagtaaaatatatagaaacatatactcatcaaatgagtgaatgatgcgggagacaaattgaatcttaagtttcctatacTTGGACTGAAGGGAGCTCCC
>627
GAGCTTTCTTTAGTCCACTCAtgggtgacaataagatttcaattagctgctgactcattcatccaaatgttgagtaaaatatatagaaacatatactcatcaaatgagtgaatgatgcgggagacaaattgaatcttaagtttcctatacttggactgaagggagctccc
>628
TTAAAAGTTTCGTTTCGGTCCcataacttatttttgggttttcttttggtcccttaactattaaaagtttcgttttggtcccttaacttattttttggtttcgttttggtcccttaacttattttttttgtttcattttggtcccttaactctaatacattcatcctaacataaaggaccaaagaggctgacgaaggaagagttaagggaccaaaatgaaaccaaaaagtaagttaaaggaccaaaaagaaacttttaatagttaagggaccaaaatgaaaccaaaaagtaagttaagggaccaaaacaaaacttttaata
>629
agtcttgatcaaagtgtgatctctgtagtccctaacttctaaggttagcggattctaagaTGACATTTTGCTCCAGATTCA
>630
ttcaaatatcatcatctgcctgcaatttagcccttgaatctaaactgaAGGAGAGATGGTGTTTTGACTT
>631
attaaacacactaaccaaaaaactgtaatttctaagatatgtttcaaattaaggtgttTTTGGTTAGTGTGCTGAATAT
>632
tcttcatctaacattctggaacacttttaatctctaaattgtttaaattgcatttgaggtttaaggtgttTGAGAATGTTAGATACGGAAC
>633
gctgtcaaacaaatctctattcttgatagttacaatggtgttgctaattcaatcatcaaagaaTAGAGATTTGTTTAACAGCCA
>634
gagcttccttcagtccactcatggaagggtaaggggtttgaattacctgctgactcattgattcaaacacaatagacaattatggggttatgctattgtgaatgtgtgaatgatgcaggaggtgaatttcttccttttcttctttgcTTGGACTGAAGGGAGCTCCC
>635
AGAGCTTCCTTCAGTCCACTCatggaagggtaaggggtttgaattacctgctgactcattgattcaaacacaatagacaattatggggttatgctattgtgaatgtgtgaatgatgcaggaggtgaatttcttccttttcttctttgcttggactgaagggagctccct
>636
TCGGCTGTACTGTCCTTCATGaacaaatttggccttctaaacaaattgtttagatagactttgttgtttaggatggaccgtgtagcctaag
>637
AACTTAAATATGTTTTCAGTCCctacattttgcgtgactttaaagaataatctttatattttagggattttaaaaacatttattgaaatgtaaggactatttttaaaagtcacgcaaaatgtcggaacgaaaaacatatttaacctta
>638
CGACCATGACTCAAGTATTAAgcccagcgttcatatttttcctttgaaaagattaaattcttgttatgctggtttagatgaaggtattaagtgtcaatgaatgaacctcatttcgttggcacttgaataccatcatctaaagcaagcctaacaaaaatttattattttcaaagaaaaaacatgaacgcggggcgaaatgcttgagtcatgttgtt
>639
cgaccatgactcaagtattaagcccagcgttcatatttttcctttgaaaagattaaattcttgttatgctggtttagatgaaggtattaagtgtcaatgaatgaacctcatttcgttggcacttgaataccatcatctaaagcaagcctaacaaaaatttattattttcaaagaaaaaacatgaacgcggggcgAAATGCTTGAGTCATGTTGTT
>640
tcttgtccgtattttaaaattgttcacgttccctttttttcgttgtttttaccatttaaagttcgtgttttttttgtctttagtcattcaaaaaagttttttttacgttaaatcaacgttcgcgtttcacgacgtttaaaaacgtctcactttcatttttacgacgcatagttttttttatcgtaacgatcacgtcaaaaaagagaaggCCTGATCGCATTTTAAAAGGC
>641
attttaaaattgttcacgttccctttttttcgttgtttttaccatttaaagttcgtgttttttttgtctttagtcattcaaaaaagttttttttacgttaaatcaacgttcgcgtttcacgacgtttaaaaacgtctcactttcatttttacgacgcatagttttttttatcgtaacgatcacgtcaaaaaagagaaggCCTGATCGCATTTTAAAAGGC
>642
CCTGATCGCATTTTAAAAGGCgttttttttattaatcatttcaaacaaaatttcggca
>643
tcttgtccgtattttaaaattgttcacgttccctttttttcgttgtttttaccatttaaagttcgtgttttttttgtctttagtcattcaaaaaagtttttttttacgttaaatcaacgttcgcgtttcacgacgtttaaaaacgtctcactttcatttttacgacgcatagttttttttatcgtaacgatcacgtcaaaaaagagaaggCCTGATCGCATTTTAAAAGGC
>644
attttaaaattgttcacgttccctttttttcgttgtttttaccatttaaagttcgtgttttttttgtctttagtcattcaaaaaagtttttttttacgttaaatcaacgttcgcgtttcacgacgtttaaaaacgtctcactttcatttttacgacgcatagttttttttatcgtaacgatcacgtcaaaaaagagaaggCCTGATCGCATTTTAAAAGGC
>645
gagcatcatcaggattcacaagattttgaagggtttaatttgttttgattgtttcaaatagattagccctttgacatatgAGAATCCTGATGATGCTGCAG
>646
TGGTTTTGGTCCTTGGTATTTtgttttaattcttgtaaaatcatttcatattgaaattggtccctataatattctttttagtcctcattttgagggactaaaatcaaatattctacgtattacaaggatcaaatccaatatgaatcaattttacaaggactaaaacaaaataccaaggaccaaaaccaaa
>647
cttggacttcaagaaacaactttgtttgacttgcacttcaaggttgtttctcgaagtgcaagacaagcaAGGTTGTTTCTTGAAGTGCAAGGC
>648
cagaataatcacccttaaattttatcaataaatagtcttgaaattaatgttagccaataaaatctcagtctagccggaaatcatggggtggtgggtgttatgtattttttatttatgaaagattaataaatgagactgaaATCTAAAGGTGATTATTGTGCC
>649
CATGACATTTAGTGATGATGTgtctgtttttttatcaattaatgtgtgccacgtgtgtaattccattttttaaaaaataaaaaaatggtatttttcagattttcagcactaaattctattgttggtcacgtgcctccttctctcaaaatctgaaaaatacaatttttttatttttaaaaaaaataaaattacacatgtggcacacattaattgataaaaaacagacacatcagcattaaatgtcatggg
>650
TTGACCGTTCATATGAACCCTGcaataacattgcaacttgtgtggggttcatataacggtcaact
>651
TAGCCAATGGGAATAACAGATtcactctgaattaattcaaaagctacattacattacatttcgtagcttttacaaactggttctgtcatctccattgtgttatc
>652
gacgtggcaatcactaccacacatgaaattccaattttgcccttaagaagaggacaaatattgaagaaagaattggaaactcaggggtaaaattggaatttcatgtaTGGCAGTGATTGCCACGTCAT
>653
CGTGCGTATCGGGATGTATCGGAAagtatcagattattatttttttttaaaataaaatttaatatttggatactccccggatacatatcggg
>654
tctaatctctgttcccaattacacttaatccatgaaaagatcaagtgagTTTGGGATCAGAAATTAGAGA
>655
TCTAATCTCTGTTCCCAATTAcacttaatccatgaaaagatcaagtgagtttgggatcagaaattagaga
>656
TTAAAAGTTTCGTTTCGGTCCcataacttatttttgggttttcttttggtcccttaactattaaaagtttcattttggtcccttgacttattttttggtttcgttttggtctcttaacttatttttttgtttcattttggtcccttaactctaatacattcatcctaacataaaggatcaaagaggttgacggaggatgagttaagggaccaaaacgaaaccaaaaagtaagttaacggaccaaaacgaagcttttaatagttaagggaccaaaacgaaaccaaaaagtaagttaagggaccaaaacgaaacttttaata
>657
TTGCTTGGTGCTGGTCGGGAAccattacatccacagtttccgtagaaactttcccttagtaaattggaccccgtcttgcatcaatcgaat
>658
TCGCTTGGTGCAGGTCGGGAAccattacatccacagtttccctcggtaaattggatcctgccttgcatcaatcgaat
>659
TTAAAAGTTTCGTTTCGGTCCcataacttatttttgggttttcttttggtcccttaactattaaaagtttcgttttggtcccttaacttattttttagtttcgttttggtcctttaacttattttttggtttcattttggtcccttaactctattgcattcatcctaacataaaggaccaaagtggttgaccgaggaagagttaagggaccaaaacgaaaccaaaaagtaagttaaaggaccaaaacgaaacttttaatagttaagggaccaaaacgaaaccaaaaagtaagttaagggaccaaaacgaaacttttaata
>660
cttggacttttgttgttgaaggtcgaTGGATATGATATGAAGATGAAGAA
>661
TGGTTTTGGTCCTTGGTATTTtgttttaatccttgtaaaatcatttcatattgaaatcggtccctataatattcattttagtcctcattttgaatgactaaaatcaaatattctacatattacaaggaccaaatccaatatgaatcaattttacaaggactaaaacaaaataccaaagaccaaaaccaaa
>662
TGGTTTTGGTCCTTGGTATTTtgttttaatccttataaaatcatttcatattgaaattggtccctataatattcattttagtcctcattttgagggactaaaatcaaatattctacatattacaaggaccaaatccaatatgaattaattttacaaggactaaaacaaaatatcaaggatcaaaaccaaa
>663
TAACACTGTGCAACTAAGTCCttccgttaacaaaacatttattttcttaaaacaaaacacttaacacattacattaatgttacactcaacaatgtttcatcgtctaacatgattgcacgcttaaattaaactaaaaaaaacaacatgttacaaggattgttcactttacttgaataaatatcaagcttattgttgcaataacacaagttaaagccaacaacatgcaagttacatcagcaatcttcaaaaataatcataacattttccaattaataacatgtttttgccttttgcatgccacatcacagacttcagagtcacgtcagcgtttttttgacggtgagttaacggaaggacttagttgtatactgttaca
>664
cagaataatcacccttagattttatcaagaaatagtcttgaaactaatgttagccaataaaatctcagcctggtcggaaatcatgggtggtgggtgttatgtatttttttttatgaaagattaataaatgagactgaaATCTAAAGGTGATTATTGTGCC
>665
CTCGGCATTCATGTTTTTCCTTtgaaaatattaaattcttgttgggttggtttagatgaaggtattaagtgtcaagaaatgaacctcatttcgttggcacttgaataccatcatctaaagcacacctaacaaaaatttattcttttcaaaggaaaacatgaatgtcgggtg
>666
ctcggcattcatgtttttcctttgaaaatattaaattcttgttgggttggtttagatgaaggtattaagtgtcaagaaatgaacctcatttcgttggcacttgaataccatcatctaaagcacacctaacaaaaatttattcttttcaaaGGAAAACATGAATGTCGGGTG
>667
tattggcttggttcactcagaagaaacaaaaaataacactacttgtgaatgttttgattttgattttgatttTGATTGAGCCGTGCCAATATT
>668
caaatccaatccattaacaaattattttGTTTGATGGATGGATTGGATGGAT
>669
CGGTCGCCGGTGGTCAATGGTcggaaagaagagcggtgttgattggagggtggagatg
>670
tacttggtgaattgttggatcattctgtatcaatcaaccacattgaagcttcatgtataagacaagatcaacgatattcaaagaagaaacacagaacgaTCTAATTATTCACCAAGTAAA
>671
TACTTGGTGAATTGTTGGATCattctgtatcaatcaaccacattgaagcttcatgtataagacaagatcaacgatattcaaagaagaaacacagaacgatctaattattcaccaagtaaa
>672
tcaagttctcataattcaaaacgaaaagtttatggaagtttttcaaatgtaacttatctttTTGAATTATGAGAACTTGAAG
>673
TCAAGTTCTCATAATTCAAAAcgaaaagtttatggaagtttttcaaatgtaacttatctttttgaattatgagaacttgaag
>674
aagttctcataattcaaaacgaaaagtttatggaagtttttcaaatgtaacttatctTTTTGAATTATGAGAACTTGA
>675
AAGTTCTCATAATTCAAAACGaaaagtttatggaagtttttcaaatgtaacttatctttttgaattatgagaacttga
>676
TCAAGTTCTCATAATTCAAAAagataagttacatttgaaaaacttccataaacttttcgttttgaattatgagaacttgaag
>677
tcaagttctcataattcaaaaagataagttacatttgaaaaacttccataaacttttcgttTTGAATTATGAGAACTTGAAG
>678
aagttctcataattcaaaaagataagttacatttgaaaaacttccataaacttttcgTTTTGAATTATGAGAACTTGA
>679
AAGTTCTCATAATTCAAAAAGataagttacatttgaaaaacttccataaacttttcgttttgaattatgagaacttga
>680
gggcacctctctcctggcaagtaaaaagggctcagtgccaataactTGCCAAAGGAGAGTTGCCCTG
>681
TGGTTTTGGTCCTTGGTATTTtgttttaatccttgtaaaatcatttcatgttgaaattggtccctataatattcattttagtcttcattttgagggactaaaatcaaatattctacatattacaaggaccaaattcaatatgaatcaattttacaaagactaaaacaaaataccaaggaccaaaatcaaa
>682
gggcatgtctctattggcaggtgatatttcatttgacttagaggctctagaaattcactTGCCAAAGGAGAGCTGCCCTG
>683
gggcatgtctctattggcaggtgatatggtgatatttcatttgactttaaggctctagaaattcactTGCCAAAGGAGAGCTGCCCTA
>684
cccgccggtcctatttataagagaattttttgtcaacaaaagttgatgtatctagttaaaaattcagtccaaatactgttgacctaaacttcTCTTATAAATAGGACCGGAGGGAG
>685
gggcatgtctctattggcaggtgatatggtgatatttcatttgactttaaggctctaaaaattcactTGCCAAAGGAGAGCTGCCCTA
>686
gggcatgtctctattggtaggtgatatggtgatatttcatttgaattagaggcttcagaaattcactTGCCAAAGGAGAGCTGCCCTG
>687
gggcatgtctctattggcaggtgatatagtgatatggctctagaaattcactTGCCAAAGGAGAGCTGCCCTA
>688
TCGCAGGAGAGATGACACCTTCtattactaatgacatgattttatagcaattttaacagaagttgtcatctttctttgact
>689
TCGCAGGAGTGATGGGACCGGCctatggtacatatatgaatatttatgatatgaatattatcatatagtggtgccatcctcctgcgaca
>690
TCAGTCGCAGGAGAGATGACACcttctgtttctaatggcatggttgcaaccaattttaacaggagttgtcatctttcttcgactgaag
>691
CCTGAAGTTACTAATCCTTCCAatctgcccctgcaaatattaatcatttgacttttggtaatgacagcccacctcagcaaaaaaacctaattatgaccaaaagttaaatgattaatatttgcagggcagattagaaggattagtaacttcagaga
>692
GATGAAAATGATTATGTTGGAgggttagggtttgggtttcaagcatccattcaggatagatgttttggacaacaactcatcttcaagggttttcaatcgattatcggaagatgaaaatgattgaaaacgcttgaagatgagttgttgtccacagcatctatcccataatggatgcttgaaacccaaaacctaacccttcaacataatcattttcatatt
>693
CAGCCAAGGATGACTTGCCGAcaacattggcgaatgttcatgtgatttctgcctcattgtgccggcaagttgtccttggctatg
>694
CATGAAAGAATGATGAGTAAtttaccccaaccaatacatattagccacataagcacatatattcatgaactattttgactccacaaataaattgctcattttcttcaaagg
>695
ctaacataacacaatcatcagggtcgtcctaagaatttggaggcTCGGCTCTGGGAATGAAAAGAGGC
>696
AGGCTGGTTTAGATGAAGGTAttaagtgtcaaggaatgaacctcatttcgttgtcacttgaatatcatcatctaaagcaagcctaa
>697
tatcgacgaagtatcaaatgagatagaaatcattttgattttatattaTTTGGTACTTCGTCGATTTGA
>698
TGGTTTTGGTCCTTGGTATTTtgttttaatccttgtaaaatcatttcatattgaaattggtccctataatattcattttagtcctcgttttgagggactaaaatcaaatattctacatattacaaggaccaaatccaatatgaatcaattttacaaggactaaaacaaaataccaaggaccaaaaccaaa
>699
CAGCCAAGGATGACTTGCCGGcgagcctctttcgatacttttatgacataattaatcatgtggatagccaaggtactaaactcactttgcactaaaacaaatatttttgctttagtgcaaacttagtttaggcgcttcgcaacggctagtcaaatgtcctagttccaatgtgattggttgtccggcaagtcgtctctggctacg
>700
cctccggtcactattataaggaaaaattaacattttagaatcattcgttaaatgatgtatgtagtctataataaagaccacatacatcatttaatgaatgaatctaaaatattaactttTGCTTATAATAGTGATCGGAGGGT
>701
aatacattactccaacttacaccaataaaataaccctttgtagcaacttacactgtagtcatcatgagatccagtccgttagaataaatttaaatatataaatgacttatattgaagtggtgTAAGTTGGAAGAATGTATTTG
>702
tttctcccacttttggtccctcattttacgtgccatgtatgtagattctgcttacgtggtggaatGAGGGACCAAAAGTGGAAGAATCT
>703
ctcattcactcagccggtacatcattggtcgttggaatttgatcaggatccaacaactacatgatgTGCCGGCTCAATGAATGCGGAG
>704
CTCATTCACTCAGCCGGTACAtcattggtcgttggaatttgatcaggatccaacaactacatgatgtgccggctcaatgaatgcggag
>705
TTGACAGAAGATAGAGAGCACatctgaacaaacacaaaagacattgtgtttgaacagttgtgtgctctctgctcttctgccaaca
>706
TAATTTTTATGTGGGAGTGTTttagcaaagctataacttagagtgtatttaaccactgtttagttatttatttgctaaaatactccttctaaaaaataagtgggtgtattctagcaaatgcctataagatttgctagaacacacccacttgtttttttagaaagtgtgttatagcaacatacaccttaaggtgtatttattaattttttagttataacttgctaaaacactcccacataaaaactagt
>707
tgttggcttgtctcaatcaaatcaaagttcttgaaatttgagttctttagtcTGATTGAGTCGTGCCAATATC
>708
TGGTTTTGGTCCTTGGTATTTtgttttaatccttgtaaaatcatttcttattgaaattggtccctataatattcattttagtcctcgttttgagggactaaaatcaaatattctacatattacaaggaccaaatccaatatgaatcaattttacaaggaataaaacaaaatacaaaggtccaaaacccaa
>709
TTTATTGATATTGCTAATAGATtcctattaagattaaaaaaaaataaaggaaaacactaataaatacaatagctatagctttgtcgtcgcctagagtttacatgaaatcctacaaaaaatttccttttttttttatttcccttttctgtcatgaaaggttatagaataaaaaaaaatctttgtaaaataagaatgaattattaagattggtaagtt
>710
TTTATTGATATTGCTAATAGATtcctattaagattaaaaaaaaata
>711
AGGTCATTTTGAACGGTCGGATtgattgtacttgttgctgttcaggtgataggcacgtttaggtcctcgaagtaaactagttactaagttgactagtttatgaagggatagttcgtccgatcaagcttgtacctctaaccctattgacaact
>712
AAATACTTCCTCTGATCACTGttataaacgaaaaacaactttttaaattgatatatttggtctatgatatatagtgatcgaagggagtatttaa
>713
AGGCTGGTTTAGATGAAGGTAttaagtgtcaaggaataaaccagcagaataccatcatctaaaacacgcctaa
>714
ttaattatcaaagaaaacttcgacagttaattgccgcggagttttaaaattaaaatttaacacctcatgctctttattaaatgcatacgttatatcatttaataaagagtatgtggtgtttgatttaatttaatttgatattaacataaataaatggcagatatgtgcatgtgtgttaaattttaattttgaaactccgcggcagtaactgccgaAGTTTTCCTCGGTAGTTAACT
>715
TGCTTTAAGGATATTTGTTAAGGAtttaattttcttaacaagtgtccttagggtgct
>716
TAATCTGCATCCTGAGGTTTAaaacaataaatttattgtatctagtcctcgggatgctgattacc
>717
taatctgcatcctgaggtttagagcaacatttgtgttgtatctaGTCCTCGGGATACAGATTACT
>718
TAATCTGCATCCTGAGGTTTAgagcaacatttgtgttgtatctagtcctcgggatacagattact
>719
taatctccatcatgaggtttagagtaatattttagttacctctaATCCTTGGAATGCAGATTATC
>720
TAATCTGCATCCTGAGGTTTAgaacaatagtttcttcatttccttaaaaagaaaatagttgcgtaattgtttctaagccttggattgtagattatt
>721
TAATCTGCATCCTGAGGTTTAtaacaatattttagctgtctttaaccttagaatgcagattatc
>722
taatctgcatcctgaggtttaagacaatatttgcgtaatttccaaaaaataaataaattgcgtaatcgtttctaAGCCTCGGAGTGCGGATTATC
>723
TAATCTGCATCCTGAGGTTTAagacaatatttgcgtaatttccaaaaaataaataaattgcgtaatcgtttctaagcctcggagtgcggattatc
>724
TAATCTGCATCCTGAGGTTTAgaacaatagttggttaatttccttaaaaagaaaatagtcgcgtaattgtttctaagccttggagtgcagattatc
>725
taatctgcatcctgaggtttatagcaatattttagttgtctttaATCCTTAGAATGCAGATTATC
>726
TAATCTGCATCCTGAGGTTTAtagcaatattttagttgtctttaatccttagaatgcagattatc
>727
CGTTTAGGTCCCTTAACTTTAtttaaagtatcagtttgatcatttatgttaatttaattaaaaaaaacgttaagtttatgaaccaaactaatactaattaaataagataagggatcaaaatttaacatttttttaaattaaattaacagaaaggaccaaaccaatactttcaataaagttaagggactaaaacgga
>728
CGTTTTGGTCCCTTAACTTTAttgaaagtatcggtttggtcctttctgttaatttaattcaaaaaaacgttaaattttgatcccttatcttatttaattagtattagtttggtcccttaacttatttaattagtattagtttggtccctaaacttaacgtttttttgaattaaattaacataaagatcaaaccgatactttaaataaagttaagggacctaaacaaa
>729
catcacgggccgtttttaattacaacccattaataaatatcattttatttagggcaatattgtatcaattctaattataatattgcactgaataaaaggatacttattaatgggctgTAATTAGAAACGGGCCGTGATGGG
>730
cgtatgtttataagaggttagtatgaatttagtttagttatgtttaatctaggttaatgtaaattcagtttatttatgttcaatttaagttaatgtaaattaattttacgtatgtatataagagattagtGTGAATTCAGTTTACGTACGTT
>731
tttaggttaatgtaaattcagtttacttatgtatatggtgtaggttaatgtaaattcagtttacgtatattcaatttagtttaatgtaaattcaatttacgtatgttaaatttaggttaacgtaaattaagtttacgtatgtttataagaggttagtatgaatttagtttagttatgtttaatctaggttaatgtaaattcagtttatttatgttcaatttaagttaatgtaaattaattttacgtatgtatataagagattagtGTGAATTCAGTTTACGTACGTT
>732
tttacgtatgtttataagaggttagtatgaatttagtttagttatgtttaatctaggttaatgtaaattcagtttatttatgttcaatttaagttaatgtaaattaattttacgtatgtatataagagattagtGTGAATTCAGTTTACGTACGTT
>733
tttacgtatattcaatttagtttaatgtaaattcaatttacgtatgttaaatttaggttaacgtaaattaagtttacgtatgtttataagaggttagtatgaatttagtttagttatgtttaatctaggttaatgtaaattcagtttatttatgttcaatttaagttaatgtaaattaattttacgtatgtatataagagattagtGTGAATTCAGTTTACGTACGTT
>734
TGGAGAAGCAGGGCACGTGCAatactaactcatgaacatacacacatgatggaagtgaatacaaagagaatctacattctcttatgtttcatttttttaattgagttagttcttcatgtgcccctcttccccatc
>735
ccatgtattcgctaatccttgcaaactagtcttgcaatcattaatcatttaaaatttcatcatttgaccaacttaatcactgccacacataaaattccaattctgcccttaagaagatgacaaaatattgaagaaagaattggaaacctaggggtaaaattggaatttcatgtgtaacagtgattgacacgtcatcaaattcttgacgtggcagtgattaagtggggagagggacgaaattttaaatgattaaacaatgcagtggtgaattgtCAGGATTAGCGATTACAGGGAC
>736
aaccctcaaaggcttccatggaatcatagcatggcttacggtcagattaatcatatatttgactatagtgatgtgaaaatcATGGGATCCTGTTGGTGGGTTAC
>737
AACCCTCAAAGGCTTCCACGGcaccaagttacatgtaaatgtgaagtcgtggaagtgctttttgggtttc
>738
AACCCTCAAAGGCTTCCACGGcatcaagttacatgtaaatgtgaagtcgtggaagtgcttcttgggtttc
>739
aaccctcaaaggcttccatggaatcacatgttatggttagattaatcataactttgaccagtgatgtgaaaaaatcGTGGGATCCGTTGATGGGTTAC
>740
AACCCTCAAAGGCTTCCACGGcaccaagttacatgtaaatgtgaagtcgtggaagtgtttttgggtttc
>741
tccctcaaaggcttccagtattcggtcatataattacttgaatGCTGGAAGGTTTTGTAGGAAC
>742
cttctgggattatttttgttgaagatTGATGGAGATGATATGAAGATGAA
>743
ggaatgaggtttgttccaagatcatcacacatcatgtttcttcttccctttcaataattcttgattaatttatgttcatacatctatatatatatctatatatattatcaagtcattacatgcatgggatgagatattgagagtgatcTCGGACCAGGCTTCATTCCTC
>744
TTTAATTTATATACATCGTCAgtgtacaaaagttttaattgatgtgacaacgtattattggatgcatgtataacattttcatacactgacggtgtatataaattaaact
>745
attcattcaatcaataatgtatttggtctataatataaatcacATACATCATTGATTGAATGAACCT
>746
cagaataatcacccttagattttatcaagaaatagtcctgaaattaatgttagccaataaaatctcagtctggccggaaatcatgggtggtgggtgttatgtattttttttatttttatgaaagattaataaatgagattgaaATCTAAAGGTGATTATTGTGCC
>747
AAGGGGGTGAAAAGATTCAAAtaatcggttaagtgtgtggtggtcatcttagcttctacattatccaacaataattgtgtaagtagtatgtctaagatagcagccctcacaatctaatgtctattgaatcttttcttcccatttca
>748
GTGAATTCAGTTTACGTACGTTcaatctaggttaatgtaaattaagtttacgt
>749
aataatttaaagcatgtaccatgtacgaatttgggttgcattctgactaggtatctctttcaaattatacgtaaatatatttaaaagagatacgtatgtatataagaggttagtgtgaatttaatttacttatgtttaatctaggttaatgtaaatttaatttacttatgaacaatttagattaatgtaaattcaatttacttatgttcaatttaagttaatgtaaattaagttaacatatgtatataagaggttagtGTGAATTCAGTTTACGTACGTT
>750
tgtacgaatttgggttgcattctgactaggtatctctttcaaattatacgtaaatatatttaaaagagatacgtatgtatataagaggttagtgtgaatttaatttacttatgtttaatctaggttaatgtaaatttaatttacttatgaacaatttagattaatgtaaattcaatttacttatgttcaatttaagttaatgtaaattaagttaacatatgtatataagaggttagtGTGAATTCAGTTTACGTACGTT
>751
GAATTGATTTATGTTTGGATACACtttcttacaagtgattcttatgaattgatgttg
>752
accatcaatttagtctctaaattacacaaatatataaaacccgtcaatttagtctctcaattgtatgataatccgtcaatttagtctaacatctagatagcaaagactaaattgacggattttatataattcagggactgtttattatatatacttgtttagtttagggacttaattgaatacgtgattttTAGGGACTAAATTGATGGTTT
>753
caattacctcatccaaacacactctaggaaaatgttttgagggaattcaaatattttggggtgaattcCATTGTTTGGATAATAATTTG
>754
aaatttctcaattacctcatccaaacacactctaggaaaatgttttgagggaattcaaatattttggggtgaattcCATTGTTTGGATAATAATTTG
>755
CATTGTTTGGATAATAATTTGaagcatttttaaaatgatgga
>756
agggaattcaaatattttggggtgaattcCATTGTTTGGATAATAATTTG
>757
AGGCTGGTTTAGATGAAGGTAttaagtgtcaaggaatgaacctcatttcgttggcaattgaatatcatcatctaaagcaagcctaa
>758
TTAATCGACCAAGTGGGTACTAcatacttgcgtatctaattaagatattgaagagtatgtagtatccacttggtcgattaacc
>759
catttggagagacatagacaaatgaaattaaatgataatttatttcaatGTCTATCTCTCTCTAAATGGA
>760
CATTTGGAGAGACATAGACAAatgaaattaaatgataatttatttcaatgtctatctctctctaaatgga
>761
attcctccacttttggtccctcattttacgtgccatgtatgcagattctgcttacgtggtggaatGAGGGACCAAAAGTGGAAGAATCT
>762
attctttcacttttggtccctcttttcatcaagtcaatagaatctgcataaattacgtacatgtagtttcaaattccttccacttttggtccttgtaatttcagattcctccacttttggtccctcattttacgtgccatgtatgcagattctgcttacgtggtggaatGAGGGACCAAAAGTGGAAGAATCT
>763
AGAATGACATGGCAGAATAATCACccttagattttatcaagaaatagtcctgaaattaatgctagccaataaaatctcagtctggccggaaatcatggggtggtggatgttatgtatttttttttatgaaagattaataaatgagactgaaatctaaaggtgattattgtgccatgtcattcttg
>764
ttaatctaggaaaatacggtggagagggtttttctttttattgtttgagattgatatctctcgtcttctctACCGGATTTCCTTGATTAAAG
>765
TTAATCTAGGAAAATACGGTGgagagggtttttctttttattgtttgagattgatatctctcgtcttctctaccggatttccttgattaaag
>766
TGGAGAAGCAGGGCACGTGCAaccgtagatctctctcaaacttcaatctcattttgcacgtgctccacttttccaac
>767
tgaagctgccagcatgatctgtgctttccttcctgtgtatatactttaatttccagctgaatttaaatataaccaaaaaaataaatatgtttggtctaaattttgatcaaacttatatatatttttgcttatgtttaagtctggggtgagtttatttgtggtaagaacaGATCATGTTGGAGCTTCACC
>768
TGAAGCTGCCAGCATGATCTGtgctttccttcctgtgtatatactttaatttccagctgaatttaaatataaccaaaaaaataaatatgtttggtctaaattttgatcaaacttatatatatttttgcttatgtttaagtctggggtgagtttatttgtggtaagaacagatcatgttggagcttcacc
>769
CGTTTAGGTCCCTTAACTTTAtttaaagtatcggtttgatcctttctgttaatttaattcaaaaaaacgttaactttagggaccaaactaatactaattaaataagataagggaccaaaatttaacatttttttgaattaaattaacagaaaggaccaaactgatactttcaataaagttaagggacctaaacgca
>770
CGTTTAGGTCCCTTAACTTTAttgaaagtatcagtttggtcctttctgttaatttaattcaaaaaaatgttaaattttggtcccttatcttatttaattagtattagtttggtccctaaagttaacgtttttttgaattaaattaacagaaaggatcaaaccgatactttaaataaagttaagggacctaaacgga
>771
TTATGCAAGTAGATAAGCTCAaataagccaaatcaaagaggagcttgtttggatttacttatttgagcttatgtattggcataaga
>772
tcttccgaaactctcccttgtaatttgagagttgtttatattctcaaattaCAAGGGGTATTGCGGAGGATA
>773
TTAAAAGTTTCGTTTCGGTCCcataatttatttttgagttttcttttggtcccttaactattaaaagtttcgttttagtcccttaacttatttttttggtttcgttttggtcccttaacttattttttggtttcattttggtcccttaactctaatacattcatcctaacataaaggaccaaagtagttgacggaggaagagttaatggaccaaaacgaaatcaaaaagtaagttaaaggaccaaaacgaaacttttaatagttaagggaccaaaacgaaaccaaaaagtaagttaagggaccaaaacgaaacttttaata
>774
attcattcaatcgatgatgtatgtggttcatattatagagcacATACATCATTGATTGAATGAACCT
>775
cagaataatcacccttagattttatcaagaaatagtcttgaaattaatgttagccaataaaatctcagccgaaaatcatagggtggtgggtgttatgtattttttttttatgaaagattaataaatgagactgaaATCTAAAGGTGATTATTGTGCC
>776
TGTAGTGTAGCATGCCCGTTtggtgaattactctgatgaatattttatatttaattacttttgggtaacggggtgttacattataag
>777
attaaatgaatgaatctaaaaagtaaattttatttatatttaaaaacagagcgtgtggatcacaaaacacattagctaccagttaaaagtcctgatgactcgtgaagtttattcaacccagaccagttggcatgggatataaatgagtgagagggggtgaaccgacaagggagtaatggccactgctatatagtacataaaatggttcaagctttaaattggcatgctagtatatactcaatccgttttaaaatataagtaaattttagtttTTAGGTTCATTCAATTAATGA
>778
ATTAAATGAATGAATCTAAAAagtaaattttatttatatttaaaaacagagcgtgtggatcacaaaacacattagctaccagttaaaagtcctgatgactcgtgaagtttattcaacccagaccagttggcatgggatataaatgagtgagagggggtgaaccgacaagggagtaatggccactgctatatagtacataaaatggttcaagctttaaattggcatgctagtatatactcaatccgttttaaaatataagtaaattttagtttttaggttcattcaattaatga
>779
gatccgttctagtgtatcatacaattcacagcttaatattgattaattccagtttattaatttggaatatatatcttttgatagaggcctaggtcactaattttcttgttttaatatatttaagaaaatatcatatgatatcttcatctttgctttctatatcacttatataattaacatgttagctacatagatctatgcaatacagtaattaaatatcatattacaaaatatcaaattcatacgttctttttcctttgtttttggttggttgagaaatcactaccattttttgttgatacatataattagaaaacaagtatatacatatatcaagattaaccgtatagtttaatggcctttatatgaaaatttttatgttcttaaactaaactggaaatatttgagagctgggatattttTGATACACTAGCACGGATCAC
>780
gggtgtattctagcaaatcctatAGGCATTTGCTAGAATACACCCAC
>781
tagccatcagatctggatcgtTCCTTGATCTGACGGCTACC
>782
TAACACTGTGCAACTAAGTCCttccgttaacaaaatatttattttcttaaaacaaaacacttaacacattacattaatgttacactcaacaatgtttcatcgtctaacatgattgcacgcttaaattaaactaaaaaaaacaacatgttacaaggattattcactttacttgattaaatatcaagcttattgttgcaataacataagttaaagccaacaacatgcaagttacattagcaatcttcaaaaataatcataacattttccaattaataacatgtttttgccttttgcatgccacatcacagacttcacagccacgtcagcgtttttttgacggtgagttaacggaaggacttagttgtatactgttaca
>783
GAATTGATTATGTTTGGATACACTtatttaaaagtggttggataagccttttaattgattttg
>784
GAATTGATTATGTTTGGATACACTtatttaaaagtggttggataagccttttaattgattttgaacattaaatgacc
>785
agaaggcaataaataatgaatgatataataggaaaagtaacattaatgaTTCATTGGTATTGTAAAGCGACAT
>786
ggaagtagagaaggcaataaataatgaatgatataataggaaaagtaacattaatgaTTCATTGGTATTGTAAAGCGACAT
>787
gtagagaaggcaataaataatgaatgatataataggaaaagtaacattaatgaTTCATTGGTATTGTAAAGCGACAT
>788
tccttatgcactctgcataaatccagaaatggttttggagtacaattcagaaaccatttccacagcaaaatggttttgatataattttatgcagggtgctgtaaactattaagtacatctaatgattttgaaatacaactcacaaaaatcatttctggattTATGCAGGGTGCATAAGGATT
>789
attcctccacttttgatccctcatcttacgtgccatgtatgcagattttgctaacgtggtgaaatGAGGGATCAAAAGTGGAGGAATCT
>790
tattggcctggttcactcagaccaagtgataaaccactaagatacagtattgtacttgtgtggttttgggttTGATTGAGCCGTGCCAATATC
>791
TGGTTTTGGTCCTTGGTATTTtgttttaatccttgtaaaatcatttcatattgaaattggtccctataatattcattttagtcctcgttttgagggactaaaatcaaatattctacatattacaaagaccaaatccaatatgatttaaattttacaaggactaaaacaaaatactaaggaccaaaaccaaa
>792
ccttcggtcctatttacaagagaaatttgactttttagatacattaaataatgtatgtatctaatcaagaatctaaaccaaatacataaattatttaatgtatctaaaaagtaaattgtCTCTTGTAAATAGGATCGGAGGGA
>793
acctccggtcctatttataagagaaatttagatcaacataagtgaatgtatttggactgaatttttaactagatacatcaacttttgttgacccaaaattcTCTTATAAATAGGACCGGAGGGAG
>794
aattatgagaatgacttttctggtgaagtcaacactatagtattaaaagtgtagtgagtagcaccccactgtttatAAAGTTCAGTCTTCATAGTATC
>795
AGTTTTCCTCGGTAGTTAACTgcagctggttccataattcggcagttaactgccgaggggcatttgg
>796
TTAAAAGTTTCGTTTCGGTCCcataatttatttttgggttttcttttggtcccttaactattaaaagtttcgttttggtcccttaacttattttttggtttcgttttggtcccttaacttattttttgatttcattttggtcccttaactctaatacattcatcctaacataaaggactaaaggggttgacggaggatgagttaagggaccaaaacgaaaccgaaaagtaagttaacggaccaaaacgaagcttttaatagttaaggggccaaaacaaaaccaaaaagtaagttaagggaccaaaacgaaacttttaata
>797
accatcaatttagtctctaaaatatcactctttcttcaagtccctaaattatatagaaataatagtaatcattaagtatatgaaattcatcaatttagtctttatcataatagcaaggactaaaataacaggttttatatactttaaggactacttattatatttatatgtactttaaggactaaattggagacagtgatatttTAGGGACTAAATTGATGGTTT
>798
ttactgggcaatgacttctttggcagtagttgacttgatcattcagatgatgcaaacaaactcacCGCCAAAGAAGATTTGCCCCG
>799
gggcaatgacttctttggcagtagttgacttgatcattcagatgatgcaaacaaactcacCGCCAAAGAAGATTTGCCCCG
>800
gagcaaatctctattagcagaacgaagtagaaagcttggacatgcatgcttctggttTGCCAAAGGAGATTTGCCCTG
>801
gggcatgttctcctttggcaggtagccatatgctatgatatgcattgcaaccatactctttgagtgtgtaaccTGCCAAAGGAGATTTGCCCAG
>802
gggtgagttctccattggcaggtagctagtcactatatgatatgcattgcaattcatctcttagtgtgcaatcTGCCAAAGGAGATTTGCCCAG
>803
gggtgagttctccattggcaggtagctagccactatatgatatgcattgcaatcatcacttagtgtgtaatcTGCCAAAGGAGATTTGCCCAG
>804
actttttgtatggttcttaactaaaaatacatctttttttggatataacaaactttgagaaaattacgaatttaagaaaatcattatgaatttAGTTAAGAACCATACAAAAAACAC
>805
atagtgagtagccgacttagggaagtaatcaacccttgggataagtttaaatatccttttttaaaccccagaaactttttaccgttggtaaaaataatcttcttcgggtaaaaaaaaaaccagatttaaatttagctcaatggttgatgatgtattttcccCAAGAAGGTTGCTCACTATTT
>806
AGAATGACATGGCAGAATAATCACccttagattttatcaagaaatagtcatgaaattaatgttaaccaataaaatctcagcctggccgaaaatcatgggatggtgggtgttatgtattttttttttatgaaagattaataaatgagactgaaatctaaaggtgattattgtaccatgtcattctta
>807
ACTTAGTTTATATGACCTACttaaactgggtttacatgagctacttaaactaagtttacatgatctacttaaactgagtttaaatatgtacacttaaacttagtttacatgacctacttaaaataagtttacatgtacatacttaaactgagattacatagaatcattgaacaaggttgaacttttaaatgtacacttaaactcggtttacatgacctatttaaacttagtttaagtatgtacacttaaactcagtttacatgacctcctgaaactaagttt
>808
ACTTAGTTTATATGACCTACttaaactgggtttacatgagctacttaaactaagtttacatgatctacttaaactgagttt
>809
TTAAAAGTTTCGTTTCGGTCCcataacttatttttgggttttcttttggtcccttaagtattagaagtttcgttttggtaccttaacttattttttggtttcgttttggtcccttaacttattttttggtttcgttttggtcccttaactctaatacattcatcctaacataaaggactaaagtggttgacgaaggaagagttaaggaccaaaacgaaaccaaaaagtaagttaaaggaccaaaacgaaacttttaatagttaagggaccaaaacgaaaccaaaaagtaagttaagagaccaaaacgaaacttttaata
>810
acctccggtcctatttataagagaaatttaggtcaacaaaagtgaatgtatttggactgaatttttaactagatacatcaacttttgttgacccaaaattcTCTTATAAATAGGACCGGAGGGAG
>811
TGGAGAAGCAGGGCACATGCTtgattttatcaaagttctgagcatgtgctcttgctctccatc
>812
attcctccatttttggtcctcattttacgtgtcatgtatgcagattctgctgacgtggtggaatGAGGGACCAAAAGTGGAAGAATCT
