# Supplementary material for: AmiR-P3: An AI-based microRNA prediction pipeline in plants
Source: PLoS One. 2024 Aug 1;19(8):e0308016. doi: 10.1371/journal.pone.0308016 (PMC11293646; doi:10.1371/journal.pone.0308016)
Supplement: S6 File — The datasets employed to Compare AmiR-P3 vs PlantMirP2. (ZIP) [file pone.0308016.s009.zip › S6_File/O.sativa_negative_precursor.fasta]

>1
ataagactttctagcattgcccatattcatatatacgtctagattcattaacatctatatgattgTGGGTAATGCTAGAAAGTCTTATAA
>2
tgccttgacgacgcccgcttgccgccttgacaacgcacgcaacgatagCGTCGTCGTCGATGGAGCCGAGC
>3
GGAGCTCGTCGCCGGCGACCgcgtcctccgtcatgcacacccatgccacgcggctcgtcgccgcggccacatcctc
>4
ctagcatttcctacattcatattgatgTTAATGAATGTGGGAAATGCTAGAA
>5
cgggtggagaggacggtggaccgcgccgcttcgtcgagcctgaggagggacaggatggtgaccaggacgttttccgggaggttgctgatgtagtcggagtcgcacggCGGTCCGTCGCCGCCGTCGTC
>6
gtgaacgtcgacgtcgcgtcgtcgtacgcgtagctgtaggctcgcgggcacgcgcccttgaagaacctcgagtacgccgtcgccGCGCACGTCGCCGGCGACCC
>7
actttctagcattgcccacattcatatatatgctaatgaatctaggcacacatatatgtctagattcattagtatctatatAAATGTGGGCAATGCTAGAAAGTCT
>8
CGCCAAGCCGCCGCCGCGCCacccgcggttcggccccaagtggcgcttcaaccagcgtccgcagctcccgcagcgccgcg
>9
gcgctcgccctgatggccgcgcacgacatcgccctaactccgccggtcaacctctccgtcggcgtgtcctcttggcctcatcccgtcgccatctccaggagctcgcccgccgcccctctgctccgcccgtcacccctcggcgccacgataccgccgccccttgcccctggcctgtgCCGGCTTGCTCCGGCCGCCGC
>10
gcgggtggtacgagtggttgcaggtgaggttgaagccggggtagtagcagtcggcctccacgccgaacgggtacggcacgctgatgttgccgcagctccgcgtgcAGCCGCCGCCGCCACTCCCC
>11
cgctgcagccgccggcctccgctcgccgcgaccgccggccagccgccgtcctccgctcgccgcgacagccggcgccactctctcctacctccgccctcttccccgacgtcgacgagccgcCTTCAAGCCGCCGCCGCGCC
>12
gccttcgccgccgcgcgcgcaatgccgccgccgccacgccacgccgccgccgccacgccatgccacGCCGCCGCCGCCACGCCACG
>13
cggaatcgcgctagcgccgtgagccctagcttcgccGCCGCCGCCGCCACTCCAGC
>14
CTCCTCACCTGTGACGGGCCGAGAcattacaagccgtcacaggtgatgggccgccacctgtgacggctttcatttctggcccgtcacaagtgaggggat
>15
gtatgactttcttgctcttgacccattcggttgctgctacttcgGAATCATCATCCTCATCATCA
>16
ggggcaggtgctaattaacatttatgatgcaagaaagatcgatgcagatgactgacaatatagtcatcatgaacataattggtgttaatctgtagcataaaccgtctttaattaaacaatgatatactccctccgtttcacaatgtaagtcattctagcatttcccacattcatattgatgttagattcattaacatcaatatgaatgattcattaacatcaatatgaatgttggaaatgctagaatgacttacattgtgaaacggaggaaaattcattaacatcAATATGAATGTGGGAAATGCTAGAA
>17
ccaatatttgaccattcgttttattcaaaatttttgtgtaaatatgaaaaaatttatgtcatgatcaatgaacatttgatgacgaatcaagtcacaataaaataaataataattatataaattttttgaatAAGACGAATAGTCAAACGTTAAAT
>18
GCCGCCGCCGCCACGCCACGccgccgccgccactccacgccacgccgccgccgccacggccccgcaa
>19
GCCGCCGTCGCCGGCGACCTtccagccgcgtcgcgccgccgcggtagccgtcgccgttgccatccgtcgccg
>20
cgcgcaacgccgccgccgccacgccacGCCGCCGCCGCCACGCCACG
>21
tcaggagggaggcgagaggggaggagggagccgccgcCGGCCCGCCGCCGCCGCCAC
>22
aacggcgccggccacagcatgaaGCCGCCGCCGCCGCCGCCAC
>23
gcgtctcacgttgtctctttggagaagaaaaagagaattccAGGAAGGGGCATGCAGCTAAT
>24
ATCTTTCTTTACTCCCGGTTGTTCtcaacaaccgggactaaagatatctttagtcccggttgttgagaacaaccgggagtaaagatccaggggtat
>25
ccaaccggggctaaagatcaccgggatcattagtcccggttggtattaccaaccgggactaaagttaagatctttaaagatcaccaagatctttagtcccggttggtattaccaaccgggacacCGGGATCTTTAGTCCCGGTTGGTG
>26
CTCGCAGCCGCCGCCGCCACcatcttccagcatcatcccgcctgcgccgc
>27
GCCGCCGCCGCCACGCCACGccacgccgccgccgccacgccacgccgccgccgccatggccccgcaacgccacgccgctgccgccgtcgccacgccgccgccgcgccaa
>28
ttttataattttttcaaataagacggacggttaaacgttgggcacggaaaccagggTTTGTTTTTTTTGGGACGGAGGGA
>29
ctctcggcctctctccttcgccgccactgcctagggcaaatccccgcgccgacgccgtcgtatctcgccgtcgtctcgagcttgtcgtcctcgctgccgcctccgccacctccgctgccgccgcttctctgggGTGAGAGCCGCCGCCGCCAG
>30
ATCGATCTTTAGTCCCGGTTGGTAacaccaaccgggactaaagatagagctgacct
>31
acgccgccgtcttcgccgccgcgcgcgcaatgccgccgccggcacgccacgccgccgccttcgccgccgcgcgcgcatgccgccgccggcacgccacgccgccgccttcgccgccgcgcgcgcaatGCCGCCGCCGCCACGCCACG
>32
ggcacgcggcggcggccgagggcggcacgcagtggcacgcggcggcggtcggcgggagcgaccgcccgcgtggatctgcctcctctaccccCCTTCGTCGTCGCCGGCGAC
>33
GCCGCCGCCGCCACGGCCCCgcaacgccacgccgccgccgccgccgtcgccacggcaccgtcgccacgccgtcaccacgccgccgccgtcgccacgccgccgtcgccacgccgtcgccacgccgccgccg
>34
TATATGAATATAGGAAATGCTAGAAtgacttacattatgaaacggagggaataagtaattatttattcttttcatatcatttgattcattgttaaatatact
>35
TCTCTCTCTCTCTCTCCCTTtcctcatggtcatcactcaacggcggaactgaga
>36
tcatcaaccatgacgtctcggcatctcggcatgcgatgCCGTGTTATTTTACTACAAC
>37
CCGCGGGGGAGGAGAGAGAGagagagggagggagaagtgggc
>38
cgggtgctccgcagccgccgccgtgctccgcgtcgcaaaggacctcgccgagaacaacCCCGGCGCGCGCGTGCTCGTC
>39
TATTCGTCGACGTTGGTCGCatccttgtacacctgcgcgacgagcagca
>40
gccgccgccgtcgccacGCCGCCGCCGCCACGCCACG
>41
ttgcccacatacatatagatattaatgaatttaaacacatacatatgtctaaattcattaacaTCTAAATGAATGTGGGCAATG
>42
ttcagaggtgttacaggcatattgacaaagcccattgagggtgcaaaatcttctggtgttgagggctttgtgcaaggTGTCGGAAAAGGTTTAATTGG
>43
acgaggccaccgtcggcggcggcggcgtcGGCCGAGCCGAGGAGGACGGC
>44
AATATGAATGTGGGAAATGCTAGAAtgacttacattgtgaaacggagggagtacatgtgatgctatatgccttgttatttggtga
>45
ATAGATCTTTAGTCCCGGTTTTCAacactaaccgggactaaagatcaaaaa
>46
GATGATCTTTAGTCCCGGTTGGTAacacaaacctggactaaagatcaaatatgcccgttacccttttgaaccgggactaaagatcatttt
>47
CCGTCGCCGGCGACCTGCGCcgagctcttcagcaacctgccggatctctagcccgccgccggccgccgca
>48
ACCGATCTTTAGTCCCGGTTGGTAacacgaaccgggattcgtagtcccggttggacaaccgggactaaaggggggtta
>49
GCCGCCGCCGCCACGCCACGccgccgccgccatggccccgcaacgccacgccgctgccgccg
>50
caataaaaaccggggctaaatatgatctttagtcctggttaaaaagagtaacgggcataTTTGATCTTTAGTCCCGGTTGGGA
>51
CGGCGCGCCGCCGCCGCCACggcggttcgtgtccggcggcggatcgac
>52
CATCACGCCGCCGCCGCCACgccacgccgccgccgccacggccccgcaacgccacgccgccgccgccgtcgccacgccgccgccgccgccgccacgccgccgcgccaaccaccgccccgatgcc
>53
cgctgaaggagaaggcgaacgccgagatggccGCCGCCGCCGCCACGGCCAC
>54
GCCGCCGCCGCCACCGTCCAccgcgccgccgtcctcccaccgccgcttcttcgagaacgccgtcgccgccgcatggcatggaggacgccgccgcttggcccagaggagaggagaaccggcgccggcggagggaggaggggagccggcgccgatggagggagcaggggagagccggcatggtgaggagggaggaggaggcggggcgtgg
>55
tcattctagcatatcccacattcatattgatgttaataaatctaggcatatatatttatctagattcattaacatcaatatGAATATAGGAAATGCTAGAATGACT
>56
tcattctagcatttcccatattcatattgatgctaatgaatctaatgtctctagattcattagcatcaatatGAATATAGGAAATGCTAGAATGACT
>57
ATATTGAATGTGGGAAATGCTAGAAtgacttacattgtgaaacggaggaagtacttcctctgtttcacagtgtaaatcattttaacatttcctatattcatattga
>58
GCCGCCGCCGCCACCGACATggagacagcccagcccacgaacgcggcgt
>59
cgccgccgcccgaaacccTAGCGCAAGCCGCCGCCGTC
>60
GCCGCCGCCGCCACTGTTTGgtttctctctctgtgtgttcgcggagtctggaattcgagcgggttgggtcaggtcgg
>61
CGCAATGCCGCCGCCGCCACgccccgccgccgccgccacgcc
>62
ggtggccgtgagatggtcatgcagcgttccacgacactccgcggttgacgacaCGCGCCATCCCACGCATCCCGC
>63
CCGTCGCCGGCGACCGTGAGcatcgccgccggttgccatggccggcc
>64
catcgtggttgccgtcgcgtcgccgtcctcgtctgccacttcaccgtcgctgaagaccgccggagcaccgccgtcgtcgtcaagccgaagaccgtcgccgcttcttcCTCGTCGTCGCCGCCGTCCGT
>65
GAATGTGGGAAATGCTAGAATGACTtacattgtgaaatggaggaactaataattaacttttccttcatttagctttctgccttgtgcataata
>66
cagcgccaaatagcgtggcactgaatgtacgttggcacgctgacttagcctcccatccgcggtggctcagcattcAGCGCCAGTTGACGTGGCGCTGAG
>67
tcattctagcatttcccatattcatattgatgttaataaatctagataacatcaatatGAATATGAGAAATGCTAGAATGACT
>68
CGCATCGGGGGAGGAGAGGGggtggatctcgccaccatcgccgccccaccgccgcttc
>69
ATCGATCTTTAGTCCCGGTTGGTAacaccaaccaggactaaagatcgagct
>70
GCCCTTGCCGCCGCCGCCACacttcaatctccggccgttgctagctcccactagcgtcgctgccctttgccagtttaggggtgggggcgaaacctgaggtgtggcttgattggttagggagg
>71
CGGGATCTTTAGTCCCGGTTGGTAttaccaaccgggactaaagttacgatctctaccaaccgggactaaagatcccggt
>72
tcgccacgccgccgccgccttcaccgccgcgcgcgcaatGCCGCCGCCGCCACGCCACG
>73
cgcggtggcaagcggccaatccagggctctagcgtgccaccTCCACCGCCGCCGCCGCCAC
>74
TTTAGTTTGTGTTCAGTGTAacctgtctaatcacattccctaaaag
>75
GCCGCCGCCGCCACGCCCCCacgccgccaggccggcccacggcgc
>76
CGCAACGCCGCCGCCGCCACgccacgccgccgccggcactgccccgcaacgccacgccgccgccgccgtcgccacgccgccgccgccgcgcg
>77
ATCCAAGCCGCCGCCGCTGCcgccgatcgccaagccgctcaggctggtcgc
>78
AGCGCCGCCGCCGCCGCCACgtcgccggccggtctcctgcacggcgcaggcggcagcgacgagctgg
>79
gcggctgcttcttcttccccatgtcctCCTCTCTCTTCTTCCGCTTG
>80
acaccggcgaccagaggctgctcgacgcgagccaccgtGACCTCCGGCGCGCGCGTGCG
>81
GTATGGATCATACCGTGACCAaataaatcactaatgacaataaaaccaaccc
>82
gtggtacgagtggttgcaggtgaggttgaagccggggtagtagcagtcggcctccacgccgaacgggtacggcacgctgatgttgccgcagctccgcgtgcAGCCGCCGCCGCCACTCCCC
>83
AGCTCGCCGGCGACCACGGTgaggagcttggtggtggaggggacgagctcg
>84
GAGGATCTTTAGTCCCGGTTGGTGttaataaccagtactaaagatcaccac
>85
CTAAATCTTTAGTCCCGGTTGTTGagaacaaccgggagtaaagaaaagatatctttagtc
>86
ataattagagaatgtttactgtagcatcacataggctaatcatggattaattaggctcaTTAGATTCGTCTCGCAAATTAGTC
>87
CCTCGAGCCGCCGCCGCCACccctctcctccttctgcagtccccatcgccactcgcgagtagatccagcgccggcgccggtgctttgacgaa
>88
TTGTATGCCGCCGCCGCCACccggagtcccgcgccttggcgtcctcgc
>89
GAAGAAGCCGCCGCCGCCGCcggcggcatcatggcggcggcggtagaagtgc
>90
ttgcctatatttatattgttgttaatgaatttagacacatatatatatatatgtatagattcattaacaTATATATGAATGTGGGCAATG
>91
TAGGTTGGCTGCTAGGCTCCTttccaaatactactttcagatccttcaccatttcgaac
>92
cgccgtcgtctcgagctcgtcgtcctcgccgccgcctccgcctcctccgctgccgccgcatctctgggGTGAGAGCCGCCGCCGCCAG
>93
AGATATCTTTAGTCCCGGTTGTTGagaacaaccgggagtaaagaaaagatatttacttctggttgttctcaacaaccgggactaaagatatctttagtcccggttgttctca
>94
aagttatagatattgatgagttatacaaCTTTATTGTTGATGACTTTT
>95
ttgctgccattaccagtatagGAAGGAGGAACATATTTATAAG
>96
CCCGGCCCTCTCTCTTCTTCccccacgagttgagacttcagacattctcccgtcctcgataaggctctcaacccagtttagcagcggcaccattgtgccgatcctatgattatcgggaggaagcctcccgcagcatattatctccacgaaccactcaggcgctgcgtagcccttggtgcccatgatcttggtgatggtgtagtgcacctgctggttgttaaggagcttggc
>97
atcattgcccacattcatatagatgctaatgaatctagacatataTATGAATGTGGGCAATAATAG
>98
cgcggtctcccggtgaggagccccacgctccgTCAGAGGGAGTATATGAATA
>99
cctccgtcacataatataagggattttaagtttttgcttacattctttaaccactcgtcttattcaaaaaatttatgcaaatataaaaaaagaaaaaatgtgtttaaagtactttgaataataaagtaagtaaaaaaatctattttttttttgaataagacgagtggtcaaatagtgcaaacaaaaactcaaaatCTTATATTATGGGACGGAGTGA
>100
tcttattgtacaaaacattagtctttgaagttatgtcaaaacaattgtctggacATTGTTTTTCTCCAATAAATAT
>101
CCCGCCGCCGCCGCCGCCACcgggaataacgaccgcgtgatcatggggtcgatgctggtggtgggcagctgcgtgttctacgcggtgt
>102
tggcagtccatgggcaaggtcgcgaagcaatagaactgttccatgatatgtgGAACTCAGGATTGAAGCCGGA
>103
TCCCGTCGCCGCCGTCCCCCGccgccgccgcagccatggccacccgatgcatcgatccggaaaccccctcaacacctcactgtcccgccgcggcagccgcccgtggcattaccggctagggttccggcgagatctagcccccgcgcgcgcgcgcgtggagg
>104
gggcggtcggccaccacggcacgcgcgcgcgggaagcaacgggcggcgtccgcgcgggcgcgcacacgctggctcgcgaggacgagcggatgcgcggctgcaggcgcggcagagcgaggggaaagggagggggcgctcggcgcggcggcttacgcgcacgcgcgcgcggcgtgcgggcgaggctGAGCGGGGGAGGAGAGATGG
>105
tcccaaaatataactacttctatctatgtatttggactatggtgtgcctagatacacagaTAAAAGTTTGTATATTTTGGGACG
>106
cgccacgccacgccgccgccgccacgccacgccgccgccgccacggccccgcaacgccacGCCGCCGCCGCCGCCGCCAC
>107
ccagcattgcccacattcatatgtctagattcattaacttctatgTGAATGTGGGCAATGCTGGAA
>108
gaggctacggccgccgccgccgaagaggagaagaaggaGGAAGCCGCCGCCGCCGCCG
>109
CCAAAAATAACCTTCTGTTGCAcgactcactacaactgatactgacattgtgtagatttcttggtctattctaaatc
>110
ATGGGACGGAGGGAGTATTAGgtgactggaatactcggaacgtacgccgtaccacgtgg
>111
ctagcattgcccacatacatatatatgttaatgaaactaaacacatacatatgcttagattcattaacatataaaTGAATGTGGGCAATGCTAGAA
>112
GAGGCCGAGCTCGCCGGCGGCtgcgccgttctgcctgacgtagcggctgagcaggctgcaggccatggcgaagctgctgctccccctctccccggatttcgcggaagccatcttcttcttcttcttctgcccacaagctgaatccttttctccgaacggagtcacggacccccgaaatcctcccgcttcgattcgattcgatcgagtcttctcctctggtcgcggttgcgggttgctcgtccttgt
>113
GCCGCCGCCGCCACGCCACGccacgccgccgccgccacggccccgcaacgccacgccgccgccgccgtcgccgccgccgccacgccgccgcgccaaccgccgccc
>114
cgctcccccggcgaggtcccggccaccgcccccatgctgatcgccaccctgcccaccaccgcgtcgtcgtccccaACCCTCGCCGCCGCCGCCAC
>115
TCCCCAGCGGAGTTGCCAAAAAtcgtgttggcaacttttttgacaagttgacaagcacgatcgcagcaccttaagccttgcggtga
>116
GGCGAGGAGGCCGGGACGAGgcggcaacggccggcgacgtgggtgacgacgacgtgggcgaagcggggagtagaggggttcaatttggcgccaa
>117
cgccatccgccgccggcaccacccgcgtcgtcgtcatcgtcgcccactcgtcgtcgccgtcgtcggggtcggcgtcgtcgtcgtcgggGTCGCCGCCGCCGCCGCCAC
>118
GCCGCCGCCGCCACGTCGCCggccgccggacctcctctcccgcctcgccccgccggacctcctcccccgcctcgcggcctcgccccggcgccggcttgcccagagccagagaagagagagagaagaggaagggagagaagggaaagaaagaggaggccgacatgtggggcccacgctgtctcagcag
>119
ggccgaaagccggcccaaaccgcTCTCTCTCTCCCTTGGCCCA
>120
gccgccgtcgccacgccgccgctgccttcgccgccgcgcgcgcaatgccgccgccgccacgccacGCCGCCGCCGCCACGCCACG
>121
GAGCCAAGGACAAACTTTGCAGaatattggtttatatttgccacgcccagtttttactcatggacaactct
>122
TGCCCGGCGCCGCAGGGCGGcggcgacgcggcgccgccgccggcgacgctgccgacgtgcg
>123
acgacgtctttgtgaacctcgacatctcggcatgcaatgccatgtTATTTTACTACAACAAGTGG
>124
GCCGCCGCCGCCACGGCCCCacaacgccacgccgccgccgccacgccacgccgccgccgccacgccacgccacgccaccgccgccacgccacgccgccgccgccacggccccacaacgccacgccgccgccgccgtcgccacgccgccgcgc
>125
TCGCAAGCCGCCGCCGCGGAtggaaggcctcatcccgcttctctacaaggccatcaaggatcgccggggcggccgccccgacggcggcgccgccgccggcgtggacctctacgacccggagcagcgccggctgtggct
>126
CAGGGCGCCGCCGCCGCCACcgccgctgcccccgcccgacc
>127
cgccgccacgccacgccacgccgccgccgccaCGCCACGCCGCCGCCGCCAC
>128
CGCCACGCCGCCGCCGCCACgccacgccacgccaccgccgccacgccacgccgccgc
>129
tcattctagcatttcccacattcatatagttgttaatgaatctaggcatataaatacgtctagatttattaacaactatatGAATATGGGAAATGCTAGAATGACT
>130
gagccgccgctctcctctctctcagccgctgacaggtagggcccgcttgtcggatccatcgtcttcgtcaagccgccgccgcccgaaacccTAGCGCAAGCCGCCGCCGTC
>131
gggagaggagggatgtggccgccattgatgccgtttGTTCTCTCTCTCTCTCCCTT
>132
TATAAGACTTTCTAGCATTGCCCAtatttatatagatattaatgaatctaggcacatatatatcaagattcattaacatatatatgaatgtggacaatgctagaaactcttataat
>133
gttggacgtctacgacttcaccgccgGCCTGTCTCCGTCGCCGCCGA
>134
cttcgccgccgcgcgcgcaatgccgccgccagcacgccacgccgccgccttcgtcggcgcgcgcgcaatgccgccgccggcacgccacgccgccgccatcgccgccgcgcaacgccgccgcgcatgccaacgccacgccgccgccgccgtcgccacgccgccgccgccttcgccgccgcgcgcgcaatgccgccgccgccacgccacgccgccgccgccacggccccgcaatgccacgccgccgctgctgtcgccacGCCGCCGCCGCCGCCGCCAC
>135
ggtggggatgccgaccgcgtcgagctcaccgtcgccgagagcggcgacgacttcgagGAGCTCGCCGGCGGCGGCCCG
>136
GCCGCCGCCGCCACCGCCCGcgcctctcctccccggcgccgacgcggccggccg
>137
CGCCACGCCGCCGCCGCCACgccacgccacgccgccgccgccacgccacgccgc
>138
CGTGTCAGTGACAAAGGACATgcttcgaaggtagagtcttccccgtagagctaggagaagaggctggttagagagagagagctcagagctctagaacgccgggaactcgatccgattgccgcaggggcggccgccgggggaggcggggcagtcgacgaagcgctcgccggcggcgtccacgcagaagtagagctggtacagctggctgttgccggactcgtcgcggttgcactccacgaacggctcggcgccgacgccgcgctggatggcgcccttgatctgggacagcgtg
>139
CGCCACGCCGCCGCCGCCACggccccgcaacgccacgccgccgccgccgccgc
>140
CGCCAAGCCGCCGCCGCGCCacccgcggttcggccccaagtggcgcttcaaccagcgtc
>141
ccaaccgggactaaagatcatctttagtcccggttcgaatgctgtcagggcctgtcaggcccccCAGGATCTTTAGTCCCGGTTGGTA
>142
tccctccgtcctatattataagggattttgagtttttgttttcaacgtttgaccactcgtcttgattaaaaaattttaaaattattatttatttaattgtgacctactttattatctacagtactttaagcataatttttcgttttttacatttgaaaaaaaaatttgaataagacgagcggtcaaacgttgtaagcaaaaactcaaaatcccttATATTGTGGGACGGAGGGAGT
>143
cgccgccgccgccgtcgccacgccgccgccgccttcaccgccgcgcgcgcaatgccgccgccgccacgccacgccgccgccgccacgccacgccacgccacgccaccgccgccaCGCCACGCCGCCGCCGCCAC
>144
ctagcatttctcatattcatattgatgttaatgaatctcatcAATATGAATATGAGAAATGCTAGAA
>145
GAAATGGGAACAGAGCAGCACAtccaatgattgaaccatccc
>146
gggtgaaggaagccatcgtctccgacgacGAAAGCGCCGCCGCCGCCAC
>147
ctagcatttatatctatctagattcattaacatcAATATGAATGTGGGAAATGCTAGAA
>148
ACACAAGCCGCCGCCGCCGCcgccgcggcggcgcagccaccgtgtcc
>149
CTCATCTCTCTCTCTCCCTTctctaactcagccagcgggaggagga
>150
GCCGCCGCCGCCACCGCCGCtccagtcgccgctagccgccgcgccga
>151
tcattctagtatttcccacatttatattgatgttaatgaatctagacatatatatttatttagattcattaacatcaatatGAATATGAGAAATGCTAGAATAACT
>152
TGGGCAATGCTAGAAAGTCTTATAAtatgaaacggatgaagtacataacaattgctcttgaaatcatccagtttcacggtctatttacgaattatttttgtgagatctagtttgtgttgatatatttcttgttttttttttgttctgtagttcttgtcatagccgtggtgttgctaggaattacctgcttatcagctgctaata
>153
cagtgggaatgggaacatggaggaaagcatgagctctaaatttcctccaaaggagatcctgctttgtgttttcctGATGCCTCCCATTCCTATTGTT
>154
ttgcccacattcatatagatgttaatgaatctatacatatatatatatagattcattaacaTCTATATGAATGTGGGCAATG
>155
ggcggcggcgtcggctcccgccgacgagaagagggcacgaaagttgagcggcccatgagaaTTGGCAGCCGCCGCCGCCAC
>156
TCCGCAGCCGCCGCCGCCACcaccaccaccaccaccgcgcggcgcagaacgcagagc
>157
ggctggtgggggagttcctgcTCGTCGCCGGCGACGAGAGG
>158
atgacaaaacatgcagatgttttatatgcaactcgccagatcatttatgtagaacatgcccaaataaagatcaaaagagatattctagtaaatatgaagaacaagagagggttctaattatagatagcgtaaacgaaaacatatTAGTATGTGATGATGAAATAA
>159
gtcccggttaaaaaaggtaacgggcataTTTGATCTTTAGTCCCGGTTGGTA
>160
gagaacaaccgggagtaaagatatctgagaacaaccgggagtaaagatATCTTTACTCCCGGTTGTTCTCAT
>161
ccaatccgggactaaagatcgctatctttagtcccgggtgaaataaccgggaataaagTTCGATCTTTAGTCCCGGTTGGTG
>162
ATATTTTGGGACGGAGGGAGTatgagataagaacctttgtttttttccatcttgtaataaccataaataaataaatattc
>163
ccgtcgcctttggccgctgccgccgcttttcgcgccgcccgccgccgcctcccacgccgccgGTTGCCGTCGCCGGCGACCG
>164
taaaaaccgggactaaagattgtctttagtcccggttgaaaaggttagagctactttttgatctttacactggtggagaaaccatctttggtcggtcgcccgaaatccacaatagtctcggttccactaaaaaccggtactaaaGATGATCTTTAGTCCCGGTTGGTG
>165
tcattctagcattttccatattcatattgatgttaatgaatctagacatatatatctatctagatacattaacattaatatGAATGTGGGAAATGCTAGAATGACT
>166
AAGGAACAATAGGCTTGGGAGGCAtcaggagaactcataactccatctccaatctcatgcgaggattggagaggggcttaagcattccttcatgtccccatgcccactgctccttgg
>167
gttttggtcgccgaccgccggagcaccgccgtaccagtcgacccgagccgcgccactgcctccctccgctccggccgcCTCCTCCGTCGCCGCCGTCGC
>168
GCCGCCGCCGCCACGCCACGccgccgccgcacgcgcaacgccgccgccgcatgcaacgccacgccgccgccgccgccacgccgccgcgccaagcgccggcccga
>169
GCAGAATCATCCTCATCATCAacactggtgaaggttccctgtgttgatggagaacaggtggtgcac
>170
cactggtggagaaatcatcttttgtcggtcggccgaattctataatagtcccagttgcaattaaaaccgggactaaagatgatctttagtatcggttcaaatgcagtcaggacttgtcaggcccccCTGAGATCTTTAGTCCCGGTTGGT
>171
CTAGATCTTTAGTCCCGGTTGATGagaacaaccgggagtaaagatatctttactcccggttgttctcatccaccgggactaaagatattttc
>172
cgcccgggagcacggcgcggtacgcggcgccgctgcggccgccgcgctccgcgagctgcgactcgcgcccgaacccggacgtggcctcggccaggtcggccagcgtgagctccatcagcggccgctcgaacagcaccaccggcgcagcagaaccccccttcgccGCCGCCGCCGCCACGGCCAC
>173
GTGAGAGCCGCCGCCGCCAGatctcccttcatgcatctctatctctccgatctcgatctctctccgtcgcgccgcccgcca
>174
GCCGCCGCCGCCACCGGCTTcttgttccccacctccggcagcgaggcgggcggcccaccagggtcggaggagacactcgcattgccgctcgacgccacggtgcgcacggcgagcgcgcggggc
>175
accgtcgccacgccgccgctgccttcaccgccgagcgcgcaatGCCGCCGCCGCCACGCCATG
>176
GCCGCCGCCGCCACCGCTGCagcactatgacagcggctattacgacga
>177
acaaccgggagtaaagaaccgggagtaaAGATATCTTTACTCCCGGTTGTTC
>178
taaaaatattactatttttttctataaaatTAGTCAAACTTAGAGTAGTTTAAC
>179
aagaacccgttcagtgacctaagcagcacatagagtcatgtcggaCCATCAGGCTTCATTCCATTC
>180
cgccgccgccgcatgccaacgccacgccgccgccgccgtcgccacgccgccgccgccttcaccgccgcgcgCGCAATGCCGCCGCCGCCAC
>181
GAGCCGAGGAGGAGGCTGAGGaatgcggctgtcatggcgctcatgctctcctccctcgtcgctctctccctcgtccgcgccaggttctc
>182
atgcttctctttttgtacagttgtgATATATTGTTGATGTCATCC
>183
GAGAAAGGGATGAGGCAGAGGagaggagaccgagagaaagagaggaaagaaaagaaaagaagtggggcccactaatgggacccacattctaggctcttgctccatgagctgtctccttctaaggctgcgttcttttcagctgt
>184
tgccagagaaggttaggagtgtcaagttcataggttcgcaATCCCAGCCGAGCGAGGGCCCA
>185
atgcttaaatagggggagagggaaccggacgtggccgggagaggcgggaatcgccggccgacgtgggGAGTGGGGGAGGAGAGAAAG
>186
TTATTGTCATCCTCATCATCActggtttcctcttcaacctcatagaggaattcatcacggcgtaagaaagagtcatcaagcatgatagtggcggcaaccagtgagctcaggttttcgaacaaggga
>187
ggtgctcgtggaacgcgaacccgccgctccccAGCGCCGCCGCCGCCGCCAC
>188
actttctagcattgcgcacatatatctagacatatgtatgtatttagattcattaacatctatatGTATGTGGGCAATGCTAGAAAGTCT
>189
GGGGAAGCCGCCGCCGCCCAaaggcgttcacggcaacgtgcacaaccaca
>190
ctgtgtgcgccttctacgccatcagcgacgcgagaactgcggcggcgacgccgtgatcaTCATGTGGCGGCCGCGGGC
>191
acttcaccaaccacgacgtctttgtgaacctcaacatctcggcatgcaatgtcgtgtTATTTTACTACAACAAGTGG
>192
cgccgccgccacggccccgcaacgccacGCCGCCGCCGCCGCCGCCAC
>193
ggcatgtcagcgtcggctagcgttagggagaacggagagggttcgcatgccGCCGCCGCCGCCGCCGCCAC
>194
gcgtcgatgctgtaacaccattgcccccgcgtcgctcctagggcaggggcgacacgggaggcGACCCAGCCGCCGCCGCCAC
>195
TATTTTACTACAACAAGTGGtatttcaatattcaatatttctacttggacatctttaac
>196
GCCGCCGCCGCCACCGGTGAgatgagatgagatccggcgtggcgtttgcgtcgt
>197
cgtttcggtcgccgaccgccggagcgctgccgaccccgtcgacccgagccgcactgccgcctccctccgcttcggccgccTCCTCCGTCGCCGCCGTCGCC
>198
CGCCACGCCGCCGCCGCCACggccccgcaacgccacgccgccgtcacgccgccgcgccaaccgccgcccc
>199
gtcggcgtcggcggcgagggtgacggtcgcgcgggcggggtcggtggcggcggaggcggtgatggcgctggcggcgtggatggtgtgggcggagggcgggctccaccgccgccccggcgcgacgctggcgccgttcgtggcgcagctggtcgccgcgctggcgtgggcgccgctcgcgctggggctcgccgcgcccgcggccgggctggcgtgctgcgcggcgatggccgccggcgccgcggcgtgcgcgcgcgggttcggcggcgtcaaccCCGTCGCCGGCGACCTCGCC
>200
acgccgccgccgccgtcgccacgccgccgccgccttcgccgcagcgcgcgcaatgccgccgccgtcacgccacGCCGCCGCCGCCACGCCACG
>201
cgccgccgccgcatgccaacgccacgccgccgccgccgtcgccacgccaccgccgccttcgccgccgcgcgCGCAATGCCGCCGCCGCCAC
>202
tttggataggcgtatgtgcgcgtgtatatataggctgtgtttgcatgtaggggatgggaacctattccctccgCACGAAAAACGGAGCGGTCCATTA
>203
ttagcattttccacattaatattaatattaatgaatctagatagatatatatgtctagattcattagcatcAATATGAATATGGAAAATGCTAGAA
>204
CGCGGCGCCGCCGCCGCCACccgccgcacgtcgcccgcgtctcggcgccagcgca
>205
ttagcattgcccacattcatatagatgttagtgaatatatacatatgcatatgtctagattcattaacatcTATTTGAATATGGGCAATGCTAGAA
>206
TGCAATGCCGCCGCCGCCACgccacgccgccgccacggccccgcaac
>207
GAGGCCGAGCTCGCCGGCGGCtgcgccgttctgcctgacgtagcggctgagcaggctgcaggccatggcgaagctgctgctccccctctc
>208
CGCGGCGCCGCCGCCGCCACccgccgcacgtcgcccgcgtctcggcgccagcgcatcggcgtcccgcgtccggt
>209
acccggagaggtaaccccggccaccgccGCCGCCGCCGCCACCGGCGC
>210
ctagcattgcccgcatttatatatatgttaatgaatctagacatatatgtgtgcctagattcattaacatttataTGAATGTGGGCAATGCTAGAA
>211
tgagaataaccgggcctaaagatatTCTTTAGTCCCGGTTGTTCTCAAC
>212
ACCGCCGCCGCCGCCGCCACttccctagctcgatctacagcggccgaatggcgaagcgctagaggcaccagtccccacgccacgctgcctgggtgcgggctgcctacgccggtcg
>213
ctctaacactattaagccaaaagcTAAGTTAGAGAAGTTTTTTTG
>214
GCCGCCGCCGCCACGCCACGccgccgccgccacggccccgcaacgccacgccgccgccgccg
>215
ctatcatttcccacattcatattgatgctaataaatctaaatagatatatgtctagattaattagcatcAATATGAATGTGGGAAATGCTAGAA
>216
ctagcatttcccacattcgtattgatgttaatgagtctagataaatatctagactcattaacatcaatacgaatgtgggaaatgctagaatgtatctatctagattcattaacatcAATACGAATGTGGGAAATGCTAGAA
>217
ttaaaaaccgggactaaaaatgattttttagtcccagttaataagaggaaAATCTTTAGTCCTGGTTGTTGTTA
>218
TCCCTCTCTCTCTCTCCCTTctctctcttctctctcccccttttctcttcccccttcggaagcatcgatggcggcggcggccgggggctggagtggcgacggcagcgtgcgggcgagggctg
>219
CCGCGGGGGAGGAGAGAGAGagagggagggttgggccgagccggcc
>220
ctctcggcctctctccttcgccgccactgcctagggcaaatccccgtgccgacgccgccgtatctcgccgtcgtctcgagctcgtcgtcctagccgctgcctccgcctcctccgctgccgccgcatctctgggGTGAGAGCCGCCGCCGCCAG
>221
ACGGCGTCGACGTTGGTGGTcatctcgtcgatgaaccggagcttctcgacgtcgccctcct
>222
ctagcattttccacattcatattgatgttaataaatctagatagatatatatgtctaaattctttaacatcAATATGAATGTGGGAAATGCTAGAA
>223
TGCAGATGCTGTAGTTTCATTgaaggttctgcagcagaagttccgagctctagaacagacgcatagaaactgcatt
>224
AAAACGGAGCGGTCCATTAACACGtgattaattaagtatttgctaatttttttcaaaaatggatcaatatgattttt
>225
TTTACCAGGCTGATCCACTCCgcattagagacccagctgggccataacg
>226
agcattgcccacatatatatagatgttaatgaatctaaacacatacaTATAGATGTGGGCAATGCTAG
>227
acaaccgggactaaagatatctttagtcccgattgttgagaacaaccgggagtaaagaTCTTTTCTTTACTCCCGGTTGTTC
>228
GCCGCCGCCGCCGCCGCCACcgccgccggcgatgaacggcca
>229
TCTATGTGAATGTGGGCAATGctggaaagtcttacattatgaaacggagggagtacatcattaatattttcctcacatttccctttcacatatgtg
>230
ggcggtgagcgaggcgagcgggcgggcgctcttctactggctcaccgaggccgccGCCGCCGCCGCCGCCGCCAC
>231
cgccgccgcgcgcgcaatgccgccgccgccaCGCCACGCCGCCGCCGCCAC
>232
ATCGATCTTTAGTCCCGGTTGGTAacaccaaccgggactaaagagagggta
>233
caacggtggaggatggcgtcgaggaggcacggcgaggtgagggtcgaggcccgagccagagagcgcgagaagtctcgaggagGAGCCGAGGAGGAGGTTGACG
>234
ggcgacgacaaggagatgccaccGCCGCCGCCGCCACCGCCGG
>235
CGCGTAGCCGCCGCCGCCACcgccgtcatccacctccgccttttcctcgtcgtcctccaccccctgcgccactgaggcgagtgccgccggcgcgggcttgggggacacgggaggcgggttcatcggggtggggcggccggcaggcgtggaggtcgatgtcgtgcaggtggaagagtgaccggcgatggcggcgacagaggaggtggcggaggcgcgagggggtggtggcggtgctcggcgacgaggacggcgcgagggggaggcggaggcggcg
>236
tcattctagcatttttcacgttcatattgatattaatgaatctagatacatcaatatGAATGTGGGAAATGCTAGAATGACT
>237
cgcctccacgccacgccgccgcgcaacgccgccgccgcatgcaacgccacgccgccgccgtcgtcgccacgccGCCGCCGCCGCCACCGCCGC
>238
cgccgccgccgccgtcgccacgccaccgccgccttcgccgccgcgcgcgcaatgccgccgccgccaCGCCACGCCGCCGCCGCCAC
>239
gcgcatcgggaatatatatacccctagatctttagtcccagttggtgagaacaaccaggactgaagatatcccggttgttctcaccaagcgggactaaAGATATCTTTAGTCCCGATTGTTC
>240
GCCGCCGCCGCCACGGCCCTacaacgccacgccgccgccgccg
>241
aacgccgccgccgcatgccaacgccacgccgccgccgccgtcgccacgccaccgccgccttcgccgccgcgcgCGCAATGCCGCCGCCGCCAC
>242
atttcgaaatagcgggaaaagatatttactcccgattgttgaaaacaaccgggactaaagatatctgtagtcccggttgttctcaacaaccgggagtaaataTCTTTTCTTTACTCCCGGTTGTTC
>243
TCGTTGTCATCATCATCGTCCgtccgccaccaccatcgtcgtcatcgtcgtcgtcatcatcatcgtcc
>244
ctagcattgcccgcattcatttagatgttaatgaacctagacatgtgtatgtgtttagattcattaacatctataTGAATGTGGGCAATGCTAGAA
>245
aagctgtatgaggaagtgggactTGGTTGGATTTATGCAGTTAC
>246
CTTCTGCTTGCCTCTTCCATGgagtgggctcgaggtccagccatggcggcagcggcagcggca
>247
TCTCTCTCTCCCTTCTCTCTtttctctcccccctccggacgcacgcggggatcgatggcagcggcaagcgggg
>248
tgcctttttgcattaatgttatagactGAACATCCATCAAGATTCAC
>249
TTCCAAAAATAACCTTATGTTGcacgactcactacaacagatactgacattgtgtagacttcttggtcta
>250
GGAAGCCGCCGCCGCCGCCGctgagccgacgcgccccgccgccgtgctgcgcctcgtcgccgcgccgtgctccgccgtcgaccccgccgccggtcaggtgagcctcccccttcccc
>251
GGGGAAGCCGCCGCCGCCGCtcgaggccgccaacaccatcagatcttcccggg
>252
AGACAGAAGAGAGTGATGGGCtgatgaacacagacagctcaacttaaataggg
>253
GCTTTCCAGAAGCCCTCATGCattcgatccctctctcatcatgtatttcaggtccattgtgc
>254
cgccacgacgccgccgccgtcgccacgccgccgccgccttcgccgccgcgcgCGCAACGCCGCCGCCGCCAC
>255
tcattttagcattttccacattcacattaatgttaataaatctagatagatatatatatgtctagattcattaacatcaatatGAATGTGGGAAATGCTAGAATGACT
>256
TCCCAAAAATAACCTTCTGTTGcacgactcactacaactgacactgacattgtgtatacttcttggtctattctaaatcctctcaacaaccaac
>257
atcggcagcgacagctgccgcagctggtccaccccgcGCCGCTCTCCGTCGCCGCCGC
>258
GCCGCCGCCGCCACCGACCAccccgcgaacagccgccggcgctggaac
>259
TCCTCCGTCGCCGCCGTCGCCccggggtgagccgtggactgtcgcctcctttcccccttcccttccctctctcggccgccgctccgccgcgccggtggtcgccggcggcgaccatcgggg
>260
gttggttggttacagcaccgttgttgggcttctacattctcaccgccggcctGTCTCCGTCGCCGCCGACTGG
>261
acaatttaatttattatagcacacaattcataccccatgaaagtcctcaaaTGATTACCGAAATTTCTTGT
>262
cgccgccgtcgccacgccgccgccgccttcgccgccgcgcgCGCAATGCCGCCGCCGCCAC
>263
GCCGCCGCCGCCACGGCCCTacaacgccacgccgccgccgccgtcgccacgccgccgcgc
>264
AGATATCTTTACTCCCGGTTGTTCtcaccaaccgggactaaagatcttt
>265
GCCGCCGCCGCCACCGGTGAgatgagatgagatccggcgtggcgtttgcgt
>266
TACGATCTTTAGTCCCGGTTGGTAgatccccggggggcctgacaagccctaacagcatttaaaccaggactaaagataccaaccgggactaaagatcaaata
>267
TGAAGCCGCCGCCGCCGCGGgcctccgtcctgagcgtgacgcgctcgtagaggtcggccctggcgcgcgccacctcctcggcgtccgtgct
>268
GCCGCCGCCGCCACCTTGCGcctcttcggcgacggcggggcaggggc
>269
GCCGCCGCCGCCACCGCCGGgagagttggccgccgctgctgccgccggcggcggcggagcgggctccggccatggctcggcgtgctt
>270
AAAAATCTTTACTCCCGGTTGTTGagaacaaccgggagtaaagaaaagatc
>271
CGGCGGCCGCGGGCTCCGGcggagggcggcgtggtggcggctggcgtggtcgacggcggcggccgcgggctccggcggagggcggcccggtggcg
>272
GCCGCCGCCGCCACCGCCGCgaaccccgcgaacccgagccccaccgcgatgtccccctgcacgcacgccgtgccgccgccgtgtgatccgcacgtcgccgcctcccgcgccgccgccg
>273
CGCAATGCCGCCGCCGCCACgccacgccaccgccgccacgccacgccgccgcc
>274
cattaatgttatagactgaacatCCATCAAGATTCACAATGTA
>275
TTTTCTAGGATGGAGGTAGTAgaatcgataggtggcatatatatgcgggaacgtatcacgtggaaaccagggaagctgtgcaaacttacaaactctcaatcaagaccacataatcaccatctgatggctaggaatagaggtgggctaattctgcacttaagcgcccaccattagccatactaatcttgcttttttcaaatcaccccctccccctaatcccca
>276
GCCGAAGCCGCCGCCGCCGCagccaccgtgccgcaggccggcgg
>277
ATCAGATCGTTTCCGATCGTTGGAtgtcctgttatattcaacgatcgaaaacaatttggtac
>278
gagaacaaccgggagtaaagactaaagatATCTTTACTCCCGGTTGTTCTCAT
>279
ggcgagtgcccccgcctccgctgcgtgtcactcacgcacaacacgctcaccggctgcgtcccgacgggcatcggCAACTGCGTTCTCCTCGCCGG
>280
CCTTCTCTCTCTCTCCCTTGttcaccctcggccggcgggtggggcatgggctgtggtgtggtggcg
>281
catggatcggcttctggcccgtcaccatcctcgacatgaaTTTGCCGCCGCCGCCGCCAC
>282
GCCGCCGCCGCCACAGCTCTtgtagtcgccgttgcaggtttggccg
>283
CGGGATCTTTAGTCCCGGTTGGTAttaccaaccgggactaaagttaccgggactaaagatcccggg
>284
gcgcgtgttgacgatgcaagtgagcggcaaaagaggtataacttcaatggtaccatctcaagttctattgatgtggtaccccttgaccctcggttgccagcactTTTTGCAGAGGCAGATGCCCT
>285
AATCTTTAGTCCCGGTTGTTGAGAacaaccgggagtaaagaaaagatatttactcccggttgttgagaacaaccgggactaaagatgatcttta
>286
GATGATCTTTAGTCCCGGTTGGTAacacaaaccgggactaaatatcaaatatgcccgttactcttttgaaccgggactaaagatcatctt
>287
caccagcgcggcggcggcggccaccgccacggcgagccccgccatcctggccttctccagcaccggcctcttcgtgacccgccccgccagccgcttcgccGCCGCCGCCGCCACCACCAC
>288
AATAGATCTTTAGTCCCGGTTGGTaataccaaccgggagtaaagtgtatagcgatcttttttcccggttggtgttaccaaccgggactacaaatagatctttagt
>289
GCCGCCGCCGCCACCTCCCTcctctctcccccgctcgccgccgccgctc
>290
aagaggggtcaggcagggtgatCCTCTCTCTCCCTTGCTTTT
>291
cgccgccgcgcgcgcaatgccgccgccgccacgccacgccgccgccgccaCGCCACGCCGCCGCCGCCAC
>292
CCATCAAGATTCACAATGTAtaagccattcatcatgggtgcatggaaatagaaaatg
>293
ttagcatttcccacattcatatagatgttaatgaatctagacatctatatatatttagattcattaacatctatatgaatgtgggaaatgctagaatgacgtctagattcattaacatcTATATGAATGTGGGAAATGCTAGAA
>294
CCGGATCTTTACTCCCGGTTGTTGagaacaaccgggactaaagatgatctttag
>295
ttgtgaacctcgacatctcggcatgcaatgccatgATATTTTACTACAACAAGTG
>296
tcattctaacatttttcacatttatacattaacatcaatatGAATATGGGAAATGTTAGAATGAAT
>297
GCCGCCGCCGCCACCGCCGCcgcgacggcatcgtcgtcgaagcatagagagagggaggggatg
>298
CTCTAATCTCTCTCTCCCTTccttagggcaccccgaagcccgtccgccggttgccgtcgtcctctcgtggcttgccgtcgccgttcgccgtcgtcttcctccgcgccggccaccctcggtgaggcttcctctcccatctattcccctccctctccttcctagccgccgcttagcgccgccgccttcgcgtcgcctttgcgccgtcgcctccgccgccggttgccgtcgtcggcaacgcgttcacgcgcacgcaccgtcgccatcgccgtggccggcgggccggccttgagccaagccgagccaggtcaccgccg
>299
tatattttgtaacaaatcctaagtgctaaaagttgttATATTTTGGGACGGAGGGAGT
>300
ggcgaaggcgacggcgaccgtgacggccgccgtggagaggagcaaggaggcaGCCGCCGCCGCCGCCGCCAC
>301
GGGGATCTTTAGTCCCGGTTGGTGttaaagatcccaccaaccagggctaaagatcaccg
>302
aaactacttcaaggccccatgcatggatattgtacaaaagcagtaattaacccatgttaccctaacacggttactgcaatctccttcccgactctccaattttttgcatgttagcacatagggtcagacacatcgtgcgcaacaaacttgtgcaagcactgattgagaaatcattcgatgagatggtgatGCTGTAATGCCTCCCAGTCCTA
>303
CCATGTTATTTTACTACAACaagtggtgttccaatctt
>304
CCGCTCTCTCTCTCTCCCTTtcctcgagcccaacgttgctccttcccctctctcacgctcgagcggagccggcactgaggcgttcgagcggagcggcggcctcgacggcgacggggccgggcggagcagtggcgagcggag
>305
CTAGAGCTTTGACGATTTGGGTttttatttttatttttttgccgaaattatttttgcatgtggcc
>306
GTATTATTGTTGATGTCACTgccaattttttatcaataccaatgcaa
>307
tctcaacaaccgggagtaaagatctttTCTTTACTCCCGGTTGTTCTCAAC
>308
ggcagctggttgccgtcggagtcataggcgatgtggccggagaactgcagcggccggcacttgtctcccatcatgatggtcttcctccacaatgcctcctcctcctccacCGCCAAGCCGCCGCCGCCGG
>309
gccgcgagtggagaggggaccgagcggccgcctcgcagttgcgcctccctcgcccatgccaggccGCCGCCGCCGCCACGCCAGG
>310
ttagtatttctcacattcatagtgatgttaataaatctaaatagatatatatgtctagattcattaacatcAATATGAATATGGAAAATGCTAGAA
>311
acaaccgggactaaagatatcgatatctTGATATCTTTAGTCCCAGTTGTTC
>312
GCCGCCGCCGCCACCTCCGTccgcgtcgaccacgcgcgaggcgccaccgccgtctccatctgcatcgccgtgcctaacacgcccgggccgccgccgccg
>313
GGCTGCTGCACTGCCTCTTCCtcgcgttcgacgacggcggcgcgagcaccatcttccaggtggccgccgg
>314
agctgcagcaaggccggacctgcagcgcccaagctgccgctgttgcccggcaacacccccaccctgcgctctccatcggccgcggcaggctgcagctggggcctcGCCACCGCCGCCGCCGCCAC
>315
GGCTCCTCGTCGCCGGCGACggcttgctgccggcagcagtggtgctcc
>316
GGGGAAGCCGCCGCCGCCGCtcgaggccgccaacaccatcagatcttcccgggggaagccgacgccgtcgctcgcggtgagggaaggccgccgcctccgctc
>317
GACTTTCTAGCATTGCCCATATTTatatagatattaatgaatctagacacacatatatgtctagattcatttaacatatatatgaatgtgggtaatgctagaaagtctt
>318
agccatggctgagctcgatctgGAGCTCGCCGGCGGCAAACGG
>319
TATCTTTAGTCCCGGTTGTTGAGAacaaccgggagtaaagaaaagatatttacttccggttgttctcaacaaccgggactaaagatatc
>320
ctcggcctcgtcgacgttctggcccagcgaccgcagcgcCGTCACGAGCTCGCCGGCGGC
>321
ATCGATCTTTAGTCCCGGTTGGTGttaccaaccgggactaaagatagagct
>322
ctaacatttcccacattcatattgatgctaatgaatctagatagatatatatgtctagattcattagcaccAATATGAATATGGGAAATGCTAGAA
>323
GCCGCCGCCGCCACCGCCACcatacgtcccacctcacctgctaccaccatcgccggcgccgcagcaa
>324
ACCAAGCCGCCGCCGCCGCCggccgacgtccagccgcgccgcgccgtcgttttagcc
>325
tattctagtacgatgaatctggacatatatgtccagATTCATAGTACTAGGATGTG
>326
GCCGCCGCCGCCACAGTCGTcccagagcttgctcgggttctcgttggacgcgcacggctcggtgg
>327
CGCAATGCCGCCGCCGCCACgccacgccgccgccgccacgccacgccacgccaccgccgccacgccacgccgccgccgccacggccccacaacgccac
>328
gtagcatttctcacattcatattgatgataattaatatatctatctagatttattaacattAATATGAATATGAGAAATGCTAGAA
>329
CGGGATCTTTAGTCCCGGTTGGTAccaaccgggactaaagatcccggg
>330
acaaccgggagtaaagatatctttactcccggttgactaaagaaaagatctttagtcccggttgttctcaacaaccgggactaaAGATATCTTTACTCCCGGTTGTTC
>331
tcgacatctcggcatacgatgccatgtTATTTTACTACAACAAGAGG
>332
GGGGAAGCCGCCGCCGCCGCtcgaggccgccaacaccatcagatcttcccgggggaagccgacgccgtcgctcgcggtgagggaaggccgccgcctccgctcgcatgttgccgccgccttcg
>333
cgccgccgccgccgtcgccacgccgccgctgccttcgccgccgcgcgCGCAATGCCGCCGCCGCCAC
>334
GAGCTCCGTCGCCGCCGTCAAcccgatctccgccgccgcttct
>335
ATGTGCTTCTCCGTCGCCGCCctgctcttcgaccagaacccatagta
>336
CAGCCGCCGCCGCCAGCTGCcaccatcaccggttgccgccaccagccgccgcctgtccagattcggccaggatggcgcggatccggggg
>337
ctaacattgcctacattcatatatatgttaatgaatttagacatatatgtgtgcctagattcattaatatctataTGAATGTGGGCAATGCTAGAA
>338
acagcccagcctgcacattcacatatatgttaatgaatctaatgaatctagattcattaacatatatgTGAATGTGGGCAATGCTAGAA
>339
agcggcgcggagtcgtcggcgccgctgctccccatccgcagccgcgctcgcccatcgacgccgcctcgccccGCCGCCGCCGCCACCTCTCC
>340
gccttcgccgccgcgcgcgcaatgccgccgccgccacgccacgccgccgccgccacgccacgccacGCCGCCGCCGCCACGCCACG
>341
GCCGCCGCCGCCACGTCGCAcccctcgccgcccgcctcgccgccgt
>342
ccaaccggggctaaagatcaccgggatcattagtcccggttggtattaccaaccgggactaaagttaagatctttagtcccggttggtagcaccaaccggggttaaagatcacCGGGATCTTTAGTCCCGGTTGGTA
>343
cgccgccgccgcatgccaacgccacgccgccgccgccgtcgccacgccgccgctgccttcgccgccgcgcgCGCAATGCCGCCGCCGCCAC
>344
TCTCTCTCTCCCTTATAGCTcttgggagcggcggcggtggcggtgg
>345
ggcctcctccccgcgcgcgcgctgctgacgggcgggcccgcccgcctccctcgctgacgggtggggcccacccgtcatccccttcctcccgccgttcccgccgccccacccgcgcCCTAGCGCCGCCGCCGCCAC
>346
AAACCCGCCGCCGCCGCCACcgccaccgccactgccgtcgaaacctacgcttcgaaaccatgtcggccacgacgcgcgacgacgaggcgtgcccgtcgacgaccaccaccaccaaatccacaacggacgacgagccggcggcgccggccgcgacgacgccagcggtgacaacaacaacaacagtcatccacgacgacggcgcccctgccccgccgtcgccgaagaggcgcaaggtggcggcggcggcggctccggctccggcggtggtcgacgagagggcgcggctgaagcggaggatcgcgtgggtgg
>347
GAGCTCGCCGGCGGCGGCGGCtgtcgcgtcgccagctgccacca
>348
CTGACCGAGCTCGCCGGCGGCgacaaggagagagcgcgcggcatcgggt
>349
GGGGAAGCCGCCGCCGCCGCtcgaggccgccaacaccatcagatcttcccgggggaagccgacgccgtcgctcgcggtgagggaaggccgccgcctccgctcgcatgttgccgccgccttcggtcggagccaacgccgtcactcgcggtgggggaaggccaccgcctccgctcgcgcgcggccgccaccgctc
>350
cgccgccgccatcgccacgccgccgccgccttcgccgccgcgcgCGCAATGCCGCCGCCGCCAC
>351
ccaatccgggactaaagatcgctatctttagtcccgagtgaaataaccgggagtaaagATCGATCTTTAGTCCCGGTTGGTA
>352
AGCCGCCGCCGCCACCGCCAgggatcgtcgagagtcggcggcggaggaggcgagtaggtcctccccatggtgcggcggcggcagcggcggc
>353
ggcgtggcggacgctgcgcgccgtgggcGGGGTGGCCGCCGCCGCCAC
>354
TTGGAAGAACTGGATCTTAAGgactgcgcgatgaccggccatgagatctcatctgcttctttgaag
>355
tcattctagcatttaccatatttatattgatgctaatgaatctaaacatatatatctatctagattcattagcatcaatatGAATATGGGAAATGCTAGAATGACT
>356
TCATATTGTTGATGTCAAGAaagttaaaaacatatatatgtac
>357
ttgcccacatttatatagatactaatgaatctagacatatatgtgtgcctagattcattagcaTATATATGAATGTGGGCAATG
>358
ttgcccacattcatatatatgttaatgaatctagacatatatgtgtgcctagattcattaacaTCTATATGAATGTGGGCAATG
>359
AGCCGCCGCCGCCACTGTCGtcgctatcctcgacgccatttgcgacgggagggctcgggggccgc
>360
ggtctgctccccttgtccagcaactatttgcataaatttcccttgaaaaaaaaaagatatttcctgcgtgttgaaatagaactaGGCATAATTTATAGCAAATTGA
>361
AGTGGCAGTACTAGATGTGTacaacatgagcatgcttaatatag
>362
GGAACCGCCGCCGCCGCCACctctcctcccccctccccccttcgaccgaatctaggagggaggggaggggagccgcgccgacccc
>363
AGATATCTTTAGTCCCGGTTGTTGagaacaaccgggagtaaagaaaagatcttt
>364
catggcgccgccgacggcgaggtctctgctcgcctcccacgccgccgtccgagccgcggcctccgctcgcaggggccGCCTCGCCGGCGACCACCAC
>365
CCCACATTCATATAGATGTTAatgagtctaggcacacatatatgtctagattcattaacatatatatgaatataggca
>366
ttcggtcgccgaccgccggaatgccgccgaccccgtcaacccgagccgcgccaccgcctccctccgctccggccgcCTCCTCCGTCGCCGCCGTCGC
>367
cgtcgtcaggcgcctcaagtccgttcccctcgactcctgctccGCCGCCGCCGCCACGACCGT
>368
gccggcgagcgtgcgccgcccgagccgtccgctcCGCCAAGCCGCCGCCGCCGT
>369
ggtcatgcggcgaggtccttgacgagcccggccggtgtcgcaacacgcgccgcggcccgccgacgtcgtcgccatatccgccaccagtGCCGCCGCCGCCACAACCGC
>370
cgccacgccacgccgccgccgccatgccacGCCGCCGCCGCCACGGCCCC
>371
TCCCAAAAATAACCTTCTGTTGcacgactcactacaacagatactgacattgtgtaga
>372
GGTGCTTCCGATCGTTGGATGgcacatttaactgtccagattgatcgatgaaatctgcattcagggccaccgaccggagttacaga
>373
tcattctagcatttttcatattcatattgatgctaatgaatctaaattcattagcatcattatGAATGTGGGAAATGCTAGAATAATC
>374
TGAATGTGGGCAATGCTAGAAagtcctataatatgaaacggaggaagtaacgtgtaattagacggatcatattcgggctcgatgcactgtatattagaggcagcccatgtctgactctgactcagtttcctcttcctggtgggctggtctaggctgggccggcccagcccgactgctgcatggatggccaacgagatattcgta
>375
CGCAACGCCGCCGCCGCCACgccacgccgccgccttcgccgccgcgcaatgccgc
>376
ATTGGATAGGATTCAATCCTTtgtttcaaagggatttataggaaattttcctataggattgaaatcc
>377
CGCCGCTCTCTCTCTCCCTTccccacctccaacctcccacgtcgccggcg
>378
tatcaacaaccgggagtaaagatctttTCTTTACTCCCGGTTGTTCTCAAC
>379
CGCCAAGCCGCCGCCGCCGTtagctccgctgccgcaagtgctacctcggccaccgctcgcttgcagcc
>380
ctttgtaaacctcgacatctcggcatgcgatgCCGTGTTATTTTACTACAAC
>381
ccgagccgtccccgccccgctgtggccaagccgtcccggcgatgcgccgccgccgccgcccagctgtggccaagccgtcccggcgatgcgccGCCGCCGCCGCCACCCCGCC
>382
TCTTTTCTTTACTCCCGGTTGTTCtcaacaaccgggactaaagatatctttagtcccggttgttgtgaacaaccgggagtaaagatccaggggta
>383
cgccgccgccgtcgccacgccgccgccgccttcgccgccgcgcaCGCAATGCCGCCGCCGCCAC
>384
aacgccgccgccgcatgccaacgccacgccgccgccgccgtcgccacgccgccgccgccttcgccgccgcgcgcgcaatgccgccgccgccaCGCCACGCCGCCGCCGCCAC
>385
gccatcgccgttagggttccgttcatttcgtgccgttaagttctataggatgaacagtgtatttaacggcacggaatagATGGAACCCTAACGGCGATGGTAT
>386
acgagtggaacgacggcggcggcccgcgcTGCCGCTCATCATCATCGTCC
>387
ATCGATCTTTAGTCCCGGTTGGTAacaccaaccaggactaaagatcgagctgacctttttttt
>388
TTGTGATGTGAATGAGGCAGcatggaccaaattccaatcatatttgcagaatatgcccagtactgaaattaaggttgtaatcattggtagaacagat
>389
tcttttcgataagaattccgcaggcggatactgatagtggaattgctCTCGATTTTATACATGTCAAGAGA
>390
CGCGCCGCCGCCGCCGCCACcttcgacctccgcttcgtccgcgccgactccggccggccgctgt
>391
GTTCGTGGAGGCAGCCGCGGactgcagcctcgacgacgtgaacggcctcgagtacccgctcatgatctccgaggaggagctgctgcctgcccccgaggac
>392
ttggttgggaagagaatgttgatggagaagtagttatattttaggacaaatcctaagagttaaaagttgttATATTTTGGGACGGAGGGAGT
>393
TTTAGGTTGGTTTATTTCCAaacacagagagaagccggcaagagggt
>394
ttattttagcatttcctacattcgtattgatgttaatgaatctagatagatatatatgtctaaatttattaacattagcatGAATGTGGGAAATGCTAGAATGACT
>395
aatgggaggtggaggagggaatagatactcgacgaggatctagcccggATCCAAGCCGCCGCCGCTGC
>396
TCTCCCGCCGCCGCCGCCACgacggcttcttggaggtcggcgtgctgcagcctcgccgtgaccatgtccggccggagcacccagaggaacgggtggccggcggcgacgagcccggacaggaactccgtgaactgctccggcgagatgacg
>397
GCCGCCGCCGCCACGGAAGGggctcgacgtgccggggctatcccggatcccatcgctcgtggcagtggcggtgg
>398
aaaaactcaaaatcccttatattgTGGGACGGAGGGAGTAACAAT
>399
ATCGATCTTTAGTCCCGGTTGGTGttaccaaccgggactaaagatcgagct
>400
GCCGCCGCCGCCACCGCCCTccgcaactcatcggacgggtgaacgctcgatcatcgccgccgatctccgccgccttctcgcgtgcacagagggttctgcggctagggtc
>401
ctagcattaaccacatacatatagatgttaataaatctaaacacataaTGAATGTGGGCAATGCTAGAA
>402
CGCAATGCCGCCGCCGCCACgccacgccgccgccgccacgccacgccacgccaccgccgccacgccacgccgccgccgccacggccccacaacgccacgccgccgc
>403
ctcgacgtcaagcggctgcgcgacgtcgacccggacagcatgtgcggcgtcgacgcgtacaacggcctcctcgtcagattcgtgaaggcgtcggaggcatacctgggccagccggaggacaccgtggtggtggacttcaactactaccgcgcgtcggacgggtcgtcgccgcggCTGAGCCAGGACGTGTGGGA
>404
GCTGCCGCCGCCGCCGCCACcaccgccgccggtcgtcgccgcggcgacagctg
>405
agaccaggtgtttggaatcgtgaaaaaatcctaacttttgagggcgagctagcctgcaggggcgagaaaaaactggctcacgagggagagccaaatcggctcgcctccgacggcaaacttctcacgtgcgactttcttcAACAACCAGGCTTCATTCTTG
>406
CCCCGTCGCCGCCGTCCTTGTggccgcgtggctttgccggcggctgctcgggcggcggcgaggca
>407
cgccgccgccacgccacgccgcgcgccgccgccacgccacgccacgccgccgccgccacgccacGCCGCCGCCGCCACGGCCCC
>408
acgccacgccgccgccgccacgccacgccgccgccgccacggccccgcaacgccacgccgccgccgccgtcgccacgccgccaccgccgcgcgcgcaatgccgccgccgccgccacgccaggccacgccgccgccgccacgccacGCCGCCGCCGCCACGGCCCG
>409
AGGGAATTGTGTAGTAGAAAtctaaggatagatgtcctcaaacgactgaaaaaagacatcccgctgatcctatgcaaacttgagaaaatttttcctccacccttctttga
>410
CTTGAAGAGCTCGCCGGTGGCcacggccagctccaccgccgtgccaccggtgccgcctcgcc
>411
gtcgccttcagccgctgccgccgcttttcgccccgtcctccgtcgcttcccacgccgccaATTGCCGTCGCCGGCGACCG
>412
aagagatatgatgatgaaacacctttgcaaatttggtttcaggccagcatatactgtgtgggtgtatcatggtgatacatatcctgcacgtgaaagcgatatatgccaaagcactgaagatgaagatagggTGGCAGAGATTGATCGGATGG
>413
tcattctagcatttcccacattcatattggtgttaatgaatctaaattaattaacaccaatatGAATATGGGAAATGCTAGAATGATT
>414
AGATCCGCCGCCGCCGCCACcgatgctccccgtcttcgctagatccatcgccgccagagctcgatcggcgccgatctgc
>415
GCCGCCGCCGCCACCGCCGCcccgagactggagcccgtgcctgcggctcccgccgccggtgaccgacgtctcgttgagcttgagcgggcgcggcggcacgagcggcggcct
>416
CGCAATGCCGCCGCCGCCACgccacgccgccgccgccacggccccgcaacgccacgccgccgccgccgtcgccacgccgccgccgccgctgccacgccccgccgc
>417
acaaccgggagtaaagatatctttactcccggttgttctcAGATATCTTTACTCCCGGTTGTTC
>418
TCTTCCTCATCCTCATCATCAgatagacatccacgaaggacgtacgatcgctgacaacccaccgcccccagcgctgggtgtagagctttcagtcgttcgctgcgtgatgtccgatggcctgagagatt
>419
CCTCCAGCCGCCGCCGCCACctccttccggctcatccccgccggttcgctcgatttt
>420
tcattctagcatttcccacgttcatattgatgctatatatctagattcattagcatcaatatGAATGTGGGAAATGCTAGAATGACT
>421
GAAATTTGGGGATTTGCTGGTTcgaagggtagttaaggatttgtgggtcccactagcagatatttgtgggttc
>422
cgccgtcgccacgccgccaccgccttcaccgccgcgcgcgcaacgccgccgccgccacgccacgccgccgccgccacgccacgccacgccgccgccgccatgccacGCCGCCGCCGCCACGGCCCC
>423
cgcggcggcgtcgggggaagacgacgacgacgacggcccggcgaaggacagcatggtcgggccggcgtcgtccGCCGCCGCCGCCGCCGCCAC
>424
actccttgacgtcccacttgttgtcccgcgctgggtagtcgacgacggtctcgtgctgctgggtggTGGTCGTCGACGTTGGGTGG
>425
CCTCCTCCGGCGACCACAGCcccttcctctccttctcctccgccgcgccgccggcggcg
>426
tcattctagcatttcccacattcatattgatgttaatgaatctaaacatatatcattaacatcaatatgaatatatgtttagattcattaacatcaatatGAATGTGGGAAATGCTAGAATGACT
>427
ATCGATCTTTAGTCCCGGTTGGTGttaccaaccgggactaaagatcgatct
>428
GTCGCGTCGACGTTGGTGGCgtggaggagggtggcgaggtcgttgtagtggccctcggggcagttgaaccgcttgaagttgccgctcttccccagcgtcgggcacgc
>429
GGTTGTCGTCGCCGGCGACCgcgcgcctccgccgcatcgccattggccgg
>430
accccgcggcgagcagctgcagcacggtgtggctcccgatgtacccggcccctcccgtcaccagcaccgtcctgctcgtcCCCGCCGCCGCCGCCGCCAC
>431
tgccgccggcggtgcaggcctgtcggcgccGCCACCGCCGCCGCCGCCAC
>432
ttgttcacattcatataaatgttaatgaatctagacacatatatatttagattcattaataCCTATATGAATGTGGGCAATG
>433
CCTAGATCTTTAGTCCCGGTTGGTgagaacaaccgggaataaagattgttctcaccaaccgggactaaagatattttcc
>434
TCCTCCGTCGCCGCCGTCGCCccggggtgagccgtggaccgtcgcctcctttcccccttccctcccctctctcggtcgccgctccgctgcgccggtggtcgccggcggcgaccatcagggcgcgggctcgccgcctcccgccgaccgcgccggcatggccgc
>435
atgcgtgtcgcgcatcgctggtcacccgccaaggctcgggctctgccgccaccaccatccctccgctacccctctagatcctcctgggatggcgcggatctggatggtcccaccgccgcctccaccaccaccagtcgtcGCCGCCGCCGCCACCACCGC
>436
ctatctagattcattaacatcAATATGAATATGGGAAATGTTAGAA
>437
gagccgccctggccgatgaagggccccatggcgtgCATCGCGTCGCCGGCGACCG
>438
taagccactctaacactattaagccaaaagcTAAGTTAGAGAAGTTTTTTTG
>439
accccaagtgcggcggcggcggcggcggcggaggcaagtgcggcgcgttccatatgtcggccacgTCGTCGCCGCCGTCCGGGTGC
>440
tttgacttgtcactatgctaaaaatgtttatatttTGGGACGGAGGGAGTACGATA
>441
gcccgcctgtcagcggtgcgcgcgcgcggggaggccgatgggCCGCGGGGGAGGAGAGAGAG
>442
GAGCCGCCGCCGCCAGATCTccctttatctctcgatctctccgatctcagctcgatctc
>443
CCCCTCCGTCGCCGCCGTCGCcccggggtgagccgtggaccgtcgcctcctttcccccttccctcccctctctcggccgccgctccgccgcgccggt
>444
ggcccatctcgccgcacttgaagcagccaccaccAGCGCCGCCGCCGCCGCCAC
>445
GCCGCCGCCGCCACGGCTACcaccccgcggctgcggcggcggcga
>446
ctcgccggcaccttgacAGCTCGCCGGCGACCACGGG
>447
ATCGATCTTTAGTCCCGGTTGGTAacacgaaccggtacaaaagatttatct
>448
cgccacgccgccgccgccacgccacgccaccgccgccaCGCCACGCCGCCGCCGCCAC
>449
cgacgtgatgccgttggagcggtacatccccACCACCGAGCTCGCCGGCGGC
>450
CGTGCTGCCGCCGCCGCCACcgccgtacgcggcggcggcgccgttct
>451
gtacgagctggtgagcgacgggttcccgctggggttcgaccggtcgcggaaccacgaccagtacatggagggcgtcctccacgtgctccccgcgcacgtcgacgagctgctgcgccgcgtcgtcggcgacggggacGCCGCCGCCGCCACGTGCCT
>452
ACAAGGTTGATTTATTTTGGGACAgagggagtaaacagctgtcggaaacccaccttggatcgaacggcgaccgggatgtcgtcgacgattacgcggtcccgggtgtagctgctctcgtactgcagcatcaggtgatccttcacctgggacctgatggcgctgcccagcctgttcctgttcatgtacctgatga
>453
GCCTCGCCGGCGACCACCGCcgccttcgcccccggccccggccc
>454
AATATCTTATATTATGGGACGGagggagtatatacggataactactactactatacttgtatacggttgtgttggattctggtttttactggtaaaaatgactcattttaccacattcgagtgtggctcccaagcccagactggattttt
>455
GAGCCGCCGCCGCCATGGACaacaccacctttctggctttctccattgctcgttgtcgtcagcttcg
>456
TCTCTCTCTCCCTTCTCTGTggccggcagcgcctaggcggcgggcgtcggcggtgatggcggcgacgcggcggcggtgggggaagcggcacacgggctcccccgccggccgccgtccacgcgtagctcctccccccgccgctcgcgccctccgcagtggttgtagaggccgtaggcgtgcggtcgcgaggtcgctggccgtcgagctggagcaggaggccgacc
>457
tgcgaaattgaagaaatacacgtataagatagaccagatccagaattgttcGTATTATTGTTGATGTCACT
>458
gtcgccacgccgccgccgccgtcgccacgccgccgctgccttcgccgccgcgcgcgcaatGCCGCCGCCGCCACGCCACG
>459
agtgctgtgtgccaatcttgtggttttccgtagatgttgtttctatgctgcttgtcttgatggcaatcctcaagtgcaacgccattttctgataaagaTTTGTTGCAATTTGGCACACC
>460
gggcgcggcggcggcgactggtcgaaccccatctcgccggccatctccttctcgccgtacctcaaCTCGCCGTCGCCGCCGTCCTC
>461
GCCGCCGCCGCCACCGCCGCcccgagactggagcccgtgcctgcggctcccgccgccggtgaccgacgtctcgttgagcttgagcgggcgcggcggcac
>462
ggccgccgcaacgtcatcaacGCCGCCGCCGCCGCCGCCAC
>463
TCTTTTCTTTACTCCCGGTTGTTCtcaacaaccgggactaaagatatctttagtcccggttgttgagaacaaccgggagtaaagatccaggggta
>464
CCGGATCTTTACTCCCGGTTGTTGagaacaaccgggactaaagatgatctttactcccggttgttgagaacaaccgggagtaaatatcttttc
>465
tggaggacgggacggcaagagacacaaggaacgaggttcgtcGCCGCCGCCGCCACTCCACC
>466
CGCCACGCCGCCGCCGCCACgccacgccacgccgccgccgccac
>467
CCTCTCTCTCCCTTGCCGCCggccgcctccagccgccggtgccgcctcgaccgtgcgccggccggccgcgccgtcgcctcctccagcgtcgccgccacctcctccaccccggcttgccctccgtttcgcgaggtgacctccgggagtgcctccccgccggcaaccgtggtgttgccg
>468
tgtctagatacattaacatcaatatGAATGTGGGAAATGCTAGAATCACT
>469
GAGGAGCCAAGCATGGAAGAGcctgtagttttgtccaaagatcaaagaaaagtacttgtttttaaccttgccccatg
>470
ATCGATCTTTAGTCCCGGTTGGTAacaccaaccgggactaaagatcgagctgacctttttttt
>471
GCCCAAGCCGCCGCCGCCCGcccctctctcacggaggccgacaggtggggcccacctgtcaagtccgtccccgacctccggccgccgccgcgcgagccc
>472
tgccccccgccgccgccatgaggaacctgcacccgcggaaaACCCTAGCCGCCGCCGCCAT
>473
caagaactggcacctataacaatATATAGGTGTCGGTTCATGGT
>474
GACTTTCTAGCATTGCCCATATTTatatagatgttaatgaatctagatatatgtgtttagattcattaatatctatatgaatgtgggcaatgctagaatatgaa
>475
ctagcattttccacattcatattgatgttaatgAATGTGAATATGAGAAATGCTAGAA
>476
CGCCACGCCGCCGCCGCCACgccacgccacgccacgccaccgccgccacgccacgccgccgc
>477
ccgacggcaccgctgctggtacggtcgccgccgGCCGGTGCAGGTTCCGGTGGCT
>478
TAACAAAGGACAACAAAGTACtcaagatcaaaatgctaaataaagctaaggcaatgaccgcacacactagggcggttgagaccaataaaagttttacaaagcatgactaaagagtacaagagagctaagacc
>479
gctgacgcggtggcgcgccgcggtgggcggcgccgtcgtgcgcgacttcgtcgagcacgccgggagcgtgatcgccctgcgccccgaggactactaccaccgcGCCGCCGCCGCCACCGGAGA
>480
acgagggcagcagcgacggcgggatcatgaagaggctctgcgccgcctcgagctgcactctgatcctctccagctccgccaccccgagccctcgccgcggctccctcctcatcaccgccgccgccgccgccctctcgccgtagccggacccgcctcctcctccgccGCCGCCGCCGCCACCAACCG
>481
tcattctagcatttcccacattcatattgatgttaatGAATGTGGGAAATGCTAGAATGACT
>482
TCCACCGCCGCCGCCGCCACcacctacatacggagtttatcattttgcagatcaatctacggtgaatgtatgtggtcatg
