# Supplementary material for: AmiR-P3: An AI-based microRNA prediction pipeline in plants
Source: PLoS One. 2024 Aug 1;19(8):e0308016. doi: 10.1371/journal.pone.0308016 (PMC11293646; doi:10.1371/journal.pone.0308016)
Supplement: S6 File — The datasets employed to Compare AmiR-P3 vs PlantMirP2. (ZIP) [file pone.0308016.s009.zip › S6_File/O.sativa_positive_precursor.fasta]

>483
AGCAACGATTTTAAGATTGTGGCAatatgtatctattgcaataattttaacattgatgctac
>484
cgcctgctagagatgcgtgtggagctcagccttgcccCTCGCTTGCTCCGGCCGCCAC
>485
tgcgtgtggagctcagccttgcccCTCGCTTGCTCCGGCCGCCAC
>486
cgccgcctgctagagatgcgtgtggagctcagccttgcccCTCGCTTGCTCCGGCCGCCAC
>487
cagggatgaggcagagcatgggatggggctatcaacagatgtagattattccttgcacaagagatgatgatgagctgtgaatgagttctgagagatggctggtgttgttgttgctccctcccCTGCACTGCCTCTTCCCTGGC
>488
ggagacagggatgaggcagagcatgggatggggctatcaacagatgtagattattccttgcacaagagatgatgatgagctgtgaatgagttctgagagatggctggtgttgttgttgctccctcccCTGCACTGCCTCTTCCCTGGC
>489
CAGGGATGAGGCAGAGCATGGgatggggctatcaacagatgtagattattccttgcacaagagatgatgatgagctgtgaatgagttctgagagatggctggtgttgttgttgctccctcccctgcactgcctcttccctggc
>490
CGTTTTGCAAATTCGCAGGCCctatcttgtggtatgaactgagtacgcgatgatttatcctgcgtattgggggcttaccataagataaagccgtgaatttgcaaaacgtt
>491
aattcgcaggccctatcttgtggtatgaactgagtacgcgatgatttatcctgcgtattgggggcttaccaTAAGATAAAGCCGTGAATTTG
>492
TCGGCCTCGTGGATGGACCAGgagctcaacattccttaaggttgttctttcaaacccatacaaggttccaccgcctgcattgttccaagagtgtcttggatgaaagtaggaagtggaaccttgttagggttggaacgaactgccttaaggaagtcgatgctccaggtccgtccaggaggacgact
>493
TGATCTTGAGGCAGAAACTGAGtagttggtgaactcgctctatgttgttcgttcactcgcgacacggttcctgtcccaagatcgag
>494
tgctaatctatcgctccgttttccgtgcggaacacagccgcggccttaggctgtgttcccatctaccagatgggaactcatttcccctgcacggAAAACGGAGCGGTCCATTAGCGCG
>495
gcaattgacattttatcacacgtttaatcattcatcttatttaaaaaatttacgtaattataatctattttattgtgagttgttttatcacttaaagtattttattcgtgattcaaatcttatgtatttatataaaatttttgaataagatgaatAGTCTGATAAGAAGTCAATGGCGT
>496
ACACCAACCGCGACTAAAGAtacgatctttagtcgcggttggtgtta
>497
acaccaaccgcgactaaagatacgatcTTTAGTCGCGGTTGGTGTTA
>498
tccctccgtcccataatattaaaacctaggactggataggacgtttcatagtacaatgactcagagtcattgtactatgaaacgtcctatccagtcctaggttttaACATTATGGGACGGAGGGAGT
>499
TGCAGTTTGCAGTTGTGGCACtgacatatgggccagacacatttggcccacatgttagtgccacaactgcaaactacata
>500
tgtggcactgacatatgggccagacacattTGGCCCACATGTTAGTGCCACAAC
>501
CACTTCATAGTACAACGAATCTggacagtaagcctgtccagattcgttgtactatgaagtgtc
>502
TGACAGAAGAGAGTGAGCACacgtggttgtttccttgcataaatgatgcctatgcttggagctacgcgtgctcacttctctctctgtcacc
>503
TTATAGGAGGTATAGACGGTAgccacgtcactttctttttgcctaatcccatgcacgagaactgaagcccctctctgtatcttgatatgaca
>504
AATGTTATGGACACTAGATGACATagggttgatgatggtctaatatgttgtcttatgatagaaaattaatgtgtcatttggtgtcaaaacaaaag
>505
AATGTTATGGACACTAGATGACATagggttgatgatggtctaatatgttgtcttatgatagaaaattaatgtgtcatttggtgtcaaaacaaaagtttcaatta
>506
aattcacgggtcttatcttgtggtatgaactgagtacgtaatgatttatggtgcatattgggggcttaccaTAAGATAATGCCATGAATTCG
>507
tcccgaaataaccaaacctcgtaggacatgtcacatcctagtACGAGGTTGGTTTATTTTGGGACG
>508
GATCCAAAAAAGTGCCACGTGAGCatgccaagtcatcctcacatgcagcggtatgaatgaaatgaccattctacccttatataccacctagaaaagaaagaaaaaaaagaagataaatgttttcacacgtgtatgttcgttttagaattgtcacttacgattgttgctggcctgttatttttttctgtttgtgttttttctttcttttttatatggtatataaaggtagaatggtcatttcattcataccgctacatgcgaggatgacttggcatgcttacgtggcactttttgtgggtcta
>509
gccacgtgagcatgccaagtcatcctcacatgcagcggtatgaatgaaatgaccattctacccttatataccacctagaaaagaaagaaaaaaaagaagataaatgttttcacacgtgtatgttcgttttagaattgtcacttacgattgttgctggcctgttatttttttctgtttgtgttttttctttcttttttatatggtatataaaggtagaatggtcatttcattcataccgctacatgcgaggaTGACTTGGCATGCTTACGTGGCAC
>510
AGCTGCCGAATCATCCATTCAcctaccaagaaagttgcaggagtgtatctcttggtagcggactggatgacgcgggagctaa
>511
gagctctcttcagtccactctcagatggctgtagggttttattagctgccgaatcatccattcacctaccaagaaagttgcaggagtgtatctcttggtagcggactggatgacgcgggagctaaaatttagctctgcgccgtttgtggTTGGACTGAAGGGTGCTCCC
>512
tgtctctccaaactaattagtccaatgaacttctgattacaaatgagtaaccactaacttctgagttctgattatggagatataactattgcaatttctttccaaagttcattgcacTAATCAGTTTGGGGAGACAAA
>513
TTTCTTAAGTCAAACTTTTTtttagatttgatcaaatttataaaaaaaatatagcaatatttttagaaaaaaatatgttcaatattaaatgtaatgaaactaatttggtgctataactgtttttatatttttctataataaatttgattaaactttgaagtagtttgacttaaaaaaag
>514
gggtgagtcttccttggcagtgttcgaatcggcagtaccggtctgcaagtgatcggtcaatcaccagttcaccgcTGCCAAAGGAGATTTGCCCAG
>515
gggcagttcacctttggcacaagggcaagcagtagaaaccatgcgtgcttgctagagctggaaatgatgctggtagcattgcatggttcagggatcacagatctcgTGCCAAAGGAGAATTGCCCTG
>516
TGAAGCTGCCAGCATGATCTGatcttttgcgatctctttttttatctgaataagttgatggaaatattgggttcctaagattcagatcgtgctgcgcagtttcatc
>517
ccaaagtttgatcgttcgtcttatttgaaaattttttatgattactatttttattgttattacatgataaaacatgaatagtattttatgtgtgactaatttttttaaaaattttcataaatttttcaaataaGACGGACGGTTAAACGTTGGAC
>518
taacgtcgatctcgcacgatctcgcacaaccgttgcgcgaaaatgacgtggatgtgacattgcagacggtattgcgcattgaaagtacgagaccgcaccgtgcacgataattaatcactaattattattagctaatagttaattatgtacttgatcactaattaaatggagccggttaatactgtcgcagactgtttcagcaagacctcgctctttcatttcgtaagaccgcgcggtctcgcacatagcccacgcgataccgcctgcgacgtcacgcatccgttattttcgcgcaatgaTTGTGCGAGATCGACGGTATA
>519
AACTCTGATTCTAGAATTTTTGcgttaaagcgaggacgagaacgaaaaacactgtaagacactttaacgcaaaaattccagaatcggatcctt
>520
atcccatagtataagggatttgggaatgatgtgacatatcctagtataatgaatctggacaaaccgtctgtccaaattcattgtcctagtatgtgtcacatctactcaaAATCCCTTATATTATGGGACGG
>521
ACCTGTTTGGATTCTTGAGGGCTAatttaaaattaaaatgtgagagctaaacattagtccatagaaccaaacagggcc
>522
ttcagataatcagatttgtccatgaggtttcaactgttgcattccattgttgagttttattctgtttgcgtttctgtttgtttttgtcatggatctggctgattggaggctgtgatgaccaaaaaatacctacctattttctgagggattccagtccttctgattgatagaaaccaatggatccttctgagcctgccaagatcttcagattcttagttttgtattcggctttttcgatttgtcttcgtatattgcattcttctaaaagcaagcaagattcgtaacagttgatgggatgataacctttcacagaaactgtatgtgttgacccaaaattcAGACTACAATTATCTGATCA
>523
ttcagattcttagttttgtattcggctttttcgatttgtcttcgtatattgcattcttctaaaagcaagcaagattcgtaacagttgatgggatgataacctttcacagaaactgtatgtgttgacccaaaattcAGACTACAATTATCTGATCA
>524
gtggcatcatcaagattcacacattacattgcatgcatgcatatgtctatgcatctttgagcttgttgttctgatctcaacaacctagctagctaatatttctctcctggccctgacctgcatgatgcatggttgcacgcatggagagagaagagagagatcgaagctaattaaacgcatgtgtatatatgtgtgGGAATCTTGATGATGCTGCAT
>525
accttttctctccagcatgactctcttgactcGAAATGGGAGCAGAGCAGGTTT
>526
gccttctattgctttattttcagtcaattcatctacttgtgtaagaagagtagagtttgagtatctagcagggttgagtatacatttgccaaataattttgctgttattgaacttatctatatttatactatgccaatgaattcgaatttttgaccttttctctccagcatgactctcttgactcGAAATGGGAGCAGAGCAGGTTT
>527
ATGTAGATGAGGTGATGTTACACActttgtttatcatatataaaaataacattttttttggacaaatcatcaagacatttttcttgttcaaactttattatttttatatctcacaaacgaagacaagtttagacaagattttatatatggttgtgtagcatcgtattatctacatgt
>528
ctgccgatttccccctcgggcgagccatcggagcgggggccgttggctcccaaagcagacgcgagaattcactgaaattaccgcgccatcttatctccgcaagttgaagaatataattcgggcgcagtaatttttagtgaattcatgtgtctactactacatatgtctgcttgggagccaaccgcgtttcgatggctcgCCTGAGGGGAAATCGGCGGGA
>529
TGCCGATTTCCCCCTCGGGCGagccatcggagcgggggccgttggctcccaaagcagacgcgagaattcactgaaattaccgcgccatcttatctccgcaagttgaagaatataattcgggcgcagtaatttttagtgaattcatgtgtctactactacatatgtctgcttgggagccaaccgcgtttcgatggctcgcctgaggggaaatcggcggg
>530
ggaatggatgcgtagagaaagaaatgaaatctgaaccagatttgtgatttgattcTTTCCTATGACGTCCATTCCAA
>531
CTCGCCGGGGCTGCGTGCCGccatagctggtgcgcatccccgtcgagcg
>532
ccatgttgaccaacataccaccaaaatattatgatgttcgcatgttgccctgtttaccactattaatcaagacactccccctcctctcttttgttttcctggtgaacatcaatatattggtaaacaggctaaggttgtaattttcTGTGGTATGTTGGCAATGTAGGAA
>533
cctcattgaccaatataccacaaaacactacaatgttggcctctttaccactatcaagacacttctcccagtccattttgtctgttgagcatcaggacattaataagtgtggagtgccttgctctacatcatcctctgtaaacagtctggggttgcagttttaTGTGGTATGTTGGCAATGTAGGAA
>534
atgggacgggcagggaaggaagtagatggatagagtttggggataggagggaaggggatagatttggttgtttttcggaaaaaaaaaaaccttgtgtttttcatgtttacagtgctgcccctaagagcagaattTTCTCTTCTTCGTGTCGCATTT
>535
AGAGATGGGACGGGCAGGGAAGgaagtagatggatagagtttggggataggagggaaggggatagatttggttgtttttcggaaaaaaaaaaaccttgtgtttttcatgtttacagtgctgcccctaagagcagaattttctcttcttcgtgtcgcatttcttt
>536
agaaaaccagcttccagatctcgaatttgcctcaaacttatcttctcttgtagATCTGGAAGCTAGGTTTTCTCT
>537
AGAAAACCAGCTTCCAGATCTcgaatttgcctcaaacttatcttctcttgtagatctggaagctaggttttctct
>538
TCAAGTGGTGTACTCTAAAGAaaaaaaatctaattaatttaaccacctaaaatagcttttccttttcctttttgggatttatcaccctaaactacaatacataaatcccaaaaaggaaaaaaactattttacgtgggtatattagacttttttctttagagtacaccacttaact
>539
CACTTCATAGTACAACGAATCTggacaggaagcatgtccggattcgttatactataaagtgtc
>540
aatcaggcctcaagttggtgtccgtcatggatgatggtcatccgtgacgggcTCCAACTTGAGGCCCGATTGA
>541
TTTTGCTCAAGACCGCGCAACgattccatatgacaccgcatcgttgtccatgcctatcatgttcatccagagcccctgttgatcttcagataagagaaaagctcaaaattaaagaaggcttgtttattgatcatgtcaaggataggtatcgacggcgatgcgctggctatggccatggttgtgcggttcttgcgcaataacg
>542
TCGCTTGGTGCAGATCGGGACccgccgccgccgctgccggggccggatcccgccttgcaccaagtgaat
>543
tcgcttggtgcagatcgggacccgccgccgccgctgccggggccgGATCCCGCCTTGCACCAAGTGAAT
>544
agaagagagagagtacagccttagttcagatcacatatgactatcttttgcgagtctgatcgatactctgatgaaggCTGTACCCTCTCTCTTCTTC
>545
tagagccgacacctatacttatattataggtgtcagttctagagaaaaaactggcaccaaaaaaacgacaccaaggtgaaccgacacctataatataAGTATAGGTGTCGGCTCTATT
>546
gtgaaccgacacctataatataAGTATAGGTGTCGGCTCTATT
>547
ctccatccacgagagttgtacatataacttttttcacagtgaccaaggagaacactaactcctctgatccatttattcatctatatggattcatacgcagtgtcgtttcgtttttcccgcatatcgcgcatacgcaaccaacagccccgccctcgtgcactggtgccgcatgcatgcagttgccttgccaattgcatgtgcatgctcaactggttggctgctcgggccgcgttatcaaattaatccatccgcagccatacgattactgcttcgaggcacaaacaaaatacgttcaactcttgtggataaactgagaaatgttatgcgcACAACTCTTGTGGATGGAGGG
>548
gtcaaaattcttttactttgaccaagtttgtagtaaaataattaacatctaaaataccaaataaatacactattgagacatatttcttggttgatttttctataaacttggtcAAAGTTAGAGAAGTTTGACTT
>549
tcattattctaacatatccggatcaactggagagagaatttttagaaaggatgtttgtgcacttgttcaacctgtttaacaatcacaatcagatcacaaaagattatactgacactaaattcatctgatctagtactttatttttccgcataatgcctcttgttttgactacttgatcatttttagatgtttgtcaatggatggcacgagggtaaaagcgccatttataaaatttaatctctccaattgaGCCAGATGTGTTAAAATAATGACC
>550
caccaaatatcaagttcaaactcaactttatttaggagtaacagaaaagacattttgggtgaatggtaacatgacactattcacctagaatttctcttttttgtttctctcaaatgaagctaagtTTGGACTTGAGATTTGGTATG
>551
ctacgtttgaccgttcgtcttatttgaaaattttatgaaaagattaaaaaaatagtcacgcataaagtaatattcatgttttatcatctaataacaataaaaatactaatcattaaaaattttcaaataaGACGGACGGTTAAACGTTGGAC
>552
AGAGGTCCGGATCGAACGTAGgaatagtcaagaaaatggcaaacaaacgtaccgcgtattgtctcttacagccttatagcacattctgcactcttgtctcatgggctgtgcacattgttttgatacccatggagatcattgtgacctcgttggcctgcgcaagccatttcactatcttcttctcccagggtgctatgtgaattaatttcttgaactcttagactttgctttgatcctggcctttct
>553
CGATCTTGAGGCAGGAACTGAGtagttcgtgaactcgctctatgttgttcgttcacccactattcggttcctgtcccaagatcgag
>554
CGATCTTGTAGCAAGAACTGAGtagttcgttaactcgctacgcggttcttgtcacaagaccgag
>555
ttttgttgctggtcatctagctacccgtgcatgcctggagattggagaataattgacgatgcagcagtcggcttattggctcttgggcacgcgtggTTAGATGACCATCAGCAAACA
>556
aattcgcaggccctatcctgtggtatgaactgagtacgcgataatttatggtgcatattaggggcttaccaTAAGATAATGCCATGAATTCG
>557
GGAATGTTGTCTGGCTCGAGGtgcatggagaaacctctgatcgatcaggtttgatctgtagagactgatctcggaccaggcttcattcccc
>558
ggaatgttgtctggctcgaggtgcatggagaaacctctgatcgatcaggtttgatctgtagagactgatcTCGGACCAGGCTTCATTCCCC
>559
CACTTCATAGTACAACGAATCTggacatgaagattcgttgtactataaagtgtc
>560
agacgaatctaacgaggtatattaatccataattagcggatgattactgtagcaaatcatggattaataTATCTCGTTAGATTCGTCTCG
>561
TGCGAGACGAATCTAACGAGGtatattaatccataattagcggatgattactgtagcaaatcatggattaatatatctcgttagattcgtctcgcaaa
>562
tgacccactttagttcaactaaaatgaactaagtttcacttttagagagtctaaagtgaaatttagttcatTTAGTAGGACTAGAATGGGCCAAA
>563
TAGCCAAGGATGACTTGCCGGcctggtttgtgttcatcagcaatccagcatatgctgtattgccgtgtgtgatcgatcgatgcatggaccggcaagttattttctttggctaca
>564
TTATTGAGTGCAGCGTTGATGaacctgccggccggctaaattaattagcaagaaagtctgaaactggctcaaaggttcaccagcactgcacccaatcacg
>565
TGGAGAAGCAGGGCACGTGCTcgacggcggggctggctggccggccggcttgcagcatgtgcgctccttctccagc
>566
TTCCACAGCTTTCTTGAACTTctcttgtgcctcactcactttcattactggagagatatgcatcatcagtggaagcttatagggagaggagtgcaagaagagggtcaagaaagctgtgggaag
>567
ttccacagctttcttgaacttctcttgtgcctcactcactttcattactggagagatatgcatcatcagtggaagcttatagggagaggagtgcaagaagagGGTCAAGAAAGCTGTGGGAAG
>568
TTTGTGAGACGAATCTAATGATATatattaatccataattagcggctgattactgtagcattactgtagcaaatcatggattaatatatctcgttagattcgtctcgcaaaat
>569
tgtgagacgaatctaatgatatatattaatccataattagcggctgattactgtagcattactgtagcaaatcatggattaatatATCTCGTTAGATTCGTCTCGCAAA
>570
gcagcaccatcaagattcacatcgagttcatccctaaacgagatcgaggttggctgactatatgtgatgAGAATCTTGATGATGCTGCAT
>571
GCAGCACCATCAAGATTCACatcgagttcatccctaaacgagatcgaggttggctgactatatgtgatgagaatcttgatgatgctgcat
>572
tccacaggctttcttgaactgtgaactcgtgtgtgcatgctcctcatatattgttctagatcccatgcatgatgcatatcgatcgatctgatctgaattaggtcatcgatgcgcatctggatccccatcttgttgATAGTTCAAGAAAGTCCTTGGAAA
>573
TCTCCACAGGCTTTCTTGAACTgtgaactcgtgtgtgcatgctcctcatatattgttctagatcccatgcatgatgcatatcgatcgatctgatctgaattaggtcatcgatgcgcatctggatccccatcttgttgatagttcaagaaagtccttggaaaac
>574
gtcctataatataagggattttgaagggatgtgacacatcctagctataaccatatatctagacatagctaggaacatatatctagacatgctcttgtctagatatatgtgttatatctctccaaAATCCCTTATATTATGGGACGG
>575
TGAAGCTGCCAGCATGATCTGgttgtcaggcatgagccaaatctatccatggtgttggtggtactgaaattaccgcgttttcgaggtttttcgtcgtgtcaacttgcgaagggaattacgggttcttgatgagcattggtgataggaggtgtgggcttggttagtagaggtagaattatgattgttcttgtgagtttcagtaagaggtgggagtgattggaatttggctccatcagatcatgttgcagcttcact
>576
tgaagctgccagcatgatctggttgtcaggcatgagccaaatctatccatggtgttggtggtactgaaattaccgcgttttcgaggtttttcgtcgtgtcaacttgcgaagggaattacgggttcttgatgagcattggtgataggaggtgtgggcttggttagtagaggtagaattatgattgttcttgtgagtttcagtaagaggtgggagtgattggaatttggctccatcAGATCATGTTGCAGCTTCACT
>577
gtcccataatataagagattttagatggatgtgatacatctcagtacaatgaatctgtactataatatatcatatccatccaaAATCCCTTATATTATGGGACGG
>578
actagttcaactaaatgaactaaatttcacttttagaatcacaaaaaatgaaatgtagTTCGTTTATTTGGACTAGAGT
>579
tgaagatttattcatatcatcatgagtaaattattttacttgTGATGACGTGGATGAATTTCAAA
>580
gtgcagttctcctctggcatggagggcaagaggagctgaatagctaatggatgataaactgctagcctttcccTGCCAAAGGAGAGCTGCCCTG
>581
gtgcgattctcctctggcatggcatgagaggcctaaaaaagagacgcactgccgTGCCAAAGGAGAATTGCCCTG
>582
gggcaactactccattggcagagggatggattggatatggatatggctgatgcttccatttgatcccatccctatcTGCCAAAGGAGATTTGCCCAG
>583
agtctaatatggtatccgagcttattggttagttgctcttgttccctcaatcccgtttgtctccatccacaaccacacgagtgcaaagcctcacattcatgtcaacaacaactctcatgtcattagcaaatctagtgtctagcatcaacacctaggtagcacttattggttaaaaagggcatttgctaggaaaaatgagcaaccactagtccactacacgtttggatgcttgacaatatgtgcgctttggtgcttgcaataataatgttgtgatggaaggtttgtcactaaatattggttagcaaagttgcagtatggggaagaccaataAGCTCTGATACCATGTTAGATTAG
>584
TGGAGAAGCAGGGCACGTGAGcggccatccagtgtagcttcgctgcgcgtccatggcggcgaacgcgcgtgatctggagtttggatggtcgttcatgtgtccgtcttctccacc
>585
cccaactttaatcatctgttttatttgaactttttataaatagtatttttattgttatgagattataaaatttaaatAAGACGGATGATTAAAGTTGGACA
>586
CCTAACCTAGGAGTTCGATGGGACataagattatgtctcatccaacttctaggttagttt
>587
cctttgtcactgacatgtgggcccattgatctccaggccTACATGTCAGTGACAAAGGCA
>588
TTGGGGATTTCCTGCCGGAGGAAgctttttggaggagctgcctttgggaggaactcttccagtt
>589
aactccccagcagacctggagcgaaaattgccttgaattagcttcagacctatagtgtcgttgatagtttagggacatgttTTATCCGGTATTGGAGTTGA
>590
AGATTGCTTTCAAGGTCATTTCTTtatggaagcccattcccataaattcagtatccaaagatggttgttgtatctaaataggggttccataacgaaatgatcttggatgcaatctag
>591
TGTTGGCTCGGCTCACTCAGAcggcattggcgtgatgcaaagcatgcatgcgtgcttgctagctcacttgtgtttctgattgagccgtgccaatatc
>592
tgttggctcggctcactcagacggcattggcgtgatgcaaagcatgcatgcgtgcttgctagctcacttgtgtttcTGATTGAGCCGTGCCAATATC
>593
AGGTATTGGCGTGCCTCAATCcgaaggcatggctgattacaggcacctcgaccgatctagcgcatgcagccatgtttcttggattgagccgcgtcaatatctct
>594
tattggcgtgcctcaatccgaaggcatggctgattacaggcacctcgaccgatctagcgcatgcagccatgtttcttGGATTGAGCCGCGTCAATATC
>595
TGACAACTGGTAGCAGAGCAAtgtcatctccacttgccggttgttcctggtatgtcgagggatactggtgctgacattgctctgataccaattgtcggc
>596
ACGGTATCCCGTTCGGACAGGATGatacctcagaggtatcgtctgatacccaggtatgccaatacctagtaggtattggcgataccttgaggtatcatcatgtccaaacggggtatcagccgataccttagatgatcatcccgtctgaacgggaaaccgtcc
>597
AATTCACAGGCCCTATCTTGTGgtatgaactgggtacgcgatgatttgcactgcgtattgggggcttaccataagataatgccatgaatttg
>598
aattcacaggccctatcttgtggtatgaactgggtacgcgatgatttgcactgcgtattgggggcttaccaTAAGATAATGCCATGAATTTG
>599
aattcacaggccctatattgtggtatgaactgagtacgcgatgatttatggtgcatattgggggcttaccaTAAGATAATGCCATGAATTCG
>600
CCTTTAATATATTATAGGTGTCGGtaaattaaaaatcggcacctataataaattataggtg
>601
AATGCAGTTTGATCCAAGATCtgcctatatatatggtgtgtatatcatatcttgtgatatgggggatatgcaacaggtgtgtgacaggggtaggtagatctcggatcaggcttcattcc
>602
ggaatgcagtttgatccaagatctgcctatatatatggtgtgtatatcatatcttgtgatatgggggatatgcaacaggtgtgtgacaggggtaggtagatcTCGGATCAGGCTTCATTCCTC
>603
AGGGGCTTGCATATTCTACCAcccgcttgagcagtgtcgcatcaacctaggatttgctgggcctcgct
>604
TTGTCCCATTCTAGTTTAGCTaaatgaactactacagggagtaaattctatggaccaggaaaagtgagttttagttaatttagttgagctagaatgggtcaatg
>605
ccaaatcgcaacaactcctccaaaatcctacgtggcgctgatgtggcgtgccacacgaacgtgacgtggcatttaaaaattttccttttccttttttttcttttcttcttctctttttttttcttttattctcttctcttttctctgtgacctgagcaacccgtgtagcggtggcctatagctgcagtgagagcaagaaaaggagaagaaaggaaaaaaaagagaataaaaaagggaaatgaaaattttttaagtgggtctcatttgtcattcaatattatgccatgtcatgtctgtgtgtcattgccacatcagtgccatgtaagatcctgGAGGAGCTGTGACGATTTGGGA
>606
TGGATGTGACATACTCTAGTAcaatgaatctggatagaggtatatccagattcgtagtactaggatatgtcacatccagt
>607
ATCACAATACAATAAATCTGGAtaggagtctatccagatacttctatctagatttattgtactgggatat
>608
tgttggcatggttcaatcaaaccgggcaaacttatgcactagctaagcaagatgcagggatatgcagtatggttttgtttggtcTGATTGAGCCGTGCCAATATC
>609
TGTTGGCATGGTTCAATCAAAccgggcaaacttatgcactagctaagcaagatgcagggatatgcagtatggttttgtttggtctgattgagccgtgccaatatc
>610
TGCCTGGCTCCCTGTATGCCActcgcgtagctgccaaactcagttgaaacaactgccttctcccggcgagattcaggcattgtgttcgtacgtttggctctactgcggatggcgtgcgaggagccaagcatg
>611
tgcctggctccctgtatgccactcgcgtagctgccaaactcagttgaaacaactgccttctcccggcgagattcaggcattgtgttcgtacgtttggctctactgcggatgGCGTGCGAGGAGCCAAGCATG
>612
ctacctctatccccaaatataagggactttgcctatgtaattacataggcaaaatccttaTATTTGAGGATGGAGGTAGTA
>613
tgaagctgccagcatgatctagctctgaatgatcaacaagatgtgctcccacactgccttcctgtggatcttgagctgttgctagtcttgtggtcatgccttgctaGGTCATGCTGCGGCAGCCTCACT
>614
TGAAGCTGCCAGCATGATCTAgctctgaatgatcaacaagatgtgctcccacactgccttcctgtggatcttgagctgttgctagtcttgtggtcatgccttgctaggtcatgctgcggcagcctcact
>615
TGAAGCTGCCAGCATGATCTGaaagcatctcaaaccagcgatcagatcatccggcagcttcatc
>616
tgctagtgatggtgattcttcgacacagtattcggcgagttttgggcttcatcatgcggtgctcgacatggtgacgaagcctgaacttgccaaagactgtCGAAGAATCGCAGTCACTAGTTGT
>617
TGCTAGTGATGGTGATTCTTCGACacagtattcggcgagttttgggcttcatcatgcggtgctcgacatggtgacgaagcctgaacttgccaaagactgtcgaagaatcgcagtcactagttgt
>618
agtccgttgtcctttgtgataacatatctgtacttatacgtttgttcatttaggatagacaaggctcaaagccacgctagctgacattagccggatatgttaTAACAAAGGACAACAGACTGA
>619
AAGCTCAGGAGGGATAGCGCCtcgaaatcaaactaggcgctatctatcctgagctcca
>620
agctcaggagggatagcgcctcgaaatcaaactaggCGCTATCTATCCTGAGCTCC
>621
tagccaaggatgatttgcctgtagccccattgtcatcagctctctccgtcgagagcgacaaccgggctctacTGGCAAGTCTCCTCGGCTACC
>622
TAGCCAAGGATGATTTGCCTGtagccccattgtcatcagctctctccgtcgagagcgacaaccgggctctactggcaagtctcctcggctacc
>623
aaattacttgtcgttctagctttgccactagtcaaacatttctatttttcaccatccatttttggaaattcgtgtaggttaacatgcaatatatattatggaagtatttctcatggtgaatctaaaaacataaaccttatgatgttaaactatatgaatttctacaagttgatgttcatataaacatttgatttaggacaaagCTAGAACGGCAAGCAATTTGA
>624
ctcaactttaatcgtccgtcttatttaaaaaaaattaaaaacataagtcatgagtaaagtatactattcatattttattatctcataacaataaaaatactaattataaaaaaatttaaatAAGACGGATGATTAAAGTTGGACA
>625
acaacatgatcgttcgtcttatttgaaaattttatgaaaaaattaaaaaaatcacacataaagtactattcatattttatcatccaataataataaaaatactaatcacaaaagaatttttaatAAGACGGACAATCAAACGTTGGAC
>626
gagggattttgcgggaatttcacgggaattgagttgattccTGAAATTCCTGTAAAATTCTTG
>627
GAGGGATTTTGCGGGAATTTCACGggaattgagttgattcctgaaattcctgtaaaattcttgtg
>628
TCTAGTTTGTGTTCAGCATCtatgtcaactatgacgctgaacacaaactgacacagatgctgagcacaaactagaga
>629
ggaatgttgtctggttcaaggccccttaggatgtgtgatttttgatggtttatgcattcatcttgatgcgaacatctatctcggatctttgggttcTCGAACCAGGCTTCATTCCCC
>630
GGAATGTTGTCTGGTTCAAGGccccttaggatgtgtgatttttgatggtttatgcattcatcttgatgcgaacatctatctcggatctttgggttctcgaaccaggcttcattcccc
>631
gatatgacgtttgtacccctcacaagtacaaatataatgcatgtcaaTGAGGGGTAGAAATGTCATATCAT
>632
gtgtctaactttgatcgtccgttttattttaaattttttatgattaatatttttattgttattagattataaaacacaaatagtactttatgtgtgacttatgttctttagttttttcaaaaaaaattaaataaaACGGATGATTAAAGTTGGACACGG
>633
AGAAGAGAGAGAGTACAGCTTtgggcggtttagttgttagatggtggaagtacttgcgacgcctactacccttttcaccaaggctgtacgctccctcttcttc
>634
TATGAATGGTATATTTTCTTGcaacatgtgtaattaataccaaagcacctacacatgttacaagaaaatatacggtttatatg
>635
cgctaataagtcgtttcattttgcgtgcgtgagagttttcaagaacctcctgtctaaccaacccaaaattgggttggccacgtatagtccaaggatgtgtgtgtgagatgcattcatttatgtgcgttgggaactcattccctccgcacggAAAACGGAGCGGTCCATTAGCGCG
>636
CCGATGGTTGTTCTACAGGTGaaaacaatgtcaacgaggggtggtc
>637
gttggggagacgatcacgccttaattggaatgagagacttcgggagttttagttattctatttggacacccaaatgggCCGATGGTTGTTCTACAGGTG
>638
AAAGATGTGCATGTAGTTCCGgcttaattaagcgagtttggtgttatgacaagctggttggagtactcgtatttgatgaacatcctcattttaaaattttaatgattggaagagtgaaatattgagtagatggcatcatggctatgcatatgctctcttcccatacttaaaattaatggcctgtattgcatgtcacactaccg
>639
ttagcattaccatatcctatttggcaatgaatttcatatactagagtatgttcttaagattggattgtctaaagtgaaattcattgccaaaTAGGATATGGTAATGCTAAAA
>640
ttagcattaccatatcctatttggcaatgaatttcactttagacaatccaatcttaagaacatactctagtatatgaaattcattgccaaaTAGGATATGGTAATGCTAAAA
>641
gcttctgacagctgcagtttctcttgttctaggAGAAGCTGCAGCTGTCAGAAGCTC
>642
AGCTTCTGACAGCTGCAGTTTCTCttgttctaggagaagctgcagctgtcagaagctcc
>643
TAGCCAAGGATGACTTGCCTAttgtgctcttctgaatgatgcagtgccatgatcagtgtggcctggctggttcagatgagccgagataggcagtctccttggctagc
>644
AGGCAACTACACGTTGGGCGCTCGatccaggggtgggaaaatcgggcgcccacgttttccccacccccggatcgagcgcccaagcggtagttgtctcc
>645
caactacacgttgggcgctcgatccaggggtgggaaaatcgggcgcccacgttttccccacccccggatcgAGCGCCCAAGCGGTAGTTGTC
>646
TCACGGAAAACGAGGGAGCAGCCAaggcattgttcttaccggtttatgaattggctacttcctcgttttccgtaaac
>647
aaaataaacaaacatcgtgataggatgtgacacatcatagtaacgagtctgaacacgtagaatatccagattcgttgtattaggatgtgtcacaatttagtATGAGGTTGGTTTATTTTGG
>648
ggactgggaacatatgagaaagcatgagctctatccatctatccatcccctcccattcgctagaatgttgcaggtggagatttcgctcttatgttTTCTCGATGCCTCCCATTCCTA
>649
ggaatgggaacattgaggaaagcctacagcgtctttctcgtccactagaagtggggggtaaagataatgtttttgtgttTTCCTAGTGCCTCCCATTCCTA
>650
ggaatgggaacatgaaggaaagccaaattaagctctaacctctggtattggagatttggtctgatgattTTCCTGATGCCTCCCATTCCTA
>651
ggaatggaaacattaaggaaagcctacagtattttcttctccactagaattaggggtggagataattcttttgtgttTTCCTAATGCTTCCCATTCCTA
>652
ggaatgggaacatgaaggaaagccaaaccaagctctaactcctggagttggagatttggtataacgattTTCCTGATGCCTCCCATTCCTA
>653
gctaacctaggatatgatgggacattacctatctagattcgttgtactaggtaatgcccTATCGTATCCTAGGTTGGTTT
>654
gggcgcagtggtttatcgatctcttccctgccttgtgctgctccgatcgatgcccgtgctgattcttgataatatacaacgcaggaatcgaTCGATAAGCCTCTGCATCCAG
>655
CTTTGCCAGAAGCCCTCATGGcagctgttgagagaggtgctcatgcacctcagatggggatacgccaagcatccttattttatagctgccatagcaattccctgataaggatgcttggcgtatccccatctgctggcagctataaaatttatagctgccatagcaattccctgataaggatgcttggcgtatccccatctgaggtgcatgagcacctctctcaacagttgccatgaaggcttctggcaaagag
>656
cgctcgattatcactgatgattaattttcaaaagaagaatATCACTGATGAAATCTTGCGGC
>657
gtccaaagtgcagatgacgcagcttgggtgctgatgtggcaatccacggtggtgagaattttgcatttagccccctcatgctacagtatgccttcaagtctactcccaccactcccaaatcttttggtgcatggcttaaactatgaatttgctggatgctgagaaatgcatatttgttgatttggggtggtaggagtcgatttcggggcatactatagtgaagaggcgtaagtgcaaaattctcgtcactgtggacaagcctgagTTGCATCCTCTGCACTTTGGGCCT
>658
gggctcctctctcttggcagggagcatgtgaagtcttttgtagctcactcattttcagccctcTGCCAAAGGAGAGTTGCCCTA
>659
TTTGTTGCAATTTGGACTACCctaaaccacttcttcagcacatcaattccagcccaccggtgaactcctccacctctttgcagattcatatctttgctggaggagaggccagacatggctagggaagagagttgaggtggtccaaagtgcaacaaagt
>660
ACCACTGTAGACGCTACGTGTGAGataataggaggatataacccacgtatcagcgcctgtaatgatag
>661
GGATATTGGTGCGGTTCAATCagaaagcttgtgctccgaaggcgaggggctccactctttgattgagccgtgccaatatcacg
>662
tattggtgcggttcaatcagaaagcttgtgctccgaaggcgaggggctccactcttTGATTGAGCCGTGCCAATATC
>663
gttcccttcgaacacttcacgtggcactatttcaatgcctattGTGAAGTGTTTGGGGGAACTC
>664
gttcccttcaatcacttcacatggtactatttcaaggcctactatGTGAATTGTTTGGGGGAACTC
>665
gttcccttcaaccacttcacgtggcactgtttcaaggcctattgtGTGAAGTGTTTGGGGGAACTC
>666
gttcccttcaagcacttcacgtggcactatctcaatgcctactatGTGAAGTGTTTGGGGGAACTC
>667
gttctctttaagcacttcatacgacaccattatttatagggttgttGTGAAGTGTTTGGAGGAACTC
>668
gttcctttcaagcactttacgacacactgtattgagagttgtcGTGAAGTGTTTGGGGGAACTC
>669
gttctcctcaatccacttcagtagatagctatggctaggcctcattgcattgcactgttacataactgtgatcatggggccaaaagctagctatgtataGTGAAGTGCTTGGGGGAACTC
>670
gttctcctcaaatcacttcagtagatagctagctaggcttcattgcattacactgttacaaaactgtgagcatggggccaaaagctagttgtatataGTGAAGTGTTTGGGGGAACTC
>671
gttcccttcaagcacttcacgacgcactatttagagagttgttGTGAAGTGTTTGGGGGAACTC
>672
gttctctttaagcacttcatacgacaccattattgttagggttgttATGAAGTGTTTGGAGGAACTC
>673
gttcccttcaagcacttcacgtggcactatttcaatgcgtaccgtGTGAAGTGTTTGGGGGAACTC
>674
gttcccttcaagcacttcacatgacactatttcaatgtctattatGTGAAGTGTTTGGGGGAACTC
>675
gttcccttcaaccacttcacgtggcactattttaggacctactatGTGAAGTGTTTGGGGGAACTC
>676
gttcccttcaagcacttcacgtggcactatttcaatgcctattGTGAAGTGTTTGGGGGAACTC
>677
gttctcttcaaactcttcatacgacactaattcaagtgatgttGTGAAGTGTTTGGAGTAGCTC
>678
TTTGAGAAGGTATCATGAGATacaaaaaatttagtgtaaaatttagtatcttatgatacctcatagtacctaggtaccataagatactaaatttacaatagaaaaaatggtaccttgtgatacctcctcaagga
>679
tccaaagggatcgcattgatctggctagctatctcgatcgatcgcctcatcgatcgacgacgacgtgcgtgatcgaTCAGTGCAATCCCTTTGGAAT
>680
TCCAAAGGGATCGCATTGATCTggctagctatctcgatcgatcgcctcatcgatcgacgacgacgtgcgtgatcgatcagtgcaatccctttggaat
>681
atcccataatataagggattttagagggatgtgatctagattcgtagtccgaggaaacatcacatacctctaaAATCCCTTATATTATGGGACGG
>682
AAATTACTTGTCGTTCTAGCTttgtccttaaacatgtatatctttgaccatcaatttttaaaaactcatatggtttaacatcatatgatttttttttagattcactgacaaatactttaataaatacaactcatattttgaactatacggatttctaaaaattgatggtcaaagatatacatgcttgacttaggacaaagctagaacaaaaagtatttga
>683
TGGTCTTGAGGCAGGAACTGAGtagttggtgaactcgctctatgttgttcgttcactcgcgacgcggttcctgtcccaagaccgag
>684
CGGTCTTGTGGCAAGAACTGAGtagttcgttaactcgctacgcggttcttgtcacaagaccgag
>685
tgcatttgcacctgcacctacagagaggaagatgaagcagcaagctagcaatacgtgcttgatcgctatacgctagcttcttgcacacaatgttgttcctggtctcttcctgatccctAGGTGCAGAGGCAGATGCAAC
>686
TGCATTTGCACCTGCACCTAcagagaggaagatgaagcagcaagctagcaatacgtgcttgatcgctatacgctagcttcttgcacacaatgttgttcctggtctcttcctgatccctaggtgcagaggcagatgcaac
>687
CATGGTGACCGTAGAAACTAACATagaaaaagaggtagatatctcaagtgactttgttcatttacgttggaatagacaagtaactaccttttctattttagtttctatggtcactatggt
>688
gaccgtagaaactaacatagaaaaagaggtagatatctcaagtgactttgttcatttacgttggaatagacaagtaactaccttttcTATTTTAGTTTCTATGGTCAC
>689
tcatgaccaggtcactgcttgcctttgcagtaccattatgggttaccgtgccagattgagggaaggaatgaaaagggtaaagcaaaggcAAGCAGCGACTCTGGTCATGGA
>690
catgaccaggtcactgcttgcctttgcagtaccattatgggttaccgtgccagattgagggaaggaatgaaaagggtaaagcaaaggcAAGCAGCGACTCTGGTCATGGA
>691
caatcttctctatttccttctcctcaaacacagcctgggagtgtttgagAAGGGGATTGAGGAGATTGGG
>692
TGGAGAAGCAGGGTACGTGCAaaatgcacaccggttggtcgagctaattaacaagctctgacgaccatggtgatcgaatgcacgtgctccccttctccacc
>693
TTTTGGAAGTTTGTCCTTACGaaaaggctagcaaaatttagtgaggcaatgaatgaaaagacatctagcgatactaaaattaaaatttgataaccctaaaatgtgtcaaactttggcatttcgtgaaaatccttcaat
>694
gttccaattttagtgaaaccataagtttccgtgcttaattttaactgtttattttatttaaattttttttataattagtatttttgttgttatgagatgataaaacataagtattactttatgcgtgacttatgtttttattttttttcaaataaaaaggacgattaaagttagatataaaaactcATGGCTGCACTTAAAATGGGACGG
>695
CGATCTTGAGGCAGGAACTGAGtagttgttgaacttgctctatgttgttcgttcacccactattcggttcctgtcccaagatcgag
>696
CAGTCTTGTGGCAAGAACTGAGtagttcgttaactcgctacgtggttcttgtcacaagatcgag
>697
ctgcattcagaattcatatagcgattgaaaattgaactccgtgcacggtagtagtagtagtcagatctattgtttctaatcaattgctATATGGATTCAGAATGCAGGT
>698
TGGAGAAGCAGGGCACGTGCAttcctagagcttccgtccagctccccggcgggctagctagctcactccgccgccgccgccgccgccgccggcgcgcgcacggctggctggctccggccggctgagatgcatgcacggatgcatgtgcccttcttctccacc
>699
gttttaaggttatatgacgttttaactttggttaaaaccaaactacttcaaatttaacttagtttatataccaaattagttttatgaaatcaatagctgaatatatttttataataaatttatgttgagttgaaaatattattattgttttctacaaacttgaattagtttgattttgaccaaaatcAAAACATCTGATAACCTGAAACGG
>700
gtatacgtgttagttggactcacgtgctagtcacatagaataaaatataattagaaaaacatattttctcctctctaccttataatttttatcttttttctgtctacctaagaggagaaaatatggtttttaattttaatttttatatatgtttgacatgTGGATTCCACTGACACGTAGACGT
>701
gttgtgtgtgaactaaacgtggattggggccCTGTTTAGTTCACATCAATCTT
>702
TGGAAAGTTGGGAGATTGGGGgaagttgtgtgtgaactaaacgtggattggggccctgtttagttcacatcaatcttcctccaaattcccaacttttcatc
>703
gggcggtttctcctttggcacgtacggaggcaaggcatgcggtgaaaaatctctagctagccatgcgTGCCAAAGGAGAATTGCCCTG
>704
gggcaggtctcccttggcagtggccgatcgagctgatcaaaccacgcaaaagccacTGCCAAAGGAGACTTGCCCAG
>705
ggcaagttgtcctttggcagatgttgcagttcatcatcgatgcctgggggttaccagactacTGCCAAAGGAAATTTGCCCCG
>706
ccaggatttaattttgggaggtggtgagtactaaggagaacagtatgttgttcagctggcaggagctgcaaggagcaagccgctggccagggtttgatccttggtactcattaccTCCCGACATTAAATTCTGGGC
>707
taaactactctaagtttaactaattttataaaaagatagtaatattttaaataaattttcataatatatttattttgggttaaaaatattactacttttttctataaaatTAGTCAAACTTAGAATAGTTGGAC
>708
caaatttaaactactctaagtttaactaattttataaaaagatagtaatattttaaataaattttcataatatatttattttgggttaaaaatattactacttttttctataaaatTAGTCAAACTTAGAATAGTTGGAC
>709
tagactcttaatttctttttctaggatgaactcttagggtgtgtttgaggagAAGGGGATTGAGGAGATTGGG
>710
TAATGATGTGGGTACGAATGAAcaaaaatgtgactattttaagcttcactgttgatgactgatggcgacacgagtaacatgaagcctaaaatagtcacatttttgttcattcgtacctacatcattagt
>711
GACCGTAGAAACTAGCATAGAAAAaagtagatatctcaagtgactttgttcatttacgttgggatagacaagtaactaccttttctattttagtttctatggtcac
>712
gaccgtagaaactagcatagaaaaaagtagatatctcaagtgactttgttcatttacgttgggatagacaagtaactaccttttcTATTTTAGTTTCTATGGTCAC
>713
TGGGACGTATCCTATTACTATaagtctgataagtctggatatgaggcatgtctagattcgtagtattaggatacgtctcatc
>714
tgggacgtatcctattactataagtctgataagtctggatatgaggcatgtctagattcgtAGTATTAGGATACGTCTCATC
>715
CGACAGAAGAGAGTGAGCATAtatagttctttccttgcatatgtggtcatatgtgtgttgactgaagagatacatatatatagagagagagagttcatgtgcttgaagctatatgtgctcacttctctttctgtcagc
>716
cgacagaagagagtgagcatatatagttctttccttgcatatgtggtcatatgtgtgttgactgaagagatacatatatatagagagagagagttcatgtgcttgaagctatatgtGCTCACTTCTCTTTCTGTCAGC
>717
TAGGATTCAATCCTTGCTGCTaaatgtattgcttatattcagcaatataatgttcagcagcaagaactggatcttaat
>718
taggattcaatccttgctgctaaatgtattgcttatattcagcaatataatgttcagCAGCAAGAACTGGATCTTAAT
>719
AAGACGAATAATCAAACGTTGGACataaacagtgtaaaattgttgtctttc
>720
AGGTCGTCGACGTTGGTGCTcctgccgtcacgcacacaatggccaccaccacaggtcacgatctat
>721
tctaacatggtatcggatccataggtgtagccatatcaatcttaaagctATGGCTCTGATATCATGTTGGTTT
>722
CGATCTTGAGGCAGGAACTGAGtagttggtgaactcgctctatgttgttcgttcacttgctacacggttcctgtcccaagatcgag
>723
ggcagctctcctctggcaggtgcattctaggtgattttgtaattgtatatgcatccaaggtatatacagtccggccatggtgctacattgcaatcatccatatgtgattgcattgtgtatatatatacatggtggcctttgatagaccatcatatatcggttggttatgtgcatgtatgtatataccagctgctactagctttgatcgatcgccatgtagcgattgaattcaccaaaacggccTGCCAAAGGAGAGTTGCCCTG
>724
TTACGGCATTAAAAGTAAATCtattgtgggtttagaaacataagtctatttggaaattaaccccacaatggatttacttctaatgttgtgaca
>725
AGAAGGAGAATAGATATGGTTgagttaattatagaaatcattctggtgattggatttaatcagtgtcttcttgggaagtgcaactaataaaagttacacttttttttctaataattgtggttttagactcaataactgttgtttctcctctca
>726
AGAAGGAGAATAGATATGGTTgagttaattatagaaatcattctggtgattggatttaatcagtgtcttcttgggaagtgcaactaataaaagttacacttttttttctaataattgtggttttagactcaataactgttgtttctcctctcacc
>727
AATTGCTGGCAGCACTGTTTAtatagaaatttctgtaaaataattgctcctgagcttgtgtttgtcataaatgttagttgttactgtagatgtttctttccttaaaagtttccctaaacattcttgcttgtttacaggaattcctatatgaacactgttgccagcaatttg
>728
agcactgtttatatagaaatttctgtaaaataattgctcctgagcttgtgtttgtcataaatgttagttgttactgtagatgtttctttccttaaaagtttccctaaacattcttgcttgtttacaggaaTTCCTATATGAACACTGTTGC
>729
aagtgaaaccatgagttttttaccgaactttgattgtctgtcttatttgaaatttttttataattagtatttttactgttatgagatgataaagcatgaataatactttatgcatgacttatgcttttaattttttcaaatttttttcaaataagacgaacgatcaaagtttagcACGGAAAATCATGGCTGCACTTAA
>730
CGATTCCCCAGCGGAGTCGCCAaaaatcgtgttggcaacttttttgacaagtcgac
>731
TGAGCAGCCGGACCATGGGATattcaggcactcctggtgtttcacattcctaatggcctctactgtagctg
>732
TGAGCAGCCGGACCATGGGATattcaggcactcctggtgtttcacattcctaatggcctctactgtagctgccatg
>733
accaaatggagacgatcagtaccaaaggctggTGACTGAGCTTCGTTCGGTAT
>734
ACGAAACCATAGGGATTTTGGCATgtgacatatataatattagtattatgtattatggttctaaaatttcacaaaaccacaaacgttaaccaattttacatacttccatactaataaatttcagatgtgattatagaacacaaaagtgtgatagattaaagtaaaaatgatgtatagtgtggttttgtgaaacttggttatgtgccacatggtaaaaccctagtggtttttgtgc
>735
TTCCCACGCGTTATAGTGAAAacttttggaatatgtttgttatgggagtatatattattgatattggatctagaagcataattttatataacgtgtgttacgggtggacatggtttcaaaagttttcactttaacgcgtgggatat
>736
gggccatgtctccttgggcagaggtgatcagattgcacacttcacttcaacctcttgctctagcttgttctctcTGCCAAAGGAGATTTGCCCAG
>737
TGCTGAATTAGACCTAGTGGGCATttatacatcacaacacatggtactgttgccctttcctttttctagccttagtgttgtgatctatatatgccctttagggctaattcagcatg
>738
ttcatgctgaattagacctagtgggcatttatacatcacaacacatggtactgttgccctttcctttttctagccttagtgttgtgatctatatatgcccTTTAGGGCTAATTCAGCATGAACA
>739
TGCATCACGGCGCATATGTAGaaccccgttcagttgactacaatagtaagccaaacgaatgcagcgttgtgtgccgcaatgtacg
>740
TGCATCACGGCGCATATGTAGaaccccgttcagttgactacaatagtaagccaaacgaatgcagcgttgtgtgccgcaat
>741
cgatctggaagttagcaagttagaaACAGGCAAAGACAATGACGGC
>742
tgcatttggattagccgatctggaagttagcaagttagaaACAGGCAAAGACAATGACGGC
>743
tattggtgaggttcaatccgatgattggttttacagcagtggtaaaatcagtatcTGATTGAGCCGCGCCAATATC
>744
ctaatgtttgaccgtccatcttatttgaaaaaaattaaaaacataagtcatgcataaaatattattcatgttttatcatttaacaataataataacaccaatcataaaaaaaaattatataaGACGGACGGTTAAACGTTGGAC
>745
TGACAGAAGAGAGTGAGCACacggcgcggcggctagccatcggcgggatgcctgcccccgccgcgtgctcgctcctctttctgtcagc
>746
tgacagaagagagtgagcacacggcgcggcggctagccatcggcgggatgcctgcccccgccgcgtGCTCGCTCCTCTTTCTGTCAGC
>747
AATCAAGTTAGGAACCATGCAAGTtgtttatgagttgtgccctctgtgcctagcgccatagatgacttgcaagatttctaacttgagtgc
>748
CGGTCTTGAGGCAGGAACTGAGtagttggtgaactcgctctatgttgttcgttcactcgcgacacggttcctgtcccaagactgag
>749
gatatgacgtttgtacccctcacaagtataagtataatgtatgtcaaTGAGGGGTAGAAATGTCATATCAT
>750
TCATTGAGTGCAGCGTTGATGaacaacggtaaccggtccatgttgatgcgcatttggccggtgatctgatcatcatcagcgcttcactcaatcatg
>751
CAGATAGAGAATCTTCTCAGAaaattctccaaatttgatgtttgaaatctgactgattctttgagaactgtgagcctgtagttaagctatcagcttgaaatcctttactgcagcactacatactccggaaccttgttactgttattagccaccagcaagccagctcaatttacagttagtgccaccacaaaaggactcttcccagttatatgtaagctataccacccagatattcagctacaccttgaaggcataagaagcatatgcttttggatacaatcaaatggagaatctgatgggaatattctttatctgtt
>752
ggaatgttgtctggctcggggctacttttaatttctctctcttttgatatcttcttttctcgatctcctagcttgatcttttgatctctcaaatcgatcttaagaaaaagatcagtcaaagagatgagagtagatgtctgtagatcTCGGACCAGGCTTCATTCCCC
>753
GGAATGTTGTCTGGCTCGGGGctacttttaatttctctctcttttgatatcttcttttctcgatctcctagcttgatcttttgatctctcaaatcgatcttaagaaaaagatcagtcaaagagatgagagtagatgtctgtagatctcggaccaggcttcattcccc
>754
ACGGATGTAGAAATTGGTGATtttacagaggcgttagctcaagaattatagtatgcattcgacactctgaatatgatctgaattttgttacatccctga
>755
ggaacggaggaattttataggatttttgcgggaattttaacagattccTGTAAAATTCATTCGTTCCAA
>756
TGGAACGGAGGAATTTTATAGgatttttgcgggaattttaacagattcctgtaaaattcattcgttccaat
>757
TAGATGGCTGATCTGGTGTGGcttggctttgggtaagaaggattggcctctgtctagtgcctcactttccttctgcggttctgtctactgtcctggtttggaagaagtcaaaccaagccagatcagccatctagt
>758
ATCCGATCTACGATCCGATTACACcgttgtgttcataacaattaaatctttacaacaagatctcacatgattatattttggtaaaaaatcacaaattacttttataatatatctaaattacttttagatttcactaagttacttcttaaacatataaaagtaaattcaataaagttttaaagtaattaacatatattatagaagttactttctttttgtttttgttataagttacttctatagtataatgtaaattacttttaggctttattgaattacttttatatatgtctaagaagtaacttagtgaaatctaaaagtagtttagatatattataaaagtaatttatattttttcatcaaaatataatcatgtgagatcttattataaagatttaattgttataaacacaatagtgtaatcggattatagatcggatga
>759
tctacgatccgattacaccgttgtgttcataacaattaaatctttacaacaagatctcacatgattatattttggtaaaaaatcacaaattacttttataatatatctaaattacttttagatttcactaagttacttcttaaacatataaaagtaaattcaataaagttttaaagtaattaacatatattatagaagttactttctttttgtttttgttataagttacttctatagtataatgtaaattacttttaggctttattgaattacttttatatatgtctaagaagtaacttagtgaaatctaaaagtagtttagatatattataaaagtaatttatattttttcatcaaaatataatcatgtgagatcttattataaagatttaattgttataaacacAATAGTGTAATCGGATTATAGATC
>760
tgcgtcgcgcttggatttttgcctccgaattggcgaaTTCTCTTCTCTCGCGCGTGGCC
>761
TCAACATGGTATCAGAGCTGGAAGtcctaaagttgacatcatgatagcctgacgatggtggagaccatgataagctgataccatgtattttgccgacattgtgtttctccaagattgtgctacatcacaaacttagaaaaacttagaacttctagctctgataccatgttgagt
>762
gcagcgtcatcaagattcacgtgtgccgcacggcacacgtatcggttttcaagtgtagtcatcgtgcgTGAATCTTGATGATGCTGCAC
>763
TCGGCCTCGTGGATGGACCAGgagctcgacgttccttaaggccgttctttccgacccatacaaggttccgtcgcctgcattgttccaagagtgtcttggacgaaagcaggaagtggaaccttgttaaggtcggaacgaactgccttaaggaagtcgatgctttaggtccgtccacgaggacgacg
>764
AGAATTGGAGGAAAACAAACTGAttgctggttgatgcttgcaacagtgtggcaaacaattaatattcagattgtttttctccaatatctca
>765
tatcagtttgttgcaacattagtgatctatttcagtttgctgcaataatagcgtggaaaattatcacaaaactgcaacttttacgtgatatgctactacatgacaattgtagcagcatatcacgtactgtagcagcatatcacgtaaaagttacagttttatgataacttcccatgctattgttgcaacaaactaaaatagataacTAATTTGTAGCAAATTGATAGT
>766
ccattaggtcaatcagccagctctggctagtttatctggtatgcaaagagccagagcTGGCTGATTGACCTAATGGCA
>767
ttcaacttagatcatctgtcttatttgaaacttttttatgattagtatttttttattagattgtaaaacatgaatattactttatgcatgacttatattattttagattttctaaaaaaaataaatAAGACGGATGATTAAAGTTGGACA
>768
ccaacatttgatcatctgccttattcgaaaaatttataaaaaaaaacaagtcacgcataaagtattattcatgttttatcatataagaacaataaaaatactaatcataaaaaaagtaaataaGACGGACGGTTAAACGTTGGAC
>769
ATCAGGAGAGATGACACCGACatcgccggaattcgttcttggtcttgtgccatgatgaattgatggtccgtttgatgcaggtgtcatctcccctgaaca
>770
tcaggagagatgacaccgacatcgccggaattcgttcttggtcttgtgccatgatgaattgatggtccgtttgatgCAGGTGTCATCTCCCCTGAAC
>771
TGGGAAAAATGGGCAGTTGAGTtcggccaatttatctatggtttcctcaacaatcatttttcccaca
>772
ATTCATAGTACTAGATGTGTcacatccagtactaggttggtgttttatgggacgaagggagtagatcttttgctaagtggaggctaaattctcatcatcagaggagtatactactccatccgtcccataatataagggataatgggtggatgcgacacatcctagtaaaatgaatct
>773
agaaacaagtttattgtcctataccaaatttcaaaattcAAACAACAATATAACATTTCAAA
>774
TGGAGAAGCAGGGCACGTGCAtgcatatgttcatcatcatcttcttcctcctcctctagctccagccttgtgtgggttggaagtttagatagaactcgcactgcacgtggtctccttctccatc
>775
tgaagctgccagcatgatctgatgagtgcttattaggtgagggcagaattgactgccaaaacaaagatcaGATCATGCTGTGCAGTTTCATC
>776
TGAAGCTGCCAGCATGATCTGatgagtgcttattaggtgagggcagaattgactgccaaaacaaagatcagatcatgctgtgcagtttcatc
>777
ctcctccacctcagcatttagccggcttatagcctatacttcctctaagggtgtgtttgaggagAAGGGGATTGAGGAGATTGGG
>778
cctctcttctctcctccacctcagcatttagccggcttatagcctatacttcctctaagggtgtgtttgaggagAAGGGGATTGAGGAGATTGGG
>779
AATTCACAGGCCCTATCTTGTGgtatgaactaagtacgcgatgatttctggtacgtattgggggcttaccataagataatgccgtgaattcg
>780
catgccttatttggatgtgcccaaattcagaccgggtcacatatatggtgcattttaatgtaaaatctagggccaaacataatcacgattctttgcATACTCAAACAGGGCATTGCA
>781
aggtttggatgggaccaaatcttactgcagacttgcagagcaagacaagaTTTGGTTTCCTCCAATATCTCA
>782
aggtttggatgggaccaaatcttactgcagacttgcagattaacgcaagaTTTGGTTTCCTCCAATATCTCA
>783
AAGTGCAGCCATGAGTTTCCGTGCccaactttatcgttcgtcttatttgaaatttttttatgattagtatttctattgttattagatgataaaacatgaatagtactttatgtgtgacttatgtttttattgtttttaaaaaaaattcaaataacacagacgatcaaagttgggcacggaaaatcatggctgcacttaa
>784
aagtgcagccatgagtttccgtgcccaactttatcgttcgtcttatttgaaatttttttatgattagtatttctattgttattagatgataaaacatgaatagtactttatgtgtgacttatgtttttattgtttttaaaaaaaattcaaataacacagacgatcaaagttgggcACGGAAAATCATGGCTGCACTTAA
>785
gtacaaatttgaattcttaaatctcttatattatgatatGAATGTAGTGAATTTGTTCCA
>786
CGGTCTTGAGGCAGGAACTGAGtagttggtgaactcgctctatgttgttcgttcactcgcgacacagttcctgtcccaaggctaag
>787
actgtttggaactgttcacatgttggttcccggcagtaaaactgctggaactaacATGTGAACAGTGTCAAACAGTGTC
>788
ccaactttgaccgtccgtcttatttgaaaatttttttattactatttttattgttattagatgataaaatataaatattacttcatgcgtgacttaatttttaaaaaaatttcataaaatttttaaataaGACGGACGGTTAAACGTTGGAC
>789
AGCCTGTAAAACTGCAAAAAGGAAcattatctctcctctctcccctagtgttaccgggactcccgtgtctaagaaaaatttgccgcgtcgacacgcatccccgtgtcgatgtgtatcagacgcgggacgacgcgcatcggacactgctagcgcgagtccaagtccaaaaggagagttgcaatcgctgctgctgtgctgcaaggtgaagtaataaagctctagcagcagtcctgtagtgtgtagggataaagcatgtgggagagagagagcaggtgagggagagaggagagagaatgtcctttttgcagttttgcaggcttt
>790
tgcctggctccctgtatgccactcatctagagcaacaaacttctgcgagaggttgcctatgatggatgGCGTGCACGGAGCCAAGCATA
>791
TGCCTGGCTCCCTGTATGCCActcatctagagcaacaaacttctgcgagaggttgcctatgatggatggcgtgcacggagccaagcata
>792
TCGTGGGATTTATGCAGTTAAtgtcgttttgcctgctgatcctacttat
>793
GTTTGGTGAATCGGAAACTATTTttcaattttatagaaaaagtccatgtaattttatgatcaataatagttttcgttttccccaaaccg
>794
tccaactttaattgttcgtcttatttaatttttttttgaaaaaactaaaaaacacaagtcacgcataaactactattcatgttttataatctaataacaataaaaatactaatcatacaaaaatttcaaatAAGACGGATGATTAAAGTTGGACA
>795
GTAATATACTAATCCGTGCATccatcgtatatcttacacgtcatgtgaacgtgcatcggttcataatgttgtgtttataaatgttaatggtatgtgtggttgcacgggtttgtatgttgcag
>796
atatactaatccgtgcatccatcgtatatcttacacgtcatgtgaacgtgcatcggttcataatgttgtgtttataaatgttaatggtatgtgtgGTTGCACGGGTTTGTATGTTG
>797
gcgtccaactttgatcgtccgtcttatttgaaatttttttataattagtatttttgttgttatgagataataaaatatgaatagtactttactcgtgacttatgtttttaattttttttaaaaaaaattcaaataagACGAACGGTTAAAGTTGGACGCGG
>798
tttccgatcgttggatctagctggacagtatggacattgtTAGATCCAACAATCGAAAACG
>799
ATCGTTTCCGATCGTTGGATCtagctggacagtatggacattgttagatccaacaatcgaaaacgattt
>800
ctttttaatagctacaacttctctcttagaatcaactcttctaagagAGAAGTTGTGGCTATCAAAAAGTT
>801
AACTTTTTAATAGCTACAACTTCTctcttagaatcaactcttctaagagagaagttgtggctatcaaaaagttcc
>802
tgacagaagagagtgagcacacagcggccagactgcatcgatctatcaatcttcccttcgacaggatagctagatagaaagaaagagaggccgtcggcggccatggaagagagagagagagagagatgaaatgatgatgatgatacagctgccgctgcgtGCTCACTTCTCTTTCTGTCAGC
>803
TGACAGAAGAGAGTGAGCACacagcggccagactgcatcgatctatcaatcttcccttcgacaggatagctagatagaaagaaagagaggccgtcggcggccatggaagagagagagagagagagatgaaatgatgatgatgatacagctgccgctgcgtgctcacttctctttctgtcagc
>804
ggtttgttgtctggttcaaggcctcctgctgtcctacatcacatttttttttctttgttctgaatttctgatggatgtgtgtgtgcatgatgcatggctggtggtgaccTCGGACCAGGCTTCATTCCCT
>805
tgcacaactttaatcgtccgttttacttgaattttttttgaaaaaaatgaaaaagtaagtcacgtataaagtactattcatattttatcatcccataacaataaaaatgcaaattataaaaaaaattcaaataaGACGGACGATTAAAGTTGGGCATG
>806
TACATGTATAAAATTCTGAGGATGttatatatatgacatcctcaggattttatacatgtaaa
>807
tctttacatgtataaaattctgaggatgttatatatatgacatcctCAGGATTTTATACATGTAAAGAAT
>808
acagggagtctttggacaggattgtTCATTCAGGATTGAAGCCGCC
>809
agggtttgggagttgagtttggacaattacatgagagtcaccttcctcatgggtagatacctgtttcccaagctatcataggggttgcaggagctgccattgcacagggagtctttggacaggattgtTCATTCAGGATTGAAGCCGCC
>810
TCATTCAGGATTGAAGCCGCCaatgccagcagaatcaactctcctcaaaga
>811
TAGCCAAGGATGACTTGCCTGtgtcctccctgaaggattagcaatttaatgatcctttaagctggttcatgggcagtctccttggctagc
>812
TAGCCAAGGAGACTGCCCATGaaccagcttaaaggatcattaaattgctaatccttcagggaggacacaggcaagtcatccttggctatc
>813
tgaactgtagatgactgtaaatatacaATTTACAGTCATATACAGTTTATA
>814
gtttcctcaacacacttcacatctgctaggccctattacaattgcgcaatgtggagtctgcaattggtaGTGAAGTGTTTGGGGGAACTC
>815
AGGAGGTCTGGAGAGTTATGTGGCaggaagccaagccaggaaatgtaatgtaatcgacagctctaactgaaacatcccttataagttatttttagggaacaaacccttataagtaatcacacttcataatgaggcacattactcctctaactgaaacatcccttataagttatttttagggaacaaacccttataagtaatcacacttcataatgaggcacattactcatctataaaatcaatgtggatagattgatcatcatgacctacatgtgagctgtcgattagattagatttcctggcttcctgtcacataactctccacgcctcctat
>816
cattcaaacattcccaattaccatcgcctccctaaacagcaatggTAATTGGGGATGTTCGGTTGCT
>817
AGCATTCAAACATTCCCAATTACCatcgcctccctaaacagcaatggtaattggggatgttcggttgctcg
>818
agaattggaggaaaacaaactgattgctggttgttgtttgcaacagtgtggcaaacaatgttcagCTTGTTTTTCTCCAATATCTCA
>819
cggcgccggagctcgccagcacgcggaaggaggtagcggcggtggcggagcgccggcaagctctccgcgccctggccgccgtcctcctcacctcactcctgcGTGCTGGCGAGCTCCGGTGCCGCA
>820
GGGAGGAAACAGTGCCTAGTGcggcgccggagctcgccagcacgcggaaggaggtagcggcggtggcggagcgccggcaagctctccgcgccctggccgccgtcctcctcacctcactcctgcgtgctggcgagctccggtgccgcactaggcaccgttccctccctc
>821
gtgcctagtgcggcaccggagctcgccagcacgcaggagtgaggtgaggaggacggcggccagggcgcggagagcttgccggcgctccgccaccgccgctacctccttccgcgtgctggcgagcTCCGGCGCCGCACTAGGCACTG
>822
tattggggcggttcaatcagaaagcttgtgctccggaagcgaggagctctactctttTGATTGAGCCGTGCCAATATC
>823
cctcttttttttcgttttaaaTGGTGAAATTTGTAGATTGGA
>824
ccccctcttttttttcgttttaaaTGGTGAAATTTGTAGATTGGA
>825
tcccaaaataaattaatcttatacaagatttggcacatcatagtactacgaatctggatatactaggatgtgtcacattccgtACGAGGTTGGTTTATTTTGGGACG
>826
aagacatagggctactacaccatccataagggttcgaatcttcgatgtgcctagatagggtacagttggatcccaTATGGATGGAGGTGTAACCCGATG
>827
TAGGGCTACTACACCATCCATAAGggttcgaatcttcgatgtgcctagatagggtacagttggatcccatatggatggaggtgtaacccgatg
>828
TAGGAGTGTTTGTAGGAGCGCCACgtgaaaatgtaggagcgtatataggaagtttaataga
>829
CGATCTTGAGGCAGGAACTGAGtagttggtgaactcgctctatgttgttcattcactcgcgacacggttcctgtcccaagatcggg
>830
CGGTCTTGTGGCAAGAACTGAGtagttcgttaactcgttacccggttcttgtcacaagaccgag
>831
TAGCCAAGGATGAATTGCCGGcgtttcacgctgttgatggtgcgtgcatatataagttggcgccggcaagtcatttcaggctaca
>832
TGTGTAGCCACATTGTAAGGGagtccttgtgcacatggtcaatctcgcagaaagcccactgcaatccaaatcttcttcacgattgttcctattcaccaaatcacccgtcttctcgaatgaccgcccaccatttccctctgttgctgttgctaacatccatggcccagggacccacttgcagcgtggctacatgtg
>833
ACTTAATCTGGACACTATAAAAGAaaattgtgcatgtgaaaatatgcccattataaatttgtagtgttcagattgagttt
>834
tcattgcactttgctccattgtggtattgacattctgcaagaacgagtcccagtatcaagtcactgttacggtgttgttggtaccattgattaacataacacttgacggccatacttggtcatgttgtatgttatcagcttcacagaggtacatgtggcactttaacagttatttgatacagtgactaggctgcagttgagcgaaaccACAATGGAGTGAAGTGCAACAGAA
>835
ACTAAATCGTTTCTGATCGTTGGAtttagctggataagatatgtattattggatccagcgattggaaacaatttggtac
>836
TAGCCAAGGATGACTTGCCTGtgtctctgctcatgtgcagtagaagaagatgcatttctagctgctttctgcatatgtgatctcacaggcagtctccttggctagc
>837
TAGCCAAGGATGACTTGCCTGtggcctcttggagagagaggtgtagcttaattagcagcatggtttgagcattgcttgatcggttgatcgcttcgcttgctctgcatgagatcttacaggcagtctccttggctagt
>838
tctcattgcttgcatgtcatccaaatgtttatgaaaaaattaaaaaaaatcaactggatagattaatatgtgatagataacttcataaacatgcaagttaaaattaaacttctacaagttgcaaaaaactacaactaatctatcacatattaatctattttattatttttttaaaaaaaatataaccatttAGATGACATGTGAATGATGAGGGG
>839
gtggcatcatcaagattcacatccatgcatatatcacaagacgcacatatacatccgatttggctgAGAATCTTGATGATGCTGCAT
>840
CCTAGGCTATTTTGCGAGACGAATctaatgatgtatattaatccataattagcggctgattactgtagcatcactgtagcaaatcatggattaatatatctcgttagattcgtctcgcaaaatagcctagaag
>841
tgcgagacgaatctaatgatgtatattaatccataattagcggctgattactgtagcatcactgtagcaaatcatggattaatatATCTCGTTAGATTCGTCTCGCAAA
>842
TGGAAAATGTGTTCATGACGGtctattcaatgtgagacaatttctaaa
>843
gtaatcgtgacattatttctattaatagtaaccaaataatattgtcagatgtgatcagcaaaagtatcatcaacaaaggttcaagtttgtatatgttttggtttgagtaagaagatagcgaatgaaaaggaatgccccttgcatgttgagggattggtatgtgttaattgtttgagtcaagatatttttgtagagactatgctaatcgcagttaagaatcaacagttctagagagatatataTGGAAAATGTGTTCATGACGG
>844
ggtatgtgttaattgtttgagtcaagatatttttgtagagactatgctaatcgcagttaagaatcaacagttctagagagatatataTGGAAAATGTGTTCATGACGG
>845
gagttctctttaatcatttcacatggcactattttaaggcctactgtGTGAAGTGTTTGGGGGATTCTC
>846
attctctttaagcacttcatacgacacaattatttcaagggttgttGTGAAGTATTTGGCGGAACTC
>847
attcccttcaagcaattcatgaaacaatattttgagagttgttGTGAAGCGTTTGGGGGAAATC
>848
gttctcctcaaaccacttcagcagatagctagctaggcctcattgcattgcaccactgttgcataactatgagcatggggccaaaagttagctgcttataGTGAAGTGTTTGGGGAAACTC
>849
acataagagcacgttgtgtatcaaaaaattgTGAAATGGAGGCTCGTTGTAC
>850
CTCAGCAGTCGACTGTACCGTGcctttgtcattgatccacatgttagtgaaaaaggcacggtgcagtgactgcagagga
>851
aacataatatcattatcattacagttactggtatgtagatctcaccctcctattgccccacatatcattgtctatattttttttaggaatgtcagtacctatAATGGTAGTGACATTATGGTAG
>852
aaaaatgtccgtgcattacaacgggtgaaaaatttctaatgataatatatatttttcatgcataaccatgtcaatggcAATGTTTGTATGGATCGTTTGT
>853
atatttttcatgcataaccatgtcaatggcAATGTTTGTATGGATCGTTTGT
>854
ccttaatcgtttgctagatttttcttgtgagtgaccTGGCAGAGATTGATCGAGGAA
>855
ggaatgtcgtctggcctgagatcgtaccacagtggtgggtacacgtggacggtcTCGGACCAGGCTTCATTCCCC
>856
TGAAGCTGCCAGCATGATCTGatcacagtagttctctagctgatgatgatttacaaaacctagagacatgcatcagatcatctggcagtttcatc
>857
ctcaaacacattaccataccatctactacacacatctgacttggatagagatgttttttttaactaagcctagaagcatctttcaccaaccgatactaaaaatatctttagttctagttggtaacaccaacctagactaaaaattcttctacaattcgaacctacacattctaagggcatatacAAAGGTAGAGTCAGGTATGAG
>858
caaactcaagacctctcacctcagctctcaaacacattaccataccatctactacacacatctgacttggatagagatgttttttttaactaagcctagaagcatctttcaccaaccgatactaaaaatatctttagttctagttggtaacaccaacctagactaaaaattcttctacaattcgaacctacacattctaagggcatatacAAAGGTAGAGTCAGGTATGAG
>859
tcccaaaataagtcaatcccgtactagtatatgacacttcctagtACGAGGTTGGTTTATTTTGGGACG
>860
tttgcactattcatacttaacatttgaacgttcgtcttatttgaaaattttttatgattagtatttttattgctattagatgttaaaacataaatagtactttatgtgtgactaaatattttcaattttttcacaaaattttcaaataagacggacagtcaaACGTTGGGTACGAATATCTACGGC
>861
acctagtattatgaatctggacagagaggggttggacagagggctctgtCCATATTCGTAGTGCTAGGTGG
>862
AACCTAGTACTGGATTAGTCACCAcctagtattatgaatctggacagagaggggttggacagagggctctgtccatattcgtagtgctaggtggtgtctaatccaatactaggctgc
>863
gagatatcggtacctcatggtaCTGTGAGGTACCGGTACCTAA
>864
TATCTCGAGATATCGGTACCTCatggtactgtgaggtaccggtacctaaggtact
>865
tgttggcccggctcactcagatggatcatcggtgcagaagagtgcatgaatctgatgcagtctcagtgtagtatgctccatgctggaacttcTGATTGAGCCGTGCCAATATC
>866
TGTTGGCCCGGCTCACTCAGAtggatcatcggtgcagaagagtgcatgaatctgatgcagtctcagtgtagtatgctccatgctggaacttctgattgagccgtgccaatatc
>867
GTGACATATTTTACTACAACgaatctggatatgacagaggtatgtttaaattcgtagtattaggatgtgtcacat
>868
AATTCACAGGCCCTATCTTGTGgtatgaactgagtacgcgatgatttatggcgcatattgggggcttaccaaaagataatgctgtgaatttg
>869
gctggcttttgaacccatttatgggctattcaagtgggtaaaccataggttggtgcacttaaatggcctATAAGTGGGTTTGTGGGCTGGCCC
>870
tcccaaaataaacaaagctagtacggggatgtggcacttcctagtcctgtACTAGGTTTGTTTATTTTGGGACG
>871
acctcgtccccaaaccaaacacatgcacgcaaatggcttgttgaggaataaacatcttgctcccttgcattctaaactatgatattcttcaagcatatGTGTTTGGTTTAGGGATGAGGTGG
>872
ttttacgatgaatagaaggttatagatgtagtgactaatttaatCTTCCATTTATGATAAGTAT
>873
CTGATAATTTTACGATGAATAGaaggttatagatgtagtgactaatttaatcttccatttatgataagtataatactc
>874
TCGGCCTCGTGGATGGACCAGgagctcgacattccttaaggtcgttctttccgacccatacaaggttccgctgcctgcattgttccaagagtgtcttggacaaaagcaggaagtggaaccttgttaaggtcggaacgaactgccttaaggaagtcgatgctccaggtccgtccacgaggacgacg
>875
AGGGTAATTTTATCATTTTTAAgaaaacaaaatttaataccttcagatattcggtatctatgtaaaaaatttttagatccctcaataaaatttaatacctaaaatctaaacgtattaaattttgttttcttaaaaattataaaattaccctaa
>876
ggagtggtactgagaacacaggtgccaatacaatgtatggtgagctactgtataatggagtaattctgtaacTGTGTTCTCAGGTCACCCCTT
>877
TATGCGTAAGACGGATTCGTActacctgcgtccgaccatatcatgtgcaccgatcaccgtctttagcttctctccaccaatgcaagcagcattcggatgcatgtcgtacgaatccgtcggacgcatagc
>878
tacctgttgactgactctggttcaacaaaaccaattttacttttgttgAACTAGAGTGGGTCAACGGGTACC
>879
ACCTGTGACGGGCCGAGAATGGAAcccgtcaaagggacacctctgacgggttccattctcgatccgtcacaggtga
>880
gcgctccacgtaggcaacaattttgcatccggcccccttttgcaggacagcgtggtggtaatattgtacttagcccctttgagccacagtaccaccccgaaactccccgaaatccccaaatccctcctccctcacaggagctcaaaggagctaagtgcaatttttggatgaggctggacgcaaaatAGTTGCCTACATGGAGCGCCA
>881
GCGCTCCACGTAGGCAACAATtttgcatccggcccccttttgcaggacagcgtggtggtaatattgtacttagcccctttgagccacagtaccaccccgaaactccccgaaatccccaaatccctcctccctcacaggagctcaaaggagctaagtgcaatttttggatgaggctggacgcaaaatagttgcctacatggagcgcca
>882
TTCCAAGCGGGCCACTTAAGCATTccgcctgtaaaattaaaggtattttcgcagccggatcgcttaagtggtccgcctggataa
>883
TCATCCTCATCATCATCGTCCttgcatgaaaccgccagcaaatccttgcgcggggggagggggaaggggagggggaggggtcgg
>884
tctctcaagttgccaaacaagccaagttgccaaacaagccgtagggtgggtggggaagatcggaagaagcggcactcgatcgctattttttttctttttaccgatctctttctgtAACCGCTGTTTAGGCGGAGTGG
>885
agttgccaaacaagccaagttgccaaacaagccgtagggtgggtggggaagatcggaagaagcggcactcgatcgctattttttttctttttaccgatctctttctgtAACCGCTGTTTAGGCGGAGTGG
>886
TTCTCTCAAGTTGCCAAACAAGccaagttgccaaacaagccgtagggtgggtggggaagatcggaagaagcggcactcgatcgctattttttttctttttaccgatctctttctgtaaccgctgtttaggcggagtggg
>887
TTCTCTCAAGTTGCCAAACAAGccaagttgccaaacaagccgtagggtgggtggggaagatcggaagaagcggcactcgatcgctattttttttctttttaccgatctctttctgtaaccgctgtttaggcggagtggggagtggg
>888
ccatcccacacatcccgatcatggcgtgtgacacaactggatgtgcgtgccacgaCCAGGACGTGTGGGATGGCA
>889
TGTGCCATCCCACACATCCCGAtcatggcgtgtgacacaactggatgtgcgtgccacgaccaggacgtgtgggatggcacatg
>890
TTGGTTTTGTGTAGTAGAAAatgcccacttcatttttctattgcacaaaaccaagg
>891
tttgcactgttcatgtctaacgtttgaccgttcgtcttatttgaaaattttttatgattaatatttttgttgttattagataataaaacatgaatagtattttatgtgtgactaactttttttaattttcttataaattttttaaataagacggacggtcaaACGTTAGACACGAATTTCTACGGC
>892
TCTCTCTCTCCCTTGAAGGCtatctcatggaggtttgatgtacaccattgttgcctaagaaactgagaaagccttcgggggaggagagaag
>893
tctctctctcccttgaaggctatctcatggaggtttgatgtacaccattgttgcctaagaaactgagaaagcCTTCGGGGGAGGAGAGAAGC
>894
AGATTGCTTTCAAGGTCATTTCTTtatggaccccattcccataaattcagtatccaaagatggttgctgtatctatgggaataagggttccataacgaaatgatcttggacgcaatctag
>895
tggggcttaggcttaatgcctttggatgggctataaatggaattaaagttcccactatctgAAGGAATTGGGTCTAATCTCTTCC
>896
tcttggcctcctctcgctgctcctgcttgtgctctgagccccaactgctcatgctcgtgctcaaggaggAGCACTGGAGTAGCCAAGAGA
>897
CAGGTGTTCTCGATGGCTTCCttgcctagtgatgccacctgca
>898
atgccattgaaacactgctagctaaaacataacttcgtccacaaattcatcgttgccctaagagtttgcagacttgtagtcatagactctggtgtgcaaactacagagaatacatgaagaatatttcctgaatgtcctttctattacctatctgtctcaagcaataggctttggaggtttcaggaaaccactgcatctgagctagagagatcaaagagtaatctggatttccttgcctgCAGGTGTTCTCGATGGCTTCC
>899
CGAGACGAATCTAACGAGATAtattaatccatgatttgttgcagtgatgctacattgatcattcgctaactatggattaatatacctcgttagattcgtctcgca
>900
tgcgagacgaatctaacgagatatattaatccatgatttgttgcagtgatgctacattgatcattcgctaactatggattaatatacCTCGTTAGATTCGTCTCGCAAA
>901
TAGGCATTTTCTCTTGGCATGctgtgcagcttattccaggaaacattatattgaactttagtagaggaattgcatattaaagtttttcttgaagtaagtcaagtaaatatttttggtgacaggctacatttgggatagcagggataccgtctagtgcctaatgcgtgcctttggattcgaaatggtcagg
>902
GGTGATGTGGAGCGTTCGGCAATGTTGGAATGACATGCAGCTtcgaagacattcttgatgctttccaagcctatagctgtacagagatggagggatctcatgcagttttcttagaaagtttgatgcattgtgtctcactctgatcaatggcttagcgttttgtatgcgcctt
>903
aggatatcaatagctaggattgagaggcatcaggagagcaccttcaacgggtaactttccatctgcatCCCGGCTATCGGAACGGCTGC
>904
atgtcctaaagaaacctcattcagaaggtgtacctggatgacatgtatatacaggtacatccttaagaTTGGATTTTTATTTAGGACGG
>905
gtcctaaagaaacctcattcagaaggtgtacctggatgacatgtatatacaggtacatccttaagaTTGGATTTTTATTTAGGACGG
>906
atcccaaaatgaaaaaatctagtacattatgtgtttgacatatcctgtaCTAGATTTGTTTATTTTGGGACGG
>907
ttcggtttgtagaataccatcttcgagttcttgattaatcactcatctgcaattgatggcaacaggatgctcgatcttccatcaggtaaagataactcttgatttggcgaaaacttgtcacacatgatttgactttcgatcaacacgatctaaacttgcaatttcagcaccatgtcttttctagttaccaaccgtgccgaaatctgattggccttcactgagaaggctaatccttgcatgcgaatcgaagaatacaagcaagaaaaaggtagattgtagctcaattgcagatgaatgatttagcactcgaagtTGGGGTTCTACAAACCGAACT
>908
agctagctgagcaacagcccaaaaacaaggatgtcttggggactcatatgcacagcagcatgagtaaaatgttgcaccttgggagtgagaggcatttgcaatccaatataattaagcatgtgaggcatccggaattcagttttgtcaatatgcataccttgatcacTGTCTGCTCGATGTCAGGTTG
>909
ttgtcaatatgcataccttgatcacTGTCTGCTCGATGTCAGGTTG
>910
aggcatccggaattcagttttgtcaatatgcataccttgatcacTGTCTGCTCGATGTCAGGTTG
>911
TGGTTTTTTTGGAGCATGAGGttatctctcagtttttccgtgtccaaaataaaaggacaaaaactgttcttgaaaaccgagagataacctcatgctccaagaaaaccagg
>912
tggtttttttggagcatgaggttatctctcagtttttccgtgtccaaaataaaaggacaaaaactgttcttgaaaaccgagagataaccTCATGCTCCAAGAAAACCAGG
>913
gatatgacgtttgtacccctcacaagtacaagtataatgcatgtcaaTGAGGGGTAGAAATGTCATATCAT
>914
taccaaatttcaagttcaaactcaactttatttgtgagaatttttgtttctctcaaatgaagttAAGTTTGGACTTAAATTTGGTAAC
>915
TAGCCAAGAATGACTTGCCTAcgcttttgccctctgttggctcatccatccgtctatctatctgccatggcagatggcagattaagggtttctgaaagaaattcttgtgataggatgtgcaatgaggctgcatgggccggtcttcttggctagc
>916
TAGCCAAGAATGACTTGCCTAtgtgttttgccttgtgttggctcatccatccatctatcagccgttgcagatttgcagtggcagattaaagggtttcagaaagaaattcttgtgatggatgtgcaatgtggctgcatgggccggtcttcttggctagc
>917
TGACGACAACAGCTAGAATGGtcgcggcgacgaaggattgtcccccgatgaggccgccattctagctgttgtcgtcgag
>918
CGATGACAACAGCTAGAATGGccgcggcgacggaggattgtcccccgatgaggccgccattctagctgttgttgtcgag
>919
AACCGGCATCTGTAATATATTATAggtgtcggttaattaaaaaccgagacctataatatattataagtgccggtttt
>920
agtgtaaccataaaatttcatgcccaattttgatcgttcatcttatttggatttttttataattaatatttttattattatgagataataagacatgaatagttactttatttgtaacttacgtttttaatttttttaagttttttaaaagacggacggtcaaagttgatcACGGAAAATCATGGCTGCACTTAA
>921
aagtgtaaccataaaatttcatgcccaattttgatcgttcatcttatttggatttttttataattaatatttttattattatgagataataagacatgaatagttactttatttgtaacttacgtttttaatttttttaagttttttaaaagacggacggtcaaagttgatcACGGAAAATCATGGCTGCACTTAA
>922
ACCTGTGACGGGCCGAGAATGGAAtccgtcaaaggaacacacctttgtcagattctacttcctgcccatcacaggtga
>923
gttgacatcagtttgcagtatctttaccaaggtctggtactgcccAAGACGGTTTTAGATGTTGCC
>924
TCTCAGCCAGGGCAGTAACAGgtacccaattcgagtggtgtaggagcatctgatgaaccaacatccgcagttttgtttcgccactgttcctatcaagctcttcgtcatgtttatgcgttatcctgatccagtaccctcctaaatgactatcatccttcctgatgtctatcattctcacagcctagctttctactcccggatgcgtgattcgttggatgacagaaaggcgatctgaatctaggatgatcccgtggaatccttcttcctttgctaagaac
>925
TCTCAGCCAGGGCAGTAACAGgtacccaattcgagtggtgtaggagcatctgatgaaccaacatccgcagttttgtttcgccactgttcctatcaagctcttcgtcatgtttatgcgttatcctgatccagtaccctcctaaatgactatcatccttcctgatgtctatcattctcacagcctagctttctactcccggatgcgtgattcgttggatgacagaaaggcgatctgaatctaggatgatcccgtggaatccttcttcctttgctaagaacagggttaatttggcgcactgccactgcctcagcaac
>926
gatctattgcctcggtgaagacagtTCTCAGCCAGGGCAGTAACAG
>927
cggcataattagatcacttgatgacgacgtatatcggtgttcgctatatatactatctactggtaagtatatctttaatatacttaccagtagatagtatatatagtgaacaccgatatgcgtcatcatcAAGTGATTTAATTATGCCGTT
>928
tactacctccgtcccaaaatatagccatttttagctatgaatctagacattgtttttagctatgaatctagacatacaatgtccaaattcataactaaaaatgcttataTTTTGGAACGGAGTGAGTATT
>929
tactacctctgttccaaaatataagcatttccaggattcaaatcttgttccacaatataagcatttctaccactatttacaccactacttgtcccatcaatcactttccatccaattttttccccatccaacccccaacccccaacccccctaactctccctcatttattgaggggcaccaagtcttttttcctcaaccttaatctttgctaaacaacctagaaatgcttatatTCTGGATCAGAGGGAGTATA
>930
TTTAATAGAACCGACACCTATacttatatacttatattataggtgtcggttctagagaaaaaaccggcacctatatatatgtgccggttttttctgtggaaccaatacctataatataagtataggtgtcggttctattaaaa
>931
aatagaaccgacacctatacttatatacttatattataggtgtcggttctagagaaaaaaccggcacctatatatatgtgccggttttttctgtggaaccaatacctataatataaGTATAGGTGTCGGTTCTATTA
>932
ACGAGTGATGGCGGCGTATACCTGcgggaaggcggcggcggcatgaaggtacaggggcaagcagctgcgcggcgcagcctgctggagcacctccaagacgttgcggcacttgttctgctcaatacacaagcaaaataatgaggatagctagcgtttggggatgggccaggcggccaacatgacgaggtaatgatggagctgcttgtgcgccggcagaagtagtgggactgcatggatatggccacacagacacccagttggcctgcaggctctggcatcgaagttcttctcgcgccccgggagcactgcgctgcagctgcttgccccatccgcctccaccacgccgtcggatgtcgcctctgcaggtgcacgccgtcgccacccgtgt
>933
TGGATCGCTTCGTCTGATGGTcctcctattgactcaagtggacgtgactgaaccctaggagtgctcagcccatc
>934
TGGATCGCTTCGTCTGATGGTcctcctattgactcaagtggacgtg
>935
AAATGACCAAAATACCCCTAGAACaaaaatttccgaaatttggataaaattatcaaaatatcatattattaacataagcttgtaagcatccaaaatttggccaaaaacttaaaatctgacatttcagaatttttgtcccaggggtattttggtcattttg
>936
CGATCTTGTGGCAGGAGCTGAGtagctggtgaactcgctttatgttgttcattcactcgctacacggttcctgtcccaagatcgag
>937
ACATGTTTACAAGTTAAAATGTggagcagagggtatacaacccaaacaagtttggcactctgaacgatttaactcaagtgagcattgtgc
>938
atgtttacaagttaaaatgtggagcagagggtatacaacccaaacaagtttggcactctgaacgATTTAACTCAAGTGAGCATTGT
>939
TGAAGGCGACTGATGATTTCAggagacacaagatgaccttgcgcgtggtgattggatttttactgtcattttctcgcagaaggcacagattggatcattactctgaacagcatcacaagcttgcaag
>940
TGAAGGCGACTGATGATTTCAggagacacaagatgaccttgcgcgtggtgattggatttttactgtcattttctcgcagaaggcacagattggatcattactctgaacagcatcacaagcttgcaagaaacacaatccttttaaa
>941
tccctcctaacataacaaatctagataaccatttatctaaATTCGTTGTATTAAGAGAGGGTT
>942
AGGCTGATCCACTCCAGAGGAggtttcgtaggacagatcccctcgattcattgtcactcgttcatggatcatcccgatgaacatcctcaggagtggattgggcttca
>943
AGGCTGATCCACTCCAGAGGAggtttcgtaggacagatcccctcgattcattgtcactcgttcatggatcatcccgatgaacatcctcaggagtggattgggcttc
>944
ACCAAATCGTTTTCGATCGTTGGAttatcctgccgagctagatcaacgatcgaaaacgttttggtac
>945
agccgaggaggaggccatgcgtgcggtggctgtggagagcctgCATACATTGCCTCCTAGGCTTG
>946
TCAACCGAGCCGAGGAGGAGGccatgcgtgcggtggctgtggagagcctgcatacattgcctcctaggcttggcggagc
>947
TGCTCCGGATATTATGGCATGtagcatataaccctagtcattatggtatcaaggtttcgcaaaacccagcattcactcaaatcataaaaaaaacaacttgttgacacatattcacttcatttttcatgccataaaccactatgtattgttcaaatgttggttacttgatcaggatgaccagtttaatcagtcaacgttttgaacattattatgtcaaggatggtaaaattagctgaaatttgaactaggatggattttatgatacttctaggttatagagcatagggttatgtgcctcgagtcataatatccggaggttt
>948
gaaatataccgtcgatctcacataaccattgagcatgacgtcgtgggcggtatcgtgcagggaaagccggtctcgctgattgaaatagcgataccggactgccaccgattcaattagtgattaattatcatgattagcgattaattaattaattattaatcactaatcaggataattagtcactaaatattattagttaatagttaattaggtaattaatcactaattaaaaagtggagatcattgcatcagtgagacagtgtcgctgtttcaatcagcgagaccgctcttccgttccgcgagactgcgcggtctcgcccttttgcgcaacggttgtgCGAGATCGATGGTATATTTCTG
>949
AGATTGCTTTCAAGGTCATTTCTTtctgaaaccccgttcccataaattcagtatccaaagctggttgttgtatctatggaaataagggtttcagaatgaaatgatcttggacgcaatctag
>950
AGTGGTGTCGTATTACCTGCCcttataggacatgatgcatcatgcatgcattatggctgggagcatgatatgatacctctag
>951
TGGCAGAAGTACTGGACTTAGcgggcgctagggcttcagctcattctgctatg
>952
tagatctagtgcattgctatgttaggcctaggaggcaccaggaacttccttgtttggtgcaccaggagctgaagcaTTGCAGGAGACTAGAGACCAG
>953
TGAAGCTGCCAGCATGATCTAgctctgattaatcggcactgttggcgtacagtcgattgactaatcgtcagatctgtgtgtgtaaatcactgttagatcatgcatgacagcctcatt
>954
gtgaagctgccagcatgatctagctctgattaatcggcactgttggcgtacagtcgattgactaatcgtcagatctgtgtgtgtaaatcactgttagATCATGCATGACAGCCTCATTT
>955
TGAAGCTGCCAGCATGATCTGatgatgatgatgatccacctctctcatctgtgttcttgattaattacggatcaatcgatcaggtcatgctgtagtttcatc
>956
tgaagctgccagcatgatctgatgatgatgatgatccacctctctcatctgtgttcttgattaattacggatcaatcgatcAGGTCATGCTGTAGTTTCATC
>957
AACAGAACAGAAGCAGAGCAGctgtgtatacacaacactgcaactatccctatcactgagggacaaagcagaaaccagctgagctctccttggctg
>958
AACAGAACAGAAGCAGAGCAGctgtgtatacacaacactgcaactatccctatcactgagggacaaagcagaaaccagctgagctctccttggctgtctgtaca
>959
gatgtatttcattaagaatttgagttgtatttttttgagaatTTGTGATGTGAATGATTCAT
>960
caatgcatcagttacgtttcctacatagttacatggtatcagagctgaaatcctaaaccaatgaatgtttatccagcaccaatcccctgctgctaggagctgtagctctcggggcagtacctaatccgctgctgatctgtttctagtcatgaaaagcactgtgatctgtaagtgcttgctgcatgccatggttttgcccaattctatggccatcgttggattcgtgacctgacagtgatgcaataatcagtgatggatttgtgttggctctacttggggttgaggatcttagctgttagctctgataccatgttaactgtttAGAGACTTGGCTGATGCATTACT
>961
caatgcatcagttatgtttcctggatcattaaatcattgaatgtttatctagcaccaatctgctgctgatctgtttgtagtcatgaaaagcactttatgatctgaaagtgctggctgtatgccatggttttccccattctatggttattattgcaatcgtgacttaatagtgatgcaataatcagtagtggattcgtgttggctctacttcgggtttaggatcatagttattagctctgataccatgttattgattTAGAAACTTGGCTGATGCATTACT
>962
AATGTTATTGTAGCGTGGTGGTGTgacctctgtgcacgtaagcttgaggcagcaagttcgactccttcaaaaggaagatttgtaccgctggggaagtgccagaagaaaagaacaaggaagacttgctagcaggacaaaaggacggtaaacttggaaaaaaaaaggtccagaagaaaagaacaaagaagaactgcttgaaggagtcgaacttgctacctcaagcttgcgtgcacataggtcacaccactacgctacaataacgttga
>963
gcttttctccacttagggttccgttagcaaccctccattaagtactataggatgaacagtgcatttatcggtgtgggatggACGGAACCCTAATGGCGATGGCAT
>964
TGATGAATGCTGACGATGTTGtagatgtgaactttttttttctctgttgtctatgatgaatgcttgttgtcctg
