# Supplementary material for: AmiR-P3: An AI-based microRNA prediction pipeline in plants
Source: PLoS One. 2024 Aug 1;19(8):e0308016. doi: 10.1371/journal.pone.0308016 (PMC11293646; doi:10.1371/journal.pone.0308016)
Supplement: S6 File — The datasets employed to Compare AmiR-P3 vs PlantMirP2. (ZIP) [file pone.0308016.s009.zip › S6_File/S.bicolor_negative_precursor.fasta]

>1
ccctttagcaccggtttgtaacacgaaccggtgctaaagggtcctgcccaacggctactgacatgtgctgtcggggcagagaccctttagcaccggtttgTACCACGAACCGGTGCTAAAGGGGT
>2
CCAGGCTTCATTCCCCTGACcaagcacatgaactagca
>3
cagagtctagctcagctgctccaggcaggtggtgagggtggagctggttatgcagctggtggatctcctcatgcaagttctcattgtactcctcggcattggctagctgctgctctagctctagctgtcgggtcctcaaagtgtcctcctcgtgCCAGGCTTCATTCCTCTGTC
>4
TATATTTAATGCTTCATGTATGTGccgcaagattcgatgtgacgggaaattttgaaaactttttggttttttgggtaaactaaacaaggcctaaactattaaattagttatttttttaatctatatttaatattttatatatgtgtgtctaaaaatttg
>5
ggtggagctggttatgtagctggtggatctcctcatgcagattctcattgtactcctcagcattagctagctgctgctctagctccagctgtcgggccctcaaagtgtcctccTCGTGCCAGGCTTCATTCCT
>6
ACAATCTTGATGATGCTTTCGacatggtgggagaccaacaagtgttc
>7
tctctctataattttggttaaacttgaaaatgctttgactctccaagattcttggaatgaCTTATAATTTGGAATGGAGAGAGC
>8
AACTAGGCTCAAAAGATTCGTTTTgtcaattccgaccaaactgtataattagtttt
>9
ggatggagttgattatgcaactggtggatctcctcatgcaggttctcattgtactcctcagcattagctagctgctgctcaagctcaggctgttgggccctaagggtgtcctccTCGTGTCAGGCTTCATTCCTC
>10
TCGTGCCAGGCTTCATTCCTctgactaagcacatgaactagcatgcgctcgcagttcctgtgtgctgtggtcaccctgtcccactgctctctcactgct
>11
CATCAATCCACATGTGTTGGGGTGgattggagtggaacttgaactaaattccacaccaatccactccaacgcatgtggattgaggtg
>12
tattgtccaatcaTGGACTAACTAGACTCAAAAGATT
>13
CCAGGCTTCATTCCTCTGACCaagcacaggaactagcatgcg
>14
gatatctaaaaatgacacatttgtggcttttgcatccattgtgaatgggctattTATTTTGAATCTTGATGATGC
>15
TTTGACTTTTTTGGGACATGTGAGaaagtttgttgccgttgcgaaaaagcaccatgtgtgtttgggtcgagag
>16
GCCAGGCTTCATTCCTCTGTccaagcacatggactagcatgcgctcgcagttcctgtgagcagtagtcaccctgtccttctgctctcgcactgcaagcaggtcctgactcagctcactgttcttctggactgcctggtct
>17
gattttctagatatattgctcttattacgtatctagatataatatatatctatatgcatagcaaatGCAATGTATCTAGAAAAGTCA
>18
cgtatcattccggtccttaaacttacaaatcgatcgtttagatcctcgaatttgttcgtctgtgtcATCTCGGTCCCTAAACTTGTT
>19
catcccaaattgtaagtcgtttgactttttttaccccaaatttgaccactcgtcttattcaaaaaatttgtgaaaatatagtcaaatttaagtcatacttgaagaacttttattagtaaaccaatacacaaccaaaaaagcgatattttgtacaaaactttgaataagacgagtggtcaaacttgatattaaaaaagtcaaaCGACTTACAATTTGGAATGGA
>20
CCAGGCTTCATTCCTCTGTCCaagcacatggactagcatgca
>21
GAGCCGGGACTAAAGGTGGGACTTttagtcccgatctcttagtcccggctcgc
>22
gggccctcaaagtgtcctcctcatGCCAGGCTTCATTCCTCTGA
>23
TAACAAGTTTAGGGACTGAGAtgatacagacgaacaagttcgacgacctaaatggtcgat
>24
tcatcaaagtccaaggcttatagtgtctttaaccatgccacaaacatggttgaagaaacttttgatgttgagcttgatgaaactaatggctcctaaggagcaattgAGAATCTTGATGATGTAGGT
>25
CCAGGCTTCATTCCTCTTTCcaagcacatggactagcatgcgctcgcagttcctgtgagcagtagtcaccctgtccttctgctctcgcactgcaagcaggtcctgactcagctcactgttcttctggactgcctggtc
>26
TGATGCAGCAATTCGTCGAACAggtcgtgtgcctcctcagg
>27
cagagtctagctcagctgctccaggcaggtggtgagggtggagctggttatgcagctggtggatctcctcatgcaagttctcattgtactcctcagcattagctagctgctgctctagctccagctgtcgggccctcaaagtgtcctcctcgtgCCAGGCTTCATTCCTCTGTC
>28
agaaacgtagcgtaccagctcagcgcctccgagtccgccggctcagcgcgcacagctctctcgaagtagtgctccgccctgcaaagagatgaggtattgatgaataactgcggctgcgttgCCAATTCGTCGAACAGTTTGT
>29
gtgatctctaagaatgacatatgtgtggctcttgcatccattgtgaatgggttatttatTTTAAATCTTGATGATGCAT
>30
tcaagggccctcatcaaGTTTGGGTCCCTAAACAAGCT
>31
aggccctcagggtgtcctcctcgtGCCAGGCTTCATTCCTCTGA
>32
CCTCCTCCTCTCTCTTCTTCtgctcctcgatggagcgaagcccggtaggcc
>33
tataggttcaactcttgcttcataAGCTTTCTTGAACTTAGCCAC
>34
ggtggagctggttatgcagctggtggatctcctcatgcaagttctcattgtactcctcagcattagctagctactgctctagctctagctgtcgggccctcaaagtgtcctccTCGTGCCAGGCTTCATTCCT
>35
gaccgtcatgacccgctccctcaggagcgcATCCTCTTCCACAGCTTTCTT
>36
gccctcaaagtgtcctcctcgtgCCAGGCTTCATTCCTCTATCC
>37
TTAATGTTTCATGTATGTGCCACAagattcgatgtgacggggaatcttaaaaactttttggttttcagggagaactaaacaaggccttaggttagaaattttagttagttagtatagttggaatttttagtttgttagtatagttagaaattttagtt
>38
TCGTGCCAGGCTTCATTCCTctgtccaagcacatggactagcatgcgctcgtagttcctgtgagcagtagtcaccctatccctctgctctcgcactgcaagtaggtcctgactcagctcactgttcttctggactgcctggtctcactctctggtcacacgg
>39
TCGTGCCAGGCTTCATTCCTctgaccaagcacatgaactagcatgcgctcgcagttcctatgagcggtggtcactctgtccctctgctccctcattgcgagcagatcctgactcagctcactgttcttctggattgcctggtccctct
>40
TTAATGTTTCATGTATGTGCCACAagattcgatgtgacggagaatcttgaaaactttttgattttcaga
>41
tgagggtggagctggttgtgcagctggtggatctcctcatgcaagttctcattgtactcctctgcattagctagctgctgctctagctctagctgtcgggccctcaaagtgtcctcctcgtgCCAGGCTTCATTCCTCTGTCC
>42
TCCATTCCAAATTGTAAGTCAttccaaaaatcttggagagtcaaaatattttcacgtttgaccaaaattatggagagaaatactaagatttgtaatgtaaagt
>43
ggtggagctggttatgcagctggtggatctcctcatgcaggttctcattgtactcctcagcattagctagctgctgctcaagctctagctgtcaggccctcagggtgtcctccTCGTGCCAGGCTTCATTCCT
>44
ctcattgtactcctcagcattagctagctgctgctccagctctagctgttgggccctcagggtgtcctcctcatGCCAGGCTTCATTCCTCTGA
>45
GCCAGGCTTCATTCCTCTGTccaagcacatggactagcatgcgctcgtagttcctgtgagcagtggtcaccctatccctctgctctcgcactgcaagcaggtcctgactcagctcactgttcttctagactgcctggtct
>46
gtcgctgttgagaggatcaaagcagctgcccagttcaggcagcaggccatggtccaggtagctcatcatgccatggctgccgcctgtggccatgggcaggtagcatggctgagctactgctgctgcagtagcagcagcgctgttgccattgccgttgctgttgctggcaatgttgttgttGAAGCTGGAGAAGCAGGGCAC
>47
ttacgttacaattcttagtatttttttctataattttggtcaaacgtaaaaatgctttgactctccaagattcttagaATGACTTACAATTTGGGATGGAGG
>48
tctagctatcgggccctcagggtatcctcctcgtgCCAGGCTTCATTCCTCTGAC
>49
TTGGACCAGGCTTCATTCACCgctgcctgtgccgccagaggcagcagccccagcccctccgctaatgcacacgctttgtcgatgtagtcgtgcataagc
>50
tctataattttggtcaaacctgaaaatgctttgaccctctaaaattcttggaATGACTTATAATTTAGGATGGAGG
>51
gttcaatgtcgaacactataaatacatgtctggacttttgtaaggttTTGTTTGGATGTTGCTGAA
>52
GGACGACTAATCACGATTAATGGGatgacttgataacactgcatgaacatacaagcaatctaatctgtcaaatgacgataagtcagtaactacagtggtgagttgaagtg
>53
tcaggccctcaaagtgtcctcgtgCCAGGCTTCATTCCTCTGACC
>54
ATAATTTGGAATGGAGGGAGTagaatgtatggtaattttactaatgcatgtgttttatcctattctagctgctccgaaggtcac
>55
tctctctataattttggtcaaacttgaaaatgctttgactctctaagattcttggaatgACTTATAATTTGGAATGGAGGGAG
>56
tctcgcgatttacaggcaaactatgtaattagtttttattttcatctatatTTAATGCTTCATGTATGTGCCGCA
>57
cctttagcaccggtttgtaacacgaaccggtgctaaagggtcctgcccaacggctactgacaggtgttgtcagggcagtaccctttagcaccggttGGCAACACGAACTGGTGCTAAAGGG
>58
CCGGGCAATTCGTCGAACAGCatggacgcgcctccgccctcgcagccggacgccgcggcggcgccgccctcctcgaccacggcttctgctccctctccggcgccaccatccaacccacccacttctaccgccgccgccgcagcacccgcgtccgattccgccatcaccacatctaacccgaac
>59
CAAGAAGAGAGTGAGCTGCCtaaaatgatcaagactcttgagcaa
>60
tcagagtgtcctcctcgtgCCAGGCTTCATTCCTCTGACC
>61
tcagagtctagctcagctgctccaggcaggtggtgagggtggagctggttgtgcagctggtggatctcctcatgcaagttctcattgtactcctctgcattagctagctgctgctctagctctagctgtcgggccctcaaagtgtcctcctcgtgCCAGGCTTCATTCCTCTGTCC
>62
ggtggagctggttatgcagctggtggatctcctcatgcaggttctcattgtactcctcagcattagctaactgctgctcaagctctagctgtcgggccctcagggtgtcctccTCATGCCAGGCTTCATTCCT
>63
CCAGGCTTCATTCCTCTGTCcaagcacatggactagcatgcgctcgcagttcctgtgagcagtagtcaccctgtccttctgctcccgtactgcaagcaggtcctgactcagctcactgttcttctggactgcctggtc
>64
tcagagtctagctccgctgctccaggcaggtggtgagggtggagctggttatgcagctggtggatctcctcatgcaagttctcattgtactcctcggcattagctagctgctgctctagctctagctgtcgggccctcaaagtgtcctcctcgtgCCAGGCTTCATTCCTCTGTCC
>65
tcatggatctcctcatgtaggttctcattgtactcttcagcattagctagctgctgctcaagctctagctgtcgggccctcagggtgtcctcctcatgCCAGGCTTCATTCCTCTGACC
>66
TTGTAGAAGAGAGTGAGCGCgtcgtcgtggcggccctcgtccttgaggatgcggacgaaggtgttcatggacacctcatca
>67
TACTACCTGATGATGCTGCATgaagtcgtcgatggaatcctcgatgtcaaatgccatgcccatcacctggttcc
>68
CCAGGCTTCATTCCTCTGTCCaagcacatggactagcatgcgctcgcagttcctgtgagcagtagtcaccctgtccttctgctcccgtactgcaagcaggtcctgacttagctcactgttcttctggactgcctggtccctctctctggtcacacg
>69
AACACATGTGGATTGATACGAatcttactacatccaaacaatgccctatgtgtggaatcgcgaccacacgtgcgggcgctcctctgagctgttcgtcgtcgcctcctttga
>70
CCAGGCTTCATTCCTCTGACcaagcacatgaactagcatgtgctcgcagttcctatgagcagtagtcaccctgtctcgctgctctctcactgcaagcaggtcctggctcagctcactg
>71
tctcattgtactcctcggcattagctagctgctgctctagctccagctgtcgggccctcaaagtgtcctccTCGTGCCAGGCTTCATTCCTC
>72
TCGTGTCAGGCTTCATTCCTCtgtccaagcacatggactagcatgcgctcgcagttcctgtgagcagtagtcaccctgtccctctgctctcgcactgcaagcaggtcctgactcagct
>73
cctttggcaccggtcagtgccacgggccgaggcaaaccgtttagcaccggtttgGCACACCAACCGGTGCTAAAGGGTG
>74
atcctaaattgtaagtcgtttgactttttttaccccaagtttgaccactcgtcttattcaaaaaatttatgcaaatatagtcaaatttaagttattcttgaagaacttttattaataaaccaatacacaacaaaaaaaagtgatattttgcacaaaactttgaataagacgagtggtcaaacttgatattaaaaaagtcaaACGACTTACAATTTGGGATGG
>75
TCGTGCCAGGCTTCATTCCTctgaccaagcacatgaactagcatgtgctcgcagttcctgtgagcagtagtcaccctgtctcgctgctctctcactgcaagcaggtcctggctcagctcactgttcttctggaccgcttgatccctgtggcagaaccaccctaattatatgg
>76
cactttacgttacaaatcttagtatttctctctataattttggtcaaatgtgaaaatgcttttactctctaagattcttggaatgACTTACAATTTGGGATGGAGGGAG
>77
CCAGGCTTCATTCCTCTGACcaagcgcatgaactagcatgcgctcgcagttcctatgagcgatggtcaccatgtccctctgctctcttactgcgagcaggtcctgactcagctcactg
>78
GCAGCTTATAATTTGGAATAAaccttggttcatgacaagcaagcagcaa
>79
CCAGGCTTCATTCCTCTGTCCaagcacatggactagcatgtgctcgcagttcctgtgagcagtagtcaccctgtccttctgctcccgtactgcaagcaggtcctgactcagctcactgttcttctggactgcctggtc
>80
CCAGGCTTCATTCCTCTGACCaagcacatgaactagcatgtgctcgcagttcctgtgagtggtggtcaccctgtccctctgctctgtcactgcgagcagatcctgactcagctcactgttcttctggactgcctggtccctctccagagtcacacg
>81
tgagggtggagctggttatgcagctggtggatctcctcatgcaagttctcattgtactcctcagcattagctagctgctgctctagctctagctgtcgggccctcaaagtgtcctcctcgtgCCAGGCTTCATTCCTCTGTCC
>82
gtcgtgatcacactttcgcgacttggtggaacaaggccagcaaacGTGTGGGAAAAGCTAAAACGT
>83
acctcaatccacatgtgttgaagtggattagggtggaatttagttcaagttccactccaatccaccccAACACATGTGGATTGATGCGA
>84
tttatgttacaaatcttaatatttctctctataattttggtccaacttgaaaatactttgattcttcaagattcttggaATGACTTATAATTTGGAATGGAGG
>85
tctcattgtactcctcagcattagctagctgctgctcaagctccagctgtcgggccctcagggtgtcctcctcgtGCCAGGCTTCATTCCTCTAA
>86
CCAGGCTTCATTCCTCTAACcaagcacatgaactagcgtgcgctcgcagttcctatgagccgtggtc
>87
TCGTGCCAGGCTTCATTCCTCtgtccaagcacatggactagcatgcgctcgcagttcctgtgagcagtagtcaccctgtccttctgctcccgtactgcgagcaggtcctgactcagctcactgctctgctggacggcctggtctctctctctggtcacacga
>88
ttctaaccctaccaaacggcaccacaatccccccggCCGGGCAATTCGTCGAACAGC
>89
aaagtgtcctcctcgtGCCAGGCTTCATTCCTTTGT
>90
tcttttatagttgggaagctggtttttatacagattataatgctccttttcccggtatgatctctcttttttttaatataaactaatgaaagttgaaacccttttcttctgctacatacaatataaagtaactataattacttggagaaatatgttactatcccaaaataaTCCATTCCAAATTGTAAGTTA
>91
atattcactttacgttacaaatcttaatattttactctataattttggtcaaacatgaaaatgctttgactctccaagattcttggaatGACTTACAATTTGGAATGGAG
>92
ACAACGTCTTATAATTTAGAAaaagagagcaacatatattatctatacgatggtaaacgatcaagatagcccacatgaccacatgtacgtgtcattctactactgatcaagaagataagaaccgtac
>93
TCGTACCAGGCTTCATTCCActgaccaagcacatgaactagcatgcgctcgcagttcctgtgagcggtggtcaccctgtccctctgctccctcactgcgagc
>94
ccattccaaataataagatattttggcttttttagatacatagattttgctatgcccttagatatacactatgtctagatacatagttaaaacaatgtaccttgaaaagccaaaacATCTTATAATTTGGAATAGAG
>95
GCCAGGCTTCATTCCTCTGTccaagcacatggactagcatgcgctc
>96
CCAGGCTTCATTCCTCTGTCCaaggacatggactagcatgtg
>97
CCAGGCTTCATTCCTTTGTCcaagcacatggactagcatgcg
>98
CCAGGCTTCATTCCTCTGTCcaagcacatggactagcatgcgctcgca
>99
CCAGGCTTCATTCCTCTGTCccagcacatggactagcatgcgctcgcagttcctgtgagcagtagtcaccctatccttctactcccgtactgcaagcaggtcctgactcagctcactgttcttctggactgcctggtctctctctctggtcacatgagccaactctgcctgtag
>100
CCAGGCTTCATTCCTCTGACcaagcacatgaaccagca
>101
agctccagctgtcgggccctcagagtgtcctcctcgtGCCAGGCTTCATTCCTCTGA
>102
cattgtactcctccgcattagctagctgctgctctagctccagctgtcgggccctcaaagtgtcctccTCATGCCAGGCTTCATTCCT
>103
tcccctcagagtaaagtccactaccggtccttaaacttgtgatgtcgtgtcatcccggtccctaaactcacaaatcgattgtttagatcctcaaacttattcatttgtgtcatctcGGTCCCTAAACTTGTTCAATT
>104
atcagcttttgcaccaacaagGTTGTTTGGATTTGGTAATTAATT
>105
aaaaatctcccatataggtcctcaaacttattcaattgtgtcatcccGGTCCCTAAACTTGTTTTTAA
>106
gtgatctctaagaatgaaatatttatggcttttacatccattgtgaatgagctatttatTTTAAATCTTGATGATGCAC
>107
gttctcattgtactcctcagcattagctagctgttgctctagctccagctgtcgggccctcaaagtgtcctcctcgtgCCAGGCTTCATTCCTCTGTCC
>108
TTTGACTTTTTTGGGACATGTGAGaaagtttgttgccgttgcgaaaaagcaccatgtgtgtttgggtcgagagcgcatcatttgtctgtgcaatagctgtaagaacaaccttctctaagaagataacgt
>109
ggatctcctcatgcaggttctcattgtactgctcagcattagctagctgctgctcaagctctagctgtcgggcccttagggtgtcctccTCGTGCCAGGCTTCATTCCTT
>110
TCAAACGACTTACAATTTGGGatggagggagtacatattatttgtttcttccctactttggtttctacttgtcctttgtatctttatgtctgttgcag
>111
tggatctcctcatgcaagttctcattgtactcctcggcattagctagctgctgctctagctctagctgtcgggccctcaaagtgtcctcctcgtgCCAGGCTTCATTCCTCTATCC
>112
GTCTTATAATTTGGAACAGAGggagtactttttatttcgtcaccatcttttagttcaagtgtattgt
>113
agggtgtcctcctcatGCCAGGCTTCATTCCTCTGA
>114
TACCACGAACCGGTGCTAAAGGGTCctgtccaacggctactgacaggtgctgtcggggcagagaccctttagcaccggttcgtgttac
>115
TTCGCATCAATCCACATGTGTTGGggtggattggagtggaagttgaactaaattccaccccaatccactccaacacatgtggattgaggtgaatc
>116
ggtggagctggttatgcagctggtggatctcctcatgcaagttctcattgtactcctcggcattagctagctgctgctctagctctagctgtcgggccctcaaagtgtcctccTCGTGCCAGGCTTCATTCCT
>117
ttatgtagctggtggatctcctcatgcaggttctcattgtactcagcattagctagctgctgctcaagctctagctgtcgggccctcagggtgtcctccTCATGCCAGGCTTCATTCCT
>118
tagcaccggttcgtgtgacaaaccggtgctaaagggtcctgcccaacggctactgacatgtgctgtcggggcagggaccctttagcaccgGTTTTTAACAAGAACCGGTGCTAAA
>119
gggccctcaaagtgtcctcctcgtGCCAGGCTTCATTCCTCTGA
>120
caaattgcaagtcattttggcttttctaggtacatagtaccttttgctatacatctagatatgtgctatgtctagatacttggtaaaaattatgtatctagaaaagcCAAAATGACTTACAATTTGGA
>121
aaagtgtcctcctcgtGCCAGGCTTCATTCCTTTGA
>122
gaggatggagctggttgtgcagctggtggatctcctcatgcaagttctcattgtactcctcagcattggctagctgctgctctagctctagctgtcgggacctcaaagtgtcctgctcgtgCCAGGCTTCATTCCTCTGTC
>123
CCAGGCTTCATTCCTGTGACcaagcacatggactagcatgcgct
>124
gctctagctgtcgggccctcagggtgtcctccTCGTGCCAGGCTTCATTCCTA
>125
tgagggtggagctggttatgcagctggtggatctcctcatgcaagttctcattgtactcctcagcattagctagctgctgctcaagctctagctgtcgggcactcaaagtgtcctcctcatGCCAGGCTTCATTCCTCTAA
>126
cactttacgttacaaatcttagtatttttctctataattttggtcaaacgtgaaaatgctttgactctccaagattcttggaatgACTTACAATTTGGGATGGAGGGAG
>127
agtgagggtggagctggttatgcagctggtggatctcctcatgcaagttctcattgtactcctcggcattagctagctgctgctctagctctagctgtcgggccctcaaagtgtcctcctcgtgCCAGGCTTCATTCCTCTGAC
>128
gtgagggtggagctgattatgcagctggtggatctcctcatgcaagttctcattgtactcctcagcgttagctagctgctgctcaagctctagctgtcgggccctcaaagtgtcctcctcgtgCCAGGCTTCATTCCTCTGACC
>129
tagtcgggccctcagggtgtcctccTCATGCCAGGCTTCATTCCT
>130
tctagctcagctgctccgggcaggtggtgaggatggagctggttatgcagctggtggatctcctcatgcaagttctcattgtactcctcagcattggctagctgctgctctagctctagctgtcgggccctcaaagtgtcctccTCGTGCCAGGCTTCATTCCT
>131
cagcattagctggctgctgctcaagctctagttgtcgggctctcaagttgtcctcctcgtgCCAGGCTTCATTCCTCTGAC
>132
aggatggagctggttatgtagctcatggatctcctcatgtaggttctcattgtactcttcagcattagctagctgctgctcaagctctagctgtcgggccctcagggtgtcctcctcatGCCAGGCTTCATTCCTCTGA
>133
caatccatatgtgttggactggattggggtggaatttagttcaagttccactccaatcgaCCCCAACACATGTGGATTGAT
>134
TCACCTCCCTGTTGTTCGCTTtctgatttttattcattcttcatgttgtagaagtagaactaatggtggaacacatgaca
>135
ggtggagctggttatgtagctggtggatctcttcatgcaagttctcattgtactcctcagcattagctagctgctgctctagcttcagctgtcgggccctcaaagtgtcctccTCGTGCCAGGCTTCATTCCT
>136
gtgatatctgagaatgacatatttgtggcttatgcatccattgtgaatgcgctatttatttTAAATCTTGATGATGCACAT
>137
AACTAGGCTCAAAAGATTCGTATCgtaaattacagatagactgtgtaattagttat
>138
TTCGCATCAATCCACATGTGTTGGggtggattggagtggaacttgaactaaatttcaccccaatccactccaacacatgtggattgaggtgaatc
>139
CATCAATCCACATGTGTTGGTGTGgattggagtgaaacttgaactaaattccaccccaatccactccaacacatgtggattgaggtg
>140
atctcaatccacatgtattgtagtggattgggtggaatttagttcaagttccactccaatccaccccAACACATGTGGATTGATGCGA
>141
GCGTGCCAGGCTTCATTCCTctgaccaagcacatggactagcatgcgctcgcagttcctgtgagcagtagtcaccctgtctctctgctctcgcactgcaagtaagtcctggctcagctc
>142
atatagacaaaaataaaaactaattgcacagtttagtcggaattgacGAGACGAATCTTTTAAGTCTAGTT
>143
ttacgttacaaattttaatatttctctttataattttggtcaaacgtgaaaatgctttgactctccaagatttttggaATGACTTACAATTTGGGATGGAGG
>144
tctcattgtactcctcagcattagctagctgctgctctagctctagctgtcgggccctcaaagtgtcctcctcatGCCAGGCTTCATTCCTCTGT
>145
agggtggagctggttatgcagctggtggatctcctcatacaggttcccattgtacacctcagcattagctagctgctgctcaagctctagctgtcgggccctcagggtgtcctcatcgtGCCAGGCTTCATTCCTCTGA
>146
CCACCGGTCCCTAAACTTGTActatcgtgtcataccagtccctaaacttacaaatcgatcgtttaggtcctcgaacttgttcgtctgtgtcatctcggtccctaaacttgttcagttgtgtcattccggtccct
>147
ccctttagcaccggtttgtaacacgaaccggtgctaaagggtctctgccccgacagcacatgtcagtagccgttgggcaggaccctttagcaccggttcgTGACACAAACCGGTGCTAAAGGGGT
>148
tatgtgcaggcaatttaggggctattcggctggctgtttcgttttggctgatgttgatgacgATTTGTTGTGAGAGAAAAATACTG
>149
GCCAGGCTTCATTCCTCTGTccaagcacatggactagcatgcgctcgcag
>150
GGACTAACTAGGCTCAAAAGATTCgtttcgtccattccgaccaaactgtgcaattagtttttattttcgtctat
>151
TGTCCTAAGTCAAACTTTTTaaactttgaccaaat
>152
gctctcaaagtgtcctcctcctgCCAGGCTTCATTCCTCTGTCC
>153
cctcaaagtgtcctcctcatGCCAGGCTTCATTCCTCTGT
>154
caatccacatgtgttggagtggattggggtggaatttagttcaagttccacttcaatccaCACCAACACATGTGGATTGAT
>155
CCAGGCTTCATTCCTTTGTCtaagcacatgaactagcatgcgct
>156
TCAAACGACTTACAATTTGGGatggagggagtatataattctcatcaatattaaaatgaatctcagaatgtatcacgtagacc
>157
ttacgttataaatcttagtatttttctctataattttggtcaaacgtgaaaatgctttgactcttcaagattttttgaatgACTTATAATTTGAGATGGAGGGAG
>158
ATGTCATGAACATAAAAGTTGtagaactcatcaattattttagtcatttttttatttgataaagtgatagtaacattgttcacaaagtttacatat
>159
attcgcatcaatccatatgttttggggtagattggagtggaacttaaactaaattccaccctaatccatcttaATACATGTGGATTGAGGTGAATCC
>160
cactctagcattttcgttggtatttgacaaatattgtctaatcatggactAACTAGGCTCAAAAGATTCGTGTC
>161
ctctagctatcaggccctcagggtgtcctccTCGTGCCAGGCTTCATTCCT
>162
ccctcctttccaaattataaatttttttggcttttttggatgcattgcttttactatgtatctagacattgtgtatatctaagtgcataacaaaaggtacgtatctagaaaagccaaaatgTCTTATAATTTGGAATGGAGGGGG
>163
tctagaattttggtcaaacttgaaaatactttgactctctaagatttttggaatGACTTACAATTTGGAATGAAG
>164
acctcaatccacatgtgttggagtggatcggggtggaatttagttcaagttccactccaatccaccccAACACATGTGGATTGATGCGA
>165
GGACTAACTAGGCTCAAAAGATTCgtatcgtcaatttcgaccaaactgtaaaattagtttttatttttgtctatatttaatactctatgtatgcgtctaaagattcgatgtgacggagaatctttaaaaattttgggttttt
>166
gacgttctccaagtcgaaatcagtgttcgacatgTCGATCTTGATGATGCTCTG
>167
GGACTAACTAGGCTCAAAAGATTCgtttcgtcaatttcgaccaaactgtgtaactagtttttat
>168
gtgtgatatctgagaatgacatatttgtggcttatgcatccattgtgaatgcgctatttatttTAAATCTTGATGATGCACAT
>169
CCAGGCTTCATTCCTCTGTCcaagcacatggactagcatgcgctcgcagttcctgtgagcagtagtcaccctgtccttctgctcccgtactgcaagcaggtcctgactcagctcactgttcttctggactgcctggtctctctctctggtcacacg
>170
TCGTGCCAGGCTTCATTCCTgtgaccaagcacatgaactagcatgcgctcgc
>171
agaggaagtgttatgaatgcaaagagaagggacatgaaattgactcatgtcccaacaagaaaagtgaaggtTTATCATCAACAACAAAGAGG
>172
GCCAGGCTTCATTCCTCTGTccaagcacatggactagcatgcgctcgcagttcctgtgagcagtagtcaccctgtccttctgctcccgcactacaagcaggtcctgactcagctcactgttcttctggactgcctggtct
>173
AGACTAACTAGGCTCAAAAGATTCgtcttgtcaattccgaccaaactgtgtaattagtttttattttcgtctat
>174
cattctcttcttcaaatttagttagCTATGTTCCATTCCAAATTGT
