# Supplementary material for: AmiR-P3: An AI-based microRNA prediction pipeline in plants
Source: PLoS One. 2024 Aug 1;19(8):e0308016. doi: 10.1371/journal.pone.0308016 (PMC11293646; doi:10.1371/journal.pone.0308016)
Supplement: S6 File — The datasets employed to Compare AmiR-P3 vs PlantMirP2. (ZIP) [file pone.0308016.s009.zip › S6_File/S.bicolor_positive_precursor.fasta]

>175
TAGCCAAGGATGATTTGCCTGtagcaacctctgagtgctcctgctgccatggcagtcaggagcgccaagtgggtgcttctccgggcaaatcatctgggctagc
>176
tattggcgcgcctcaatccgaaggcgtggctgatttggcatggcagccatgttcttGGATTGAGCCGCGTCAATATC
>177
gaatgttgtctggttcaaggtctcgcttgtgatttaaggatgatttgtgcatgcgtaatttttattccttgaatctatgagatcTCGGACCAGGCTTCATTCCC
>178
gtcaaacttctctaattttgatcaatgttatacaaaaatatattagcatatacaatactaaataaaagcattatcaagacatatttcatggtagatgtaatgaaataatttgatgtttcagatgttggtgcatttttctataaacttggtcAAAGTTAGAGAAGTTTGACTT
>179
gtcaaacttcttttaaattttgataatcaatatctaacaatttatataggttgacaacaaacgattgacatcaatagatttattatgaaaccatttttttataatatacgattcttttcattaagatgatatattttcataaatattgtgaatcAAAGTTAGAGAAGTTTGACTT
>180
tctgttccaaattgtaagtcgttttggctttcttaaatacatagtttttactatgcatatagacacagtgcatatgtttttttgcatagcaaaagctatgtacccaggaaagccaaaacaACTTACAGTTTGGAACGGAGG
>181
TCTGTTCCAAATTGTAAGTCGttttggctttcttaaatacatagtttttactatgcatatagacacagtgcatatgtttttttgcatagcaaaagctatgtacccaggaaagccaaaacaacttacagtttggaacggagg
>182
ctagagttgtcctaagtcaaacttttacaactttgatcaaatttatagaaaaaaatgctaagatttatagtaccaaaataataccattaaatttattatagaatatatttttaaaatatacttattttatgtcatagatattgatactcttttttataaaattagtcaaagttaaaaaaATTTGACTGACACGGATTCTAGGA
>183
TAGAGTTGTCCTAAGTCAAACTTTtacaactttgatcaaatttatagaaaaaaatgctaagatttatagtaccaaaataataccattaaatttattatagaatatatttttaaaatatacttattttatgtcatagatattgatactcttttttataaaattagtcaaagttaaaaaaatttgactgacacggattctagg
>184
gtcaatcttctctaactcgaagagtttatatattaacatctatatctatacaagataaatgaacctaatgtgatgttgtaaatattggtgcattttcctataaacttggttAAAGTTAGAGAAGTTTGACTT
>185
TGAAGCTGCCAGCATGATCTGagaaactagtgcttgatccttttactgatttccatctagcctgcatctatatatataccttgatgcatgaatcatggtctgatgatagttaagcgagatcagatcgtctggcagtttcatc
>186
AAGCTCAGGAGGGATAGCGCCtaggaaaacacatagattggagctagccatgaggagaaagagagagagaggcagcagagcgagatgcatgtgaatctctgaatctgctcatctctttctctttctcaaggttggttctgtctatcaatctgaagcgctatctatcctgagctcca
>187
CTCCGTCCTAATATATAAGGCgtaaccactttttaatcatgtcctataatacaaagcgtgccctctcacagacattaatgcagtagtactagtgctgagagagaaaattaaatgcgttcttggtctttgaaccagaggtggttatgccttatatactaggacggaggg
>188
ctccgtcctaatatataaggcgtaaccactttttaatcatgtcctataatacaaagcgtgccctctcacagacattaatgcagtagtactagtgctgagagagaaaattaaatgcgttcttggtctttgaaccagaggtggttatgcCTTATATACTAGGACGGAGGG
>189
TGAAGCTGCCAGCATGATCTAgctctgagtgatcacccgagaagaacaatagttcgaggtggtctcgccttgctaggtcatgctgcggcagcctcact
>190
CCTGTTTGGATCAGCCAAGGCtcgttattattagctaatttttagcccaagctaataactagaactagctgatccaaacaggcc
>191
gtcctgtttggatcagccaaggctcgttattattagctaatttttagcccaagctaataactagaaCTAGCTGATCCAAACAGGCCC
>192
ACTTCAATCCATGTATGTTGGTGTgggttggggtggaatttagttcaaattctactccaatccacctcaacacatgtggattgatgtaa
>193
TGCCTGGCTCCCTGTATGCCActcgcttagctgccaacaactcatactacgttgttaacgacgttggctctactgcggatggcgtgcgaggagccaagcatg
>194
AAGATCTGTGGCGCCGAGCtcgacgccaggccacatggcgccttggtcagcgcccagatctgtgg
>195
tgttggctcggctcactcagaagctgaaatagtagtgatgaatctaaatggtagctatggcgtttcTGATTGAGCCGTGCCAATATC
>196
tatatatttttctgaaaacttggtcAAAGTTAGAGAAGTTTGACTT
>197
gtcaaacttctctaactttgaaaaaagtctgtagaaaaatatattaacatctacaataccaaataaatgcactatcaagacatatttcatgttggatttaatgaaactaatttgttgttgatcttggtgcacttttctataaacttggtcAAAGTTAGAGAAGTTTGACTT
>198
gtcaaacttttctaactttgactaagttttagagaaatatgttcacgtgtacaagttcaaataaatgcactatcaagacatatttcatagagaatttggtgaaactagtttgatgttgtagatgttgatgcaattttctataaacttggtcAAAGTTAGAGAAGTTTGACTT
>199
gtcaaacttctttaactttgaccaagtttctagaaagttatattaacatcttcagtaccaaataaatgtactatcaagacatttgatggtggatctaacaaaactaattgatggtgtagataatggtgcatttttctataaactttgtcAAAGTTAGAGAAGTTTGACTT
>200
TGGAGAAGCAGGACACGTGAGcgaccatccagtttccatcgctggctctccgctgcgggcgctgccgtgcgttggatcgtcgttgggtggtcgctcatgtgtccgtcctctccacc
>201
TGAAGCTGCCAGCATGATCTAacaacggcattgctcctccgtgtagcgccctgtgcttgcttttgcttgtctccatggagaagacagcggcaaagcttagctttgcttcgcttagcttgctggcttttcgtatgggctggcggcgggttgctgcgtgaagcttgcaagtgatggttagatcatgctgtgacagtttcact
>202
TAGTCGGATTTATATCAATCcacatatgttgggtggactgaagtggaatttgaactaaattccaacatatgtggattgaggtgaatccgacaaca
>203
TGAAGCTGCCAGCATGATCTGaaagcatacgagtccttcgttatcatctgatgaaagaaatagatgatcagatcatctggcagtttcatt
>204
tgttggcatggttcaatcaaatcatcgcccggcaaggtgacttaaattttgcgctttcgatcgatcgaggtgcagggaggtgtttccaggcaccgtgttTGATTGAGCCGTGCCAATATC
>205
tgttggctcggctcactcagaccacctctccgatcctcagctcgtgtccattgcgacatcgatcatgtatatatgtcgctggtcgtggtttcTGATTGAGCCGTGCCAATATC
>206
gtcaaacttctctaactttgaccaagtttatagaaaatgcaccaatagtttcaacgtcaaatatgtttcattagattctccaagaaatatgtcttgatagcacatttatttgtacttgtagatgttaatgtattttttgaaaaacatggtcAAAGTTAGAGAAGTTTGACTT
>207
gtcaaacttctctaactttgaccaaacttatagaaaaatacaccaacaataacatcagctagtttgattaattctccataaaatatgtcttattagtgcatttatttgaatttgtagaagttgacatatttttctaaaaacttggtcAAAGTTAGAGAAGTTTGACTT
>208
gcagcagcatcaaggttcgccagcagcaagcgatcgatcgaggcgtgtgtgtgTGAATCTTGATGATGCTGCAC
>209
tattgacttggctcatctctcatccacagcaaacttcacaagtgcctGAGGTGAGCCGAGCCAATATC
>210
CCAATCTAAACAGGCCCTaactcatcagtggacattttgcaagaggagaaagccgaaagcctcttttgagctgggacctgtttagattggga
>211
GTCGCTTTGACTTTTTTGGTACATcgattttgctatgtatctagacatgttgttatatctagatacatagcaaagtggatgtaccaaaaaagtcaaagcggctt
>212
tttgacttttttggtacatcgattttgctatgtatctagacatgttgttatatctagatacatagcaaagTGGATGTACCAAAAAAGTCAAAGC
>213
tggcatcatcaagattcacaacccatggatccaaataaaccactgatttggatcgaggagatgcatgAGAATCTTGATGATGCTGCA
>214
aatgttaattctcacttgggcgacggaaaggccaccgtgtatggatgggggtgggggttcgggGTTTTTCTCGCCGGGTGAGAAGGC
>215
taattctcacttgggcgacggaaaggccaccgtgtatggatgggggtgggggttcgggGTTTTTCTCGCCGGGTGAGAAGGC
>216
ATTCTCACTTGGGCGACGGAAAGGccaccgtgtatggatgggggtgggggttcggggtttttctcgccgggtgagaaggc
>217
TGCCTGGCTCCCTGTATGCCActcgcacggctaccaccccaagatcatcgatcgatctcggtggccgctgcggctggcgtgcgaggtgccaagcatg
>218
gtcaaactttgttaacattgaccaaatttatagaaaaatgcaccaacagacaacaccaaattagtttaattaaattttccatacaataagctttgatagagcaattttttgagaagtagatgttaatatatttttctaaaaacttggccAAAGTTAGAGAAGTTTGACTT
>219
gtccgtgagtccacaaataggccattttcccctggggtctgtggtctgtagaaccgcgtaaaaataaccTATTTGTGGACTCATGGACAT
>220
GTCCGTGAGTCCACAAATAGGccattttcccctggggtctgtggtctgtagaaccgcgtaaaaataacctatttgtggactcatggacat
>221
TGAAGCTGCCAGCATGATCTGatgaggtgaggtttatttgctagttggtcacaggctaacagcatgatggcccaacaaatcaacgatcagatcatgctgtgcagtttcatc
>222
TAGCCAAGGATGACTTGCCGGcatttcttgggtcggatgactgagttgttgagcctggggatgaacagacccggatcgacggccggccggcaagtcatctgtggctacg
>223
TTTCTTAAGTCAAACTTTTCtaattttgacaattttagaaaatatattaacatctacaagttcaaataaatgcaataccaactaccaaacatatttcatggaggatttaatgaaacaaacttgatgttgtagatgttgatgcatctttctgtaaacttggtcaaagataagtttgacttaggaaaaa
>224
gggttgttgtctggttcaaggtcgccacagcagacaaagcccattttgcttagcatgcagcatgggtttatctctattgatgatcgatcTCGGACCAGGCTTCAATCCCT
>225
TTCTATCTCTATTAATTGTGTTGCcaactcaccattttgctgctgtggcagtagaattaatgaagggagagag
>226
tattaattgtgttgccaactcaccattttgctgctGTGGCAGTAGAATTAATGAAGGGA
>227
tctctattaattgtgttgccaactcaccattttgctgctGTGGCAGTAGAATTAATGAAGGGA
>228
TTGGCATTCTGTCCACCTCCttgcccatcgtcagatatatgtgttgcttttggaggtggacatactgccaatg
>229
CTCAGGAGAGATGACACCGACgtcggacggaccggtcgatccgcgccgtgtctgtccgtccgaagtgggtgtcatctcgcctgaagca
>230
AACTAGACTCAAAAGATTCATCTCccgatttatagataaattgtgcaattagtttttgtttttgtctatatttaatgcttcacgcatgtgctgtaaaattcgatatgaagggaaatcttgaaaagtttttggtactttttgaaaactacccaaaacttttcaagatttcccatcataatgaatcttacggcacatgcattaaacactaaatatagatgaaaataaaaactaattatataatttgtctgtaatttgcgaaacgaatcttttaagtctaattaa
>231
ctagactcaaaagattcatctcccgatttatagataaattgtgcaattagtttttgtttttgtctatatttaatgcttcacgcatgtgctgtaaaattcgatatgaagggaaatcttgaaaagtttttggtactttttgaaaactacccaaaacttttcaagatttcccatcataatgaatcttacggcacatgcattaaacactaaatatagatgaaaataaaaactaattatataatttgtctgtaatttgcGAAACGAATCTTTTAAGTCTAATT
>232
CAGCCAAGGATGACTTGCCGAtcgatcgatgcaaactcctctgatgtctgatctcatcagattatcgttgtcggcaagttgttcttggctaca
>233
TGACAGAAGAGAGTGAGCACacatggtgcctttcttgcatgatgaatgagtggattcatgctcgaagctatgcgtgctcacttctctctctgtcagc
>234
gtcaaactcatctaactttaaacaagttactagaaaaatgcaccaacatctagaatatcaaattagcttcattaaattttccacgaaatgtcttggtagtgtgtttattaaactagtatatgttaatataattttctaaaaacttggtcaaAAAGTTAGAGAAGTTTGACTT
>235
ccaaattataagatgttttggcttttttagatacattgctgttattatgtatcaagacagcgtatatctaagtgcatagcaatagctatgtgtctagataagacAAAACGTCTTATAATTTGGAG
>236
CAAATTATAAGATGTTTTGGCttttttagatacattgctgttattatgtatcaagacagcgtatatctaagtgcatagcaatagctatgtgtctagataagacaaaacgtcttataatttgga
>237
gagctctcttcagtccactctaaaatggctgtagagtttcattagctgccgactcatccattcacctaccaagaaccatggacaagcgataggtttggtcttggtagccgagtgggtggcgcgggagctaaaatcaagctctacgctgtttatggTTGGACTGAAGGGTGCTCCC
>238
gggcagttcgtctttggcacaaaggcacgtccagaactactcgatgagggtcacttgagctgaactgaacatgcgTGCCAAAGGAGAATTGCCCTG
>239
gtaaattctctccaactttgaccaagtttatagaaaatacaccaacatggcaacatctacaaaatgaaatgaatttcgtaaaatctattttgaatattcttgatagtgcaattatttggtattgctgatgttagtatatttttctacaaacttggttAAAGTTAGAGAAGTTTGACTT
>240
TGAAGCTGCCAGCATGATCTGatcttaatttcttttactggcaaacttcggatgcctaagatcagatcgtgctgcgcagtttcacc
>241
tttctagatacatagcttttgctatgcacttagatatatgatacatctagatacataataAAAGTTGTGTATCTAGAAAAG
>242
TGGCTTTTCTAGATACATAGCttttgctatgcacttagatatatgatacatctagatacataataaaagttgtgtatctagaaaagccaaa
>243
ttttttggtacattgaatttgcaatgtatgtagactagcaAATTCGATGTACCAAAAAAGT
>244
TTTTTGGTACATTGAATTTGCaatgtatgtagactagcaaattcgatgtaccaaaaaag
>245
TCGCTTGGTGCAGATCGGGACctgccgccgtgctcggacgggacagatcccgccttgcaccaagtgaat
>246
CTCCGTCCTAATATATAAGGCgcaatcactttttatttatatcccataatataatagctctctctcatacatcaatacagtagtactagtattgagagagaattaaatatgatcttgatttttgaaccaaaggtagttaagccttatatactaggacggaggg
>247
ctccgtcctaatatataaggcgcaatcactttttatttatatcccataatataatagctctctctcatacatcaatacagtagtactagtattgagagagaattaaatatgatcttgatttttgaaccaaaggtagttaagcCTTATATACTAGGACGGAGGG
>248
TAGCCACTTTGAGTTACGATAATTactatattaatttacaagattatattaactccttactaagtggtttactataacattacggtaaatatcctcatgtgttatagtaacccaactatcgtaaatacatatacatattatcgtaaattagtatataaaattatcgtaaatagaggtggctata
>249
cactttgagttacgataattactatattaatttacaagattatattaactccttactaagtggtttactataacattacggtaaatatcctcatgtgttatagtaacccaactatcgtaaatacatatacatattatcgtaaattagtatatAAAATTATCGTAAATAGAGGTGGC
>250
TCATTGAGTGCAGCGTTGATGagccagctggccggccagccgtgcgtccgccgccggcgccggccacggctcaccggcgctgcactcaattacg
>251
ttgagtgcagcgttgatgagccagctggccggccagccgtgcgtccgccgccggcgccggccacggcTCACCGGCGCTGCACTCAATT
>252
agaagagagagagtacagccttaccatgtacacacactccaatctcaacagtctcttatatatgctgctgttacctgtgagtgtgatgaaggCTGTACCCTCTCTCTTCTTC
>253
cttggccggtgcacgcgtccacccgagggttgggCGCGCCGCCGTCCAGCGG
>254
AAAAGACAAATCAGCATGTCAgttgatgcagttgcgcctgtgaactgtgcatgtgtgatctgcaacctgcctcagttgacatgctgatttgtcttttgt
>255
TAGCCAAGGATGACTTGCCTAgctatatgcctgagagcctgtctcttggtggtaaatttgtatgtgctgagcatataggcatgtcttccttggctact
>256
gtgatgttgtttcggctcatgcatatccttcttgagtgtatcatcaggaaagaggcgATGAGCCGAACCAATATCACT
>257
TTGGCATTCTGTCCACCTCCttgccgatcgatcttgcagaaagtttttttttggaggtgggcatactgccaatg
>258
TCCATTCCAAATTGTAAGATGttttggcttttccagatatacactatgtctagatacatagtaaaagaaatgtatctagaaaaactcaaatgtcttataatttggaatggaga
>259
ccattccaaattgtaagatgttttggcttttccagatatacactatgtctagatacatagtaaaagaaatgtatctagaaaaactcaaatGTCTTATAATTTGGAATGGAG
>260
ggattgttgtctggctcggggtctccggtcgagaatccttggccttgccggagttgtcgttgaccggagattTCGGACCAGGCTTCAATCCCT
>261
TGGAGAAGCAGGGCACGTGCTcgtcgtcgctgcatgcgtggtcgtcgtcgcagcacgtgcgctccttctccaac
>262
TTCCACAGCTTTCTTGAACTTctcctcctcctcctctctcttagaagggtagctttgaacatctctctctctctctctctctctctctctctctctccaaagaaggtcaagaaagctgtgggaag
>263
gtcacttttataactttgcaaggtttttagaaaaatgcaccatcctctacaacatcaaattagtttcattaaattctctatgaaatatgtcttggtagtgcatttatgtgaacctgtagctgttaatatattttttataaaaacttagtcAAAGTTAGAGAAGTTTGACTT
>264
cagcaccatcaagattcacatggtccaactcatgcatcttcagtgatgctcatgtgatggctcgcagttgctatatatgcatatgtgatgagatgAGAATCTTGATGATGCTGCA
>265
CTCCACAGGCTTTCTTGAACTGtgaactcgatcgcgtgctcttagcttgcttgctctcgctcgctttgtgttgatggttcaagaaagtccttggaaaa
>266
CTCCGTCCTAATATATAAGGCgtaaccactttttgttcatatctcataatataaggcgtgctctctcacaaacattaatgtagcactattagtgctgagagggagagaattaaatacgttcttggtctttgaatcaaagggtacgccttatatactaggacggaggg
>267
ctccgtcctaatatataaggcgtaaccactttttgttcatatctcataatataaggcgtgctctctcacaaacattaatgtagcactattagtgctgagagggagagaattaaatacgttcttggtctttgaatcaaagggtacgcCTTATATACTAGGACGGAGGG
>268
gtcaaacttctctaacactgaccgagtttgtaggacaaatatatactagcatctacaataccaaataaatgcactatcaagagtcaagacaaatttcatggtggatttgatgaaactaatttgattttgtatgtgttggtccattttttcaataaacttggtcAAAGTTAGAGAAGTTTGACTT
>269
tccgcatcaatctacatgtgttggagtggattggagtagaaattgaattaaatttcacctcaatccactccAACACATGTGGATTGAGGCGAATC
>270
gtgcagctctcctctggcatgaaggctgagagagtcatgagcagttttctggcctttcccTGCCAAAGGAGAGCTGCCCTG
>271
gtgcggttctcctctggcatgaacgacggctggagcagcttgccacatggctcggccacggcccttgctTGCCAAAGGAGAATTGCCCTG
>272
cactttgagttacgataattattatattaatttataagattatagtaactctttactaagtggtttactataacattatggtaaatatcctcatgtgttatagtatcaaactatcgtaaatatgtatacatattatcgtaaattagtatatAAAATTATCGTAAATAGAGGTGGC
>273
TAGCCACTTTGAGTTACGATAATTattatattaatttataagattatagtaactctttactaagtggtttactataacattatggtaaatatcctcatgtgttatagtatcaaactatcgtaaatatgtatacatattatcgtaaattagtatataaaattatcgtaaatagaggtggctaca
>274
gcggcatcatcaggattcacaccgggtaaacaccgttgggtgggtgcagttacccatgcacatatatgcaggtctggctctatctgttgcttgcgtgAGAATCCTGATGATGCTGCAC
>275
TATTGCATGCTTGAACTATGGTAAaaatttcatactcattggatcacatataacttagttatagataaagcatagatttaacaagaataaagctaaataaatctataactaaattttacttgatccaatggatacaaaacttttaccatagttcaagcatacaataat
>276
agtcaaccttctcgaactttgacaagttaatagaaaaatataattaacatctacgatgccaaatgaatgcatcatcaaaataaatttgttgtcgtagtcttgtagtcatcgctgcctctttctatagagttggtaAAAGTTAGAGAAGTTTGACTT
>277
gtaaaacttctcttattttgaccaagtctatagaaaaatgtactaatatttacaacatcaaattagttttattcaattcaccatgcaatgtgttggagagtgaacttatttggtattacagtataggtgccaatgtatatttctataaacttggccAAAGTTAGAGAAGTTTGACTT
>278
agccaaggatgacttgcctacatggcattgcgagttccggttgcatggccagttcagctgagtttgtGGGCGGTCACCTTGGCTAGC
>279
TAGCCAAGGATGACTTGCCTacatggcattgcgagttccggttgcatggccagttcagctgagtttgtgggcggtcaccttggctagc
>280
TAGCCAAGGATGACTTGCCTAcacggccttgcgagttccggttgcatggccagttcagttgggtttgtgggcggtcaccttggctagc
>281
aacttttctaggtacatagcttttgctatgcatctatagctacatagtttttACTATGTATCTAGAAAAGCTA
>282
TTTCTAGGTACATAGCTTTTGctatgcatctatagctacatagtttttactatgtatctagaaaag
>283
gtcaaacttctttaactttgtccaggtttatagaaaaacactcaaacatctagaatatcagatgagtttcattagattctttatgcaatatattttgatagagaatttatttgaacttgtaaatgtcagtatattttctaaaagcacggtcAAAGTTAGAGAAGTTTGACTT
>284
CAGCCAAGGATGACTTGCCGGctcctcaaatttgaagcgtcgtctaagctgctgaggcttaataaaaacttagtcggcaagtctgtccttggctaca
>285
tattggcgcggttcaatcagaaagcttgcgctccaaagcccaggggctccactcttTGATTGAGCCGTGCCAATATC
>286
gttcccttcaagcacttcatgaggcaccattaaataactctatttaagattaggtgtaatATGAAGTGTTTGGGGGAACTC
>287
gttccctacaagcacttcacgagaccttggcttaataaagggttgtttGTGAAGTGTTTGGGGGAACTC
>288
gttctctgcaaacacttcacaaagcacttttttagagcttttGTGAAGTGTTTGGGGGAACTC
>289
gttctctgcaagcacttcacgaggcactattttgagagcttttGTGAAGTGTTTGGGGGAACTC
>290
gttctccacaaactacttcagtagcaacacacacccctagtttaatgcaccgtgtttgcatgtttgtgtggagctgtgtgtgtacataGTGAAGTGTTTGGGGGAACTC
>291
gttctctgcaagcacttcacgaggcatcgttttgagagcttttGTGAAGTGTTTGGGGGAACTC
>292
gttccctaaaagcacttcacgagaccttggcttaataaagggcccttGTGAAGTGTTTGGGGGAACTC
>293
gttcccttcaagcacttcacatgaggcaccattcaaactctgtttaagattaggtgtaatGTGAAGTGTTTGGGGGAACTC
>294
tccatcctaaattataagacattataagaatcctagatagtcaaagtatgacaaatttgaccaaatttatataataaaataataacatttatgatactaactaaacatcattagattcttctttaattatattttatagtatatctacttgatctcataagtttttatatttttctataattttggttaaacttgagataatttgattctctaagttttttgaaATGCCTTATAATTTGGGATGGAGA
>295
CTCCATCCTAAATTATAAGACATTataagaatcctagatagtcaaagtatgacaaatttgaccaaatttatataataaaataataacatttatgatactaactaaacatcattagattcttctttaattatattttatagtatatctacttgatctcataagtttttatatttttctataattttggttaaacttgagataatttgattctctaagttttttgaaatgccttataatttgggatggagag
>296
caaattgtaagtcgttctggcttttctaagtagattgctgtggctatgcacctatgtatgtagaagagcCAGAGCGACTTACAATTTGGA
>297
TGCCTGGCTCCCTGTATGCCActcatctagatcaacaactacctatggttgcctatgatggttggcgtgcacggtgccaagcata
>298
gttccctgcaaacacttcacaagctagaccatatatagtatgcccttgcacaatgtggtatccagttacctagctaGTGAAGTGTTTGGGGGAACTC
>299
gttcccttcaagcacttcacatgaagctctttgcattatattggcggatgtagcattgagaccaatGTGAAGTGTTTGGGGGAACTC
>300
gttcccttcaagcacttcacatgaagcttcacattggcagatgtagtcttgagaccaatGTGAAGTGTTTGGAGGAACTC
>301
gttcccttcaagcacttcacatggagcattatttgtcttggagaaagcttaatttgatgcattGTGAAGTGCTTGGGGGAACTC
>302
gtcaaacttgtctatctttgaccaagttgaaaaatatattaacatctacaatatcaaatgaatccactatcgaaatattatttcctggtgtgtgcaatgaatatagtttgatgtagcagatgtttgtgcatttttctataaacttggtcAAAGTTAGAGAAGTTTGACTT
>303
TGACAGAAGAGAGTGAGCACacagcgggcagactgcatcgatctgaaccgagacgacgcaagtaggaatgatgatgatgatgcagctgctgctgcgtgctcacttctctctctgtcaga
>304
TTTCTTAAGTCAAACCTTTTaaagtttaacaaaatttatagaaaagagcaccaaaatttatggcactagtataaaatgttgtcataatatgctgatttggtatcataaatacttgtgctcttttctacaaattcaatcaaacgtaaaaaaagttttgatttaaaataac
>305
TAGCCAAGGATGACTTGCCTGtgtcctttgtgccgaaggatcagaaatgtgagcctttgagatagatggttcataggcagtctccttggctagc
>306
TAGCCAAGGATGACTTGCCTAtatcctctctaaaggatcagcaaatattgaggcttctagtggtctcatatgggcagtctccttggctagc
>307
TAGCCAAGGATGACTTGCCTAtatcctctatgaaggatcagcaaatatcgaggctttgagtggtctcatgggcagtctccttggctagc
>308
TGCCTGGCTCCCTGAATGCCAtccgagagaagcaatgccatcgtgtccatggcgtgcctcccggttggcgttgagggagtcatgcagg
>309
tattggcgcggttcaattcgagagctcgagccctagactagacgccagggagagagggggctctgctctcTGATTGAGCCGTGCCAATATC
>310
cttgggaggagcatgctagaaattttctcaaagtcagtccttgactttcagaaagttcCTAGCATGTTCCTCCTAAGAG
>311
TTCTTGGGAGGAGCATGCTAGaaattttctcaaagtcagtccttgactttcagaaagttcctagcatgttcctcctaagagca
>312
TTGTGAGAGAAAAATACTGTTGGCtggcagaaaaagtatggcacaagtatggcacagtcttgttcatttgtcttataagccgtatttttttttgtcaacgaacagtatttttctcttacaata
>313
tgagagaaaaatactgttggctggcagaaaaagtatggcacaagtatggcacagtcttgttcatttgtcttataagccgtatttttttttgtcAACGAACAGTATTTTTCTCTTACA
>314
cagcaaacattcggcaaagaaaatttgaaaaaaaattagaaaATCTTTGCCGGGTGTCTCTGAC
>315
gaatggaggctgatccaagatcctcctcgagtgcgaaacaaatgccgtttttttggttttgtgtttgctctcttggggggtcTCGGACCAGGCTTCATTCCT
>316
GCTTGAGTTTATCAGCCGAGTctgaacactactttaatttcagccatggcttatcagccaagtga
>317
TTCACATCAATCCACATATGTTGGaatgggttggagtgtaatttgaactaaattccacctcaatccacttcaacacatgtggattgagatgaata
>318
attcacatcaatccacatatgttggaatgggttggagtgtaatttgaactaaattccacctcaatccacttcaACACATGTGGATTGAGATGAATAC
>319
TGAAGCTGCCAGCATGATCTAgctttggttggcaccattggcaggcgcccacacagtggcctcttccgtgtgtgtagtgccgctctgtacctgcaaatcattgttagatcatgcatgacagcctcatt
>320
TGAAGCTGCCAGCATGATCTGatgtctttatatatattaattacctctgatttctccctgactgttatggatcgatgaattcagatatgaggggaaggaagaaagaggaataatgagcatcaggtcatgctgtagtttcatc
>321
AAGTCATCAAAATAAAAGTTGtagaactagtcaagatctcccatttttattttagtcattttttcatatgacaaagtaatagtaacattgttcataaattttacatatctctgatatagtttatgaaactatatgagagatatgtaaaatttatgaacaatgttactattactttgtcagatgaataaatgatcaaaataaaagttgtagatcttgatgagttgtacaacttgtatattcatggcttta
>322
TGGAGAAGCAGGGCACGTGCAgagacacgccggccggagcacggccgccgccgatagatcgacctcgcactcgcactcgcacaccagctgcgtctgcgtgtggatgaggtcgagatcgtcgtcggtcgaagctagcgaggaacctcttgcttgttgcttcacccgctagctcctgcactgcacgtgctccccttctccacc
>323
tgtgttcctctatttgacgctaaaggtgggtgcccccattgaaacacttcacaaatgttgctgttgcatttggtagtatttgtacctTTAGCGTCAAGAGACGAACACACT
>324
AAGTGTGTTCCTCTATTTGACGCTaaaggtgggtgcccccattgaaacacttcacaaatgttgctgttgcatttggtagtatttgtacctttagcgtcaagagacgaacacacttgc
>325
AAGTGTGTTCCTCTATTTGACGCTaaaggtgggtgcccccattgaaacacttcacaaatgttgctgttgcatttggtagtattcgtacctttagcgtcaagagacgaacacacttgc
>326
tgtgttcctctatttgacgctaaaggtgggtgcccccattgaaacacttcacaaatgttgctgttgcatttggtagtattcgtacctTTAGCGTCAAGAGACGAACACACT
>327
gttttgggttttctagatatatatctcttgctatgtacttggatatatacattacgtctagaaacatagtaaaaccagtgtgTATCTAGAAAAGCTAAAACGT
>328
GATGTTTTGGGTTTTCTAGATatatatctcttgctatgtacttggatatatacattacgtctagaaacatagtaaaaccagtgtgtatctagaaaagctaaaacgtgta
>329
TTTTGGGTCCCTAAACTTGTTatgtggtgcagcgcacatccctaaacttataaaatggtgcaccgcaggtccatttctggaccataccgaccactgtggtgcgccacttaacaagtttagggatctagaaat
>330
tgggtccctaaacttgttatgtggtgcagcgcacatccctaaacttataaaatggtgcaccgcaggtccatttctggaccataccgaccactgtggtgcgccactTAACAAGTTTAGGGATCTAGA
>331
gttaaacctctaactgtgactgatttttttggaaaaatatattaacatctgcaagctgaaataagtgcactatcaagacatggagaatttaatgaaactaatttgatgtcatagatattggcgtatttttctataaacttggtgAAAGTTAGAGAAGTTTGACTT
>332
gtcaaacttactttcactgacttatatcatggagcatttgatgaaactgctttgatattgtagatgttgatgcatttttctataaacttggacAAAGTTAGAGAAGTTTGACTT
>333
gggtacatctcctttggcacagatgcatgcagcagaatgcatatatgcatatgcgaaactgtcgagcgTGCCAAAGGAGAATTGCCCTG
>334
gggtgggtctcctctggcagtaacttggctggtcgcctggtccatgatacctgcgtgcagacacTGCCAAAGGAGATTTGCCCAG
>335
ggcaacttctcctttggcagatgcgcaatgtgctccgaccctggggcttcttccgcgcctacTGCCAAAGGAAATTTGCCCCG
>336
GCAATTCGTCGAACAGCTTGAggcgcgccggccgggcaacccgggcgtcagccacgcactccagctgttcgacgaatgcctc
>337
GCAATTCGTCGAACAGCTTGAggcgcgccggccgggcaacccgggcgtcagccacgcactccagctgttcgacgaatgcctcctc
>338
gtcaaacttctctatgttttaactaagtttatagaaatatataacaacatctagaataccaccaagtttacagaaatatatataatgacatctagaatacaagcaagtgcactctcaagatattaatttggtgtttaatgttggcacctttttatagatttagtcAAAGTTAGAGAAGTTTGACTT
>339
AGATCGGACGACTAATCGCGATTAattgtgattagtcatccttatcgtaactgcgtgcttgatatgtttcgtcgattcgatcaggtcgatcagaaaccttatcgtccgattagtcacgattagtcgtccgataagt
>340
ggacgactaatcgcgattaattgtgattagtcatccttatcgtaactgcgtgcttgatatgtttcgtcgattcgatcaggtcgatcagaaaccttatcgtccGATTAGTCACGATTAGTCGTCCGA
>341
TTCCACAGCTTTCTTGAACTGcatctctaagaggagcagcttgaactctctacctgcatgagcaggtgcagttcaataaagctgtgggaaa
>342
gggccatttctccttgggcagagtaattgaattttactttgctggatccggtttgctcTGCCAAAGGAGATTTGCCCAG
>343
tattggtgaggttcaatccgatgataggttttacaaacagctgtaaaatcagtatcTGATTGAGCCGCGCCAATATC
>344
ttcacatcaatccacatgtgttgaggcgggttggagtgaaactggaactaaattccaccctaattcactccAACACATGTGGATTGAGGCGAATC
>345
CAGCCAAGGATGACTTGCCGGatatgtgcatgcatatgttacaaggcagcatatgcaccctgttacaagcctgcctgttctccggcaagttgtccttggctacgcc
>346
TGAAGCTGCCAGCATGATCTGgtggccggccggccggcgtctctcaagtgcgctcggatcggagacgcgtcgccagatcatgttgcagcttcact
>347
cgaaaatcacgaaacttgtcgatgtgtcttggtatcccatgtggagactatgataaaaattttaggaagtttcgagcaagtagtgatgtccgatacttaaaacccagacatctccacttgtcaaagttttgtgatcacatgtggaggaggatggcttttaagcattcgaagtcactacatgaaacttcctcaaatttttatcatagtctccacatgggataccaagacacatcgACAAGTTTCGTGATTTTTGGA
>348
CGAAAATCACGAAACTTGTCGatgtgtcttggtatcccatgtggagactatgataaaaattttaggaagtttcgagcaagtagtgatgtccgatacttaaaacccagacatctccacttgtcaaagttttgtgatcacatgtggaggaggatggcttttaagcattcgaagtcactacatgaaacttcctcaaatttttatcatagtctccacatgggataccaagacacatcgacaagtttcgtgatttttgga
