# Supplementary material for: AmiR-P3: An AI-based microRNA prediction pipeline in plants
Source: PLoS One. 2024 Aug 1;19(8):e0308016. doi: 10.1371/journal.pone.0308016 (PMC11293646; doi:10.1371/journal.pone.0308016)
Supplement: S6 File — The datasets employed to Compare AmiR-P3 vs PlantMirP2. (ZIP) [file pone.0308016.s009.zip › S6_File/T.aestivum_negative_precursor.fasta]

>1
ATCGTCTTATATTGTGGGACGgaggaagtacctcacatgttgggtatattatatgagtggtgggacaagtt
>2
tgcaaaaagggtcgatgtgtggatccttgccaagggcacatgtacctacaagcaacaagtcaatattagaagctaactagtgtccaggcctggatcTATATGCACTACATTATGGAATG
>3
aattatttgtcatcaaaatggatgtgtcgagaactaaaatacatctagatacatccATTTCAATGACAAGTATTTTT
>4
TACTACTCCCTCCGTCTGGAAatacttgtccgaggaatggatgtatctagatgtattttaattctagatacatctatttatatccattttgacgacaagtatttccgaacggagggagtagtaat
>5
gaaaatacttgtcatcaaaatgaataaaaagagatgtatctcgaactaaaatacatctagatacatctcctattattcatTTTAATGACAAGTATTTTCAG
>6
gaagaacaagtccacgaagaagacaagcGGACGTAGTCGAACGAATCCT
>7
TAGTACCGGTTCGTGGCACGAAccagtgctaaaggttcgccacgaaccggtactaat
>8
caaggaatgatgaaacttctgctcatgactacaagaagaaaacttgccacaagtgcaagaaacctggccactacatctctgagtgtccgcagtgggacaaTGAGAACAACAAGAAGAAGAAGAG
>9
GACGTAGTCGAACGAATCCTCacaactctagaacgaaaccg
>10
cacgaaccggtactaaaggtgctagaagggccccactctgacaacatcttgccaccactTTCTTTAGTACCGGTTCGTGGC
>11
ggaacgagtccatgaagaagacaaacgGACGTAGTCGAACGAATCCTC
>12
ggaagaagaacgagtccatgaagaagacaaacgGACGTAGTCGAACGAATCCTC
>13
taggaagaagaacgagtccatgaagaagacaagcgGACGTAGTCGAACGAATCCTC
>14
cacgaaccggtactaaagagagtggttgcagggtgttgtcagtctggggcccctccagcACCTTTAGTACCGGTTCGTGGC
>15
agaacgagttcacgaagtagacaagcgGACGTAGTCGAACGAATCCTC
>16
AACTACTCCCTCCGTCCCATAatataagaacgattttgacattagtgtagtgttaaaaacgttcttatattttgggacagagggagtacttag
>17
cgtgatacgacctggtactaaaggtgcaggaggggccccggactgacaacatcctgccaccactcacttTAGTACCGGTTCGTGGCACGAA
>18
cgtgccaagaaccggtactacaggtgctggagggggcccagactgacaacatcctgccaccactctcatTAGTACCGGTTCGTGGCACGAA
>19
cgtgccacgaaccgatactaaagaaagtggtggcaggatgttgtcagggtggggcccctccagcaccttTAGTACCGGTTCGTGGCACGAA
>20
tcaacccatgttctaaaaaagatgtttatccctcccaggagtacatttgaTGGTTTATTATGGGACGGAGG
>21
gccacgaaccggtactaaaggtgctcgtggggccacagcCTCATTAGTACCGGTTCGTGGCAC
>22
agaagaacgagtccatgaagaagatgaacgGACGTAGTCGAACGAATCCTC
>23
cagcttcaacccatgttctaaaacagatgtttatccctcccaggagtacatttgatggttTATTATGGGACGGAGGTAGTA
>24
tccgtttggaattacttgtcgcagaaatggatgtatctaaacgtattttagttctaaatacatccattcccGAGACAAGTAATTCCGAACGAAGG
>25
ggaagaacgagtccacgaagaagacaaacgGACGTAGTCGAACGAATCCTC
>26
AAATATATACTCCCTCCGTCCCataatataagaacgtttttaacactacactactgttaaaaacgctcttatattataggacagagggagtatctttta
>27
cggaaatacttgtcgtcaaaatgaacaaaaggggatgtatctagacatattttagttctagatacatcattttttatccattTTGACGACAAGTATTTTCGGA
>28
atctcgaaaggaagaagaacgagtccatgaagaagacaagcGGACGTAGTCGAACGAATCCT
>29
GACGTAGTCGAACGAATCCTCacaactccagaatgaaaccg
>30
cgagtccaagaagaagacaaacaGACGTAGTCGAACGAATCCTC
>31
AACTACTCCCTCCGTCCCATAatataagaacgtttttgacactagtgtagtgtcaaaaacgttcttatattatgggacagagggagtagtatat
>32
agaagaacgagtccatgaaaaagacaaacgGACGTAGTCGAACGAATCCTC
>33
caagaaccggtactaaaggggctggaggggccccattctgacaacatcctgccaccactCTCATTAGTACCGGTTCGTGGC
>34
catgccacgaaccggtactaaaggtgttggacgggccccagactgacaacaccctgccaccaccctcttTAGTACCGGTTCGTGGCACGAA
>35
tacgacccggtactaaaagtgctggaggggccccggactgacaacatcctaccaccactCACTTTAGTACCGGTTCGTGGC
>36
tgccacgaaccggtactaaaggggtggtggtaggctggcgtcaggccggggccccacgatcaCCTTCAGTACCGGTTCGTGGCACA
>37
agaacgagtccatgaagaagacaaagcgGACGTAGTCGAACGAATCCTC
>38
cgttcggaattacttgtctcggaaatggatgtatctagaacgtctagatacatccatttCTACGACAAGTAATTCCGAACAGA
>39
tagatcgaacaactagcaagcaaagataaaagtgatttcgagggtatggtcatcttgcctgagatcccgcaaggaagaagaacgagtccacgaagaagacaagcgCACGTAGTCGAACGAATCCTC
>40
cacaaactggtactaaagtgagtggtggcaggatgttgtcagtccggggcccctccagcACCTTTAGTACCGGTTCGTGGC
>41
GGCTATACTACTCCCTCCGTCtaggtgtgtaagtcatcttaggctagccatagtgggagtaacttagctag
>42
agaaatacttgtcggagaaatgcataaaaatagatgtatctagaattaaaatacgtctacatatatccattCCTCCGACAAGTATTTTCGGA
>43
gaacgagtccgtgaagaagacaagcGGACGTAGTCGAACGAATCCT
>44
cggaaatacttgtccgaggaatggatgaatctagatgtattttagttctaaatacatccatttgtatccattTCTCCGACAAGTATTTTCGGA
>45
AACTACTCCCTCCGTCCCAAAataagtgtctcagctttgtactaactctagtacaaagttgtactaatcttgagacacttattttgggacggagggagtacttgc
>46
cacgaaccggttctaaagatgctggacgggccccagactgacaacaccctgccaccaccCTCTTTAGTACCGGTTCGTGGC
>47
cgtgacacaaccccgtactaaaggtgctggaggggccctagactgacaacatcctgccaccactcacttTAGTACCGGTTCGTGGCACGAA
>48
gaagaagaacgagtccatgaagaagtcaaacGGACGTAGTCGAACGAATCCT
>49
cgtgccacgaaccggtactaaaggtgctggaagggccccattctgacaacatcctgccaccactctcatTAGTACCGGTTCGTGGCACGAA
>50
GACGTAGTCGAACGAATCCTCacaaacgcgacggtatcggaactaacccg
>51
cacgagccggtactaaagaaagtggtggcaggatgttgtcagagtggggcccttccagcACCTTTAGTACCGGTTCGTGGC
>52
cgtgccacgaaccggtactaaaggtgctggaggggccccagactgacaacaccttgtcaccaccctcttTAGTACCGGTTCGTGGCACGAA
>53
cacgaaccggtactaaaggtgctggagggggcccagactgacaacatcctgccaccaccCTTATTAGTACCGGTTCGTGGC
>54
ccgtccggaaatacttgtcgaagaaatgggtaaaaatgaatgtatctagaactaaaatgcgtctagatacatccatttctccGACAAGTATTTTCGGACGGAG
>55
ttcggaattactcgtctcggaaaccgatgtatctagaactaaaatacgtctagatacatccatTTCCGCGACAAGTAATTCCGAATG
>56
cgtgatacgacccggtactaaaggtgctggaggggacccggactgacaacatcctgccaccactcacttTAGTACCGGTTCGTGGCACGAA
>57
cacggaccggtactaaagtgagtggtgacaggatgttgtctgtccggggcccctccagcACCTTTAGTACCGGTTCGTGGC
>58
ggtatgttcatattgcctgagatcccgcaaggaagaagaacaagtccatgaagaagacaaacGGACGTAGTCGAACGAATCCT
>59
cccataatataagaacgtttttgacactggtgtagtgccaaaAATGTTCTTATATTATGGGAC
>60
CTCTGACAACAAGAAGAAGAAGAAatactcaaagtcttcttccaagttttcctcaaagtc
>61
cgtgatacgagccagtactaaaggtgctggaggggccccgaactgacaacatcctgccaccactcacttTAGTACCGGTTCGTGGCATGAA
>62
ttaaaatacttgtcggataaatgcataaatatggatgtatctagaactaaaatacgtctagatgcatccattCCTCCGACAAGTATTTTCGGA
>63
gcctcggagacatagataagtgcaaagacgtcctctctgaaatcatcacgattaacccctctctcgctcttctgcaagaaaCAAAACTACTCCCTCCGTCCA
>64
tattgcctccgttcgaaattactcgtccaagaaataaatgtatttagatgtattttagttatagatacatccatttttattcattcttgTGACAAGTAATTCCGAACGGGAGA
>65
ctccgttcgtaattacttgtcgcagaaatggatgtatctagacgtattttaattttagatacatctagtttcaAGACAAGTAATTCCGAACGGGGGG
>66
attacgagtccatgaagaatacaaatgGACGTAGTCGAACGAATCCTC
>67
ATCTTTAGTACCGGTTCGTGGCacgaaccagtactaaaggtgctggaggggcccgactctgacaacatcctgccaccactttcattagtaccggttcgtggcacgaaccagtgctaaaggttcg
>68
TGATGACAAGTATTTTCGTACggggggagtatttagga
>69
cagaattacttgtcatcaaaatggatgtgtctagaactaaaatacatctagatacatccattTCAATGACAAGTATTTTTGGA
>70
cacgaaccggtactaaaggtgctggacgggccccagactgacaacatcctgccaccactCTCTTTAGTACCGGTTCGTGGC
>71
tatgccaagaaccggtactaaaggggctggaggggccccagtctgacaacatcctgccaccactctcatTAGTACCGGTTCGTGGCACGAA
>72
catccatgttccaagcaaactctcAAGGACATTTTTTGTGATATG
>73
cggttcgtgccatgaaccggtactaaaggtgctgaaggggccccagactgacaacatcctgccaccagtctctttagGACCGGTTCGTGGCACGAACTAGT
>74
catttcgcaaatacttgtcggagaaatggatgtatgtagacgtattttagttctagatacgtctataattacccatttctccGACAAGTATTTTCGGACGGAG
>75
cacgaaccggtactaatgagagtggtggcaggatgttgtcagtctcgggcccctccagcACCTTTAGTACCGGTTCGTGGC
>76
gttactcccactatgaccagcctcatgcgcagaaaaattaGGATCGGAGGGAGTACTACTA
>77
ggaagaagaacgggtccaggaagaagacaaacgGACGTAGTCGAACGAATCCTC
