# Supplementary material for: AmiR-P3: An AI-based microRNA prediction pipeline in plants
Source: PLoS One. 2024 Aug 1;19(8):e0308016. doi: 10.1371/journal.pone.0308016 (PMC11293646; doi:10.1371/journal.pone.0308016)
Supplement: S6 File — The datasets employed to Compare AmiR-P3 vs PlantMirP2. (ZIP) [file pone.0308016.s009.zip › S6_File/T.aestivum_positive_precursor.fasta]

>78
GCCATCATACGTCCAACCGTGcatttgatatgcatatatatgcatcacgagccacggttgggctgtatgatggcga
>79
gccatcatacgtccaaccgtgcatttgatatgcatatatatgcatcacgagccaCGGTTGGGCTGTATGATGGCGA
>80
TCTGTAAACAAATGTAGGACGtttttgcagtttaaattaaactgctaaaacatcttacatttgtgtacagagg
>81
ttcgccggtcgcgcgttccccttgcggTGAGCGCGCCGCCGTCGAATG
>82
TGGAGAAGCAGGGCACGTGCAtccatttccagctcggcattcccggcgtccggccggccggctgccgcggccttgcctggctgggtagtgcgtcgctcgatccggccgtgcgccggcggccggcccttgcatgcatgtgcctttcttctccacc
>83
tagatcctctgcagtaccgtatggtgctgtagtatggataacatgtggggccaggtctcacctggcagtgactgtacaacatcATACAGTACTGCAGAGGATCCTAA
>84
gcgcttctcccttggcacggtggcatgcatgtacatatgatggtggtagcctggtgagcgtgcggtgcagcttgctagcaagccgtgcgTGCCAAAGGAGAATTGCCC
>85
cagaaatacccaatatcttgctagaaCAAGATATTGGGTATTTCTGTC
>86
TAGTACCGGTTCGTGGCACGAACCgggactaaaggtctcaaccccattagttccggttcgtgccacaaaccgcgactaaaa
>87
TAGTACCGGTTCGTGGCACGAACCgggactaaaggtctcaaccccattagttccggttcgtgccacaaaccgcgactaaa
>88
acggcatagaggcactgcaaacatccgagatgagcaaactaagcttgtccgtagtTTGCAGTCCTCGATGTCGTAG
>89
TAGTACCGGTTCGTGGCTAACCtttagcaccggttcgtgccacgaaccggtactaat
>90
tcgcttcaagccttgaggaatagggtaaactgcacggagttatgtgcagtgcagtttacactaTTCCGAAAGGCTTGAAGCGAAT
>91
CCAATGACAAGTATTTTCGGAcggagggaatacaagattcgactccatgaagtagctttacctctagcaatagaataaaaaaaactccctctgtccggaaatacttgtcggacaaa
>92
ctctaagtatcggtgcttatttgtagagggtagacgcttaattaagcgtctgtcctatagaaATAAGCACCGGTGCTTAAGAA
>93
ACATTGGTGGAAGGCGTGGTAaagaaacaaaatcgatgcttcgaaaatgttacttacaaaagcattttggagtttcgattttttttttttttgcacgacttccaccaatgtga
>94
tctgtccggaaatacttgtcctagaaatcggtgtatctagacttattttaattatagacacatccattttatccatttataagACAAGTATTTCTGGACGGAGG
>95
TGACTTTACACAACTGTCCGGCagtacattgtctgatagtgtactgacagtgtactgctcggcaggtatgtaaagtcaaa
>96
TTCCAAATTACTCGTCGTGGTtttagtccaaatttgaactaaaaccatgacgagtaatttggaacg
>97
agctgcatttgcacctgcacctagagaggaagaaaggtcgagggcttggaacttggccatgcatgcgattgcgatgcatgcaacgttctccttgaccctctcgctcttcctgtaggTGCAGTGGCATATGCAACTCT
>98
gtttgactttgcactgctagcggtggcactgccgcactgcccggtcagtgtaagctcattacactgtccgggcagtgcggccgtgcactGCTAGCAGTGTAAACTCAAATCA
>99
gccatcatacgcccaaccgtgcatttgatatgcatatatatgcatcacgagccaCGGTAGGGCTGTATGATGGCGA
>100
CATATACTCCCTCCGTCCGAAAaagtttgtcccaagcttgttcctcaaatggatgtatctagcactaacttgatgctacatacattcatttgagggacacgctttttcggatggagggagtagtaatt
>101
CATATACTCCCTCCGTCCGAAAaagtttgtcccaagcttgttcctcaaatggatgtatctagcactaacttgatgctacatacattcatttgagggacacgctttttcggatggagggagtagtaattttgat
>102
CAGAACCAGAATGAGTAGCTCatgcacctactcaacatagtgaatgtgagctgctcattctggttttaga
>103
cggtattggtgcggttcaatcagagagctggcgccccaggaggcaaggggttcctcccttcgaTTGAGCCGTGCCAATATCACG
>104
gtattggtgcggttcaatcagagagctggcgccccaggaggcaaggggttcctcccttcgaTTGAGCCGTGCCAATATCACG
>105
CCTGTTTGTCATTAAGTTTCTTagtgcctttgccatcttagtgaagggtcaaaaggtacttagaagcttaatgagaacatgtg
>106
cctgtttgtcattaagtttcttagtgcctttgccatcttagtgaagggtcaaaaggtacttagAAGCTTAATGAGAACATGTG
>107
CACTACATTATGGAATGGAGGGAgtatgttgtaggcaatgattgtttgccttgaagattttatagatcctgctctggtctttctgattttgtctgtt
>108
TGGATGTCATCGTGGCCGTACAtgaatcgtcccccacatccagctctgttcaatttcaggcaaagtggacgtttcattgtacggcctgatgacatccacg
>109
agacgagggtgatcataaactcctgggtaatcatgttggacacccagtccaggaacatgccgaggagttcagagcggagaggttcaagggagcttgcatggactttcatggtgtattcttcgggtacacgccgcagaccaaaggatggcatgtacctgaagcaggagtttatgatggcccagcagTTTATGATCACTCTCGTTTTG
>110
tccatcccacaatataagacgtttttgcaaactacttgaacatcttgtataaaacagcttgccaaaacaTCTTATATTATGGGACGGAGG
>111
gggtcgaactgggaacacatgggatacgaaccgcttgattgacgagcgactcttatcaactcaTGTGTTCTCAGGTCGCCCCCG
>112
cgttcgccggagaagcttactgcggaccaacgccgTGTGCTTCCTCGTCGAACGGT
>113
tcgcttcaagccttgtggaatagggtagactgcatggagctatgtgcagtgcagtttacactaTTCTGAAAGGCTTGAAGCGAAT
>114
TAATATAAGAACGTTTTTGACactagtgtagtgttaaaaacgttcttatattttg
>115
tccatcccataatgtaagacgtttttgcaaactatattagcttgcaaaaacgTCTAATATTATGGGACGGAGG
>116
TACTGTGGGCACTTATTTGACaagaatgaggagaaacatgaattcttggcaaatagtgcccttagtatg
>117
ttccactctaccaacagccacgtctcccccgcgaccatggcgTGGCCGTTGGTAGAGTAGGAGA
>118
tataattataagaatcgaatgtgTTTGTTTTTATGTTATTTTGTGAA
>119
tgtgttatatgtcatgaaaagtatattattagatttctacacggatgtagtttctaaatatatattTTTTGTCACATATAATACATA
>120
TGAAGTAGAGCAGGGACCTCAcgctcaagaagcggtgaggtgcctgacctacttcatc
>121
taaatacgtatgtatcaagtcatgttttagtatTAGATACATCCGTATCTAGA
>122
ATAGCATCATCCATCCTACCCttcaacggtggttgccgattccccacggtgggtaagatggctgatgctatga
>123
ggagctcacttcagtccactcatgggaggtagcggggattgaacgagctgccgactcattcactcgagcacacagtagatatgagactagtccagggcataccagtatgttacaatatgtactgtgcgaatgagcgaatgcagcgggagattgttctctctttcctcctccatgcTTGGACTGAAGGGAGCTCCCT
>124
ACCTGCAGTTGGGCCAATGACatgtgggcctaacagacggctggcccacatgccattgatccaactgtaggtgc
>125
tgcttaatgacagtcgtggtgtcttagaagagccaggcgactatgtctacgctggccattaagcatcgtctttgcctaggacaCCACGACTGTCATTAAGCATC
>126
TGGCACGGCGTGATGCTGAGTCAGccagtggagtggtgctactttttactaggtgtggag
>127
tgttggctcgactcactcagaccacgcctgccggccggccgtagccatgcatctgcatgcggtggtggctcTGATTGAGCCGTGCCAATATC
>128
gtcaattttatcaccctaatataaactatatagcacaaaaattataccgtttgaaaatagaacatatgaagtttatattggtatattttttgtaatatttgacttGTATTAGGTTGGTCAAATTGACGA
>129
cttaatgacagtcgtggtgtcctaggtgaagacgatgcttaatggccagcgtagacagtcgcctggctcttctaggaTACCACGACTGTCATTAAGCA
>130
TTGGACGAGGATGTGCAACTGcggtacggtaggaccttcagctacgaccggcagctgcacatccatgcccaagc
>131
TGAGATGAGATTACCCCATACcatatagcggcagctcgactccgcacacgcgtagggggcaatctcacctcaac
>132
ttgagtgcagcgttgatgaaccgtcctactcctccgaggccggagcggtTCACCGGCGCTGCACACAATG
>133
ggcggctctctggtgttcaagcaggaacctcatgctaccggcagcatgcggcgcttgctTGAACATCCCAGAGCCACCGG
>134
TGACCCTGAGGCACTCATACCGccagcttgtttagaatgctagccgcatgagtgcctcatgcagcggtatcgccggtatgagtgtttcagggtcaag
>135
cggctacttcctttcccttgccagtgcgccatgccggcgggtgcacccctcttgcacaggCAAGGGAAGGAAGTAGCCAAC
>136
tgccgtgatgattgctttacttctgacacctcttgtacgagaagcgccttgatgcgcttcgctgagcagattgcAGCAAACATATCTGAGCACA
>137
tgctgggaaaactattgaactagataagttacaactcatctcgaagtaacttgtctggTCCAATGGTTGTTCACGGCATC
>138
AAGCGTAGTCGAACGAATCTGccgttgatgaggatatgttcagattcgttctattacacttta
>139
TTGCGAGCAACGGATGAATCagccttgttatccaatccagaggtggctgatttctcctttgctcgagtaga
>140
ttcttcaagtactccacttttttttctcgcggagaaaaAGGTGGAATACTTGAAGAAGA
>141
TGAAGCTGCCAGCATGATCTGCtcatccagcatgcgccgaaaccgcgttcggttgcgcggggttatcttggaatttttgctccatcagatcatgctgcagcttcatt
>142
tgacccaagtttgtactaaagtTAGTACAAAGTTGAGTCATC
>143
TTCGTCGGAGAAGCATGTTGCggaccagcgccgcgtgcttcctcgtcgaacg
>144
cgttcgtcggagaagcatgttgcggaccagcgccgCGTGCTTCCTCGTCGAACGGT
>145
cgttcgccggagaagcatgttgtggaccagtgccgCGTGCTTCCTCGTCGAACGGT
>146
AAATATGGCAAACAATGAATGagaatccaaagatagggttatctttggattttcatttattgttttccatctttgg
>147
TAAGAAGCAAATAGCACATGcaggaggtaagaaagaagcaagcgaatgcgtgtgctctttccttcttacc
>148
tgtacttcctccaatccgtattacttatcttagatttgtctagatacatacatttatacaaatttaagacgaatAATATGGATCGGAGGGAGTAC
>149
acttcctccaatccgtattacttatcttagatttgtctagatacatacatttatacaaatttaagacgaatAATATGGATCGGAGGGAGTAC
>150
AAGGACATTTTTTGTGGCCTGtgtaaaaaagacaattttcgacgcttaattacaactattcacgaggcatttttttatctttttatacatgccacaaacaatgtcccttt
>151
agatttggatggaaccaaatcttcagctatagtggcacaagaTTTGGTTTCCTCCAATATCTCG
>152
agtgttggatgggaccaaatcttaccgccgggtgtggcaagatttggtttcctccaatatcttatgttcatatgtcagacactgagtgttagctacaacaagtgatagttggatggacacctgggcctgtctcaagaaccaaacctcgcaagctgaatgtgagatttggatggaaccaaatcttcagctatagtggcacaagaTTTGGTTTCCTCCAATATCTCG
>153
gccttagtgaatatctacactagtaagtttttcttcatgtttgaaatgcttagcatTGTAGATACTCCCTAAGGCTT
>154
TCTGGCGAGGGACATACACTGTacaagtgaatcgcggcgcgccctgcggcctgtacagtttatgtccccggcagacg
