# Supplementary material for: AmiR-P3: An AI-based microRNA prediction pipeline in plants
Source: PLoS One. 2024 Aug 1;19(8):e0308016. doi: 10.1371/journal.pone.0308016 (PMC11293646; doi:10.1371/journal.pone.0308016)
Supplement: S6 File — The datasets employed to Compare AmiR-P3 vs PlantMirP2. (ZIP) [file pone.0308016.s009.zip › S6_File/Z.mays_negative_precursor.fasta]

>1
tgtagacttatttgtgctactctgacattgctaaTATCTTGGTGCAGATCGGAGA
>2
GCTTTGTGTTTGGAGGAACTCcaatagaggccggccgtggtat
>3
GACGACTCTTCAGTCCACTCaaccgagctcccggagtcaccaa
>4
TCACAAAGGAGAGTTGCCGCAacacatgtacaaccggctcaaaactttggtgaaccaagtgcgcaacctcgggag
>5
CTGCCAAGAATGGCTTGATACaattgaaataatgagcaatgaaattcttggtaatt
>6
TCTTCCTTGGCTACTCCCCTGaccacaaggggtatcgttgtcttgacctcgt
>7
cctggaccttgatttgggcaccaacgattggatgaacgccaccggtGGAATGTCGTCTGGCTCCGTG
>8
AGCGGACGAGGCAGAGCAGGCggtgccccagaatatgatccgagcaccgagccgaacgaccccgatgt
>9
ATCTCTCTTCAGTCCACACCaccaatacttctgcttcaaatcctgatacatcttggtactcccaggatgaatagaataa
>10
agttggaaagtgggctgtagagctaaatgaattcaccattgacaacgttCATAGACCTTCGATCCAATCC
>11
CATGGAGCGTGCGAGGTGCCAtcattacttgtttaccggggcgagccagatgggacgccggtcttgttccccgtagcctgagctagctaggggtagggtaatgacggccttcctgtgacgtggt
>12
CCCTGCCAAGAATGGCTTGATacaattgaaataatgagtaatgaaattcttggtaattac
>13
tcacccggttttccatgtatcactGCTCAAGAAAGCTGTGGGACC
>14
cagctgagatcatagggtgcctctgtcccagaaagagctctgtctctaacacattggaatccagtgctgcttcagcagcgggtatctgatttggagatggcgaatgctggttagtgcccTTTGTTTCTTCCTTGGCTACT
>15
TCTTCCTTGGCTACTCCCCTGaccacaaggggtatcgctgtcttgagc
>16
acgacccaccttagttcggattCGGAGAAGCAGGGCACCGGCG
>17
aggactgatgatagtaaggaaggaggagtttctggcattgaaaCAAGGTCCTCTATCTGTCAGT
>18
GCTGCCTCTTCCTTGGCTACTcccctgaccacaaggggtaccgg
>19
ttttcacagttaagctgaagttattAGTATCAGCTTTCTTGAACTG
>20
CTTCGCTCCCTTCGATCCAGAcagcggccacctccgaagtgagaggtgtgttatatgtcttctggttcaacgtctggtctaggttcaacgcga
>21
gaccaatggcacccttaccagcagcattcagaatttttcatctatactgaccaacgcagCTTGGCTCATCTCTCGGACCA
>22
CTGCCAAGAATGGCTTGATACaattgaaataatgagcaatgaaattcttgggaatt
>23
tgcccgagtggaggttggaaatgggaAAACTACTCTCCTCTGGCATG
>24
TGTGTGAATCTTGATGATGCCactccagaaatcaccggctggctgatgactacagcacacaca
>25
CCCTGCCAAGAATGGCTTGATacaattgaaataatgagtaatgaaattcttgggaattac
>26
GTCAATGGAATCTTGATGATGaatgctgcacaaggattcagaagaggtttgctgttttctt
>27
ggctacgccatctacggagatgacgtgccctaggtatgcgacggacgtcaTGCCAAAGGAGAGCTTGCCAA
>28
CTGCTCCCTTCACACCACAGCaaaatggtgtggtagagaggaa
>29
CTTCGCTCCCTTCGATCCAGAcagcggccacctccgaagtgagaggtgtgttatatgtcttctagttcaacgtctggtcaaggttcaacgtgatacg
>30
GCTGCCTCTTCCTTGGCTACTcctttgaccacaaggggtatcgg
>31
CCACTCTCTTCAGTCCACACcacaagtatttttgcttcaaatcccgatacatcttggtactcctaggatgaaaagaataatc
>32
GGCGGACGAGGCAGAGCAGGCggcgcctcaggacgaccttgtccagcagcaagcggcgcatcaggacgacgacgaccagcagcaggacgtctcaggt
>33
CTGAATCTGCACTGCCTCTTCttcgatgtgactttctggtgcttgcaggcatttgcggagctagga
>34
tggatactccgacctttgggatatttgcgtgccagccaagttcgcctctagggaagaacaatggatatgatagtgcatcgtagcatccatggtatgagcggatgcagtggcttgaactgtccttcccatgaagcataacactcttgctgaactggcctcgccCTTCGCTCCCTTCGATCCAGA
>35
GTGGAGCCAAGCATGCATTGAttgcaagccttttggaatgatgctatggcactattt
>36
aggagcaccgccgcaagggccacagCACCACTGCCTCTTCCCTGCT
>37
CTACTCTCTTCAGTCCACACcaccagtacttctgcttcgaatcctgatatatcttggtactctcaggatgaatagaataatccgag
>38
tggtcttgaagcctcctttctccctccacctcttCTGTTCTCCTTCTCCATTGTT
>39
gttttgtggtacaatatccaggatgctctggaaccttacatgagcaagagaatagttgaacttcactggGGTAAGCACCATCAAGATTA
>40
ctgaggtgcgagtctttcggactgccgaatcaagaatctttactggcttctctcggtactgaagatctttctgaatCTGCACTGCCTCTTCTTCGAT
>41
AAGACTTGGAGAAGCAGGGCAgtgtggggtctgatacgtccaatgatgctgagagggtga
>42
GGCGGACGAGGCAGAGCAGGCagcaggcggcgcctcaggacgatgacga
>43
catggtatgagcggatgcagtggcttgaactatccttcccatggagcataacactcttgttgaactgccctcgccctTTGCTCCCTTCGATCCAGACA
>44
GCTGCCTCTTCCTTGGCTACTcctctaaccacaaggggtatcg
>45
ccacatctcagaccttgaagccatctccttcctctctactTTCTCCTTCTCCATCCCTTCC
>46
aagaattcctggccttcagggtttttccaactatgaaagagtggacgatgccgaagcttaaaggggaaaagaaagagggggaactcgtccgactgccctaccattgtaaattcaagaaatactttaaagtaCCCTGCCAAGAATGGCTTGAT
>47
atggtactgctgtcgtggcgactttctttccgttctcctttgaggtcggaggaACGGGAAGAATGACTTGCCTT
>48
ttgttggtttgcgtcgcgtcatggtgccgGTGGTGCAGGCTTCATTCCTC
>49
TTCTTGTTGGCTGGCTCGAAGcttgaaccacctgtgatcggaagt
>50
CTGCACTGCCTCTTCTTCGATgtgactttctggtgcttgcaggcatttgcggag
>51
ggtgactttctttccgttctcctttgaggccggaggaACGGAAAGAATGACTTGCCTT
>52
GAGGTGTCCGCCCTCTCCCGGttgatgtgcatggcgagcagcgcgtcctcgacctcctcca
>53
GCGACTTTGAAGGGAGCTCCCtgaggggacgtcaccaaagcaaaagacccggcagaagtccgagacggcctcggacatggccgcatggtcggcctccctctgctcggccgccccggcaagcgcct
>54
gcaatgactgaattccgtggcataccagTGCTCTTTCTGTCATCTGGTGG
>55
CTGCACTGCCTCTTCTTCGATgtgactttctggtgcttgtaggcatttgcggagctgggatatgtgaaacacattgtggatgtcagat
>56
AGCGAGTCTTCTTGGCTAGCttggttgctttgatcactgtaggccctcgtcctcggggagccgtattccaggttagtgggcaagacggcctcggccccgtagaccaggaagaacggcgtgaa
>57
GATGCCTCTTCCTTGGCTACTctcctgaccgcaaggggtaccggtgtctg
>58
CCCACAGAAGAGAGTGAGGCgtgctatcaaaaaactgactccaaagaagaagatgaacgctgtctagaaaataaggacagatgtcatgtcttaaactagtttccaggctagcttcagttttcagatgatgtaat
>59
tctgcttgtttctaatgtgcttttaggtggaggcatcgaccaaccatcttttcgagaagcagggcacatcgaccaaccatctTTTCGAGAAGCAGGGCACGAC
>60
GGCGGACGAGGCAGAGCAGGCagcgcagcaggacgacgcagagcaggtagcacagcagcaggcggcgcctcaggacgacga
>61
GCTGTCTCTTCCTTGGCTACTcccctaaccacaaggggtatcgctgcctcga
>62
GCTGGTTGGACTGAAGGGTGagaacagtgaccttgtttaggtggcccagctt
>63
cgttcttgaagttggagcacttttcgagttgtaaactccttgcacgcgttttGTGTGCCCATCTTCTCACTT
>64
tgtcttaggggagctgaaccgccacgagcctgtgcctgttttcctcaaggacacaaggtgttttttcttcttctgAATCTTCCTCTATCTGTCAGT
>65
GCTGCCTCTTCCTTGGCTACTcctctgaccacaagaggtatcgg
>66
tggaggaggagtcggtggagctctcgtcggagtctcattcccgccccatgtttgccTCACCGCCCTTCTTCTCCATT
>67
ctttcaagcaaatatgttctaatggcagcacctgatatcttcccactcttgtcaaattggatttcaacaaattttccaaatcgacttcatcatgtcatagaaaataAACAAGTGTTTGAGGAAATAT
>68
GTCGTTGGAGGAAAGCAACTTcgtggaagttggtacctttcagccatcgttcgtcttcaa
>69
CTGAATCTGCACTGCCTCTTCttcgatgtgactttctggtgcttgcaggcatttgcggagctgggatacgtgaaacacattgtggatgtcagacatggattctggt
>70
CTGCCAAGAATGGCTTGACACaattgaaataatgagtaatgaaattcttgggaatt
>71
TGAGCTAGAGGCAACTGAACTaataaacaagccatcttcgtttcccttttgaa
>72
aagatatacagggacactgtcttaggggagctgaaccgccacgagcctgtgcctgttttcctcaaggacacaaggtgttttttcttcttctgAATCTTCCTCTATCTGTCAGT
>73
CTGCACTGCCTCTTCTTCGATgtgactttctggtgcttgcaggcatttgcggatctgggatacgtgaaacacattgtggatgtcggacatggat
>74
tgtcttaggggagctgaaccgccacgagcctgtgcctgttttcgttaaggacacaaggtgttttttcttcttctgAATCTTCCTCTATCTGTCAGT
>75
CTCCGCTCCCTTCACACCACAgcaaaatggtgtggtagagaggaagaa
>76
GATATCCTCTCATTCCAATATaaatagtagctacctgctcttccacagggagagggtttgattgggattgtttaagcaattcccataatcgtcgaccccttgccaattgattct
>77
TCGCTCCCTTCGATCCAGACAgcggccacctccgaagtgagaggtgcgttatatgtcttctggttcaacgt
>78
ggcacttctccacctccagcaccctgagcagcacctgcagggGCGACAAGAATGGCTTGCCTC
>79
CAGAGAGCGTGCGAGGTGCCAtcattacttgtctggcggagcgagccagatgggacgccggtcttgttccccgtagcctgagtcagcttggggtagggtaatgatggcgcctcctgtt
>80
GGCGGACGAGGCAGAGCAGGCagcgcagcaggacgaccttgtccagcagcaggcgacacaacaggacgacgatgaagctcagcagaccgcctcaggttctggcgcctcaggttcgaggagcatctacctgcgaggtctcacgagtc
>81
GCAGGACGAGGCAGAGCAGGCagcgcagtagcaggcggcgccttaggacgacgatgaccagcagcaggacgatgacgaccagcag
>82
GTTGTGCCCTTCTTCTCAGGCtgagttaattgcatactctgatgccgactgggctggatgt
>83
atctgatttggagatggcaaatgctggttagtgccctttgttTCTTCCTTGGCTACTTGATTA
>84
GACGACTCTTCAGTCCACTCaaccgagctcccagagtcaccga
>85
GAAAGCTGTGGAAGAACATGAccaatattttgttcaaaaaaggaacgttgctggtattcttggcctatcta
>86
ATACAATGCCTCTTCCCTGGCcacccggagggcaacaactaagctaaggctacacccatcaaaaacacaattgatcatatgcttccaaacaacccaggcacccatgatcaccaaagcgttgtaacctttttcatcagaccaggcactcgagagttgttgctcctccaccaagattcaattgtgaga
>87
gcatactggaaaaactcagaacACAATGTTGTCTGGTTCATTA
>88
ACTGCCTCTTCCTTGGCTACTcatctgaccacaaggggtatcgg
>89
AGCAGGTCTTCTTGGCATTCcaagatgtcatcctttttg
>90
GGTCAAGAAAGCTGTCTTGGGaatatccgatggcctaatcctcatttcatggtaacccg
>91
cttcccatgaagcataacactcttgctgaactggcctcgccCTTCGCTCCCTTCGATCCAGA
>92
TGCTCCTTCTCCTTCTCCATCagggatgctacgacctcgtcgctctgtgatggcagcgcagc
>93
GAGCTGCCCTTCTTCTCCAGCtctgctcctccactacgctcctccc
>94
tattgctgtttctgcaaaCTATCCTGAGCTCCACATATT
>95
CCCTGCCAAGAATGGCTTGATacaattgaaataatgagcaatgaaattcttgggaactac
>96
ctctagccatctaggtcctaatatggctcctaagcagtgcatgAGAATCTTGATGATGTAGTA
>97
GGTCAAGAAAGCTGTCTTTGGaatatcacttgctcgtatcttgatctg
>98
AGCGAGTCTTCTTGGCTAGCttggttgctttgatcgctgt
>99
aagaattcctggccttcagggtttttccaactatgaaagagtggacaatgccgaagcttaaaggggaaaagaaaaagggggaactcgtccgactgccctaccattataagttcaagaaatactttaaagtaCCCTGCCAAGAATGGCTTGAT
>100
GGCTGCCAGCATGATCTGTCAggataaggtgcagattgttgatgcgat
>101
GGTCAAGAAAGCTGTCTTGGGaatatcggatggcctaatcttcatttg
>102
GCGACAAGAATGGCTTGCCTCagaagggccaactcctgctgcat
>103
GCAGGACGAGGCAGAGCAGGTagcgcagcagcaggcggcgcctcaggacgatgacgaccagcagcaggacgacgacgaccagaagcaggacgcctcaggttcaggcgactctagttcgaggagcatctacctgcgaggccccgcgagtctcctgccg
>104
TCTTCCTTGGCTACTCCCCTGaccacaaggggtattgctgcctcgagct
>105
TTCTTGCCCTTCTTCTCCACGccgcgctgagcggacgcctcggggacgtcttcctgctggtgcccctgaggctgcttgtccttccggaagatggcctcgaccgcctcctgaccagaggcgaacttggtggcgatgtcc
>106
ggatggctagtcaattgagatcacaaggtgcctctgttccataaggagctctatctctgacgtattggaatccgatgctgcttcagaggcagatatctgatttgaaaatgacaaatgctggttagtgtctttgttTCTTCCTTGGCTACTTGATTA
>107
ccgagcgacgccgacctcttcTACGTGCCCTTCTTCTCCTCT
>108
aaagatatgaagctacttgcttcTGAGTGGAATGTTGTCTGGTT
>109
GCTGCCTCTTCCTTGGCTACTcatctgaccacaaggggtatcga
>110
ctggactgctgaatcaaggatctttactggcttctcacggtactaaagatctttctgaatCTGCACTGCCTCTTCTTCGAT
>111
GTCGTTGGAGGAAAGCAACTTcgtggaagttggtacctttcagccatcgttcg
>112
CTGCACTGCCTCTTCTTTGATgtgactttctggtgcttgcaggcatttgcggagctgggatacgtgaaacacattgtggat
>113
CATAGACCTTCGATCCAATCCcaagcgttagcagacttcattactgattggacgcaaggggctcagga
>114
tgggttgtgttcttatgctagaaggcaaggtagtagcttacacttgaaggcAACTGAGAACACATGAGCAGA
>115
CCCTGCCAAGAATGGCTTGATacaattgaaataatgagtaatgaaattcttgggaactac
>116
CAGCTCCTGCAGCATAGCCTTcgtatgagtcagtaccagctccagcttctaccgcagatcctggatccgagactgactctgacctacagctggcgtttgctctactgcc
>117
ATCCTGCAGCATCTGTTGCTTcggctagtcagccacaggcatcctggccacaacctccacctccgccaccact
>118
cgcaacggtcgactgcaacgcattaaatgcgcgcctgcgcgCGCAGAGAAGCAGGGCACGCG
>119
GCTGCCTCTTCCTTGGCTACTctcctgaccacaaggggtatcgt
>120
gaggcccgggaggccgcggagcgcagcgtggacgtcgcccgtggcgagcacttggcggagaggttccggcggcgggggcacagaggcgaggagcgcggcgAACGGGCTCTCCTCTGGCAGC
>121
ccaggtgcttgtcctggggtggaagtggtggtggtggcagtggtggcagtggtgcttgctactgttgcaccctcctctcctggcgcatctcttaGCATTCCTGCAGCATCTGTGC
>122
CATAGACCTTCGATCCAATCCcaagcgttagcagacttcattactgattggacgcaaggggctcaggacgaagagaa
>123
TGCATTAAGCTCAGGAGGGATcgttgcaattgcctttttagcaagagttttagagtctctaacagttgataatgacaaa
>124
GCTTCCTCTTCCTTGGCTACTctcctgaccacaaggggtatcgt
>125
AAACCTTTGAAGGGAGCTCCTtcatgcatttgcaaacgagtccaaggagaagctccagcagctgatattctacaggttca
>126
tcagcatgctctttcagtatgtccacaagtcctttctcatatgtgtaacaccatatagcccttgtaccccgGGATGTTGGCATGGCTGAAAA
>127
GGTCCCACAGCTTTCTTGAGCagtgatacatggaaaaccgggtgaatgtgacaagagtctggaagattta
>128
tttgttttgtggtacaatatccaggatgctctagaaccttacatgagcaagagaacagttgaacttcactggggtAAGCACCATCAAGATTATGT
>129
gtgactcgactgatgctaaccccaatgggtGTGATCTTGATGATGCTGAAC
>130
aagctttctcctcgctccacccGCTGCCTCTTCCTTGGCTACT
>131
TATCGAAGCAGGACACGTGTGtgctttcatgttccaggaagaggaagagggcgaactgtcacttagggtgca
>132
aaagacaaatttattccggtgattccaaatcgcccaagcacccaagatgataagggagttaaggccctttttgatAAGCCGGCTCACTGCTCTTTCT
>133
aggcattggttgacgagatggctggtcagctgagatcgtagggtgcctctgtcccagaaagagctctgtctctaacacattggaatccagtgctgcttcagcagcgagtatctgatttggagatggcgaatgctggttagtgcccTTTGTCTCTTCCTTGGCTACT
>134
aatagtccagctggtctttgatgttcggccttaactctttgacacctatcgcacatagccacgtgtgcaaccacATCTCTCTTCAGTCCACACC
>135
CTGCACTGCCTCTTCTTCGATgtgagtttctggtgcttgcaggcatttgcggagctgggatacgtgaaacacattgtggatgtcagacatggat
>136
CAGAGAGCGTGCGAGGTGCCAtcattacttgtctggcggagcgagccagatgggacgccggtcttgttccccgtagcctgagtcagcttggggtagggtaatgatggcgcctcctgttgac
>137
agaccgtgcgggaggtggcgaagggtgagaattccagcgtgcaagaagtgccagtgaccgatgtcagtcAAGACTTGGAGAAGCAGGGCA
>138
GTTGCCTCTTCCTTGGCTACTctcctgaccagaaggggtatcgt
>139
AAAAACAGCTTTCTTGAACGGtgatttgagagaggaagtatatgt
>140
CTGAATCTGCACTGCCTCTTCttcgatgtgactttctagtgtttgcaggc
>141
TCTTCCTTGGCTACTCATCTGaccacaaggggtatcggtgtctggacctcgcctcccaccgcatcatcatctcttgtcacgtcgtcttcgacgaggatgtgtttccccttgttggcccctccccacccaccgatctcg
>142
caggtcgcccacctggaggtctcggggccggacccctcgggcgtggtagcgtcgcagggactgctggtaccgcgccgagtgtagtaaggccttgtcccgagcctcttccagctggtccagcgaGTCTTCTTGGCTAGCTTGGT
>143
GTCGTTGGAGGAAAGCAACTTcgcggaagttggtacctttcagccatcg
>144
TTTGTGTCTTCCTTGGCTATTccccccaccacaaagg
>145
GACGACTCTTCAGTCCACTCaaccgaactcccagagtcaccaaaatcgg
>146
TCTTCCTTGGCTACTCCCCTGatcacaagttgtatcgctatctttgtaacaccccaggtgttactgtacgtaaaccgcaaatatggacttaagcacgggatgtcgatgaggata
>147
AATGTGCTCTCCTCTGGCATGctaaacttcatccgattcacaagcttcatcgtgttggtctgtgcatatcttcacaattgagttcccaaatacaaaaaggtaagaggaaattga
>148
AGCGAGTCTTCTTGGCTAGCttggttgctttgatcgctgtgggccctcgtcct
>149
cccgatgaagccttcccgtggcttgtaatgggcttctcgccggtCCCCTTCTCTTTCTTGGCGTG
>150
TATAGTTTGGATTGAAGGGAGtgaacatcgagatcaattcagtaatagt
>151
GGATGTTGGCATGGCTGAAAAtaatcaaacgtaacataagcta
>152
CATTAATCTTGATGATGCTTTggctcccttgttggaagccaatgccatccttaatgct
>153
cattcggcatggtgcccagcacgcgaagcgagcaagtcaccttcgacatagtcgacatggtctactcgtacaacgccataATGGGGCACGGTTCAATCAAC
>154
attggtttcgcaatctttgaaaacccttcaatgaatcgtcgatAATATTCTCTCATTCCAATGA
>155
CTGAATCTGCACTGCCTCTTCttcgatgtgactttctagtgtttgcaggcatctgcggagctgggatacgtgaaacacattgtggatgtcagac
>156
ttattaacaggtggaagcactcaaattgtacagttaatatGACAGTTTCCTCTAATATAATT
>157
CCCTGCCAAGAATGGCTTGATacaattgagataatgagcaatgaaattcttgggaattac
>158
AGCAGGTCTTCTTGGCATTCcaagatgtcatccttctcg
>159
ttgctgcttcagaaacagatatctgatttgaaaatggcaaatgctggttagtgtcTTTGTTTCTTCCTTGGCTACT
>160
GCTGCCTCTTCCTTGGCTACTcccgtgaccacaaagggtatcgc
>161
ctgaggtgcgggtatttctgactgctgaatcaagaatcttcattggcttctcacggtactgaagatctttctgaatCTGCACTGCCTCTTCATCGAT
>162
AATGTGTGCCCTTCTTCTCGTctctcaaccactatcgcggcgctaaccacctgggtggttgcggcgacgtagatcaagagggcttctccggc
>163
tgggtctcaagatgaaagtGATAATCTTGATGATGCTGGT
>164
aaagtgggctgtagagctaaatgaattcaccattgacaacgttCATAGACCTTCGATCCAATCC
>165
TGGCATGGCTCAATCATTTTAttggacatgatcaatggattagcgccacttatggtatgatgggtctcaaagtgcaaatttggcaagattgtacagtcagtttcttggttaactctcagagctatgctatc
>166
CGTGGCTTGATGATGCTGCATacattaatgagatgcttttgattcgcgttaaattgcttcataatttctaataaagctcccagtggttcataatttgtaataaacctctggggagatggagacggaggtgagtgcggcgcgggacgttatggccatgaaggatcacatagatctcgatgcctcgtagtcgcagcagcccaggaagctactgc
>167
CTGCCAAGAATGGCTTGATACaactgaaataatgagcaatgaaattcttgggaatt
>168
GATGCCTCTTCCTTGGCTACTcccctgaccacaaggggtatc
>169
atggctagtcaattgagatcacaaggtgcctctgttccataaggagctctatctctgacgtattggaatccgatgctgcttcagaggcagatatctgatttgaaaatgacaaatgctggttagtgtctttgttTCTTCCTTGGCTACTTGATTA
>170
GGCGGACGAGGCAGAGCAGGAtgaggcacagcaggcggcacagcaggacgaccttgtctagcagcagatggcgt
>171
ACTTGAGAATCTTGATGATGtcggtgatgaaccatgcactcagggag
>172
TTACCCCCATCTTCTCCACCtgctgtttttgtggcaagacgaagtcgccgagttgcaggtgtaggattggaattcgatg
>173
AGCGGACGAGGCAGAGCAGGAcgagacacagcaggcggcgcagcaggacgacgatgacctgtagcaggacgacgacgaagctcagcagaccgcctcaagttctagcgcctcaagttcg
>174
CTTCGCTCCCTTCGATCCAGAcagcagccacctcggaagtgagaggtgtgttatatgtcttctggttcaacgtctagtctaggt
>175
CGGAGAAGCAGGGCACCGGCGggagcgcggccgaggtcgtcgacccggacgtcgtcgacgtgctcgggctcgggtcgac
>176
aaatgttatcccaacttgacttccactacccctcacaaacacgcccctgttctaccttgTGTGTCTTCCTTGGCTATTCC
>177
ctggtcagctgagatcgtagggtgcctctgtcccagaaagagctctgtctctaacacattggaatccagtgctgcttcagcagcgagtatctgatttggagatggcgaatgctggttagtgcccTTTGTCTCTTCCTTGGCTACT
>178
cacggaggtaaagacacagcagcctttggaggcgggcccgtggaggccaacgttggTGTTGCTTGCATCAAGTGAA
>179
caattgtcgactgcaacgcattaaatgcgcgcctgcgcgCGCAGAGAAGCAGGGCACGCG
>180
gcaggtcatgcatactgcttcgtatcactcaccctacataccagagtatgtgggtaaccATCCTGCAGCATCTGTTGCTT
>181
GTGCCAAGAATGGCTTGATACaattgaaataatgagcaatgaaattcttgggaacta
>182
taatgggtctcaagatgaaagcgAGAATCTTGATGATGTTGGT
>183
ccgggcacttctccacctccagcaccctgagcagcacccgcaggggcgACAAGAATGGCTTGCCTCAGA
>184
TTCGCATTCTCCTTCTCCATCatctcggtgctgacgggggtcacgacgc
>185
ggtcgtggcctagatCCGGCGCACGTGCTCCCCTTC
>186
CCTTGCCAAGAATGGCTTGATacaattgaaataatgagtaatgaaattcttgggaattac
>187
ttgagatttgagcactttttgagttgtaaactccccgcgcgtgttttGTGTGCCCATCTTCTCACTT
>188
aagaattcctggccttcagggtttttccaactatgaaagattggacaatgccgaagcttaaaggggaaaagaaaaagggggaactcgttcgactgccctaccattataagttcaagaaatacttcaaagtaCCCTGCCAAGAATGGCTTGAT
>189
aaacaagctgaaATTGTTGGAGGAAAGAAATGA
>190
CTTCGCTCCCTTCGATCCAGActgcggccacctccgaagtgagaggtgtgttatatgtcttctggttcaatgtctggtctaggttcaacgtggtacgatagtcatcaaggttctcaacgtggcc
>191
ATTGTTGGAGGAAAGAAATGAaacattagaagaacacgtacgagagctgaagtctaagacagctgatatgtctgttgttgtacttcaagagaggaatcagttggtcaatgagctgactggactaaccgataccattggggaggtaatttatggaggtgaaagtatgatgtcaaatttgagaaggatctcgcagaaaatta
>192
TCATGTTGGCATGGCTCTGCTccaccccagagcagctctactcctaa
>193
catcatcaagattcccacacatacacatatatatatattatatatgatgcatgatgcagcggcggcgatggatgcatgaacacgcgcattatgttggcatgcagtGTGTGAATCTTGATGATGCC
>194
TCTTCCTTGGCTACTCCTCTGaccacaaggggtatcggtgtctggaccacg
>195
cttcccatggagcataacactcttgctgaattggcctcgccCTTCGCTCCCTTCGATCCAGA
>196
CTGCCAAGAATGGCTTGATACaattgaaataatgagcaatgaaattcttgggaact
>197
TTCTCCTTCTCCATCAAGCAGgaccggatactggcagtgggagaacc
>198
caacatcctgtgggtcaacatcatctgggacactcactacaacaattctctgccttcagctaaaccagttggttcgttttggtggaaagatattatcaaaattcatgatttatttaaggaaattgcccgagtggaggttggaaatgggaaaactaCTCTCCTCTGGCATGATTGAT
>199
gaagtagaccggcctctggacgagcAGTGTGTGCCCTTCTTCTCGT
