# Supplementary material for: AmiR-P3: An AI-based microRNA prediction pipeline in plants
Source: PLoS One. 2024 Aug 1;19(8):e0308016. doi: 10.1371/journal.pone.0308016 (PMC11293646; doi:10.1371/journal.pone.0308016)
Supplement: S6 File — The datasets employed to Compare AmiR-P3 vs PlantMirP2. (ZIP) [file pone.0308016.s009.zip › S6_File/Z.mays_positive_precursor.fasta]

>200
TGAAGCTGCCAGCATGATCTGaaaccatacgtgttctttgattcccatctgaagaaagagttggctttcatggagaaccgacggtcagatcatgtggcagtttcatt
>201
tgaagctgccagcatgatctgaaaccatacgtgttctttgattcccatctgaagaaagagttggctttcatggagaaccgacggtcaGATCATGTGGCAGTTTCATT
>202
tgggagatgaaggagccttgcatcgatgtcaccgccggaggagcgctcgccttcttcgcgcaccgccgcaatagccgccctcggacccctcgcctcgcTCTTCCTTGTTCCTCCCATT
>203
TGGGAGATGAAGGAGCCTTgcatcgatgtcaccgccggaggagcgctcgccttcttcgcgcaccgccgcaatagccgccctcggacccctcgcctcgctcttccttgttcctcccatt
>204
gaatgtcgtctggcgcgagaccgtaccagacgacgtgctctctcggtcgtcggacggtcTCGGACCAGGCTTCATTCCC
>205
GGAATGTCGTCTGGCGCGAGAccgtaccagacgacgtgctctctcggtcgtcggacggtctcggaccaggcttcattcccc
>206
TATTGGCGTGCCTCAATCCGAaggcgtggctgactggcgcggcagccatgttcttggattgagccgcgtcaatatc
>207
tattggcgtgcctcaatccgaaggcgtggctgactggcgcggcagccatgttcttGGATTGAGCCGCGTCAATATC
>208
TGTTGGCACGGTTCAATCAAAtcgccggccgggttgacttgttgattgagccgtgccaatatc
>209
tgttggcacggttcaatcaaatcgccggccgggttgacttgtTGATTGAGCCGTGCCAATATC
>210
GGAATGACGTCCGGTCCGAACgagccacggctgctgctgcgccgccgcgggcttcggaccaggcttcattcccc
>211
gaatgacgtccggtccgaacgagccacggctgctgctgcgccgccgcgggctTCGGACCAGGCTTCATTCCC
>212
tgcctggctccctgtatgccactcgcatggctgccaactcatcatgcatacactgctagctagtcgttggctccactgcggatgGCGTGCGTGGAGCCAAGCATG
>213
TGCCTGGCTCCCTGTATGCCActcgcatggctgccaactcatcatgcatacactgctagctagtcgttggctccactgcggatggcgtgcgtggagccaagcatg
>214
tgaagctgccagcatgatctagctctgagtgatcacccgaaaaagaacaatagttctaggtggtcatgccttgctaGGTCATGCTGCTGCAGCCTCACT
>215
TGAAGCTGCCAGCATGATCTAgctctgagtgatcacccgaaaaagaacaatagttctaggtggtcatgccttgctaggtcatgctgctgcagcctcact
>216
AAGCTCAGGAGGGATAGCGCCtaggaaaacacatagatcggagccggccgcgaggagaaagaaagagccaagagatatgtgtgatgaataatctacatggatcttggctagcttttgtgttctcctctggaggcgtggttctgtctatcaatctgaagcgctatctatcctgagctcca
>217
aagctcaggagggatagcgcctaggaaaacacatagatcggagccggccgcgaggagaaagaaagagccaagagatatgtgtgatgaataatctacatggatcttggctagcttttgtgttctcctctggaggcgtggttctgtctatcaatctgaagCGCTATCTATCCTGAGCTCCA
>218
TAGCCAGGGATGATTTGCCTGtggttcctgtcgttgccatgccaatgcctgtactgttcgatctacgggcaaatcatccctgctacc
>219
tagccagggatgatttgcctgtggttcctgtcgttgccatgccaatgcctgtactgttcgatctacgGGCAAATCATCCCTGCTACC
>220
TGGAGAAGCAGGACACGTGAGcgaccatccagttccactcccgctggctcgctgctggagctcccggcggcttggtgagtttgggtggtcgttcatgtgtccgccctctccacc
>221
tggagaagcaggacacgtgagcgaccatccagttccactcccgctggctcgctgctggagctcccggcggcttggtgagtttgggtggtcgttCATGTGTCCGCCCTCTCCACC
>222
TGGAAGGGGCATGCAGAGGAGgagcacgagcgaggtgtggctggaagaagcagccggggcctgtgtgctatatacccctcgcaagctctcctcactcctctcctgtgcctgcctcttccatt
>223
tggaaggggcatgcagaggaggagcacgagcgaggtgtggctggaagaagcagccggggcctgtgtgctatatacccctcgcaagctctcctcactcctctCCTGTGCCTGCCTCTTCCATT
>224
TGTTGGCTCGGCTCACTCAGAcgacgtacgcgcgcgagatcatgtgctatgccgctgctgtttctgattgagccgtgccaatatc
>225
tgttggctcggctcactcagacgacgtacgcgcgcgagatcatgtgctatgccgctgctgtttcTGATTGAGCCGTGCCAATATC
>226
TCCAAAGGGATCGCATTGATCTattctcacctgccgcctgctgcatgcgatgcgagtcgacgacaagatcagtgcaatccctttggaat
>227
tccaaagggatcgcattgatctattctcacctgccgcctgctgcatgcgatgcgagtcgacgacaagATCAGTGCAATCCCTTTGGAAT
>228
GCAAGGTCAGAGAAGGATATAATCacaattaattttcagggttaattgtgattatacccatctctcaccttgcaa
>229
gcaaggtcagagaaggatataatcacaattaattttcagggttaattgtgaTTATACCCATCTCTCACCTTGCAA
>230
AGAGTTGGAGGAAAGAAAACTaatcggctatcagattctgcaatggcttgatgcataaacatgattgccgttccgtttgttttcctctaatatctca
>231
agagttggaggaaagaaaactaatcggctatcagattctgcaatggcttgatgcataaacatgattgccgttccgTTTGTTTTCCTCTAATATCTCA
>232
tggagaagcagggcacgtgcatgcgcataccatatagctagacgatgttctctctcgctccgctcgaccaagcttcatgtatggatgggtacgcacgCACGTGTTCTCCTTCTCCATC
>233
TGGAGAAGCAGGGCACGTGCAtgcgcataccatatagctagacgatgttctctctcgctccgctcgaccaagcttcatgtatggatgggtacgcacgcacgtgttctccttctccatc
>234
TGCCTGGCTCCCTGTATGCCGctcgcatggctaccaccgcctgtggtcgttgcggctggcgtgcgaggtgccaggcatg
>235
tgcctggctccctgtatgccgctcgcatggctaccaccgcctgtggtcgttgcggctgGCGTGCGAGGTGCCAGGCATG
>236
ggcatgggaacacggaggaaggcctatgagtggaaagctcattttgggtcTTCCTGATGCCTCCCATGCCTA
>237
GTTCTATGCAAGCACTTCACGAggcattgtttcaagagcttttgtgaagtgtttgggggaactc
>238
gttctatgcaagcacttcacgaggcattgtttcaagagcttttGTGAAGTGTTTGGGGGAACTC
>239
gttacctacaagcacgtctcgataccttggcttaataaaggccagttGTGAAGTGTTTGGGGGAACTC
>240
GTTACCTACAAGCACGTCTCGAtaccttggcttaataaaggccagttgtgaagtgtttgggggaactc
>241
GTTCCCTTCAAGCACTTCACATgaggcaccattcaaataacacatttcaagattaggtgcatgtgaagtgtttgggggaactc
>242
gttcccttcaagcacttcacatgaggcaccattcaaataacacatttcaagattaggtgcatGTGAAGTGTTTGGGGGAACTC
>243
GTTCCCTACAAGCACTTCACGAtaccttggcttaataaaggccagttgtgaagtgtttgggggaactc
>244
gttccctacaagcacttcacgataccttggcttaataaaggccagttGTGAAGTGTTTGGGGGAACTC
>245
gttccctacaagcacttcacaataccttggctcaataaattaaaggccagttGTGAAGTGTTTGGGGGAACTC
>246
GTTCCCTACAAGCACTTCACAAtaccttggctcaataaattaaaggccagttgtgaagtgtttgggggaactc
>247
gttctcctcaaaccacttcagttgctgcacctagctagtttaatggcactgtgcttgcgtgcaagcggccggagctgtgtgtagctaGTGAAGTGTTTGGGGGAACTC
>248
GTTCTCCTCAAACCACTTCAGTTgctgcacctagctagtttaatggcactgtgcttgcgtgcaagcggccggagctgtgtgtagctagtgaagtgtttgggggaactc
>249
TAGCCAAGGATGACTTGCCTAcatggtctcgctagttccggttgttgcatgcatgccactatgccagtcctgctgggtttgtgggcggtctccttggctagc
>250
TATTGGTGCGGTTCAATCAGAaagcttgcgctccaaagcccaggggctccactctttgactgagccgtgccaatatc
>251
tattggtgcggttcaatcagaaagcttgcgctccaaagcccaggggctccactcttTGACTGAGCCGTGCCAATATC
>252
TGAAGCTGCCAGCATGATCTAgctctgatttggttggcaccatattagcaggcgtccacgcacagctagactagagtggcctcgcgcgctctcgtctggtctgtgtctcgctttgtgcctgcaaatcgttgttagatcatgcatgacagcctcatt
>253
tgaagctgccagcatgatctagctctgatttggttggcaccatattagcaggcgtccacgcacagctagactagagtggcctcgcgcgctctcgtctggtctgtgtctcgctttgtgcctgcaaatcgttgttaGATCATGCATGACAGCCTCATT
>254
tgaagctgccagcatgatctggttatgatggtggtggtatatgtaagatggatgtaatctatactactaccggcccctgtcactctctctctctcccccgtccctgactgtcatatatggatcgacgaatccaagatgagaggggaagggagagagagagagggtaattaatgagcaccaggaccaGGTCATGCTGTAGTTTCATC
>255
TGAAGCTGCCAGCATGATCTGgttatgatggtggtggtatatgtaagatggatgtaatctatactactaccggcccctgtcactctctctctctcccccgtccctgactgtcatatatggatcgacgaatccaagatgagaggggaagggagagagagagagggtaattaatgagcaccaggaccaggtcatgctgtagtttcatc
>256
tccaaagggatcgcattgatccatcattccttccattttttcatgcatggctggtcttcgtcgtctgcaaggacttgtcgatggATCAATGCGATCCTTTTGGAGG
>257
TCCAAAGGGATCGCATTGATCCatcattccttccattttttcatgcatggctggtcttcgtcgtctgcaaggacttgtcgatggatcaatgcgatccttttggagg
>258
gtgtggctctcctctggcatgaaggcgcggctgagaggcacgaacagtttctggccttcccctgccaaTGCCAAAGGAGAGCTGCCCTG
>259
GTGTGGCTCTCCTCTGGCATGaaggcgcggctgagaggcacgaacagtttctggccttcccctgccaatgccaaaggagagctgccctg
>260
TGAAGCTGCCAGCATGATCTGatctttcgtttactggcaactttggatacctaagatccagatcgtgctgcgcagtttcacc
>261
tgaagctgccagcatgatctgatctttcgtttactggcaactttggatacctaagatccaGATCGTGCTGCGCAGTTTCACC
>262
caagcgtgcaagcaaaccatttgatccattagattacgattcaaccacagatacaaccatggtttgttaggagctattttataaagattattgagctagtggtggaagagtttaagtgttaaatgtgatttacggttggatcacgatctaatggattagaTGGTTTGGTTGCACGTTTGCA
>263
CAAGCGTGCAAGCAAACCATTtgatccattagattacgattcaaccacagatacaaccatggtttgttaggagctattttataaagattattgagctagtggtggaagagtttaagtgttaaatgtgatttacggttggatcacgatctaatggattagatggtttggttgcacgtttgca
>264
gagctctcttcagtccactctgaaatggctgtagggtttcattagctgccgactcatccattcacctgccaagaaccatggacaggtctggtcttggtagccgagtgggtggcgcgggagctaaaatcaagctctacgctgtttgtggTTGGACTGAAGGGTGCTCCC
>265
GAGCTCTCTTCAGTCCACTCtgaaatggctgtagggtttcattagctgccgactcatccattcacctgccaagaaccatggacaggtctggtcttggtagccgagtgggtggcgcgggagctaaaatcaagctctacgctgtttgtggttggactgaagggtgctccc
>266
tagccaagaatggcttgcctatctccactgtttggttcgtcttgggagaccaccctgatgatgggtgtactgtgtggatgatGGCAGGCCTTCTTGGCTAAG
>267
TAGCCAAGAATGGCTTGCCTAtctccactgtttggttcgtcttgggagaccaccctgatgatgggtgtactgtgtggatgatggcaggccttcttggctaag
>268
ggaatggaggctggtccaagatccttaggtgttaaagcattatattgccttgtttctggttttgtgtttgagatcTCGGACCAGGCTTCATTCCTC
>269
GAATGGAGGCTGGTCCAAGAtccttaggtgttaaagcattatattgccttgtttctggttttgtgtttgagatctcggaccaggcttcattcct
>270
agccaagaatgacttgcctatgcacgccctctgttggcagttccgtccggcagccatggcgacggttgcacaaggtgagtttttgcggcgtggatgatgcaatgtggctgcatcGGCAGGTCTTCTTGGCTAGC
>271
TAGCCAAGAATGACTTGCCTAtgcacgccctctgttggcagttccgtccggcagccatggcgacggttgcacaaggtgagtttttgcggcgtggatgatgcaatgtggctgcatcggcaggtcttcttggctagc
>272
tgacagaagagagtgagcacacggccgggcggaacggcaccggcggatggtgccgtcgcggacgcgtGCTCACTGCTCTATCTGTCATC
>273
TGACAGAAGAGAGTGAGCACacggccgggcggaacggcaccggcggatggtgccgtcgcggacgcgtgctcactgctctatctgtcatc
>274
gtgcagctctcctctggcatgaaggctgtgagagaggcatgacaatttctggccttgcccTGCCAAAGGAGAGCTGTCCTG
>275
GTGCAGCTCTCCTCTGGCATGaaggctgtgagagaggcatgacaatttctggccttgccctgccaaaggagagctgtcctg
>276
TTCCACAGCTTTCTTGAACTTcttcttcttctctctcttagaagggccgtatagcttctttgaacctctctctctctctctctcaaaagtgtacacgaacactttcttcattctctgcctctcgctctctgatctccgaagaaggtcaagaaagccgtgggaag
>277
ttccacagctttcttgaacttcttcttcttctctctcttagaagggccgtatagcttctttgaacctctctctctctctctctcaaaagtgtacacgaacactttcttcattctctgcctctcgctctctgatctccgaagaaGGTCAAGAAAGCCGTGGGAAG
>278
TGGAGAAGCAGGGCACGTGCTcgccgacaagtcgaagccttagggcagcttggcctgtggctgcacgcgtacgtggtcgtcgcagcacgtgcgctccttctccaac
>279
tggagaagcagggcacgtgctcgccgacaagtcgaagccttagggcagcttggcctgtggctgcacgcgtacgtggtcgtcgcagCACGTGCGCTCCTTCTCCAAC
>280
GTGCGGTTCTCCTCTGGCACGaaggctggccagagcagcttatattgccaccacccttccttgccaaaggagaattgccctg
>281
gtgcggttctcctctggcacgaaggctggccagagcagcttatattgccaccacccttcctTGCCAAAGGAGAATTGCCCTG
>282
gggcaaccccccgttggcaggtgcgacggcgacgtacccctacccTGCCAAAGGGGATTTGCCCGG
>283
GGGCAACCCCCCGTTGGCAGGtgcgacggcgacgtacccctaccctgccaaaggggatttgcccgg
>284
TATTGGCGAGGTTCAATCAGAtgatgtatttttcttatatataaatttgcatgcatgaaggtgtgaatccagtgtctgattgagccgcgccaatatc
>285
attggcgaggttcaatcagatgatgtatttttcttatatataaatttgcatgcatgaaggtgtgaatccagtgtcTGATTGAGCCGCGCCAATAT
>286
cgcttggtgcagatcgggacccgccgcccggccgacgggacggatCCCGCCTTGCATCAAGTGAA
>287
TCGCTTGGTGCAGATCGGGACccgccgcccggccgacgggacggatcccgccttgcatcaagtgaat
>288
AGAGTTGGAGGAAAGCAAACCggctgggtatcggattcagcaacggagggtgctgccggtcggtttgttttcctccaatatctca
>289
agagttggaggaaagcaaaccggctgggtatcggattcagcaacggagggtgctgccggtcggTTTGTTTTCCTCCAATATCTCA
>290
AGGATTAGAGGCAACTGAACCatcatctattgcaaaggttcagtttcctctaatatctca
>291
aggattagaggcaactgaaccatcatctattgcaaaggTTCAGTTTCCTCTAATATCTCA
>292
agccaaggatgacttgcctgtgtgctggccacgctcccctcatgcaaggaccatctcgtgtcgaccgacgagcgagcgagcgatcgatcgatgagaggatgacgaagcttggggtgtacgttggtctctcacgGGCAGTCTCCTTGGCTAG
>293
TAGCCAAGGATGACTTGCCTGtgtgctggccacgctcccctcatgcaaggaccatctcgtgtcgaccgacgagcgagcgagcgatcgatcgatgagaggatgacgaagcttggggtgtacgttggtctctcacgggcagtctccttggctagc
>294
TAGCCAAGGATGACTTGCCTAtgtcctttgtttacaaaggatcagaattgtggacctttgtgttggttcgtaggcagtctccttggctagc
>295
TAGCCAAGGAGACTGCCTACGaaccaacacaaaggtccacaattctgatcctttgtaaacaaaggacataggcaagtcatccttggctatc
>296
tgacagaagagagtgagcacacagcgggcagactgcatcgatcgatctgcatccgagacggcgcacgtacgaatgatgatgcagctgctgctgcgtGCTCACTTCTCTCTCTGTCAGT
>297
TGACAGAAGAGAGTGAGCACacagcgggcagactgcatcgatcgatctgcatccgagacggcgcacgtacgaatgatgatgcagctgctgctgcgtgctcacttctctctctgtcagt
>298
gtgcggctctcctctggcatgagggcgcgactgagaggcacgaacagtttctggccttctcctgccaaTGCCAAAGGAGAGTTGCCCTG
>299
GTGCGGCTCTCCTCTGGCATGagggcgcgactgagaggcacgaacagtttctggccttctcctgccaatgccaaaggagagttgccctg
>300
AGAAGAGAGAGAGTACAGCCTtgttgccatgtacacactcagatatcaacagtctcttatatttgctgttactacctgttattagtgtccagtgatgatgaaggctgtaccctctctcttcttc
>301
agaagagagagagtacagccttgttgccatgtacacactcagatatcaacagtctcttatatttgctgttactacctgttattagtgtccagtgatgatgaagGCTGTACCCTCTCTCTTCTTC
>302
TAGCCAAGGATGACTTGCCTAggtatatatgcatgggctatggctacatgcctgagagccagtctcttgtgacgctgagcatgtatagtgtaggcatgtcttccttggctact
>303
tagccaaggatgacttgcctaggtatatatgcatgggctatggctacatgcctgagagccagtctcttgtgacgctgagcatgtatagtgtaGGCATGTCTTCCTTGGCTACT
>304
GGGCGCAGTGGTTTATCGATCtcttccttgccttgtgctggtccggccgggagtggtggttcaagcgttttattgttgcagcagctcgcaaacaacgcgggaatcggtcgataaacctctgcatccag
>305
ggcgcagtggtttatcgatctcttccttgccttgtgctggtccggccgggagtggtggttcaagcgttttattgttgcagcagctcgcaaacaacgcgggaatcggTCGATAAACCTCTGCATCCA
>306
tattggcgcgcctcaatccgaaggcgtggctgatagattggcgcggcagccatgttcttGGATTGAGCCGCGTCAATATC
>307
TATTGGCGCGCCTCAATCCGAaggcgtggctgatagattggcgcggcagccatgttcttggattgagccgcgtcaatatc
>308
GGATTGTTGTCTGGCTCGGGGtctccggtcgagatcgattcataacatatacgtacgtgcttctagccttgccggcggagctagtcgttgtcgtcgaccggagatttcggaccaggcttcaatccct
>309
ggattgttgtctggctcggggtctccggtcgagatcgattcataacatatacgtacgtgcttctagccttgccggcggagctagtcgttgtcgtcgaccggagattTCGGACCAGGCTTCAATCCCT
>310
TTCCACAGCTTTCTTGAACTTcttcttcttcttctctcttggaacggcagctttcttcgaatctgtctctctctctctcatctccgaagacgaaggtcaagaaagctgtgggaag
>311
ttccacagctttcttgaacttcttcttcttcttctctcttggaacggcagctttcttcgaatctgtctctctctctctcatctccgaagacgaaGGTCAAGAAAGCTGTGGGAAG
>312
AAGCTCAGGAGGGATAGCGCCtaggaaatcacacatagattggagccacgaagaggaagggagaatgagagagagagagacagagcagctatgctgctctgtctctctctctcactttctcttggatccatctcaaggttctgtctatatatgatgaatcgatccgaagcgctatctatcctgagctcca
>313
aagctcaggagggatagcgcctaggaaatcacacatagattggagccacgaagaggaagggagaatgagagagagagagacagagcagctatgctgctctgtctctctctctcactttctcttggatccatctcaaggttctgtctatatatgatgaatcgatccgaagCGCTATCTATCCTGAGCTCCA
>314
tgaagctgccagcatgatctagctcggagtgatcacgcgaggagaacaatagctcgaggtggtcatgccttgctaGATCATGCTGTGGCAGCCTCACT
>315
TGAAGCTGCCAGCATGATCTAgctcggagtgatcacgcgaggagaacaatagctcgaggtggtcatgccttgctagatcatgctgtggcagcctcact
>316
TCGCTTGGTGCAGATCGGGACccgccgcccggccgacgggacggatcccgccttgcaccaagtgaat
>317
cgcttggtgcagatcgggacccgccgcccggccgacgggacggatCCCGCCTTGCACCAAGTGAA
>318
tgaagctgccagcatgatctaacgacggcattgctctgctgctgcagtgaggcttgcgagtgatggttaGATCATGCTGTGACAGTTTCACT
>319
TGAAGCTGCCAGCATGATCTAacgacggcattgctctgctgctgcagtgaggcttgcgagtgatggttagatcatgctgtgacagtttcact
>320
tcattgagcgcagcgttgatgagccagccgccgtgcctcccctgtcggctgcggcggctcaCCAGCGCTGCACTCAATTACG
>321
TCATTGAGCGCAGCGTTGATGagccagccgccgtgcctcccctgtcggctgcggcggctcaccagcgctgcactcaattacg
>322
gaatgacgtccggtccgaacaagccacggctgctgctgcgctaccgccgcggctTCGGACCAGGCTTCATTCCC
>323
CGATGTTGGCATGGCTCAATCaactcgccggccgcgggtggcttatagcttaattctgcgcattcgatcgaggtgcgggcgcagtgtttaattgattgagccgtgccaatatcaca
>324
cgatgttggcatggctcaatcaactcgccggccgcgggtggcttatagcttaattctgcgcattcgatcgaggtgcgggcgcagtgtttaattgaTTGAGCCGTGCCAATATCACA
>325
TGAAGCTGCCAGCATGATCTGgctgctcagacgccggcgggcgtctcgagtgctcgctcgatcgtcggtgacgcttggattcaccagatcatgttgcagcttcact
>326
gaagctgccagcatgatctggctgctcagacgccggcgggcgtctcgagtgctcgctcgatcgtcggtgacgcttggattcaccaGATCATGTTGCAGCTTCAC
>327
TGCCTGGCTCCCTGTATGCCActcatctagagcaacgacagcttggtagggttgcctataagatggatggcgtgcatggtgccaagcata
>328
tgcctggctccctgtatgccactcatctagagcaacgacagcttggtagggttgcctataagatggatgGCGTGCATGGTGCCAAGCATA
>329
TGGAGAAGCAGGGCACGTGCAgagacacgccggagcacggccgccgccgatctaccgacctcccaaacctgccttatggtgtgggggtggaggtcgtcggtggaagcgatagctgtcgttgttgcttcgatgttgttagctcctcctgcacgtgctccccttctccacc
>330
tggagaagcagggcacgtgcagagacacgccggagcacggccgccgccgatctaccgacctcccaaacctgccttatggtgtgggggtggaggtcgtcggtggaagcgatagctgtcgttgttgcttcgatgttgttagctcctcctgCACGTGCTCCCCTTCTCCACC
>331
gggtacgtctcctttggcacagcagaatgcacacatcatcagtcgagagagtaagctcgctgcgtgctcgccggcctgggagcggaagtcgcaggccaaatggcggcggtgcagatgcatgaacagcagctgccgtatatatgcgTGCCAAAGGAGAATTGCCCTG
>332
GGGTACGTCTCCTTTGGCACAgcagaatgcacacatcatcagtcgagagagtaagctcgctgcgtgctcgccggcctgggagcggaagtcgcaggccaaatggcggcggtgcagatgcatgaacagcagctgccgtatatatgcgtgccaaaggagaattgccctg
>333
CAGCACCATCAAGATTCACAtccccagctcgatctgtgcatgatgagatgagaatcttgatgatgctgca
>334
cagcaccatcaagattcacatccccagctcgatctgtgcatgatgagatgAGAATCTTGATGATGCTGCA
>335
tagccaaggatgacttgccggcattatatttcttggcccgccGGCAAGTCATCTGGGGCTACG
>336
TAGCCAAGGATGACTTGCCGGcattatatttcttggcccgccggcaagtcatctggggctacg
>337
ggtttgtttgtctggttcaaggtcgccacacagcagggaaaacccatttcgccttgaagcatgcaccatgatgggtgtacctgttggtgatcTCGGACCAGGCTTCAATCCCT
>338
GGTTTGTTTGTCTGGTTCAAGGtcgccacacagcagggaaaacccatttcgccttgaagcatgcaccatgatgggtgtacctgttggtgatctcggaccaggcttcaatccct
>339
CTCAGGAGAGATGACACCGACgccagacggaccggtccatccgcgccgtgtctgtccgtctgaagtgggtgtcatctcgcctgaagca
>340
ctcaggagagatgacaccgacgccagacggaccggtccatccgcgccgtgtctgtccgtctgaagtGGGTGTCATCTCGCCTGAAGCA
>341
GGGGCGGACTGGGAACACATGggaatgagatgagatcattgctcggtcgtgctggcctgggccgtcggcgcgcgttgatcttgcatgtgttctcaggtcgcccccg
>342
ggggcggactgggaacacatgggaatgagatgagatcattgctcggtcgtgctggcctgggccgtcggcgcgcgttgatcttgcaTGTGTTCTCAGGTCGCCCCCG
>343
tattgacttggctcatctctcgcccacaccagaatccacaagtgccggagGAGGTGAGCCGAGCCAATATC
>344
TATTGACTTGGCTCATCTCTCgcccacaccagaatccacaagtgccggaggaggtgagccgagccaatatc
>345
TGAAGCTGCCAGCATGATCTGaggtgtccacagcatatatatggaagcagctagcgatcagatcatgctgtgcagtttcatc
>346
tgaagctgccagcatgatctgaggtgtccacagcatatatatggaagcagctagcgatcaGATCATGCTGTGCAGTTTCATC
>347
GTGCTCCCTTCACACCAATAAacggtcgatctgatgggtggtacagctgctcgttcatggttcccactgtcccatctcatcagagagagagaagatcgtgagagagcgagagatgcttgagatgggcttgtggtttgcatgaccgaggagctgcctcgtccccttcgttgaccgctgtttggagtgaagggagctctg
>348
gtgctcccttcacaccaataaacggtcgatctgatgggtggtacagctgctcgttcatggttcccactgtcccatctcatcagagagagagaagatcgtgagagagcgagagatgcttgagatgggcttgtggtttgcatgaccgaggagctgcctcgtccccttcgttgaccgctgTTTGGAGTGAAGGGAGCTCTG
>349
GTGCTCCCTTCACACCAATAAacggtcgatctgatgggtggtacagctgctcgttcatggttcccactgtcccatctcatcagagagagagaagatcatgagagagcgagagatgcttgagatgggcttgtggtttgcatgaccgaggagctgcctcgtccccttcgttgaccgctgtttggagtgaagggagctctg
>350
gtgctcccttcacaccaataaacggtcgatctgatgggtggtacagctgctcgttcatggttcccactgtcccatctcatcagagagagagaagatcatgagagagcgagagatgcttgagatgggcttgtggtttgcatgaccgaggagctgcctcgtccccttcgttgaccgctgTTTGGAGTGAAGGGAGCTCTG
>351
GTGCTCCCTTCAAACCAATAAacggtcgatctgatgggtggtacagctgctcgttcatggttcccactgtcccatctcatcagagagagagaagatcgtgagagagcgagagatgcttgagatgggcttgtggtttgcatgaccgaggagctgcctcgtccccttcgttgaccgctgtttggattgaagggagctctg
>352
gtgctcccttcaaaccaataaacggtcgatctgatgggtggtacagctgctcgttcatggttcccactgtcccatctcatcagagagagagaagatcgtgagagagcgagagatgcttgagatgggcttgtggtttgcatgaccgaggagctgcctcgtccccttcgttgaccgctgTTTGGATTGAAGGGAGCTCTG
>353
GTGCTCCCTTCAAACCAATAAacggtcgatctgatgggtggtacaactgctcgttcatggttcccactgtcccatctcatcagagagagagaagatcgtgagagagcgagagatgcttgagatgggcttgtggtttgcatgaccgaggagctgcatcgtccccttcgttgaccgctgtttggattgaagggagctctg
>354
gtgctcccttcaaaccaataaacggtcgatctgatgggtggtacaactgctcgttcatggttcccactgtcccatctcatcagagagagagaagatcgtgagagagcgagagatgcttgagatgggcttgtggtttgcatgaccgaggagctgcatcgtccccttcgttgaccgctgTTTGGATTGAAGGGAGCTCTG
>355
GAGCTCTCTTCAGTCCACTCtaaaatggctgtagggtttcattagctgccgactcatccattcacctgccaagaaccatgggcaagcggtaggtctggtcttggtagccgagtgggtggcgcgggagctaaaatcaaactctacgctgtttacggttggactgaagggtgctccc
>356
gagctctcttcagtccactctaaaatggctgtagggtttcattagctgccgactcatccattcacctgccaagaaccatgggcaagcggtaggtctggtcttggtagccgagtgggtggcgcgggagctaaaatcaaactctacgctgtttacggTTGGACTGAAGGGTGCTCCC
>357
cagggacgaggcagagcatgggtagggggccatcaacagaattccaaatttgatttctgtttgctcgctcacaaaatggagggactcaccacaaacacactcaggcgttgttgctccctcccCTGCACTGCCTCTTCCCTGGC
>358
CAGGGACGAGGCAGAGCATGGgtagggggccatcaacagaattccaaatttgatttctgtttgctcgctcacaaaatggagggactcaccacaaacacactcaggcgttgttgctccctcccctgcactgcctcttccctggc
>359
tattggtgaggttcaatccgatgttaggttttacaaaagctgtaaaatcagtatcTGATTGAGCCGCGCCAATATC
>360
TATTGGTGAGGTTCAATCCGAtgttaggttttacaaaagctgtaaaatcagtatctgattgagccgcgccaatatc
>361
CAGCCAAGGATGACTTGCCGGgtattttgagcatgcatgttacaggggagcatatgcaatctgtttggaattttgagcccataccgtgcggtgcctgtcttccggcaagttgtccttggctaca
>362
cagccaaggatgacttgccgggtattttgagcatgcatgttacaggggagcatatgcaatctgtttggaattttgagcccataccgtgcggtgcctgtcttccGGCAAGTTGTCCTTGGCTACA
>363
TGTTGGCTCGGCTCACTCAGAagttgaagccgaatccaaatggtagctgccggcgtttctgattgagccgtgccaatatc
>364
tgttggctcggctcactcagaagttgaagccgaatccaaatggtagctgccggcgtttcTGATTGAGCCGTGCCAATATC
>365
TGGAAGGGGCATGCAGAGGAGcacgaacgaggtgtggttggcccctcgttagctctcctgtgcctgcctcttccatt
>366
tggaaggggcatgcagaggagcacgaacgaggtgtggttggcccctcgttagctctCCTGTGCCTGCCTCTTCCATT
>367
ttccacagctttcttgaactgcatctctcagaggagcggcagcttcaactcctccacccgcatcagcaggtgcatgcaGTTCAATAAAGCTGTGGGAAA
>368
TTCCACAGCTTTCTTGAACTGcatctctcagaggagcggcagcttcaactcctccacccgcatcagcaggtgcatgcagttcaataaagctgtgggaaa
>369
ggcagctctcctctggcaggcaggcgcgcggtcatcgtcgccatcgacgacggttgcttggctctgctatgctgtgttcgttcgtccatggtgtgctagctagccgtgcatgcattgcagtgtaacatgcgtgcatgcacgcgcgtacgtccTGCCAAAGGAGAGTTGCCCTG
>370
AGGCAGCTCTCCTCTGGCAGGcaggcgcgcggtcatcgtcgccatcgacgacggttgcttggctctgctatgctgtgttcgttcgtccatggtgtgctagctagccgtgcatgcattgcagtgtaacatgcgtgcatgcacgcgcgtacgtcctgccaaaggagagttgccctgc
>371
gggatgagaacatgaaggaacgcgagtgctctgaatttctcgtctcgcacggaggacatgtgcactgtcgtgTTCCTGATGCCTCTCATTCCTA
>372
gacagaagagagtgagcacacggccgggcgtgacggcacgtgccgtcgcggccgcgtGCTCACTGCTCTTTCTGTCATC
>373
tgacagaagagagtgagcacacggccgggcgtgacggcacgtgccgtcgcggccgcgtGCTCACTGCTCTTTCTGTCATC
>374
TGACAGAAGAGAGTGAGCACacggccgggcgtgacggcacgtgccgtcgcggccgcgtgctcactgctctttctgtcatc
>375
GATATTGGCGCGGTTCAATCagaaagcttgcgctccaggcccgaggggctccactctttgattgagccgtgccaatatcac
>376
gatattggcgcggttcaatcagaaagcttgcgctccaggcccgaggggctccactctttgaTTGAGCCGTGCCAATATCAC
>377
gttctctacaagcacttcacgaggcttcgtactgagagcttttGTGAAGTGTTTGGGGGAACTC
>378
GTTCTCTACAAGCACTTCACGAggcttcgtactgagagcttttgtgaagtgtttgggggaactc
>379
GTTCTCTTCAAGCACTTCACGAggcatcacactgagagcttttgtgaagtgtttgggggaactc
>380
GTTCTCTTCAAGCACTTCACGAggcatcacactgagagcttttgtgaagtgtttgggggaactcttggtgtcacaaatcatttgcatttgcttgatgttagtcatgcaccatgtgatatgagataaaggacatggcaacgttttgtgttactaggagttccctacaagcacttcatgagaccttgacttaataaagggccattgtgaagtgtttgggtgaactc
>381
gttccctacaagcacttcatgagaccttgacttaataaagggccattGTGAAGTGTTTGGGTGAACTC
>382
gttctcttcaagcacttcacgaggcatcacactgagagcttttgtgaagtgtttgggggaactcttggtgtcacaaatcatttgcatttgcttgatgttagtcatgcaccatgtgatatgagataaaggacatggcaacgttttgtgttactaggagttccctacaagcacttcatgagaccttgacttaataaagggccattGTGAAGTGTTTGGGTGAACTC
>383
gttcccttcaagcacttcacatgaggcaccattcaaatgacaactccatttaagattatgtgtaatGTGAAGTGTTTGGGGGAACTC
>384
GTTCCCTTCAAGCACTTCACATgaggcaccattcaaatgacaactccatttaagattatgtgtaatgtgaagtgtttgggggaactc
>385
tccaaagggatcgcattgatctaacctgccgatcgacgccgacgtacgtacgtgcccgaggacaagcagatcaGTCAGTGCAATCCCTTTGGAAT
>386
TCCAAAGGGATCGCATTGATCTaacctgccgatcgacgccgacgtacgtacgtgcccgaggacaagcagatcagtcagtgcaatccctttggaat
>387
TATTGACGCGGTTCAATTCGAgagctcgagccctagcagaggccagggggggtggggctctgctctctgattgagccgtgccaatatc
>388
tattgacgcggttcaattcgagagctcgagccctagcagaggccagggggggtggggctctgctctcTGATTGAGCCGTGCCAATATC
>389
aggattagagggacttgaaccattcatagcttgttcggttatgtctggatcgaagagggttggaaggtcctttctagttaaaattaaatagaaagagattgaatccctttaacctcctatccagatgtgaccaaacaaactctcattgggagtaaaaggggTTCAGTTTCCTCTAATATCTCA
>390
AGGATTAGAGGGACTTGAACCattcatagcttgttcggttatgtctggatcgaagagggttggaaggtcctttctagttaaaattaaatagaaagagattgaatccctttaacctcctatccagatgtgaccaaacaaactctcattgggagtaaaaggggttcagtttcctctaatatctca
>391
GTTTCCTTCAAGCACTTCACATggagcattctgtcttagagaaagcttaatttattgcattgtgaagtgtttgaggaaactc
>392
gtttccttcaagcacttcacatggagcattctgtcttagagaaagcttaatttattgcattGTGAAGTGTTTGAGGAAACTC
>393
gttccttccaaacacttcaccagctaggccatgcacaagatgaacccacattaggctaGTGAAGTGTTTGGAGGAACTC
>394
GTTCCTTCCAAACACTTCACCAgctaggccatgcacaagatgaacccacattaggctagtgaagtgtttggaggaactc
>395
gttcctttcaaacacttcacatggagcttctcattggtggatatattcttgagacccgtGTGAAGTGTTTGGAGGAACTC
>396
GTTCCTTTCAAACACTTCACATggagcttctcattggtggatatattcttgagacccgtgtgaagtgtttggaggaactc
>397
gttccctgcaaacacttcaccagctaggccatagtgccggcccttgcacaatgttgtatctgatcacctagctagtGTGAAGTGTTTGGAGGAACTC
>398
GTTCCCTGCAAACACTTCACCAgctaggccatagtgccggcccttgcacaatgttgtatctgatcacctagctagtgtgaagtgtttggaggaactc
